# Supplementary material for: Comment on 'Valid molecular dynamics simulations of human hemoglobin require a surprisingly large box size'
Source: eLife. 2019 Jun 20;8:e44718. doi: 10.7554/eLife.44718 (PMC6586461; doi:10.7554/eLife.44718)
Supplement: Figure 1—source data 1. — The zip archive contains a README file describing which source files correspond to the different panels. [file elife-44718-fig1-data1.zip › figure1/panels_AB/120A/8/rmsd_2dn2.xvg]

# This file was created Fri Jan  4 20:57:23 2019
# Created by:
#             :-) GROMACS - gmx rms, 2018.5-dev-20181129-d5972f7 (-:
# 
# Executable:   /usr/local/gromacs/2018/2018.4-impi2017-fftw337-gcc640-cuda91/bin/gmx
# Data prefix:  /usr/local/gromacs/2018/2018.4-impi2017-fftw337-gcc640-cuda91
# Working dir:  /home/degroot/hb/2dn2/Meuwly/120a-elife/8
# Command line:
#   gmx rms -s ../topol.tpr -f x.xtc -nice 0 -o rmsd_2dn2.xvg
# gmx rms is part of G R O M A C S:
#
# Gallium Rubidium Oxygen Manganese Argon Carbon Silicon
#
@    title "RMSD"
@    xaxis  label "Time (ps)"
@    yaxis  label "RMSD (nm)"
@TYPE xy
@ subtitle "Backbone after lsq fit to Backbone"
   0.0000000    0.0000009
  40.0000000    0.0773883
  80.0000000    0.0846829
 120.0000000    0.0832335
 160.0000000    0.0868851
 200.0000000    0.0867066
 240.0000000    0.0942450
 280.0000000    0.1010043
 320.0000000    0.1168617
 360.0000000    0.0990983
 400.0000000    0.1005794
 440.0000000    0.0944037
 480.0000000    0.0938206
 520.0000000    0.1023194
 560.0000000    0.0954081
 600.0000000    0.0992120
 640.0000000    0.1010792
 680.0000000    0.0896509
 720.0000000    0.0853422
 760.0000000    0.0893135
 800.0000000    0.0914743
 840.0000000    0.0956069
 880.0000000    0.0918966
 920.0000000    0.0923422
 960.0000000    0.1022373
1000.0000000    0.1140967
1040.0000000    0.1056892
1080.0000000    0.0903414
1120.0000000    0.0941366
1160.0000000    0.1024219
1200.0000000    0.0970832
1240.0000000    0.0965424
1280.0000000    0.0882004
1320.0000000    0.1020390
1360.0000000    0.1108283
1400.0000000    0.1067005
1440.0000000    0.1113568
1480.0000000    0.1049843
1520.0000000    0.1021980
1560.0000000    0.1095030
1600.0000000    0.1125155
1640.0000000    0.1018370
1680.0000000    0.1023535
1720.0000000    0.0921242
1760.0000000    0.0994441
1800.0000000    0.1092789
1840.0000000    0.1043331
1880.0000000    0.1114095
1920.0000000    0.1062924
1960.0000000    0.0869044
2000.0000000    0.0971794
2040.0000000    0.1041262
2080.0000000    0.0986361
2120.0000000    0.0998835
2160.0000000    0.0934933
2200.0000000    0.0888342
2240.0000000    0.1023600
2280.0000000    0.1091260
2320.0000000    0.1054668
2360.0000000    0.0918338
2400.0000000    0.1055629
2440.0000000    0.0938308
2480.0000000    0.0920831
2520.0000000    0.0843066
2560.0000000    0.1017389
2600.0000000    0.1008627
2640.0000000    0.1077656
2680.0000000    0.1054486
2720.0000000    0.1016189
2760.0000000    0.0885337
2800.0000000    0.0939471
2840.0000000    0.1022516
2880.0000000    0.0937060
2920.0000000    0.0943503
2960.0000000    0.0969340
3000.0000000    0.0963620
3040.0000000    0.0930361
3080.0000000    0.1002775
3120.0000000    0.0917902
3160.0000000    0.1024495
3200.0000000    0.0973133
3240.0000000    0.0920766
3280.0000000    0.0912767
3320.0000000    0.0942564
3360.0000000    0.0916519
3400.0000000    0.0908293
3440.0000000    0.0838258
3480.0000000    0.0944022
3520.0000000    0.0945780
3560.0000000    0.0916506
3600.0000000    0.1009961
3640.0000000    0.0939497
3680.0000000    0.0854020
3720.0000000    0.0981728
3760.0000000    0.0951822
3800.0000000    0.0972543
3840.0000000    0.0958749
3880.0000000    0.0964995
3920.0000000    0.0911078
3960.0000000    0.0910621
4000.0000000    0.0950478
4040.0000000    0.0932969
4080.0000000    0.1052247
4120.0000000    0.1008873
4160.0000000    0.0962293
4200.0000000    0.0978225
4240.0000000    0.1005450
4280.0000000    0.0899682
4320.0000000    0.0845798
4360.0000000    0.0928527
4400.0000000    0.0890236
4440.0000000    0.0891635
4480.0000000    0.1058661
4520.0000000    0.1183118
4560.0000000    0.1073149
4600.0000000    0.1052688
4640.0000000    0.1060191
4680.0000000    0.0950250
4720.0000000    0.0932373
4760.0000000    0.0904823
4800.0000000    0.0921736
4840.0000000    0.0979398
4880.0000000    0.1012494
4920.0000000    0.0954836
4960.0000000    0.0984395
5000.0000000    0.0943055
5040.0000000    0.0886830
5080.0000000    0.0911676
5120.0000000    0.0966407
5160.0000000    0.1065373
5200.0000000    0.1147584
5240.0000000    0.0957206
5280.0000000    0.0929560
5320.0000000    0.0907234
5360.0000000    0.1047022
5400.0000000    0.1071289
5440.0000000    0.0927854
5480.0000000    0.1096346
5520.0000000    0.1008608
5560.0000000    0.0987274
5600.0000000    0.0892981
5640.0000000    0.0994791
5680.0000000    0.1014379
5720.0000000    0.0951034
5760.0000000    0.0947423
5800.0000000    0.0863957
5840.0000000    0.0883837
5880.0000000    0.0931482
5920.0000000    0.1057639
5960.0000000    0.0998112
6000.0000000    0.0935281
6040.0000000    0.0971996
6080.0000000    0.0979250
6120.0000000    0.0957777
6160.0000000    0.0973660
6200.0000000    0.0923830
6240.0000000    0.1002481
6280.0000000    0.0862176
6320.0000000    0.0858131
6360.0000000    0.0936109
6400.0000000    0.0983916
6440.0000000    0.0909704
6480.0000000    0.0840658
6520.0000000    0.0894776
6560.0000000    0.0883355
6600.0000000    0.0986098
6640.0000000    0.1027317
6680.0000000    0.0949195
6720.0000000    0.0921787
6760.0000000    0.0972992
6800.0000000    0.0870742
6840.0000000    0.0889470
6880.0000000    0.0920984
6920.0000000    0.1050758
6960.0000000    0.0996429
7000.0000000    0.0901779
7040.0000000    0.0968894
7080.0000000    0.0992886
7120.0000000    0.1037677
7160.0000000    0.0941207
7200.0000000    0.0981332
7240.0000000    0.1067718
7280.0000000    0.1064520
7320.0000000    0.0952101
7360.0000000    0.0978793
7400.0000000    0.1140489
7440.0000000    0.1082316
7480.0000000    0.1028977
7520.0000000    0.1040850
7560.0000000    0.1069131
7600.0000000    0.0982238
7640.0000000    0.0972290
7680.0000000    0.1023638
7720.0000000    0.0949213
7760.0000000    0.1048911
7800.0000000    0.1197959
7840.0000000    0.1045357
7880.0000000    0.1065072
7920.0000000    0.1058655
7960.0000000    0.0997351
8000.0000000    0.1039271
8040.0000000    0.1032481
8080.0000000    0.0959397
8120.0000000    0.1076421
8160.0000000    0.1130219
8200.0000000    0.1086869
8240.0000000    0.1118776
8280.0000000    0.1152589
8320.0000000    0.1137290
8360.0000000    0.0999516
8400.0000000    0.1077851
8440.0000000    0.1053078
8480.0000000    0.1090377
8520.0000000    0.0992914
8560.0000000    0.1073343
8600.0000000    0.1128388
8640.0000000    0.1038065
8680.0000000    0.0981565
8720.0000000    0.1078916
8760.0000000    0.1061675
8800.0000000    0.1070252
8840.0000000    0.1078771
8880.0000000    0.1137457
8920.0000000    0.1144840
8960.0000000    0.1111361
9000.0000000    0.1042293
9040.0000000    0.0983648
9080.0000000    0.1107717
9120.0000000    0.1122008
9160.0000000    0.1317104
9200.0000000    0.1035059
9240.0000000    0.1071509
9280.0000000    0.0979358
9320.0000000    0.1053684
9360.0000000    0.1021151
9400.0000000    0.1054601
9440.0000000    0.1047595
9480.0000000    0.1111893
9520.0000000    0.1030586
9560.0000000    0.1136383
9600.0000000    0.1020436
9640.0000000    0.0989230
9680.0000000    0.1133525
9720.0000000    0.1021459
9760.0000000    0.1047172
9800.0000000    0.0954512
9840.0000000    0.1012442
9880.0000000    0.1089006
9920.0000000    0.1037703
9960.0000000    0.1031455
10000.0000000    0.1068355
10040.0000000    0.1064699
10080.0000000    0.1002094
10120.0000000    0.0989723
10160.0000000    0.1061193
10200.0000000    0.0967946
10240.0000000    0.1075859
10280.0000000    0.0964308
10320.0000000    0.1073826
10360.0000000    0.1086563
10400.0000000    0.1108428
10440.0000000    0.1105057
10480.0000000    0.1148918
10520.0000000    0.1041697
10560.0000000    0.1158432
10600.0000000    0.1015136
10640.0000000    0.1155141
10680.0000000    0.1207295
10720.0000000    0.1097611
10760.0000000    0.1162193
10800.0000000    0.0982311
10840.0000000    0.1053243
10880.0000000    0.1307963
10920.0000000    0.1179021
10960.0000000    0.0952023
11000.0000000    0.0984687
11040.0000000    0.1091737
11080.0000000    0.0983577
11120.0000000    0.1020509
11160.0000000    0.0970795
11200.0000000    0.0965267
11240.0000000    0.0974678
11280.0000000    0.1072706
11320.0000000    0.1118361
11360.0000000    0.1262812
11400.0000000    0.1045356
11440.0000000    0.1131851
11480.0000000    0.0982369
11520.0000000    0.1194199
11560.0000000    0.1226878
11600.0000000    0.1159326
11640.0000000    0.1040150
11680.0000000    0.1005591
11720.0000000    0.0999706
11760.0000000    0.1033335
11800.0000000    0.1035107
11840.0000000    0.0995557
11880.0000000    0.1059164
11920.0000000    0.1034802
11960.0000000    0.0982516
12000.0000000    0.0943482
12040.0000000    0.0961407
12080.0000000    0.1034922
12120.0000000    0.0902418
12160.0000000    0.1019935
12200.0000000    0.0958817
12240.0000000    0.1014406
12280.0000000    0.1002579
12320.0000000    0.0994275
12360.0000000    0.1049769
12400.0000000    0.1053201
12440.0000000    0.1009167
12480.0000000    0.0989726
12520.0000000    0.0981714
12560.0000000    0.1008801
12600.0000000    0.1008219
12640.0000000    0.1030801
12680.0000000    0.1001149
12720.0000000    0.1120993
12760.0000000    0.1003622
12800.0000000    0.1061526
12840.0000000    0.1037788
12880.0000000    0.1065753
12920.0000000    0.1079363
12960.0000000    0.1090744
13000.0000000    0.1119474
13040.0000000    0.1179161
13080.0000000    0.1029635
13120.0000000    0.1041905
13160.0000000    0.1015489
13200.0000000    0.1080293
13240.0000000    0.0961337
13280.0000000    0.0924196
13320.0000000    0.1016069
13360.0000000    0.1051313
13400.0000000    0.1087866
13440.0000000    0.1030644
13480.0000000    0.1084788
13520.0000000    0.0966257
13560.0000000    0.0957908
13600.0000000    0.0978211
13640.0000000    0.1046596
13680.0000000    0.1006231
13720.0000000    0.1004302
13760.0000000    0.1064181
13800.0000000    0.0994769
13840.0000000    0.1048729
13880.0000000    0.0999014
13920.0000000    0.0968517
13960.0000000    0.0937984
14000.0000000    0.1002038
14040.0000000    0.1041871
14080.0000000    0.0993069
14120.0000000    0.0989144
14160.0000000    0.1042021
14200.0000000    0.1007736
14240.0000000    0.0976031
14280.0000000    0.1006279
14320.0000000    0.1039877
14360.0000000    0.0992072
14400.0000000    0.1004365
14440.0000000    0.0997705
14480.0000000    0.1213062
14520.0000000    0.1180684
14560.0000000    0.0989209
14600.0000000    0.0985110
14640.0000000    0.1046765
14680.0000000    0.1027349
14720.0000000    0.1028956
14760.0000000    0.1065549
14800.0000000    0.0995296
14840.0000000    0.1128293
14880.0000000    0.1019667
14920.0000000    0.1084639
14960.0000000    0.0981943
15000.0000000    0.1092888
15040.0000000    0.1100084
15080.0000000    0.1017578
15120.0000000    0.1078376
15160.0000000    0.1146580
15200.0000000    0.1038198
15240.0000000    0.1040134
15280.0000000    0.1010436
15320.0000000    0.0984768
15360.0000000    0.1077152
15400.0000000    0.1080535
15440.0000000    0.1116593
15480.0000000    0.1089760
15520.0000000    0.1055498
15560.0000000    0.1024333
15600.0000000    0.1035558
15640.0000000    0.1072106
15680.0000000    0.1072059
15720.0000000    0.1009563
15760.0000000    0.0962467
15800.0000000    0.1081519
15840.0000000    0.1040827
15880.0000000    0.1054146
15920.0000000    0.0971066
15960.0000000    0.1155090
16000.0000000    0.0948917
16040.0000000    0.1027680
16080.0000000    0.1115170
16120.0000000    0.0963486
16160.0000000    0.1060388
16200.0000000    0.0956953
16240.0000000    0.0988256
16280.0000000    0.0957291
16320.0000000    0.1025296
16360.0000000    0.0964003
16400.0000000    0.0958736
16440.0000000    0.0985720
16480.0000000    0.0968473
16520.0000000    0.1097641
16560.0000000    0.1048898
16600.0000000    0.1001757
16640.0000000    0.1029738
16680.0000000    0.1008656
16720.0000000    0.1154297
16760.0000000    0.1129883
16800.0000000    0.1002232
16840.0000000    0.1052795
16880.0000000    0.1202001
16920.0000000    0.1144839
16960.0000000    0.1096979
17000.0000000    0.1109176
17040.0000000    0.0941428
17080.0000000    0.0981577
17120.0000000    0.1064820
17160.0000000    0.0979567
17200.0000000    0.0933862
17240.0000000    0.1009863
17280.0000000    0.1044173
17320.0000000    0.1030412
17360.0000000    0.0962188
17400.0000000    0.0948736
17440.0000000    0.1055532
17480.0000000    0.0969299
17520.0000000    0.0926237
17560.0000000    0.0990852
17600.0000000    0.0943575
17640.0000000    0.1108594
17680.0000000    0.1015306
17720.0000000    0.1127023
17760.0000000    0.0969439
17800.0000000    0.1029688
17840.0000000    0.1151197
17880.0000000    0.1099994
17920.0000000    0.1005902
17960.0000000    0.1120194
18000.0000000    0.1046150
18040.0000000    0.1109032
18080.0000000    0.1187158
18120.0000000    0.1057066
18160.0000000    0.1023232
18200.0000000    0.1013795
18240.0000000    0.1096234
18280.0000000    0.1024659
18320.0000000    0.0992730
18360.0000000    0.1144393
18400.0000000    0.1049974
18440.0000000    0.1116732
18480.0000000    0.1021587
18520.0000000    0.1006599
18560.0000000    0.0950171
18600.0000000    0.1036121
18640.0000000    0.0982660
18680.0000000    0.0983769
18720.0000000    0.1136137
18760.0000000    0.1029343
18800.0000000    0.1032710
18840.0000000    0.0989676
18880.0000000    0.1003280
18920.0000000    0.0967216
18960.0000000    0.0988045
19000.0000000    0.0958369
19040.0000000    0.0967596
19080.0000000    0.0947297
19120.0000000    0.0996059
19160.0000000    0.1012313
19200.0000000    0.1070092
19240.0000000    0.1082237
19280.0000000    0.1081934
19320.0000000    0.1041721
19360.0000000    0.1070504
19400.0000000    0.1071673
19440.0000000    0.1053467
19480.0000000    0.1067921
19520.0000000    0.1071524
19560.0000000    0.1053304
19600.0000000    0.0958059
19640.0000000    0.1026214
19680.0000000    0.0950429
19720.0000000    0.1091488
19760.0000000    0.1049811
19800.0000000    0.1007052
19840.0000000    0.0977636
19880.0000000    0.0977705
19920.0000000    0.0985920
19960.0000000    0.0999071
20000.0000000    0.0999839
20040.0000000    0.0978688
20080.0000000    0.1020625
20120.0000000    0.1017835
20160.0000000    0.0978797
20200.0000000    0.1005559
20240.0000000    0.0987246
20280.0000000    0.0995020
20320.0000000    0.1027581
20360.0000000    0.1016984
20400.0000000    0.0946185
20440.0000000    0.0963066
20480.0000000    0.0983460
20520.0000000    0.0945562
20560.0000000    0.1009797
20600.0000000    0.0941155
20640.0000000    0.0971063
20680.0000000    0.0978314
20720.0000000    0.1016210
20760.0000000    0.1050379
20800.0000000    0.0941583
20840.0000000    0.0967800
20880.0000000    0.1091539
20920.0000000    0.1075594
20960.0000000    0.1023370
21000.0000000    0.1068708
21040.0000000    0.1006252
21080.0000000    0.0958926
21120.0000000    0.0971650
21160.0000000    0.0988690
21200.0000000    0.1056806
21240.0000000    0.1018549
21280.0000000    0.1033138
21320.0000000    0.1062228
21360.0000000    0.1047913
21400.0000000    0.1070737
21440.0000000    0.1018510
21480.0000000    0.1116230
21520.0000000    0.0995038
21560.0000000    0.1054586
21600.0000000    0.1013539
21640.0000000    0.1014098
21680.0000000    0.1027094
21720.0000000    0.0997274
21760.0000000    0.0926406
21800.0000000    0.0896693
21840.0000000    0.1154911
21880.0000000    0.0972011
21920.0000000    0.1000224
21960.0000000    0.0996848
22000.0000000    0.1020406
22040.0000000    0.0971099
22080.0000000    0.1001420
22120.0000000    0.0962074
22160.0000000    0.0950012
22200.0000000    0.0927025
22240.0000000    0.0943894
22280.0000000    0.0966896
22320.0000000    0.0988922
22360.0000000    0.0957450
22400.0000000    0.1012963
22440.0000000    0.0986404
22480.0000000    0.1015209
22520.0000000    0.0961103
22560.0000000    0.1079997
22600.0000000    0.1047910
22640.0000000    0.1014885
22680.0000000    0.0983611
22720.0000000    0.1017380
22760.0000000    0.0999379
22800.0000000    0.1020407
22840.0000000    0.0922563
22880.0000000    0.0974228
22920.0000000    0.1046870
22960.0000000    0.0963832
23000.0000000    0.0962875
23040.0000000    0.0944580
23080.0000000    0.1037277
23120.0000000    0.0994922
23160.0000000    0.1101990
23200.0000000    0.1128355
23240.0000000    0.1148698
23280.0000000    0.1059966
23320.0000000    0.1036394
23360.0000000    0.0948252
23400.0000000    0.1083448
23440.0000000    0.1027712
23480.0000000    0.0965880
23520.0000000    0.1085604
23560.0000000    0.0939958
23600.0000000    0.1081421
23640.0000000    0.1040513
23680.0000000    0.0982688
23720.0000000    0.1040270
23760.0000000    0.1175779
23800.0000000    0.1067641
23840.0000000    0.1090910
23880.0000000    0.1117055
23920.0000000    0.1185666
23960.0000000    0.1050336
24000.0000000    0.1204228
24040.0000000    0.1090077
24080.0000000    0.1076363
24120.0000000    0.1036062
24160.0000000    0.1085333
24200.0000000    0.1146332
24240.0000000    0.1084565
24280.0000000    0.1031647
24320.0000000    0.1051668
24360.0000000    0.0974561
24400.0000000    0.1021447
24440.0000000    0.1016412
24480.0000000    0.1072157
24520.0000000    0.1050544
24560.0000000    0.0972383
24600.0000000    0.1002762
24640.0000000    0.1009851
24680.0000000    0.1022646
24720.0000000    0.1132498
24760.0000000    0.1038196
24800.0000000    0.1000345
24840.0000000    0.1062609
24880.0000000    0.1170702
24920.0000000    0.1034450
24960.0000000    0.1065326
25000.0000000    0.1126393
25040.0000000    0.1076664
25080.0000000    0.1044546
25120.0000000    0.1211629
25160.0000000    0.1052092
25200.0000000    0.0989071
25240.0000000    0.1031939
25280.0000000    0.0939582
25320.0000000    0.1030543
25360.0000000    0.0928419
25400.0000000    0.1019602
25440.0000000    0.1056180
25480.0000000    0.1020957
25520.0000000    0.0929938
25560.0000000    0.1048524
25600.0000000    0.0925091
25640.0000000    0.0927947
25680.0000000    0.0945035
25720.0000000    0.1030956
25760.0000000    0.1008756
25800.0000000    0.0989472
25840.0000000    0.0911333
25880.0000000    0.1021327
25920.0000000    0.1051525
25960.0000000    0.1036586
26000.0000000    0.1098476
26040.0000000    0.1103190
26080.0000000    0.1057104
26120.0000000    0.1013371
26160.0000000    0.1060255
26200.0000000    0.0998386
26240.0000000    0.0951169
26280.0000000    0.0985121
26320.0000000    0.0992347
26360.0000000    0.1122700
26400.0000000    0.0985657
26440.0000000    0.0954617
26480.0000000    0.0992957
26520.0000000    0.0997673
26560.0000000    0.1001676
26600.0000000    0.1049490
26640.0000000    0.1058122
26680.0000000    0.1106793
26720.0000000    0.0956807
26760.0000000    0.0928907
26800.0000000    0.1070146
26840.0000000    0.0942081
26880.0000000    0.0982232
26920.0000000    0.1058398
26960.0000000    0.1071090
27000.0000000    0.0991263
27040.0000000    0.1042475
27080.0000000    0.1016891
27120.0000000    0.0974435
27160.0000000    0.0932867
27200.0000000    0.0893521
27240.0000000    0.0966218
27280.0000000    0.0991790
27320.0000000    0.1017595
27360.0000000    0.0993032
27400.0000000    0.0915150
27440.0000000    0.0938385
27480.0000000    0.1072221
27520.0000000    0.1150857
27560.0000000    0.0954887
27600.0000000    0.1062194
27640.0000000    0.1032699
27680.0000000    0.1020126
27720.0000000    0.0899009
27760.0000000    0.0952052
27800.0000000    0.0946882
27840.0000000    0.0945521
27880.0000000    0.0959578
27920.0000000    0.0917656
27960.0000000    0.1007402
28000.0000000    0.1049011
28040.0000000    0.0980654
28080.0000000    0.0990246
28120.0000000    0.1002164
28160.0000000    0.0988050
28200.0000000    0.0931300
28240.0000000    0.0891753
28280.0000000    0.0987089
28320.0000000    0.0958216
28360.0000000    0.0986247
28400.0000000    0.0963635
28440.0000000    0.0924417
28480.0000000    0.1031464
28520.0000000    0.0887912
28560.0000000    0.0944746
28600.0000000    0.0941976
28640.0000000    0.0977696
28680.0000000    0.0998092
28720.0000000    0.1197976
28760.0000000    0.1162753
28800.0000000    0.0988541
28840.0000000    0.1139512
28880.0000000    0.0979375
28920.0000000    0.0952901
28960.0000000    0.1000466
29000.0000000    0.0938604
29040.0000000    0.1231839
29080.0000000    0.1120373
29120.0000000    0.1037951
29160.0000000    0.0854118
29200.0000000    0.1008145
29240.0000000    0.1044580
29280.0000000    0.0937449
29320.0000000    0.1004983
29360.0000000    0.0995518
29400.0000000    0.0964910
29440.0000000    0.0953154
29480.0000000    0.1108162
29520.0000000    0.1011918
29560.0000000    0.0947493
29600.0000000    0.0993413
29640.0000000    0.0987199
29680.0000000    0.0896604
29720.0000000    0.1016908
29760.0000000    0.1007162
29800.0000000    0.1056994
29840.0000000    0.1098799
29880.0000000    0.1056894
29920.0000000    0.0936036
29960.0000000    0.0979596
30000.0000000    0.0910288
30040.0000000    0.0959918
30080.0000000    0.0992377
30120.0000000    0.1021449
30160.0000000    0.0863669
30200.0000000    0.0895955
30240.0000000    0.0981149
30280.0000000    0.0935312
30320.0000000    0.0900080
30360.0000000    0.0876251
30400.0000000    0.0895722
30440.0000000    0.1041059
30480.0000000    0.0917233
30520.0000000    0.0937511
30560.0000000    0.0888568
30600.0000000    0.1111877
30640.0000000    0.0933235
30680.0000000    0.0876390
30720.0000000    0.1139359
30760.0000000    0.0939599
30800.0000000    0.0959820
30840.0000000    0.1076700
30880.0000000    0.1047918
30920.0000000    0.0985449
30960.0000000    0.0965781
31000.0000000    0.0939083
31040.0000000    0.0957136
31080.0000000    0.0943307
31120.0000000    0.0971032
31160.0000000    0.0898428
31200.0000000    0.0909663
31240.0000000    0.0950999
31280.0000000    0.0956037
31320.0000000    0.0981194
31360.0000000    0.0909182
31400.0000000    0.0814166
31440.0000000    0.1022066
31480.0000000    0.0904570
31520.0000000    0.0904116
31560.0000000    0.0836080
31600.0000000    0.0854791
31640.0000000    0.0971293
31680.0000000    0.1000987
31720.0000000    0.0988833
31760.0000000    0.0931476
31800.0000000    0.1142355
31840.0000000    0.1020113
31880.0000000    0.1032014
31920.0000000    0.0953668
31960.0000000    0.0860468
32000.0000000    0.0962268
32040.0000000    0.0988418
32080.0000000    0.0915745
32120.0000000    0.0914210
32160.0000000    0.0873438
32200.0000000    0.1036852
32240.0000000    0.0860478
32280.0000000    0.0946873
32320.0000000    0.0870034
32360.0000000    0.0885028
32400.0000000    0.0939167
32440.0000000    0.0954001
32480.0000000    0.0953632
32520.0000000    0.0877901
32560.0000000    0.0908753
32600.0000000    0.0879191
32640.0000000    0.0957999
32680.0000000    0.0989556
32720.0000000    0.0900124
32760.0000000    0.0875173
32800.0000000    0.1048716
32840.0000000    0.0976609
32880.0000000    0.0896723
32920.0000000    0.0933647
32960.0000000    0.0915525
33000.0000000    0.0977555
33040.0000000    0.0951845
33080.0000000    0.0970282
33120.0000000    0.0922407
33160.0000000    0.1079966
33200.0000000    0.1008715
33240.0000000    0.1013999
33280.0000000    0.0925709
33320.0000000    0.1017667
33360.0000000    0.0988874
33400.0000000    0.0999044
33440.0000000    0.1051608
33480.0000000    0.1000553
33520.0000000    0.0959305
33560.0000000    0.1059289
33600.0000000    0.0935281
33640.0000000    0.0977930
33680.0000000    0.0916100
33720.0000000    0.0999913
33760.0000000    0.1030297
33800.0000000    0.1015518
33840.0000000    0.1011594
33880.0000000    0.1010503
33920.0000000    0.1020467
33960.0000000    0.1053062
34000.0000000    0.0900853
34040.0000000    0.0887758
34080.0000000    0.1089991
34120.0000000    0.0964731
34160.0000000    0.1051196
34200.0000000    0.1122572
34240.0000000    0.1159644
34280.0000000    0.0926932
34320.0000000    0.1000092
34360.0000000    0.1012902
34400.0000000    0.1043781
34440.0000000    0.0938470
34480.0000000    0.0921459
34520.0000000    0.1036974
34560.0000000    0.0980444
34600.0000000    0.1064688
34640.0000000    0.1054809
34680.0000000    0.1105974
34720.0000000    0.0966142
34760.0000000    0.0971228
34800.0000000    0.1031394
34840.0000000    0.1032776
34880.0000000    0.0932483
34920.0000000    0.0959601
34960.0000000    0.0978515
35000.0000000    0.0881457
35040.0000000    0.0881742
35080.0000000    0.0851884
35120.0000000    0.0873203
35160.0000000    0.0960951
35200.0000000    0.0863085
35240.0000000    0.0916941
35280.0000000    0.0948023
35320.0000000    0.0917781
35360.0000000    0.0943882
35400.0000000    0.0951113
35440.0000000    0.0897387
35480.0000000    0.0907255
35520.0000000    0.0969503
35560.0000000    0.0897691
35600.0000000    0.0890198
35640.0000000    0.1009092
35680.0000000    0.0953665
35720.0000000    0.1030276
35760.0000000    0.0996852
35800.0000000    0.1008970
35840.0000000    0.0910548
35880.0000000    0.0994940
35920.0000000    0.1076704
35960.0000000    0.0929429
36000.0000000    0.0940996
36040.0000000    0.1008474
36080.0000000    0.1000915
36120.0000000    0.1013765
36160.0000000    0.0923335
36200.0000000    0.0938676
36240.0000000    0.1004934
36280.0000000    0.1002427
36320.0000000    0.1000999
36360.0000000    0.1053594
36400.0000000    0.1010656
36440.0000000    0.0985591
36480.0000000    0.0979201
36520.0000000    0.0947608
36560.0000000    0.0914730
36600.0000000    0.0961739
36640.0000000    0.0988631
36680.0000000    0.0859148
36720.0000000    0.0977499
36760.0000000    0.0951701
36800.0000000    0.0935637
36840.0000000    0.1042499
36880.0000000    0.0956590
36920.0000000    0.0978344
36960.0000000    0.1013822
37000.0000000    0.0985114
37040.0000000    0.0981709
37080.0000000    0.1006489
37120.0000000    0.0976712
37160.0000000    0.1040848
37200.0000000    0.0992471
37240.0000000    0.1044102
37280.0000000    0.0959212
37320.0000000    0.1037392
37360.0000000    0.1007727
37400.0000000    0.1057660
37440.0000000    0.1343176
37480.0000000    0.1139349
37520.0000000    0.1041853
37560.0000000    0.1090077
37600.0000000    0.0856195
37640.0000000    0.0855157
37680.0000000    0.0970309
37720.0000000    0.1058212
37760.0000000    0.1074973
37800.0000000    0.1081393
37840.0000000    0.1093452
37880.0000000    0.0977566
37920.0000000    0.1107166
37960.0000000    0.0920239
38000.0000000    0.1026644
38040.0000000    0.0987706
38080.0000000    0.1046939
38120.0000000    0.1012113
38160.0000000    0.1022896
38200.0000000    0.0991129
38240.0000000    0.1017925
38280.0000000    0.0987163
38320.0000000    0.0965854
38360.0000000    0.0956310
38400.0000000    0.0891971
38440.0000000    0.1086787
38480.0000000    0.1036226
38520.0000000    0.1030479
38560.0000000    0.1052102
38600.0000000    0.1180362
38640.0000000    0.1031455
38680.0000000    0.1035229
38720.0000000    0.1025084
38760.0000000    0.0945363
38800.0000000    0.1072643
38840.0000000    0.1003992
38880.0000000    0.0979968
38920.0000000    0.0954047
38960.0000000    0.1085277
39000.0000000    0.1139868
39040.0000000    0.1095112
39080.0000000    0.1044642
39120.0000000    0.0999995
39160.0000000    0.1048592
39200.0000000    0.0972661
39240.0000000    0.0989046
39280.0000000    0.0932928
39320.0000000    0.0947967
39360.0000000    0.0912915
39400.0000000    0.1013906
39440.0000000    0.0944916
39480.0000000    0.1061514
39520.0000000    0.1097424
39560.0000000    0.1132369
39600.0000000    0.1011987
39640.0000000    0.1053055
39680.0000000    0.0972178
39720.0000000    0.1066128
39760.0000000    0.1161197
39800.0000000    0.0924085
39840.0000000    0.0956954
39880.0000000    0.0922340
39920.0000000    0.0912167
39960.0000000    0.1031534
40000.0000000    0.0934383
40040.0000000    0.0879757
40080.0000000    0.1004777
40120.0000000    0.0915176
40160.0000000    0.0975415
40200.0000000    0.0988913
40240.0000000    0.0913529
40280.0000000    0.0979031
40320.0000000    0.1004656
40360.0000000    0.1012348
40400.0000000    0.0964447
40440.0000000    0.1060223
40480.0000000    0.1084136
40520.0000000    0.0924034
40560.0000000    0.0970126
40600.0000000    0.0977710
40640.0000000    0.0960778
40680.0000000    0.0957438
40720.0000000    0.0946062
40760.0000000    0.1018661
40800.0000000    0.0988000
40840.0000000    0.1033899
40880.0000000    0.0949398
40920.0000000    0.1008310
40960.0000000    0.1067056
41000.0000000    0.1098998
41040.0000000    0.1105323
41080.0000000    0.1163927
41120.0000000    0.1088368
41160.0000000    0.0998417
41200.0000000    0.0975283
41240.0000000    0.1139237
41280.0000000    0.1002222
41320.0000000    0.0914917
41360.0000000    0.0961205
41400.0000000    0.1016602
41440.0000000    0.0986478
41480.0000000    0.0933308
41520.0000000    0.1015236
41560.0000000    0.1185061
41600.0000000    0.0950212
41640.0000000    0.1017774
41680.0000000    0.1067692
41720.0000000    0.0989985
41760.0000000    0.0987436
41800.0000000    0.0992429
41840.0000000    0.0950641
41880.0000000    0.0995720
41920.0000000    0.1052189
41960.0000000    0.1086936
42000.0000000    0.1120327
42040.0000000    0.1176228
42080.0000000    0.1096853
42120.0000000    0.1038292
42160.0000000    0.1032933
42200.0000000    0.0992401
42240.0000000    0.1056960
42280.0000000    0.1070861
42320.0000000    0.1044861
42360.0000000    0.1139951
42400.0000000    0.1049698
42440.0000000    0.1066831
42480.0000000    0.1070464
42520.0000000    0.1070890
42560.0000000    0.1184841
42600.0000000    0.1131768
42640.0000000    0.0962927
42680.0000000    0.1138308
42720.0000000    0.1105465
42760.0000000    0.1034492
42800.0000000    0.1067156
42840.0000000    0.1100375
42880.0000000    0.0996168
42920.0000000    0.1067278
42960.0000000    0.1176939
43000.0000000    0.1086985
43040.0000000    0.1029512
43080.0000000    0.1046420
43120.0000000    0.1053057
43160.0000000    0.1068390
43200.0000000    0.1106330
43240.0000000    0.1116406
43280.0000000    0.0959968
43320.0000000    0.0938190
43360.0000000    0.1116895
43400.0000000    0.1044128
43440.0000000    0.1078621
43480.0000000    0.0973053
43520.0000000    0.1023977
43560.0000000    0.1039080
43600.0000000    0.0946127
43640.0000000    0.0954098
43680.0000000    0.0955837
43720.0000000    0.0949109
43760.0000000    0.0930405
43800.0000000    0.0952224
43840.0000000    0.0969824
43880.0000000    0.1041052
43920.0000000    0.1005400
43960.0000000    0.1025577
44000.0000000    0.0984369
44040.0000000    0.0963490
44080.0000000    0.0953766
44120.0000000    0.0954057
44160.0000000    0.1003502
44200.0000000    0.0975080
44240.0000000    0.0943158
44280.0000000    0.0871057
44320.0000000    0.0856715
44360.0000000    0.0939078
44400.0000000    0.0981251
44440.0000000    0.0884264
44480.0000000    0.0869256
44520.0000000    0.0939352
44560.0000000    0.1010789
44600.0000000    0.0886900
44640.0000000    0.1047869
44680.0000000    0.0990976
44720.0000000    0.0900301
44760.0000000    0.0942420
44800.0000000    0.0971190
44840.0000000    0.0962583
44880.0000000    0.0850842
44920.0000000    0.0839794
44960.0000000    0.0930290
45000.0000000    0.0867349
45040.0000000    0.0900077
45080.0000000    0.0912530
45120.0000000    0.0865593
45160.0000000    0.0939490
45200.0000000    0.0890931
45240.0000000    0.1023208
45280.0000000    0.0875211
45320.0000000    0.0964723
45360.0000000    0.1001127
45400.0000000    0.1000367
45440.0000000    0.0933161
45480.0000000    0.0917113
45520.0000000    0.0854910
45560.0000000    0.0941572
45600.0000000    0.1071287
45640.0000000    0.0967595
45680.0000000    0.0976459
45720.0000000    0.0965674
45760.0000000    0.0969570
45800.0000000    0.1041016
45840.0000000    0.0997027
45880.0000000    0.1009418
45920.0000000    0.1022599
45960.0000000    0.0874671
46000.0000000    0.0958464
46040.0000000    0.0978558
46080.0000000    0.1022032
46120.0000000    0.0946627
46160.0000000    0.0893944
46200.0000000    0.0986185
46240.0000000    0.0973885
46280.0000000    0.0967993
46320.0000000    0.0888615
46360.0000000    0.0950877
46400.0000000    0.0941245
46440.0000000    0.0938074
46480.0000000    0.1027052
46520.0000000    0.1013311
46560.0000000    0.0931551
46600.0000000    0.0942504
46640.0000000    0.1010323
46680.0000000    0.0977420
46720.0000000    0.1012995
46760.0000000    0.1003918
46800.0000000    0.1017570
46840.0000000    0.0982800
46880.0000000    0.0943308
46920.0000000    0.0955977
46960.0000000    0.1039373
47000.0000000    0.0876094
47040.0000000    0.0870989
47080.0000000    0.0945133
47120.0000000    0.0950414
47160.0000000    0.0912667
47200.0000000    0.0893150
47240.0000000    0.0943374
47280.0000000    0.1015487
47320.0000000    0.0997542
47360.0000000    0.0917593
47400.0000000    0.0865380
47440.0000000    0.0984701
47480.0000000    0.1031493
47520.0000000    0.1061849
47560.0000000    0.1004115
47600.0000000    0.0964625
47640.0000000    0.0992770
47680.0000000    0.1014197
47720.0000000    0.0979776
47760.0000000    0.1006783
47800.0000000    0.0978631
47840.0000000    0.1029840
47880.0000000    0.0943866
47920.0000000    0.1019648
47960.0000000    0.1012664
48000.0000000    0.0965102
48040.0000000    0.1052987
48080.0000000    0.1090196
48120.0000000    0.0970201
48160.0000000    0.0999547
48200.0000000    0.0932620
48240.0000000    0.1066278
48280.0000000    0.1046278
48320.0000000    0.1024623
48360.0000000    0.1078334
48400.0000000    0.0952085
48440.0000000    0.1002532
48480.0000000    0.0993872
48520.0000000    0.0953031
48560.0000000    0.0850664
48600.0000000    0.0967867
48640.0000000    0.1036729
48680.0000000    0.1017072
48720.0000000    0.0981667
48760.0000000    0.1032487
48800.0000000    0.0918678
48840.0000000    0.0947225
48880.0000000    0.0937043
48920.0000000    0.1013549
48960.0000000    0.1034667
49000.0000000    0.1037548
49040.0000000    0.1051197
49080.0000000    0.0968497
49120.0000000    0.0962348
49160.0000000    0.1113475
49200.0000000    0.0953382
49240.0000000    0.1031646
49280.0000000    0.1123367
49320.0000000    0.1047472
49360.0000000    0.1106305
49400.0000000    0.1134815
49440.0000000    0.1006630
49480.0000000    0.1003470
49520.0000000    0.0958771
49560.0000000    0.0942659
49600.0000000    0.1084228
49640.0000000    0.1036443
49680.0000000    0.0962781
49720.0000000    0.1027558
49760.0000000    0.1013758
49800.0000000    0.0981021
49840.0000000    0.1011727
49880.0000000    0.1153668
49920.0000000    0.1065966
49960.0000000    0.1105758
50000.0000000    0.1139063
50040.0000000    0.0978922
50080.0000000    0.1013562
50120.0000000    0.0986650
50160.0000000    0.0978566
50200.0000000    0.0960886
50240.0000000    0.0913126
50280.0000000    0.0949417
50320.0000000    0.1002302
50360.0000000    0.0886342
50400.0000000    0.0970456
50440.0000000    0.0956808
50480.0000000    0.0987447
50520.0000000    0.1058227
50560.0000000    0.1008385
50600.0000000    0.1195960
50640.0000000    0.0993753
50680.0000000    0.0989076
50720.0000000    0.0977817
50760.0000000    0.0971578
50800.0000000    0.1061899
50840.0000000    0.0977383
50880.0000000    0.0995250
50920.0000000    0.1047921
50960.0000000    0.0933412
51000.0000000    0.1032083
51040.0000000    0.0962199
51080.0000000    0.0874902
51120.0000000    0.0958414
51160.0000000    0.0980342
51200.0000000    0.0933787
51240.0000000    0.0901568
51280.0000000    0.0942930
51320.0000000    0.0956865
51360.0000000    0.0955625
51400.0000000    0.0881850
51440.0000000    0.0957984
51480.0000000    0.0909799
51520.0000000    0.1048318
51560.0000000    0.1034865
51600.0000000    0.0955457
51640.0000000    0.0907239
51680.0000000    0.0997574
51720.0000000    0.1039268
51760.0000000    0.1085699
51800.0000000    0.1019010
51840.0000000    0.0995659
51880.0000000    0.0994047
51920.0000000    0.1008501
51960.0000000    0.0973460
52000.0000000    0.0899316
52040.0000000    0.1049456
52080.0000000    0.1024575
52120.0000000    0.0878123
52160.0000000    0.0989721
52200.0000000    0.0927564
52240.0000000    0.0995206
52280.0000000    0.0927650
52320.0000000    0.1009120
52360.0000000    0.1081656
52400.0000000    0.0967411
52440.0000000    0.1028187
52480.0000000    0.1025098
52520.0000000    0.0917114
52560.0000000    0.0871975
52600.0000000    0.0891792
52640.0000000    0.0926659
52680.0000000    0.0906436
52720.0000000    0.0949944
52760.0000000    0.1046238
52800.0000000    0.1037324
52840.0000000    0.1060444
52880.0000000    0.0943406
52920.0000000    0.0900690
52960.0000000    0.0974511
53000.0000000    0.0991655
53040.0000000    0.1049147
53080.0000000    0.1158324
53120.0000000    0.1063450
53160.0000000    0.1064679
53200.0000000    0.1129503
53240.0000000    0.1071873
53280.0000000    0.1112658
53320.0000000    0.0991399
53360.0000000    0.0969235
53400.0000000    0.1062360
53440.0000000    0.1012941
53480.0000000    0.0922915
53520.0000000    0.1002665
53560.0000000    0.0969587
53600.0000000    0.0951902
53640.0000000    0.0977883
53680.0000000    0.0951712
53720.0000000    0.0918282
53760.0000000    0.0901483
53800.0000000    0.0881311
53840.0000000    0.0983243
53880.0000000    0.0959212
53920.0000000    0.0902922
53960.0000000    0.0984880
54000.0000000    0.1041800
54040.0000000    0.1066495
54080.0000000    0.1063509
54120.0000000    0.1054303
54160.0000000    0.1034249
54200.0000000    0.1017964
54240.0000000    0.1042473
54280.0000000    0.1103113
54320.0000000    0.1031603
54360.0000000    0.1077888
54400.0000000    0.1059197
54440.0000000    0.1021677
54480.0000000    0.1003008
54520.0000000    0.0993587
54560.0000000    0.0966684
54600.0000000    0.0983045
54640.0000000    0.1020621
54680.0000000    0.1019635
54720.0000000    0.1007566
54760.0000000    0.1089625
54800.0000000    0.0970947
54840.0000000    0.0935174
54880.0000000    0.0945011
54920.0000000    0.0984019
54960.0000000    0.0979496
55000.0000000    0.1037707
55040.0000000    0.1027333
55080.0000000    0.1172871
55120.0000000    0.0992120
55160.0000000    0.0967471
55200.0000000    0.0938095
55240.0000000    0.0985384
55280.0000000    0.1020269
55320.0000000    0.0926981
55360.0000000    0.0898621
55400.0000000    0.0974832
55440.0000000    0.0876050
55480.0000000    0.0994757
55520.0000000    0.0858913
55560.0000000    0.0858216
55600.0000000    0.0860081
55640.0000000    0.0892813
55680.0000000    0.0867725
55720.0000000    0.0887160
55760.0000000    0.0948809
55800.0000000    0.0895933
55840.0000000    0.0945720
55880.0000000    0.0960678
55920.0000000    0.0834609
55960.0000000    0.1003614
56000.0000000    0.0930529
56040.0000000    0.0929096
56080.0000000    0.0953154
56120.0000000    0.0901207
56160.0000000    0.0974687
56200.0000000    0.0896158
56240.0000000    0.1019809
56280.0000000    0.0940996
56320.0000000    0.0938729
56360.0000000    0.0983539
56400.0000000    0.0967325
56440.0000000    0.0930650
56480.0000000    0.0915234
56520.0000000    0.1038029
56560.0000000    0.0959712
56600.0000000    0.0987375
56640.0000000    0.1061490
56680.0000000    0.0857383
56720.0000000    0.0924101
56760.0000000    0.0963743
56800.0000000    0.0925383
56840.0000000    0.0963578
56880.0000000    0.0964702
56920.0000000    0.0950471
56960.0000000    0.0945142
57000.0000000    0.0897903
57040.0000000    0.0920612
57080.0000000    0.0873471
57120.0000000    0.1016777
57160.0000000    0.0849425
57200.0000000    0.0965849
57240.0000000    0.1019658
57280.0000000    0.1011202
57320.0000000    0.0970752
57360.0000000    0.0901648
57400.0000000    0.0971258
57440.0000000    0.1052737
57480.0000000    0.0917489
57520.0000000    0.1023835
57560.0000000    0.1035781
57600.0000000    0.1018411
57640.0000000    0.0955396
57680.0000000    0.0919441
57720.0000000    0.0902194
57760.0000000    0.0999212
57800.0000000    0.0910474
57840.0000000    0.0952597
57880.0000000    0.0920341
57920.0000000    0.0937880
57960.0000000    0.0888617
58000.0000000    0.0924492
58040.0000000    0.0977293
58080.0000000    0.0939817
58120.0000000    0.0930636
58160.0000000    0.0897038
58200.0000000    0.0944489
58240.0000000    0.0970823
58280.0000000    0.0991766
58320.0000000    0.0860535
58360.0000000    0.0871232
58400.0000000    0.0951781
58440.0000000    0.0957985
58480.0000000    0.0892018
58520.0000000    0.1088423
58560.0000000    0.0984367
58600.0000000    0.0888503
58640.0000000    0.0990347
58680.0000000    0.0983712
58720.0000000    0.0961438
58760.0000000    0.0907803
58800.0000000    0.0976165
58840.0000000    0.0919547
58880.0000000    0.1084686
58920.0000000    0.0898820
58960.0000000    0.1070910
59000.0000000    0.0949909
59040.0000000    0.1002654
59080.0000000    0.1001084
59120.0000000    0.1035013
59160.0000000    0.1024588
59200.0000000    0.1000085
59240.0000000    0.0991372
59280.0000000    0.1008456
59320.0000000    0.1046377
59360.0000000    0.1063221
59400.0000000    0.1127143
59440.0000000    0.1030619
59480.0000000    0.1005085
59520.0000000    0.1058192
59560.0000000    0.0942320
59600.0000000    0.1083814
59640.0000000    0.1148722
59680.0000000    0.1011603
59720.0000000    0.1109868
59760.0000000    0.1025849
59800.0000000    0.1072753
59840.0000000    0.1023758
59880.0000000    0.1032948
59920.0000000    0.0989856
59960.0000000    0.1069816
60000.0000000    0.0883431
60040.0000000    0.1065668
60080.0000000    0.1061203
60120.0000000    0.1017285
60160.0000000    0.0995322
60200.0000000    0.0886356
60240.0000000    0.1002135
60280.0000000    0.1027674
60320.0000000    0.0957384
60360.0000000    0.0940221
60400.0000000    0.0948816
60440.0000000    0.0979076
60480.0000000    0.1008285
60520.0000000    0.0975048
60560.0000000    0.0921198
60600.0000000    0.0866232
60640.0000000    0.0964762
60680.0000000    0.1051463
60720.0000000    0.1018297
60760.0000000    0.1166697
60800.0000000    0.1184673
60840.0000000    0.0901467
60880.0000000    0.0968555
60920.0000000    0.0940314
60960.0000000    0.0954365
61000.0000000    0.1010560
61040.0000000    0.1074673
61080.0000000    0.0987483
61120.0000000    0.0981863
61160.0000000    0.0869658
61200.0000000    0.0993087
61240.0000000    0.0900579
61280.0000000    0.0849918
61320.0000000    0.1051146
61360.0000000    0.0984366
61400.0000000    0.1034779
61440.0000000    0.0869755
61480.0000000    0.0861112
61520.0000000    0.0970650
61560.0000000    0.0885658
61600.0000000    0.0983638
61640.0000000    0.0950234
61680.0000000    0.0964151
61720.0000000    0.1005123
61760.0000000    0.1046718
61800.0000000    0.1026009
61840.0000000    0.0907064
61880.0000000    0.1167344
61920.0000000    0.1005629
61960.0000000    0.1002622
62000.0000000    0.0992929
62040.0000000    0.0911038
62080.0000000    0.0933327
62120.0000000    0.0974387
62160.0000000    0.0921147
62200.0000000    0.1029043
62240.0000000    0.1076407
62280.0000000    0.0946370
62320.0000000    0.1074023
62360.0000000    0.1043795
62400.0000000    0.0858978
62440.0000000    0.0986527
62480.0000000    0.0942012
62520.0000000    0.0953100
62560.0000000    0.0972897
62600.0000000    0.0969604
62640.0000000    0.0992534
62680.0000000    0.0998301
62720.0000000    0.1057674
62760.0000000    0.0959932
62800.0000000    0.0959489
62840.0000000    0.0910256
62880.0000000    0.0872621
62920.0000000    0.0949866
62960.0000000    0.0913631
63000.0000000    0.0907752
63040.0000000    0.0913226
63080.0000000    0.0924171
63120.0000000    0.1038305
63160.0000000    0.0937739
63200.0000000    0.1005004
63240.0000000    0.0973390
63280.0000000    0.0999748
63320.0000000    0.0926268
63360.0000000    0.0911479
63400.0000000    0.0965708
63440.0000000    0.0944663
63480.0000000    0.0935248
63520.0000000    0.0964350
63560.0000000    0.1017544
63600.0000000    0.1041474
63640.0000000    0.0944673
63680.0000000    0.0913527
63720.0000000    0.0981414
63760.0000000    0.0965843
63800.0000000    0.0896227
63840.0000000    0.0818761
63880.0000000    0.0959721
63920.0000000    0.0952037
63960.0000000    0.0952215
64000.0000000    0.0992753
64040.0000000    0.1065332
64080.0000000    0.1013509
64120.0000000    0.0841385
64160.0000000    0.1040219
64200.0000000    0.0876435
64240.0000000    0.0920212
64280.0000000    0.1070394
64320.0000000    0.1014230
64360.0000000    0.1023534
64400.0000000    0.1091873
64440.0000000    0.1056303
64480.0000000    0.1003577
64520.0000000    0.0984876
64560.0000000    0.0979148
64600.0000000    0.0910572
64640.0000000    0.0976887
64680.0000000    0.1025426
64720.0000000    0.0971579
64760.0000000    0.1039934
64800.0000000    0.1030147
64840.0000000    0.0955394
64880.0000000    0.1045353
64920.0000000    0.1070398
64960.0000000    0.1115739
65000.0000000    0.1012004
65040.0000000    0.1023650
65080.0000000    0.0902974
65120.0000000    0.1018905
65160.0000000    0.0982122
65200.0000000    0.1106511
65240.0000000    0.0924980
65280.0000000    0.1108581
65320.0000000    0.1043221
65360.0000000    0.0985785
65400.0000000    0.0917786
65440.0000000    0.0977521
65480.0000000    0.1076559
65520.0000000    0.1023985
65560.0000000    0.1186618
65600.0000000    0.1136817
65640.0000000    0.1073332
65680.0000000    0.0934275
65720.0000000    0.0938652
65760.0000000    0.1005535
65800.0000000    0.1102264
65840.0000000    0.0968751
65880.0000000    0.0959226
65920.0000000    0.0981805
65960.0000000    0.0978984
66000.0000000    0.0947455
66040.0000000    0.0982393
66080.0000000    0.0958169
66120.0000000    0.0897708
66160.0000000    0.1022241
66200.0000000    0.0941062
66240.0000000    0.0864221
66280.0000000    0.1017153
66320.0000000    0.0849562
66360.0000000    0.1029509
66400.0000000    0.0924191
66440.0000000    0.1061448
66480.0000000    0.0981852
66520.0000000    0.0939203
66560.0000000    0.1022832
66600.0000000    0.1003086
66640.0000000    0.1105814
66680.0000000    0.1029095
66720.0000000    0.0959318
66760.0000000    0.1011458
66800.0000000    0.0994064
66840.0000000    0.1043422
66880.0000000    0.0975223
66920.0000000    0.1046957
66960.0000000    0.1055018
67000.0000000    0.1039141
67040.0000000    0.1176850
67080.0000000    0.1020614
67120.0000000    0.1132135
67160.0000000    0.1160822
67200.0000000    0.1065167
67240.0000000    0.1061035
67280.0000000    0.1029463
67320.0000000    0.1003451
67360.0000000    0.0976423
67400.0000000    0.1006461
67440.0000000    0.0987990
67480.0000000    0.1007000
67520.0000000    0.1024066
67560.0000000    0.1091263
67600.0000000    0.1054631
67640.0000000    0.1054478
67680.0000000    0.1146782
67720.0000000    0.1108980
67760.0000000    0.1111142
67800.0000000    0.1087504
67840.0000000    0.1069150
67880.0000000    0.1167400
67920.0000000    0.1163174
67960.0000000    0.1030700
68000.0000000    0.0954862
68040.0000000    0.1030957
68080.0000000    0.1097742
68120.0000000    0.1009938
68160.0000000    0.1189019
68200.0000000    0.1023891
68240.0000000    0.1139111
68280.0000000    0.1012423
68320.0000000    0.1046028
68360.0000000    0.1077644
68400.0000000    0.1123895
68440.0000000    0.1071213
68480.0000000    0.1083726
68520.0000000    0.1088035
68560.0000000    0.1055544
68600.0000000    0.1096481
68640.0000000    0.1160614
68680.0000000    0.1061989
68720.0000000    0.1037482
68760.0000000    0.1068438
68800.0000000    0.1102914
68840.0000000    0.1039861
68880.0000000    0.1082189
68920.0000000    0.1006373
68960.0000000    0.0984745
69000.0000000    0.1049600
69040.0000000    0.1070354
69080.0000000    0.1054470
69120.0000000    0.1130597
69160.0000000    0.1185885
69200.0000000    0.1065216
69240.0000000    0.1125358
69280.0000000    0.1085788
69320.0000000    0.1138259
69360.0000000    0.1086467
69400.0000000    0.1030955
69440.0000000    0.1030604
69480.0000000    0.1097532
69520.0000000    0.1172353
69560.0000000    0.1085077
69600.0000000    0.1033056
69640.0000000    0.1076572
69680.0000000    0.1127986
69720.0000000    0.1228586
69760.0000000    0.1163314
69800.0000000    0.1191422
69840.0000000    0.1178102
69880.0000000    0.1081735
69920.0000000    0.1107802
69960.0000000    0.1135289
70000.0000000    0.1119392
70040.0000000    0.1182955
70080.0000000    0.1291152
70120.0000000    0.1208011
70160.0000000    0.1246389
70200.0000000    0.1153356
70240.0000000    0.1105040
70280.0000000    0.1124545
70320.0000000    0.1019825
70360.0000000    0.1030235
70400.0000000    0.1085817
70440.0000000    0.1082814
70480.0000000    0.1093199
70520.0000000    0.1043645
70560.0000000    0.1229039
70600.0000000    0.1162449
70640.0000000    0.1119619
70680.0000000    0.1146861
70720.0000000    0.1033629
70760.0000000    0.1045217
70800.0000000    0.1129860
70840.0000000    0.0991302
70880.0000000    0.1054143
70920.0000000    0.1090014
70960.0000000    0.1021518
71000.0000000    0.1099353
71040.0000000    0.1182517
71080.0000000    0.1077909
71120.0000000    0.1082717
71160.0000000    0.1103461
71200.0000000    0.1157532
71240.0000000    0.1166359
71280.0000000    0.1112626
71320.0000000    0.1084299
71360.0000000    0.0966805
71400.0000000    0.1155718
71440.0000000    0.1045788
71480.0000000    0.1091525
71520.0000000    0.1116212
71560.0000000    0.1068986
71600.0000000    0.1102458
71640.0000000    0.1114098
71680.0000000    0.0947842
71720.0000000    0.0972833
71760.0000000    0.1045781
71800.0000000    0.1016067
71840.0000000    0.0947136
71880.0000000    0.0919660
71920.0000000    0.0996300
71960.0000000    0.1072255
72000.0000000    0.0979858
72040.0000000    0.0975929
72080.0000000    0.0907309
72120.0000000    0.1011212
72160.0000000    0.0964034
72200.0000000    0.1060311
72240.0000000    0.0968665
72280.0000000    0.0969371
72320.0000000    0.1038092
72360.0000000    0.0941762
72400.0000000    0.0857068
72440.0000000    0.0949451
72480.0000000    0.0959338
72520.0000000    0.0954101
72560.0000000    0.0939239
72600.0000000    0.1027311
72640.0000000    0.1092303
72680.0000000    0.0951513
72720.0000000    0.0966398
72760.0000000    0.1091639
72800.0000000    0.1172151
72840.0000000    0.1051096
72880.0000000    0.1107357
72920.0000000    0.1067647
72960.0000000    0.0938396
73000.0000000    0.0856134
73040.0000000    0.0930334
73080.0000000    0.1018617
73120.0000000    0.1012800
73160.0000000    0.0994426
73200.0000000    0.1020774
73240.0000000    0.1013763
73280.0000000    0.0996130
73320.0000000    0.0978208
73360.0000000    0.1019376
73400.0000000    0.0966988
73440.0000000    0.1010352
73480.0000000    0.1030055
73520.0000000    0.1084204
73560.0000000    0.1201792
73600.0000000    0.1004038
73640.0000000    0.1080204
73680.0000000    0.0952225
73720.0000000    0.0906342
73760.0000000    0.1079285
73800.0000000    0.1051236
73840.0000000    0.1111712
73880.0000000    0.1019352
73920.0000000    0.1148528
73960.0000000    0.1111677
74000.0000000    0.0941418
74040.0000000    0.0974823
74080.0000000    0.1036727
74120.0000000    0.0996519
74160.0000000    0.1116365
74200.0000000    0.1077386
74240.0000000    0.1144914
74280.0000000    0.1106259
74320.0000000    0.1096373
74360.0000000    0.0944463
74400.0000000    0.0956572
74440.0000000    0.1093697
74480.0000000    0.1058059
74520.0000000    0.0990784
74560.0000000    0.1038814
74600.0000000    0.1070390
74640.0000000    0.0989990
74680.0000000    0.1154113
74720.0000000    0.1212594
74760.0000000    0.1125586
74800.0000000    0.1052835
74840.0000000    0.0965212
74880.0000000    0.0967946
74920.0000000    0.1055633
74960.0000000    0.1006501
75000.0000000    0.1014629
75040.0000000    0.1035251
75080.0000000    0.1117336
75120.0000000    0.1112035
75160.0000000    0.1116059
75200.0000000    0.1153393
75240.0000000    0.1097889
75280.0000000    0.1081562
75320.0000000    0.1082711
75360.0000000    0.1100828
75400.0000000    0.1100028
75440.0000000    0.1036772
75480.0000000    0.1122538
75520.0000000    0.1194776
75560.0000000    0.1086507
75600.0000000    0.1153602
75640.0000000    0.1077954
75680.0000000    0.1098743
75720.0000000    0.1163124
75760.0000000    0.1048783
75800.0000000    0.0959763
75840.0000000    0.1007222
75880.0000000    0.1075772
75920.0000000    0.0993776
75960.0000000    0.0980923
76000.0000000    0.1081935
76040.0000000    0.0989786
76080.0000000    0.1148009
76120.0000000    0.1113331
76160.0000000    0.1095991
76200.0000000    0.1291544
76240.0000000    0.1194567
76280.0000000    0.1033501
76320.0000000    0.1056264
76360.0000000    0.1076464
76400.0000000    0.1118600
76440.0000000    0.1064237
76480.0000000    0.1238849
76520.0000000    0.1093234
76560.0000000    0.1050780
76600.0000000    0.1197734
76640.0000000    0.1095744
76680.0000000    0.1040018
76720.0000000    0.1211425
76760.0000000    0.1100347
76800.0000000    0.1083286
76840.0000000    0.1123046
76880.0000000    0.1044262
76920.0000000    0.1195900
76960.0000000    0.1049470
77000.0000000    0.1078180
77040.0000000    0.1022527
77080.0000000    0.1081577
77120.0000000    0.1048986
77160.0000000    0.1050161
77200.0000000    0.1187845
77240.0000000    0.1146219
77280.0000000    0.1110538
77320.0000000    0.1049139
77360.0000000    0.1167195
77400.0000000    0.1192930
77440.0000000    0.1026829
77480.0000000    0.0982837
77520.0000000    0.0989197
77560.0000000    0.1066478
77600.0000000    0.1087182
77640.0000000    0.0977838
77680.0000000    0.1051765
77720.0000000    0.1054739
77760.0000000    0.1060761
77800.0000000    0.1068716
77840.0000000    0.1004282
77880.0000000    0.1044136
77920.0000000    0.1012306
77960.0000000    0.1061777
78000.0000000    0.0966913
78040.0000000    0.0933969
78080.0000000    0.1009024
78120.0000000    0.1136393
78160.0000000    0.1056982
78200.0000000    0.1165390
78240.0000000    0.1075848
78280.0000000    0.1084901
78320.0000000    0.1031797
78360.0000000    0.1043076
78400.0000000    0.0986551
78440.0000000    0.1065830
78480.0000000    0.0989122
78520.0000000    0.1052378
78560.0000000    0.0989331
78600.0000000    0.1197298
78640.0000000    0.1062321
78680.0000000    0.1149555
78720.0000000    0.0958798
78760.0000000    0.0981912
78800.0000000    0.0911444
78840.0000000    0.1090479
78880.0000000    0.1105764
78920.0000000    0.1000712
78960.0000000    0.0987416
79000.0000000    0.0992766
79040.0000000    0.0915271
79080.0000000    0.1051951
79120.0000000    0.1050358
79160.0000000    0.1065502
79200.0000000    0.0995471
79240.0000000    0.1084013
79280.0000000    0.1150864
79320.0000000    0.1048465
79360.0000000    0.1138954
79400.0000000    0.1044149
79440.0000000    0.1113014
79480.0000000    0.1089969
79520.0000000    0.0935999
79560.0000000    0.1032292
79600.0000000    0.0995468
79640.0000000    0.1120829
79680.0000000    0.1170613
79720.0000000    0.1188578
79760.0000000    0.1129660
79800.0000000    0.1094738
79840.0000000    0.1169863
79880.0000000    0.1203997
79920.0000000    0.1057762
79960.0000000    0.1174135
80000.0000000    0.1032221
80040.0000000    0.1081464
80080.0000000    0.0952144
80120.0000000    0.1056113
80160.0000000    0.1150704
80200.0000000    0.0984561
80240.0000000    0.1236789
80280.0000000    0.1259377
80320.0000000    0.1138623
80360.0000000    0.1136499
80400.0000000    0.1032190
80440.0000000    0.1129984
80480.0000000    0.1053245
80520.0000000    0.0966155
80560.0000000    0.1067792
80600.0000000    0.1072405
80640.0000000    0.0998681
80680.0000000    0.1005834
80720.0000000    0.1009456
80760.0000000    0.0921536
80800.0000000    0.1091379
80840.0000000    0.1019633
80880.0000000    0.1108025
80920.0000000    0.1121352
80960.0000000    0.1147052
81000.0000000    0.1069337
81040.0000000    0.1029363
81080.0000000    0.1023623
81120.0000000    0.1015584
81160.0000000    0.1196160
81200.0000000    0.0968118
81240.0000000    0.1020344
81280.0000000    0.0980717
81320.0000000    0.1035253
81360.0000000    0.1121210
81400.0000000    0.0913163
81440.0000000    0.0989674
81480.0000000    0.1030238
81520.0000000    0.0963015
81560.0000000    0.1018816
81600.0000000    0.0948863
81640.0000000    0.1070007
81680.0000000    0.0992614
81720.0000000    0.0995310
81760.0000000    0.1113834
81800.0000000    0.0979907
81840.0000000    0.0944589
81880.0000000    0.0943297
81920.0000000    0.0916513
81960.0000000    0.0998194
82000.0000000    0.1060461
82040.0000000    0.1079908
82080.0000000    0.1051581
82120.0000000    0.1029263
82160.0000000    0.0956649
82200.0000000    0.1034582
82240.0000000    0.1070010
82280.0000000    0.1077717
82320.0000000    0.0964072
82360.0000000    0.1115049
82400.0000000    0.1086204
82440.0000000    0.1210172
82480.0000000    0.1089521
82520.0000000    0.1001225
82560.0000000    0.1097540
82600.0000000    0.1128257
82640.0000000    0.1150907
82680.0000000    0.0999581
82720.0000000    0.1203149
82760.0000000    0.1068950
82800.0000000    0.1038523
82840.0000000    0.1083369
82880.0000000    0.1008510
82920.0000000    0.1190158
82960.0000000    0.1030992
83000.0000000    0.1233529
83040.0000000    0.1006567
83080.0000000    0.1130355
83120.0000000    0.1038408
83160.0000000    0.1015163
83200.0000000    0.1248528
83240.0000000    0.1226456
83280.0000000    0.1260608
83320.0000000    0.1260851
83360.0000000    0.1250616
83400.0000000    0.1255943
83440.0000000    0.1258188
83480.0000000    0.1279099
83520.0000000    0.1200138
83560.0000000    0.1145599
83600.0000000    0.1096897
83640.0000000    0.1101406
83680.0000000    0.1030034
83720.0000000    0.1120883
83760.0000000    0.1121331
83800.0000000    0.1185310
83840.0000000    0.1147253
83880.0000000    0.1123222
83920.0000000    0.1117334
83960.0000000    0.1297673
84000.0000000    0.1286225
84040.0000000    0.1230256
84080.0000000    0.1260595
84120.0000000    0.1307565
84160.0000000    0.1112932
84200.0000000    0.1260988
84240.0000000    0.1163519
84280.0000000    0.1106918
84320.0000000    0.0953481
84360.0000000    0.1001154
84400.0000000    0.0912510
84440.0000000    0.1012841
84480.0000000    0.0905704
84520.0000000    0.0964867
84560.0000000    0.0884961
84600.0000000    0.0957612
84640.0000000    0.0891296
84680.0000000    0.0942473
84720.0000000    0.0954096
84760.0000000    0.1036320
84800.0000000    0.1089864
84840.0000000    0.1122307
84880.0000000    0.1161312
84920.0000000    0.0955900
84960.0000000    0.1074734
85000.0000000    0.1038435
85040.0000000    0.0843383
85080.0000000    0.1012598
85120.0000000    0.0907238
85160.0000000    0.1067168
85200.0000000    0.1152414
85240.0000000    0.1014559
85280.0000000    0.1086401
85320.0000000    0.0911425
85360.0000000    0.1000256
85400.0000000    0.1020570
85440.0000000    0.0919288
85480.0000000    0.0956355
85520.0000000    0.1007729
85560.0000000    0.0880509
85600.0000000    0.0965391
85640.0000000    0.1017576
85680.0000000    0.0945637
85720.0000000    0.0950119
85760.0000000    0.0826819
85800.0000000    0.0985658
85840.0000000    0.0905814
85880.0000000    0.0819960
85920.0000000    0.0894699
85960.0000000    0.0884385
86000.0000000    0.0824844
86040.0000000    0.0841524
86080.0000000    0.0864471
86120.0000000    0.0839264
86160.0000000    0.0901893
86200.0000000    0.0845243
86240.0000000    0.0946015
86280.0000000    0.0958252
86320.0000000    0.0989868
86360.0000000    0.0892335
86400.0000000    0.1023455
86440.0000000    0.0994100
86480.0000000    0.1007300
86520.0000000    0.0987658
86560.0000000    0.1010003
86600.0000000    0.1009041
86640.0000000    0.0988448
86680.0000000    0.0928300
86720.0000000    0.0876543
86760.0000000    0.0957570
86800.0000000    0.0895949
86840.0000000    0.0888987
86880.0000000    0.0897981
86920.0000000    0.0877579
86960.0000000    0.0936857
87000.0000000    0.0887600
87040.0000000    0.0913692
87080.0000000    0.0883330
87120.0000000    0.0942072
87160.0000000    0.0856283
87200.0000000    0.0917004
87240.0000000    0.0925849
87280.0000000    0.0970739
87320.0000000    0.0942154
87360.0000000    0.0973947
87400.0000000    0.1017769
87440.0000000    0.1074370
87480.0000000    0.0887226
87520.0000000    0.0986076
87560.0000000    0.0960330
87600.0000000    0.0976938
87640.0000000    0.0902842
87680.0000000    0.0959459
87720.0000000    0.1004709
87760.0000000    0.1012968
87800.0000000    0.0885918
87840.0000000    0.1022905
87880.0000000    0.0867360
87920.0000000    0.1047523
87960.0000000    0.1001905
88000.0000000    0.1064912
88040.0000000    0.1084647
88080.0000000    0.1058896
88120.0000000    0.0999717
88160.0000000    0.1078574
88200.0000000    0.0987129
88240.0000000    0.1072853
88280.0000000    0.1117236
88320.0000000    0.1192752
88360.0000000    0.1169688
88400.0000000    0.0999688
88440.0000000    0.1161067
88480.0000000    0.1046949
88520.0000000    0.1054179
88560.0000000    0.1016067
88600.0000000    0.1094688
88640.0000000    0.1028469
88680.0000000    0.1118312
88720.0000000    0.1290174
88760.0000000    0.1051431
88800.0000000    0.1148748
88840.0000000    0.1061810
88880.0000000    0.1057312
88920.0000000    0.1149554
88960.0000000    0.1145006
89000.0000000    0.1039262
89040.0000000    0.1174357
89080.0000000    0.1129044
89120.0000000    0.1217519
89160.0000000    0.1205634
89200.0000000    0.0958059
89240.0000000    0.1030315
89280.0000000    0.0967605
89320.0000000    0.1029947
89360.0000000    0.1031601
89400.0000000    0.1013183
89440.0000000    0.1109307
89480.0000000    0.1145911
89520.0000000    0.1053471
89560.0000000    0.1086396
89600.0000000    0.1014068
89640.0000000    0.1019389
89680.0000000    0.1129105
89720.0000000    0.1021371
89760.0000000    0.1040536
89800.0000000    0.1100712
89840.0000000    0.0999509
89880.0000000    0.1045744
89920.0000000    0.1023244
89960.0000000    0.1177560
90000.0000000    0.1052889
90040.0000000    0.1001922
90080.0000000    0.0965253
90120.0000000    0.1009247
90160.0000000    0.1092920
90200.0000000    0.1128707
90240.0000000    0.1044217
90280.0000000    0.1006320
90320.0000000    0.1042621
90360.0000000    0.1014960
90400.0000000    0.1054230
90440.0000000    0.1008684
90480.0000000    0.1007463
90520.0000000    0.1063034
90560.0000000    0.1020333
90600.0000000    0.1167307
90640.0000000    0.1132012
90680.0000000    0.1116402
90720.0000000    0.1011337
90760.0000000    0.0977026
90800.0000000    0.1009517
90840.0000000    0.1070656
90880.0000000    0.1126290
90920.0000000    0.1125565
90960.0000000    0.1127365
91000.0000000    0.1161125
91040.0000000    0.1093052
91080.0000000    0.1013813
91120.0000000    0.1023974
91160.0000000    0.0978505
91200.0000000    0.0994707
91240.0000000    0.1072539
91280.0000000    0.0946167
91320.0000000    0.1070175
91360.0000000    0.1037583
91400.0000000    0.1211291
91440.0000000    0.1154492
91480.0000000    0.1144165
91520.0000000    0.1099052
91560.0000000    0.1024775
91600.0000000    0.1047679
91640.0000000    0.0959602
91680.0000000    0.1057151
91720.0000000    0.1021776
91760.0000000    0.0968256
91800.0000000    0.1087937
91840.0000000    0.1157421
91880.0000000    0.1174961
91920.0000000    0.1090453
91960.0000000    0.1262823
92000.0000000    0.1149025
92040.0000000    0.1065155
92080.0000000    0.1084595
92120.0000000    0.1063635
92160.0000000    0.1176423
92200.0000000    0.0994907
92240.0000000    0.0955886
92280.0000000    0.0950417
92320.0000000    0.1106029
92360.0000000    0.1043769
92400.0000000    0.1039401
92440.0000000    0.1071476
92480.0000000    0.1034126
92520.0000000    0.1071650
92560.0000000    0.1062770
92600.0000000    0.1032160
92640.0000000    0.1017847
92680.0000000    0.1005747
92720.0000000    0.1083000
92760.0000000    0.1052390
92800.0000000    0.0966604
92840.0000000    0.1029756
92880.0000000    0.0983844
92920.0000000    0.0950902
92960.0000000    0.1083652
93000.0000000    0.1108798
93040.0000000    0.1018243
93080.0000000    0.1001421
93120.0000000    0.0958248
93160.0000000    0.0993442
93200.0000000    0.1001152
93240.0000000    0.0999586
93280.0000000    0.0943392
93320.0000000    0.0974854
93360.0000000    0.1056925
93400.0000000    0.0956214
93440.0000000    0.1018095
93480.0000000    0.0999791
93520.0000000    0.0967326
93560.0000000    0.0992118
93600.0000000    0.1018242
93640.0000000    0.1110000
93680.0000000    0.0956539
93720.0000000    0.1116967
93760.0000000    0.1065202
93800.0000000    0.1084859
93840.0000000    0.1163714
93880.0000000    0.1069062
93920.0000000    0.1018281
93960.0000000    0.1081960
94000.0000000    0.1036981
94040.0000000    0.1042472
94080.0000000    0.1102477
94120.0000000    0.1057751
94160.0000000    0.1035065
94200.0000000    0.0983454
94240.0000000    0.1168462
94280.0000000    0.1053226
94320.0000000    0.1088644
94360.0000000    0.1114872
94400.0000000    0.1070441
94440.0000000    0.1050638
94480.0000000    0.1037615
94520.0000000    0.1006057
94560.0000000    0.0987793
94600.0000000    0.1190905
94640.0000000    0.1031110
94680.0000000    0.1089785
94720.0000000    0.1003078
94760.0000000    0.1032512
94800.0000000    0.1002000
94840.0000000    0.1047782
94880.0000000    0.1077922
94920.0000000    0.1039550
94960.0000000    0.1024166
95000.0000000    0.1080421
95040.0000000    0.1068061
95080.0000000    0.1002918
95120.0000000    0.1081302
95160.0000000    0.1105525
95200.0000000    0.1045021
95240.0000000    0.1202468
95280.0000000    0.1051673
95320.0000000    0.1043440
95360.0000000    0.1063299
95400.0000000    0.1138205
95440.0000000    0.1008295
95480.0000000    0.1001652
95520.0000000    0.1129225
95560.0000000    0.1069400
95600.0000000    0.1142074
95640.0000000    0.1190562
95680.0000000    0.1078257
95720.0000000    0.1037753
95760.0000000    0.1105820
95800.0000000    0.1086958
95840.0000000    0.0971717
95880.0000000    0.1152209
95920.0000000    0.1057569
95960.0000000    0.1102824
96000.0000000    0.1134133
96040.0000000    0.1019988
96080.0000000    0.1035912
96120.0000000    0.1045363
96160.0000000    0.1043657
96200.0000000    0.1016455
96240.0000000    0.1075750
96280.0000000    0.1240971
96320.0000000    0.1163760
96360.0000000    0.1123956
96400.0000000    0.1152656
96440.0000000    0.1098615
96480.0000000    0.1066137
96520.0000000    0.1139455
96560.0000000    0.1126190
96600.0000000    0.1071551
96640.0000000    0.1023985
96680.0000000    0.1099948
96720.0000000    0.1043462
96760.0000000    0.1130840
96800.0000000    0.1046532
96840.0000000    0.1147118
96880.0000000    0.1173450
96920.0000000    0.1146393
96960.0000000    0.1131028
97000.0000000    0.1331688
97040.0000000    0.1296084
97080.0000000    0.1132571
97120.0000000    0.1110983
97160.0000000    0.1170900
97200.0000000    0.1060674
97240.0000000    0.1101124
97280.0000000    0.1195463
97320.0000000    0.1107239
97360.0000000    0.1218901
97400.0000000    0.1126253
97440.0000000    0.1064795
97480.0000000    0.1041071
97520.0000000    0.1034588
97560.0000000    0.1090045
97600.0000000    0.1038229
97640.0000000    0.1002438
97680.0000000    0.1047235
97720.0000000    0.1023798
97760.0000000    0.0990370
97800.0000000    0.1105281
97840.0000000    0.1029549
97880.0000000    0.1054820
97920.0000000    0.1012584
97960.0000000    0.0999428
98000.0000000    0.1035269
98040.0000000    0.1063606
98080.0000000    0.0922023
98120.0000000    0.1033176
98160.0000000    0.0993519
98200.0000000    0.0991486
98240.0000000    0.1015130
98280.0000000    0.0994483
98320.0000000    0.1068952
98360.0000000    0.0952884
98400.0000000    0.1018958
98440.0000000    0.1091561
98480.0000000    0.0987114
98520.0000000    0.1026931
98560.0000000    0.1062571
98600.0000000    0.1055823
98640.0000000    0.1036216
98680.0000000    0.1261893
98720.0000000    0.1167217
98760.0000000    0.1163825
98800.0000000    0.1195768
98840.0000000    0.1162273
98880.0000000    0.1072506
98920.0000000    0.1084134
98960.0000000    0.1060548
99000.0000000    0.1081801
99040.0000000    0.0962054
99080.0000000    0.1099681
99120.0000000    0.1229284
99160.0000000    0.1289726
99200.0000000    0.1155403
99240.0000000    0.1156519
99280.0000000    0.1271622
99320.0000000    0.1199271
99360.0000000    0.1152737
99400.0000000    0.1118502
99440.0000000    0.1069881
99480.0000000    0.1048073
99520.0000000    0.1121787
99560.0000000    0.1078331
99600.0000000    0.1185225
99640.0000000    0.1210423
99680.0000000    0.1122863
99720.0000000    0.1150941
99760.0000000    0.1141732
99800.0000000    0.1115439
99840.0000000    0.1013305
99880.0000000    0.1185105
99920.0000000    0.1177317
99960.0000000    0.1148000
100000.0000000    0.1126140
100040.0000000    0.1112571
100080.0000000    0.1105137
100120.0000000    0.1113953
100160.0000000    0.1083242
100200.0000000    0.0983289
100240.0000000    0.0957786
100280.0000000    0.1039601
100320.0000000    0.1029806
100360.0000000    0.1208561
100400.0000000    0.1065153
100440.0000000    0.1180324
100480.0000000    0.1121110
100520.0000000    0.1139803
100560.0000000    0.1222275
100600.0000000    0.1091003
100640.0000000    0.1146934
100680.0000000    0.1044214
100720.0000000    0.1127189
100760.0000000    0.1103208
100800.0000000    0.1042548
100840.0000000    0.1120161
100880.0000000    0.1078988
100920.0000000    0.0990532
100960.0000000    0.1097540
101000.0000000    0.1107852
101040.0000000    0.1008404
101080.0000000    0.0986906
101120.0000000    0.1017874
101160.0000000    0.1012038
101200.0000000    0.1081896
101240.0000000    0.1075500
101280.0000000    0.1072068
101320.0000000    0.1077811
101360.0000000    0.1035154
101400.0000000    0.1024093
101440.0000000    0.1000703
101480.0000000    0.1027020
101520.0000000    0.1024503
101560.0000000    0.1081246
101600.0000000    0.1002814
101640.0000000    0.0993842
101680.0000000    0.1035204
101720.0000000    0.1009783
101760.0000000    0.0983592
101800.0000000    0.0993596
101840.0000000    0.1052980
101880.0000000    0.1088557
101920.0000000    0.1055289
101960.0000000    0.1016895
102000.0000000    0.1071681
102040.0000000    0.0964364
102080.0000000    0.1042018
102120.0000000    0.1215951
102160.0000000    0.1066850
102200.0000000    0.1117519
102240.0000000    0.1049055
102280.0000000    0.1040726
102320.0000000    0.1060738
102360.0000000    0.1079367
102400.0000000    0.1082028
102440.0000000    0.1090533
102480.0000000    0.1121429
102520.0000000    0.1104256
102560.0000000    0.1059734
102600.0000000    0.1105631
102640.0000000    0.1121147
102680.0000000    0.1090273
102720.0000000    0.1118930
102760.0000000    0.1076769
102800.0000000    0.1145124
102840.0000000    0.1153339
102880.0000000    0.1088053
102920.0000000    0.1115284
102960.0000000    0.1060134
103000.0000000    0.1029921
103040.0000000    0.1139201
103080.0000000    0.1158495
103120.0000000    0.1043324
103160.0000000    0.1080752
103200.0000000    0.1014495
103240.0000000    0.1153087
103280.0000000    0.1035597
103320.0000000    0.1084856
103360.0000000    0.1100979
103400.0000000    0.1183949
103440.0000000    0.1044832
103480.0000000    0.1117248
103520.0000000    0.1068092
103560.0000000    0.1046538
103600.0000000    0.1027299
103640.0000000    0.1128550
103680.0000000    0.1032068
103720.0000000    0.1116615
103760.0000000    0.1084892
103800.0000000    0.1131168
103840.0000000    0.1103942
103880.0000000    0.1025277
103920.0000000    0.1215790
103960.0000000    0.1157863
104000.0000000    0.1022334
104040.0000000    0.1032009
104080.0000000    0.1117839
104120.0000000    0.1066272
104160.0000000    0.1017847
104200.0000000    0.1076084
104240.0000000    0.1105465
104280.0000000    0.1103323
104320.0000000    0.1161312
104360.0000000    0.1049519
104400.0000000    0.1049337
104440.0000000    0.1057869
104480.0000000    0.1056337
104520.0000000    0.1092693
104560.0000000    0.1105287
104600.0000000    0.1042899
104640.0000000    0.1070549
104680.0000000    0.1026892
104720.0000000    0.1193815
104760.0000000    0.1115564
104800.0000000    0.1165283
104840.0000000    0.1147548
104880.0000000    0.1242746
104920.0000000    0.1148749
104960.0000000    0.1143592
105000.0000000    0.1165805
105040.0000000    0.1197394
105080.0000000    0.1144778
105120.0000000    0.1292043
105160.0000000    0.1190930
105200.0000000    0.1237757
105240.0000000    0.1054224
105280.0000000    0.1162774
105320.0000000    0.1222127
105360.0000000    0.1234187
105400.0000000    0.1092531
105440.0000000    0.1202259
105480.0000000    0.1148918
105520.0000000    0.1169562
105560.0000000    0.1193186
105600.0000000    0.1161427
105640.0000000    0.1139842
105680.0000000    0.1184112
105720.0000000    0.1158314
105760.0000000    0.1105424
105800.0000000    0.1253776
105840.0000000    0.1168696
105880.0000000    0.1132348
105920.0000000    0.1093813
105960.0000000    0.1108257
106000.0000000    0.1160317
106040.0000000    0.1183695
106080.0000000    0.1143593
106120.0000000    0.1154419
106160.0000000    0.1211230
106200.0000000    0.1158047
106240.0000000    0.1118110
106280.0000000    0.1164759
106320.0000000    0.1190282
106360.0000000    0.1129425
106400.0000000    0.1221235
106440.0000000    0.1119008
106480.0000000    0.1123473
106520.0000000    0.1019849
106560.0000000    0.1079383
106600.0000000    0.1004102
106640.0000000    0.1174115
106680.0000000    0.1126165
106720.0000000    0.1078274
106760.0000000    0.1112731
106800.0000000    0.1059562
106840.0000000    0.1112642
106880.0000000    0.1017381
106920.0000000    0.1122340
106960.0000000    0.1072901
107000.0000000    0.1100087
107040.0000000    0.1139540
107080.0000000    0.1041771
107120.0000000    0.1028088
107160.0000000    0.1087825
107200.0000000    0.1097887
107240.0000000    0.1071955
107280.0000000    0.1062159
107320.0000000    0.1079870
107360.0000000    0.1155207
107400.0000000    0.1071673
107440.0000000    0.1083540
107480.0000000    0.1017457
107520.0000000    0.0997685
107560.0000000    0.0971010
107600.0000000    0.1130673
107640.0000000    0.0956667
107680.0000000    0.1024869
107720.0000000    0.1076731
107760.0000000    0.0924600
107800.0000000    0.0981547
107840.0000000    0.0959492
107880.0000000    0.0965383
107920.0000000    0.1033249
107960.0000000    0.1056930
108000.0000000    0.1125497
108040.0000000    0.1082157
108080.0000000    0.1143648
108120.0000000    0.1004961
108160.0000000    0.0983007
108200.0000000    0.1019878
108240.0000000    0.1089320
108280.0000000    0.1142608
108320.0000000    0.1091270
108360.0000000    0.1117331
108400.0000000    0.1002110
108440.0000000    0.1014927
108480.0000000    0.1066288
108520.0000000    0.0954341
108560.0000000    0.1106831
108600.0000000    0.1058418
108640.0000000    0.0997342
108680.0000000    0.0964791
108720.0000000    0.1022072
108760.0000000    0.1036202
108800.0000000    0.0952898
108840.0000000    0.0944397
108880.0000000    0.0974811
108920.0000000    0.0860534
108960.0000000    0.0941172
109000.0000000    0.0997899
109040.0000000    0.0789703
109080.0000000    0.0976304
109120.0000000    0.0976407
109160.0000000    0.0995890
109200.0000000    0.0914107
109240.0000000    0.1006087
109280.0000000    0.0939010
109320.0000000    0.1038791
109360.0000000    0.1036959
109400.0000000    0.1019571
109440.0000000    0.1031742
109480.0000000    0.1005730
109520.0000000    0.1031332
109560.0000000    0.1049909
109600.0000000    0.1102088
109640.0000000    0.1005759
109680.0000000    0.0995616
109720.0000000    0.1051887
109760.0000000    0.1162573
109800.0000000    0.1134143
109840.0000000    0.1195616
109880.0000000    0.1220979
109920.0000000    0.1103745
109960.0000000    0.1091657
110000.0000000    0.1026547
110040.0000000    0.1019563
110080.0000000    0.0974734
110120.0000000    0.0976216
110160.0000000    0.1009835
110200.0000000    0.0978261
110240.0000000    0.0969115
110280.0000000    0.0942961
110320.0000000    0.0997188
110360.0000000    0.0914839
110400.0000000    0.0918027
110440.0000000    0.1012669
110480.0000000    0.0964483
110520.0000000    0.0949120
110560.0000000    0.1006614
110600.0000000    0.0981688
110640.0000000    0.0997906
110680.0000000    0.1044815
110720.0000000    0.1140607
110760.0000000    0.1039018
110800.0000000    0.1050486
110840.0000000    0.0975936
110880.0000000    0.0940127
110920.0000000    0.1153866
110960.0000000    0.1147396
111000.0000000    0.1083594
111040.0000000    0.1172002
111080.0000000    0.1086161
111120.0000000    0.1035594
111160.0000000    0.1049278
111200.0000000    0.0933327
111240.0000000    0.0957053
111280.0000000    0.1115788
111320.0000000    0.1038411
111360.0000000    0.1016898
111400.0000000    0.1004914
111440.0000000    0.0969902
111480.0000000    0.0865537
111520.0000000    0.0939327
111560.0000000    0.0964593
111600.0000000    0.0992034
111640.0000000    0.0931323
111680.0000000    0.0930087
111720.0000000    0.0977145
111760.0000000    0.0956929
111800.0000000    0.0969487
111840.0000000    0.1007677
111880.0000000    0.1016291
111920.0000000    0.1078829
111960.0000000    0.1011318
112000.0000000    0.0900811
112040.0000000    0.1068082
112080.0000000    0.1049838
112120.0000000    0.1016728
112160.0000000    0.1040448
112200.0000000    0.0997801
112240.0000000    0.0997306
112280.0000000    0.1066590
112320.0000000    0.1042693
112360.0000000    0.1058960
112400.0000000    0.1035254
112440.0000000    0.1016429
112480.0000000    0.1078148
112520.0000000    0.1035007
112560.0000000    0.1000379
112600.0000000    0.0965974
112640.0000000    0.1043747
112680.0000000    0.1015001
112720.0000000    0.0997908
112760.0000000    0.1101628
112800.0000000    0.1024185
112840.0000000    0.0976925
112880.0000000    0.1083363
112920.0000000    0.0972725
112960.0000000    0.1027152
113000.0000000    0.1056939
113040.0000000    0.1064176
113080.0000000    0.0950736
113120.0000000    0.0985570
113160.0000000    0.0991774
113200.0000000    0.0938990
113240.0000000    0.0947390
113280.0000000    0.0928857
113320.0000000    0.0970010
113360.0000000    0.0936888
113400.0000000    0.0943588
113440.0000000    0.0958290
113480.0000000    0.0945167
113520.0000000    0.1127788
113560.0000000    0.1172937
113600.0000000    0.1071781
113640.0000000    0.0995519
113680.0000000    0.0989598
113720.0000000    0.1041962
113760.0000000    0.1065174
113800.0000000    0.1081947
113840.0000000    0.1040495
113880.0000000    0.1186797
113920.0000000    0.1251222
113960.0000000    0.1200225
114000.0000000    0.1147280
114040.0000000    0.1244949
114080.0000000    0.1220974
114120.0000000    0.1013416
114160.0000000    0.0981046
114200.0000000    0.0979067
114240.0000000    0.0980389
114280.0000000    0.1137078
114320.0000000    0.1081686
114360.0000000    0.0992766
114400.0000000    0.0939941
114440.0000000    0.0855602
114480.0000000    0.0860299
114520.0000000    0.1005625
114560.0000000    0.1023328
114600.0000000    0.0887655
114640.0000000    0.0946639
114680.0000000    0.0876827
114720.0000000    0.0977068
114760.0000000    0.0921326
114800.0000000    0.1061342
114840.0000000    0.0981862
114880.0000000    0.0949115
114920.0000000    0.0966148
114960.0000000    0.1005103
115000.0000000    0.1022787
115040.0000000    0.1113600
115080.0000000    0.1084595
115120.0000000    0.0968823
115160.0000000    0.1052514
115200.0000000    0.1008956
115240.0000000    0.0984069
115280.0000000    0.1019627
115320.0000000    0.0985642
115360.0000000    0.0997642
115400.0000000    0.0992832
115440.0000000    0.0972778
115480.0000000    0.1037707
115520.0000000    0.1064500
115560.0000000    0.1161741
115600.0000000    0.1050137
115640.0000000    0.1183805
115680.0000000    0.1062807
115720.0000000    0.1098645
115760.0000000    0.1112659
115800.0000000    0.1059041
115840.0000000    0.1023768
115880.0000000    0.0999698
115920.0000000    0.1029104
115960.0000000    0.1071323
116000.0000000    0.1044095
116040.0000000    0.0985101
116080.0000000    0.1005278
116120.0000000    0.0994468
116160.0000000    0.0933168
116200.0000000    0.0899865
116240.0000000    0.0864535
116280.0000000    0.0971339
116320.0000000    0.0975645
116360.0000000    0.0950997
116400.0000000    0.0948447
116440.0000000    0.0938454
116480.0000000    0.0981468
116520.0000000    0.0993785
116560.0000000    0.1068712
116600.0000000    0.0994858
116640.0000000    0.0949483
116680.0000000    0.0990494
116720.0000000    0.1181095
116760.0000000    0.0996546
116800.0000000    0.1015732
116840.0000000    0.0952023
116880.0000000    0.0984987
116920.0000000    0.0913187
116960.0000000    0.1049424
117000.0000000    0.1001804
117040.0000000    0.0958199
117080.0000000    0.1018190
117120.0000000    0.0974369
117160.0000000    0.1090754
117200.0000000    0.1019677
117240.0000000    0.0960782
117280.0000000    0.1013026
117320.0000000    0.0982452
117360.0000000    0.1068779
117400.0000000    0.1161276
117440.0000000    0.0978771
117480.0000000    0.0941014
117520.0000000    0.0983900
117560.0000000    0.0962258
117600.0000000    0.0863134
117640.0000000    0.0915317
117680.0000000    0.0845320
117720.0000000    0.0911849
117760.0000000    0.0893029
117800.0000000    0.0939380
117840.0000000    0.0875539
117880.0000000    0.0952632
117920.0000000    0.0882609
117960.0000000    0.1025916
118000.0000000    0.0951045
118040.0000000    0.0983417
118080.0000000    0.0919233
118120.0000000    0.0901660
118160.0000000    0.0955596
118200.0000000    0.0983812
118240.0000000    0.0823836
118280.0000000    0.0905772
118320.0000000    0.1007098
118360.0000000    0.0991693
118400.0000000    0.0962405
118440.0000000    0.0980548
118480.0000000    0.0955598
118520.0000000    0.1089141
118560.0000000    0.1030685
118600.0000000    0.1079225
118640.0000000    0.1064456
118680.0000000    0.0964000
118720.0000000    0.0892859
118760.0000000    0.0925325
118800.0000000    0.0904173
118840.0000000    0.1009383
118880.0000000    0.1082082
118920.0000000    0.0952147
118960.0000000    0.1120194
119000.0000000    0.1075265
119040.0000000    0.0958334
119080.0000000    0.0984446
119120.0000000    0.0900331
119160.0000000    0.0913579
119200.0000000    0.0991010
119240.0000000    0.0950332
119280.0000000    0.1027312
119320.0000000    0.0942395
119360.0000000    0.1024443
119400.0000000    0.1072986
119440.0000000    0.1039136
119480.0000000    0.1061133
119520.0000000    0.0941515
119560.0000000    0.1085775
119600.0000000    0.1035962
119640.0000000    0.0942797
119680.0000000    0.0910291
119720.0000000    0.0930757
119760.0000000    0.0889913
119800.0000000    0.0962877
119840.0000000    0.1026272
119880.0000000    0.1080599
119920.0000000    0.0952292
119960.0000000    0.1056155
120000.0000000    0.1002939
120040.0000000    0.0905518
120080.0000000    0.1027577
120120.0000000    0.0923125
120160.0000000    0.0956190
120200.0000000    0.1016124
120240.0000000    0.0984959
120280.0000000    0.0998810
120320.0000000    0.1076757
120360.0000000    0.1060733
120400.0000000    0.1152356
120440.0000000    0.1105762
120480.0000000    0.1072333
120520.0000000    0.1032496
120560.0000000    0.1196098
120600.0000000    0.0973265
120640.0000000    0.1116383
120680.0000000    0.1072600
120720.0000000    0.1080890
120760.0000000    0.1140300
120800.0000000    0.1009165
120840.0000000    0.1096115
120880.0000000    0.1160843
120920.0000000    0.1173314
120960.0000000    0.1102863
121000.0000000    0.1170607
121040.0000000    0.1155978
121080.0000000    0.1264136
121120.0000000    0.1115200
121160.0000000    0.1149909
121200.0000000    0.1149782
121240.0000000    0.1203383
121280.0000000    0.1110817
121320.0000000    0.1108628
121360.0000000    0.1051575
121400.0000000    0.1084232
121440.0000000    0.0952545
121480.0000000    0.0979672
121520.0000000    0.1026412
121560.0000000    0.1030679
121600.0000000    0.0995188
121640.0000000    0.1000508
121680.0000000    0.0969810
121720.0000000    0.1034242
121760.0000000    0.0976233
121800.0000000    0.1048693
121840.0000000    0.0995281
121880.0000000    0.0983719
121920.0000000    0.1063553
121960.0000000    0.1118039
122000.0000000    0.1104862
122040.0000000    0.1066160
122080.0000000    0.1072870
122120.0000000    0.1027391
122160.0000000    0.1027460
122200.0000000    0.1231415
122240.0000000    0.1070181
122280.0000000    0.1051541
122320.0000000    0.1073041
122360.0000000    0.1000464
122400.0000000    0.1006826
122440.0000000    0.1041420
122480.0000000    0.1096498
122520.0000000    0.1022609
122560.0000000    0.1067735
122600.0000000    0.1083089
122640.0000000    0.1030428
122680.0000000    0.1088272
122720.0000000    0.1188247
122760.0000000    0.1042713
122800.0000000    0.1142713
122840.0000000    0.1135691
122880.0000000    0.1072994
122920.0000000    0.1045314
122960.0000000    0.1145847
123000.0000000    0.1104915
123040.0000000    0.1096668
123080.0000000    0.1062110
123120.0000000    0.1216147
123160.0000000    0.1024200
123200.0000000    0.1123855
123240.0000000    0.0981760
123280.0000000    0.1120278
123320.0000000    0.1118870
123360.0000000    0.1087809
123400.0000000    0.1220167
123440.0000000    0.1142267
123480.0000000    0.1097950
123520.0000000    0.1100414
123560.0000000    0.1213838
123600.0000000    0.1292671
123640.0000000    0.1195025
123680.0000000    0.1070343
123720.0000000    0.1104463
123760.0000000    0.1072468
123800.0000000    0.1074023
123840.0000000    0.1176913
123880.0000000    0.1108068
123920.0000000    0.1160621
123960.0000000    0.1199320
124000.0000000    0.1182199
124040.0000000    0.1195366
124080.0000000    0.1099326
124120.0000000    0.1046688
124160.0000000    0.1071787
124200.0000000    0.0971757
124240.0000000    0.1045670
124280.0000000    0.1001918
124320.0000000    0.1002964
124360.0000000    0.1129669
124400.0000000    0.1083800
124440.0000000    0.0965711
124480.0000000    0.0993905
124520.0000000    0.1034152
124560.0000000    0.0994408
124600.0000000    0.1033620
124640.0000000    0.0987310
124680.0000000    0.1017662
124720.0000000    0.0958287
124760.0000000    0.0929381
124800.0000000    0.0989181
124840.0000000    0.1007246
124880.0000000    0.1080631
124920.0000000    0.0971630
124960.0000000    0.0949431
125000.0000000    0.0921940
125040.0000000    0.0959060
125080.0000000    0.0932576
125120.0000000    0.1093415
125160.0000000    0.0963025
125200.0000000    0.0939212
125240.0000000    0.0988438
125280.0000000    0.0986371
125320.0000000    0.1032653
125360.0000000    0.1009186
125400.0000000    0.0963071
125440.0000000    0.0935824
125480.0000000    0.0954430
125520.0000000    0.0957370
125560.0000000    0.1019670
125600.0000000    0.1059062
125640.0000000    0.1140878
125680.0000000    0.1042943
125720.0000000    0.1032178
125760.0000000    0.1044238
125800.0000000    0.1034743
125840.0000000    0.1049125
125880.0000000    0.1081299
125920.0000000    0.1110760
125960.0000000    0.0977096
126000.0000000    0.0984699
126040.0000000    0.1068666
126080.0000000    0.1035679
126120.0000000    0.1075683
126160.0000000    0.0962993
126200.0000000    0.1000016
126240.0000000    0.1108859
126280.0000000    0.1088165
126320.0000000    0.1055198
126360.0000000    0.1152507
126400.0000000    0.1097257
126440.0000000    0.1033152
126480.0000000    0.1074664
126520.0000000    0.1103406
126560.0000000    0.1104611
126600.0000000    0.1102015
126640.0000000    0.0945886
126680.0000000    0.0995865
126720.0000000    0.0881855
126760.0000000    0.0952072
126800.0000000    0.0991472
126840.0000000    0.0922028
126880.0000000    0.0982431
126920.0000000    0.1043370
126960.0000000    0.0892025
127000.0000000    0.0971718
127040.0000000    0.1046458
127080.0000000    0.1045908
127120.0000000    0.0965604
127160.0000000    0.1109097
127200.0000000    0.1097653
127240.0000000    0.1119432
127280.0000000    0.1072341
127320.0000000    0.1118784
127360.0000000    0.0976847
127400.0000000    0.1053664
127440.0000000    0.1006701
127480.0000000    0.1051914
127520.0000000    0.1013627
127560.0000000    0.1055463
127600.0000000    0.1070891
127640.0000000    0.1038193
127680.0000000    0.1149863
127720.0000000    0.1138330
127760.0000000    0.1083837
127800.0000000    0.1109722
127840.0000000    0.1139742
127880.0000000    0.1137255
127920.0000000    0.1037133
127960.0000000    0.0974453
128000.0000000    0.0962703
128040.0000000    0.1003905
128080.0000000    0.1055011
128120.0000000    0.1022295
128160.0000000    0.0992718
128200.0000000    0.1029071
128240.0000000    0.1076338
128280.0000000    0.1095816
128320.0000000    0.1068074
128360.0000000    0.1054466
128400.0000000    0.1042561
128440.0000000    0.1186454
128480.0000000    0.1205382
128520.0000000    0.1104658
128560.0000000    0.1133621
128600.0000000    0.1014166
128640.0000000    0.1131524
128680.0000000    0.0915231
128720.0000000    0.0949569
128760.0000000    0.1212093
128800.0000000    0.1145462
128840.0000000    0.1105260
128880.0000000    0.1075746
128920.0000000    0.1050454
128960.0000000    0.1073414
129000.0000000    0.1053967
129040.0000000    0.1038538
129080.0000000    0.0992873
129120.0000000    0.0989361
129160.0000000    0.0977911
129200.0000000    0.1052189
129240.0000000    0.1062027
129280.0000000    0.1040234
129320.0000000    0.1086895
129360.0000000    0.1056378
129400.0000000    0.1035268
129440.0000000    0.0944140
129480.0000000    0.1017621
129520.0000000    0.1020990
129560.0000000    0.0967891
129600.0000000    0.0970280
129640.0000000    0.1085129
129680.0000000    0.1021088
129720.0000000    0.1011682
129760.0000000    0.1020180
129800.0000000    0.0995911
129840.0000000    0.1036847
129880.0000000    0.0998034
129920.0000000    0.1052759
129960.0000000    0.1037544
130000.0000000    0.1132469
130040.0000000    0.1156580
130080.0000000    0.1065556
130120.0000000    0.1063389
130160.0000000    0.0949368
130200.0000000    0.1215179
130240.0000000    0.1132244
130280.0000000    0.1108075
130320.0000000    0.1034879
130360.0000000    0.1199100
130400.0000000    0.1076854
130440.0000000    0.0998630
130480.0000000    0.1094408
130520.0000000    0.1185137
130560.0000000    0.1098004
130600.0000000    0.1108368
130640.0000000    0.1180715
130680.0000000    0.1157527
130720.0000000    0.1038351
130760.0000000    0.1138644
130800.0000000    0.1146480
130840.0000000    0.1124189
130880.0000000    0.1243842
130920.0000000    0.1182488
130960.0000000    0.1118200
131000.0000000    0.1161081
131040.0000000    0.1065559
131080.0000000    0.1114452
131120.0000000    0.0969097
131160.0000000    0.1033347
131200.0000000    0.1019626
131240.0000000    0.1007004
131280.0000000    0.1092280
131320.0000000    0.1157237
131360.0000000    0.1147818
131400.0000000    0.1093854
131440.0000000    0.1078527
131480.0000000    0.0978782
131520.0000000    0.1140117
131560.0000000    0.1038778
131600.0000000    0.1103690
131640.0000000    0.1201688
131680.0000000    0.1082448
131720.0000000    0.1109343
131760.0000000    0.1025244
131800.0000000    0.0987260
131840.0000000    0.0996469
131880.0000000    0.1093135
131920.0000000    0.1037655
131960.0000000    0.0944428
132000.0000000    0.0992686
132040.0000000    0.0942032
132080.0000000    0.0926921
132120.0000000    0.0899497
132160.0000000    0.0999211
132200.0000000    0.0920138
132240.0000000    0.0959194
132280.0000000    0.1051463
132320.0000000    0.0941720
132360.0000000    0.0955052
132400.0000000    0.0971869
132440.0000000    0.1000470
132480.0000000    0.0983631
132520.0000000    0.0903906
132560.0000000    0.0883262
132600.0000000    0.0885599
132640.0000000    0.0920815
132680.0000000    0.0923932
132720.0000000    0.0898260
132760.0000000    0.0902121
132800.0000000    0.0917863
132840.0000000    0.0889107
132880.0000000    0.0897640
132920.0000000    0.0879464
132960.0000000    0.0817351
133000.0000000    0.0913348
133040.0000000    0.0919296
133080.0000000    0.0898263
133120.0000000    0.0926653
133160.0000000    0.0897920
133200.0000000    0.0894050
133240.0000000    0.0951422
133280.0000000    0.0880008
133320.0000000    0.0901752
133360.0000000    0.0828083
133400.0000000    0.0980963
133440.0000000    0.0827992
133480.0000000    0.0923671
133520.0000000    0.0865649
133560.0000000    0.0951548
133600.0000000    0.0989942
133640.0000000    0.0967815
133680.0000000    0.0873196
133720.0000000    0.0866922
133760.0000000    0.0921912
133800.0000000    0.0852800
133840.0000000    0.0854013
133880.0000000    0.0805545
133920.0000000    0.0872246
133960.0000000    0.0964030
134000.0000000    0.0830150
134040.0000000    0.0886164
134080.0000000    0.0879109
134120.0000000    0.0846004
134160.0000000    0.0927738
134200.0000000    0.0955503
134240.0000000    0.0773954
134280.0000000    0.1044733
134320.0000000    0.1058307
134360.0000000    0.1034978
134400.0000000    0.1103803
134440.0000000    0.1004150
134480.0000000    0.1009028
134520.0000000    0.1024956
134560.0000000    0.0908340
134600.0000000    0.1022942
134640.0000000    0.0897448
134680.0000000    0.0839956
134720.0000000    0.0936439
134760.0000000    0.0940400
134800.0000000    0.0917220
134840.0000000    0.0997481
134880.0000000    0.0958455
134920.0000000    0.0897626
134960.0000000    0.0956783
135000.0000000    0.1068061
135040.0000000    0.0955365
135080.0000000    0.0942349
135120.0000000    0.0964583
135160.0000000    0.0968746
135200.0000000    0.0925541
135240.0000000    0.0898941
135280.0000000    0.0958828
135320.0000000    0.1001200
135360.0000000    0.0932945
135400.0000000    0.0922098
135440.0000000    0.0960630
135480.0000000    0.0954566
135520.0000000    0.0980057
135560.0000000    0.1062586
135600.0000000    0.0973064
135640.0000000    0.0910765
135680.0000000    0.0869209
135720.0000000    0.0944945
135760.0000000    0.0993218
135800.0000000    0.1051330
135840.0000000    0.1059801
135880.0000000    0.0985403
135920.0000000    0.0970096
135960.0000000    0.0971682
136000.0000000    0.1070452
136040.0000000    0.0999403
136080.0000000    0.1078350
136120.0000000    0.0983469
136160.0000000    0.1052043
136200.0000000    0.1044679
136240.0000000    0.0934025
136280.0000000    0.0904441
136320.0000000    0.0846866
136360.0000000    0.1022594
136400.0000000    0.0963542
136440.0000000    0.1108265
136480.0000000    0.1051624
136520.0000000    0.1087217
136560.0000000    0.1012569
136600.0000000    0.0986194
136640.0000000    0.0940495
136680.0000000    0.0941261
136720.0000000    0.0977744
136760.0000000    0.1031014
136800.0000000    0.1008613
136840.0000000    0.1056732
136880.0000000    0.0949201
136920.0000000    0.1005450
136960.0000000    0.0898238
137000.0000000    0.0871826
137040.0000000    0.1007684
137080.0000000    0.1050267
137120.0000000    0.0973905
137160.0000000    0.0987165
137200.0000000    0.1033818
137240.0000000    0.1035478
137280.0000000    0.1044658
137320.0000000    0.1117786
137360.0000000    0.1011652
137400.0000000    0.0929254
137440.0000000    0.0920938
137480.0000000    0.0990965
137520.0000000    0.1041581
137560.0000000    0.0979544
137600.0000000    0.1040957
137640.0000000    0.1010882
137680.0000000    0.1074375
137720.0000000    0.1073580
137760.0000000    0.0984031
137800.0000000    0.1017180
137840.0000000    0.1081391
137880.0000000    0.0980984
137920.0000000    0.0968828
137960.0000000    0.0952458
138000.0000000    0.0889543
138040.0000000    0.0956092
138080.0000000    0.0875325
138120.0000000    0.0848400
138160.0000000    0.0993534
138200.0000000    0.1100605
138240.0000000    0.1059724
138280.0000000    0.0964167
138320.0000000    0.0982115
138360.0000000    0.0928436
138400.0000000    0.0925119
138440.0000000    0.0979780
138480.0000000    0.0961150
138520.0000000    0.0992422
138560.0000000    0.0995265
138600.0000000    0.0945949
138640.0000000    0.0975465
138680.0000000    0.1123632
138720.0000000    0.1077740
138760.0000000    0.1053274
138800.0000000    0.0984082
138840.0000000    0.1014434
138880.0000000    0.0881819
138920.0000000    0.0971997
138960.0000000    0.0893198
139000.0000000    0.1133344
139040.0000000    0.0965447
139080.0000000    0.1002602
139120.0000000    0.0922829
139160.0000000    0.1043386
139200.0000000    0.1005442
139240.0000000    0.0938603
139280.0000000    0.0897883
139320.0000000    0.0907997
139360.0000000    0.0876482
139400.0000000    0.0940432
139440.0000000    0.0874365
139480.0000000    0.0886995
139520.0000000    0.0908648
139560.0000000    0.0892332
139600.0000000    0.0952238
139640.0000000    0.0914122
139680.0000000    0.0923870
139720.0000000    0.0937425
139760.0000000    0.0951551
139800.0000000    0.1022502
139840.0000000    0.1009669
139880.0000000    0.0987619
139920.0000000    0.1086268
139960.0000000    0.0932378
140000.0000000    0.0960649
140040.0000000    0.1029607
140080.0000000    0.0972545
140120.0000000    0.0874215
140160.0000000    0.0908458
140200.0000000    0.0876947
140240.0000000    0.0849962
140280.0000000    0.0905121
140320.0000000    0.0838853
140360.0000000    0.0952650
140400.0000000    0.0923871
140440.0000000    0.0939773
140480.0000000    0.0946993
140520.0000000    0.0873629
140560.0000000    0.0906917
140600.0000000    0.0940728
140640.0000000    0.0945746
140680.0000000    0.1008863
140720.0000000    0.0978109
140760.0000000    0.0945242
140800.0000000    0.0920708
140840.0000000    0.0917865
140880.0000000    0.0945551
140920.0000000    0.0881852
140960.0000000    0.0934402
141000.0000000    0.0925547
141040.0000000    0.0944180
141080.0000000    0.0993395
141120.0000000    0.0940730
141160.0000000    0.0975602
141200.0000000    0.0971721
141240.0000000    0.1013566
141280.0000000    0.0933439
141320.0000000    0.1008520
141360.0000000    0.1023721
141400.0000000    0.1027278
141440.0000000    0.0921406
141480.0000000    0.1070461
141520.0000000    0.0989440
141560.0000000    0.1063850
141600.0000000    0.1101997
141640.0000000    0.1078626
141680.0000000    0.1051040
141720.0000000    0.0980633
141760.0000000    0.1002974
141800.0000000    0.1019811
141840.0000000    0.0952572
141880.0000000    0.0943014
141920.0000000    0.1001906
141960.0000000    0.1038204
142000.0000000    0.1012273
142040.0000000    0.1066577
142080.0000000    0.1053155
142120.0000000    0.1027113
142160.0000000    0.0912201
142200.0000000    0.0991142
142240.0000000    0.0956946
142280.0000000    0.0911146
142320.0000000    0.0841240
142360.0000000    0.0922336
142400.0000000    0.0866527
142440.0000000    0.0933373
142480.0000000    0.0971408
142520.0000000    0.0922943
142560.0000000    0.0903281
142600.0000000    0.0899824
142640.0000000    0.0892620
142680.0000000    0.0834564
142720.0000000    0.0921609
142760.0000000    0.0866184
142800.0000000    0.0838766
142840.0000000    0.0892036
142880.0000000    0.0846872
142920.0000000    0.0848137
142960.0000000    0.0977258
143000.0000000    0.0992219
143040.0000000    0.1037787
143080.0000000    0.0959091
143120.0000000    0.1006310
143160.0000000    0.1153305
143200.0000000    0.1207959
143240.0000000    0.0998630
143280.0000000    0.0995399
143320.0000000    0.0982470
143360.0000000    0.1028094
143400.0000000    0.1109204
143440.0000000    0.1111637
143480.0000000    0.1102296
143520.0000000    0.0967279
143560.0000000    0.1044040
143600.0000000    0.0861510
143640.0000000    0.0971092
143680.0000000    0.1081990
143720.0000000    0.1000434
143760.0000000    0.0944298
143800.0000000    0.0985490
143840.0000000    0.0935221
143880.0000000    0.0948355
143920.0000000    0.0995685
143960.0000000    0.0952912
144000.0000000    0.1078405
144040.0000000    0.0946130
144080.0000000    0.1100861
144120.0000000    0.0951570
144160.0000000    0.1097984
144200.0000000    0.1146472
144240.0000000    0.0994169
144280.0000000    0.0990438
144320.0000000    0.0983153
144360.0000000    0.1029749
144400.0000000    0.0992507
144440.0000000    0.1057063
144480.0000000    0.0994733
144520.0000000    0.0928134
144560.0000000    0.0995769
144600.0000000    0.1032537
144640.0000000    0.1034352
144680.0000000    0.0983741
144720.0000000    0.1069719
144760.0000000    0.1038356
144800.0000000    0.1026936
144840.0000000    0.1059526
144880.0000000    0.1038589
144920.0000000    0.1058871
144960.0000000    0.1048627
145000.0000000    0.0981158
145040.0000000    0.1084961
145080.0000000    0.1059633
145120.0000000    0.0973313
145160.0000000    0.1010981
145200.0000000    0.1057870
145240.0000000    0.1023937
145280.0000000    0.1182750
145320.0000000    0.1108960
145360.0000000    0.1011081
145400.0000000    0.1056271
145440.0000000    0.1000944
145480.0000000    0.0952279
145520.0000000    0.1022316
145560.0000000    0.1050215
145600.0000000    0.1095718
145640.0000000    0.1096696
145680.0000000    0.1109602
145720.0000000    0.1042648
145760.0000000    0.1033970
145800.0000000    0.1122587
145840.0000000    0.0996529
145880.0000000    0.1144757
145920.0000000    0.1043091
145960.0000000    0.0992316
146000.0000000    0.0946498
146040.0000000    0.1050365
146080.0000000    0.1022100
146120.0000000    0.0958267
146160.0000000    0.1028268
146200.0000000    0.0979106
146240.0000000    0.0898051
146280.0000000    0.0985550
146320.0000000    0.0986497
146360.0000000    0.0902413
146400.0000000    0.0894468
146440.0000000    0.0997646
146480.0000000    0.1024423
146520.0000000    0.0997257
146560.0000000    0.0935453
146600.0000000    0.0952495
146640.0000000    0.0945903
146680.0000000    0.0992119
146720.0000000    0.0960616
146760.0000000    0.1005985
146800.0000000    0.0994336
146840.0000000    0.1007039
146880.0000000    0.0979309
146920.0000000    0.1087287
146960.0000000    0.0944730
147000.0000000    0.1038571
147040.0000000    0.1006431
147080.0000000    0.0950187
147120.0000000    0.1032016
147160.0000000    0.0951119
147200.0000000    0.0900485
147240.0000000    0.0933092
147280.0000000    0.1015288
147320.0000000    0.1004133
147360.0000000    0.1069658
147400.0000000    0.0978280
147440.0000000    0.0981557
147480.0000000    0.1082129
147520.0000000    0.1053672
147560.0000000    0.1045982
147600.0000000    0.0932293
147640.0000000    0.1015472
147680.0000000    0.1018103
147720.0000000    0.0932311
147760.0000000    0.0995618
147800.0000000    0.0948052
147840.0000000    0.0997798
147880.0000000    0.0979998
147920.0000000    0.1002122
147960.0000000    0.0976871
148000.0000000    0.0974603
148040.0000000    0.0979718
148080.0000000    0.0918638
148120.0000000    0.1065293
148160.0000000    0.0919138
148200.0000000    0.0994368
148240.0000000    0.0961874
148280.0000000    0.1087831
148320.0000000    0.1045857
148360.0000000    0.0988138
148400.0000000    0.1040636
148440.0000000    0.1075285
148480.0000000    0.1000277
148520.0000000    0.0974723
148560.0000000    0.1001867
148600.0000000    0.1153047
148640.0000000    0.1036474
148680.0000000    0.1085269
148720.0000000    0.1118481
148760.0000000    0.1125283
148800.0000000    0.0992037
148840.0000000    0.1072074
148880.0000000    0.1056397
148920.0000000    0.1034832
148960.0000000    0.0996695
149000.0000000    0.1068959
149040.0000000    0.1084829
149080.0000000    0.1062880
149120.0000000    0.1053003
149160.0000000    0.1080274
149200.0000000    0.1008783
149240.0000000    0.1091282
149280.0000000    0.0990601
149320.0000000    0.1121392
149360.0000000    0.1054501
149400.0000000    0.0972408
149440.0000000    0.0994695
149480.0000000    0.1027821
149520.0000000    0.0918659
149560.0000000    0.0979510
149600.0000000    0.1037196
149640.0000000    0.1085226
149680.0000000    0.1088526
149720.0000000    0.1086080
149760.0000000    0.1052093
149800.0000000    0.1016721
149840.0000000    0.1042239
149880.0000000    0.1119505
149920.0000000    0.1119828
149960.0000000    0.1010946
150000.0000000    0.1116557
150040.0000000    0.0979402
150080.0000000    0.1070079
150120.0000000    0.1097943
150160.0000000    0.1053682
150200.0000000    0.0979547
150240.0000000    0.1076393
150280.0000000    0.1012150
150320.0000000    0.0987410
150360.0000000    0.1051761
150400.0000000    0.1078921
150440.0000000    0.0909886
150480.0000000    0.1032440
150520.0000000    0.0994788
150560.0000000    0.1039771
150600.0000000    0.1027723
150640.0000000    0.0961863
150680.0000000    0.0981565
150720.0000000    0.0957186
150760.0000000    0.1020940
150800.0000000    0.1039423
150840.0000000    0.0985336
150880.0000000    0.1021813
150920.0000000    0.1139153
150960.0000000    0.1030497
151000.0000000    0.0930843
151040.0000000    0.1022613
151080.0000000    0.1019619
151120.0000000    0.1060086
151160.0000000    0.1057193
151200.0000000    0.1039119
151240.0000000    0.1115780
151280.0000000    0.1046985
151320.0000000    0.1049310
151360.0000000    0.1070056
151400.0000000    0.1028935
151440.0000000    0.1049500
151480.0000000    0.1075751
151520.0000000    0.1085921
151560.0000000    0.0966725
151600.0000000    0.0994373
151640.0000000    0.0966402
151680.0000000    0.0900159
151720.0000000    0.0942963
151760.0000000    0.0949096
151800.0000000    0.0939077
151840.0000000    0.1026812
151880.0000000    0.0990956
151920.0000000    0.1027131
151960.0000000    0.1024170
152000.0000000    0.0979910
152040.0000000    0.1022729
152080.0000000    0.1011880
152120.0000000    0.0915382
152160.0000000    0.0978276
152200.0000000    0.1015500
152240.0000000    0.1024573
152280.0000000    0.0973138
152320.0000000    0.1108271
152360.0000000    0.1040142
152400.0000000    0.1018501
152440.0000000    0.0986502
152480.0000000    0.1004625
152520.0000000    0.0954625
152560.0000000    0.1048119
152600.0000000    0.1001746
152640.0000000    0.1035083
152680.0000000    0.0983759
152720.0000000    0.0968073
152760.0000000    0.0969127
152800.0000000    0.0951217
152840.0000000    0.1011049
152880.0000000    0.1070065
152920.0000000    0.1012447
152960.0000000    0.1018300
153000.0000000    0.0952968
153040.0000000    0.1013825
153080.0000000    0.0944364
153120.0000000    0.1032636
153160.0000000    0.1144767
153200.0000000    0.1076354
153240.0000000    0.1004229
153280.0000000    0.0986876
153320.0000000    0.0992811
153360.0000000    0.0913451
153400.0000000    0.0921208
153440.0000000    0.0985097
153480.0000000    0.1078629
153520.0000000    0.1018801
153560.0000000    0.0955214
153600.0000000    0.0961559
153640.0000000    0.1068881
153680.0000000    0.0938429
153720.0000000    0.0897690
153760.0000000    0.1045100
153800.0000000    0.1108309
153840.0000000    0.1020369
153880.0000000    0.1009823
153920.0000000    0.1114751
153960.0000000    0.0964011
154000.0000000    0.1033420
154040.0000000    0.1030072
154080.0000000    0.1037779
154120.0000000    0.1061329
154160.0000000    0.1079232
154200.0000000    0.0994245
154240.0000000    0.0984913
154280.0000000    0.1062881
154320.0000000    0.1010526
154360.0000000    0.1037022
154400.0000000    0.1083460
154440.0000000    0.1048721
154480.0000000    0.1093695
154520.0000000    0.1163692
154560.0000000    0.1099266
154600.0000000    0.1091868
154640.0000000    0.1053441
154680.0000000    0.1134588
154720.0000000    0.1155064
154760.0000000    0.1136019
154800.0000000    0.1082517
154840.0000000    0.1134591
154880.0000000    0.1182698
154920.0000000    0.1180233
154960.0000000    0.1027090
155000.0000000    0.1126329
155040.0000000    0.1022389
155080.0000000    0.1054048
155120.0000000    0.0997013
155160.0000000    0.0986605
155200.0000000    0.0961261
155240.0000000    0.0916684
155280.0000000    0.0935238
155320.0000000    0.0988310
155360.0000000    0.0886056
155400.0000000    0.0940638
155440.0000000    0.1024298
155480.0000000    0.1079243
155520.0000000    0.1001210
155560.0000000    0.0983661
155600.0000000    0.0996871
155640.0000000    0.0908953
155680.0000000    0.0979321
155720.0000000    0.1055485
155760.0000000    0.0938518
155800.0000000    0.0940956
155840.0000000    0.1011376
155880.0000000    0.0948983
155920.0000000    0.1001073
155960.0000000    0.1026748
156000.0000000    0.1089339
156040.0000000    0.1078334
156080.0000000    0.1103319
156120.0000000    0.1006699
156160.0000000    0.1035167
156200.0000000    0.0991947
156240.0000000    0.1030467
156280.0000000    0.1027172
156320.0000000    0.0984161
156360.0000000    0.1023509
156400.0000000    0.1043143
156440.0000000    0.0965844
156480.0000000    0.1175140
156520.0000000    0.1064746
156560.0000000    0.1020583
156600.0000000    0.0999402
156640.0000000    0.1004997
156680.0000000    0.0989120
156720.0000000    0.0965536
156760.0000000    0.1055663
156800.0000000    0.0959439
156840.0000000    0.1056680
156880.0000000    0.1057447
156920.0000000    0.1057271
156960.0000000    0.1159667
157000.0000000    0.0954530
157040.0000000    0.1119157
157080.0000000    0.1024711
157120.0000000    0.1015379
157160.0000000    0.1089015
157200.0000000    0.0997831
157240.0000000    0.0983475
157280.0000000    0.1034892
157320.0000000    0.1101876
157360.0000000    0.1045993
157400.0000000    0.1007012
157440.0000000    0.0984863
157480.0000000    0.1007235
157520.0000000    0.1108551
157560.0000000    0.1005770
157600.0000000    0.1122428
157640.0000000    0.1008941
157680.0000000    0.0999321
157720.0000000    0.1005071
157760.0000000    0.0937184
157800.0000000    0.0984073
157840.0000000    0.0998640
157880.0000000    0.0906086
157920.0000000    0.0940210
157960.0000000    0.0906254
158000.0000000    0.0901122
158040.0000000    0.1000402
158080.0000000    0.0922477
158120.0000000    0.0908745
158160.0000000    0.0918188
158200.0000000    0.1017892
158240.0000000    0.0921765
158280.0000000    0.0976682
158320.0000000    0.0909096
158360.0000000    0.0955543
158400.0000000    0.1034614
158440.0000000    0.0876182
158480.0000000    0.0905157
158520.0000000    0.0977667
158560.0000000    0.0920813
158600.0000000    0.0956048
158640.0000000    0.0981113
158680.0000000    0.0890326
158720.0000000    0.0971337
158760.0000000    0.0994759
158800.0000000    0.0929447
158840.0000000    0.0932064
158880.0000000    0.0989670
158920.0000000    0.0891592
158960.0000000    0.0907509
159000.0000000    0.0984948
159040.0000000    0.0893349
159080.0000000    0.0972543
159120.0000000    0.1016113
159160.0000000    0.0983223
159200.0000000    0.0909387
159240.0000000    0.0927413
159280.0000000    0.0964998
159320.0000000    0.1030419
159360.0000000    0.0946137
159400.0000000    0.0997791
159440.0000000    0.0987300
159480.0000000    0.0981689
159520.0000000    0.1001169
159560.0000000    0.0990552
159600.0000000    0.0969477
159640.0000000    0.1069787
159680.0000000    0.1093523
159720.0000000    0.1056749
159760.0000000    0.0997152
159800.0000000    0.0953474
159840.0000000    0.1130759
159880.0000000    0.1002025
159920.0000000    0.0984545
159960.0000000    0.1054075
160000.0000000    0.0982265
160040.0000000    0.1044189
160080.0000000    0.0962344
160120.0000000    0.1056216
160160.0000000    0.0925722
160200.0000000    0.0980984
160240.0000000    0.1066685
160280.0000000    0.1015892
160320.0000000    0.1008446
160360.0000000    0.1011979
160400.0000000    0.1040783
160440.0000000    0.1137795
160480.0000000    0.1015544
160520.0000000    0.1013329
160560.0000000    0.1030774
160600.0000000    0.1037351
160640.0000000    0.1127122
160680.0000000    0.1153898
160720.0000000    0.1013929
160760.0000000    0.1095220
160800.0000000    0.1102595
160840.0000000    0.1080626
160880.0000000    0.1054952
160920.0000000    0.0980936
160960.0000000    0.1037631
161000.0000000    0.1037450
161040.0000000    0.1009393
161080.0000000    0.1084764
161120.0000000    0.1138509
161160.0000000    0.1105600
161200.0000000    0.1061870
161240.0000000    0.1041774
161280.0000000    0.1061013
161320.0000000    0.1039755
161360.0000000    0.1064182
161400.0000000    0.0999531
161440.0000000    0.1016301
161480.0000000    0.1005563
161520.0000000    0.1039454
161560.0000000    0.1082886
161600.0000000    0.1051871
161640.0000000    0.1051595
161680.0000000    0.1027073
161720.0000000    0.0994374
161760.0000000    0.0960583
161800.0000000    0.0979608
161840.0000000    0.1047103
161880.0000000    0.1021661
161920.0000000    0.0918281
161960.0000000    0.1048166
162000.0000000    0.1049438
162040.0000000    0.0947731
162080.0000000    0.0963280
162120.0000000    0.1107240
162160.0000000    0.1019050
162200.0000000    0.1095791
162240.0000000    0.0939150
162280.0000000    0.1132597
162320.0000000    0.1027871
162360.0000000    0.0907379
162400.0000000    0.1059679
162440.0000000    0.0941646
162480.0000000    0.1058760
162520.0000000    0.0962416
162560.0000000    0.0980891
162600.0000000    0.0934257
162640.0000000    0.0977123
162680.0000000    0.1005979
162720.0000000    0.1050907
162760.0000000    0.1033237
162800.0000000    0.0906324
162840.0000000    0.1005669
162880.0000000    0.1027143
162920.0000000    0.0995093
162960.0000000    0.1058396
163000.0000000    0.1126866
163040.0000000    0.1044631
163080.0000000    0.0962906
163120.0000000    0.1032514
163160.0000000    0.1038092
163200.0000000    0.1006092
163240.0000000    0.1024090
163280.0000000    0.1018534
163320.0000000    0.1098960
163360.0000000    0.1156833
163400.0000000    0.0987874
163440.0000000    0.0937052
163480.0000000    0.0975598
163520.0000000    0.1102336
163560.0000000    0.1046667
163600.0000000    0.1036685
163640.0000000    0.1009014
163680.0000000    0.0973848
163720.0000000    0.1116509
163760.0000000    0.0946317
163800.0000000    0.1010782
163840.0000000    0.1032258
163880.0000000    0.1047170
163920.0000000    0.1002132
163960.0000000    0.0961661
164000.0000000    0.1121115
164040.0000000    0.0961108
164080.0000000    0.1034652
164120.0000000    0.1077364
164160.0000000    0.1104490
164200.0000000    0.1025356
164240.0000000    0.1016927
164280.0000000    0.1021630
164320.0000000    0.1014971
164360.0000000    0.1099697
164400.0000000    0.1077357
164440.0000000    0.1142061
164480.0000000    0.1046650
164520.0000000    0.0942981
164560.0000000    0.1086109
164600.0000000    0.1001566
164640.0000000    0.0965928
164680.0000000    0.0987263
164720.0000000    0.0982032
164760.0000000    0.0976265
164800.0000000    0.0962912
164840.0000000    0.0990346
164880.0000000    0.1011275
164920.0000000    0.0985190
164960.0000000    0.0972176
165000.0000000    0.0990412
165040.0000000    0.0950489
165080.0000000    0.1031582
165120.0000000    0.0898692
165160.0000000    0.0992708
165200.0000000    0.1007172
165240.0000000    0.1044016
165280.0000000    0.1093496
165320.0000000    0.1019372
165360.0000000    0.0968392
165400.0000000    0.0994331
165440.0000000    0.0886661
165480.0000000    0.0929147
165520.0000000    0.0963560
165560.0000000    0.0949841
165600.0000000    0.1026422
165640.0000000    0.0990952
165680.0000000    0.0959665
165720.0000000    0.0994276
165760.0000000    0.1054771
165800.0000000    0.0969388
165840.0000000    0.0950797
165880.0000000    0.1034431
165920.0000000    0.1088025
165960.0000000    0.1097862
166000.0000000    0.0971685
166040.0000000    0.1059955
166080.0000000    0.1056924
166120.0000000    0.0964750
166160.0000000    0.0982984
166200.0000000    0.0986796
166240.0000000    0.0937521
166280.0000000    0.1013116
166320.0000000    0.0970950
166360.0000000    0.1033505
166400.0000000    0.1066331
166440.0000000    0.1029066
166480.0000000    0.1013131
166520.0000000    0.0961208
166560.0000000    0.1052212
166600.0000000    0.1140125
166640.0000000    0.1067618
166680.0000000    0.0982256
166720.0000000    0.1079877
166760.0000000    0.1006827
166800.0000000    0.0948860
166840.0000000    0.1042894
166880.0000000    0.1016965
166920.0000000    0.0997242
166960.0000000    0.1014697
167000.0000000    0.1053150
167040.0000000    0.1017038
167080.0000000    0.1054722
167120.0000000    0.1011889
167160.0000000    0.1077277
167200.0000000    0.1060738
167240.0000000    0.1071106
167280.0000000    0.1060946
167320.0000000    0.1231075
167360.0000000    0.1086470
167400.0000000    0.1035475
167440.0000000    0.1078074
167480.0000000    0.1096169
167520.0000000    0.1096569
167560.0000000    0.1044532
167600.0000000    0.0999186
167640.0000000    0.1006953
167680.0000000    0.1065311
167720.0000000    0.1106988
167760.0000000    0.0988313
167800.0000000    0.0956321
167840.0000000    0.0993136
167880.0000000    0.1029276
167920.0000000    0.1014737
167960.0000000    0.1054003
168000.0000000    0.1120166
168040.0000000    0.1078802
168080.0000000    0.1008046
168120.0000000    0.1101381
168160.0000000    0.0989944
168200.0000000    0.1127210
168240.0000000    0.1031200
168280.0000000    0.1050503
168320.0000000    0.1064043
168360.0000000    0.1091804
168400.0000000    0.1099179
168440.0000000    0.1099671
168480.0000000    0.1031628
168520.0000000    0.1042001
168560.0000000    0.1127174
168600.0000000    0.1205641
168640.0000000    0.1237475
168680.0000000    0.1097070
168720.0000000    0.1145585
168760.0000000    0.1110742
168800.0000000    0.1108464
168840.0000000    0.1099451
168880.0000000    0.1034656
168920.0000000    0.1124744
168960.0000000    0.1146882
169000.0000000    0.1177571
169040.0000000    0.1095699
169080.0000000    0.0978433
169120.0000000    0.0963464
169160.0000000    0.0977370
169200.0000000    0.1119824
169240.0000000    0.1075577
169280.0000000    0.1129099
169320.0000000    0.0975938
169360.0000000    0.1002473
169400.0000000    0.0984233
169440.0000000    0.0961823
169480.0000000    0.1058351
169520.0000000    0.1044438
169560.0000000    0.0931417
169600.0000000    0.0996267
169640.0000000    0.1162305
169680.0000000    0.1058542
169720.0000000    0.1222941
169760.0000000    0.1137710
169800.0000000    0.1187815
169840.0000000    0.1105744
169880.0000000    0.1050937
169920.0000000    0.1105389
169960.0000000    0.1028016
170000.0000000    0.1048067
170040.0000000    0.1034370
170080.0000000    0.1026771
170120.0000000    0.1091891
170160.0000000    0.1059342
170200.0000000    0.1122671
170240.0000000    0.1039314
170280.0000000    0.1027795
170320.0000000    0.1047112
170360.0000000    0.1025539
170400.0000000    0.0977853
170440.0000000    0.1029582
170480.0000000    0.0964145
170520.0000000    0.1084542
170560.0000000    0.0983757
170600.0000000    0.0993399
170640.0000000    0.1033920
170680.0000000    0.1041550
170720.0000000    0.1134635
170760.0000000    0.1149984
170800.0000000    0.1130458
170840.0000000    0.1031254
170880.0000000    0.1156905
170920.0000000    0.1052639
170960.0000000    0.1141229
171000.0000000    0.0985076
171040.0000000    0.0971214
171080.0000000    0.1015212
171120.0000000    0.1017981
171160.0000000    0.1083484
171200.0000000    0.1078668
171240.0000000    0.1043108
171280.0000000    0.1026000
171320.0000000    0.1006823
171360.0000000    0.1011916
171400.0000000    0.1096117
171440.0000000    0.1016674
171480.0000000    0.1011231
171520.0000000    0.1050336
171560.0000000    0.1046087
171600.0000000    0.0924351
171640.0000000    0.0887780
171680.0000000    0.0961259
171720.0000000    0.0904082
171760.0000000    0.1047397
171800.0000000    0.0965100
171840.0000000    0.0957047
171880.0000000    0.1040011
171920.0000000    0.1061198
171960.0000000    0.1001113
172000.0000000    0.0968575
172040.0000000    0.1117567
172080.0000000    0.1179605
172120.0000000    0.1086533
172160.0000000    0.1048714
172200.0000000    0.1021069
172240.0000000    0.1117988
172280.0000000    0.1079818
172320.0000000    0.0981591
172360.0000000    0.0957787
172400.0000000    0.1047996
172440.0000000    0.1055395
172480.0000000    0.0988559
172520.0000000    0.1018661
172560.0000000    0.1080418
172600.0000000    0.1008711
172640.0000000    0.1095131
172680.0000000    0.1143230
172720.0000000    0.1085236
172760.0000000    0.0979564
172800.0000000    0.1021815
172840.0000000    0.1017757
172880.0000000    0.1035999
172920.0000000    0.1009131
172960.0000000    0.1023263
173000.0000000    0.0986682
173040.0000000    0.0991150
173080.0000000    0.0966385
173120.0000000    0.0995338
173160.0000000    0.1019685
173200.0000000    0.0950022
173240.0000000    0.0941947
173280.0000000    0.0894390
173320.0000000    0.0950854
173360.0000000    0.1006576
173400.0000000    0.1003842
173440.0000000    0.0948448
173480.0000000    0.1128002
173520.0000000    0.1098732
173560.0000000    0.1055877
173600.0000000    0.1049393
173640.0000000    0.0975645
173680.0000000    0.1131912
173720.0000000    0.1155339
173760.0000000    0.1142311
173800.0000000    0.1070688
173840.0000000    0.1133855
173880.0000000    0.1055523
173920.0000000    0.1170247
173960.0000000    0.1113881
174000.0000000    0.1040518
174040.0000000    0.1135812
174080.0000000    0.1130313
174120.0000000    0.1079685
174160.0000000    0.1054695
174200.0000000    0.1084460
174240.0000000    0.1054100
174280.0000000    0.1007975
174320.0000000    0.1071439
174360.0000000    0.1157285
174400.0000000    0.1172379
174440.0000000    0.1155739
174480.0000000    0.1155853
174520.0000000    0.1153052
174560.0000000    0.1121085
174600.0000000    0.1184350
174640.0000000    0.1114299
174680.0000000    0.1195361
174720.0000000    0.1110933
174760.0000000    0.1116899
174800.0000000    0.1123307
174840.0000000    0.1106673
174880.0000000    0.1133378
174920.0000000    0.1159767
174960.0000000    0.1199649
175000.0000000    0.1106084
175040.0000000    0.1124512
175080.0000000    0.1103350
175120.0000000    0.1102453
175160.0000000    0.1182832
175200.0000000    0.1382062
175240.0000000    0.1282035
175280.0000000    0.1198250
175320.0000000    0.1244010
175360.0000000    0.1181806
175400.0000000    0.1236046
175440.0000000    0.1240258
175480.0000000    0.1193021
175520.0000000    0.1278965
175560.0000000    0.1328458
175600.0000000    0.1251189
175640.0000000    0.1142182
175680.0000000    0.1138927
175720.0000000    0.1120915
175760.0000000    0.1136716
175800.0000000    0.1039443
175840.0000000    0.1058682
175880.0000000    0.1182520
175920.0000000    0.1080980
175960.0000000    0.1175178
176000.0000000    0.1342600
176040.0000000    0.1035693
176080.0000000    0.0995798
176120.0000000    0.1077313
176160.0000000    0.1108782
176200.0000000    0.1097637
176240.0000000    0.1058181
176280.0000000    0.1060738
176320.0000000    0.1000983
176360.0000000    0.0964506
176400.0000000    0.1064296
176440.0000000    0.0987734
176480.0000000    0.1047963
176520.0000000    0.0987658
176560.0000000    0.1160167
176600.0000000    0.1087327
176640.0000000    0.1118225
176680.0000000    0.1029246
176720.0000000    0.1071665
176760.0000000    0.1160775
176800.0000000    0.1022720
176840.0000000    0.1058471
176880.0000000    0.1188596
176920.0000000    0.1099552
176960.0000000    0.1038484
177000.0000000    0.1122876
177040.0000000    0.1050736
177080.0000000    0.1045925
177120.0000000    0.1070416
177160.0000000    0.1074131
177200.0000000    0.1062114
177240.0000000    0.1190898
177280.0000000    0.1055152
177320.0000000    0.1092929
177360.0000000    0.0977045
177400.0000000    0.1050748
177440.0000000    0.1115810
177480.0000000    0.1027365
177520.0000000    0.1162627
177560.0000000    0.1111484
177600.0000000    0.1180077
177640.0000000    0.1162635
177680.0000000    0.1130712
177720.0000000    0.1130117
177760.0000000    0.1071024
177800.0000000    0.1132095
177840.0000000    0.1219501
177880.0000000    0.1113684
177920.0000000    0.1240773
177960.0000000    0.1095205
178000.0000000    0.1144790
178040.0000000    0.1104564
178080.0000000    0.1099274
178120.0000000    0.1106098
178160.0000000    0.1197223
178200.0000000    0.1202069
178240.0000000    0.1123416
178280.0000000    0.1079796
178320.0000000    0.1126703
178360.0000000    0.1225410
178400.0000000    0.1131795
178440.0000000    0.1176624
178480.0000000    0.1066659
178520.0000000    0.1097059
178560.0000000    0.1049201
178600.0000000    0.1101185
178640.0000000    0.1171217
178680.0000000    0.1046525
178720.0000000    0.1144224
178760.0000000    0.1146645
178800.0000000    0.1006876
178840.0000000    0.1154109
178880.0000000    0.1163103
178920.0000000    0.1076372
178960.0000000    0.1075760
179000.0000000    0.1001437
179040.0000000    0.1049952
179080.0000000    0.1132410
179120.0000000    0.1070963
179160.0000000    0.1085198
179200.0000000    0.1002820
179240.0000000    0.0985254
179280.0000000    0.0940862
179320.0000000    0.1120813
179360.0000000    0.1080415
179400.0000000    0.1209207
179440.0000000    0.1139617
179480.0000000    0.1103642
179520.0000000    0.1059923
179560.0000000    0.1067034
179600.0000000    0.1189964
179640.0000000    0.1138094
179680.0000000    0.1167105
179720.0000000    0.1121280
179760.0000000    0.1179874
179800.0000000    0.1178318
179840.0000000    0.1242619
179880.0000000    0.1065118
179920.0000000    0.1022877
179960.0000000    0.1093171
180000.0000000    0.1067521
180040.0000000    0.1069000
180080.0000000    0.1102826
180120.0000000    0.1022551
180160.0000000    0.1129101
180200.0000000    0.1111005
180240.0000000    0.1000714
180280.0000000    0.1128598
180320.0000000    0.1123679
180360.0000000    0.1163439
180400.0000000    0.1084938
180440.0000000    0.1091480
180480.0000000    0.1077528
180520.0000000    0.1177217
180560.0000000    0.1061648
180600.0000000    0.1158538
180640.0000000    0.0982953
180680.0000000    0.1042217
180720.0000000    0.1035196
180760.0000000    0.1084786
180800.0000000    0.1073011
180840.0000000    0.1113123
180880.0000000    0.0983417
180920.0000000    0.1057371
180960.0000000    0.1056824
181000.0000000    0.1091350
181040.0000000    0.0984623
181080.0000000    0.1029232
181120.0000000    0.1127235
181160.0000000    0.1072758
181200.0000000    0.0984592
181240.0000000    0.1057255
181280.0000000    0.0907630
181320.0000000    0.1006191
181360.0000000    0.1046543
181400.0000000    0.1118083
181440.0000000    0.1117342
181480.0000000    0.1046358
181520.0000000    0.1165261
181560.0000000    0.1077361
181600.0000000    0.1060236
181640.0000000    0.1020660
181680.0000000    0.1068364
181720.0000000    0.1067213
181760.0000000    0.1073013
181800.0000000    0.1070397
181840.0000000    0.1018170
181880.0000000    0.1029874
181920.0000000    0.1060615
181960.0000000    0.0971988
182000.0000000    0.0940198
182040.0000000    0.0998112
182080.0000000    0.0985537
182120.0000000    0.1085769
182160.0000000    0.1009557
182200.0000000    0.1017430
182240.0000000    0.1032014
182280.0000000    0.1077865
182320.0000000    0.1065204
182360.0000000    0.1044367
182400.0000000    0.0989974
182440.0000000    0.1046387
182480.0000000    0.0971950
182520.0000000    0.0924937
182560.0000000    0.1049623
182600.0000000    0.0975659
182640.0000000    0.1021360
182680.0000000    0.0944736
182720.0000000    0.1001418
182760.0000000    0.1102577
182800.0000000    0.1045881
182840.0000000    0.1044085
182880.0000000    0.1076879
182920.0000000    0.1075864
182960.0000000    0.0999298
183000.0000000    0.1042379
183040.0000000    0.0955567
183080.0000000    0.0996281
183120.0000000    0.0943741
183160.0000000    0.0969357
183200.0000000    0.1005268
183240.0000000    0.1024328
183280.0000000    0.1022333
183320.0000000    0.1012067
183360.0000000    0.1069847
183400.0000000    0.1153616
183440.0000000    0.1056259
183480.0000000    0.1037872
183520.0000000    0.1039628
183560.0000000    0.0981387
183600.0000000    0.0952951
183640.0000000    0.1002493
183680.0000000    0.1003207
183720.0000000    0.0953606
183760.0000000    0.1007174
183800.0000000    0.0929006
183840.0000000    0.0958369
183880.0000000    0.0988909
183920.0000000    0.0985346
183960.0000000    0.0964246
184000.0000000    0.1098271
184040.0000000    0.0973363
184080.0000000    0.0983130
184120.0000000    0.0938275
184160.0000000    0.0984428
184200.0000000    0.1004910
184240.0000000    0.1028995
184280.0000000    0.0997574
184320.0000000    0.1133530
184360.0000000    0.1021383
184400.0000000    0.1030051
184440.0000000    0.1011362
184480.0000000    0.0955892
184520.0000000    0.0972050
184560.0000000    0.0935622
184600.0000000    0.1043545
184640.0000000    0.1003102
184680.0000000    0.1068993
184720.0000000    0.1047788
184760.0000000    0.0978025
184800.0000000    0.1032170
184840.0000000    0.0966018
184880.0000000    0.1045665
184920.0000000    0.1027099
184960.0000000    0.1009024
185000.0000000    0.1076089
185040.0000000    0.1017863
185080.0000000    0.1091404
185120.0000000    0.1047010
185160.0000000    0.1027929
185200.0000000    0.1100764
185240.0000000    0.1006619
185280.0000000    0.0959513
185320.0000000    0.1003249
185360.0000000    0.1035771
185400.0000000    0.0986087
185440.0000000    0.0977305
185480.0000000    0.1041735
185520.0000000    0.0999300
185560.0000000    0.1018747
185600.0000000    0.1066046
185640.0000000    0.1002899
185680.0000000    0.0966258
185720.0000000    0.1026148
185760.0000000    0.0921754
185800.0000000    0.0996649
185840.0000000    0.1036931
185880.0000000    0.0986929
185920.0000000    0.1020880
185960.0000000    0.1084426
186000.0000000    0.0949154
186040.0000000    0.1077332
186080.0000000    0.1028901
186120.0000000    0.1112015
186160.0000000    0.1065021
186200.0000000    0.0996385
186240.0000000    0.1033902
186280.0000000    0.1062550
186320.0000000    0.1009251
186360.0000000    0.1008962
186400.0000000    0.0907924
186440.0000000    0.0904167
186480.0000000    0.1006627
186520.0000000    0.1035578
186560.0000000    0.0962707
186600.0000000    0.1049617
186640.0000000    0.1089750
186680.0000000    0.1024802
186720.0000000    0.1035185
186760.0000000    0.0999297
186800.0000000    0.0978271
186840.0000000    0.1033267
186880.0000000    0.1004028
186920.0000000    0.1040371
186960.0000000    0.1120386
187000.0000000    0.1060023
187040.0000000    0.1053489
187080.0000000    0.1138872
187120.0000000    0.1063980
187160.0000000    0.0996133
187200.0000000    0.1067753
187240.0000000    0.0962620
187280.0000000    0.1011217
187320.0000000    0.0967537
187360.0000000    0.0963303
187400.0000000    0.0956953
187440.0000000    0.1032516
187480.0000000    0.0930019
187520.0000000    0.0976761
187560.0000000    0.0919989
187600.0000000    0.1001789
187640.0000000    0.1063932
187680.0000000    0.1042857
187720.0000000    0.1034962
187760.0000000    0.1113860
187800.0000000    0.0995676
187840.0000000    0.0992172
187880.0000000    0.1056848
187920.0000000    0.1003538
187960.0000000    0.1037932
188000.0000000    0.1163746
188040.0000000    0.1258812
188080.0000000    0.1150883
188120.0000000    0.0975445
188160.0000000    0.1115631
188200.0000000    0.1051347
188240.0000000    0.0950041
188280.0000000    0.1006867
188320.0000000    0.1090969
188360.0000000    0.0997302
188400.0000000    0.1194480
188440.0000000    0.1227572
188480.0000000    0.1110155
188520.0000000    0.1261687
188560.0000000    0.1148742
188600.0000000    0.1174929
188640.0000000    0.1212320
188680.0000000    0.1166032
188720.0000000    0.1157928
188760.0000000    0.1093897
188800.0000000    0.1149191
188840.0000000    0.1078825
188880.0000000    0.1204669
188920.0000000    0.1041823
188960.0000000    0.1040916
189000.0000000    0.1095584
189040.0000000    0.1023683
189080.0000000    0.1068401
189120.0000000    0.1057819
189160.0000000    0.1019894
189200.0000000    0.1160622
189240.0000000    0.1061918
189280.0000000    0.1106072
189320.0000000    0.1084624
189360.0000000    0.1264554
189400.0000000    0.1112189
189440.0000000    0.1163979
189480.0000000    0.1189921
189520.0000000    0.1227454
189560.0000000    0.1075872
189600.0000000    0.1046350
189640.0000000    0.1042179
189680.0000000    0.1143017
189720.0000000    0.0989727
189760.0000000    0.0966752
189800.0000000    0.1100128
189840.0000000    0.1063433
189880.0000000    0.1023145
189920.0000000    0.1077377
189960.0000000    0.1004767
190000.0000000    0.0997351
190040.0000000    0.0990165
190080.0000000    0.1008483
190120.0000000    0.1034211
190160.0000000    0.1007079
190200.0000000    0.1016412
190240.0000000    0.1053304
190280.0000000    0.1086389
190320.0000000    0.0983616
190360.0000000    0.1027339
190400.0000000    0.0976737
190440.0000000    0.0908163
190480.0000000    0.1060483
190520.0000000    0.1013392
190560.0000000    0.1101787
190600.0000000    0.1108287
190640.0000000    0.1092722
190680.0000000    0.1072438
190720.0000000    0.1185580
190760.0000000    0.1037922
190800.0000000    0.1010387
190840.0000000    0.1080362
190880.0000000    0.0999849
190920.0000000    0.0916193
190960.0000000    0.1012233
191000.0000000    0.1074472
191040.0000000    0.1036732
191080.0000000    0.1137730
191120.0000000    0.1036394
191160.0000000    0.1102454
191200.0000000    0.1096391
191240.0000000    0.1085328
191280.0000000    0.1061039
191320.0000000    0.1096192
191360.0000000    0.1109952
191400.0000000    0.1046766
191440.0000000    0.1059689
191480.0000000    0.1050267
191520.0000000    0.0971952
191560.0000000    0.1090633
191600.0000000    0.1093098
191640.0000000    0.0956326
191680.0000000    0.1037279
191720.0000000    0.1017283
191760.0000000    0.0986285
191800.0000000    0.1065689
191840.0000000    0.1049255
191880.0000000    0.0969663
191920.0000000    0.1031829
191960.0000000    0.0982925
192000.0000000    0.1055734
192040.0000000    0.1003837
192080.0000000    0.1030177
192120.0000000    0.1014352
192160.0000000    0.1113326
192200.0000000    0.0999773
192240.0000000    0.1105747
192280.0000000    0.1028662
192320.0000000    0.1072167
192360.0000000    0.1025129
192400.0000000    0.1177412
192440.0000000    0.1129536
192480.0000000    0.1286293
192520.0000000    0.0974700
192560.0000000    0.1028000
192600.0000000    0.1160406
192640.0000000    0.0964719
192680.0000000    0.1064900
192720.0000000    0.1018919
192760.0000000    0.1086362
192800.0000000    0.1009146
192840.0000000    0.1033216
192880.0000000    0.0951885
192920.0000000    0.1065384
192960.0000000    0.1048583
193000.0000000    0.0960275
193040.0000000    0.1078746
193080.0000000    0.1020940
193120.0000000    0.1007468
193160.0000000    0.0955721
193200.0000000    0.1010016
193240.0000000    0.0977898
193280.0000000    0.1034960
193320.0000000    0.0943925
193360.0000000    0.1074911
193400.0000000    0.0934297
193440.0000000    0.0972509
193480.0000000    0.0998196
193520.0000000    0.1111198
193560.0000000    0.1038277
193600.0000000    0.1028164
193640.0000000    0.1116533
193680.0000000    0.1049488
193720.0000000    0.1082527
193760.0000000    0.0880755
193800.0000000    0.0915258
193840.0000000    0.0951999
193880.0000000    0.1079326
193920.0000000    0.1036744
193960.0000000    0.0981057
194000.0000000    0.1006596
194040.0000000    0.1012256
194080.0000000    0.0931818
194120.0000000    0.0937434
194160.0000000    0.1047042
194200.0000000    0.1073223
194240.0000000    0.1088438
194280.0000000    0.0999941
194320.0000000    0.1025760
194360.0000000    0.1058402
194400.0000000    0.1051799
194440.0000000    0.1044589
194480.0000000    0.1024715
194520.0000000    0.1001266
194560.0000000    0.0976203
194600.0000000    0.0967005
194640.0000000    0.1030565
194680.0000000    0.1131308
194720.0000000    0.1060578
194760.0000000    0.0964430
194800.0000000    0.1067020
194840.0000000    0.0969462
194880.0000000    0.1082286
194920.0000000    0.1007041
194960.0000000    0.1003956
195000.0000000    0.1060030
195040.0000000    0.1039723
195080.0000000    0.0987449
195120.0000000    0.1095838
195160.0000000    0.1193225
195200.0000000    0.1007916
195240.0000000    0.1064075
195280.0000000    0.1015666
195320.0000000    0.0973700
195360.0000000    0.1030143
195400.0000000    0.1049940
195440.0000000    0.1093715
195480.0000000    0.1135379
195520.0000000    0.1167035
195560.0000000    0.1077557
195600.0000000    0.1097817
195640.0000000    0.1077534
195680.0000000    0.1089758
195720.0000000    0.1074984
195760.0000000    0.1035778
195800.0000000    0.1040432
195840.0000000    0.1111984
195880.0000000    0.1037479
195920.0000000    0.1159982
195960.0000000    0.1144245
196000.0000000    0.1052983
196040.0000000    0.1126733
196080.0000000    0.1002348
196120.0000000    0.1089444
196160.0000000    0.1165268
196200.0000000    0.1081482
196240.0000000    0.1165331
196280.0000000    0.1180645
196320.0000000    0.1123107
196360.0000000    0.1129530
196400.0000000    0.1111186
196440.0000000    0.1191683
196480.0000000    0.1163827
196520.0000000    0.1122606
196560.0000000    0.1178343
196600.0000000    0.1140141
196640.0000000    0.1136008
196680.0000000    0.1126794
196720.0000000    0.1132138
196760.0000000    0.1046028
196800.0000000    0.1010335
196840.0000000    0.1018634
196880.0000000    0.0970528
196920.0000000    0.1110375
196960.0000000    0.1171798
197000.0000000    0.1099543
197040.0000000    0.1061332
197080.0000000    0.0995007
197120.0000000    0.0991431
197160.0000000    0.1001955
197200.0000000    0.1111790
197240.0000000    0.1058640
197280.0000000    0.1089439
197320.0000000    0.1048313
197360.0000000    0.1079236
197400.0000000    0.1104325
197440.0000000    0.1038619
197480.0000000    0.1067262
197520.0000000    0.1097692
197560.0000000    0.1100677
197600.0000000    0.1141757
197640.0000000    0.1158156
197680.0000000    0.1096782
197720.0000000    0.1116524
197760.0000000    0.1142912
197800.0000000    0.1082488
197840.0000000    0.1116525
197880.0000000    0.1080610
197920.0000000    0.1085268
197960.0000000    0.1159813
198000.0000000    0.1093282
198040.0000000    0.1128691
198080.0000000    0.1155672
198120.0000000    0.1042441
198160.0000000    0.1060567
198200.0000000    0.1063802
198240.0000000    0.1017268
198280.0000000    0.1017004
198320.0000000    0.0969682
198360.0000000    0.1026358
198400.0000000    0.1012041
198440.0000000    0.0995679
198480.0000000    0.0962561
198520.0000000    0.1050417
198560.0000000    0.1039418
198600.0000000    0.1042715
198640.0000000    0.0994367
198680.0000000    0.0997102
198720.0000000    0.1121833
198760.0000000    0.1076246
198800.0000000    0.1138330
198840.0000000    0.1126909
198880.0000000    0.1178520
198920.0000000    0.1284032
198960.0000000    0.1134647
199000.0000000    0.1148225
199040.0000000    0.1158822
199080.0000000    0.1111910
199120.0000000    0.1170794
199160.0000000    0.1180054
199200.0000000    0.1190022
199240.0000000    0.1143768
199280.0000000    0.1251987
199320.0000000    0.1118683
199360.0000000    0.1183092
199400.0000000    0.1030687
199440.0000000    0.1103327
199480.0000000    0.1092107
199520.0000000    0.1085905
199560.0000000    0.1199975
199600.0000000    0.1082313
199640.0000000    0.1078028
199680.0000000    0.1098713
199720.0000000    0.1058928
199760.0000000    0.1084868
199800.0000000    0.1047487
199840.0000000    0.1054241
199880.0000000    0.1014476
199920.0000000    0.1150343
199960.0000000    0.1049927
200000.0000000    0.1070341
200040.0000000    0.1096591
200080.0000000    0.0999713
200120.0000000    0.1142625
200160.0000000    0.0991112
200200.0000000    0.1053561
200240.0000000    0.0948471
200280.0000000    0.0876448
200320.0000000    0.0912784
200360.0000000    0.0945066
200400.0000000    0.1011720
200440.0000000    0.0934371
200480.0000000    0.0942603
200520.0000000    0.1009932
200560.0000000    0.1018779
200600.0000000    0.1024078
200640.0000000    0.1004426
200680.0000000    0.1016039
200720.0000000    0.1060283
200760.0000000    0.1096380
200800.0000000    0.1083282
200840.0000000    0.0983747
200880.0000000    0.1033887
200920.0000000    0.0952724
200960.0000000    0.0962046
201000.0000000    0.1031681
201040.0000000    0.0966677
201080.0000000    0.1020236
201120.0000000    0.1037611
201160.0000000    0.1030829
201200.0000000    0.1009463
201240.0000000    0.1002814
201280.0000000    0.0980572
201320.0000000    0.1091174
201360.0000000    0.1022947
201400.0000000    0.0994534
201440.0000000    0.0966011
201480.0000000    0.1067724
201520.0000000    0.1022952
201560.0000000    0.0941596
201600.0000000    0.0943094
201640.0000000    0.1119295
201680.0000000    0.0949715
201720.0000000    0.0955918
201760.0000000    0.0865458
201800.0000000    0.0899554
201840.0000000    0.0892125
201880.0000000    0.0958408
201920.0000000    0.0890230
201960.0000000    0.0936862
202000.0000000    0.0902987
202040.0000000    0.0972257
202080.0000000    0.0895612
202120.0000000    0.0909479
202160.0000000    0.0983168
202200.0000000    0.0956921
202240.0000000    0.0810118
202280.0000000    0.0942470
202320.0000000    0.0910887
202360.0000000    0.0943789
202400.0000000    0.0971093
202440.0000000    0.0972799
202480.0000000    0.1063536
202520.0000000    0.0906918
202560.0000000    0.0996432
202600.0000000    0.1035459
202640.0000000    0.0976529
202680.0000000    0.1026675
202720.0000000    0.1069210
202760.0000000    0.1024256
202800.0000000    0.1033754
202840.0000000    0.1032439
202880.0000000    0.0976053
202920.0000000    0.1032671
202960.0000000    0.1004134
203000.0000000    0.1076477
203040.0000000    0.1027065
203080.0000000    0.1033962
203120.0000000    0.1044948
203160.0000000    0.1000833
203200.0000000    0.1027929
203240.0000000    0.0976024
203280.0000000    0.1036572
203320.0000000    0.1120925
203360.0000000    0.1072451
203400.0000000    0.1117419
203440.0000000    0.1118381
203480.0000000    0.1045561
203520.0000000    0.1013559
203560.0000000    0.1023776
203600.0000000    0.1089271
203640.0000000    0.1002740
203680.0000000    0.1008443
203720.0000000    0.0968405
203760.0000000    0.0971484
203800.0000000    0.1044274
203840.0000000    0.1013031
203880.0000000    0.0992667
203920.0000000    0.1060400
203960.0000000    0.1008210
204000.0000000    0.1136998
204040.0000000    0.1092342
204080.0000000    0.1158992
204120.0000000    0.1179559
204160.0000000    0.1208456
204200.0000000    0.1157724
204240.0000000    0.1039775
204280.0000000    0.1041926
204320.0000000    0.1074014
204360.0000000    0.1034218
204400.0000000    0.1057420
204440.0000000    0.1143089
204480.0000000    0.0987504
204520.0000000    0.1031801
204560.0000000    0.1056509
204600.0000000    0.0937713
204640.0000000    0.0977890
204680.0000000    0.0999278
204720.0000000    0.1053245
204760.0000000    0.0967842
204800.0000000    0.0991270
204840.0000000    0.0981585
204880.0000000    0.1019123
204920.0000000    0.0996784
204960.0000000    0.0993586
205000.0000000    0.1011946
205040.0000000    0.0966901
205080.0000000    0.0970626
205120.0000000    0.0984954
205160.0000000    0.1038985
205200.0000000    0.0960017
205240.0000000    0.0999963
205280.0000000    0.1103451
205320.0000000    0.1037186
205360.0000000    0.1068498
205400.0000000    0.0968093
205440.0000000    0.0983917
205480.0000000    0.1024087
205520.0000000    0.1048007
205560.0000000    0.0933822
205600.0000000    0.0964923
205640.0000000    0.0898062
205680.0000000    0.0957811
205720.0000000    0.0957137
205760.0000000    0.0956902
205800.0000000    0.0894609
205840.0000000    0.1029321
205880.0000000    0.0964369
205920.0000000    0.0995682
205960.0000000    0.1025764
206000.0000000    0.0920444
206040.0000000    0.0895668
206080.0000000    0.0929530
206120.0000000    0.0983740
206160.0000000    0.0988669
206200.0000000    0.1012364
206240.0000000    0.1030159
206280.0000000    0.0973329
206320.0000000    0.0959917
206360.0000000    0.0961604
206400.0000000    0.0950226
206440.0000000    0.0950789
206480.0000000    0.0911705
206520.0000000    0.0998534
206560.0000000    0.0968214
206600.0000000    0.1059548
206640.0000000    0.1132162
206680.0000000    0.1005588
206720.0000000    0.1046689
206760.0000000    0.0983176
206800.0000000    0.1046826
206840.0000000    0.1062698
206880.0000000    0.1025219
206920.0000000    0.1046168
206960.0000000    0.1127232
207000.0000000    0.1102632
207040.0000000    0.1029970
207080.0000000    0.1087580
207120.0000000    0.1083034
207160.0000000    0.1054302
207200.0000000    0.0962678
207240.0000000    0.1044237
207280.0000000    0.0959502
207320.0000000    0.0988609
207360.0000000    0.0999706
207400.0000000    0.1052116
207440.0000000    0.1141764
207480.0000000    0.1180509
207520.0000000    0.1057839
207560.0000000    0.1092807
207600.0000000    0.1021246
207640.0000000    0.0910558
207680.0000000    0.0968406
207720.0000000    0.0960569
207760.0000000    0.0910898
207800.0000000    0.0984114
207840.0000000    0.0920539
207880.0000000    0.1008855
207920.0000000    0.0989647
207960.0000000    0.1030997
208000.0000000    0.0950301
208040.0000000    0.1003034
208080.0000000    0.1043201
208120.0000000    0.1078091
208160.0000000    0.0961066
208200.0000000    0.0985156
208240.0000000    0.0934552
208280.0000000    0.1064903
208320.0000000    0.0877576
208360.0000000    0.1037080
208400.0000000    0.0928148
208440.0000000    0.1040219
208480.0000000    0.1107928
208520.0000000    0.0996935
208560.0000000    0.1060278
208600.0000000    0.1200386
208640.0000000    0.1188793
208680.0000000    0.1067885
208720.0000000    0.1069910
208760.0000000    0.1088888
208800.0000000    0.0998005
208840.0000000    0.1067675
208880.0000000    0.1055796
208920.0000000    0.1050403
208960.0000000    0.1075364
209000.0000000    0.1071210
209040.0000000    0.0942043
209080.0000000    0.1013980
209120.0000000    0.1006431
209160.0000000    0.1032085
209200.0000000    0.1020281
209240.0000000    0.1007255
209280.0000000    0.0964186
209320.0000000    0.0937687
209360.0000000    0.1046428
209400.0000000    0.1059109
209440.0000000    0.1134375
209480.0000000    0.0983749
209520.0000000    0.1121949
209560.0000000    0.1079320
209600.0000000    0.1165843
209640.0000000    0.1090983
209680.0000000    0.1071595
209720.0000000    0.1128119
209760.0000000    0.1073382
209800.0000000    0.1079557
209840.0000000    0.1004860
209880.0000000    0.1030717
209920.0000000    0.0984539
209960.0000000    0.1018369
210000.0000000    0.1016907
210040.0000000    0.1178404
210080.0000000    0.1104334
210120.0000000    0.1095810
210160.0000000    0.1113865
210200.0000000    0.1039228
210240.0000000    0.1057532
210280.0000000    0.1014192
210320.0000000    0.1014685
210360.0000000    0.1033961
210400.0000000    0.1024653
210440.0000000    0.1007089
210480.0000000    0.0916065
210520.0000000    0.1013351
210560.0000000    0.0951577
210600.0000000    0.1046712
210640.0000000    0.0960597
210680.0000000    0.1068082
210720.0000000    0.1071522
210760.0000000    0.0996802
210800.0000000    0.1102466
210840.0000000    0.1114687
210880.0000000    0.0925701
210920.0000000    0.0955464
210960.0000000    0.0983585
211000.0000000    0.1001388
211040.0000000    0.1037715
211080.0000000    0.1049778
211120.0000000    0.0941645
211160.0000000    0.0998458
211200.0000000    0.1014192
211240.0000000    0.1066179
211280.0000000    0.1035645
211320.0000000    0.1009974
211360.0000000    0.1046059
211400.0000000    0.1053932
211440.0000000    0.1059974
211480.0000000    0.1003081
211520.0000000    0.1016800
211560.0000000    0.1044927
211600.0000000    0.1016303
211640.0000000    0.1018325
211680.0000000    0.1040213
211720.0000000    0.1026957
211760.0000000    0.1082924
211800.0000000    0.0971113
211840.0000000    0.1080130
211880.0000000    0.1001898
211920.0000000    0.1072751
211960.0000000    0.0985467
212000.0000000    0.0995244
212040.0000000    0.1084725
212080.0000000    0.0972052
212120.0000000    0.1029913
212160.0000000    0.1026897
212200.0000000    0.1002444
212240.0000000    0.1105559
212280.0000000    0.1011201
212320.0000000    0.1008628
212360.0000000    0.1069104
212400.0000000    0.1133324
212440.0000000    0.1146993
212480.0000000    0.1128154
212520.0000000    0.1134503
212560.0000000    0.1060994
212600.0000000    0.1033487
212640.0000000    0.0989976
212680.0000000    0.1156281
212720.0000000    0.0988656
212760.0000000    0.0937653
212800.0000000    0.1007132
212840.0000000    0.1013362
212880.0000000    0.0988654
212920.0000000    0.0992390
212960.0000000    0.1003521
213000.0000000    0.0966949
213040.0000000    0.0990853
213080.0000000    0.0958626
213120.0000000    0.1079613
213160.0000000    0.1088520
213200.0000000    0.1035201
213240.0000000    0.0966401
213280.0000000    0.0958112
213320.0000000    0.1062846
213360.0000000    0.1144437
213400.0000000    0.0898838
213440.0000000    0.1103365
213480.0000000    0.1083921
213520.0000000    0.1034345
213560.0000000    0.1044192
213600.0000000    0.1023502
213640.0000000    0.1061694
213680.0000000    0.1120595
213720.0000000    0.1018609
213760.0000000    0.0999322
213800.0000000    0.1045221
213840.0000000    0.1062289
213880.0000000    0.0970347
213920.0000000    0.0985227
213960.0000000    0.0984577
214000.0000000    0.1058480
214040.0000000    0.1039042
214080.0000000    0.0894497
214120.0000000    0.1032107
214160.0000000    0.0954423
214200.0000000    0.0999594
214240.0000000    0.0870927
214280.0000000    0.0980502
214320.0000000    0.0996712
214360.0000000    0.1114357
214400.0000000    0.1064142
214440.0000000    0.1001102
214480.0000000    0.1114156
214520.0000000    0.1068364
214560.0000000    0.1143308
214600.0000000    0.1048494
214640.0000000    0.1098607
214680.0000000    0.1086447
214720.0000000    0.1102228
214760.0000000    0.0916837
214800.0000000    0.1006655
214840.0000000    0.0994814
214880.0000000    0.1028334
214920.0000000    0.1055921
214960.0000000    0.1081698
215000.0000000    0.1247247
215040.0000000    0.1114904
215080.0000000    0.1040591
215120.0000000    0.1116404
215160.0000000    0.1117954
215200.0000000    0.1229932
215240.0000000    0.1125697
215280.0000000    0.0975633
215320.0000000    0.0972805
215360.0000000    0.1048688
215400.0000000    0.1156431
215440.0000000    0.1210901
215480.0000000    0.1020666
215520.0000000    0.1073490
215560.0000000    0.0977899
215600.0000000    0.0958331
215640.0000000    0.1086401
215680.0000000    0.1117205
215720.0000000    0.1144370
215760.0000000    0.1037164
215800.0000000    0.1082710
215840.0000000    0.0966819
215880.0000000    0.1047221
215920.0000000    0.0983987
215960.0000000    0.1023515
216000.0000000    0.0913837
216040.0000000    0.0954335
216080.0000000    0.1088498
216120.0000000    0.0874304
216160.0000000    0.1007386
216200.0000000    0.0917441
216240.0000000    0.0912046
216280.0000000    0.0976759
216320.0000000    0.0996888
216360.0000000    0.0929705
216400.0000000    0.0886830
216440.0000000    0.1024361
216480.0000000    0.1007800
216520.0000000    0.0937028
216560.0000000    0.1004041
216600.0000000    0.0967892
216640.0000000    0.0967421
216680.0000000    0.0915494
216720.0000000    0.0937371
216760.0000000    0.0940147
216800.0000000    0.0982957
216840.0000000    0.0989729
216880.0000000    0.0966383
216920.0000000    0.0901084
216960.0000000    0.0966398
217000.0000000    0.0908443
217040.0000000    0.0946646
217080.0000000    0.0924301
217120.0000000    0.0977429
217160.0000000    0.0965371
217200.0000000    0.0942715
217240.0000000    0.1075321
217280.0000000    0.0956536
217320.0000000    0.0935615
217360.0000000    0.0889687
217400.0000000    0.0884694
217440.0000000    0.0922588
217480.0000000    0.0862274
217520.0000000    0.0968648
217560.0000000    0.0959391
217600.0000000    0.0988673
217640.0000000    0.0955376
217680.0000000    0.0967289
217720.0000000    0.0930731
217760.0000000    0.0983053
217800.0000000    0.0960517
217840.0000000    0.0936785
217880.0000000    0.0916558
217920.0000000    0.0905000
217960.0000000    0.0938732
218000.0000000    0.0995514
218040.0000000    0.0869434
218080.0000000    0.0895729
218120.0000000    0.0910707
218160.0000000    0.1062696
218200.0000000    0.0912696
218240.0000000    0.0964867
218280.0000000    0.0922960
218320.0000000    0.1053352
218360.0000000    0.0978930
218400.0000000    0.0930528
218440.0000000    0.1022907
218480.0000000    0.0998791
218520.0000000    0.0932623
218560.0000000    0.0977706
218600.0000000    0.0829597
218640.0000000    0.0995626
218680.0000000    0.1019247
218720.0000000    0.0851911
218760.0000000    0.0913273
218800.0000000    0.0816273
218840.0000000    0.0986072
218880.0000000    0.0900103
218920.0000000    0.1007966
218960.0000000    0.0924468
219000.0000000    0.0955371
219040.0000000    0.0959944
219080.0000000    0.1038671
219120.0000000    0.1003597
219160.0000000    0.0949057
219200.0000000    0.1007251
219240.0000000    0.0988288
219280.0000000    0.0979695
219320.0000000    0.0967622
219360.0000000    0.0999883
219400.0000000    0.0997688
219440.0000000    0.1009541
219480.0000000    0.0997453
219520.0000000    0.1043301
219560.0000000    0.1092311
219600.0000000    0.0995774
219640.0000000    0.1049565
219680.0000000    0.1023989
219720.0000000    0.1005294
219760.0000000    0.1041438
219800.0000000    0.1074667
219840.0000000    0.1095027
219880.0000000    0.0972072
219920.0000000    0.1023265
219960.0000000    0.0933749
220000.0000000    0.1018892
220040.0000000    0.0944624
220080.0000000    0.1002895
220120.0000000    0.0980060
220160.0000000    0.0977252
220200.0000000    0.0959572
220240.0000000    0.0932134
220280.0000000    0.0995978
220320.0000000    0.0943850
220360.0000000    0.0963800
220400.0000000    0.1000269
220440.0000000    0.1099042
220480.0000000    0.1095329
220520.0000000    0.1012740
220560.0000000    0.1009298
220600.0000000    0.0976482
220640.0000000    0.1040108
220680.0000000    0.0989292
220720.0000000    0.0964065
220760.0000000    0.1013546
220800.0000000    0.0947510
220840.0000000    0.1027924
220880.0000000    0.0959880
220920.0000000    0.0975452
220960.0000000    0.1051954
221000.0000000    0.1095379
221040.0000000    0.0922201
221080.0000000    0.0993666
221120.0000000    0.1046151
221160.0000000    0.1076663
221200.0000000    0.1088595
221240.0000000    0.1169965
221280.0000000    0.1044363
221320.0000000    0.0965339
221360.0000000    0.0971498
221400.0000000    0.1013529
221440.0000000    0.1060528
221480.0000000    0.0995316
221520.0000000    0.0904761
221560.0000000    0.1031850
221600.0000000    0.0985994
221640.0000000    0.0979022
221680.0000000    0.0942760
221720.0000000    0.1030966
221760.0000000    0.1018636
221800.0000000    0.1155954
221840.0000000    0.1164126
221880.0000000    0.1013501
221920.0000000    0.0969680
221960.0000000    0.1018497
222000.0000000    0.1034623
222040.0000000    0.0941145
222080.0000000    0.1051010
222120.0000000    0.1128587
222160.0000000    0.1112168
222200.0000000    0.1152864
222240.0000000    0.1036849
222280.0000000    0.1074881
222320.0000000    0.1042468
222360.0000000    0.1228229
222400.0000000    0.1142301
222440.0000000    0.1136251
222480.0000000    0.1083765
222520.0000000    0.1023456
222560.0000000    0.1053574
222600.0000000    0.1040954
222640.0000000    0.1181191
222680.0000000    0.1243259
222720.0000000    0.1136598
222760.0000000    0.1090041
222800.0000000    0.0939313
222840.0000000    0.1091947
222880.0000000    0.1033505
222920.0000000    0.1076948
222960.0000000    0.0974565
223000.0000000    0.1095482
223040.0000000    0.1044416
223080.0000000    0.0980930
223120.0000000    0.0997145
223160.0000000    0.0891865
223200.0000000    0.0948773
223240.0000000    0.1096008
223280.0000000    0.1072848
223320.0000000    0.1035542
223360.0000000    0.1023090
223400.0000000    0.0997256
223440.0000000    0.0970224
223480.0000000    0.0946682
223520.0000000    0.0973108
223560.0000000    0.0956846
223600.0000000    0.0977319
223640.0000000    0.0908348
223680.0000000    0.1003232
223720.0000000    0.0975498
223760.0000000    0.0967965
223800.0000000    0.0890842
223840.0000000    0.0985549
223880.0000000    0.1026355
223920.0000000    0.0938218
223960.0000000    0.1057303
224000.0000000    0.1023378
224040.0000000    0.0924342
224080.0000000    0.0964298
224120.0000000    0.0869400
224160.0000000    0.0939971
224200.0000000    0.0899790
224240.0000000    0.1044107
224280.0000000    0.0973575
224320.0000000    0.0982911
224360.0000000    0.1018081
224400.0000000    0.0956654
224440.0000000    0.0947865
224480.0000000    0.1049895
224520.0000000    0.0974110
224560.0000000    0.0985641
224600.0000000    0.0973754
224640.0000000    0.1021459
224680.0000000    0.1164473
224720.0000000    0.0946362
224760.0000000    0.1002557
224800.0000000    0.1085384
224840.0000000    0.1080016
224880.0000000    0.0952328
224920.0000000    0.1023325
224960.0000000    0.1010114
225000.0000000    0.0947273
225040.0000000    0.0963675
225080.0000000    0.1067247
225120.0000000    0.1029692
225160.0000000    0.1042985
225200.0000000    0.0988168
225240.0000000    0.1074795
225280.0000000    0.0927119
225320.0000000    0.1198916
225360.0000000    0.0936310
225400.0000000    0.1071228
225440.0000000    0.1023354
225480.0000000    0.0962383
225520.0000000    0.1072393
225560.0000000    0.1018737
225600.0000000    0.1027199
225640.0000000    0.1011982
225680.0000000    0.1040004
225720.0000000    0.0923611
225760.0000000    0.1019211
225800.0000000    0.0936791
225840.0000000    0.0996685
225880.0000000    0.1029558
225920.0000000    0.1003952
225960.0000000    0.0962785
226000.0000000    0.1049703
226040.0000000    0.1115064
226080.0000000    0.1086225
226120.0000000    0.0991236
226160.0000000    0.1055369
226200.0000000    0.1098447
226240.0000000    0.1103782
226280.0000000    0.1154175
226320.0000000    0.1232904
226360.0000000    0.1146401
226400.0000000    0.1111760
226440.0000000    0.1056200
226480.0000000    0.1048238
226520.0000000    0.1022544
226560.0000000    0.0901298
226600.0000000    0.0933267
226640.0000000    0.1049481
226680.0000000    0.0919448
226720.0000000    0.0873881
226760.0000000    0.0836728
226800.0000000    0.0937694
226840.0000000    0.0944020
226880.0000000    0.0970007
226920.0000000    0.0977034
226960.0000000    0.0942831
227000.0000000    0.1071068
227040.0000000    0.1151118
227080.0000000    0.1079076
227120.0000000    0.0998439
227160.0000000    0.1176499
227200.0000000    0.1123326
227240.0000000    0.1148103
227280.0000000    0.1201145
227320.0000000    0.1243805
227360.0000000    0.1032832
227400.0000000    0.1028874
227440.0000000    0.1052789
227480.0000000    0.0923272
227520.0000000    0.0990691
227560.0000000    0.0981207
227600.0000000    0.0939726
227640.0000000    0.0986522
227680.0000000    0.0940066
227720.0000000    0.0922636
227760.0000000    0.0965924
227800.0000000    0.0880057
227840.0000000    0.0829384
227880.0000000    0.0945599
227920.0000000    0.0870117
227960.0000000    0.0893299
228000.0000000    0.0962956
228040.0000000    0.0867543
228080.0000000    0.0916575
228120.0000000    0.0843973
228160.0000000    0.0886477
228200.0000000    0.0935570
228240.0000000    0.0857155
228280.0000000    0.0872351
228320.0000000    0.0909498
228360.0000000    0.0891035
228400.0000000    0.0930868
228440.0000000    0.1025418
228480.0000000    0.1028608
228520.0000000    0.0964872
228560.0000000    0.0824232
228600.0000000    0.0939617
228640.0000000    0.1013506
228680.0000000    0.0972042
228720.0000000    0.1080217
228760.0000000    0.0951325
228800.0000000    0.0901664
228840.0000000    0.0927587
228880.0000000    0.0895041
228920.0000000    0.0978899
228960.0000000    0.0982521
229000.0000000    0.1023226
229040.0000000    0.0963084
229080.0000000    0.0891262
229120.0000000    0.0995426
229160.0000000    0.0838736
229200.0000000    0.0922050
229240.0000000    0.0890742
229280.0000000    0.0836642
229320.0000000    0.0972371
229360.0000000    0.0961808
229400.0000000    0.0991378
229440.0000000    0.1005173
229480.0000000    0.0961352
229520.0000000    0.0896246
229560.0000000    0.1037845
229600.0000000    0.1009555
229640.0000000    0.0909898
229680.0000000    0.1034857
229720.0000000    0.0986951
229760.0000000    0.0925631
229800.0000000    0.0942672
229840.0000000    0.0952411
229880.0000000    0.0953090
229920.0000000    0.0876897
229960.0000000    0.0908418
230000.0000000    0.1038537
230040.0000000    0.1017556
230080.0000000    0.0994131
230120.0000000    0.1064354
230160.0000000    0.1070267
230200.0000000    0.1025577
230240.0000000    0.0931550
230280.0000000    0.0937444
230320.0000000    0.0918285
230360.0000000    0.0994593
230400.0000000    0.0822535
230440.0000000    0.0918219
230480.0000000    0.0977644
230520.0000000    0.1039383
230560.0000000    0.0878889
230600.0000000    0.0882519
230640.0000000    0.0944920
230680.0000000    0.0907827
230720.0000000    0.0919578
230760.0000000    0.0945779
230800.0000000    0.0922437
230840.0000000    0.0950511
230880.0000000    0.0910710
230920.0000000    0.0983497
230960.0000000    0.1080107
231000.0000000    0.0892347
231040.0000000    0.0929000
231080.0000000    0.0889637
231120.0000000    0.0852185
231160.0000000    0.1027049
231200.0000000    0.1033664
231240.0000000    0.1023088
231280.0000000    0.1104664
231320.0000000    0.0960063
231360.0000000    0.1050909
231400.0000000    0.0986309
231440.0000000    0.0979780
231480.0000000    0.0997366
231520.0000000    0.0999596
231560.0000000    0.1004630
231600.0000000    0.0937377
231640.0000000    0.0958945
231680.0000000    0.0936594
231720.0000000    0.0888920
231760.0000000    0.0926526
231800.0000000    0.0873780
231840.0000000    0.0917318
231880.0000000    0.0955767
231920.0000000    0.0876333
231960.0000000    0.0915802
232000.0000000    0.0854518
232040.0000000    0.0962720
232080.0000000    0.0944656
232120.0000000    0.0959747
232160.0000000    0.0945872
232200.0000000    0.0884948
232240.0000000    0.0913738
232280.0000000    0.0940637
232320.0000000    0.0866604
232360.0000000    0.0998394
232400.0000000    0.0874509
232440.0000000    0.0919134
232480.0000000    0.0893188
232520.0000000    0.0835565
232560.0000000    0.0870699
232600.0000000    0.0897220
232640.0000000    0.0862724
232680.0000000    0.0873700
232720.0000000    0.0849783
232760.0000000    0.0876781
232800.0000000    0.0953611
232840.0000000    0.0962758
232880.0000000    0.0954498
232920.0000000    0.0863518
232960.0000000    0.0848640
233000.0000000    0.0838637
233040.0000000    0.0861016
233080.0000000    0.0883339
233120.0000000    0.0857728
233160.0000000    0.0844663
233200.0000000    0.0934433
233240.0000000    0.0970614
233280.0000000    0.1055019
233320.0000000    0.0928507
233360.0000000    0.0957486
233400.0000000    0.0950288
233440.0000000    0.0895407
233480.0000000    0.0820712
233520.0000000    0.0902848
233560.0000000    0.0898472
233600.0000000    0.0826669
233640.0000000    0.0932919
233680.0000000    0.1084372
233720.0000000    0.1150081
233760.0000000    0.0889371
233800.0000000    0.1008250
233840.0000000    0.0995909
233880.0000000    0.0913044
233920.0000000    0.0946546
233960.0000000    0.0931537
234000.0000000    0.0895953
234040.0000000    0.0966032
234080.0000000    0.0962292
234120.0000000    0.0981190
234160.0000000    0.1015848
234200.0000000    0.0936690
234240.0000000    0.0967004
234280.0000000    0.0908060
234320.0000000    0.0932501
234360.0000000    0.0948950
234400.0000000    0.0980616
234440.0000000    0.0947337
234480.0000000    0.0999421
234520.0000000    0.0956359
234560.0000000    0.1022029
234600.0000000    0.0932015
234640.0000000    0.1186542
234680.0000000    0.1084992
234720.0000000    0.1095977
234760.0000000    0.1101375
234800.0000000    0.1046574
234840.0000000    0.1005723
234880.0000000    0.1061204
234920.0000000    0.1108474
234960.0000000    0.1033428
235000.0000000    0.0977923
235040.0000000    0.0985079
235080.0000000    0.0940936
235120.0000000    0.0970520
235160.0000000    0.1012529
235200.0000000    0.1114221
235240.0000000    0.0888944
235280.0000000    0.0968830
235320.0000000    0.0982090
235360.0000000    0.0945818
235400.0000000    0.0926857
235440.0000000    0.0949144
235480.0000000    0.0941832
235520.0000000    0.0940811
235560.0000000    0.0990780
235600.0000000    0.1017788
235640.0000000    0.0977923
235680.0000000    0.0991327
235720.0000000    0.1127119
235760.0000000    0.0995769
235800.0000000    0.0975891
235840.0000000    0.0951027
235880.0000000    0.0938866
235920.0000000    0.1019192
235960.0000000    0.0992264
236000.0000000    0.0991901
236040.0000000    0.0984592
236080.0000000    0.1062765
236120.0000000    0.0980536
236160.0000000    0.1051911
236200.0000000    0.0920858
236240.0000000    0.0974834
236280.0000000    0.0910252
236320.0000000    0.1002789
236360.0000000    0.0965957
236400.0000000    0.0828383
236440.0000000    0.0898709
236480.0000000    0.0972666
236520.0000000    0.0930080
236560.0000000    0.0823367
236600.0000000    0.0981862
236640.0000000    0.0918459
236680.0000000    0.0840554
236720.0000000    0.0871876
236760.0000000    0.0792897
236800.0000000    0.0851125
236840.0000000    0.0859385
236880.0000000    0.0900693
236920.0000000    0.1050243
236960.0000000    0.0896788
237000.0000000    0.1027405
237040.0000000    0.1072188
237080.0000000    0.0928658
237120.0000000    0.0912541
237160.0000000    0.0956450
237200.0000000    0.0900814
237240.0000000    0.0941076
237280.0000000    0.0871027
237320.0000000    0.0887742
237360.0000000    0.0895491
237400.0000000    0.1007677
237440.0000000    0.0930128
237480.0000000    0.0875962
237520.0000000    0.0871812
237560.0000000    0.0929025
237600.0000000    0.0943643
237640.0000000    0.0951954
237680.0000000    0.0931355
237720.0000000    0.0926465
237760.0000000    0.0956078
237800.0000000    0.0955001
237840.0000000    0.0912254
237880.0000000    0.0924230
237920.0000000    0.0939159
237960.0000000    0.0885351
238000.0000000    0.0854598
238040.0000000    0.0860939
238080.0000000    0.0913520
238120.0000000    0.0933916
238160.0000000    0.0822770
238200.0000000    0.0959016
238240.0000000    0.1008034
238280.0000000    0.1124139
238320.0000000    0.1034045
238360.0000000    0.1104693
238400.0000000    0.1116013
238440.0000000    0.1025765
238480.0000000    0.1002655
238520.0000000    0.1012139
238560.0000000    0.1008908
238600.0000000    0.0977421
238640.0000000    0.0899030
238680.0000000    0.0833979
238720.0000000    0.0981748
238760.0000000    0.0977660
238800.0000000    0.0905632
238840.0000000    0.0939606
238880.0000000    0.0996958
238920.0000000    0.0957527
238960.0000000    0.0914733
239000.0000000    0.1023666
239040.0000000    0.1028747
239080.0000000    0.0994538
239120.0000000    0.0949598
239160.0000000    0.0899443
239200.0000000    0.0939966
239240.0000000    0.0990539
239280.0000000    0.0926315
239320.0000000    0.0938368
239360.0000000    0.0991416
239400.0000000    0.1055709
239440.0000000    0.0959719
239480.0000000    0.1041228
239520.0000000    0.1084938
239560.0000000    0.0986291
239600.0000000    0.1031636
239640.0000000    0.1104870
239680.0000000    0.1124480
239720.0000000    0.0996525
239760.0000000    0.1015799
239800.0000000    0.1039904
239840.0000000    0.1036337
239880.0000000    0.0934847
239920.0000000    0.0941675
239960.0000000    0.0950904
240000.0000000    0.0989464
240040.0000000    0.0970524
240080.0000000    0.0998796
240120.0000000    0.0991656
240160.0000000    0.0981786
240200.0000000    0.0957173
240240.0000000    0.1040905
240280.0000000    0.0923114
240320.0000000    0.0991561
240360.0000000    0.0939399
240400.0000000    0.1018327
240440.0000000    0.0991813
240480.0000000    0.0942828
240520.0000000    0.1042325
240560.0000000    0.1042711
240600.0000000    0.0990735
240640.0000000    0.0996260
240680.0000000    0.1034492
240720.0000000    0.0970788
240760.0000000    0.1042908
240800.0000000    0.1062824
240840.0000000    0.0955874
240880.0000000    0.1013418
240920.0000000    0.1020913
240960.0000000    0.0928728
241000.0000000    0.0851133
241040.0000000    0.0986816
241080.0000000    0.0922578
241120.0000000    0.1077317
241160.0000000    0.0956718
241200.0000000    0.0973475
241240.0000000    0.1048331
241280.0000000    0.0971490
241320.0000000    0.1064491
241360.0000000    0.1085899
241400.0000000    0.1042713
241440.0000000    0.1090003
241480.0000000    0.0954107
241520.0000000    0.1047862
241560.0000000    0.0911602
241600.0000000    0.0913091
241640.0000000    0.0869155
241680.0000000    0.0990233
241720.0000000    0.1022257
241760.0000000    0.1010578
241800.0000000    0.0919889
241840.0000000    0.1014214
241880.0000000    0.0950707
241920.0000000    0.0740778
241960.0000000    0.0826510
242000.0000000    0.0804872
242040.0000000    0.0900381
242080.0000000    0.0843053
242120.0000000    0.0934380
242160.0000000    0.0899369
242200.0000000    0.0900397
242240.0000000    0.0869231
242280.0000000    0.1021631
242320.0000000    0.0895073
242360.0000000    0.0919564
242400.0000000    0.0856100
242440.0000000    0.0810408
242480.0000000    0.0898579
242520.0000000    0.0972174
242560.0000000    0.0952596
242600.0000000    0.0961713
242640.0000000    0.0948166
242680.0000000    0.1020588
242720.0000000    0.1080686
242760.0000000    0.1139274
242800.0000000    0.1122273
242840.0000000    0.1029382
242880.0000000    0.0881777
242920.0000000    0.1088488
242960.0000000    0.1070445
243000.0000000    0.0945847
243040.0000000    0.0944396
243080.0000000    0.0944426
243120.0000000    0.0889211
243160.0000000    0.0949932
243200.0000000    0.0941004
243240.0000000    0.0919530
243280.0000000    0.0982546
243320.0000000    0.0979456
243360.0000000    0.0988749
243400.0000000    0.0999667
243440.0000000    0.1067364
243480.0000000    0.0989122
243520.0000000    0.0984156
243560.0000000    0.0898281
243600.0000000    0.0893572
243640.0000000    0.0886159
243680.0000000    0.0952160
243720.0000000    0.1024523
243760.0000000    0.0920850
243800.0000000    0.0943105
243840.0000000    0.1017194
243880.0000000    0.0992629
243920.0000000    0.0993250
243960.0000000    0.0925051
244000.0000000    0.1025900
244040.0000000    0.0968138
244080.0000000    0.1018560
244120.0000000    0.1002805
244160.0000000    0.0953676
244200.0000000    0.0928255
244240.0000000    0.0988675
244280.0000000    0.1020029
244320.0000000    0.0982784
244360.0000000    0.1078660
244400.0000000    0.1007357
244440.0000000    0.1002608
244480.0000000    0.1046105
244520.0000000    0.0895673
244560.0000000    0.0961918
244600.0000000    0.1001279
244640.0000000    0.0933682
244680.0000000    0.0953656
244720.0000000    0.0903255
244760.0000000    0.0981356
244800.0000000    0.1003003
244840.0000000    0.0959043
244880.0000000    0.0935966
244920.0000000    0.0929945
244960.0000000    0.0914934
245000.0000000    0.0943693
245040.0000000    0.0964606
245080.0000000    0.0956166
245120.0000000    0.0913319
245160.0000000    0.0892362
245200.0000000    0.0955682
245240.0000000    0.0954159
245280.0000000    0.0964186
245320.0000000    0.1013989
245360.0000000    0.0920872
245400.0000000    0.0884895
245440.0000000    0.0976117
245480.0000000    0.1001191
245520.0000000    0.0948269
245560.0000000    0.0908697
245600.0000000    0.0896135
245640.0000000    0.0928502
245680.0000000    0.0874884
245720.0000000    0.0882469
245760.0000000    0.0932331
245800.0000000    0.0826323
245840.0000000    0.0826534
245880.0000000    0.0950035
245920.0000000    0.0879468
245960.0000000    0.0990068
246000.0000000    0.1056139
246040.0000000    0.1034643
246080.0000000    0.0933463
246120.0000000    0.0922000
246160.0000000    0.0876964
246200.0000000    0.1019821
246240.0000000    0.0970763
246280.0000000    0.0988336
246320.0000000    0.0894443
246360.0000000    0.0920050
246400.0000000    0.0872812
246440.0000000    0.0931799
246480.0000000    0.0889549
246520.0000000    0.0987253
246560.0000000    0.0836518
246600.0000000    0.0941582
246640.0000000    0.0950346
246680.0000000    0.0874765
246720.0000000    0.0899839
246760.0000000    0.0882677
246800.0000000    0.0895054
246840.0000000    0.0884255
246880.0000000    0.0779124
246920.0000000    0.0914905
246960.0000000    0.0837800
247000.0000000    0.0965560
247040.0000000    0.1077227
247080.0000000    0.0929260
247120.0000000    0.0964923
247160.0000000    0.1034193
247200.0000000    0.0885231
247240.0000000    0.0958190
247280.0000000    0.1080670
247320.0000000    0.0952695
247360.0000000    0.0897822
247400.0000000    0.1001157
247440.0000000    0.0948116
247480.0000000    0.0884271
247520.0000000    0.0965348
247560.0000000    0.1003348
247600.0000000    0.0911996
247640.0000000    0.1088926
247680.0000000    0.0975486
247720.0000000    0.0898677
247760.0000000    0.1007945
247800.0000000    0.0966083
247840.0000000    0.1003177
247880.0000000    0.0896935
247920.0000000    0.0924626
247960.0000000    0.1230604
248000.0000000    0.1075578
248040.0000000    0.1071955
248080.0000000    0.1164867
248120.0000000    0.1061454
248160.0000000    0.0967024
248200.0000000    0.1025149
248240.0000000    0.1098754
248280.0000000    0.1020120
248320.0000000    0.0946172
248360.0000000    0.0938496
248400.0000000    0.0893100
248440.0000000    0.0960448
248480.0000000    0.0888063
248520.0000000    0.0874896
248560.0000000    0.0921622
248600.0000000    0.0904597
248640.0000000    0.0885329
248680.0000000    0.0886847
248720.0000000    0.0936346
248760.0000000    0.1001620
248800.0000000    0.0919038
248840.0000000    0.0936642
248880.0000000    0.0966768
248920.0000000    0.0930295
248960.0000000    0.0842492
249000.0000000    0.0887180
249040.0000000    0.0873218
249080.0000000    0.1080574
249120.0000000    0.1013462
249160.0000000    0.0881865
249200.0000000    0.0949801
249240.0000000    0.0930665
249280.0000000    0.1024322
249320.0000000    0.0955558
249360.0000000    0.0908705
249400.0000000    0.1009931
249440.0000000    0.0948292
249480.0000000    0.0942158
249520.0000000    0.1011518
249560.0000000    0.0896422
249600.0000000    0.0929905
249640.0000000    0.1056574
249680.0000000    0.0962895
249720.0000000    0.0898954
249760.0000000    0.1019808
249800.0000000    0.0947992
249840.0000000    0.1015347
249880.0000000    0.1134585
249920.0000000    0.1115559
249960.0000000    0.1087225
250000.0000000    0.1126810
250040.0000000    0.1091668
250080.0000000    0.1018747
250120.0000000    0.1107840
250160.0000000    0.1168774
250200.0000000    0.1054737
250240.0000000    0.1007248
250280.0000000    0.1011449
250320.0000000    0.1065002
250360.0000000    0.1124820
250400.0000000    0.1034018
250440.0000000    0.1152694
250480.0000000    0.0935629
250520.0000000    0.1082964
250560.0000000    0.1087448
250600.0000000    0.1026660
250640.0000000    0.1044226
250680.0000000    0.1047236
250720.0000000    0.1016087
250760.0000000    0.0990855
250800.0000000    0.0980258
250840.0000000    0.0920440
250880.0000000    0.1024865
250920.0000000    0.0993536
250960.0000000    0.0959608
251000.0000000    0.0870653
251040.0000000    0.0919770
251080.0000000    0.1026015
251120.0000000    0.0980870
251160.0000000    0.0967577
251200.0000000    0.0944540
251240.0000000    0.0943429
251280.0000000    0.0922757
251320.0000000    0.0919586
251360.0000000    0.0948434
251400.0000000    0.0938501
251440.0000000    0.0939012
251480.0000000    0.0917865
251520.0000000    0.0957276
251560.0000000    0.1085428
251600.0000000    0.0950442
251640.0000000    0.1041028
251680.0000000    0.0979545
251720.0000000    0.1107714
251760.0000000    0.1080225
251800.0000000    0.0983182
251840.0000000    0.0900428
251880.0000000    0.0964348
251920.0000000    0.0960426
251960.0000000    0.1000744
252000.0000000    0.1064555
252040.0000000    0.0953349
252080.0000000    0.0937527
252120.0000000    0.0881062
252160.0000000    0.0919298
252200.0000000    0.0865870
252240.0000000    0.0907156
252280.0000000    0.0868903
252320.0000000    0.0954679
252360.0000000    0.0968747
252400.0000000    0.0940921
252440.0000000    0.1039469
252480.0000000    0.0970608
252520.0000000    0.0992297
252560.0000000    0.0914345
252600.0000000    0.0938554
252640.0000000    0.0999567
252680.0000000    0.1050134
252720.0000000    0.0982809
252760.0000000    0.0995763
252800.0000000    0.0923348
252840.0000000    0.1041814
252880.0000000    0.0897043
252920.0000000    0.1056847
252960.0000000    0.0873411
253000.0000000    0.0837444
253040.0000000    0.0862774
253080.0000000    0.0901499
253120.0000000    0.0907004
253160.0000000    0.0917029
253200.0000000    0.0847894
253240.0000000    0.0852670
253280.0000000    0.0934856
253320.0000000    0.0881497
253360.0000000    0.0955718
253400.0000000    0.0997700
253440.0000000    0.0995791
253480.0000000    0.1068586
253520.0000000    0.1055822
253560.0000000    0.1030197
253600.0000000    0.1004190
253640.0000000    0.1009218
253680.0000000    0.1004770
253720.0000000    0.0947939
253760.0000000    0.1060200
253800.0000000    0.1138430
253840.0000000    0.1042358
253880.0000000    0.1064191
253920.0000000    0.1087615
253960.0000000    0.1050709
254000.0000000    0.1086996
254040.0000000    0.1070917
254080.0000000    0.1084199
254120.0000000    0.1058095
254160.0000000    0.1024405
254200.0000000    0.0991329
254240.0000000    0.0990453
254280.0000000    0.1041878
254320.0000000    0.0957828
254360.0000000    0.0921243
254400.0000000    0.0987792
254440.0000000    0.0979474
254480.0000000    0.0973488
254520.0000000    0.1056933
254560.0000000    0.1064000
254600.0000000    0.1054897
254640.0000000    0.1041635
254680.0000000    0.1028512
254720.0000000    0.0938319
254760.0000000    0.1029622
254800.0000000    0.0967470
254840.0000000    0.0996168
254880.0000000    0.1023420
254920.0000000    0.1043275
254960.0000000    0.1013216
255000.0000000    0.1011573
255040.0000000    0.1021355
255080.0000000    0.0985860
255120.0000000    0.0941193
255160.0000000    0.0969385
255200.0000000    0.0965644
255240.0000000    0.1051375
255280.0000000    0.0957732
255320.0000000    0.0870194
255360.0000000    0.0927568
255400.0000000    0.1011747
255440.0000000    0.1067510
255480.0000000    0.0973593
255520.0000000    0.1011730
255560.0000000    0.1079098
255600.0000000    0.0867442
255640.0000000    0.0975586
255680.0000000    0.1031104
255720.0000000    0.1083970
255760.0000000    0.1190469
255800.0000000    0.1012462
255840.0000000    0.1066971
255880.0000000    0.0992923
255920.0000000    0.0999369
255960.0000000    0.0943361
256000.0000000    0.0997133
256040.0000000    0.1020553
256080.0000000    0.0977359
256120.0000000    0.1099653
256160.0000000    0.1068964
256200.0000000    0.1186587
256240.0000000    0.1088382
256280.0000000    0.1041131
256320.0000000    0.1038613
256360.0000000    0.1013458
256400.0000000    0.1063467
256440.0000000    0.1001306
256480.0000000    0.0999475
256520.0000000    0.0949913
256560.0000000    0.0940907
256600.0000000    0.0954199
256640.0000000    0.1080713
256680.0000000    0.1012388
256720.0000000    0.1059027
256760.0000000    0.0999903
256800.0000000    0.0987607
256840.0000000    0.0978503
256880.0000000    0.0928543
256920.0000000    0.1000629
256960.0000000    0.0936361
257000.0000000    0.1015507
257040.0000000    0.1051311
257080.0000000    0.1060487
257120.0000000    0.1007853
257160.0000000    0.0969788
257200.0000000    0.0940813
257240.0000000    0.0991331
257280.0000000    0.0981348
257320.0000000    0.0968976
257360.0000000    0.1009398
257400.0000000    0.0934767
257440.0000000    0.0890497
257480.0000000    0.1028629
257520.0000000    0.0903775
257560.0000000    0.0993946
257600.0000000    0.0913662
257640.0000000    0.0914986
257680.0000000    0.0998555
257720.0000000    0.0981504
257760.0000000    0.0984580
257800.0000000    0.0916048
257840.0000000    0.0958822
257880.0000000    0.0973796
257920.0000000    0.0860567
257960.0000000    0.0900499
258000.0000000    0.1055331
258040.0000000    0.0986845
258080.0000000    0.1143557
258120.0000000    0.0938186
258160.0000000    0.0890413
258200.0000000    0.0894122
258240.0000000    0.0938100
258280.0000000    0.0935213
258320.0000000    0.0943185
258360.0000000    0.1026501
258400.0000000    0.1008054
258440.0000000    0.0914072
258480.0000000    0.0982029
258520.0000000    0.1024482
258560.0000000    0.1020485
258600.0000000    0.1002586
258640.0000000    0.0911461
258680.0000000    0.0918105
258720.0000000    0.0908871
258760.0000000    0.0934250
258800.0000000    0.0977912
258840.0000000    0.0955700
258880.0000000    0.1079622
258920.0000000    0.0936259
258960.0000000    0.0959838
259000.0000000    0.1064040
259040.0000000    0.0977801
259080.0000000    0.1015255
259120.0000000    0.1050951
259160.0000000    0.1010956
259200.0000000    0.1104834
259240.0000000    0.0977103
259280.0000000    0.1054002
259320.0000000    0.1015686
259360.0000000    0.1030321
259400.0000000    0.1077887
259440.0000000    0.1034833
259480.0000000    0.0965224
259520.0000000    0.1030954
259560.0000000    0.0984522
259600.0000000    0.1013202
259640.0000000    0.1033696
259680.0000000    0.1096051
259720.0000000    0.0970980
259760.0000000    0.0967081
259800.0000000    0.0984148
259840.0000000    0.1122666
259880.0000000    0.0971593
259920.0000000    0.1072531
259960.0000000    0.0930967
260000.0000000    0.1052273
260040.0000000    0.0993484
260080.0000000    0.0971877
260120.0000000    0.1069960
260160.0000000    0.1086534
260200.0000000    0.1114097
260240.0000000    0.1032777
260280.0000000    0.1059919
260320.0000000    0.1122766
260360.0000000    0.1059334
260400.0000000    0.0998634
260440.0000000    0.1060662
260480.0000000    0.1044005
260520.0000000    0.0986922
260560.0000000    0.1055598
260600.0000000    0.1089153
260640.0000000    0.1037253
260680.0000000    0.1013208
260720.0000000    0.1050680
260760.0000000    0.1105578
260800.0000000    0.1201072
260840.0000000    0.0991218
260880.0000000    0.1050962
260920.0000000    0.1120591
260960.0000000    0.1101304
261000.0000000    0.1035396
261040.0000000    0.1130011
261080.0000000    0.1029470
261120.0000000    0.1116837
261160.0000000    0.1027099
261200.0000000    0.0979911
261240.0000000    0.1083423
261280.0000000    0.1016901
261320.0000000    0.0959027
261360.0000000    0.1036857
261400.0000000    0.1015223
261440.0000000    0.0943972
261480.0000000    0.1065174
261520.0000000    0.1093800
261560.0000000    0.0962064
261600.0000000    0.1040177
261640.0000000    0.1073278
261680.0000000    0.0992471
261720.0000000    0.1136586
261760.0000000    0.1082439
261800.0000000    0.1042034
261840.0000000    0.0998615
261880.0000000    0.1073671
261920.0000000    0.1070914
261960.0000000    0.1054745
262000.0000000    0.1153774
262040.0000000    0.1084218
262080.0000000    0.1095572
262120.0000000    0.1072948
262160.0000000    0.1145492
262200.0000000    0.1114377
262240.0000000    0.1042360
262280.0000000    0.1019838
262320.0000000    0.1006848
262360.0000000    0.1042074
262400.0000000    0.1130768
262440.0000000    0.1183807
262480.0000000    0.1028213
262520.0000000    0.1041842
262560.0000000    0.1031105
262600.0000000    0.1062489
262640.0000000    0.1025515
262680.0000000    0.1020733
262720.0000000    0.1067441
262760.0000000    0.1116698
262800.0000000    0.1055041
262840.0000000    0.1080192
262880.0000000    0.1110448
262920.0000000    0.0997287
262960.0000000    0.1051375
263000.0000000    0.1080974
263040.0000000    0.1103232
263080.0000000    0.1047967
263120.0000000    0.0996312
263160.0000000    0.0996624
263200.0000000    0.1077689
263240.0000000    0.0968966
263280.0000000    0.1090286
263320.0000000    0.1027122
263360.0000000    0.1136486
263400.0000000    0.1005870
263440.0000000    0.1045878
263480.0000000    0.1050501
263520.0000000    0.1035959
263560.0000000    0.1018321
263600.0000000    0.1190259
263640.0000000    0.1111696
263680.0000000    0.1173491
263720.0000000    0.1070128
263760.0000000    0.1106611
263800.0000000    0.1038488
263840.0000000    0.1111869
263880.0000000    0.0956770
263920.0000000    0.1108549
263960.0000000    0.1178307
264000.0000000    0.1061141
264040.0000000    0.0945603
264080.0000000    0.1211732
264120.0000000    0.1110957
264160.0000000    0.1129600
264200.0000000    0.1125165
264240.0000000    0.1125629
264280.0000000    0.1093332
264320.0000000    0.1111686
264360.0000000    0.1057475
264400.0000000    0.1068768
264440.0000000    0.1191060
264480.0000000    0.1063952
264520.0000000    0.1002354
264560.0000000    0.1025636
264600.0000000    0.1025440
264640.0000000    0.1059976
264680.0000000    0.1048015
264720.0000000    0.1072404
264760.0000000    0.1091680
264800.0000000    0.1089705
264840.0000000    0.1041987
264880.0000000    0.1110383
264920.0000000    0.1020665
264960.0000000    0.1147162
265000.0000000    0.1013656
265040.0000000    0.1017898
265080.0000000    0.1036967
265120.0000000    0.1127272
265160.0000000    0.0971580
265200.0000000    0.1008956
265240.0000000    0.0996546
265280.0000000    0.0976947
265320.0000000    0.1012664
265360.0000000    0.0913375
265400.0000000    0.0935697
265440.0000000    0.0997722
265480.0000000    0.1060553
265520.0000000    0.1023889
265560.0000000    0.1015173
265600.0000000    0.1017041
265640.0000000    0.1009049
265680.0000000    0.1018585
265720.0000000    0.1000501
265760.0000000    0.1010875
265800.0000000    0.0965426
265840.0000000    0.1020730
265880.0000000    0.1118315
265920.0000000    0.1014696
265960.0000000    0.1012550
266000.0000000    0.0983996
266040.0000000    0.1013048
266080.0000000    0.1043607
266120.0000000    0.0999318
266160.0000000    0.0998518
266200.0000000    0.0958642
266240.0000000    0.1024547
266280.0000000    0.1033242
266320.0000000    0.0968960
266360.0000000    0.1054664
266400.0000000    0.1018123
266440.0000000    0.1060389
266480.0000000    0.1104259
266520.0000000    0.1040100
266560.0000000    0.0973141
266600.0000000    0.1098693
266640.0000000    0.0948497
266680.0000000    0.1020329
266720.0000000    0.1093207
266760.0000000    0.1058611
266800.0000000    0.1012011
266840.0000000    0.1018479
266880.0000000    0.1049169
266920.0000000    0.1069974
266960.0000000    0.1026210
267000.0000000    0.1066575
267040.0000000    0.1054455
267080.0000000    0.0980022
267120.0000000    0.1021363
267160.0000000    0.1064865
267200.0000000    0.1017478
267240.0000000    0.1097989
267280.0000000    0.1049003
267320.0000000    0.0946989
267360.0000000    0.1021921
267400.0000000    0.1209530
267440.0000000    0.1056745
267480.0000000    0.1014648
267520.0000000    0.1115652
267560.0000000    0.1032281
267600.0000000    0.1147546
267640.0000000    0.1138152
267680.0000000    0.1081625
267720.0000000    0.1126724
267760.0000000    0.1223690
267800.0000000    0.1123865
267840.0000000    0.1010489
267880.0000000    0.1083051
267920.0000000    0.1047190
267960.0000000    0.0986033
268000.0000000    0.1074786
268040.0000000    0.1048716
268080.0000000    0.1014100
268120.0000000    0.0969719
268160.0000000    0.1025236
268200.0000000    0.1082438
268240.0000000    0.1075704
268280.0000000    0.1006578
268320.0000000    0.1017721
268360.0000000    0.1003972
268400.0000000    0.0973826
268440.0000000    0.0989269
268480.0000000    0.0940744
268520.0000000    0.1007150
268560.0000000    0.0941129
268600.0000000    0.1007364
268640.0000000    0.0950265
268680.0000000    0.0995390
268720.0000000    0.0985520
268760.0000000    0.1023345
268800.0000000    0.0970598
268840.0000000    0.0988269
268880.0000000    0.0924217
268920.0000000    0.1026192
268960.0000000    0.0947872
269000.0000000    0.0956103
269040.0000000    0.1042658
269080.0000000    0.1000939
269120.0000000    0.1065065
269160.0000000    0.1135627
269200.0000000    0.1022494
269240.0000000    0.0972019
269280.0000000    0.1022334
269320.0000000    0.0982554
269360.0000000    0.0997758
269400.0000000    0.0966879
269440.0000000    0.1075367
269480.0000000    0.1010172
269520.0000000    0.1089856
269560.0000000    0.0925888
269600.0000000    0.0974160
269640.0000000    0.1008840
269680.0000000    0.0947044
269720.0000000    0.0985939
269760.0000000    0.0944117
269800.0000000    0.0946798
269840.0000000    0.1031878
269880.0000000    0.1122372
269920.0000000    0.1028585
269960.0000000    0.1069570
270000.0000000    0.1030864
270040.0000000    0.0972041
270080.0000000    0.1042929
270120.0000000    0.1150607
270160.0000000    0.1139541
270200.0000000    0.1049341
270240.0000000    0.1122370
270280.0000000    0.1150577
270320.0000000    0.1102331
270360.0000000    0.1135454
270400.0000000    0.1021260
270440.0000000    0.1026852
270480.0000000    0.1085237
270520.0000000    0.1048672
270560.0000000    0.1060681
270600.0000000    0.1017806
270640.0000000    0.1032153
270680.0000000    0.1066136
270720.0000000    0.1007852
270760.0000000    0.1235633
270800.0000000    0.1121153
270840.0000000    0.1111092
270880.0000000    0.0994029
270920.0000000    0.1038448
270960.0000000    0.0965145
271000.0000000    0.1078472
271040.0000000    0.0999249
271080.0000000    0.1015664
271120.0000000    0.1009806
271160.0000000    0.1019498
271200.0000000    0.1060045
271240.0000000    0.1042875
271280.0000000    0.1023891
271320.0000000    0.1023670
271360.0000000    0.1074390
271400.0000000    0.0972102
271440.0000000    0.1033102
271480.0000000    0.0935330
271520.0000000    0.0873058
271560.0000000    0.0972491
271600.0000000    0.0945812
271640.0000000    0.1004295
271680.0000000    0.0981264
271720.0000000    0.0891607
271760.0000000    0.1027554
271800.0000000    0.1007066
271840.0000000    0.0907545
271880.0000000    0.0980481
271920.0000000    0.0915496
271960.0000000    0.0918669
272000.0000000    0.0921972
272040.0000000    0.0959416
272080.0000000    0.1078665
272120.0000000    0.1009338
272160.0000000    0.0902345
272200.0000000    0.1039124
272240.0000000    0.0995116
272280.0000000    0.0990102
272320.0000000    0.0954847
272360.0000000    0.0919304
272400.0000000    0.0984236
272440.0000000    0.0953233
272480.0000000    0.0930756
272520.0000000    0.0980072
272560.0000000    0.0950372
272600.0000000    0.0927794
272640.0000000    0.0986176
272680.0000000    0.1026525
272720.0000000    0.0975650
272760.0000000    0.1025957
272800.0000000    0.1143448
272840.0000000    0.0929291
272880.0000000    0.0915558
272920.0000000    0.0864395
272960.0000000    0.0944200
273000.0000000    0.0994901
273040.0000000    0.1043978
273080.0000000    0.0983495
273120.0000000    0.0974087
273160.0000000    0.0956538
273200.0000000    0.0925458
273240.0000000    0.0952615
273280.0000000    0.0874274
273320.0000000    0.0970676
273360.0000000    0.1000566
273400.0000000    0.0990893
273440.0000000    0.0948954
273480.0000000    0.0952549
273520.0000000    0.1015144
273560.0000000    0.0976408
273600.0000000    0.1044969
273640.0000000    0.0957807
273680.0000000    0.0974051
273720.0000000    0.1016971
273760.0000000    0.0995229
273800.0000000    0.1053576
273840.0000000    0.0987041
273880.0000000    0.0969849
273920.0000000    0.1026175
273960.0000000    0.1083896
274000.0000000    0.0969509
274040.0000000    0.1066210
274080.0000000    0.1032395
274120.0000000    0.1061147
274160.0000000    0.0939112
274200.0000000    0.1051308
274240.0000000    0.1122524
274280.0000000    0.0989346
274320.0000000    0.0966632
274360.0000000    0.0939016
274400.0000000    0.1094246
274440.0000000    0.1027043
274480.0000000    0.0972557
274520.0000000    0.0961811
274560.0000000    0.1077721
274600.0000000    0.1077076
274640.0000000    0.0964394
274680.0000000    0.1005903
274720.0000000    0.0950032
274760.0000000    0.0995954
274800.0000000    0.1013038
274840.0000000    0.1008030
274880.0000000    0.0971751
274920.0000000    0.0984435
274960.0000000    0.0947441
275000.0000000    0.0937716
275040.0000000    0.0929869
275080.0000000    0.0970626
275120.0000000    0.0997592
275160.0000000    0.0906039
275200.0000000    0.0877188
275240.0000000    0.0965691
275280.0000000    0.0968424
275320.0000000    0.0888655
275360.0000000    0.0963108
275400.0000000    0.0973272
275440.0000000    0.1126452
275480.0000000    0.1069107
275520.0000000    0.0966728
275560.0000000    0.0977149
275600.0000000    0.1182791
275640.0000000    0.1164697
275680.0000000    0.1066391
275720.0000000    0.1001177
275760.0000000    0.1059740
275800.0000000    0.0979917
275840.0000000    0.1014079
275880.0000000    0.1043702
275920.0000000    0.1043678
275960.0000000    0.1115702
276000.0000000    0.1040762
276040.0000000    0.0981217
276080.0000000    0.1077095
276120.0000000    0.1054417
276160.0000000    0.1127566
276200.0000000    0.1126806
276240.0000000    0.1018679
276280.0000000    0.0987085
276320.0000000    0.0969121
276360.0000000    0.0988786
276400.0000000    0.1008546
276440.0000000    0.0986821
276480.0000000    0.0942663
276520.0000000    0.0999737
276560.0000000    0.1119917
276600.0000000    0.1008849
276640.0000000    0.0990857
276680.0000000    0.1014295
276720.0000000    0.1048042
276760.0000000    0.1065046
276800.0000000    0.1154613
276840.0000000    0.1021638
276880.0000000    0.1077764
276920.0000000    0.1044313
276960.0000000    0.1168214
277000.0000000    0.1203541
277040.0000000    0.1192068
277080.0000000    0.1085052
277120.0000000    0.1127503
277160.0000000    0.1076798
277200.0000000    0.1137496
277240.0000000    0.1003812
277280.0000000    0.0971608
277320.0000000    0.0971115
277360.0000000    0.0927735
277400.0000000    0.0890323
277440.0000000    0.1000035
277480.0000000    0.1018710
277520.0000000    0.0910431
277560.0000000    0.1015630
277600.0000000    0.0966159
277640.0000000    0.1008174
277680.0000000    0.1036122
277720.0000000    0.1030737
277760.0000000    0.1117781
277800.0000000    0.0966953
277840.0000000    0.1044654
277880.0000000    0.0964892
277920.0000000    0.1025565
277960.0000000    0.1011115
278000.0000000    0.1015759
278040.0000000    0.1072038
278080.0000000    0.1099419
278120.0000000    0.1109521
278160.0000000    0.1021006
278200.0000000    0.1030611
278240.0000000    0.1002425
278280.0000000    0.1002669
278320.0000000    0.0935244
278360.0000000    0.0883776
278400.0000000    0.0967202
278440.0000000    0.0947616
278480.0000000    0.0970715
278520.0000000    0.0939896
278560.0000000    0.1076461
278600.0000000    0.1020762
278640.0000000    0.0985411
278680.0000000    0.1030945
278720.0000000    0.1120100
278760.0000000    0.1018153
278800.0000000    0.0890226
278840.0000000    0.0845872
278880.0000000    0.1010995
278920.0000000    0.0992839
278960.0000000    0.0981596
279000.0000000    0.0906412
279040.0000000    0.0974563
279080.0000000    0.0928869
279120.0000000    0.0958483
279160.0000000    0.0980054
279200.0000000    0.0972057
279240.0000000    0.0887442
279280.0000000    0.0890997
279320.0000000    0.0955381
279360.0000000    0.1021819
279400.0000000    0.0986183
279440.0000000    0.0889385
279480.0000000    0.0990045
279520.0000000    0.0956061
279560.0000000    0.0941637
279600.0000000    0.1020575
279640.0000000    0.0949065
279680.0000000    0.0951668
279720.0000000    0.1039101
279760.0000000    0.0973981
279800.0000000    0.0955601
279840.0000000    0.0967487
279880.0000000    0.0925459
279920.0000000    0.1048677
279960.0000000    0.0875969
280000.0000000    0.0987913
280040.0000000    0.1010101
280080.0000000    0.0894631
280120.0000000    0.1163241
280160.0000000    0.0999935
280200.0000000    0.0963483
280240.0000000    0.1024021
280280.0000000    0.1016769
280320.0000000    0.1028687
280360.0000000    0.0991965
280400.0000000    0.1015868
280440.0000000    0.1019262
280480.0000000    0.0911013
280520.0000000    0.1047521
280560.0000000    0.0950737
280600.0000000    0.0991415
280640.0000000    0.0960898
280680.0000000    0.0975088
280720.0000000    0.0924520
280760.0000000    0.0901079
280800.0000000    0.0998353
280840.0000000    0.1022141
280880.0000000    0.0963544
280920.0000000    0.0998230
280960.0000000    0.0952665
281000.0000000    0.1020683
281040.0000000    0.1054131
281080.0000000    0.1005161
281120.0000000    0.1113753
281160.0000000    0.1047814
281200.0000000    0.1018371
281240.0000000    0.1037876
281280.0000000    0.1076074
281320.0000000    0.1003167
281360.0000000    0.1047931
281400.0000000    0.1055233
281440.0000000    0.1040056
281480.0000000    0.1079446
281520.0000000    0.1133774
281560.0000000    0.1059212
281600.0000000    0.1059602
281640.0000000    0.1065878
281680.0000000    0.1033966
281720.0000000    0.1029486
281760.0000000    0.1061434
281800.0000000    0.1062924
281840.0000000    0.0949094
281880.0000000    0.1007629
281920.0000000    0.1045806
281960.0000000    0.0997090
282000.0000000    0.1008521
282040.0000000    0.1101604
282080.0000000    0.1045492
282120.0000000    0.1011062
282160.0000000    0.1014270
282200.0000000    0.1087420
282240.0000000    0.1077348
282280.0000000    0.1017830
282320.0000000    0.1057083
282360.0000000    0.1094870
282400.0000000    0.1071083
282440.0000000    0.1070882
282480.0000000    0.1071356
282520.0000000    0.0989544
282560.0000000    0.1147058
282600.0000000    0.1106683
282640.0000000    0.1022545
282680.0000000    0.1005973
282720.0000000    0.1036870
282760.0000000    0.1026353
282800.0000000    0.1085960
282840.0000000    0.1002611
282880.0000000    0.1036515
282920.0000000    0.1143676
282960.0000000    0.1008327
283000.0000000    0.1017614
283040.0000000    0.1002478
283080.0000000    0.1068401
283120.0000000    0.0979284
283160.0000000    0.0944557
283200.0000000    0.0930379
283240.0000000    0.1007262
283280.0000000    0.1010989
283320.0000000    0.0897123
283360.0000000    0.1082548
283400.0000000    0.1070146
283440.0000000    0.0998902
283480.0000000    0.1007979
283520.0000000    0.0941562
283560.0000000    0.0964254
283600.0000000    0.1029570
283640.0000000    0.1083906
283680.0000000    0.1004678
283720.0000000    0.1053540
283760.0000000    0.1060176
283800.0000000    0.1103893
283840.0000000    0.1001117
283880.0000000    0.1014746
283920.0000000    0.1062948
283960.0000000    0.1095626
284000.0000000    0.1043488
284040.0000000    0.1070628
284080.0000000    0.1068832
284120.0000000    0.1071708
284160.0000000    0.0986946
284200.0000000    0.0999890
284240.0000000    0.0952405
284280.0000000    0.1045306
284320.0000000    0.1072376
284360.0000000    0.0945294
284400.0000000    0.1013339
284440.0000000    0.0973457
284480.0000000    0.0880175
284520.0000000    0.0929411
284560.0000000    0.1009863
284600.0000000    0.0984151
284640.0000000    0.0901042
284680.0000000    0.0907877
284720.0000000    0.1009780
284760.0000000    0.0909442
284800.0000000    0.0919474
284840.0000000    0.0958437
284880.0000000    0.0948846
284920.0000000    0.1016538
284960.0000000    0.0895416
285000.0000000    0.0952623
285040.0000000    0.0907978
285080.0000000    0.0981713
285120.0000000    0.0872405
285160.0000000    0.0945924
285200.0000000    0.0940700
285240.0000000    0.0938622
285280.0000000    0.0887175
285320.0000000    0.0935564
285360.0000000    0.1056605
285400.0000000    0.0950262
285440.0000000    0.0941147
285480.0000000    0.0890057
285520.0000000    0.1019241
285560.0000000    0.0946249
285600.0000000    0.0928877
285640.0000000    0.0975187
285680.0000000    0.0911928
285720.0000000    0.0968038
285760.0000000    0.0874279
285800.0000000    0.0953631
285840.0000000    0.0890557
285880.0000000    0.0892270
285920.0000000    0.0894383
285960.0000000    0.0923727
286000.0000000    0.0946443
286040.0000000    0.0892229
286080.0000000    0.0954634
286120.0000000    0.0844536
286160.0000000    0.0906147
286200.0000000    0.0883847
286240.0000000    0.1007223
286280.0000000    0.0915765
286320.0000000    0.0927464
286360.0000000    0.0938774
286400.0000000    0.0968381
286440.0000000    0.0956301
286480.0000000    0.0858232
286520.0000000    0.0897998
286560.0000000    0.0899472
286600.0000000    0.0906514
286640.0000000    0.0909786
286680.0000000    0.0956637
286720.0000000    0.0883965
286760.0000000    0.0954683
286800.0000000    0.0954806
286840.0000000    0.0906057
286880.0000000    0.0870691
286920.0000000    0.0873548
286960.0000000    0.0891685
287000.0000000    0.0888394
287040.0000000    0.0955162
287080.0000000    0.0969285
287120.0000000    0.0991012
287160.0000000    0.0938493
287200.0000000    0.0961287
287240.0000000    0.1041988
287280.0000000    0.1007924
287320.0000000    0.0984726
287360.0000000    0.0959223
287400.0000000    0.0930803
287440.0000000    0.0932546
287480.0000000    0.0999996
287520.0000000    0.0947009
287560.0000000    0.0914636
287600.0000000    0.0852537
287640.0000000    0.0907960
287680.0000000    0.0864883
287720.0000000    0.0934981
287760.0000000    0.0956870
287800.0000000    0.0995409
287840.0000000    0.1009384
287880.0000000    0.0894814
287920.0000000    0.0900628
287960.0000000    0.0916963
288000.0000000    0.0872145
288040.0000000    0.0939083
288080.0000000    0.0871994
288120.0000000    0.0939683
288160.0000000    0.0983227
288200.0000000    0.0877791
288240.0000000    0.0925772
288280.0000000    0.0939824
288320.0000000    0.0961484
288360.0000000    0.0903626
288400.0000000    0.0853731
288440.0000000    0.0921223
288480.0000000    0.0884272
288520.0000000    0.0896942
288560.0000000    0.0984620
288600.0000000    0.0943821
288640.0000000    0.0874605
288680.0000000    0.1024908
288720.0000000    0.0998260
288760.0000000    0.0920055
288800.0000000    0.0895837
288840.0000000    0.1058453
288880.0000000    0.0978708
288920.0000000    0.0953934
288960.0000000    0.0953853
289000.0000000    0.0931728
289040.0000000    0.1019175
289080.0000000    0.1009485
289120.0000000    0.1005238
289160.0000000    0.1086737
289200.0000000    0.0991343
289240.0000000    0.0927081
289280.0000000    0.0970737
289320.0000000    0.1036255
289360.0000000    0.0956273
289400.0000000    0.0931671
289440.0000000    0.0989353
289480.0000000    0.0999577
289520.0000000    0.1095207
289560.0000000    0.0972645
289600.0000000    0.1023332
289640.0000000    0.0974370
289680.0000000    0.1078475
289720.0000000    0.1063750
289760.0000000    0.1034161
289800.0000000    0.0975274
289840.0000000    0.1042280
289880.0000000    0.1027043
289920.0000000    0.1056717
289960.0000000    0.1066610
290000.0000000    0.1031565
290040.0000000    0.1076832
290080.0000000    0.1063150
290120.0000000    0.1011438
290160.0000000    0.0986819
290200.0000000    0.0938955
290240.0000000    0.0947723
290280.0000000    0.0931263
290320.0000000    0.0938717
290360.0000000    0.0935794
290400.0000000    0.0983537
290440.0000000    0.0997504
290480.0000000    0.1000146
290520.0000000    0.0984355
290560.0000000    0.0912171
290600.0000000    0.1011010
290640.0000000    0.0959049
290680.0000000    0.1085033
290720.0000000    0.1001088
290760.0000000    0.1026309
290800.0000000    0.0939412
290840.0000000    0.0868123
290880.0000000    0.0941343
290920.0000000    0.0953714
290960.0000000    0.0899510
291000.0000000    0.0950583
291040.0000000    0.0982397
291080.0000000    0.0995967
291120.0000000    0.1016565
291160.0000000    0.1040000
291200.0000000    0.0942234
291240.0000000    0.0982379
291280.0000000    0.1014954
291320.0000000    0.0968300
291360.0000000    0.1126702
291400.0000000    0.1063832
291440.0000000    0.1085638
291480.0000000    0.1053730
291520.0000000    0.1082737
291560.0000000    0.1027637
291600.0000000    0.1041104
291640.0000000    0.1061496
291680.0000000    0.1056700
291720.0000000    0.1028013
291760.0000000    0.1013350
291800.0000000    0.1069701
291840.0000000    0.1180942
291880.0000000    0.1157087
291920.0000000    0.1084208
291960.0000000    0.0974431
292000.0000000    0.1019530
292040.0000000    0.1026999
292080.0000000    0.0955695
292120.0000000    0.1011396
292160.0000000    0.1077301
292200.0000000    0.1020913
292240.0000000    0.1103058
292280.0000000    0.1012085
292320.0000000    0.0998936
292360.0000000    0.0981047
292400.0000000    0.1030510
292440.0000000    0.1022986
292480.0000000    0.1017637
292520.0000000    0.1038011
292560.0000000    0.1029420
292600.0000000    0.0947066
292640.0000000    0.0953078
292680.0000000    0.1073311
292720.0000000    0.1053608
292760.0000000    0.0983355
292800.0000000    0.0986040
292840.0000000    0.0985144
292880.0000000    0.0989296
292920.0000000    0.0932895
292960.0000000    0.1024922
293000.0000000    0.1045721
293040.0000000    0.0983450
293080.0000000    0.1063842
293120.0000000    0.1021155
293160.0000000    0.0995330
293200.0000000    0.1025801
293240.0000000    0.0911675
293280.0000000    0.0982865
293320.0000000    0.0969815
293360.0000000    0.0921510
293400.0000000    0.0931284
293440.0000000    0.0973792
293480.0000000    0.0928318
293520.0000000    0.0852789
293560.0000000    0.1024515
293600.0000000    0.0948513
293640.0000000    0.1008268
293680.0000000    0.1036004
293720.0000000    0.1013642
293760.0000000    0.1072291
293800.0000000    0.1110819
293840.0000000    0.1016809
293880.0000000    0.1014084
293920.0000000    0.1084508
293960.0000000    0.0937930
294000.0000000    0.1012706
294040.0000000    0.1010256
294080.0000000    0.1081191
294120.0000000    0.1048069
294160.0000000    0.1022672
294200.0000000    0.1010113
294240.0000000    0.0997863
294280.0000000    0.0920558
294320.0000000    0.1021220
294360.0000000    0.0929642
294400.0000000    0.1004797
294440.0000000    0.0945919
294480.0000000    0.1020173
294520.0000000    0.0980121
294560.0000000    0.1044728
294600.0000000    0.1089576
294640.0000000    0.1130988
294680.0000000    0.0974675
294720.0000000    0.0943501
294760.0000000    0.0973842
294800.0000000    0.1070298
294840.0000000    0.0984897
294880.0000000    0.0983280
294920.0000000    0.1021481
294960.0000000    0.1059568
295000.0000000    0.1018498
295040.0000000    0.1062173
295080.0000000    0.0971379
295120.0000000    0.1099780
295160.0000000    0.1009774
295200.0000000    0.1070203
295240.0000000    0.1013737
295280.0000000    0.1046842
295320.0000000    0.1002451
295360.0000000    0.1084365
295400.0000000    0.1127739
295440.0000000    0.1019525
295480.0000000    0.1095541
295520.0000000    0.1079661
295560.0000000    0.1004550
295600.0000000    0.1046901
295640.0000000    0.0919669
295680.0000000    0.1131812
295720.0000000    0.1117028
295760.0000000    0.1033687
295800.0000000    0.1087107
295840.0000000    0.1030494
295880.0000000    0.1078232
295920.0000000    0.1105964
295960.0000000    0.1043634
296000.0000000    0.1112735
296040.0000000    0.1044978
296080.0000000    0.1053351
296120.0000000    0.0975280
296160.0000000    0.1092939
296200.0000000    0.1040243
296240.0000000    0.1171019
296280.0000000    0.1017502
296320.0000000    0.1010662
296360.0000000    0.0999874
296400.0000000    0.0938022
296440.0000000    0.1072947
296480.0000000    0.1056149
296520.0000000    0.0943465
296560.0000000    0.1092489
296600.0000000    0.1061895
296640.0000000    0.0966356
296680.0000000    0.0928827
296720.0000000    0.1033691
296760.0000000    0.1096585
296800.0000000    0.1091190
296840.0000000    0.1141377
296880.0000000    0.1066420
296920.0000000    0.1080144
296960.0000000    0.1040178
297000.0000000    0.1060323
297040.0000000    0.1109063
297080.0000000    0.1015497
297120.0000000    0.1025673
297160.0000000    0.0975385
297200.0000000    0.1024585
297240.0000000    0.1008836
297280.0000000    0.1065224
297320.0000000    0.1005070
297360.0000000    0.1029272
297400.0000000    0.1038937
297440.0000000    0.1002461
297480.0000000    0.1028853
297520.0000000    0.1050259
297560.0000000    0.0950062
297600.0000000    0.1041351
297640.0000000    0.1050017
297680.0000000    0.1002608
297720.0000000    0.1045696
297760.0000000    0.1161043
297800.0000000    0.1095986
297840.0000000    0.0940968
297880.0000000    0.0971088
297920.0000000    0.1039525
297960.0000000    0.0990922
298000.0000000    0.1033608
298040.0000000    0.0996450
298080.0000000    0.1013659
298120.0000000    0.1036032
298160.0000000    0.1022673
298200.0000000    0.1016772
298240.0000000    0.1049061
298280.0000000    0.0942432
298320.0000000    0.1122575
298360.0000000    0.1096774
298400.0000000    0.1052598
298440.0000000    0.1049869
298480.0000000    0.0984904
298520.0000000    0.1035320
298560.0000000    0.1055578
298600.0000000    0.0998278
298640.0000000    0.1001566
298680.0000000    0.0967446
298720.0000000    0.1042636
298760.0000000    0.0944692
298800.0000000    0.0945997
298840.0000000    0.0950119
298880.0000000    0.0968751
298920.0000000    0.0981431
298960.0000000    0.0993681
299000.0000000    0.0945863
299040.0000000    0.0986731
299080.0000000    0.1012966
299120.0000000    0.0973218
299160.0000000    0.0986445
299200.0000000    0.0929634
299240.0000000    0.1070268
299280.0000000    0.1025439
299320.0000000    0.0995906
299360.0000000    0.1010727
299400.0000000    0.1015062
299440.0000000    0.0967993
299480.0000000    0.1011644
299520.0000000    0.0941938
299560.0000000    0.0984022
299600.0000000    0.0921557
299640.0000000    0.0921699
299680.0000000    0.0979941
299720.0000000    0.0908537
299760.0000000    0.1056608
299800.0000000    0.1012198
299840.0000000    0.1032122
299880.0000000    0.1036757
299920.0000000    0.1078613
299960.0000000    0.0999837
300000.0000000    0.0938262
300040.0000000    0.0989826
300080.0000000    0.1085110
300120.0000000    0.0994198
300160.0000000    0.1001276
300200.0000000    0.1032660
300240.0000000    0.1016257
300280.0000000    0.1023283
300320.0000000    0.1115618
300360.0000000    0.1062665
300400.0000000    0.1039574
300440.0000000    0.1051288
300480.0000000    0.1043984
300520.0000000    0.0948186
300560.0000000    0.0985304
300600.0000000    0.1095575
300640.0000000    0.1028108
300680.0000000    0.1125338
300720.0000000    0.0980347
300760.0000000    0.1057631
300800.0000000    0.0930269
300840.0000000    0.0942001
300880.0000000    0.0970705
300920.0000000    0.1023001
300960.0000000    0.1034665
301000.0000000    0.1050337
301040.0000000    0.1018786
301080.0000000    0.1100210
301120.0000000    0.1144174
301160.0000000    0.1032502
301200.0000000    0.0983301
301240.0000000    0.1042049
301280.0000000    0.1028545
301320.0000000    0.1102500
301360.0000000    0.1039511
301400.0000000    0.0994947
301440.0000000    0.1054735
301480.0000000    0.0964298
301520.0000000    0.1004487
301560.0000000    0.0957656
301600.0000000    0.0981063
301640.0000000    0.1033324
301680.0000000    0.0955257
301720.0000000    0.0913146
301760.0000000    0.1018811
301800.0000000    0.1006043
301840.0000000    0.1068144
301880.0000000    0.1020465
301920.0000000    0.0990954
301960.0000000    0.0947768
302000.0000000    0.0906940
302040.0000000    0.0924840
302080.0000000    0.1104031
302120.0000000    0.0930827
302160.0000000    0.0948096
302200.0000000    0.0940413
302240.0000000    0.0925326
302280.0000000    0.0983940
302320.0000000    0.0967039
302360.0000000    0.0879819
302400.0000000    0.0945703
302440.0000000    0.0973842
302480.0000000    0.0861124
302520.0000000    0.0891557
302560.0000000    0.1008098
302600.0000000    0.0981467
302640.0000000    0.0857136
302680.0000000    0.0946084
302720.0000000    0.0977195
302760.0000000    0.0984489
302800.0000000    0.1013323
302840.0000000    0.1018535
302880.0000000    0.1075417
302920.0000000    0.1017205
302960.0000000    0.0962904
303000.0000000    0.1051764
303040.0000000    0.1002865
303080.0000000    0.0963388
303120.0000000    0.0928159
303160.0000000    0.0912116
303200.0000000    0.1012556
303240.0000000    0.1044841
303280.0000000    0.1043094
303320.0000000    0.0933610
303360.0000000    0.1196335
303400.0000000    0.1099091
303440.0000000    0.1202468
303480.0000000    0.1087748
303520.0000000    0.1034834
303560.0000000    0.1061569
303600.0000000    0.0994178
303640.0000000    0.1046071
303680.0000000    0.1029657
303720.0000000    0.1147668
303760.0000000    0.1013338
303800.0000000    0.1096341
303840.0000000    0.1139124
303880.0000000    0.1076862
303920.0000000    0.1168390
303960.0000000    0.1143784
304000.0000000    0.1150635
304040.0000000    0.1009098
304080.0000000    0.1115519
304120.0000000    0.1062603
304160.0000000    0.1070841
304200.0000000    0.1101797
304240.0000000    0.1116967
304280.0000000    0.1046933
304320.0000000    0.1148960
304360.0000000    0.1053238
304400.0000000    0.1088967
304440.0000000    0.1035249
304480.0000000    0.0998683
304520.0000000    0.0913992
304560.0000000    0.1003670
304600.0000000    0.1068445
304640.0000000    0.1042816
304680.0000000    0.1116005
304720.0000000    0.1043081
304760.0000000    0.1029262
304800.0000000    0.1026273
304840.0000000    0.1086999
304880.0000000    0.1083088
304920.0000000    0.1018378
304960.0000000    0.1115091
305000.0000000    0.0903553
305040.0000000    0.0984945
305080.0000000    0.0942646
305120.0000000    0.1060664
305160.0000000    0.1097091
305200.0000000    0.1098232
305240.0000000    0.1062204
305280.0000000    0.1044549
305320.0000000    0.1022707
305360.0000000    0.1065738
305400.0000000    0.1089948
305440.0000000    0.1065791
305480.0000000    0.1011830
305520.0000000    0.1024392
305560.0000000    0.1072197
305600.0000000    0.1118506
305640.0000000    0.1136094
305680.0000000    0.1103998
305720.0000000    0.1111310
305760.0000000    0.1119506
305800.0000000    0.0978423
305840.0000000    0.0973221
305880.0000000    0.1058372
305920.0000000    0.1033991
305960.0000000    0.1142606
306000.0000000    0.1052483
306040.0000000    0.1208910
306080.0000000    0.1090084
306120.0000000    0.1135410
306160.0000000    0.1069117
306200.0000000    0.0940102
306240.0000000    0.0925132
306280.0000000    0.1038074
306320.0000000    0.0965920
306360.0000000    0.1075450
306400.0000000    0.1043880
306440.0000000    0.1102076
306480.0000000    0.1011879
306520.0000000    0.1035026
306560.0000000    0.1021832
306600.0000000    0.1007472
306640.0000000    0.1008135
306680.0000000    0.1044995
306720.0000000    0.0988450
306760.0000000    0.0992350
306800.0000000    0.1037927
306840.0000000    0.1019455
306880.0000000    0.1058692
306920.0000000    0.1048563
306960.0000000    0.1051866
307000.0000000    0.1010637
307040.0000000    0.0995256
307080.0000000    0.1091361
307120.0000000    0.0979105
307160.0000000    0.0962455
307200.0000000    0.1027845
307240.0000000    0.0973219
307280.0000000    0.1044817
307320.0000000    0.1012500
307360.0000000    0.1034425
307400.0000000    0.1003764
307440.0000000    0.0940421
307480.0000000    0.0940247
307520.0000000    0.0942874
307560.0000000    0.0870059
307600.0000000    0.0975285
307640.0000000    0.0913457
307680.0000000    0.0966818
307720.0000000    0.0924066
307760.0000000    0.0933326
307800.0000000    0.0949115
307840.0000000    0.0891821
307880.0000000    0.0929201
307920.0000000    0.1060847
307960.0000000    0.1063676
308000.0000000    0.1120619
308040.0000000    0.1004676
308080.0000000    0.0990127
308120.0000000    0.1015243
308160.0000000    0.1044814
308200.0000000    0.1033317
308240.0000000    0.1058890
308280.0000000    0.1107579
308320.0000000    0.1127325
308360.0000000    0.1091954
308400.0000000    0.1067729
308440.0000000    0.1033067
308480.0000000    0.0959693
308520.0000000    0.0981323
308560.0000000    0.1004848
308600.0000000    0.0982189
308640.0000000    0.0978890
308680.0000000    0.1091978
308720.0000000    0.1037368
308760.0000000    0.1246138
308800.0000000    0.1160442
308840.0000000    0.1019956
308880.0000000    0.1065234
308920.0000000    0.1097707
308960.0000000    0.1149479
309000.0000000    0.1028445
309040.0000000    0.1051525
309080.0000000    0.0964496
309120.0000000    0.0964373
309160.0000000    0.0975612
309200.0000000    0.1072446
309240.0000000    0.1037888
309280.0000000    0.1012986
309320.0000000    0.1009209
309360.0000000    0.0989890
309400.0000000    0.1014843
309440.0000000    0.0980181
309480.0000000    0.1022647
309520.0000000    0.0970637
309560.0000000    0.0971540
309600.0000000    0.1095240
309640.0000000    0.1065018
309680.0000000    0.0931730
309720.0000000    0.1075864
309760.0000000    0.0967042
309800.0000000    0.1033121
309840.0000000    0.1017679
309880.0000000    0.0972768
309920.0000000    0.0986056
309960.0000000    0.0941525
310000.0000000    0.1049947
310040.0000000    0.1084225
310080.0000000    0.1011983
310120.0000000    0.0978678
310160.0000000    0.0969631
310200.0000000    0.0987969
310240.0000000    0.0959168
310280.0000000    0.0959689
310320.0000000    0.0898285
310360.0000000    0.0972055
310400.0000000    0.0995465
310440.0000000    0.1079179
310480.0000000    0.1041986
310520.0000000    0.1057252
310560.0000000    0.1028423
310600.0000000    0.0979949
310640.0000000    0.1016522
310680.0000000    0.0972621
310720.0000000    0.1166749
310760.0000000    0.1045655
310800.0000000    0.1023600
310840.0000000    0.1187943
310880.0000000    0.1130947
310920.0000000    0.1084858
310960.0000000    0.1151335
311000.0000000    0.1118732
311040.0000000    0.1088246
311080.0000000    0.1159666
311120.0000000    0.1090702
311160.0000000    0.1054605
311200.0000000    0.1194362
311240.0000000    0.1142634
311280.0000000    0.1026881
311320.0000000    0.1179351
311360.0000000    0.1211820
311400.0000000    0.1176445
311440.0000000    0.1051056
311480.0000000    0.1120732
311520.0000000    0.1055810
311560.0000000    0.1112014
311600.0000000    0.1040935
311640.0000000    0.1147731
311680.0000000    0.1216583
311720.0000000    0.1160809
311760.0000000    0.1143854
311800.0000000    0.1193714
311840.0000000    0.1140021
311880.0000000    0.1216060
311920.0000000    0.1238910
311960.0000000    0.1258080
312000.0000000    0.1210382
312040.0000000    0.1172941
312080.0000000    0.1245059
312120.0000000    0.1187245
312160.0000000    0.1146003
312200.0000000    0.1280491
312240.0000000    0.1097328
312280.0000000    0.1226303
312320.0000000    0.1111291
312360.0000000    0.1238549
312400.0000000    0.1272402
312440.0000000    0.1208952
312480.0000000    0.1242237
312520.0000000    0.1184212
312560.0000000    0.1034540
312600.0000000    0.1029944
312640.0000000    0.1201648
312680.0000000    0.1195697
312720.0000000    0.1244544
312760.0000000    0.1120976
312800.0000000    0.1087103
312840.0000000    0.1140430
312880.0000000    0.1226017
312920.0000000    0.1053685
312960.0000000    0.1123878
313000.0000000    0.1133891
313040.0000000    0.1110603
313080.0000000    0.1041325
313120.0000000    0.1098306
313160.0000000    0.1003734
313200.0000000    0.1027609
313240.0000000    0.1045873
313280.0000000    0.1043366
313320.0000000    0.1057862
313360.0000000    0.0883388
313400.0000000    0.1028239
313440.0000000    0.0934226
313480.0000000    0.1013226
313520.0000000    0.0924621
313560.0000000    0.1002669
313600.0000000    0.0955692
313640.0000000    0.1013793
313680.0000000    0.1088838
313720.0000000    0.0993917
313760.0000000    0.1000812
313800.0000000    0.1082427
313840.0000000    0.1069405
313880.0000000    0.1131916
313920.0000000    0.1025483
313960.0000000    0.1049531
314000.0000000    0.0976912
314040.0000000    0.1129517
314080.0000000    0.0989026
314120.0000000    0.1045588
314160.0000000    0.0960066
314200.0000000    0.0992770
314240.0000000    0.1025307
314280.0000000    0.1069316
314320.0000000    0.1062129
314360.0000000    0.0969323
314400.0000000    0.1125206
314440.0000000    0.1087106
314480.0000000    0.1014446
314520.0000000    0.1048839
314560.0000000    0.1016271
314600.0000000    0.1047577
314640.0000000    0.1025777
314680.0000000    0.1106225
314720.0000000    0.1120771
314760.0000000    0.1029969
314800.0000000    0.1077094
314840.0000000    0.1035866
314880.0000000    0.1087142
314920.0000000    0.1018880
314960.0000000    0.1025667
315000.0000000    0.0947485
315040.0000000    0.0895039
315080.0000000    0.1038416
315120.0000000    0.1005293
315160.0000000    0.0998994
315200.0000000    0.1098020
315240.0000000    0.1084315
315280.0000000    0.1113365
315320.0000000    0.1010904
315360.0000000    0.1160912
315400.0000000    0.0990741
315440.0000000    0.1048486
315480.0000000    0.0988715
315520.0000000    0.1031778
315560.0000000    0.0978263
315600.0000000    0.0914311
315640.0000000    0.1110099
315680.0000000    0.0969853
315720.0000000    0.1097050
315760.0000000    0.0928265
315800.0000000    0.0905325
315840.0000000    0.1104276
315880.0000000    0.0980704
315920.0000000    0.0833930
315960.0000000    0.0901955
316000.0000000    0.0982421
316040.0000000    0.1000610
316080.0000000    0.0925634
316120.0000000    0.0942849
316160.0000000    0.0965543
316200.0000000    0.0973210
316240.0000000    0.0943067
316280.0000000    0.0998557
316320.0000000    0.0959816
316360.0000000    0.1026706
316400.0000000    0.0998877
316440.0000000    0.0849328
316480.0000000    0.1039275
316520.0000000    0.0978650
316560.0000000    0.0980167
316600.0000000    0.0969288
316640.0000000    0.0935343
316680.0000000    0.0956495
316720.0000000    0.0985672
316760.0000000    0.0987318
316800.0000000    0.0975058
316840.0000000    0.0911911
316880.0000000    0.0996301
316920.0000000    0.0999844
316960.0000000    0.1020222
317000.0000000    0.0930354
317040.0000000    0.0916836
317080.0000000    0.1046451
317120.0000000    0.0939171
317160.0000000    0.0945691
317200.0000000    0.0962354
317240.0000000    0.1005268
317280.0000000    0.0872549
317320.0000000    0.0944623
317360.0000000    0.0923290
317400.0000000    0.0897683
317440.0000000    0.0875408
317480.0000000    0.0924632
317520.0000000    0.0904883
317560.0000000    0.0933679
317600.0000000    0.0860765
317640.0000000    0.0882820
317680.0000000    0.0834284
317720.0000000    0.0908981
317760.0000000    0.0926102
317800.0000000    0.0953934
317840.0000000    0.0968388
317880.0000000    0.0915625
317920.0000000    0.0889616
317960.0000000    0.0847060
318000.0000000    0.0996462
318040.0000000    0.1011123
318080.0000000    0.0864306
318120.0000000    0.0957764
318160.0000000    0.0853198
318200.0000000    0.0956545
318240.0000000    0.1016196
318280.0000000    0.1072981
318320.0000000    0.0939951
318360.0000000    0.0996052
318400.0000000    0.0915657
318440.0000000    0.0968833
318480.0000000    0.1049874
318520.0000000    0.1013986
318560.0000000    0.0965186
318600.0000000    0.0944929
318640.0000000    0.1047387
318680.0000000    0.0994890
318720.0000000    0.1106314
318760.0000000    0.1047305
318800.0000000    0.1105600
318840.0000000    0.1072597
318880.0000000    0.1066088
318920.0000000    0.0966611
318960.0000000    0.0950791
319000.0000000    0.0932817
319040.0000000    0.0977606
319080.0000000    0.0923120
319120.0000000    0.1002912
319160.0000000    0.0905892
319200.0000000    0.0995437
319240.0000000    0.0952516
319280.0000000    0.0895701
319320.0000000    0.0989046
319360.0000000    0.0917897
319400.0000000    0.1007047
319440.0000000    0.0799229
319480.0000000    0.0892675
319520.0000000    0.0968199
319560.0000000    0.0970693
319600.0000000    0.0939002
319640.0000000    0.0928617
319680.0000000    0.0787528
319720.0000000    0.0852593
319760.0000000    0.0995530
319800.0000000    0.0897626
319840.0000000    0.0868105
319880.0000000    0.1059828
319920.0000000    0.0986196
319960.0000000    0.0857493
320000.0000000    0.0937734
320040.0000000    0.0944219
320080.0000000    0.0858139
320120.0000000    0.0914649
320160.0000000    0.0895160
320200.0000000    0.1031215
320240.0000000    0.0924601
320280.0000000    0.0877243
320320.0000000    0.0952983
320360.0000000    0.0882921
320400.0000000    0.0981685
320440.0000000    0.0977276
320480.0000000    0.0979400
320520.0000000    0.0982850
320560.0000000    0.1030457
320600.0000000    0.0897371
320640.0000000    0.0935693
320680.0000000    0.1039643
320720.0000000    0.0937799
320760.0000000    0.1027426
320800.0000000    0.0908731
320840.0000000    0.0966248
320880.0000000    0.0821586
320920.0000000    0.0909526
320960.0000000    0.0854372
321000.0000000    0.0922409
321040.0000000    0.0992693
321080.0000000    0.0947482
321120.0000000    0.0885870
321160.0000000    0.0938621
321200.0000000    0.0917675
321240.0000000    0.0902376
321280.0000000    0.0910489
321320.0000000    0.0924672
321360.0000000    0.0926929
321400.0000000    0.1033575
321440.0000000    0.0980030
321480.0000000    0.0917042
321520.0000000    0.1039952
321560.0000000    0.0943518
321600.0000000    0.0942183
321640.0000000    0.0964021
321680.0000000    0.0904151
321720.0000000    0.0877098
321760.0000000    0.0913873
321800.0000000    0.0914434
321840.0000000    0.0967124
321880.0000000    0.1064769
321920.0000000    0.0887083
321960.0000000    0.0911283
322000.0000000    0.0960576
322040.0000000    0.1005388
322080.0000000    0.1085676
322120.0000000    0.1030452
322160.0000000    0.1010316
322200.0000000    0.0972217
322240.0000000    0.1032513
322280.0000000    0.1004139
322320.0000000    0.1039581
322360.0000000    0.0944355
322400.0000000    0.0974459
322440.0000000    0.0989459
322480.0000000    0.0996072
322520.0000000    0.0983456
322560.0000000    0.0960309
322600.0000000    0.1076753
322640.0000000    0.1013627
322680.0000000    0.0970152
322720.0000000    0.0998541
322760.0000000    0.0987386
322800.0000000    0.1029074
322840.0000000    0.0961765
322880.0000000    0.0972493
322920.0000000    0.0957140
322960.0000000    0.1055020
323000.0000000    0.1106148
323040.0000000    0.1095792
323080.0000000    0.1051429
323120.0000000    0.1156890
323160.0000000    0.1051630
323200.0000000    0.1063020
323240.0000000    0.1116926
323280.0000000    0.0973229
323320.0000000    0.1054717
323360.0000000    0.1022452
323400.0000000    0.0962586
323440.0000000    0.1055578
323480.0000000    0.1065756
323520.0000000    0.0961018
323560.0000000    0.0941807
323600.0000000    0.1042508
323640.0000000    0.1039484
323680.0000000    0.1000454
323720.0000000    0.1014277
323760.0000000    0.1002937
323800.0000000    0.1016549
323840.0000000    0.0982573
323880.0000000    0.1026309
323920.0000000    0.1034482
323960.0000000    0.1118181
324000.0000000    0.1014982
324040.0000000    0.1068641
324080.0000000    0.1109997
324120.0000000    0.0973355
324160.0000000    0.1045473
324200.0000000    0.1070406
324240.0000000    0.1021388
324280.0000000    0.0993434
324320.0000000    0.1020180
324360.0000000    0.1045879
324400.0000000    0.0985999
324440.0000000    0.1051381
324480.0000000    0.0986806
324520.0000000    0.0984071
324560.0000000    0.1047552
324600.0000000    0.1086743
324640.0000000    0.1014945
324680.0000000    0.1101288
324720.0000000    0.1025664
324760.0000000    0.0979369
324800.0000000    0.1067596
324840.0000000    0.0998188
324880.0000000    0.1051579
324920.0000000    0.0935378
324960.0000000    0.0921050
325000.0000000    0.1002981
325040.0000000    0.0976657
325080.0000000    0.0926813
325120.0000000    0.0996447
325160.0000000    0.1077506
325200.0000000    0.1055201
325240.0000000    0.0946016
325280.0000000    0.0950843
325320.0000000    0.0909842
325360.0000000    0.1029192
325400.0000000    0.1017615
325440.0000000    0.1045785
325480.0000000    0.1017525
325520.0000000    0.1021940
325560.0000000    0.0953697
325600.0000000    0.1017923
325640.0000000    0.1023363
325680.0000000    0.0979532
325720.0000000    0.1041881
325760.0000000    0.1034610
325800.0000000    0.1139097
325840.0000000    0.1092764
325880.0000000    0.1046989
325920.0000000    0.1066905
325960.0000000    0.1027075
326000.0000000    0.1142706
326040.0000000    0.1040432
326080.0000000    0.1151979
326120.0000000    0.1103961
326160.0000000    0.1147003
326200.0000000    0.1083061
326240.0000000    0.1039907
326280.0000000    0.1009148
326320.0000000    0.1080469
326360.0000000    0.1041588
326400.0000000    0.1056833
326440.0000000    0.1038753
326480.0000000    0.1016456
326520.0000000    0.1006340
326560.0000000    0.1049548
326600.0000000    0.1047321
326640.0000000    0.1038510
326680.0000000    0.1058858
326720.0000000    0.0987004
326760.0000000    0.0974424
326800.0000000    0.1034535
326840.0000000    0.0999626
326880.0000000    0.1013722
326920.0000000    0.0956392
326960.0000000    0.1006667
327000.0000000    0.1071493
327040.0000000    0.1011011
327080.0000000    0.1086122
327120.0000000    0.1099033
327160.0000000    0.1158661
327200.0000000    0.1055977
327240.0000000    0.1000215
327280.0000000    0.1280539
327320.0000000    0.1071039
327360.0000000    0.1072655
327400.0000000    0.1036433
327440.0000000    0.0976495
327480.0000000    0.1066567
327520.0000000    0.1005358
327560.0000000    0.1082871
327600.0000000    0.0997083
327640.0000000    0.0988082
327680.0000000    0.0914606
327720.0000000    0.0966493
327760.0000000    0.0899440
327800.0000000    0.0891522
327840.0000000    0.0973923
327880.0000000    0.0965929
327920.0000000    0.0984777
327960.0000000    0.0988855
328000.0000000    0.0837579
328040.0000000    0.0946239
328080.0000000    0.0958836
328120.0000000    0.0972693
328160.0000000    0.1002376
328200.0000000    0.0947966
328240.0000000    0.0973707
328280.0000000    0.0911503
328320.0000000    0.0991523
328360.0000000    0.0999083
328400.0000000    0.0933139
328440.0000000    0.0932711
328480.0000000    0.0984368
328520.0000000    0.0857285
328560.0000000    0.0942234
328600.0000000    0.0934816
328640.0000000    0.0974047
328680.0000000    0.0941635
328720.0000000    0.0919554
328760.0000000    0.0919943
328800.0000000    0.1014448
328840.0000000    0.0925008
328880.0000000    0.0900340
328920.0000000    0.0997810
328960.0000000    0.0898359
329000.0000000    0.0896829
329040.0000000    0.0844828
329080.0000000    0.0911987
329120.0000000    0.0823769
329160.0000000    0.0849455
329200.0000000    0.0927294
329240.0000000    0.0989455
329280.0000000    0.0839440
329320.0000000    0.0907045
329360.0000000    0.0972008
329400.0000000    0.0887566
329440.0000000    0.0938052
329480.0000000    0.0916093
329520.0000000    0.0877908
329560.0000000    0.0940295
329600.0000000    0.0929752
329640.0000000    0.0954177
329680.0000000    0.1032066
329720.0000000    0.1003779
329760.0000000    0.0959312
329800.0000000    0.0971854
329840.0000000    0.0994984
329880.0000000    0.0916369
329920.0000000    0.0860977
329960.0000000    0.0968050
330000.0000000    0.0859727
330040.0000000    0.0884875
330080.0000000    0.0970275
330120.0000000    0.0938772
330160.0000000    0.0916390
330200.0000000    0.0981157
330240.0000000    0.0955747
330280.0000000    0.1020948
330320.0000000    0.0955127
330360.0000000    0.0951270
330400.0000000    0.0970664
330440.0000000    0.0880622
330480.0000000    0.0928237
330520.0000000    0.0948910
330560.0000000    0.0988553
330600.0000000    0.0977223
330640.0000000    0.0891476
330680.0000000    0.0935099
330720.0000000    0.0867513
330760.0000000    0.0930286
330800.0000000    0.1001196
330840.0000000    0.0898347
330880.0000000    0.0888205
330920.0000000    0.0865565
330960.0000000    0.0974274
331000.0000000    0.0997347
331040.0000000    0.1030006
331080.0000000    0.0930171
331120.0000000    0.0981245
331160.0000000    0.1003593
331200.0000000    0.0908814
331240.0000000    0.1056437
331280.0000000    0.0979113
331320.0000000    0.0985226
331360.0000000    0.0953820
331400.0000000    0.0969879
331440.0000000    0.0918162
331480.0000000    0.1029158
331520.0000000    0.0923604
331560.0000000    0.0929637
331600.0000000    0.0980935
331640.0000000    0.1012916
331680.0000000    0.1002822
331720.0000000    0.0973860
331760.0000000    0.0971128
331800.0000000    0.1027120
331840.0000000    0.0984398
331880.0000000    0.0978942
331920.0000000    0.0989750
331960.0000000    0.0987989
332000.0000000    0.0986213
332040.0000000    0.1020286
332080.0000000    0.0960287
332120.0000000    0.0914855
332160.0000000    0.1046576
332200.0000000    0.0941035
332240.0000000    0.0992921
332280.0000000    0.1009320
332320.0000000    0.0944221
332360.0000000    0.0990700
332400.0000000    0.0989131
332440.0000000    0.1042398
332480.0000000    0.1094082
332520.0000000    0.0939187
332560.0000000    0.0983700
332600.0000000    0.1067265
332640.0000000    0.1177721
332680.0000000    0.1050215
332720.0000000    0.1008019
332760.0000000    0.0972100
332800.0000000    0.0991187
332840.0000000    0.1073938
332880.0000000    0.0917127
332920.0000000    0.1001420
332960.0000000    0.0985825
333000.0000000    0.0993685
333040.0000000    0.0951784
333080.0000000    0.0992409
333120.0000000    0.0946454
333160.0000000    0.1007605
333200.0000000    0.0862265
333240.0000000    0.0970766
333280.0000000    0.0868411
333320.0000000    0.0951576
333360.0000000    0.0906063
333400.0000000    0.0980393
333440.0000000    0.0950241
333480.0000000    0.1035455
333520.0000000    0.0886863
333560.0000000    0.0985442
333600.0000000    0.1112745
333640.0000000    0.0999772
333680.0000000    0.0938162
333720.0000000    0.0930510
333760.0000000    0.0981917
333800.0000000    0.1094613
333840.0000000    0.1051241
333880.0000000    0.0926600
333920.0000000    0.0935571
333960.0000000    0.1041948
334000.0000000    0.1042865
334040.0000000    0.0954741
334080.0000000    0.0932329
334120.0000000    0.0959672
334160.0000000    0.0952991
334200.0000000    0.1120512
334240.0000000    0.0947195
334280.0000000    0.0894631
334320.0000000    0.0856944
334360.0000000    0.0971889
334400.0000000    0.1106270
334440.0000000    0.1035605
334480.0000000    0.1027861
334520.0000000    0.1047179
334560.0000000    0.0999387
334600.0000000    0.0954271
334640.0000000    0.0905881
334680.0000000    0.1124863
334720.0000000    0.1123689
334760.0000000    0.1058041
334800.0000000    0.1025124
334840.0000000    0.0982288
334880.0000000    0.1048353
334920.0000000    0.1183165
334960.0000000    0.1122065
335000.0000000    0.1108244
335040.0000000    0.1206044
335080.0000000    0.1253800
335120.0000000    0.1036516
335160.0000000    0.0966674
335200.0000000    0.0999177
335240.0000000    0.0992249
335280.0000000    0.0924407
335320.0000000    0.0876358
335360.0000000    0.1066584
335400.0000000    0.0960275
335440.0000000    0.1080319
335480.0000000    0.1038923
335520.0000000    0.1010682
335560.0000000    0.1052099
335600.0000000    0.1044334
335640.0000000    0.1072793
335680.0000000    0.1071434
335720.0000000    0.1062959
335760.0000000    0.1048802
335800.0000000    0.1031005
335840.0000000    0.1010831
335880.0000000    0.0972402
335920.0000000    0.1005529
335960.0000000    0.1014727
336000.0000000    0.1068005
336040.0000000    0.0994255
336080.0000000    0.1000584
336120.0000000    0.1025381
336160.0000000    0.1049966
336200.0000000    0.1074833
336240.0000000    0.1190091
336280.0000000    0.1196069
336320.0000000    0.1197585
336360.0000000    0.1033764
336400.0000000    0.1115296
336440.0000000    0.1032737
336480.0000000    0.1014510
336520.0000000    0.0905159
336560.0000000    0.0961707
336600.0000000    0.0892873
336640.0000000    0.0958389
336680.0000000    0.0955657
336720.0000000    0.0869531
336760.0000000    0.1077398
336800.0000000    0.1012046
336840.0000000    0.0981710
336880.0000000    0.0934032
336920.0000000    0.0920473
336960.0000000    0.0964675
337000.0000000    0.0969649
337040.0000000    0.0953499
337080.0000000    0.0998965
337120.0000000    0.0912110
337160.0000000    0.0885689
337200.0000000    0.0972187
337240.0000000    0.1010874
337280.0000000    0.1040118
337320.0000000    0.1030674
337360.0000000    0.1067899
337400.0000000    0.1042754
337440.0000000    0.0945155
337480.0000000    0.1067793
337520.0000000    0.1058134
337560.0000000    0.0965136
337600.0000000    0.0953430
337640.0000000    0.1016213
337680.0000000    0.1036951
337720.0000000    0.0997345
337760.0000000    0.1023576
337800.0000000    0.1036709
337840.0000000    0.1023535
337880.0000000    0.0984600
337920.0000000    0.0904447
337960.0000000    0.0952385
338000.0000000    0.0995959
338040.0000000    0.1033753
338080.0000000    0.0994172
338120.0000000    0.0930632
338160.0000000    0.1051286
338200.0000000    0.0937883
338240.0000000    0.0970135
338280.0000000    0.1064109
338320.0000000    0.0951219
338360.0000000    0.0914288
338400.0000000    0.0973451
338440.0000000    0.1021199
338480.0000000    0.0965021
338520.0000000    0.0963038
338560.0000000    0.1036766
338600.0000000    0.0949412
338640.0000000    0.1132218
338680.0000000    0.0962943
338720.0000000    0.0878434
338760.0000000    0.0948163
338800.0000000    0.0956152
338840.0000000    0.1039435
338880.0000000    0.1038980
338920.0000000    0.1108212
338960.0000000    0.0984132
339000.0000000    0.1039147
339040.0000000    0.1025341
339080.0000000    0.0950334
339120.0000000    0.0996383
339160.0000000    0.1044935
339200.0000000    0.1019386
339240.0000000    0.1095069
339280.0000000    0.1101655
339320.0000000    0.1078501
339360.0000000    0.1103218
339400.0000000    0.1054464
339440.0000000    0.0956020
339480.0000000    0.1012975
339520.0000000    0.1098721
339560.0000000    0.1027103
339600.0000000    0.0979613
339640.0000000    0.1035442
339680.0000000    0.1060953
339720.0000000    0.1053740
339760.0000000    0.0932573
339800.0000000    0.0932087
339840.0000000    0.0907656
339880.0000000    0.1002049
339920.0000000    0.1015604
339960.0000000    0.0972931
340000.0000000    0.0927485
340040.0000000    0.0998556
340080.0000000    0.0935280
340120.0000000    0.1022662
340160.0000000    0.0996887
340200.0000000    0.1110555
340240.0000000    0.0993845
340280.0000000    0.1084398
340320.0000000    0.1069334
340360.0000000    0.1077916
340400.0000000    0.1106039
340440.0000000    0.0999914
340480.0000000    0.1062414
340520.0000000    0.1095512
340560.0000000    0.1049508
340600.0000000    0.0987039
340640.0000000    0.0939276
340680.0000000    0.1064982
340720.0000000    0.0983245
340760.0000000    0.0976217
340800.0000000    0.1020161
340840.0000000    0.1014927
340880.0000000    0.0991239
340920.0000000    0.0995691
340960.0000000    0.1033268
341000.0000000    0.0912683
341040.0000000    0.0988730
341080.0000000    0.1040063
341120.0000000    0.0953400
341160.0000000    0.1006142
341200.0000000    0.0986975
341240.0000000    0.0948834
341280.0000000    0.1072749
341320.0000000    0.1096189
341360.0000000    0.1060315
341400.0000000    0.1110747
341440.0000000    0.1101498
341480.0000000    0.1035983
341520.0000000    0.1036273
341560.0000000    0.1131415
341600.0000000    0.1010549
341640.0000000    0.1070231
341680.0000000    0.1140853
341720.0000000    0.1082434
341760.0000000    0.1062031
341800.0000000    0.1071429
341840.0000000    0.1150061
341880.0000000    0.1166021
341920.0000000    0.1044815
341960.0000000    0.1090907
342000.0000000    0.1061306
342040.0000000    0.1157634
342080.0000000    0.1023527
342120.0000000    0.1008067
342160.0000000    0.1084909
342200.0000000    0.1075974
342240.0000000    0.1111016
342280.0000000    0.1087198
342320.0000000    0.0996607
342360.0000000    0.1015062
342400.0000000    0.1113027
342440.0000000    0.1128005
342480.0000000    0.1153820
342520.0000000    0.1073108
342560.0000000    0.1100489
342600.0000000    0.1066505
342640.0000000    0.1056504
342680.0000000    0.1151514
342720.0000000    0.1065204
342760.0000000    0.1041426
342800.0000000    0.1164721
342840.0000000    0.1222459
342880.0000000    0.1158937
342920.0000000    0.1233773
342960.0000000    0.1181586
343000.0000000    0.1153260
343040.0000000    0.1185872
343080.0000000    0.1095182
343120.0000000    0.1184940
343160.0000000    0.1153764
343200.0000000    0.1170679
343240.0000000    0.1149475
343280.0000000    0.1227155
343320.0000000    0.1089293
343360.0000000    0.1152797
343400.0000000    0.1035820
343440.0000000    0.1087935
343480.0000000    0.1000384
343520.0000000    0.1085431
343560.0000000    0.1051340
343600.0000000    0.1025480
343640.0000000    0.1003991
343680.0000000    0.1024164
343720.0000000    0.0867333
343760.0000000    0.1022391
343800.0000000    0.1108278
343840.0000000    0.1010127
343880.0000000    0.0996560
343920.0000000    0.0929895
343960.0000000    0.1021022
344000.0000000    0.1006114
344040.0000000    0.0995224
344080.0000000    0.0948539
344120.0000000    0.1026809
344160.0000000    0.0990566
344200.0000000    0.0977190
344240.0000000    0.0941837
344280.0000000    0.0882285
344320.0000000    0.1068466
344360.0000000    0.0987532
344400.0000000    0.0967413
344440.0000000    0.1115082
344480.0000000    0.1028215
344520.0000000    0.1016202
344560.0000000    0.0954036
344600.0000000    0.0963899
344640.0000000    0.0996578
344680.0000000    0.0997016
344720.0000000    0.1031636
344760.0000000    0.1019250
344800.0000000    0.0999438
344840.0000000    0.0997721
344880.0000000    0.1170382
344920.0000000    0.0989057
344960.0000000    0.0964723
345000.0000000    0.1067557
345040.0000000    0.0927698
345080.0000000    0.0993017
345120.0000000    0.1036798
345160.0000000    0.1065623
345200.0000000    0.1088634
345240.0000000    0.1071713
345280.0000000    0.1026520
345320.0000000    0.0995037
345360.0000000    0.0975630
345400.0000000    0.1038692
345440.0000000    0.1034976
345480.0000000    0.1089835
345520.0000000    0.1057738
345560.0000000    0.1082228
345600.0000000    0.0978611
345640.0000000    0.0956897
345680.0000000    0.0935064
345720.0000000    0.0952278
345760.0000000    0.0946688
345800.0000000    0.0991267
345840.0000000    0.0960654
345880.0000000    0.0968062
345920.0000000    0.1073939
345960.0000000    0.0995023
346000.0000000    0.0970189
346040.0000000    0.1019677
346080.0000000    0.1127030
346120.0000000    0.1053771
346160.0000000    0.1074001
346200.0000000    0.1079025
346240.0000000    0.1162301
346280.0000000    0.1097824
346320.0000000    0.1065527
346360.0000000    0.1154426
346400.0000000    0.1123625
346440.0000000    0.1035563
346480.0000000    0.1036828
346520.0000000    0.0984091
346560.0000000    0.1006713
346600.0000000    0.1021637
346640.0000000    0.1006551
346680.0000000    0.0998424
346720.0000000    0.0936813
346760.0000000    0.1013568
346800.0000000    0.0956742
346840.0000000    0.1007491
346880.0000000    0.0996865
346920.0000000    0.0939571
346960.0000000    0.0930155
347000.0000000    0.1025198
347040.0000000    0.0902864
347080.0000000    0.1075172
347120.0000000    0.0999359
347160.0000000    0.0999804
347200.0000000    0.1031396
347240.0000000    0.0928335
347280.0000000    0.1044616
347320.0000000    0.1044107
347360.0000000    0.0947406
347400.0000000    0.0944405
347440.0000000    0.0975335
347480.0000000    0.1034178
347520.0000000    0.0827610
347560.0000000    0.0956976
347600.0000000    0.0851370
347640.0000000    0.1004547
347680.0000000    0.0964286
347720.0000000    0.0989481
347760.0000000    0.0839426
347800.0000000    0.0995034
347840.0000000    0.1041186
347880.0000000    0.0915566
347920.0000000    0.0972955
347960.0000000    0.0993099
348000.0000000    0.0903805
348040.0000000    0.0954451
348080.0000000    0.1045184
348120.0000000    0.0986589
348160.0000000    0.0933886
348200.0000000    0.1027079
348240.0000000    0.0990771
348280.0000000    0.0951962
348320.0000000    0.0934349
348360.0000000    0.0978802
348400.0000000    0.0901011
348440.0000000    0.0946009
348480.0000000    0.1014616
348520.0000000    0.0977763
348560.0000000    0.0935606
348600.0000000    0.0933401
348640.0000000    0.1023872
348680.0000000    0.0977726
348720.0000000    0.1097799
348760.0000000    0.1100306
348800.0000000    0.1073956
348840.0000000    0.1026996
348880.0000000    0.1050080
348920.0000000    0.1133476
348960.0000000    0.1026101
349000.0000000    0.0952071
349040.0000000    0.1055489
349080.0000000    0.0986892
349120.0000000    0.1049042
349160.0000000    0.0966374
349200.0000000    0.1009951
349240.0000000    0.1102738
349280.0000000    0.0980772
349320.0000000    0.0980606
349360.0000000    0.1077621
349400.0000000    0.1028001
349440.0000000    0.1089490
349480.0000000    0.1016335
349520.0000000    0.1015556
349560.0000000    0.1073342
349600.0000000    0.0999952
349640.0000000    0.1067107
349680.0000000    0.1052516
349720.0000000    0.1073599
349760.0000000    0.0971337
349800.0000000    0.0909063
349840.0000000    0.0924762
349880.0000000    0.0989974
349920.0000000    0.0988504
349960.0000000    0.0928846
350000.0000000    0.1027981
350040.0000000    0.1077055
350080.0000000    0.1097254
350120.0000000    0.0994281
350160.0000000    0.1067022
350200.0000000    0.0999090
350240.0000000    0.0998489
350280.0000000    0.0952164
350320.0000000    0.0982977
350360.0000000    0.1017079
350400.0000000    0.1013781
350440.0000000    0.1013239
350480.0000000    0.1009664
350520.0000000    0.0886126
350560.0000000    0.0959931
350600.0000000    0.1030462
350640.0000000    0.1046414
350680.0000000    0.0918211
350720.0000000    0.0959923
350760.0000000    0.0955193
350800.0000000    0.0932908
350840.0000000    0.0981755
350880.0000000    0.0875046
350920.0000000    0.1058473
350960.0000000    0.0901534
351000.0000000    0.0971865
351040.0000000    0.0866717
351080.0000000    0.0876885
351120.0000000    0.0953573
351160.0000000    0.0876001
351200.0000000    0.0841047
351240.0000000    0.0966695
351280.0000000    0.0981096
351320.0000000    0.0940579
351360.0000000    0.0891517
351400.0000000    0.1003917
351440.0000000    0.0925351
351480.0000000    0.0999701
351520.0000000    0.0997383
351560.0000000    0.0943936
351600.0000000    0.0809280
351640.0000000    0.0832881
351680.0000000    0.0875216
351720.0000000    0.0941556
351760.0000000    0.0945723
351800.0000000    0.0949291
351840.0000000    0.0915818
351880.0000000    0.0940506
351920.0000000    0.1021173
351960.0000000    0.1018639
352000.0000000    0.0947464
352040.0000000    0.0960812
352080.0000000    0.1020279
352120.0000000    0.1136655
352160.0000000    0.1036023
352200.0000000    0.1019977
352240.0000000    0.0974506
352280.0000000    0.1021002
352320.0000000    0.0947424
352360.0000000    0.0999571
352400.0000000    0.1025380
352440.0000000    0.0947883
352480.0000000    0.1038518
352520.0000000    0.0954006
352560.0000000    0.1008917
352600.0000000    0.0945908
352640.0000000    0.0984669
352680.0000000    0.0990520
352720.0000000    0.1086372
352760.0000000    0.1092106
352800.0000000    0.1123885
352840.0000000    0.1027448
352880.0000000    0.1003854
352920.0000000    0.1133499
352960.0000000    0.0998124
353000.0000000    0.0943800
353040.0000000    0.1020189
353080.0000000    0.1070291
353120.0000000    0.1055471
353160.0000000    0.1132087
353200.0000000    0.0974538
353240.0000000    0.0995884
353280.0000000    0.0989534
353320.0000000    0.0982517
353360.0000000    0.1092232
353400.0000000    0.0963220
353440.0000000    0.1058801
353480.0000000    0.1037538
353520.0000000    0.1025633
353560.0000000    0.1119060
353600.0000000    0.0913740
353640.0000000    0.1010474
353680.0000000    0.1021986
353720.0000000    0.0929047
353760.0000000    0.0998015
353800.0000000    0.1044982
353840.0000000    0.1066218
353880.0000000    0.0970934
353920.0000000    0.1150952
353960.0000000    0.0985668
354000.0000000    0.1101857
354040.0000000    0.1108536
354080.0000000    0.1025889
354120.0000000    0.1043284
354160.0000000    0.0955693
354200.0000000    0.0934028
354240.0000000    0.1025864
354280.0000000    0.0953530
354320.0000000    0.0880323
354360.0000000    0.0987095
354400.0000000    0.0945680
354440.0000000    0.0930273
354480.0000000    0.1060468
354520.0000000    0.1184114
354560.0000000    0.1033777
354600.0000000    0.1042627
354640.0000000    0.1043509
354680.0000000    0.1012815
354720.0000000    0.1113339
354760.0000000    0.0972583
354800.0000000    0.1079143
354840.0000000    0.0983811
354880.0000000    0.1063285
354920.0000000    0.1083925
354960.0000000    0.1158634
355000.0000000    0.0914845
355040.0000000    0.1033343
355080.0000000    0.1131837
355120.0000000    0.1084704
355160.0000000    0.1107020
355200.0000000    0.1057356
355240.0000000    0.0995914
355280.0000000    0.1019282
355320.0000000    0.1073466
355360.0000000    0.1010548
355400.0000000    0.1104714
355440.0000000    0.1001715
355480.0000000    0.1073193
355520.0000000    0.0994489
355560.0000000    0.1044151
355600.0000000    0.0989107
355640.0000000    0.0987192
355680.0000000    0.0942963
355720.0000000    0.1091239
355760.0000000    0.1126101
355800.0000000    0.1184373
355840.0000000    0.1098604
355880.0000000    0.1009923
355920.0000000    0.1039925
355960.0000000    0.1024983
356000.0000000    0.1025583
356040.0000000    0.1106776
356080.0000000    0.1117489
356120.0000000    0.1033340
356160.0000000    0.1063302
356200.0000000    0.0961343
356240.0000000    0.1103075
356280.0000000    0.0999946
356320.0000000    0.1085691
356360.0000000    0.1016425
356400.0000000    0.0998137
356440.0000000    0.1063638
356480.0000000    0.1024272
356520.0000000    0.0897676
356560.0000000    0.0960795
356600.0000000    0.1071853
356640.0000000    0.0956688
356680.0000000    0.0997771
356720.0000000    0.0899740
356760.0000000    0.0959325
356800.0000000    0.0952638
356840.0000000    0.1048882
356880.0000000    0.1037090
356920.0000000    0.1055423
356960.0000000    0.0932191
357000.0000000    0.1072924
357040.0000000    0.1110951
357080.0000000    0.0973480
357120.0000000    0.0965139
357160.0000000    0.1098791
357200.0000000    0.0995490
357240.0000000    0.1066144
357280.0000000    0.1184574
357320.0000000    0.0965746
357360.0000000    0.1061512
357400.0000000    0.1142867
357440.0000000    0.1107541
357480.0000000    0.1153414
357520.0000000    0.1165308
357560.0000000    0.0992044
357600.0000000    0.1036470
357640.0000000    0.1014920
357680.0000000    0.1039379
357720.0000000    0.1019538
357760.0000000    0.1104869
357800.0000000    0.1189929
357840.0000000    0.1135466
357880.0000000    0.1038340
357920.0000000    0.1001215
357960.0000000    0.0972268
358000.0000000    0.0945825
358040.0000000    0.0957649
358080.0000000    0.1058812
358120.0000000    0.0979296
358160.0000000    0.0984096
358200.0000000    0.0975187
358240.0000000    0.1009859
358280.0000000    0.1057491
358320.0000000    0.1053672
358360.0000000    0.1049167
358400.0000000    0.1072976
358440.0000000    0.0989052
358480.0000000    0.1017074
358520.0000000    0.1006128
358560.0000000    0.1015419
358600.0000000    0.0930615
358640.0000000    0.1126030
358680.0000000    0.0965089
358720.0000000    0.0982251
358760.0000000    0.1033045
358800.0000000    0.0997401
358840.0000000    0.1127337
358880.0000000    0.1013282
358920.0000000    0.1136268
358960.0000000    0.1037131
359000.0000000    0.0991697
359040.0000000    0.1002647
359080.0000000    0.1045019
359120.0000000    0.0994461
359160.0000000    0.1007115
359200.0000000    0.1035916
359240.0000000    0.1048786
359280.0000000    0.0994187
359320.0000000    0.0997347
359360.0000000    0.1001121
359400.0000000    0.1027153
359440.0000000    0.1094550
359480.0000000    0.1077678
359520.0000000    0.1024909
359560.0000000    0.1123943
359600.0000000    0.0980902
359640.0000000    0.1014775
359680.0000000    0.1036489
359720.0000000    0.1026746
359760.0000000    0.1080034
359800.0000000    0.1063147
359840.0000000    0.1052918
359880.0000000    0.1004808
359920.0000000    0.1008376
359960.0000000    0.0953816
360000.0000000    0.1019683
360040.0000000    0.1017795
360080.0000000    0.0966790
360120.0000000    0.0946842
360160.0000000    0.1008043
360200.0000000    0.1133710
360240.0000000    0.1094156
360280.0000000    0.1027770
360320.0000000    0.0951845
360360.0000000    0.1009673
360400.0000000    0.0966042
360440.0000000    0.1037551
360480.0000000    0.0957129
360520.0000000    0.1017071
360560.0000000    0.0970871
360600.0000000    0.1067080
360640.0000000    0.1021908
360680.0000000    0.0915287
360720.0000000    0.1072020
360760.0000000    0.1013866
360800.0000000    0.1009282
360840.0000000    0.1035434
360880.0000000    0.1041997
360920.0000000    0.1119426
360960.0000000    0.1068946
361000.0000000    0.1171952
361040.0000000    0.1042362
361080.0000000    0.1036583
361120.0000000    0.0921536
361160.0000000    0.0998162
361200.0000000    0.1033861
361240.0000000    0.1035185
361280.0000000    0.0992605
361320.0000000    0.1011727
361360.0000000    0.1109171
361400.0000000    0.1087960
361440.0000000    0.1032942
361480.0000000    0.1026050
361520.0000000    0.1073248
361560.0000000    0.1012495
361600.0000000    0.1051641
361640.0000000    0.0986088
361680.0000000    0.1038564
361720.0000000    0.1012772
361760.0000000    0.0945257
361800.0000000    0.1055945
361840.0000000    0.1142169
361880.0000000    0.1139788
361920.0000000    0.0975966
361960.0000000    0.0907671
362000.0000000    0.1014861
362040.0000000    0.1128498
362080.0000000    0.0998642
362120.0000000    0.1000414
362160.0000000    0.1075256
362200.0000000    0.1135651
362240.0000000    0.1066445
362280.0000000    0.0998342
362320.0000000    0.1160565
362360.0000000    0.1059627
362400.0000000    0.1110069
362440.0000000    0.1068533
362480.0000000    0.1067333
362520.0000000    0.1107964
362560.0000000    0.1015679
362600.0000000    0.1017382
362640.0000000    0.1161459
362680.0000000    0.1057306
362720.0000000    0.1277067
362760.0000000    0.1079157
362800.0000000    0.1108102
362840.0000000    0.1145079
362880.0000000    0.1083377
362920.0000000    0.1093508
362960.0000000    0.1080901
363000.0000000    0.1096078
363040.0000000    0.1133374
363080.0000000    0.1157258
363120.0000000    0.1060921
363160.0000000    0.1050716
363200.0000000    0.1071556
363240.0000000    0.1121990
363280.0000000    0.1078041
363320.0000000    0.1031905
363360.0000000    0.1032755
363400.0000000    0.1085853
363440.0000000    0.1167521
363480.0000000    0.1146916
363520.0000000    0.1139413
363560.0000000    0.1081773
363600.0000000    0.1142096
363640.0000000    0.0998800
363680.0000000    0.0997435
363720.0000000    0.1122796
363760.0000000    0.1120742
363800.0000000    0.1098515
363840.0000000    0.1120827
363880.0000000    0.1044871
363920.0000000    0.1063405
363960.0000000    0.1052861
364000.0000000    0.1145272
364040.0000000    0.1148277
364080.0000000    0.1011228
364120.0000000    0.1090454
364160.0000000    0.1085729
364200.0000000    0.1149344
364240.0000000    0.1101248
364280.0000000    0.1124867
364320.0000000    0.1168123
364360.0000000    0.1114839
364400.0000000    0.1067142
364440.0000000    0.1020618
364480.0000000    0.1028892
364520.0000000    0.1102098
364560.0000000    0.1024069
364600.0000000    0.0975742
364640.0000000    0.1011458
364680.0000000    0.1055803
364720.0000000    0.1014660
364760.0000000    0.1007597
364800.0000000    0.0992080
364840.0000000    0.1084435
364880.0000000    0.1066472
364920.0000000    0.1063432
364960.0000000    0.1184668
365000.0000000    0.1208233
365040.0000000    0.1210526
365080.0000000    0.1185156
365120.0000000    0.1096027
365160.0000000    0.1227198
365200.0000000    0.1154011
365240.0000000    0.1224975
365280.0000000    0.1188915
365320.0000000    0.1066157
365360.0000000    0.1111433
365400.0000000    0.1183309
365440.0000000    0.1118699
365480.0000000    0.1151759
365520.0000000    0.1114206
365560.0000000    0.1131905
365600.0000000    0.1045058
365640.0000000    0.1168573
365680.0000000    0.1113305
365720.0000000    0.1080347
365760.0000000    0.0986656
365800.0000000    0.1098149
365840.0000000    0.1147563
365880.0000000    0.1156433
365920.0000000    0.1134943
365960.0000000    0.1035404
366000.0000000    0.1109397
366040.0000000    0.1082050
366080.0000000    0.1055037
366120.0000000    0.1138650
366160.0000000    0.1130675
366200.0000000    0.1024657
366240.0000000    0.1078453
366280.0000000    0.1074234
366320.0000000    0.1064634
366360.0000000    0.1049697
366400.0000000    0.1071992
366440.0000000    0.1050140
366480.0000000    0.1100847
366520.0000000    0.1168615
366560.0000000    0.1108082
366600.0000000    0.1260388
366640.0000000    0.1144092
366680.0000000    0.1127753
366720.0000000    0.1119513
366760.0000000    0.1133500
366800.0000000    0.1120298
366840.0000000    0.1031030
366880.0000000    0.1062915
366920.0000000    0.1044771
366960.0000000    0.1046795
367000.0000000    0.1132533
367040.0000000    0.1056123
367080.0000000    0.1040568
367120.0000000    0.0923769
367160.0000000    0.1010976
367200.0000000    0.0943427
367240.0000000    0.1036929
367280.0000000    0.0940681
367320.0000000    0.0946848
367360.0000000    0.0938197
367400.0000000    0.0971734
367440.0000000    0.0948986
367480.0000000    0.0907481
367520.0000000    0.0976889
367560.0000000    0.0894066
367600.0000000    0.0905014
367640.0000000    0.0937734
367680.0000000    0.1071184
367720.0000000    0.0960211
367760.0000000    0.0981044
367800.0000000    0.0998456
367840.0000000    0.0933258
367880.0000000    0.1020090
367920.0000000    0.0903288
367960.0000000    0.0910318
368000.0000000    0.0907496
368040.0000000    0.0889295
368080.0000000    0.0827086
368120.0000000    0.0965234
368160.0000000    0.0931709
368200.0000000    0.0985903
368240.0000000    0.0948524
368280.0000000    0.1030271
368320.0000000    0.0994229
368360.0000000    0.1010807
368400.0000000    0.1003310
368440.0000000    0.0957620
368480.0000000    0.0938975
368520.0000000    0.1002320
368560.0000000    0.0972275
368600.0000000    0.0924397
368640.0000000    0.1014506
368680.0000000    0.1041047
368720.0000000    0.1055460
368760.0000000    0.0949870
368800.0000000    0.1007955
368840.0000000    0.1009511
368880.0000000    0.0973510
368920.0000000    0.0967031
368960.0000000    0.1017957
369000.0000000    0.0990757
369040.0000000    0.0925642
369080.0000000    0.0924217
369120.0000000    0.0984666
369160.0000000    0.0914823
369200.0000000    0.0948279
369240.0000000    0.1019414
369280.0000000    0.1010877
369320.0000000    0.0960609
369360.0000000    0.1009843
369400.0000000    0.1037253
369440.0000000    0.1043504
369480.0000000    0.0987700
369520.0000000    0.0923837
369560.0000000    0.0933449
369600.0000000    0.0988078
369640.0000000    0.0951631
369680.0000000    0.0890851
369720.0000000    0.0883210
369760.0000000    0.0984228
369800.0000000    0.0870241
369840.0000000    0.0938002
369880.0000000    0.0928395
369920.0000000    0.0927448
369960.0000000    0.0934223
370000.0000000    0.0937479
370040.0000000    0.0903381
370080.0000000    0.0898733
370120.0000000    0.0993702
370160.0000000    0.0999222
370200.0000000    0.0948975
370240.0000000    0.1084586
370280.0000000    0.1011747
370320.0000000    0.0978388
370360.0000000    0.0938953
370400.0000000    0.0979725
370440.0000000    0.0940806
370480.0000000    0.0881750
370520.0000000    0.0955758
370560.0000000    0.1089639
370600.0000000    0.0906420
370640.0000000    0.1068738
370680.0000000    0.1067298
370720.0000000    0.1000153
370760.0000000    0.1246070
370800.0000000    0.1111662
370840.0000000    0.1028644
370880.0000000    0.1006589
370920.0000000    0.1004287
370960.0000000    0.0959864
371000.0000000    0.1069894
371040.0000000    0.0980929
371080.0000000    0.0920688
371120.0000000    0.0951035
371160.0000000    0.0985855
371200.0000000    0.1002692
371240.0000000    0.0957908
371280.0000000    0.1023707
371320.0000000    0.1055558
371360.0000000    0.0960468
371400.0000000    0.0917677
371440.0000000    0.0951305
371480.0000000    0.0922331
371520.0000000    0.0865227
371560.0000000    0.0962294
371600.0000000    0.0952422
371640.0000000    0.0977374
371680.0000000    0.0908067
371720.0000000    0.0986087
371760.0000000    0.0898254
371800.0000000    0.0926762
371840.0000000    0.0882082
371880.0000000    0.0931882
371920.0000000    0.0942829
371960.0000000    0.1018736
372000.0000000    0.1065870
372040.0000000    0.0999360
372080.0000000    0.0954459
372120.0000000    0.0946258
372160.0000000    0.1002225
372200.0000000    0.1013756
372240.0000000    0.0940984
372280.0000000    0.0924065
372320.0000000    0.1036164
372360.0000000    0.0979205
372400.0000000    0.0971558
372440.0000000    0.1092248
372480.0000000    0.0987436
372520.0000000    0.1014722
372560.0000000    0.0958781
372600.0000000    0.0979026
372640.0000000    0.0840779
372680.0000000    0.0926574
372720.0000000    0.0887781
372760.0000000    0.0922261
372800.0000000    0.0932173
372840.0000000    0.0937632
372880.0000000    0.0938243
372920.0000000    0.0959037
372960.0000000    0.0908538
373000.0000000    0.0937123
373040.0000000    0.0958066
373080.0000000    0.0990318
373120.0000000    0.1069772
373160.0000000    0.1026369
373200.0000000    0.1102866
373240.0000000    0.0963091
373280.0000000    0.0940160
373320.0000000    0.1005236
373360.0000000    0.0963522
373400.0000000    0.1021529
373440.0000000    0.1078643
373480.0000000    0.1013166
373520.0000000    0.0945503
373560.0000000    0.0973090
373600.0000000    0.1005090
373640.0000000    0.1005627
373680.0000000    0.0938687
373720.0000000    0.1024919
373760.0000000    0.0970141
373800.0000000    0.1076520
373840.0000000    0.1020809
373880.0000000    0.1021452
373920.0000000    0.0933692
373960.0000000    0.0977644
374000.0000000    0.0886789
374040.0000000    0.1016801
374080.0000000    0.1077174
374120.0000000    0.1015819
374160.0000000    0.1042002
374200.0000000    0.0956262
374240.0000000    0.0928236
374280.0000000    0.1005510
374320.0000000    0.0983544
374360.0000000    0.1006483
374400.0000000    0.0883440
374440.0000000    0.0990359
374480.0000000    0.0988889
374520.0000000    0.1002176
374560.0000000    0.1021255
374600.0000000    0.0986312
374640.0000000    0.0929380
374680.0000000    0.1049346
374720.0000000    0.1045061
374760.0000000    0.1007899
374800.0000000    0.1041002
374840.0000000    0.0985946
374880.0000000    0.1041273
374920.0000000    0.1207369
374960.0000000    0.1048179
375000.0000000    0.1038995
375040.0000000    0.0955381
375080.0000000    0.1026206
375120.0000000    0.0909082
375160.0000000    0.1140786
375200.0000000    0.1152867
375240.0000000    0.0943815
375280.0000000    0.1084951
375320.0000000    0.1022779
375360.0000000    0.0934798
375400.0000000    0.0954778
375440.0000000    0.0970602
375480.0000000    0.0961309
375520.0000000    0.1005114
375560.0000000    0.0981277
375600.0000000    0.0954001
375640.0000000    0.1002122
375680.0000000    0.0939645
375720.0000000    0.1134959
375760.0000000    0.1057570
375800.0000000    0.1013527
375840.0000000    0.1002723
375880.0000000    0.1067651
375920.0000000    0.1049768
375960.0000000    0.1090892
376000.0000000    0.0942667
376040.0000000    0.0940226
376080.0000000    0.1042197
376120.0000000    0.1055134
376160.0000000    0.1027107
376200.0000000    0.1106230
376240.0000000    0.1045269
376280.0000000    0.1094430
376320.0000000    0.1154861
376360.0000000    0.1099485
376400.0000000    0.1026587
376440.0000000    0.1028777
376480.0000000    0.1080102
376520.0000000    0.1028662
376560.0000000    0.0996534
376600.0000000    0.1043591
376640.0000000    0.1087872
376680.0000000    0.0996487
376720.0000000    0.1030034
376760.0000000    0.1110466
376800.0000000    0.1068318
376840.0000000    0.1040045
376880.0000000    0.1159521
376920.0000000    0.1126337
376960.0000000    0.1115035
377000.0000000    0.1060544
377040.0000000    0.1111287
377080.0000000    0.1078291
377120.0000000    0.1094205
377160.0000000    0.1115717
377200.0000000    0.1000168
377240.0000000    0.1211240
377280.0000000    0.1089001
377320.0000000    0.1038891
377360.0000000    0.1030743
377400.0000000    0.0972781
377440.0000000    0.1016673
377480.0000000    0.1037201
377520.0000000    0.1070967
377560.0000000    0.1024777
377600.0000000    0.1044936
377640.0000000    0.1061365
377680.0000000    0.1021856
377720.0000000    0.1018688
377760.0000000    0.1054527
377800.0000000    0.1076949
377840.0000000    0.1026309
377880.0000000    0.1080319
377920.0000000    0.0948084
377960.0000000    0.1006005
378000.0000000    0.1029160
378040.0000000    0.1047525
378080.0000000    0.0991446
378120.0000000    0.1094203
378160.0000000    0.1030257
378200.0000000    0.1008608
378240.0000000    0.0980532
378280.0000000    0.0998452
378320.0000000    0.1069578
378360.0000000    0.1070397
378400.0000000    0.1044652
378440.0000000    0.1012944
378480.0000000    0.1017255
378520.0000000    0.1057238
378560.0000000    0.1065189
378600.0000000    0.1032319
378640.0000000    0.1076954
378680.0000000    0.1116716
378720.0000000    0.0978058
378760.0000000    0.1149622
378800.0000000    0.1053262
378840.0000000    0.1067300
378880.0000000    0.0966192
378920.0000000    0.1027404
378960.0000000    0.1106324
379000.0000000    0.1024218
379040.0000000    0.1211969
379080.0000000    0.0907464
379120.0000000    0.0959413
379160.0000000    0.1036171
379200.0000000    0.1008517
379240.0000000    0.0988651
379280.0000000    0.0987753
379320.0000000    0.0967962
379360.0000000    0.1068792
379400.0000000    0.0959107
379440.0000000    0.0990689
379480.0000000    0.1062138
379520.0000000    0.1083586
379560.0000000    0.1065438
379600.0000000    0.1058594
379640.0000000    0.1055708
379680.0000000    0.1071390
379720.0000000    0.1038883
379760.0000000    0.0971439
379800.0000000    0.1032689
379840.0000000    0.1099669
379880.0000000    0.1009753
379920.0000000    0.1204801
379960.0000000    0.1080724
380000.0000000    0.1150320
380040.0000000    0.1108785
380080.0000000    0.1074884
380120.0000000    0.1014868
380160.0000000    0.0987871
380200.0000000    0.1098438
380240.0000000    0.0964775
380280.0000000    0.0986076
380320.0000000    0.1000340
380360.0000000    0.1086799
380400.0000000    0.1070286
380440.0000000    0.1090873
380480.0000000    0.0919168
380520.0000000    0.1039013
380560.0000000    0.0979378
380600.0000000    0.1011725
380640.0000000    0.0949889
380680.0000000    0.0912268
380720.0000000    0.0984783
380760.0000000    0.0962819
380800.0000000    0.1003656
380840.0000000    0.0977784
380880.0000000    0.0923130
380920.0000000    0.1006525
380960.0000000    0.0923630
381000.0000000    0.0946758
381040.0000000    0.0936540
381080.0000000    0.0850873
381120.0000000    0.1002087
381160.0000000    0.1045660
381200.0000000    0.0948121
381240.0000000    0.0882896
381280.0000000    0.0903257
381320.0000000    0.0916606
381360.0000000    0.0897154
381400.0000000    0.0902225
381440.0000000    0.0933882
381480.0000000    0.0965663
381520.0000000    0.0964853
381560.0000000    0.0918395
381600.0000000    0.0982738
381640.0000000    0.0902761
381680.0000000    0.0808616
381720.0000000    0.0997945
381760.0000000    0.0959208
381800.0000000    0.0957384
381840.0000000    0.0984262
381880.0000000    0.1001136
381920.0000000    0.0996412
381960.0000000    0.0837183
382000.0000000    0.0942769
382040.0000000    0.0940767
382080.0000000    0.0938867
382120.0000000    0.0951548
382160.0000000    0.0952668
382200.0000000    0.0988088
382240.0000000    0.0977599
382280.0000000    0.0938823
382320.0000000    0.0961064
382360.0000000    0.0930457
382400.0000000    0.1033484
382440.0000000    0.0949900
382480.0000000    0.1039666
382520.0000000    0.0976052
382560.0000000    0.0993277
382600.0000000    0.0915436
382640.0000000    0.0984098
382680.0000000    0.0989643
382720.0000000    0.1012288
382760.0000000    0.1014336
382800.0000000    0.0905003
382840.0000000    0.0988799
382880.0000000    0.0914142
382920.0000000    0.1002331
382960.0000000    0.0968368
383000.0000000    0.0929873
383040.0000000    0.0927881
383080.0000000    0.0894660
383120.0000000    0.0979689
383160.0000000    0.0988358
383200.0000000    0.1056250
383240.0000000    0.1043519
383280.0000000    0.0924061
383320.0000000    0.0942460
383360.0000000    0.0947559
383400.0000000    0.0928046
383440.0000000    0.1034317
383480.0000000    0.0973449
383520.0000000    0.0943689
383560.0000000    0.0936941
383600.0000000    0.0970412
383640.0000000    0.0944965
383680.0000000    0.0868582
383720.0000000    0.0992040
383760.0000000    0.0911375
383800.0000000    0.0974634
383840.0000000    0.0916993
383880.0000000    0.0963918
383920.0000000    0.0968251
383960.0000000    0.1036141
384000.0000000    0.1093800
384040.0000000    0.1018549
384080.0000000    0.1079725
384120.0000000    0.1066139
384160.0000000    0.0999084
384200.0000000    0.1033314
384240.0000000    0.0977511
384280.0000000    0.1002719
384320.0000000    0.1042701
384360.0000000    0.1047478
384400.0000000    0.0935168
384440.0000000    0.0954725
384480.0000000    0.0999392
384520.0000000    0.0917856
384560.0000000    0.0936082
384600.0000000    0.1097592
384640.0000000    0.1029988
384680.0000000    0.1008444
384720.0000000    0.1174231
384760.0000000    0.1026794
384800.0000000    0.1069136
384840.0000000    0.0998759
384880.0000000    0.1043084
384920.0000000    0.1000077
384960.0000000    0.1025882
385000.0000000    0.1094355
385040.0000000    0.1041964
385080.0000000    0.0973156
385120.0000000    0.1013263
385160.0000000    0.1001971
385200.0000000    0.0988269
385240.0000000    0.1029575
385280.0000000    0.0973891
385320.0000000    0.0988701
385360.0000000    0.1082493
385400.0000000    0.0971418
385440.0000000    0.1019080
385480.0000000    0.1091136
385520.0000000    0.0954270
385560.0000000    0.1036677
385600.0000000    0.1085369
385640.0000000    0.1007728
385680.0000000    0.0992307
385720.0000000    0.1024939
385760.0000000    0.1002464
385800.0000000    0.1041004
385840.0000000    0.1020892
385880.0000000    0.1082855
385920.0000000    0.0944242
385960.0000000    0.1121671
386000.0000000    0.1024573
386040.0000000    0.1073514
386080.0000000    0.1041773
386120.0000000    0.1053265
386160.0000000    0.1001152
386200.0000000    0.1006600
386240.0000000    0.0978706
386280.0000000    0.0967624
386320.0000000    0.0988347
386360.0000000    0.0976093
386400.0000000    0.1119531
386440.0000000    0.1007992
386480.0000000    0.1105089
386520.0000000    0.1060822
386560.0000000    0.1007295
386600.0000000    0.0943802
386640.0000000    0.1080454
386680.0000000    0.1015475
386720.0000000    0.1019466
386760.0000000    0.1024543
386800.0000000    0.1011178
386840.0000000    0.1100136
386880.0000000    0.1050197
386920.0000000    0.1099893
386960.0000000    0.0943880
387000.0000000    0.0989799
387040.0000000    0.0999170
387080.0000000    0.1005155
387120.0000000    0.1005890
387160.0000000    0.1021952
387200.0000000    0.0989264
387240.0000000    0.0967961
387280.0000000    0.1064802
387320.0000000    0.1067033
387360.0000000    0.1035073
387400.0000000    0.1006880
387440.0000000    0.0981357
387480.0000000    0.1074784
387520.0000000    0.1080764
387560.0000000    0.1100116
387600.0000000    0.1055665
387640.0000000    0.1068100
387680.0000000    0.1131995
387720.0000000    0.1082784
387760.0000000    0.1033369
387800.0000000    0.1049263
387840.0000000    0.1029672
387880.0000000    0.1013432
387920.0000000    0.1017231
387960.0000000    0.0994581
388000.0000000    0.1057310
388040.0000000    0.0970235
388080.0000000    0.1006351
388120.0000000    0.0949917
388160.0000000    0.0969524
388200.0000000    0.0993342
388240.0000000    0.1046802
388280.0000000    0.1141744
388320.0000000    0.0974253
388360.0000000    0.0988894
388400.0000000    0.1033477
388440.0000000    0.0966525
388480.0000000    0.1003145
388520.0000000    0.1066081
388560.0000000    0.0988015
388600.0000000    0.1027920
388640.0000000    0.1044196
388680.0000000    0.1033190
388720.0000000    0.0989421
388760.0000000    0.1052762
388800.0000000    0.0994527
388840.0000000    0.0989558
388880.0000000    0.1152482
388920.0000000    0.1068492
388960.0000000    0.1007844
389000.0000000    0.1050647
389040.0000000    0.1070571
389080.0000000    0.1060796
389120.0000000    0.1098202
389160.0000000    0.1111562
389200.0000000    0.0956835
389240.0000000    0.1095056
389280.0000000    0.1076307
389320.0000000    0.1119143
389360.0000000    0.1055156
389400.0000000    0.1085942
389440.0000000    0.0971639
389480.0000000    0.1142765
389520.0000000    0.1054655
389560.0000000    0.1039935
389600.0000000    0.1004844
389640.0000000    0.0993193
389680.0000000    0.1000786
389720.0000000    0.1013974
389760.0000000    0.1042824
389800.0000000    0.1005449
389840.0000000    0.0988702
389880.0000000    0.1003375
389920.0000000    0.1124124
389960.0000000    0.1017515
390000.0000000    0.1087359
390040.0000000    0.1017629
390080.0000000    0.0940341
390120.0000000    0.1001250
390160.0000000    0.0955279
390200.0000000    0.1002906
390240.0000000    0.0934702
390280.0000000    0.1007252
390320.0000000    0.0952366
390360.0000000    0.0871993
390400.0000000    0.1002130
390440.0000000    0.1039808
390480.0000000    0.0952672
390520.0000000    0.0885566
390560.0000000    0.0944994
390600.0000000    0.0956406
390640.0000000    0.1045562
390680.0000000    0.0848783
390720.0000000    0.1010522
390760.0000000    0.0972426
390800.0000000    0.1027080
390840.0000000    0.0978254
390880.0000000    0.0954949
390920.0000000    0.1051943
390960.0000000    0.1042784
391000.0000000    0.1016127
391040.0000000    0.0999857
391080.0000000    0.1054973
391120.0000000    0.0931330
391160.0000000    0.0972763
391200.0000000    0.0954457
391240.0000000    0.0982210
391280.0000000    0.1021859
391320.0000000    0.1029057
391360.0000000    0.1001516
391400.0000000    0.1109696
391440.0000000    0.0996583
391480.0000000    0.0945331
391520.0000000    0.1008488
391560.0000000    0.1012439
391600.0000000    0.0964722
391640.0000000    0.0918792
391680.0000000    0.0910852
391720.0000000    0.0895399
391760.0000000    0.0952161
391800.0000000    0.0936746
391840.0000000    0.0986346
391880.0000000    0.0921379
391920.0000000    0.0946596
391960.0000000    0.1022510
392000.0000000    0.0918302
392040.0000000    0.0903154
392080.0000000    0.0951410
392120.0000000    0.0856309
392160.0000000    0.0881914
392200.0000000    0.0908943
392240.0000000    0.0912793
392280.0000000    0.0888059
392320.0000000    0.0936148
392360.0000000    0.0938220
392400.0000000    0.0923571
392440.0000000    0.0959681
392480.0000000    0.1000367
392520.0000000    0.0913850
392560.0000000    0.0967396
392600.0000000    0.0948264
392640.0000000    0.0926538
392680.0000000    0.0954923
392720.0000000    0.0997760
392760.0000000    0.0976567
392800.0000000    0.0975041
392840.0000000    0.0909478
392880.0000000    0.0999641
392920.0000000    0.0952328
392960.0000000    0.0935660
393000.0000000    0.0996186
393040.0000000    0.0932130
393080.0000000    0.0965397
393120.0000000    0.1044290
393160.0000000    0.1083246
393200.0000000    0.1124055
393240.0000000    0.0922092
393280.0000000    0.0971259
393320.0000000    0.0982865
393360.0000000    0.1008919
393400.0000000    0.0918855
393440.0000000    0.0971711
393480.0000000    0.0996070
393520.0000000    0.0963813
393560.0000000    0.1140150
393600.0000000    0.1004867
393640.0000000    0.0948083
393680.0000000    0.0985029
393720.0000000    0.1086737
393760.0000000    0.1063887
393800.0000000    0.0963825
393840.0000000    0.1015605
393880.0000000    0.1041339
393920.0000000    0.0935012
393960.0000000    0.1028667
394000.0000000    0.0978056
394040.0000000    0.0996151
394080.0000000    0.0966882
394120.0000000    0.0969318
394160.0000000    0.0942838
394200.0000000    0.0907592
394240.0000000    0.1047834
394280.0000000    0.0881819
394320.0000000    0.0948398
394360.0000000    0.0927875
394400.0000000    0.0907181
394440.0000000    0.0953876
394480.0000000    0.0902888
394520.0000000    0.1000820
394560.0000000    0.0912521
394600.0000000    0.0850404
394640.0000000    0.0933697
394680.0000000    0.0924689
394720.0000000    0.0973558
394760.0000000    0.0998626
394800.0000000    0.0951585
394840.0000000    0.1023089
394880.0000000    0.0974368
394920.0000000    0.0942974
394960.0000000    0.0933491
395000.0000000    0.0981861
395040.0000000    0.0969672
395080.0000000    0.1007180
395120.0000000    0.1110940
395160.0000000    0.1080349
395200.0000000    0.0985036
395240.0000000    0.1026410
395280.0000000    0.1070071
395320.0000000    0.1010158
395360.0000000    0.0984146
395400.0000000    0.1015268
395440.0000000    0.0913264
395480.0000000    0.0987827
395520.0000000    0.0962836
395560.0000000    0.0973400
395600.0000000    0.0923812
395640.0000000    0.0931627
395680.0000000    0.0969659
395720.0000000    0.0853615
395760.0000000    0.0954199
395800.0000000    0.1054377
395840.0000000    0.1064694
395880.0000000    0.0991033
395920.0000000    0.0965276
395960.0000000    0.0896326
396000.0000000    0.1069255
396040.0000000    0.0850050
396080.0000000    0.0911680
396120.0000000    0.0968811
396160.0000000    0.0914594
396200.0000000    0.0901545
396240.0000000    0.0897345
396280.0000000    0.0882883
396320.0000000    0.0932544
396360.0000000    0.0918172
396400.0000000    0.0899901
396440.0000000    0.0984476
396480.0000000    0.1014539
396520.0000000    0.0848547
396560.0000000    0.0933917
396600.0000000    0.0911830
396640.0000000    0.0933376
396680.0000000    0.1067062
396720.0000000    0.0926878
396760.0000000    0.1019607
396800.0000000    0.0811836
396840.0000000    0.0863808
396880.0000000    0.0991571
396920.0000000    0.1012443
396960.0000000    0.0994225
397000.0000000    0.0875642
397040.0000000    0.0884226
397080.0000000    0.0914293
397120.0000000    0.0914810
397160.0000000    0.0849942
397200.0000000    0.0966264
397240.0000000    0.0950200
397280.0000000    0.0904764
397320.0000000    0.1023144
397360.0000000    0.1035907
397400.0000000    0.0990118
397440.0000000    0.0970351
397480.0000000    0.0898529
397520.0000000    0.0898686
397560.0000000    0.0886705
397600.0000000    0.0957034
397640.0000000    0.1122981
397680.0000000    0.0933290
397720.0000000    0.1089154
397760.0000000    0.0942549
397800.0000000    0.0967846
397840.0000000    0.0939139
397880.0000000    0.0932684
397920.0000000    0.1015939
397960.0000000    0.1002297
398000.0000000    0.0931010
398040.0000000    0.0963220
398080.0000000    0.0937103
398120.0000000    0.0995293
398160.0000000    0.0939465
398200.0000000    0.0981827
398240.0000000    0.0900626
398280.0000000    0.0886356
398320.0000000    0.0914055
398360.0000000    0.1034608
398400.0000000    0.1031574
398440.0000000    0.0860812
398480.0000000    0.1038804
398520.0000000    0.1024864
398560.0000000    0.0858449
398600.0000000    0.0970733
398640.0000000    0.0914820
398680.0000000    0.1014578
398720.0000000    0.0938820
398760.0000000    0.0954611
398800.0000000    0.0923397
398840.0000000    0.0945654
398880.0000000    0.0996885
398920.0000000    0.1069151
398960.0000000    0.1034899
399000.0000000    0.0928191
399040.0000000    0.1086352
399080.0000000    0.0992920
399120.0000000    0.0947499
399160.0000000    0.1061098
399200.0000000    0.0988062
399240.0000000    0.0984136
399280.0000000    0.0850024
399320.0000000    0.0955859
399360.0000000    0.0943187
399400.0000000    0.1105199
399440.0000000    0.0990328
399480.0000000    0.0971954
399520.0000000    0.0927165
399560.0000000    0.0902020
399600.0000000    0.0874001
399640.0000000    0.0823309
399680.0000000    0.0973859
399720.0000000    0.0950511
399760.0000000    0.0981287
399800.0000000    0.0953455
399840.0000000    0.0908847
399880.0000000    0.1067078
399920.0000000    0.1112071
399960.0000000    0.0881120
400000.0000000    0.0945494
400040.0000000    0.0946015
400080.0000000    0.0923025
400120.0000000    0.0885059
400160.0000000    0.0890354
400200.0000000    0.0920855
400240.0000000    0.1009161
400280.0000000    0.0969011
400320.0000000    0.0870979
400360.0000000    0.0906267
400400.0000000    0.0920260
400440.0000000    0.0875130
400480.0000000    0.0956201
400520.0000000    0.0920925
400560.0000000    0.0997089
400600.0000000    0.1000007
400640.0000000    0.1027183
400680.0000000    0.1015175
400720.0000000    0.0968954
400760.0000000    0.0944890
400800.0000000    0.1029420
400840.0000000    0.0934541
400880.0000000    0.1003384
400920.0000000    0.0953610
400960.0000000    0.1045713
401000.0000000    0.1062190
401040.0000000    0.1062732
401080.0000000    0.0920780
401120.0000000    0.1051871
401160.0000000    0.1095599
401200.0000000    0.0976426
401240.0000000    0.0879113
401280.0000000    0.0936959
401320.0000000    0.0953001
401360.0000000    0.1053351
401400.0000000    0.0934948
401440.0000000    0.0879333
401480.0000000    0.1002323
401520.0000000    0.1038814
401560.0000000    0.1046306
401600.0000000    0.0953655
401640.0000000    0.0868315
401680.0000000    0.0999793
401720.0000000    0.1016326
401760.0000000    0.0890663
401800.0000000    0.0942774
401840.0000000    0.0932646
401880.0000000    0.0929233
401920.0000000    0.1078832
401960.0000000    0.1058563
402000.0000000    0.0928268
402040.0000000    0.0946864
402080.0000000    0.0899490
402120.0000000    0.0960389
402160.0000000    0.0966381
402200.0000000    0.1014552
402240.0000000    0.1028789
402280.0000000    0.0956070
402320.0000000    0.0983543
402360.0000000    0.0951453
402400.0000000    0.1025687
402440.0000000    0.0971089
402480.0000000    0.0987760
402520.0000000    0.0971726
402560.0000000    0.0964343
402600.0000000    0.0988954
402640.0000000    0.0953246
402680.0000000    0.0936530
402720.0000000    0.0990915
402760.0000000    0.0944509
402800.0000000    0.1035344
402840.0000000    0.0983343
402880.0000000    0.0919790
402920.0000000    0.1018105
402960.0000000    0.1045086
403000.0000000    0.1003866
403040.0000000    0.0893793
403080.0000000    0.0976595
403120.0000000    0.0971667
403160.0000000    0.0909458
403200.0000000    0.0847858
403240.0000000    0.0948821
403280.0000000    0.0882079
403320.0000000    0.0906021
403360.0000000    0.0895077
403400.0000000    0.0866860
403440.0000000    0.0908636
403480.0000000    0.0919409
403520.0000000    0.0952643
403560.0000000    0.0898744
403600.0000000    0.0919643
403640.0000000    0.0985768
403680.0000000    0.1031082
403720.0000000    0.1029447
403760.0000000    0.0903217
403800.0000000    0.0935992
403840.0000000    0.0888924
403880.0000000    0.0999051
403920.0000000    0.1008721
403960.0000000    0.0937715
404000.0000000    0.0930157
404040.0000000    0.1021752
404080.0000000    0.1038355
404120.0000000    0.0986324
404160.0000000    0.0966004
404200.0000000    0.0997197
404240.0000000    0.1051280
404280.0000000    0.1077679
404320.0000000    0.0979606
404360.0000000    0.1022788
404400.0000000    0.1086757
404440.0000000    0.1112891
404480.0000000    0.0990389
404520.0000000    0.1008758
404560.0000000    0.0992489
404600.0000000    0.0928956
404640.0000000    0.0995978
404680.0000000    0.1032394
404720.0000000    0.0939311
404760.0000000    0.0899789
404800.0000000    0.0952531
404840.0000000    0.1101772
404880.0000000    0.0923270
404920.0000000    0.0871940
404960.0000000    0.0940984
405000.0000000    0.0931955
405040.0000000    0.0955929
405080.0000000    0.1014038
405120.0000000    0.1052014
405160.0000000    0.0983224
405200.0000000    0.1028750
405240.0000000    0.1070966
405280.0000000    0.0957324
405320.0000000    0.0987991
405360.0000000    0.1058580
405400.0000000    0.0976072
405440.0000000    0.1014893
405480.0000000    0.0908371
405520.0000000    0.0881157
405560.0000000    0.0927048
405600.0000000    0.0973826
405640.0000000    0.0976271
405680.0000000    0.1001207
405720.0000000    0.0911716
405760.0000000    0.0929936
405800.0000000    0.0965832
405840.0000000    0.1017487
405880.0000000    0.0867555
405920.0000000    0.0851952
405960.0000000    0.0973701
406000.0000000    0.1015778
406040.0000000    0.0945198
406080.0000000    0.0964430
406120.0000000    0.1027305
406160.0000000    0.0985899
406200.0000000    0.0923191
406240.0000000    0.1012762
406280.0000000    0.0967191
406320.0000000    0.0962683
406360.0000000    0.0973117
406400.0000000    0.1084558
406440.0000000    0.0981825
406480.0000000    0.1040371
406520.0000000    0.1039430
406560.0000000    0.1048495
406600.0000000    0.1116089
406640.0000000    0.1163986
406680.0000000    0.0965353
406720.0000000    0.0919627
406760.0000000    0.0973182
406800.0000000    0.1000438
406840.0000000    0.1023508
406880.0000000    0.1047431
406920.0000000    0.0984445
406960.0000000    0.1052651
407000.0000000    0.0941398
407040.0000000    0.1051976
407080.0000000    0.1017422
407120.0000000    0.1126148
407160.0000000    0.1048668
407200.0000000    0.0995472
407240.0000000    0.1040427
407280.0000000    0.0932464
407320.0000000    0.1009139
407360.0000000    0.1010654
407400.0000000    0.1049700
407440.0000000    0.0991618
407480.0000000    0.1035010
407520.0000000    0.1012313
407560.0000000    0.0909665
407600.0000000    0.1052404
407640.0000000    0.1039267
407680.0000000    0.1055219
407720.0000000    0.1083578
407760.0000000    0.1015830
407800.0000000    0.0998985
407840.0000000    0.0971808
407880.0000000    0.0882674
407920.0000000    0.1086746
407960.0000000    0.1124535
408000.0000000    0.1046376
408040.0000000    0.1112831
408080.0000000    0.1042079
408120.0000000    0.0992826
408160.0000000    0.1029275
408200.0000000    0.0920142
408240.0000000    0.0932686
408280.0000000    0.0966640
408320.0000000    0.0957475
408360.0000000    0.0991702
408400.0000000    0.1056997
408440.0000000    0.1025244
408480.0000000    0.1002828
408520.0000000    0.1071780
408560.0000000    0.0977924
408600.0000000    0.0935072
408640.0000000    0.0886108
408680.0000000    0.0897890
408720.0000000    0.0872050
408760.0000000    0.0964694
408800.0000000    0.0926982
408840.0000000    0.0955784
408880.0000000    0.0956874
408920.0000000    0.0870410
408960.0000000    0.0811369
409000.0000000    0.0833645
409040.0000000    0.0904883
409080.0000000    0.0945016
409120.0000000    0.0935933
409160.0000000    0.0934363
409200.0000000    0.0863956
409240.0000000    0.0894744
409280.0000000    0.0901398
409320.0000000    0.0980028
409360.0000000    0.0827161
409400.0000000    0.0858990
409440.0000000    0.0887903
409480.0000000    0.0922714
409520.0000000    0.0894197
409560.0000000    0.0921642
409600.0000000    0.0964286
409640.0000000    0.1000710
409680.0000000    0.1109820
409720.0000000    0.1031839
409760.0000000    0.0985708
409800.0000000    0.0947478
409840.0000000    0.0881238
409880.0000000    0.0914681
409920.0000000    0.1011937
409960.0000000    0.0929262
410000.0000000    0.0810425
410040.0000000    0.0855365
410080.0000000    0.0948595
410120.0000000    0.1001721
410160.0000000    0.0914226
410200.0000000    0.0949689
410240.0000000    0.0976432
410280.0000000    0.0945104
410320.0000000    0.0879994
410360.0000000    0.0963765
410400.0000000    0.0901435
410440.0000000    0.0931727
410480.0000000    0.0977287
410520.0000000    0.0930028
410560.0000000    0.0962770
410600.0000000    0.1080934
410640.0000000    0.0948842
410680.0000000    0.1020139
410720.0000000    0.1025750
410760.0000000    0.1078673
410800.0000000    0.1003249
410840.0000000    0.0991705
410880.0000000    0.0868127
410920.0000000    0.0883064
410960.0000000    0.0913490
411000.0000000    0.0901377
411040.0000000    0.0974070
411080.0000000    0.0968149
411120.0000000    0.0964921
411160.0000000    0.0957762
411200.0000000    0.0976004
411240.0000000    0.0945352
411280.0000000    0.0946149
411320.0000000    0.0991299
411360.0000000    0.0964991
411400.0000000    0.0926191
411440.0000000    0.1012216
411480.0000000    0.1069345
411520.0000000    0.0990258
411560.0000000    0.1008660
411600.0000000    0.1045147
411640.0000000    0.0926575
411680.0000000    0.0971791
411720.0000000    0.1007904
411760.0000000    0.1023645
411800.0000000    0.1060690
411840.0000000    0.1087545
411880.0000000    0.0961755
411920.0000000    0.1131598
411960.0000000    0.1048566
412000.0000000    0.1086274
412040.0000000    0.1074565
412080.0000000    0.1091210
412120.0000000    0.1140287
412160.0000000    0.1021795
412200.0000000    0.0981694
412240.0000000    0.1089963
412280.0000000    0.1042573
412320.0000000    0.1012561
412360.0000000    0.0991371
412400.0000000    0.1170814
412440.0000000    0.1049181
412480.0000000    0.1007393
412520.0000000    0.1007267
412560.0000000    0.1084887
412600.0000000    0.1174026
412640.0000000    0.1212590
412680.0000000    0.1067176
412720.0000000    0.1199331
412760.0000000    0.1079833
412800.0000000    0.1063483
412840.0000000    0.1129385
412880.0000000    0.1010091
412920.0000000    0.1096989
412960.0000000    0.0982414
413000.0000000    0.1127403
413040.0000000    0.1082257
413080.0000000    0.1039682
413120.0000000    0.1064844
413160.0000000    0.1225330
413200.0000000    0.1173200
413240.0000000    0.1246120
413280.0000000    0.1291365
413320.0000000    0.1238131
413360.0000000    0.1112998
413400.0000000    0.1149868
413440.0000000    0.1152568
413480.0000000    0.1082973
413520.0000000    0.1065973
413560.0000000    0.1045884
413600.0000000    0.1209584
413640.0000000    0.1145306
413680.0000000    0.1023709
413720.0000000    0.1148431
413760.0000000    0.1094906
413800.0000000    0.1027075
413840.0000000    0.1072464
413880.0000000    0.1092414
413920.0000000    0.1153861
413960.0000000    0.1171677
414000.0000000    0.1037123
414040.0000000    0.1043560
414080.0000000    0.1099356
414120.0000000    0.1021287
414160.0000000    0.0900851
414200.0000000    0.1051129
414240.0000000    0.1008309
414280.0000000    0.0984197
414320.0000000    0.0989283
414360.0000000    0.0992450
414400.0000000    0.0983847
414440.0000000    0.0970095
414480.0000000    0.1001172
414520.0000000    0.0922583
414560.0000000    0.0972355
414600.0000000    0.0987114
414640.0000000    0.0928951
414680.0000000    0.0992588
414720.0000000    0.0942040
414760.0000000    0.0942006
414800.0000000    0.0910848
414840.0000000    0.0928213
414880.0000000    0.1005272
414920.0000000    0.0893698
414960.0000000    0.0858880
415000.0000000    0.0829568
415040.0000000    0.0871179
415080.0000000    0.0929250
415120.0000000    0.0889118
415160.0000000    0.0961576
415200.0000000    0.0840105
415240.0000000    0.0871496
415280.0000000    0.0984610
415320.0000000    0.0993155
415360.0000000    0.0972254
415400.0000000    0.0903766
415440.0000000    0.0926754
415480.0000000    0.0897449
415520.0000000    0.0930115
415560.0000000    0.0909686
415600.0000000    0.0953054
415640.0000000    0.0985797
415680.0000000    0.0981891
415720.0000000    0.0900083
415760.0000000    0.0968211
415800.0000000    0.1015869
415840.0000000    0.1086766
415880.0000000    0.1029141
415920.0000000    0.1071646
415960.0000000    0.0932550
416000.0000000    0.0944928
416040.0000000    0.0946296
416080.0000000    0.0961495
416120.0000000    0.0967258
416160.0000000    0.0979916
416200.0000000    0.1037726
416240.0000000    0.1049041
416280.0000000    0.1046389
416320.0000000    0.1020852
416360.0000000    0.0978745
416400.0000000    0.1008184
416440.0000000    0.1043276
416480.0000000    0.1056013
416520.0000000    0.1020508
416560.0000000    0.1009749
416600.0000000    0.1025760
416640.0000000    0.1005114
416680.0000000    0.0927475
416720.0000000    0.0991745
416760.0000000    0.0846622
416800.0000000    0.0902905
416840.0000000    0.0931862
416880.0000000    0.0987327
416920.0000000    0.0965577
416960.0000000    0.1043207
417000.0000000    0.1063393
417040.0000000    0.0960857
417080.0000000    0.0942688
417120.0000000    0.1027892
417160.0000000    0.1084314
417200.0000000    0.1041433
417240.0000000    0.1089863
417280.0000000    0.1003132
417320.0000000    0.0960294
417360.0000000    0.0932565
417400.0000000    0.1058684
417440.0000000    0.0968700
417480.0000000    0.0968362
417520.0000000    0.1064748
417560.0000000    0.1028313
417600.0000000    0.1072844
417640.0000000    0.1052114
417680.0000000    0.1043127
417720.0000000    0.1039044
417760.0000000    0.0959524
417800.0000000    0.1035959
417840.0000000    0.1033729
417880.0000000    0.1033401
417920.0000000    0.0895629
417960.0000000    0.0910845
418000.0000000    0.1110044
418040.0000000    0.0988380
418080.0000000    0.0959739
418120.0000000    0.1030283
418160.0000000    0.1047179
418200.0000000    0.1065430
418240.0000000    0.0949133
418280.0000000    0.1035542
418320.0000000    0.0967154
418360.0000000    0.1048608
418400.0000000    0.0960414
418440.0000000    0.0977842
418480.0000000    0.0944721
418520.0000000    0.0951992
418560.0000000    0.0976075
418600.0000000    0.0933171
418640.0000000    0.0948387
418680.0000000    0.0933232
418720.0000000    0.0881701
418760.0000000    0.0912112
418800.0000000    0.1020366
418840.0000000    0.0923978
418880.0000000    0.0979812
418920.0000000    0.0972800
418960.0000000    0.1065453
419000.0000000    0.1057099
419040.0000000    0.1055827
419080.0000000    0.1071523
419120.0000000    0.1059841
419160.0000000    0.1102506
419200.0000000    0.1068243
419240.0000000    0.1005731
419280.0000000    0.1036754
419320.0000000    0.1101820
419360.0000000    0.1014344
419400.0000000    0.0971839
419440.0000000    0.0901535
419480.0000000    0.0975079
419520.0000000    0.0943113
419560.0000000    0.1061267
419600.0000000    0.1073818
419640.0000000    0.1045099
419680.0000000    0.0979502
419720.0000000    0.1086520
419760.0000000    0.1007586
419800.0000000    0.1031871
419840.0000000    0.1003667
419880.0000000    0.1046337
419920.0000000    0.1149008
419960.0000000    0.0974939
420000.0000000    0.1016159
420040.0000000    0.1068014
420080.0000000    0.1281308
420120.0000000    0.1135863
420160.0000000    0.1107440
420200.0000000    0.1115567
420240.0000000    0.1139951
420280.0000000    0.1004740
420320.0000000    0.1024507
420360.0000000    0.1048695
420400.0000000    0.1011306
420440.0000000    0.1014161
420480.0000000    0.0971369
420520.0000000    0.1091631
420560.0000000    0.1050944
420600.0000000    0.1101482
420640.0000000    0.1009859
420680.0000000    0.1030999
420720.0000000    0.1041724
420760.0000000    0.1092948
420800.0000000    0.1085791
420840.0000000    0.1096981
420880.0000000    0.1084641
420920.0000000    0.1109793
420960.0000000    0.1161016
421000.0000000    0.1151367
421040.0000000    0.1031960
421080.0000000    0.1017879
421120.0000000    0.1010623
421160.0000000    0.0950943
421200.0000000    0.1012558
421240.0000000    0.1060612
421280.0000000    0.1119047
421320.0000000    0.1087087
421360.0000000    0.1046984
421400.0000000    0.1131328
421440.0000000    0.1085195
421480.0000000    0.1084111
421520.0000000    0.1047570
421560.0000000    0.1042445
421600.0000000    0.1077208
421640.0000000    0.1032905
421680.0000000    0.1042527
421720.0000000    0.1003122
421760.0000000    0.0981722
421800.0000000    0.1072447
421840.0000000    0.1126327
421880.0000000    0.0942557
421920.0000000    0.1135396
421960.0000000    0.1063961
422000.0000000    0.1115074
422040.0000000    0.1097893
422080.0000000    0.1119748
422120.0000000    0.1104793
422160.0000000    0.1063298
422200.0000000    0.1087001
422240.0000000    0.1016507
422280.0000000    0.1015743
422320.0000000    0.0995034
422360.0000000    0.1345691
422400.0000000    0.1042816
422440.0000000    0.0999726
422480.0000000    0.1057618
422520.0000000    0.1031873
422560.0000000    0.1015287
422600.0000000    0.1069182
422640.0000000    0.1077925
422680.0000000    0.1051539
422720.0000000    0.1037089
422760.0000000    0.1067249
422800.0000000    0.0995568
422840.0000000    0.1027732
422880.0000000    0.0988600
422920.0000000    0.1051554
422960.0000000    0.1015298
423000.0000000    0.1124118
423040.0000000    0.1051179
423080.0000000    0.1089374
423120.0000000    0.1162323
423160.0000000    0.1130856
423200.0000000    0.1016589
423240.0000000    0.1057152
423280.0000000    0.1027548
423320.0000000    0.0984366
423360.0000000    0.0991024
423400.0000000    0.1063422
423440.0000000    0.1091071
423480.0000000    0.1054794
423520.0000000    0.0986932
423560.0000000    0.1053948
423600.0000000    0.1039458
423640.0000000    0.1035971
423680.0000000    0.1013468
423720.0000000    0.1047020
423760.0000000    0.1005806
423800.0000000    0.0995491
423840.0000000    0.1083813
423880.0000000    0.1140561
423920.0000000    0.1148832
423960.0000000    0.1208443
424000.0000000    0.1200518
424040.0000000    0.1089764
424080.0000000    0.0977330
424120.0000000    0.1078997
424160.0000000    0.1036214
424200.0000000    0.1059489
424240.0000000    0.1087302
424280.0000000    0.1078713
424320.0000000    0.1147079
424360.0000000    0.1004985
424400.0000000    0.1033242
424440.0000000    0.1011183
424480.0000000    0.0986918
424520.0000000    0.0977121
424560.0000000    0.1148466
424600.0000000    0.1074528
424640.0000000    0.1069306
424680.0000000    0.1092566
424720.0000000    0.1043074
424760.0000000    0.1029649
424800.0000000    0.1097555
424840.0000000    0.1181105
424880.0000000    0.1086824
424920.0000000    0.1070991
424960.0000000    0.1079109
425000.0000000    0.1142867
425040.0000000    0.1057873
425080.0000000    0.1058315
425120.0000000    0.1093715
425160.0000000    0.1067391
425200.0000000    0.1076534
425240.0000000    0.1058987
425280.0000000    0.1059657
425320.0000000    0.0932586
425360.0000000    0.1080096
425400.0000000    0.1005208
425440.0000000    0.1110923
425480.0000000    0.1118906
425520.0000000    0.1091279
425560.0000000    0.1036415
425600.0000000    0.1045282
425640.0000000    0.1101592
425680.0000000    0.1182990
425720.0000000    0.1199016
425760.0000000    0.1294036
425800.0000000    0.1220579
425840.0000000    0.1161444
425880.0000000    0.1118514
425920.0000000    0.1225937
425960.0000000    0.1217361
426000.0000000    0.1097902
426040.0000000    0.1060874
426080.0000000    0.1180120
426120.0000000    0.1145755
426160.0000000    0.1112649
426200.0000000    0.1228553
426240.0000000    0.1154123
426280.0000000    0.1124057
426320.0000000    0.1088631
426360.0000000    0.1146450
426400.0000000    0.1149166
426440.0000000    0.1126313
426480.0000000    0.1091558
426520.0000000    0.1127625
426560.0000000    0.1280296
426600.0000000    0.1232951
426640.0000000    0.1074860
426680.0000000    0.1192086
426720.0000000    0.1171192
426760.0000000    0.1134248
426800.0000000    0.1081101
426840.0000000    0.1100346
426880.0000000    0.1102117
426920.0000000    0.1034047
426960.0000000    0.1152047
427000.0000000    0.1101904
427040.0000000    0.1142015
427080.0000000    0.1106295
427120.0000000    0.1127053
427160.0000000    0.1117823
427200.0000000    0.1157097
427240.0000000    0.1146001
427280.0000000    0.1149733
427320.0000000    0.1173567
427360.0000000    0.1189356
427400.0000000    0.1171618
427440.0000000    0.1229580
427480.0000000    0.1190609
427520.0000000    0.1243720
427560.0000000    0.1190199
427600.0000000    0.1230999
427640.0000000    0.1208683
427680.0000000    0.1255641
427720.0000000    0.1177179
427760.0000000    0.1209710
427800.0000000    0.1278571
427840.0000000    0.1123376
427880.0000000    0.1153312
427920.0000000    0.1229762
427960.0000000    0.1236490
428000.0000000    0.1185936
428040.0000000    0.1236848
428080.0000000    0.1160523
428120.0000000    0.1092836
428160.0000000    0.1163980
428200.0000000    0.1094052
428240.0000000    0.1083394
428280.0000000    0.1021320
428320.0000000    0.0983176
428360.0000000    0.1162258
428400.0000000    0.1080357
428440.0000000    0.1206642
428480.0000000    0.1138114
428520.0000000    0.1194499
428560.0000000    0.1141503
428600.0000000    0.1208510
428640.0000000    0.1149736
428680.0000000    0.1102815
428720.0000000    0.1073439
428760.0000000    0.1211603
428800.0000000    0.1182567
428840.0000000    0.1160543
428880.0000000    0.1128089
428920.0000000    0.1101544
428960.0000000    0.1145100
429000.0000000    0.1128056
429040.0000000    0.1158760
429080.0000000    0.1090401
429120.0000000    0.1115294
429160.0000000    0.1045365
429200.0000000    0.1176823
429240.0000000    0.1088453
429280.0000000    0.1061192
429320.0000000    0.1184475
429360.0000000    0.1168679
429400.0000000    0.1242459
429440.0000000    0.1254557
429480.0000000    0.1196768
429520.0000000    0.1230235
429560.0000000    0.1261044
429600.0000000    0.1352059
429640.0000000    0.1182299
429680.0000000    0.1198624
429720.0000000    0.1104384
429760.0000000    0.1113366
429800.0000000    0.1221983
429840.0000000    0.1244438
429880.0000000    0.1154024
429920.0000000    0.1137418
429960.0000000    0.1197460
430000.0000000    0.1212549
430040.0000000    0.1176228
430080.0000000    0.1199087
430120.0000000    0.1161394
430160.0000000    0.1128601
430200.0000000    0.1187270
430240.0000000    0.1101366
430280.0000000    0.1106475
430320.0000000    0.1165808
430360.0000000    0.1124064
430400.0000000    0.1010332
430440.0000000    0.1042603
430480.0000000    0.1136267
430520.0000000    0.1072325
430560.0000000    0.1270249
430600.0000000    0.1167484
430640.0000000    0.1094289
430680.0000000    0.1079248
430720.0000000    0.1179741
430760.0000000    0.1123639
430800.0000000    0.1127736
430840.0000000    0.1179062
430880.0000000    0.1132336
430920.0000000    0.1088698
430960.0000000    0.1202904
431000.0000000    0.1210653
431040.0000000    0.1059490
431080.0000000    0.1191710
431120.0000000    0.1159486
431160.0000000    0.1177198
431200.0000000    0.1130332
431240.0000000    0.1149568
431280.0000000    0.1066676
431320.0000000    0.1197911
431360.0000000    0.1259038
431400.0000000    0.1263139
431440.0000000    0.1215614
431480.0000000    0.1179979
431520.0000000    0.1077338
431560.0000000    0.1141457
431600.0000000    0.1166483
431640.0000000    0.1040540
431680.0000000    0.0998955
431720.0000000    0.1121342
431760.0000000    0.1092495
431800.0000000    0.1017082
431840.0000000    0.1131871
431880.0000000    0.1099352
431920.0000000    0.1050980
431960.0000000    0.1095689
432000.0000000    0.1079485
432040.0000000    0.1013523
432080.0000000    0.1067944
432120.0000000    0.1045115
432160.0000000    0.1071748
432200.0000000    0.1266997
432240.0000000    0.1145852
432280.0000000    0.1163550
432320.0000000    0.1096127
432360.0000000    0.1112279
432400.0000000    0.1140006
432440.0000000    0.1069792
432480.0000000    0.1118478
432520.0000000    0.1092917
432560.0000000    0.1218724
432600.0000000    0.1058049
432640.0000000    0.1143509
432680.0000000    0.1002524
432720.0000000    0.1059899
432760.0000000    0.1126680
432800.0000000    0.1113229
432840.0000000    0.1076359
432880.0000000    0.1327703
432920.0000000    0.1264347
432960.0000000    0.1231351
433000.0000000    0.1072766
433040.0000000    0.1074581
433080.0000000    0.1000004
433120.0000000    0.0962453
433160.0000000    0.1026400
433200.0000000    0.1013249
433240.0000000    0.0948690
433280.0000000    0.1106928
433320.0000000    0.1077306
433360.0000000    0.1198500
433400.0000000    0.1125217
433440.0000000    0.1218214
433480.0000000    0.1098682
433520.0000000    0.1191868
433560.0000000    0.1095359
433600.0000000    0.1093903
433640.0000000    0.1065211
433680.0000000    0.1127156
433720.0000000    0.1206305
433760.0000000    0.1169857
433800.0000000    0.1298928
433840.0000000    0.1134445
433880.0000000    0.1131203
433920.0000000    0.1110815
433960.0000000    0.1025084
434000.0000000    0.0972972
434040.0000000    0.1091513
434080.0000000    0.1033957
434120.0000000    0.1016031
434160.0000000    0.0983567
434200.0000000    0.1067052
434240.0000000    0.1071761
434280.0000000    0.1028241
434320.0000000    0.1190562
434360.0000000    0.1059207
434400.0000000    0.1050473
434440.0000000    0.1037465
434480.0000000    0.1147470
434520.0000000    0.1065238
434560.0000000    0.0996796
434600.0000000    0.0993891
434640.0000000    0.1109697
434680.0000000    0.1203275
434720.0000000    0.1264110
434760.0000000    0.1214325
434800.0000000    0.1126859
434840.0000000    0.1171068
434880.0000000    0.1112435
434920.0000000    0.1089257
434960.0000000    0.0987413
435000.0000000    0.1100611
435040.0000000    0.1061316
435080.0000000    0.0995605
435120.0000000    0.1105351
435160.0000000    0.0997164
435200.0000000    0.1087883
435240.0000000    0.1075023
435280.0000000    0.1000510
435320.0000000    0.1164638
435360.0000000    0.1277985
435400.0000000    0.1044787
435440.0000000    0.1109073
435480.0000000    0.1043796
435520.0000000    0.1054415
435560.0000000    0.1157478
435600.0000000    0.1134090
435640.0000000    0.1113215
435680.0000000    0.1169304
435720.0000000    0.1182306
435760.0000000    0.1097248
435800.0000000    0.1069977
435840.0000000    0.1126239
435880.0000000    0.1213853
435920.0000000    0.1220292
435960.0000000    0.1132570
436000.0000000    0.1130832
436040.0000000    0.1094026
436080.0000000    0.1171794
436120.0000000    0.1071992
436160.0000000    0.1111126
436200.0000000    0.1076601
436240.0000000    0.1122928
436280.0000000    0.1066296
436320.0000000    0.1149216
436360.0000000    0.1090854
436400.0000000    0.1175533
436440.0000000    0.1069871
436480.0000000    0.1103610
436520.0000000    0.1216167
436560.0000000    0.1178406
436600.0000000    0.1042577
436640.0000000    0.1044271
436680.0000000    0.1099014
436720.0000000    0.1194086
436760.0000000    0.1089613
436800.0000000    0.0985460
436840.0000000    0.0967164
436880.0000000    0.1054829
436920.0000000    0.1052900
436960.0000000    0.1035778
437000.0000000    0.1115161
437040.0000000    0.1023592
437080.0000000    0.1170580
437120.0000000    0.1020112
437160.0000000    0.1140291
437200.0000000    0.1067448
437240.0000000    0.1136958
437280.0000000    0.1134174
437320.0000000    0.1037821
437360.0000000    0.1140002
437400.0000000    0.1166543
437440.0000000    0.0943904
437480.0000000    0.1000911
437520.0000000    0.1039329
437560.0000000    0.0959463
437600.0000000    0.1028830
437640.0000000    0.0993427
437680.0000000    0.1138645
437720.0000000    0.1026286
437760.0000000    0.0949651
437800.0000000    0.0944419
437840.0000000    0.1062066
437880.0000000    0.1012047
437920.0000000    0.1069390
437960.0000000    0.0967971
438000.0000000    0.0958236
438040.0000000    0.1052321
438080.0000000    0.0997356
438120.0000000    0.1080507
438160.0000000    0.0984134
438200.0000000    0.1056067
438240.0000000    0.0993823
438280.0000000    0.1083867
438320.0000000    0.1034483
438360.0000000    0.0851367
438400.0000000    0.0995962
438440.0000000    0.0938989
438480.0000000    0.1002925
438520.0000000    0.1103195
438560.0000000    0.1040667
438600.0000000    0.1082870
438640.0000000    0.1101214
438680.0000000    0.1015550
438720.0000000    0.0989949
438760.0000000    0.1015506
438800.0000000    0.1082411
438840.0000000    0.1002872
438880.0000000    0.0982428
438920.0000000    0.0918150
438960.0000000    0.0956758
439000.0000000    0.0967981
439040.0000000    0.0948522
439080.0000000    0.0957600
439120.0000000    0.1073105
439160.0000000    0.1016212
439200.0000000    0.1013745
439240.0000000    0.0986474
439280.0000000    0.0991905
439320.0000000    0.1047623
439360.0000000    0.0989604
439400.0000000    0.1129086
439440.0000000    0.1124533
439480.0000000    0.0993618
439520.0000000    0.1170712
439560.0000000    0.1125919
439600.0000000    0.0961278
439640.0000000    0.1007778
439680.0000000    0.1004841
439720.0000000    0.1089221
439760.0000000    0.1058169
439800.0000000    0.1037529
439840.0000000    0.1041319
439880.0000000    0.1214334
439920.0000000    0.1125363
439960.0000000    0.1025994
440000.0000000    0.1081341
440040.0000000    0.1107538
440080.0000000    0.0987674
440120.0000000    0.1005234
440160.0000000    0.1040262
440200.0000000    0.1048880
440240.0000000    0.1006340
440280.0000000    0.1041495
440320.0000000    0.0997669
440360.0000000    0.0959865
440400.0000000    0.1074714
440440.0000000    0.0941518
440480.0000000    0.1071319
440520.0000000    0.0880913
440560.0000000    0.1016814
440600.0000000    0.0979427
440640.0000000    0.1054198
440680.0000000    0.0938362
440720.0000000    0.0923876
440760.0000000    0.1047046
440800.0000000    0.1010188
440840.0000000    0.0921319
440880.0000000    0.0915270
440920.0000000    0.1028682
440960.0000000    0.1086817
441000.0000000    0.0991455
441040.0000000    0.1036876
441080.0000000    0.1047035
441120.0000000    0.1031769
441160.0000000    0.1118160
441200.0000000    0.1042359
441240.0000000    0.1123307
441280.0000000    0.1116640
441320.0000000    0.1060940
441360.0000000    0.0954615
441400.0000000    0.1064938
441440.0000000    0.1025396
441480.0000000    0.1114491
441520.0000000    0.1091136
441560.0000000    0.1102780
441600.0000000    0.1241194
441640.0000000    0.1252254
441680.0000000    0.1403455
441720.0000000    0.1253444
441760.0000000    0.1117970
441800.0000000    0.1100533
441840.0000000    0.1269213
441880.0000000    0.1106429
441920.0000000    0.1218483
441960.0000000    0.1168478
442000.0000000    0.1188192
442040.0000000    0.1163650
442080.0000000    0.1167232
442120.0000000    0.1294947
442160.0000000    0.1264737
442200.0000000    0.1224861
442240.0000000    0.1329623
442280.0000000    0.1306395
442320.0000000    0.1366331
442360.0000000    0.1380586
442400.0000000    0.1277156
442440.0000000    0.1243835
442480.0000000    0.1142668
442520.0000000    0.1265890
442560.0000000    0.1256490
442600.0000000    0.1230417
442640.0000000    0.1297470
442680.0000000    0.1317704
442720.0000000    0.1439915
442760.0000000    0.1453120
442800.0000000    0.1196677
442840.0000000    0.1293352
442880.0000000    0.1370185
442920.0000000    0.1268953
442960.0000000    0.1425876
443000.0000000    0.1433415
443040.0000000    0.1423958
443080.0000000    0.1290461
443120.0000000    0.1311921
443160.0000000    0.1339650
443200.0000000    0.1219276
443240.0000000    0.1374635
443280.0000000    0.1318734
443320.0000000    0.1296596
443360.0000000    0.1316945
443400.0000000    0.1293924
443440.0000000    0.1266953
443480.0000000    0.1151404
443520.0000000    0.1225557
443560.0000000    0.1134943
443600.0000000    0.1183204
443640.0000000    0.1200812
443680.0000000    0.1137220
443720.0000000    0.1200698
443760.0000000    0.1309578
443800.0000000    0.1136594
443840.0000000    0.1328914
443880.0000000    0.1309013
443920.0000000    0.1350330
443960.0000000    0.1208064
444000.0000000    0.1351639
444040.0000000    0.1286953
444080.0000000    0.1342026
444120.0000000    0.1435980
444160.0000000    0.1282689
444200.0000000    0.1223968
444240.0000000    0.1149865
444280.0000000    0.1288657
444320.0000000    0.1308738
444360.0000000    0.1293028
444400.0000000    0.1253003
444440.0000000    0.1208222
444480.0000000    0.1011732
444520.0000000    0.1183497
444560.0000000    0.1055909
444600.0000000    0.1082238
444640.0000000    0.1084885
444680.0000000    0.1089127
444720.0000000    0.1114977
444760.0000000    0.1056186
444800.0000000    0.1079484
444840.0000000    0.1227974
444880.0000000    0.1111311
444920.0000000    0.1264635
444960.0000000    0.1240694
445000.0000000    0.1225581
445040.0000000    0.1326830
445080.0000000    0.1206266
445120.0000000    0.1225431
445160.0000000    0.1219590
445200.0000000    0.1298183
445240.0000000    0.1374069
445280.0000000    0.1299466
445320.0000000    0.1307681
445360.0000000    0.1307008
445400.0000000    0.1165575
445440.0000000    0.1209178
445480.0000000    0.1147155
445520.0000000    0.1157727
445560.0000000    0.1184635
445600.0000000    0.1191147
445640.0000000    0.1256513
445680.0000000    0.1112139
445720.0000000    0.1086155
445760.0000000    0.1081982
445800.0000000    0.1116862
445840.0000000    0.1180362
445880.0000000    0.1089423
445920.0000000    0.1191725
445960.0000000    0.1076608
446000.0000000    0.1369741
446040.0000000    0.1260010
446080.0000000    0.1212511
446120.0000000    0.1205315
446160.0000000    0.1308231
446200.0000000    0.1336797
446240.0000000    0.1240812
446280.0000000    0.1210379
446320.0000000    0.1193679
446360.0000000    0.1195124
446400.0000000    0.1183247
446440.0000000    0.1244146
446480.0000000    0.1135507
446520.0000000    0.1180594
446560.0000000    0.1246098
446600.0000000    0.1247540
446640.0000000    0.1245179
446680.0000000    0.1097751
446720.0000000    0.1331131
446760.0000000    0.1315743
446800.0000000    0.1277557
446840.0000000    0.1195827
446880.0000000    0.1204022
446920.0000000    0.1288856
446960.0000000    0.1237472
447000.0000000    0.1056639
447040.0000000    0.1112899
447080.0000000    0.1127678
447120.0000000    0.1073872
447160.0000000    0.1124201
447200.0000000    0.1158468
447240.0000000    0.1135612
447280.0000000    0.1135274
447320.0000000    0.1232804
447360.0000000    0.1234010
447400.0000000    0.1164003
447440.0000000    0.1210040
447480.0000000    0.1288855
447520.0000000    0.1226144
447560.0000000    0.1309036
447600.0000000    0.1247320
447640.0000000    0.1097538
447680.0000000    0.1166348
447720.0000000    0.1031101
447760.0000000    0.1144514
447800.0000000    0.1281659
447840.0000000    0.1158332
447880.0000000    0.1198263
447920.0000000    0.1211633
447960.0000000    0.1232227
448000.0000000    0.1130546
448040.0000000    0.1128225
448080.0000000    0.1216669
448120.0000000    0.1221184
448160.0000000    0.1174153
448200.0000000    0.1122012
448240.0000000    0.1191098
448280.0000000    0.1177790
448320.0000000    0.1178293
448360.0000000    0.1048461
448400.0000000    0.1130986
448440.0000000    0.1197803
448480.0000000    0.1246569
448520.0000000    0.1230181
448560.0000000    0.1233746
448600.0000000    0.1186803
448640.0000000    0.1214383
448680.0000000    0.1079200
448720.0000000    0.1156116
448760.0000000    0.1200371
448800.0000000    0.1180549
448840.0000000    0.1156588
448880.0000000    0.1309557
448920.0000000    0.1211433
448960.0000000    0.1147287
449000.0000000    0.1214165
449040.0000000    0.1144558
449080.0000000    0.1375261
449120.0000000    0.1326718
449160.0000000    0.1316276
449200.0000000    0.1111710
449240.0000000    0.1267308
449280.0000000    0.1349573
449320.0000000    0.1300191
449360.0000000    0.1347237
449400.0000000    0.1231211
449440.0000000    0.1217324
449480.0000000    0.1193735
449520.0000000    0.1298185
449560.0000000    0.1284151
449600.0000000    0.1180815
449640.0000000    0.1321120
449680.0000000    0.1198664
449720.0000000    0.1057460
449760.0000000    0.1133227
449800.0000000    0.1254634
449840.0000000    0.1304291
449880.0000000    0.1182649
449920.0000000    0.1221583
449960.0000000    0.1150241
450000.0000000    0.1061376
450040.0000000    0.1021306
450080.0000000    0.1010346
450120.0000000    0.1090601
450160.0000000    0.1194938
450200.0000000    0.1115726
450240.0000000    0.1047364
450280.0000000    0.1422690
450320.0000000    0.1307032
450360.0000000    0.1259593
450400.0000000    0.1239339
450440.0000000    0.1257054
450480.0000000    0.1285472
450520.0000000    0.1255756
450560.0000000    0.1272805
450600.0000000    0.1382731
450640.0000000    0.1189541
450680.0000000    0.1223200
450720.0000000    0.1244990
450760.0000000    0.1210805
450800.0000000    0.1151350
450840.0000000    0.1209324
450880.0000000    0.1311390
450920.0000000    0.1259394
450960.0000000    0.1319607
451000.0000000    0.1165019
451040.0000000    0.1155944
451080.0000000    0.1287677
451120.0000000    0.1289927
451160.0000000    0.1125874
451200.0000000    0.1155602
451240.0000000    0.1187701
451280.0000000    0.1164249
451320.0000000    0.1228704
451360.0000000    0.1129176
451400.0000000    0.1203243
451440.0000000    0.1127772
451480.0000000    0.1280933
451520.0000000    0.1139640
451560.0000000    0.1133145
451600.0000000    0.1194758
451640.0000000    0.1110077
451680.0000000    0.1206959
451720.0000000    0.1146938
451760.0000000    0.1186079
451800.0000000    0.1243035
451840.0000000    0.1285236
451880.0000000    0.1288628
451920.0000000    0.1221349
451960.0000000    0.1280387
452000.0000000    0.1309829
452040.0000000    0.1349155
452080.0000000    0.1384493
452120.0000000    0.1328474
452160.0000000    0.1352095
452200.0000000    0.1359226
452240.0000000    0.1190425
452280.0000000    0.1281503
452320.0000000    0.1285521
452360.0000000    0.1228789
452400.0000000    0.1300577
452440.0000000    0.1402340
452480.0000000    0.1392772
452520.0000000    0.1447864
452560.0000000    0.1540624
452600.0000000    0.1334810
452640.0000000    0.1355292
452680.0000000    0.1351713
452720.0000000    0.1187242
452760.0000000    0.1371940
452800.0000000    0.1231300
452840.0000000    0.1201157
452880.0000000    0.1369669
452920.0000000    0.1296421
452960.0000000    0.1322866
453000.0000000    0.1288990
453040.0000000    0.1409621
453080.0000000    0.1454407
453120.0000000    0.1321636
453160.0000000    0.1398441
453200.0000000    0.1336211
453240.0000000    0.1398282
453280.0000000    0.1227883
453320.0000000    0.1279709
453360.0000000    0.1325559
453400.0000000    0.1241092
453440.0000000    0.1366470
453480.0000000    0.1282297
453520.0000000    0.1500676
453560.0000000    0.1347585
453600.0000000    0.1196662
453640.0000000    0.1238409
453680.0000000    0.1319462
453720.0000000    0.1371803
453760.0000000    0.1271387
453800.0000000    0.1288779
453840.0000000    0.1340979
453880.0000000    0.1314197
453920.0000000    0.1437641
453960.0000000    0.1387857
454000.0000000    0.1175840
454040.0000000    0.1327803
454080.0000000    0.1301095
454120.0000000    0.1224450
454160.0000000    0.1151269
454200.0000000    0.1331903
454240.0000000    0.1372075
454280.0000000    0.1186705
454320.0000000    0.1163170
454360.0000000    0.1298195
454400.0000000    0.1350183
454440.0000000    0.1372202
454480.0000000    0.1354123
454520.0000000    0.1388170
454560.0000000    0.1232985
454600.0000000    0.1227007
454640.0000000    0.1380283
454680.0000000    0.1410410
454720.0000000    0.1356574
454760.0000000    0.1178380
454800.0000000    0.1177323
454840.0000000    0.1178046
454880.0000000    0.1435047
454920.0000000    0.1291860
454960.0000000    0.1307610
455000.0000000    0.1246597
455040.0000000    0.1218443
455080.0000000    0.1189596
455120.0000000    0.1251161
455160.0000000    0.1193141
455200.0000000    0.1310393
455240.0000000    0.1326609
455280.0000000    0.1284611
455320.0000000    0.1231091
455360.0000000    0.1235905
455400.0000000    0.1377055
455440.0000000    0.1358136
455480.0000000    0.1371456
455520.0000000    0.1437591
455560.0000000    0.1266553
455600.0000000    0.1355576
455640.0000000    0.1342205
455680.0000000    0.1158873
455720.0000000    0.1423242
455760.0000000    0.1233404
455800.0000000    0.1344589
455840.0000000    0.1366276
455880.0000000    0.1480015
455920.0000000    0.1321779
455960.0000000    0.1419214
456000.0000000    0.1354729
456040.0000000    0.1295317
456080.0000000    0.1314109
456120.0000000    0.1235126
456160.0000000    0.1329580
456200.0000000    0.1224906
456240.0000000    0.1288345
456280.0000000    0.1335768
456320.0000000    0.1390065
456360.0000000    0.1137475
456400.0000000    0.1268242
456440.0000000    0.1341687
456480.0000000    0.1259083
456520.0000000    0.1345116
456560.0000000    0.1409452
456600.0000000    0.1278926
456640.0000000    0.1331724
456680.0000000    0.1379527
456720.0000000    0.1459983
456760.0000000    0.1414541
456800.0000000    0.1534396
456840.0000000    0.1428134
456880.0000000    0.1349099
456920.0000000    0.1499515
456960.0000000    0.1329638
457000.0000000    0.1492760
457040.0000000    0.1480521
457080.0000000    0.1253860
457120.0000000    0.1298686
457160.0000000    0.1350935
457200.0000000    0.1380158
457240.0000000    0.1499189
457280.0000000    0.1326290
457320.0000000    0.1444549
457360.0000000    0.1298958
457400.0000000    0.1331887
457440.0000000    0.1489320
457480.0000000    0.1320775
457520.0000000    0.1301258
457560.0000000    0.1163718
457600.0000000    0.1250300
457640.0000000    0.1240615
457680.0000000    0.1270040
457720.0000000    0.1368066
457760.0000000    0.1327209
457800.0000000    0.1291236
457840.0000000    0.1236384
457880.0000000    0.1244504
457920.0000000    0.1296510
457960.0000000    0.1333607
458000.0000000    0.1300485
458040.0000000    0.1256490
458080.0000000    0.1339048
458120.0000000    0.1239177
458160.0000000    0.1376600
458200.0000000    0.1282407
458240.0000000    0.1364371
458280.0000000    0.1283304
458320.0000000    0.1275191
458360.0000000    0.1315402
458400.0000000    0.1344871
458440.0000000    0.1329611
458480.0000000    0.1216859
458520.0000000    0.1363458
458560.0000000    0.1379996
458600.0000000    0.1318753
458640.0000000    0.1302683
458680.0000000    0.1319616
458720.0000000    0.1292222
458760.0000000    0.1274108
458800.0000000    0.1258112
458840.0000000    0.1297669
458880.0000000    0.1262953
458920.0000000    0.1285087
458960.0000000    0.1250426
459000.0000000    0.1349538
459040.0000000    0.1240869
459080.0000000    0.1176740
459120.0000000    0.1267860
459160.0000000    0.1261013
459200.0000000    0.1279690
459240.0000000    0.1341513
459280.0000000    0.1211583
459320.0000000    0.1252114
459360.0000000    0.1128638
459400.0000000    0.1306994
459440.0000000    0.1401895
459480.0000000    0.1277572
459520.0000000    0.1252406
459560.0000000    0.1231027
459600.0000000    0.1199525
459640.0000000    0.1293312
459680.0000000    0.1193562
459720.0000000    0.1190072
459760.0000000    0.1294756
459800.0000000    0.1190277
459840.0000000    0.1133250
459880.0000000    0.1170710
459920.0000000    0.1173147
459960.0000000    0.1135277
460000.0000000    0.1141227
460040.0000000    0.1229563
460080.0000000    0.1169562
460120.0000000    0.1174278
460160.0000000    0.1210478
460200.0000000    0.1240665
460240.0000000    0.1218422
460280.0000000    0.1274889
460320.0000000    0.1264405
460360.0000000    0.1163956
460400.0000000    0.1297038
460440.0000000    0.1300910
460480.0000000    0.1044494
460520.0000000    0.1293400
460560.0000000    0.1335931
460600.0000000    0.1287333
460640.0000000    0.1321848
460680.0000000    0.1428257
460720.0000000    0.1298283
460760.0000000    0.1219551
460800.0000000    0.1310643
460840.0000000    0.1291958
460880.0000000    0.1271860
460920.0000000    0.1195455
460960.0000000    0.1275694
461000.0000000    0.1231661
461040.0000000    0.1279394
461080.0000000    0.1190943
461120.0000000    0.1344488
461160.0000000    0.1267611
461200.0000000    0.1334136
461240.0000000    0.1227447
461280.0000000    0.1155107
461320.0000000    0.1298095
461360.0000000    0.1160844
461400.0000000    0.1317715
461440.0000000    0.1189268
461480.0000000    0.1107347
461520.0000000    0.1166865
461560.0000000    0.1167371
461600.0000000    0.1188967
461640.0000000    0.1196853
461680.0000000    0.1127910
461720.0000000    0.1198338
461760.0000000    0.1140572
461800.0000000    0.1074038
461840.0000000    0.1162366
461880.0000000    0.1225475
461920.0000000    0.1204437
461960.0000000    0.1164685
462000.0000000    0.1180775
462040.0000000    0.1262429
462080.0000000    0.1248945
462120.0000000    0.1062621
462160.0000000    0.1274950
462200.0000000    0.1219005
462240.0000000    0.1322491
462280.0000000    0.1330121
462320.0000000    0.1297187
462360.0000000    0.1309393
462400.0000000    0.1394363
462440.0000000    0.1305741
462480.0000000    0.1285778
462520.0000000    0.1341537
462560.0000000    0.1218304
462600.0000000    0.1217624
462640.0000000    0.1350601
462680.0000000    0.1421700
462720.0000000    0.1296540
462760.0000000    0.1251616
462800.0000000    0.1206485
462840.0000000    0.1326798
462880.0000000    0.1307336
462920.0000000    0.1244691
462960.0000000    0.1381582
463000.0000000    0.1236853
463040.0000000    0.1137747
463080.0000000    0.1210278
463120.0000000    0.1259809
463160.0000000    0.1288096
463200.0000000    0.1290109
463240.0000000    0.1149589
463280.0000000    0.1173639
463320.0000000    0.1153546
463360.0000000    0.1149484
463400.0000000    0.1090958
463440.0000000    0.1149869
463480.0000000    0.1295304
463520.0000000    0.1248471
463560.0000000    0.1208777
463600.0000000    0.1238092
463640.0000000    0.1073306
463680.0000000    0.1235280
463720.0000000    0.1078465
463760.0000000    0.1174481
463800.0000000    0.1150950
463840.0000000    0.1059640
463880.0000000    0.1051177
463920.0000000    0.1089680
463960.0000000    0.1057649
464000.0000000    0.1051896
464040.0000000    0.1051011
464080.0000000    0.1111542
464120.0000000    0.1022430
464160.0000000    0.1075787
464200.0000000    0.1098284
464240.0000000    0.1072187
464280.0000000    0.1070821
464320.0000000    0.1040697
464360.0000000    0.1053595
464400.0000000    0.0963046
464440.0000000    0.1001686
464480.0000000    0.0984284
464520.0000000    0.1109649
464560.0000000    0.1074470
464600.0000000    0.1118348
464640.0000000    0.1068543
464680.0000000    0.1028957
464720.0000000    0.1045344
464760.0000000    0.1006704
464800.0000000    0.0978218
464840.0000000    0.1074230
464880.0000000    0.1111466
464920.0000000    0.1052369
464960.0000000    0.1087357
465000.0000000    0.1092451
465040.0000000    0.1051051
465080.0000000    0.1099238
465120.0000000    0.1112975
465160.0000000    0.1169643
465200.0000000    0.1128842
465240.0000000    0.1121441
465280.0000000    0.1058836
465320.0000000    0.1046453
465360.0000000    0.0944624
465400.0000000    0.1029068
465440.0000000    0.1144869
465480.0000000    0.1115777
465520.0000000    0.1081867
465560.0000000    0.1048911
465600.0000000    0.1060968
465640.0000000    0.1012806
465680.0000000    0.1118893
465720.0000000    0.1083294
465760.0000000    0.0972822
465800.0000000    0.1096446
465840.0000000    0.1133803
465880.0000000    0.1197391
465920.0000000    0.1245358
465960.0000000    0.1186006
466000.0000000    0.1203490
466040.0000000    0.1117367
466080.0000000    0.1089526
466120.0000000    0.1161887
466160.0000000    0.1156861
466200.0000000    0.1152051
466240.0000000    0.1230080
466280.0000000    0.1171547
466320.0000000    0.1256005
466360.0000000    0.1141507
466400.0000000    0.1160677
466440.0000000    0.1176757
466480.0000000    0.1230934
466520.0000000    0.1148557
466560.0000000    0.1187406
466600.0000000    0.1173212
466640.0000000    0.1170409
466680.0000000    0.1182882
466720.0000000    0.1093321
466760.0000000    0.1079736
466800.0000000    0.1162325
466840.0000000    0.1102297
466880.0000000    0.1194624
466920.0000000    0.1145450
466960.0000000    0.1148752
467000.0000000    0.1238003
467040.0000000    0.1158553
467080.0000000    0.1167657
467120.0000000    0.1185800
467160.0000000    0.1080319
467200.0000000    0.1168346
467240.0000000    0.1224156
467280.0000000    0.1140314
467320.0000000    0.1096487
467360.0000000    0.1168412
467400.0000000    0.1137073
467440.0000000    0.1035662
467480.0000000    0.1054444
467520.0000000    0.1068071
467560.0000000    0.1010295
467600.0000000    0.0996037
467640.0000000    0.1035939
467680.0000000    0.0966215
467720.0000000    0.1031223
467760.0000000    0.0939960
467800.0000000    0.0987960
467840.0000000    0.1040733
467880.0000000    0.1063246
467920.0000000    0.1009157
467960.0000000    0.0922722
468000.0000000    0.0843410
468040.0000000    0.1013537
468080.0000000    0.1052786
468120.0000000    0.1062913
468160.0000000    0.1088263
468200.0000000    0.1188230
468240.0000000    0.1147829
468280.0000000    0.1057115
468320.0000000    0.0976359
468360.0000000    0.1070567
468400.0000000    0.1023514
468440.0000000    0.1083691
468480.0000000    0.0960233
468520.0000000    0.0934793
468560.0000000    0.0998165
468600.0000000    0.0979018
468640.0000000    0.1081122
468680.0000000    0.1111497
468720.0000000    0.1081385
468760.0000000    0.0981032
468800.0000000    0.1187378
468840.0000000    0.1053193
468880.0000000    0.0949349
468920.0000000    0.0922119
468960.0000000    0.1140207
469000.0000000    0.1047898
469040.0000000    0.0955898
469080.0000000    0.0865189
469120.0000000    0.1075901
469160.0000000    0.0981435
469200.0000000    0.0971950
469240.0000000    0.1057286
469280.0000000    0.1042513
469320.0000000    0.1024059
469360.0000000    0.1179416
469400.0000000    0.1102139
469440.0000000    0.1013040
469480.0000000    0.0985270
469520.0000000    0.1142508
469560.0000000    0.1070893
469600.0000000    0.1043290
469640.0000000    0.0894232
469680.0000000    0.1049563
469720.0000000    0.0889313
469760.0000000    0.0853447
469800.0000000    0.0927546
469840.0000000    0.1027103
469880.0000000    0.1027325
469920.0000000    0.1060446
469960.0000000    0.1048148
470000.0000000    0.0941680
470040.0000000    0.1019188
470080.0000000    0.1178654
470120.0000000    0.1045972
470160.0000000    0.1160345
470200.0000000    0.1070895
470240.0000000    0.1295572
470280.0000000    0.1122432
470320.0000000    0.1099495
470360.0000000    0.1186804
470400.0000000    0.1113842
470440.0000000    0.1141996
470480.0000000    0.1259097
470520.0000000    0.1058716
470560.0000000    0.1108554
470600.0000000    0.0855413
470640.0000000    0.0945467
470680.0000000    0.1016835
470720.0000000    0.0941791
470760.0000000    0.0886305
470800.0000000    0.0928836
470840.0000000    0.1031685
470880.0000000    0.0972839
470920.0000000    0.0942509
470960.0000000    0.1093316
471000.0000000    0.1045703
471040.0000000    0.0917683
471080.0000000    0.1021979
471120.0000000    0.0920556
471160.0000000    0.1089880
471200.0000000    0.1033978
471240.0000000    0.1055486
471280.0000000    0.1103150
471320.0000000    0.1071226
471360.0000000    0.1083419
471400.0000000    0.0986753
471440.0000000    0.1029207
471480.0000000    0.0958331
471520.0000000    0.1063993
471560.0000000    0.1052066
471600.0000000    0.1046535
471640.0000000    0.0952507
471680.0000000    0.1012265
471720.0000000    0.0998520
471760.0000000    0.0977204
471800.0000000    0.0867157
471840.0000000    0.0981773
471880.0000000    0.1050145
471920.0000000    0.1001407
471960.0000000    0.1111977
472000.0000000    0.1086473
472040.0000000    0.1021338
472080.0000000    0.1140675
472120.0000000    0.1144616
472160.0000000    0.1106462
472200.0000000    0.1080981
472240.0000000    0.1088291
472280.0000000    0.1124771
472320.0000000    0.1161720
472360.0000000    0.1119774
472400.0000000    0.1074869
472440.0000000    0.0987633
472480.0000000    0.1077516
472520.0000000    0.0988342
472560.0000000    0.1125530
472600.0000000    0.0974036
472640.0000000    0.0997579
472680.0000000    0.1186634
472720.0000000    0.1083033
472760.0000000    0.1187535
472800.0000000    0.1128220
472840.0000000    0.0978101
472880.0000000    0.1018995
472920.0000000    0.1014846
472960.0000000    0.1159346
473000.0000000    0.1148817
473040.0000000    0.1088777
473080.0000000    0.0996347
473120.0000000    0.1084372
473160.0000000    0.1070801
473200.0000000    0.1104557
473240.0000000    0.1014499
473280.0000000    0.0979625
473320.0000000    0.1046776
473360.0000000    0.1047989
473400.0000000    0.1019647
473440.0000000    0.1061302
473480.0000000    0.1001973
473520.0000000    0.1051558
473560.0000000    0.1067785
473600.0000000    0.0985832
473640.0000000    0.1168512
473680.0000000    0.1176292
473720.0000000    0.1136855
473760.0000000    0.1016494
473800.0000000    0.1065765
473840.0000000    0.1232223
473880.0000000    0.1123820
473920.0000000    0.1118222
473960.0000000    0.1114599
474000.0000000    0.1145665
474040.0000000    0.1041922
474080.0000000    0.1077014
474120.0000000    0.1000175
474160.0000000    0.1016464
474200.0000000    0.0959294
474240.0000000    0.1043373
474280.0000000    0.0993375
474320.0000000    0.1032222
474360.0000000    0.1037142
474400.0000000    0.1041529
474440.0000000    0.0994332
474480.0000000    0.1062447
474520.0000000    0.0936020
474560.0000000    0.0963656
474600.0000000    0.1020546
474640.0000000    0.1053946
474680.0000000    0.0994340
474720.0000000    0.1005248
474760.0000000    0.0986153
474800.0000000    0.1024776
474840.0000000    0.1049609
474880.0000000    0.0902598
474920.0000000    0.0981700
474960.0000000    0.1021940
475000.0000000    0.0976867
475040.0000000    0.0972237
475080.0000000    0.1058458
475120.0000000    0.0960695
475160.0000000    0.1013760
475200.0000000    0.1013300
475240.0000000    0.1096996
475280.0000000    0.1116209
475320.0000000    0.0997955
475360.0000000    0.1140759
475400.0000000    0.1057212
475440.0000000    0.1073840
475480.0000000    0.0986197
475520.0000000    0.1010481
475560.0000000    0.1022082
475600.0000000    0.1200083
475640.0000000    0.1166084
475680.0000000    0.1051902
475720.0000000    0.1107930
475760.0000000    0.1033051
475800.0000000    0.1197667
475840.0000000    0.1107393
475880.0000000    0.1133713
475920.0000000    0.1034418
475960.0000000    0.1058016
476000.0000000    0.1080547
476040.0000000    0.0981067
476080.0000000    0.1077530
476120.0000000    0.1001576
476160.0000000    0.0960116
476200.0000000    0.1070203
476240.0000000    0.1072859
476280.0000000    0.1017262
476320.0000000    0.1005965
476360.0000000    0.0995653
476400.0000000    0.1091926
476440.0000000    0.1060066
476480.0000000    0.1003021
476520.0000000    0.1053083
476560.0000000    0.1077509
476600.0000000    0.1012000
476640.0000000    0.0965194
476680.0000000    0.1100409
476720.0000000    0.1030496
476760.0000000    0.0962578
476800.0000000    0.1014166
476840.0000000    0.1046884
476880.0000000    0.1095125
476920.0000000    0.1067218
476960.0000000    0.1018442
477000.0000000    0.1130329
477040.0000000    0.1058240
477080.0000000    0.1150783
477120.0000000    0.1030341
477160.0000000    0.1008170
477200.0000000    0.0990296
477240.0000000    0.1021907
477280.0000000    0.1078185
477320.0000000    0.1008395
477360.0000000    0.1078213
477400.0000000    0.1033557
477440.0000000    0.1021550
477480.0000000    0.1012178
477520.0000000    0.1079815
477560.0000000    0.1118339
477600.0000000    0.1045306
477640.0000000    0.1098473
477680.0000000    0.1068400
477720.0000000    0.1082317
477760.0000000    0.1128539
477800.0000000    0.0973320
477840.0000000    0.1060109
477880.0000000    0.0982356
477920.0000000    0.0984826
477960.0000000    0.0960286
478000.0000000    0.1039737
478040.0000000    0.1100522
478080.0000000    0.1069021
478120.0000000    0.1081168
478160.0000000    0.1036421
478200.0000000    0.1082394
478240.0000000    0.1012230
478280.0000000    0.1034899
478320.0000000    0.1009263
478360.0000000    0.1028634
478400.0000000    0.0992736
478440.0000000    0.1032740
478480.0000000    0.0975346
478520.0000000    0.1021597
478560.0000000    0.0973035
478600.0000000    0.0914492
478640.0000000    0.1098122
478680.0000000    0.1120407
478720.0000000    0.1057609
478760.0000000    0.1141787
478800.0000000    0.1109961
478840.0000000    0.1085551
478880.0000000    0.1047022
478920.0000000    0.1024078
478960.0000000    0.1055197
479000.0000000    0.0995191
479040.0000000    0.0984728
479080.0000000    0.0925188
479120.0000000    0.0903340
479160.0000000    0.0919960
479200.0000000    0.0943577
479240.0000000    0.0971639
479280.0000000    0.0933568
479320.0000000    0.0953699
479360.0000000    0.0943249
479400.0000000    0.1003838
479440.0000000    0.0990491
479480.0000000    0.1035670
479520.0000000    0.0902498
479560.0000000    0.0963058
479600.0000000    0.1011448
479640.0000000    0.1063596
479680.0000000    0.1096951
479720.0000000    0.1103382
479760.0000000    0.1243427
479800.0000000    0.1078763
479840.0000000    0.1114864
479880.0000000    0.1025902
479920.0000000    0.1146361
479960.0000000    0.1034268
480000.0000000    0.1058856
480040.0000000    0.0999495
480080.0000000    0.0919127
480120.0000000    0.0915529
480160.0000000    0.1075809
480200.0000000    0.1085599
480240.0000000    0.1064779
480280.0000000    0.1017495
480320.0000000    0.0950267
480360.0000000    0.1030322
480400.0000000    0.1074994
480440.0000000    0.1074768
480480.0000000    0.1026326
480520.0000000    0.0982182
480560.0000000    0.1099080
480600.0000000    0.1068549
480640.0000000    0.1009758
480680.0000000    0.0992150
480720.0000000    0.1077906
480760.0000000    0.1005612
480800.0000000    0.0968203
480840.0000000    0.1061768
480880.0000000    0.1092525
480920.0000000    0.0907029
480960.0000000    0.0913042
481000.0000000    0.0904810
481040.0000000    0.1032321
481080.0000000    0.0976657
481120.0000000    0.1098901
481160.0000000    0.1003637
481200.0000000    0.0972993
481240.0000000    0.0991845
481280.0000000    0.1003238
481320.0000000    0.1023604
481360.0000000    0.0928687
481400.0000000    0.0971675
481440.0000000    0.0979104
481480.0000000    0.1020397
481520.0000000    0.1132766
481560.0000000    0.1008092
481600.0000000    0.1143287
481640.0000000    0.1034111
481680.0000000    0.1055126
481720.0000000    0.1045964
481760.0000000    0.0991284
481800.0000000    0.0940815
481840.0000000    0.1050692
481880.0000000    0.0905394
481920.0000000    0.0928914
481960.0000000    0.0986060
482000.0000000    0.0974182
482040.0000000    0.0845287
482080.0000000    0.0806599
482120.0000000    0.0995998
482160.0000000    0.0835373
482200.0000000    0.0924341
482240.0000000    0.0937997
482280.0000000    0.0991207
482320.0000000    0.0878525
482360.0000000    0.0875338
482400.0000000    0.0925941
482440.0000000    0.0858120
482480.0000000    0.1043132
482520.0000000    0.0911961
482560.0000000    0.0981267
482600.0000000    0.0985584
482640.0000000    0.0985239
482680.0000000    0.0973769
482720.0000000    0.0932992
482760.0000000    0.1015217
482800.0000000    0.1019690
482840.0000000    0.0930967
482880.0000000    0.1000527
482920.0000000    0.0986858
482960.0000000    0.0952301
483000.0000000    0.0969976
483040.0000000    0.0954715
483080.0000000    0.0999154
483120.0000000    0.1027498
483160.0000000    0.0998401
483200.0000000    0.0950118
483240.0000000    0.0970946
483280.0000000    0.1004206
483320.0000000    0.1009293
483360.0000000    0.0925622
483400.0000000    0.1062803
483440.0000000    0.0972364
483480.0000000    0.0997832
483520.0000000    0.0985361
483560.0000000    0.1070660
483600.0000000    0.1050174
483640.0000000    0.1187837
483680.0000000    0.1123841
483720.0000000    0.1151434
483760.0000000    0.1047905
483800.0000000    0.1032955
483840.0000000    0.1089041
483880.0000000    0.1066623
483920.0000000    0.0931439
483960.0000000    0.0956088
484000.0000000    0.1047375
484040.0000000    0.0928331
484080.0000000    0.1004419
484120.0000000    0.1096489
484160.0000000    0.1121683
484200.0000000    0.1156238
484240.0000000    0.1003786
484280.0000000    0.1097400
484320.0000000    0.1072514
484360.0000000    0.1160109
484400.0000000    0.1138318
484440.0000000    0.1080793
484480.0000000    0.1115881
484520.0000000    0.1015802
484560.0000000    0.1003835
484600.0000000    0.1009835
484640.0000000    0.0927088
484680.0000000    0.1036074
484720.0000000    0.0974227
484760.0000000    0.1072829
484800.0000000    0.1058791
484840.0000000    0.0952966
484880.0000000    0.0972216
484920.0000000    0.1099051
484960.0000000    0.1017847
485000.0000000    0.1066207
485040.0000000    0.1080742
485080.0000000    0.1119945
485120.0000000    0.1074061
485160.0000000    0.1026256
485200.0000000    0.1139735
485240.0000000    0.1214664
485280.0000000    0.1139006
485320.0000000    0.1030548
485360.0000000    0.0998954
485400.0000000    0.1020678
485440.0000000    0.1039030
485480.0000000    0.1030687
485520.0000000    0.0953930
485560.0000000    0.1074179
485600.0000000    0.1056243
485640.0000000    0.0995190
485680.0000000    0.1046394
485720.0000000    0.1037364
485760.0000000    0.1005009
485800.0000000    0.1049877
485840.0000000    0.1018832
485880.0000000    0.1041321
485920.0000000    0.1104294
485960.0000000    0.1133847
486000.0000000    0.1031747
486040.0000000    0.1048157
486080.0000000    0.1128233
486120.0000000    0.1085620
486160.0000000    0.1063870
486200.0000000    0.1068350
486240.0000000    0.1052078
486280.0000000    0.1034882
486320.0000000    0.1042954
486360.0000000    0.1037648
486400.0000000    0.0992955
486440.0000000    0.0981521
486480.0000000    0.1065725
486520.0000000    0.0972573
486560.0000000    0.1046342
486600.0000000    0.1006949
486640.0000000    0.1062730
486680.0000000    0.0920497
486720.0000000    0.0988829
486760.0000000    0.1043629
486800.0000000    0.0991628
486840.0000000    0.0968686
486880.0000000    0.1062732
486920.0000000    0.0935738
486960.0000000    0.0960505
487000.0000000    0.0960465
487040.0000000    0.1007141
487080.0000000    0.1034864
487120.0000000    0.1054259
487160.0000000    0.1168574
487200.0000000    0.1029020
487240.0000000    0.1056681
487280.0000000    0.1071820
487320.0000000    0.1277404
487360.0000000    0.1114212
487400.0000000    0.1190328
487440.0000000    0.1131228
487480.0000000    0.1032526
487520.0000000    0.1040612
487560.0000000    0.0940121
487600.0000000    0.1005834
487640.0000000    0.1063094
487680.0000000    0.1014610
487720.0000000    0.0971677
487760.0000000    0.0929949
487800.0000000    0.0978584
487840.0000000    0.0865384
487880.0000000    0.0893394
487920.0000000    0.1043003
487960.0000000    0.0956986
488000.0000000    0.0981160
488040.0000000    0.0950516
488080.0000000    0.0971751
488120.0000000    0.1034531
488160.0000000    0.0955392
488200.0000000    0.0964883
488240.0000000    0.1062379
488280.0000000    0.1035308
488320.0000000    0.0972527
488360.0000000    0.0933355
488400.0000000    0.0957663
488440.0000000    0.0907032
488480.0000000    0.0984821
488520.0000000    0.0872026
488560.0000000    0.0999296
488600.0000000    0.0901306
488640.0000000    0.0993467
488680.0000000    0.1059515
488720.0000000    0.0930674
488760.0000000    0.0962590
488800.0000000    0.0939988
488840.0000000    0.0997368
488880.0000000    0.0943290
488920.0000000    0.1056740
488960.0000000    0.0979932
489000.0000000    0.0998781
489040.0000000    0.1091849
489080.0000000    0.0971503
489120.0000000    0.0956718
489160.0000000    0.0966692
489200.0000000    0.1108880
489240.0000000    0.1023536
489280.0000000    0.1038149
489320.0000000    0.1039259
489360.0000000    0.1044107
489400.0000000    0.0869022
489440.0000000    0.1121824
489480.0000000    0.0975975
489520.0000000    0.1031924
489560.0000000    0.0941672
489600.0000000    0.0901854
489640.0000000    0.1002373
489680.0000000    0.0955837
489720.0000000    0.0902501
489760.0000000    0.0957272
489800.0000000    0.1039793
489840.0000000    0.0921891
489880.0000000    0.0982891
489920.0000000    0.1085105
489960.0000000    0.0985255
490000.0000000    0.0911149
490040.0000000    0.1021084
490080.0000000    0.1115796
490120.0000000    0.1093635
490160.0000000    0.1038029
490200.0000000    0.1097972
490240.0000000    0.1035363
490280.0000000    0.0953542
490320.0000000    0.0928940
490360.0000000    0.0929491
490400.0000000    0.1073375
490440.0000000    0.1090556
490480.0000000    0.0908897
490520.0000000    0.1017256
490560.0000000    0.0919670
490600.0000000    0.1093999
490640.0000000    0.1211292
490680.0000000    0.0983035
490720.0000000    0.1080931
490760.0000000    0.1035444
490800.0000000    0.0948389
490840.0000000    0.1001879
490880.0000000    0.0909467
490920.0000000    0.0984435
490960.0000000    0.0915085
491000.0000000    0.0954537
491040.0000000    0.1005965
491080.0000000    0.1061764
491120.0000000    0.1014497
491160.0000000    0.1003501
491200.0000000    0.1080710
491240.0000000    0.0991250
491280.0000000    0.1036655
491320.0000000    0.0947776
491360.0000000    0.0990292
491400.0000000    0.1064669
491440.0000000    0.1167209
491480.0000000    0.1018056
491520.0000000    0.1207175
491560.0000000    0.1168047
491600.0000000    0.1155014
491640.0000000    0.1153309
491680.0000000    0.1144550
491720.0000000    0.1074982
491760.0000000    0.1110062
491800.0000000    0.0945407
491840.0000000    0.0944463
491880.0000000    0.1087886
491920.0000000    0.0974950
491960.0000000    0.1033269
492000.0000000    0.1109078
492040.0000000    0.1081983
492080.0000000    0.0939513
492120.0000000    0.0968307
492160.0000000    0.1027126
492200.0000000    0.0991566
492240.0000000    0.1070163
492280.0000000    0.0961056
492320.0000000    0.1015708
492360.0000000    0.1049876
492400.0000000    0.0973048
492440.0000000    0.0980832
492480.0000000    0.1095833
492520.0000000    0.0974163
492560.0000000    0.1003526
492600.0000000    0.1013807
492640.0000000    0.1075044
492680.0000000    0.1020739
492720.0000000    0.0995426
492760.0000000    0.1095292
492800.0000000    0.0983215
492840.0000000    0.1001902
492880.0000000    0.1016344
492920.0000000    0.1019289
492960.0000000    0.0976176
493000.0000000    0.0959598
493040.0000000    0.0955006
493080.0000000    0.0941990
493120.0000000    0.0954929
493160.0000000    0.0981667
493200.0000000    0.1115350
493240.0000000    0.1035829
493280.0000000    0.1065911
493320.0000000    0.1075486
493360.0000000    0.1076685
493400.0000000    0.1086759
493440.0000000    0.1009392
493480.0000000    0.1050840
493520.0000000    0.0994642
493560.0000000    0.1059054
493600.0000000    0.1010055
493640.0000000    0.1052663
493680.0000000    0.1084206
493720.0000000    0.1040290
493760.0000000    0.1033017
493800.0000000    0.1111896
493840.0000000    0.1057551
493880.0000000    0.1106034
493920.0000000    0.1122144
493960.0000000    0.1027622
494000.0000000    0.1073623
494040.0000000    0.1091196
494080.0000000    0.0950274
494120.0000000    0.1030066
494160.0000000    0.1091285
494200.0000000    0.1139764
494240.0000000    0.1119206
494280.0000000    0.1143732
494320.0000000    0.1053769
494360.0000000    0.1033723
494400.0000000    0.1061975
494440.0000000    0.1019558
494480.0000000    0.1000094
494520.0000000    0.0986952
494560.0000000    0.0999662
494600.0000000    0.1130802
494640.0000000    0.1040464
494680.0000000    0.1067615
494720.0000000    0.1011532
494760.0000000    0.1001138
494800.0000000    0.1086694
494840.0000000    0.1084021
494880.0000000    0.1023866
494920.0000000    0.1075057
494960.0000000    0.0990749
495000.0000000    0.1117313
495040.0000000    0.1158503
495080.0000000    0.1065602
495120.0000000    0.1010068
495160.0000000    0.1067843
495200.0000000    0.1067406
495240.0000000    0.0969446
495280.0000000    0.1160948
495320.0000000    0.1015756
495360.0000000    0.1066060
495400.0000000    0.1024173
495440.0000000    0.0957408
495480.0000000    0.0981374
495520.0000000    0.0919112
495560.0000000    0.1014028
495600.0000000    0.0999841
495640.0000000    0.1087701
495680.0000000    0.1020898
495720.0000000    0.1003201
495760.0000000    0.1016148
495800.0000000    0.0947892
495840.0000000    0.0913391
495880.0000000    0.0964091
495920.0000000    0.1003139
495960.0000000    0.1027244
496000.0000000    0.0926505
496040.0000000    0.0927833
496080.0000000    0.1060965
496120.0000000    0.1036632
496160.0000000    0.0962344
496200.0000000    0.0985544
496240.0000000    0.0925676
496280.0000000    0.0933829
496320.0000000    0.0994223
496360.0000000    0.1041502
496400.0000000    0.0944748
496440.0000000    0.0975200
496480.0000000    0.1017437
496520.0000000    0.0935022
496560.0000000    0.1091169
496600.0000000    0.0989874
496640.0000000    0.0955401
496680.0000000    0.0970435
496720.0000000    0.0917191
496760.0000000    0.0962061
496800.0000000    0.0968698
496840.0000000    0.0910658
496880.0000000    0.0959702
496920.0000000    0.0996359
496960.0000000    0.1020367
497000.0000000    0.0888582
497040.0000000    0.0895319
497080.0000000    0.0938132
497120.0000000    0.0936907
497160.0000000    0.0949405
497200.0000000    0.1074976
497240.0000000    0.0908044
497280.0000000    0.0969506
497320.0000000    0.1005135
497360.0000000    0.1063795
497400.0000000    0.1007516
497440.0000000    0.0983196
497480.0000000    0.1109906
497520.0000000    0.1050293
497560.0000000    0.1102249
497600.0000000    0.0987038
497640.0000000    0.0997250
497680.0000000    0.1055462
497720.0000000    0.1113418
497760.0000000    0.1037831
497800.0000000    0.0964958
497840.0000000    0.0923561
497880.0000000    0.0959507
497920.0000000    0.0970956
497960.0000000    0.0986842
498000.0000000    0.0920909
498040.0000000    0.0984211
498080.0000000    0.1097796
498120.0000000    0.1022495
498160.0000000    0.0965838
498200.0000000    0.0969671
498240.0000000    0.0998437
498280.0000000    0.0946323
498320.0000000    0.1094026
498360.0000000    0.1162065
498400.0000000    0.1038430
498440.0000000    0.1019990
498480.0000000    0.1055444
498520.0000000    0.1070797
498560.0000000    0.1012963
498600.0000000    0.1043215
498640.0000000    0.1108670
498680.0000000    0.1030290
498720.0000000    0.1156911
498760.0000000    0.1190004
498800.0000000    0.1114664
498840.0000000    0.1164677
498880.0000000    0.1068351
498920.0000000    0.1122156
498960.0000000    0.1095172
499000.0000000    0.0968678
499040.0000000    0.1127278
499080.0000000    0.1050483
499120.0000000    0.0926369
499160.0000000    0.1020193
499200.0000000    0.1106786
499240.0000000    0.1050798
499280.0000000    0.0937833
499320.0000000    0.0951493
499360.0000000    0.0979315
499400.0000000    0.0925841
499440.0000000    0.0909557
499480.0000000    0.0941043
499520.0000000    0.0929581
499560.0000000    0.1114282
499600.0000000    0.0997046
499640.0000000    0.0974361
499680.0000000    0.0940832
499720.0000000    0.0950153
499760.0000000    0.1037761
499800.0000000    0.1004454
499840.0000000    0.1022315
499880.0000000    0.1037247
499920.0000000    0.0987045
499960.0000000    0.0921627
500000.0000000    0.0996981
500040.0000000    0.1004608
500080.0000000    0.1057920
500120.0000000    0.1010204
500160.0000000    0.1024665
500200.0000000    0.1078530
500240.0000000    0.0994963
500280.0000000    0.1025095
500320.0000000    0.1109575
500360.0000000    0.1097279
500400.0000000    0.0995329
500440.0000000    0.1134519
500480.0000000    0.1112639
500520.0000000    0.1218583
500560.0000000    0.1166237
500600.0000000    0.1069694
500640.0000000    0.1134559
500680.0000000    0.1110303
500720.0000000    0.1122455
500760.0000000    0.1011871
500800.0000000    0.1074593
500840.0000000    0.1037465
500880.0000000    0.0944935
500920.0000000    0.0980386
500960.0000000    0.0893678
501000.0000000    0.0998278
501040.0000000    0.1025455
501080.0000000    0.0905782
501120.0000000    0.1056184
501160.0000000    0.0973453
501200.0000000    0.1076509
501240.0000000    0.1089038
501280.0000000    0.1109409
501320.0000000    0.0997496
501360.0000000    0.1117040
501400.0000000    0.0940095
501440.0000000    0.1038564
501480.0000000    0.1013153
501520.0000000    0.1007120
501560.0000000    0.1028274
501600.0000000    0.0998268
501640.0000000    0.1078488
501680.0000000    0.1062658
501720.0000000    0.1193098
501760.0000000    0.0936998
501800.0000000    0.1098316
501840.0000000    0.1138757
501880.0000000    0.1132087
501920.0000000    0.0950803
501960.0000000    0.1005435
502000.0000000    0.0981527
502040.0000000    0.0993245
502080.0000000    0.1059875
502120.0000000    0.1007667
502160.0000000    0.1014917
502200.0000000    0.0926677
502240.0000000    0.0982164
502280.0000000    0.0902698
502320.0000000    0.0957593
502360.0000000    0.1022214
502400.0000000    0.0994067
502440.0000000    0.1025611
502480.0000000    0.1023950
502520.0000000    0.1050231
502560.0000000    0.1025830
502600.0000000    0.0983317
502640.0000000    0.1006510
502680.0000000    0.1000919
502720.0000000    0.0991199
502760.0000000    0.0942612
502800.0000000    0.0974446
502840.0000000    0.1017829
502880.0000000    0.0879230
502920.0000000    0.0963359
502960.0000000    0.0998873
503000.0000000    0.1156949
503040.0000000    0.0967747
503080.0000000    0.0987116
503120.0000000    0.0980094
503160.0000000    0.0994818
503200.0000000    0.1000194
503240.0000000    0.1024164
503280.0000000    0.1050264
503320.0000000    0.1024136
503360.0000000    0.1075828
503400.0000000    0.1004941
503440.0000000    0.1056479
503480.0000000    0.1005479
503520.0000000    0.0993335
503560.0000000    0.0971065
503600.0000000    0.1135458
503640.0000000    0.1063199
503680.0000000    0.1050077
503720.0000000    0.1111118
503760.0000000    0.1094149
503800.0000000    0.1127189
503840.0000000    0.1050512
503880.0000000    0.1086931
503920.0000000    0.1133327
503960.0000000    0.1084696
504000.0000000    0.1111262
504040.0000000    0.1110043
504080.0000000    0.1050484
504120.0000000    0.0988913
504160.0000000    0.1046226
504200.0000000    0.1070821
504240.0000000    0.1108082
504280.0000000    0.0965899
504320.0000000    0.1064652
504360.0000000    0.0991862
504400.0000000    0.1054784
504440.0000000    0.1060554
504480.0000000    0.1057200
504520.0000000    0.1068202
504560.0000000    0.1066565
504600.0000000    0.1114644
504640.0000000    0.1019260
504680.0000000    0.1000762
504720.0000000    0.1181545
504760.0000000    0.1072862
504800.0000000    0.0992183
504840.0000000    0.0973280
504880.0000000    0.1091211
504920.0000000    0.1102517
504960.0000000    0.1146514
505000.0000000    0.1017945
505040.0000000    0.1031629
505080.0000000    0.1014554
505120.0000000    0.1136012
505160.0000000    0.1141840
505200.0000000    0.1164660
505240.0000000    0.1078935
505280.0000000    0.1019492
505320.0000000    0.1064963
505360.0000000    0.1046183
505400.0000000    0.1056483
505440.0000000    0.1050664
505480.0000000    0.0982075
505520.0000000    0.0977701
505560.0000000    0.1152431
505600.0000000    0.1207542
505640.0000000    0.1009284
505680.0000000    0.1038447
505720.0000000    0.1051436
505760.0000000    0.1041730
505800.0000000    0.1039829
505840.0000000    0.1025987
505880.0000000    0.1015392
505920.0000000    0.0975940
505960.0000000    0.1022907
506000.0000000    0.1033768
506040.0000000    0.1142513
506080.0000000    0.1092198
506120.0000000    0.1063300
506160.0000000    0.1156194
506200.0000000    0.1120954
506240.0000000    0.1230469
506280.0000000    0.1036522
506320.0000000    0.1098819
506360.0000000    0.1109349
506400.0000000    0.1161453
506440.0000000    0.1151102
506480.0000000    0.1075658
506520.0000000    0.1185534
506560.0000000    0.1062693
506600.0000000    0.1065571
506640.0000000    0.1038348
506680.0000000    0.1056875
506720.0000000    0.1177959
506760.0000000    0.1103845
506800.0000000    0.1099898
506840.0000000    0.1097698
506880.0000000    0.1086033
506920.0000000    0.1013198
506960.0000000    0.1166990
507000.0000000    0.0968156
507040.0000000    0.1126547
507080.0000000    0.1089258
507120.0000000    0.1113318
507160.0000000    0.1320849
507200.0000000    0.1107282
507240.0000000    0.1124139
507280.0000000    0.1086787
507320.0000000    0.1074925
507360.0000000    0.1017705
507400.0000000    0.1025418
507440.0000000    0.1070024
507480.0000000    0.1007807
507520.0000000    0.0969923
507560.0000000    0.0989235
507600.0000000    0.1086111
507640.0000000    0.1002113
507680.0000000    0.0990541
507720.0000000    0.1001678
507760.0000000    0.1038923
507800.0000000    0.1051028
507840.0000000    0.1083378
507880.0000000    0.1053447
507920.0000000    0.1100530
507960.0000000    0.1058631
508000.0000000    0.0989858
508040.0000000    0.1049556
508080.0000000    0.1060239
508120.0000000    0.1121778
508160.0000000    0.1205118
508200.0000000    0.1112524
508240.0000000    0.1043849
508280.0000000    0.1087419
508320.0000000    0.1035725
508360.0000000    0.1062555
508400.0000000    0.1025613
508440.0000000    0.1027917
508480.0000000    0.1071486
508520.0000000    0.1078399
508560.0000000    0.0964781
508600.0000000    0.1012762
508640.0000000    0.1057243
508680.0000000    0.1047870
508720.0000000    0.1035571
508760.0000000    0.1065635
508800.0000000    0.0982427
508840.0000000    0.1089213
508880.0000000    0.0994261
508920.0000000    0.1031118
508960.0000000    0.0961120
509000.0000000    0.1036703
509040.0000000    0.1046170
509080.0000000    0.1074630
509120.0000000    0.1025061
509160.0000000    0.1132256
509200.0000000    0.1213885
509240.0000000    0.1076246
509280.0000000    0.1190806
509320.0000000    0.1065514
509360.0000000    0.1060875
509400.0000000    0.1019389
509440.0000000    0.1126670
509480.0000000    0.1009641
509520.0000000    0.0999030
509560.0000000    0.1014027
509600.0000000    0.1144552
509640.0000000    0.0969362
509680.0000000    0.0974302
509720.0000000    0.1003448
509760.0000000    0.1021341
509800.0000000    0.1144107
509840.0000000    0.0983342
509880.0000000    0.0931519
509920.0000000    0.1032866
509960.0000000    0.0951507
510000.0000000    0.0964415
510040.0000000    0.0893972
510080.0000000    0.1013034
510120.0000000    0.0930103
510160.0000000    0.0933316
510200.0000000    0.1066693
510240.0000000    0.1054500
510280.0000000    0.1067454
510320.0000000    0.0948842
510360.0000000    0.1072757
510400.0000000    0.1119087
510440.0000000    0.0992294
510480.0000000    0.0924121
510520.0000000    0.1018139
510560.0000000    0.0949260
510600.0000000    0.1023382
510640.0000000    0.1136826
510680.0000000    0.1079093
510720.0000000    0.1025539
510760.0000000    0.1009474
510800.0000000    0.1130451
510840.0000000    0.1034873
510880.0000000    0.1027886
510920.0000000    0.0967173
510960.0000000    0.0981762
511000.0000000    0.1024130
511040.0000000    0.1134310
511080.0000000    0.0981338
511120.0000000    0.0953978
511160.0000000    0.1017004
511200.0000000    0.0985378
511240.0000000    0.1032345
511280.0000000    0.0935840
511320.0000000    0.1053343
511360.0000000    0.0993336
511400.0000000    0.1091933
511440.0000000    0.1062284
511480.0000000    0.1031977
511520.0000000    0.1070724
511560.0000000    0.1060441
511600.0000000    0.1135567
511640.0000000    0.1147173
511680.0000000    0.0997776
511720.0000000    0.1062468
511760.0000000    0.1118624
511800.0000000    0.1044902
511840.0000000    0.1066106
511880.0000000    0.1124021
511920.0000000    0.1036432
511960.0000000    0.1031823
512000.0000000    0.1001530
512040.0000000    0.0948747
512080.0000000    0.1017718
512120.0000000    0.1088436
512160.0000000    0.0956225
512200.0000000    0.0955060
512240.0000000    0.0982942
512280.0000000    0.1011626
512320.0000000    0.1094558
512360.0000000    0.1074039
512400.0000000    0.1004083
512440.0000000    0.1188135
512480.0000000    0.1166692
512520.0000000    0.0992426
512560.0000000    0.1030956
512600.0000000    0.1111466
512640.0000000    0.1210780
512680.0000000    0.1071396
512720.0000000    0.1045297
512760.0000000    0.1052899
512800.0000000    0.1016853
512840.0000000    0.1014026
512880.0000000    0.0937087
512920.0000000    0.1047460
512960.0000000    0.0987851
513000.0000000    0.0950419
513040.0000000    0.0926895
513080.0000000    0.0955099
513120.0000000    0.0898370
513160.0000000    0.0944218
513200.0000000    0.1023878
513240.0000000    0.0972812
513280.0000000    0.0968042
513320.0000000    0.0911905
513360.0000000    0.1026800
513400.0000000    0.0992045
513440.0000000    0.1056129
513480.0000000    0.0947571
513520.0000000    0.0922198
513560.0000000    0.0950408
513600.0000000    0.0980316
513640.0000000    0.0977093
513680.0000000    0.0874751
513720.0000000    0.0914828
513760.0000000    0.0981750
513800.0000000    0.0921688
513840.0000000    0.0986731
513880.0000000    0.0912770
513920.0000000    0.0992618
513960.0000000    0.0963163
514000.0000000    0.0978839
514040.0000000    0.1015547
514080.0000000    0.0926307
514120.0000000    0.0925148
514160.0000000    0.0921749
514200.0000000    0.0985850
514240.0000000    0.0966680
514280.0000000    0.0989254
514320.0000000    0.0987879
514360.0000000    0.0884608
514400.0000000    0.0846124
514440.0000000    0.0927749
514480.0000000    0.1020966
514520.0000000    0.0942456
514560.0000000    0.0966650
514600.0000000    0.1065519
514640.0000000    0.1043778
514680.0000000    0.1060553
514720.0000000    0.1039221
514760.0000000    0.0974380
514800.0000000    0.1025739
514840.0000000    0.1006943
514880.0000000    0.0984360
514920.0000000    0.0990524
514960.0000000    0.0908386
515000.0000000    0.0896121
515040.0000000    0.0921553
515080.0000000    0.0894865
515120.0000000    0.0980061
515160.0000000    0.0802867
515200.0000000    0.0969149
515240.0000000    0.0963832
515280.0000000    0.0986296
515320.0000000    0.0947854
515360.0000000    0.0946940
515400.0000000    0.1017432
515440.0000000    0.0975650
515480.0000000    0.0889395
515520.0000000    0.0918198
515560.0000000    0.0864218
515600.0000000    0.0962865
515640.0000000    0.0944362
515680.0000000    0.0950062
515720.0000000    0.0954295
515760.0000000    0.0929880
515800.0000000    0.0910980
515840.0000000    0.0926663
515880.0000000    0.1000774
515920.0000000    0.0946036
515960.0000000    0.0908333
516000.0000000    0.1054633
516040.0000000    0.1041041
516080.0000000    0.0983557
516120.0000000    0.0925349
516160.0000000    0.0848845
516200.0000000    0.1009758
516240.0000000    0.0969222
516280.0000000    0.0989443
516320.0000000    0.1140573
516360.0000000    0.1102131
516400.0000000    0.0914976
516440.0000000    0.1020657
516480.0000000    0.0951888
516520.0000000    0.0966969
516560.0000000    0.1097492
516600.0000000    0.0968781
516640.0000000    0.0934324
516680.0000000    0.0958546
516720.0000000    0.0937383
516760.0000000    0.0897193
516800.0000000    0.0931731
516840.0000000    0.0963319
516880.0000000    0.0970960
516920.0000000    0.0885699
516960.0000000    0.0972290
517000.0000000    0.0905051
517040.0000000    0.0982032
517080.0000000    0.1036455
517120.0000000    0.0932771
517160.0000000    0.1110352
517200.0000000    0.0926932
517240.0000000    0.0973826
517280.0000000    0.0904376
517320.0000000    0.0892092
517360.0000000    0.0933333
517400.0000000    0.0887085
517440.0000000    0.0943646
517480.0000000    0.0928741
517520.0000000    0.0971581
517560.0000000    0.0928263
517600.0000000    0.0877414
517640.0000000    0.1027205
517680.0000000    0.0948479
517720.0000000    0.0938231
517760.0000000    0.0948029
517800.0000000    0.0968483
517840.0000000    0.0886316
517880.0000000    0.0934584
517920.0000000    0.0921646
517960.0000000    0.0915130
518000.0000000    0.1013442
518040.0000000    0.1004111
518080.0000000    0.1054536
518120.0000000    0.0989092
518160.0000000    0.1085548
518200.0000000    0.0963201
518240.0000000    0.1058368
518280.0000000    0.0972381
518320.0000000    0.0980934
518360.0000000    0.0919713
518400.0000000    0.1066178
518440.0000000    0.0967815
518480.0000000    0.1056233
518520.0000000    0.0933484
518560.0000000    0.0944492
518600.0000000    0.0904103
518640.0000000    0.0952899
518680.0000000    0.1119550
518720.0000000    0.1130951
518760.0000000    0.0993233
518800.0000000    0.1077914
518840.0000000    0.1074204
518880.0000000    0.1048702
518920.0000000    0.1033061
518960.0000000    0.1047055
519000.0000000    0.1085075
519040.0000000    0.1164071
519080.0000000    0.1125914
519120.0000000    0.1117551
519160.0000000    0.1126914
519200.0000000    0.1077103
519240.0000000    0.1070059
519280.0000000    0.1209485
519320.0000000    0.1128046
519360.0000000    0.1099764
519400.0000000    0.1145121
519440.0000000    0.1085701
519480.0000000    0.0957952
519520.0000000    0.1099600
519560.0000000    0.1141358
519600.0000000    0.1032159
519640.0000000    0.0979226
519680.0000000    0.1099054
519720.0000000    0.1028519
519760.0000000    0.0891540
519800.0000000    0.0962703
519840.0000000    0.0979755
519880.0000000    0.1007192
519920.0000000    0.0997333
519960.0000000    0.1066990
520000.0000000    0.1029074
520040.0000000    0.1067217
520080.0000000    0.0970575
520120.0000000    0.1083120
520160.0000000    0.0975774
520200.0000000    0.0969259
520240.0000000    0.1045727
520280.0000000    0.1123163
520320.0000000    0.0985940
520360.0000000    0.0992236
520400.0000000    0.0973115
520440.0000000    0.1071705
520480.0000000    0.1099022
520520.0000000    0.1021962
520560.0000000    0.1001409
520600.0000000    0.1014503
520640.0000000    0.1075264
520680.0000000    0.1018658
520720.0000000    0.1121193
520760.0000000    0.1043126
520800.0000000    0.0985010
520840.0000000    0.0995923
520880.0000000    0.0987999
520920.0000000    0.1007139
520960.0000000    0.1022395
521000.0000000    0.1080250
521040.0000000    0.1135569
521080.0000000    0.1115369
521120.0000000    0.1079847
521160.0000000    0.1088289
521200.0000000    0.1082065
521240.0000000    0.0969391
521280.0000000    0.1042148
521320.0000000    0.1113738
521360.0000000    0.1129128
521400.0000000    0.1035808
521440.0000000    0.1102893
521480.0000000    0.0922284
521520.0000000    0.0991536
521560.0000000    0.1054832
521600.0000000    0.0998599
521640.0000000    0.1225220
521680.0000000    0.1127591
521720.0000000    0.1229135
521760.0000000    0.1075794
521800.0000000    0.1170835
521840.0000000    0.1118673
521880.0000000    0.1249660
521920.0000000    0.1165795
521960.0000000    0.1166213
522000.0000000    0.1189405
522040.0000000    0.1290032
522080.0000000    0.1339991
522120.0000000    0.1264146
522160.0000000    0.1274871
522200.0000000    0.1351940
522240.0000000    0.1242253
522280.0000000    0.1246696
522320.0000000    0.1426446
522360.0000000    0.1185645
522400.0000000    0.1156557
522440.0000000    0.1166833
522480.0000000    0.1337705
522520.0000000    0.1325623
522560.0000000    0.1209731
522600.0000000    0.1178570
522640.0000000    0.1104745
522680.0000000    0.1086937
522720.0000000    0.1090316
522760.0000000    0.1163194
522800.0000000    0.1147551
522840.0000000    0.1231441
522880.0000000    0.1078333
522920.0000000    0.1241977
522960.0000000    0.1165208
523000.0000000    0.1059892
523040.0000000    0.1077892
523080.0000000    0.1042050
523120.0000000    0.1057864
523160.0000000    0.1035715
523200.0000000    0.1091331
523240.0000000    0.1090659
523280.0000000    0.1156055
523320.0000000    0.1120251
523360.0000000    0.1207684
523400.0000000    0.1204018
523440.0000000    0.1148688
523480.0000000    0.1185647
523520.0000000    0.1206086
523560.0000000    0.1116531
523600.0000000    0.1139986
523640.0000000    0.1156970
523680.0000000    0.1164407
523720.0000000    0.1156411
523760.0000000    0.1208135
523800.0000000    0.1262562
523840.0000000    0.1267527
523880.0000000    0.1320799
523920.0000000    0.1240518
523960.0000000    0.1129032
524000.0000000    0.1078232
524040.0000000    0.1141343
524080.0000000    0.1080982
524120.0000000    0.1130641
524160.0000000    0.1185824
524200.0000000    0.1075213
524240.0000000    0.1149014
524280.0000000    0.1091505
524320.0000000    0.1165849
524360.0000000    0.1130764
524400.0000000    0.1114958
524440.0000000    0.1046467
524480.0000000    0.1017521
524520.0000000    0.0999765
524560.0000000    0.1043365
524600.0000000    0.1036971
524640.0000000    0.1124516
524680.0000000    0.1129762
524720.0000000    0.1192130
524760.0000000    0.1066476
524800.0000000    0.1263149
524840.0000000    0.1294144
524880.0000000    0.1118700
524920.0000000    0.1248321
524960.0000000    0.1185172
525000.0000000    0.1074174
525040.0000000    0.1049698
525080.0000000    0.1009309
525120.0000000    0.1031438
525160.0000000    0.1059928
525200.0000000    0.1058461
525240.0000000    0.1032412
525280.0000000    0.0990282
525320.0000000    0.1001269
525360.0000000    0.1130051
525400.0000000    0.1130402
525440.0000000    0.1076865
525480.0000000    0.1225303
525520.0000000    0.1083143
525560.0000000    0.1089559
525600.0000000    0.1180426
525640.0000000    0.1255952
525680.0000000    0.1186122
525720.0000000    0.1079282
525760.0000000    0.1118122
525800.0000000    0.1143539
525840.0000000    0.1201394
525880.0000000    0.1119572
525920.0000000    0.1072579
525960.0000000    0.1228589
526000.0000000    0.1145780
526040.0000000    0.1059758
526080.0000000    0.1164429
526120.0000000    0.1112258
526160.0000000    0.0995837
526200.0000000    0.1084810
526240.0000000    0.1282458
526280.0000000    0.1136085
526320.0000000    0.1234646
526360.0000000    0.1214951
526400.0000000    0.1168266
526440.0000000    0.1257543
526480.0000000    0.1118589
526520.0000000    0.1077088
526560.0000000    0.1190058
526600.0000000    0.1170536
526640.0000000    0.1234541
526680.0000000    0.1238250
526720.0000000    0.1222543
526760.0000000    0.1149314
526800.0000000    0.1072284
526840.0000000    0.1146966
526880.0000000    0.1223527
526920.0000000    0.1172414
526960.0000000    0.1179361
527000.0000000    0.1163306
527040.0000000    0.1202889
527080.0000000    0.1103956
527120.0000000    0.1146227
527160.0000000    0.1149164
527200.0000000    0.1149457
527240.0000000    0.1044406
527280.0000000    0.1107168
527320.0000000    0.1087932
527360.0000000    0.1131613
527400.0000000    0.1206150
527440.0000000    0.1219100
527480.0000000    0.1056637
527520.0000000    0.1133167
527560.0000000    0.1235970
527600.0000000    0.1182894
527640.0000000    0.1179044
527680.0000000    0.1229612
527720.0000000    0.1229762
527760.0000000    0.1279465
527800.0000000    0.1332868
527840.0000000    0.1196376
527880.0000000    0.1125153
527920.0000000    0.1176734
527960.0000000    0.1273031
528000.0000000    0.1260083
528040.0000000    0.1144507
528080.0000000    0.1262217
528120.0000000    0.1242326
528160.0000000    0.1338170
528200.0000000    0.1338231
528240.0000000    0.1236396
528280.0000000    0.1215167
528320.0000000    0.1258437
528360.0000000    0.1265085
528400.0000000    0.1210600
528440.0000000    0.1233663
528480.0000000    0.1168127
528520.0000000    0.1265129
528560.0000000    0.1144234
528600.0000000    0.1155057
528640.0000000    0.1192439
528680.0000000    0.1204635
528720.0000000    0.1186423
528760.0000000    0.1084453
528800.0000000    0.1128980
528840.0000000    0.1132143
528880.0000000    0.1077915
528920.0000000    0.1163938
528960.0000000    0.1133580
529000.0000000    0.1309961
529040.0000000    0.1229299
529080.0000000    0.1228519
529120.0000000    0.1088751
529160.0000000    0.1084554
529200.0000000    0.1008758
529240.0000000    0.1015916
529280.0000000    0.1081067
529320.0000000    0.1177722
529360.0000000    0.1173920
529400.0000000    0.1114805
529440.0000000    0.1051913
529480.0000000    0.1089399
529520.0000000    0.1074308
529560.0000000    0.1018051
529600.0000000    0.1047339
529640.0000000    0.1109292
529680.0000000    0.1067083
529720.0000000    0.1204306
529760.0000000    0.1146880
529800.0000000    0.1229376
529840.0000000    0.1193518
529880.0000000    0.1068157
529920.0000000    0.1037900
529960.0000000    0.1025869
530000.0000000    0.1033350
530040.0000000    0.1132245
530080.0000000    0.1017700
530120.0000000    0.1176398
530160.0000000    0.1009563
530200.0000000    0.1001476
530240.0000000    0.1074220
530280.0000000    0.1028718
530320.0000000    0.1057983
530360.0000000    0.1078533
530400.0000000    0.1205153
530440.0000000    0.1142795
530480.0000000    0.1146890
530520.0000000    0.1076323
530560.0000000    0.0940126
530600.0000000    0.0989740
530640.0000000    0.1120896
530680.0000000    0.1198209
530720.0000000    0.1214349
530760.0000000    0.1217633
530800.0000000    0.1242427
530840.0000000    0.1134234
530880.0000000    0.1232629
530920.0000000    0.1197664
530960.0000000    0.1233701
531000.0000000    0.1191140
531040.0000000    0.1136357
531080.0000000    0.1130386
531120.0000000    0.1113492
531160.0000000    0.1087997
531200.0000000    0.1145285
531240.0000000    0.1149993
531280.0000000    0.1162513
531320.0000000    0.1047529
531360.0000000    0.1049077
531400.0000000    0.1051539
531440.0000000    0.1153615
531480.0000000    0.1038307
531520.0000000    0.1072091
531560.0000000    0.1001768
531600.0000000    0.1027953
531640.0000000    0.1159059
531680.0000000    0.1251617
531720.0000000    0.1095189
531760.0000000    0.1198284
531800.0000000    0.1106738
531840.0000000    0.1029351
531880.0000000    0.1075718
531920.0000000    0.1050617
531960.0000000    0.1027241
532000.0000000    0.1040039
532040.0000000    0.1014633
532080.0000000    0.1065626
532120.0000000    0.1078828
532160.0000000    0.1099953
532200.0000000    0.1100314
532240.0000000    0.1073721
532280.0000000    0.1084184
532320.0000000    0.1121016
532360.0000000    0.1209254
532400.0000000    0.1143537
532440.0000000    0.1209350
532480.0000000    0.1168619
532520.0000000    0.1131450
532560.0000000    0.1096596
532600.0000000    0.1015896
532640.0000000    0.1098940
532680.0000000    0.1079594
532720.0000000    0.1037322
532760.0000000    0.0979672
532800.0000000    0.1128208
532840.0000000    0.1107325
532880.0000000    0.0958438
532920.0000000    0.1107322
532960.0000000    0.0986102
533000.0000000    0.1126703
533040.0000000    0.1014486
533080.0000000    0.1056975
533120.0000000    0.1020448
533160.0000000    0.1064901
533200.0000000    0.1007646
533240.0000000    0.0977241
533280.0000000    0.1058048
533320.0000000    0.1065115
533360.0000000    0.1106868
533400.0000000    0.1138557
533440.0000000    0.1077647
533480.0000000    0.0938772
533520.0000000    0.1198931
533560.0000000    0.1080211
533600.0000000    0.1151646
533640.0000000    0.1214608
533680.0000000    0.1159445
533720.0000000    0.1155707
533760.0000000    0.1102144
533800.0000000    0.1085208
533840.0000000    0.1093308
533880.0000000    0.1148750
533920.0000000    0.1167100
533960.0000000    0.1080550
534000.0000000    0.1152782
534040.0000000    0.1171990
534080.0000000    0.1131365
534120.0000000    0.1022126
534160.0000000    0.1118330
534200.0000000    0.1167019
534240.0000000    0.1221299
534280.0000000    0.1160441
534320.0000000    0.1197701
534360.0000000    0.1148538
534400.0000000    0.1167549
534440.0000000    0.1059027
534480.0000000    0.1267406
534520.0000000    0.1210175
534560.0000000    0.1237322
534600.0000000    0.1174722
534640.0000000    0.1150345
534680.0000000    0.1151579
534720.0000000    0.1176306
534760.0000000    0.1181648
534800.0000000    0.1280103
534840.0000000    0.1290489
534880.0000000    0.1122614
534920.0000000    0.1142478
534960.0000000    0.1082396
535000.0000000    0.1164776
535040.0000000    0.1205517
535080.0000000    0.1227520
535120.0000000    0.1068763
535160.0000000    0.1149961
535200.0000000    0.0968066
535240.0000000    0.0994956
535280.0000000    0.1096242
535320.0000000    0.1061057
535360.0000000    0.0983144
535400.0000000    0.0984353
535440.0000000    0.1009595
535480.0000000    0.1105206
535520.0000000    0.1087998
535560.0000000    0.1036354
535600.0000000    0.1029545
535640.0000000    0.1083196
535680.0000000    0.1191612
535720.0000000    0.1127438
535760.0000000    0.1185444
535800.0000000    0.1162970
535840.0000000    0.1097236
535880.0000000    0.1153309
535920.0000000    0.1121215
535960.0000000    0.1169936
536000.0000000    0.1071312
536040.0000000    0.1135131
536080.0000000    0.1286920
536120.0000000    0.1217529
536160.0000000    0.1192059
536200.0000000    0.1114937
536240.0000000    0.1183116
536280.0000000    0.0977467
536320.0000000    0.1134846
536360.0000000    0.1013339
536400.0000000    0.1038844
536440.0000000    0.1023597
536480.0000000    0.1124001
536520.0000000    0.1111220
536560.0000000    0.1106834
536600.0000000    0.1097356
536640.0000000    0.1104088
536680.0000000    0.1104497
536720.0000000    0.1028102
536760.0000000    0.1030069
536800.0000000    0.1155941
536840.0000000    0.1128861
536880.0000000    0.1096781
536920.0000000    0.1052932
536960.0000000    0.1133764
537000.0000000    0.1102353
537040.0000000    0.1267709
537080.0000000    0.1237114
537120.0000000    0.1234134
537160.0000000    0.1157207
537200.0000000    0.1141684
537240.0000000    0.1238407
537280.0000000    0.1204431
537320.0000000    0.1239901
537360.0000000    0.1062409
537400.0000000    0.1092648
537440.0000000    0.1088318
537480.0000000    0.1190593
537520.0000000    0.1072385
537560.0000000    0.1018931
537600.0000000    0.1169899
537640.0000000    0.1119423
537680.0000000    0.1089722
537720.0000000    0.1163386
537760.0000000    0.1187576
537800.0000000    0.1254140
537840.0000000    0.1219332
537880.0000000    0.1211095
537920.0000000    0.1178133
537960.0000000    0.1185185
538000.0000000    0.1259416
538040.0000000    0.1248943
538080.0000000    0.1306320
538120.0000000    0.1430902
538160.0000000    0.1198613
538200.0000000    0.1233130
538240.0000000    0.1301668
538280.0000000    0.1172666
538320.0000000    0.1333561
538360.0000000    0.1298370
538400.0000000    0.1376528
538440.0000000    0.1383655
538480.0000000    0.1202857
538520.0000000    0.1291306
538560.0000000    0.1366258
538600.0000000    0.1237209
538640.0000000    0.1133229
538680.0000000    0.1258149
538720.0000000    0.1153089
538760.0000000    0.1157812
538800.0000000    0.1154990
538840.0000000    0.1222405
538880.0000000    0.1279504
538920.0000000    0.1325463
538960.0000000    0.1247349
539000.0000000    0.1225425
539040.0000000    0.1232322
539080.0000000    0.1201547
539120.0000000    0.1115913
539160.0000000    0.1117927
539200.0000000    0.1019995
539240.0000000    0.1160134
539280.0000000    0.1078332
539320.0000000    0.1092120
539360.0000000    0.1053390
539400.0000000    0.1173267
539440.0000000    0.1213844
539480.0000000    0.1242955
539520.0000000    0.1131670
539560.0000000    0.1124671
539600.0000000    0.1055342
539640.0000000    0.1254348
539680.0000000    0.1197789
539720.0000000    0.1297472
539760.0000000    0.1198367
539800.0000000    0.1152287
539840.0000000    0.1170764
539880.0000000    0.1187312
539920.0000000    0.1220762
539960.0000000    0.1235411
540000.0000000    0.1163535
540040.0000000    0.1329357
540080.0000000    0.1114083
540120.0000000    0.1147740
540160.0000000    0.1155222
540200.0000000    0.1146210
540240.0000000    0.1030304
540280.0000000    0.1151439
540320.0000000    0.1110510
540360.0000000    0.1032879
540400.0000000    0.1000848
540440.0000000    0.1038635
540480.0000000    0.1120894
540520.0000000    0.1059484
540560.0000000    0.1123834
540600.0000000    0.1087889
540640.0000000    0.1005983
540680.0000000    0.1116001
540720.0000000    0.1082625
540760.0000000    0.1042298
540800.0000000    0.1094690
540840.0000000    0.1074743
540880.0000000    0.1049245
540920.0000000    0.1065496
540960.0000000    0.1174736
541000.0000000    0.1108442
541040.0000000    0.1064746
541080.0000000    0.1150985
541120.0000000    0.1068098
541160.0000000    0.0988865
541200.0000000    0.1125698
541240.0000000    0.1089761
541280.0000000    0.1234759
541320.0000000    0.1108372
541360.0000000    0.1007698
541400.0000000    0.1063371
541440.0000000    0.1238086
541480.0000000    0.1187099
541520.0000000    0.1213571
541560.0000000    0.1195339
541600.0000000    0.1173225
541640.0000000    0.1194237
541680.0000000    0.1166146
541720.0000000    0.1092867
541760.0000000    0.1058268
541800.0000000    0.1109767
541840.0000000    0.1149497
541880.0000000    0.1087195
541920.0000000    0.1149984
541960.0000000    0.1111261
542000.0000000    0.1084824
542040.0000000    0.1083526
542080.0000000    0.1223802
542120.0000000    0.1183378
542160.0000000    0.1189153
542200.0000000    0.1075550
542240.0000000    0.1121285
542280.0000000    0.1067739
542320.0000000    0.1091608
542360.0000000    0.1085147
542400.0000000    0.0993348
542440.0000000    0.1178283
542480.0000000    0.1073135
542520.0000000    0.1165996
542560.0000000    0.1216467
542600.0000000    0.1152444
542640.0000000    0.1121787
542680.0000000    0.1075017
542720.0000000    0.1153651
542760.0000000    0.1180639
542800.0000000    0.1086215
542840.0000000    0.1006287
542880.0000000    0.1088472
542920.0000000    0.1103212
542960.0000000    0.0990120
543000.0000000    0.1096055
543040.0000000    0.1014146
543080.0000000    0.1081590
543120.0000000    0.1073983
543160.0000000    0.1127633
543200.0000000    0.1123617
543240.0000000    0.1173368
543280.0000000    0.1104528
543320.0000000    0.1105331
543360.0000000    0.1101012
543400.0000000    0.1142604
543440.0000000    0.1128212
543480.0000000    0.1037509
543520.0000000    0.1073542
543560.0000000    0.1018659
543600.0000000    0.0997614
543640.0000000    0.1137228
543680.0000000    0.0998247
543720.0000000    0.1056476
543760.0000000    0.1040971
543800.0000000    0.1117798
543840.0000000    0.1031598
543880.0000000    0.0942875
543920.0000000    0.1078228
543960.0000000    0.1226423
544000.0000000    0.1245271
544040.0000000    0.1104922
544080.0000000    0.1028764
544120.0000000    0.1079073
544160.0000000    0.1029108
544200.0000000    0.1098135
544240.0000000    0.1071825
544280.0000000    0.1083611
544320.0000000    0.1125843
544360.0000000    0.0968797
544400.0000000    0.1132891
544440.0000000    0.1009035
544480.0000000    0.1198049
544520.0000000    0.1057114
544560.0000000    0.1107995
544600.0000000    0.0978180
544640.0000000    0.1101135
544680.0000000    0.1078745
544720.0000000    0.1052860
544760.0000000    0.1050945
544800.0000000    0.1082137
544840.0000000    0.1106520
544880.0000000    0.1079845
544920.0000000    0.1105658
544960.0000000    0.1146482
545000.0000000    0.1096627
545040.0000000    0.1056004
545080.0000000    0.1073283
545120.0000000    0.1114735
545160.0000000    0.1038496
545200.0000000    0.1113406
545240.0000000    0.1100826
545280.0000000    0.0949376
545320.0000000    0.1108116
545360.0000000    0.1069035
545400.0000000    0.1080251
545440.0000000    0.1145615
545480.0000000    0.1163209
545520.0000000    0.1083693
545560.0000000    0.1117997
545600.0000000    0.1145850
545640.0000000    0.1111351
545680.0000000    0.1204858
545720.0000000    0.1217974
545760.0000000    0.1226209
545800.0000000    0.1172703
545840.0000000    0.1124721
545880.0000000    0.1049575
545920.0000000    0.1193846
545960.0000000    0.1105319
546000.0000000    0.1299418
546040.0000000    0.1143478
546080.0000000    0.1215133
546120.0000000    0.1277062
546160.0000000    0.1236016
546200.0000000    0.1254544
546240.0000000    0.1142473
546280.0000000    0.1145136
546320.0000000    0.1414462
546360.0000000    0.1196496
546400.0000000    0.1176521
546440.0000000    0.1064570
546480.0000000    0.1129607
546520.0000000    0.1179777
546560.0000000    0.1163565
546600.0000000    0.1145597
546640.0000000    0.1139501
546680.0000000    0.1184401
546720.0000000    0.1173257
546760.0000000    0.1124947
546800.0000000    0.1167472
546840.0000000    0.1099797
546880.0000000    0.1158095
546920.0000000    0.1138278
546960.0000000    0.1039241
547000.0000000    0.1068956
547040.0000000    0.1093410
547080.0000000    0.1062810
547120.0000000    0.1113889
547160.0000000    0.1133139
547200.0000000    0.1064533
547240.0000000    0.1162929
547280.0000000    0.1200400
547320.0000000    0.1296850
547360.0000000    0.1233287
547400.0000000    0.1223712
547440.0000000    0.1265697
547480.0000000    0.1144780
547520.0000000    0.1188851
547560.0000000    0.1153367
547600.0000000    0.1308869
547640.0000000    0.1153241
547680.0000000    0.1177949
547720.0000000    0.1306276
547760.0000000    0.1168290
547800.0000000    0.1205921
547840.0000000    0.1145856
547880.0000000    0.1149136
547920.0000000    0.1203835
547960.0000000    0.1251026
548000.0000000    0.1141582
548040.0000000    0.1134530
548080.0000000    0.1156154
548120.0000000    0.1104658
548160.0000000    0.1081457
548200.0000000    0.1153141
548240.0000000    0.1148226
548280.0000000    0.1189614
548320.0000000    0.1134310
548360.0000000    0.1083911
548400.0000000    0.1107865
548440.0000000    0.1132366
548480.0000000    0.1160322
548520.0000000    0.1152352
548560.0000000    0.1123929
548600.0000000    0.1109144
548640.0000000    0.1082890
548680.0000000    0.1053655
548720.0000000    0.1109335
548760.0000000    0.1118678
548800.0000000    0.1075558
548840.0000000    0.1152195
548880.0000000    0.1155445
548920.0000000    0.1166067
548960.0000000    0.1173700
549000.0000000    0.1304969
549040.0000000    0.1183896
549080.0000000    0.1323787
549120.0000000    0.1194015
549160.0000000    0.1172207
549200.0000000    0.1134289
549240.0000000    0.1187324
549280.0000000    0.1169919
549320.0000000    0.1234215
549360.0000000    0.1238284
549400.0000000    0.1268492
549440.0000000    0.1277137
549480.0000000    0.1240942
549520.0000000    0.1216219
549560.0000000    0.1195831
549600.0000000    0.1162262
549640.0000000    0.1252297
549680.0000000    0.1314489
549720.0000000    0.1259588
549760.0000000    0.1280376
549800.0000000    0.1247397
549840.0000000    0.1249233
549880.0000000    0.1261271
549920.0000000    0.1245012
549960.0000000    0.1219000
550000.0000000    0.1238399
550040.0000000    0.1213305
550080.0000000    0.1296304
550120.0000000    0.1262644
550160.0000000    0.1216619
550200.0000000    0.1146175
550240.0000000    0.1244259
550280.0000000    0.1129457
550320.0000000    0.1122727
550360.0000000    0.1111767
550400.0000000    0.1216762
550440.0000000    0.1140734
550480.0000000    0.1176339
550520.0000000    0.1182668
550560.0000000    0.1215759
550600.0000000    0.1140135
550640.0000000    0.1122909
550680.0000000    0.1069857
550720.0000000    0.1224610
550760.0000000    0.1119863
550800.0000000    0.1196980
550840.0000000    0.1147537
550880.0000000    0.1088256
550920.0000000    0.1139039
550960.0000000    0.1238788
551000.0000000    0.1201533
551040.0000000    0.1198109
551080.0000000    0.1217494
551120.0000000    0.1138917
551160.0000000    0.1169569
551200.0000000    0.1160605
551240.0000000    0.1316449
551280.0000000    0.1189207
551320.0000000    0.1027534
551360.0000000    0.1104154
551400.0000000    0.1100266
551440.0000000    0.1163218
551480.0000000    0.1156460
551520.0000000    0.1164968
551560.0000000    0.1157774
551600.0000000    0.1158627
551640.0000000    0.1127910
551680.0000000    0.1209657
551720.0000000    0.1153594
551760.0000000    0.1079001
551800.0000000    0.1147441
551840.0000000    0.0977785
551880.0000000    0.1056756
551920.0000000    0.1048188
551960.0000000    0.1144923
552000.0000000    0.1116755
552040.0000000    0.1084125
552080.0000000    0.1118329
552120.0000000    0.1132923
552160.0000000    0.1076066
552200.0000000    0.1049280
552240.0000000    0.1107318
552280.0000000    0.1238546
552320.0000000    0.1086633
552360.0000000    0.1021007
552400.0000000    0.1071569
552440.0000000    0.1104541
552480.0000000    0.1186598
552520.0000000    0.1107711
552560.0000000    0.1100089
552600.0000000    0.1157789
552640.0000000    0.1132012
552680.0000000    0.1126753
552720.0000000    0.1094081
552760.0000000    0.1084931
552800.0000000    0.1098016
552840.0000000    0.1119130
552880.0000000    0.1093005
552920.0000000    0.1122859
552960.0000000    0.1060165
553000.0000000    0.1079704
553040.0000000    0.1103568
553080.0000000    0.1130445
553120.0000000    0.1178375
553160.0000000    0.1140717
553200.0000000    0.1175478
553240.0000000    0.1072380
553280.0000000    0.1075443
553320.0000000    0.1166222
553360.0000000    0.1124852
553400.0000000    0.1114735
553440.0000000    0.1096390
553480.0000000    0.1066435
553520.0000000    0.1040667
553560.0000000    0.1050266
553600.0000000    0.1082545
553640.0000000    0.1078756
553680.0000000    0.1115122
553720.0000000    0.1120998
553760.0000000    0.1126776
553800.0000000    0.1198015
553840.0000000    0.1139066
553880.0000000    0.1081428
553920.0000000    0.1205793
553960.0000000    0.1074109
554000.0000000    0.1139065
554040.0000000    0.1055079
554080.0000000    0.1070731
554120.0000000    0.1218961
554160.0000000    0.1150424
554200.0000000    0.1122799
554240.0000000    0.1160763
554280.0000000    0.1099454
554320.0000000    0.1140316
554360.0000000    0.1153376
554400.0000000    0.1073180
554440.0000000    0.1194825
554480.0000000    0.1111361
554520.0000000    0.1081281
554560.0000000    0.1084820
554600.0000000    0.1064670
554640.0000000    0.1175063
554680.0000000    0.1195055
554720.0000000    0.1119043
554760.0000000    0.1068940
554800.0000000    0.1096070
554840.0000000    0.1189632
554880.0000000    0.1065208
554920.0000000    0.1188420
554960.0000000    0.1053457
555000.0000000    0.1110966
555040.0000000    0.1189677
555080.0000000    0.1212364
555120.0000000    0.0994211
555160.0000000    0.1135202
555200.0000000    0.1077778
555240.0000000    0.0975903
555280.0000000    0.1210678
555320.0000000    0.1162747
555360.0000000    0.1074226
555400.0000000    0.1137379
555440.0000000    0.1153962
555480.0000000    0.1191081
555520.0000000    0.1106264
555560.0000000    0.1161257
555600.0000000    0.1099386
555640.0000000    0.1180226
555680.0000000    0.1170754
555720.0000000    0.1094414
555760.0000000    0.1111973
555800.0000000    0.1061947
555840.0000000    0.1202038
555880.0000000    0.1122257
555920.0000000    0.1157048
555960.0000000    0.1063934
556000.0000000    0.1138188
556040.0000000    0.1031495
556080.0000000    0.1069267
556120.0000000    0.1049701
556160.0000000    0.1016454
556200.0000000    0.1044923
556240.0000000    0.1055834
556280.0000000    0.1074960
556320.0000000    0.1091212
556360.0000000    0.1123871
556400.0000000    0.1009208
556440.0000000    0.1011931
556480.0000000    0.1140681
556520.0000000    0.1102395
556560.0000000    0.1077541
556600.0000000    0.1129201
556640.0000000    0.1069195
556680.0000000    0.1163414
556720.0000000    0.1082161
556760.0000000    0.1066617
556800.0000000    0.1221756
556840.0000000    0.1034460
556880.0000000    0.0975313
556920.0000000    0.1151142
556960.0000000    0.1212987
557000.0000000    0.1279514
557040.0000000    0.1157751
557080.0000000    0.1099728
557120.0000000    0.1054129
557160.0000000    0.0989575
557200.0000000    0.1019297
557240.0000000    0.1025973
557280.0000000    0.1077449
557320.0000000    0.1000903
557360.0000000    0.1141997
557400.0000000    0.0997128
557440.0000000    0.1030012
557480.0000000    0.0995873
557520.0000000    0.1031651
557560.0000000    0.1066112
557600.0000000    0.1068903
557640.0000000    0.1044291
557680.0000000    0.1058809
557720.0000000    0.1075879
557760.0000000    0.1021896
557800.0000000    0.1072653
557840.0000000    0.1238744
557880.0000000    0.1151834
557920.0000000    0.1213712
557960.0000000    0.1163330
558000.0000000    0.1114382
558040.0000000    0.1274292
558080.0000000    0.1089717
558120.0000000    0.1084345
558160.0000000    0.1087220
558200.0000000    0.1129482
558240.0000000    0.1151329
558280.0000000    0.1108563
558320.0000000    0.1069809
558360.0000000    0.1115633
558400.0000000    0.1049491
558440.0000000    0.1144484
558480.0000000    0.1042752
558520.0000000    0.1096306
558560.0000000    0.1147348
558600.0000000    0.1215110
558640.0000000    0.1086890
558680.0000000    0.1113141
558720.0000000    0.1069236
558760.0000000    0.1195742
558800.0000000    0.1141824
558840.0000000    0.1170170
558880.0000000    0.1101950
558920.0000000    0.1098525
558960.0000000    0.0970567
559000.0000000    0.1086807
559040.0000000    0.1136931
559080.0000000    0.1063660
559120.0000000    0.1088287
559160.0000000    0.1137298
559200.0000000    0.1159861
559240.0000000    0.1124428
559280.0000000    0.1137377
559320.0000000    0.1044099
559360.0000000    0.1186647
559400.0000000    0.1121777
559440.0000000    0.1182176
559480.0000000    0.1131058
559520.0000000    0.1157740
559560.0000000    0.1074209
559600.0000000    0.1086915
559640.0000000    0.1105722
559680.0000000    0.1041319
559720.0000000    0.1128169
559760.0000000    0.1195634
559800.0000000    0.1209345
559840.0000000    0.1152422
559880.0000000    0.1073451
559920.0000000    0.1199864
559960.0000000    0.1150318
560000.0000000    0.1152637
560040.0000000    0.1197880
560080.0000000    0.1155699
560120.0000000    0.1122668
560160.0000000    0.1096456
560200.0000000    0.1107502
560240.0000000    0.1159137
560280.0000000    0.1287414
560320.0000000    0.1199038
560360.0000000    0.1141880
560400.0000000    0.1123968
560440.0000000    0.1103012
560480.0000000    0.1141782
560520.0000000    0.1027438
560560.0000000    0.1071842
560600.0000000    0.1065003
560640.0000000    0.1148459
560680.0000000    0.1044512
560720.0000000    0.1103654
560760.0000000    0.1125719
560800.0000000    0.1106217
560840.0000000    0.1181247
560880.0000000    0.1184588
560920.0000000    0.1125965
560960.0000000    0.1085433
561000.0000000    0.1109461
561040.0000000    0.1078767
561080.0000000    0.1055183
561120.0000000    0.1172297
561160.0000000    0.1077611
561200.0000000    0.1241950
561240.0000000    0.1113056
561280.0000000    0.1131973
561320.0000000    0.1129962
561360.0000000    0.1139817
561400.0000000    0.1279376
561440.0000000    0.1117700
561480.0000000    0.1122765
561520.0000000    0.1111517
561560.0000000    0.1104493
561600.0000000    0.1119324
561640.0000000    0.1225849
561680.0000000    0.1206883
561720.0000000    0.1206505
561760.0000000    0.1321844
561800.0000000    0.1206553
561840.0000000    0.1100996
561880.0000000    0.1128742
561920.0000000    0.1197445
561960.0000000    0.1133959
562000.0000000    0.1065772
562040.0000000    0.1211762
562080.0000000    0.1073672
562120.0000000    0.1001623
562160.0000000    0.1163428
562200.0000000    0.1120217
562240.0000000    0.1148891
562280.0000000    0.1139829
562320.0000000    0.1135714
562360.0000000    0.1167940
562400.0000000    0.1234336
562440.0000000    0.1189313
562480.0000000    0.1133977
562520.0000000    0.1237343
562560.0000000    0.1317182
562600.0000000    0.1086595
562640.0000000    0.1190015
562680.0000000    0.1166288
562720.0000000    0.1177816
562760.0000000    0.1107492
562800.0000000    0.1149093
562840.0000000    0.1194437
562880.0000000    0.1179307
562920.0000000    0.1137844
562960.0000000    0.1158830
563000.0000000    0.1226817
563040.0000000    0.1235118
563080.0000000    0.1274484
563120.0000000    0.1187632
563160.0000000    0.1286009
563200.0000000    0.1236421
563240.0000000    0.1189693
563280.0000000    0.1132249
563320.0000000    0.1074618
563360.0000000    0.1164991
563400.0000000    0.1189465
563440.0000000    0.1209388
563480.0000000    0.1186754
563520.0000000    0.1219236
563560.0000000    0.1260844
563600.0000000    0.1277804
563640.0000000    0.1325081
563680.0000000    0.1166568
563720.0000000    0.1272236
563760.0000000    0.1196688
563800.0000000    0.1299676
563840.0000000    0.1314963
563880.0000000    0.1295061
563920.0000000    0.1197722
563960.0000000    0.1185016
564000.0000000    0.1186997
564040.0000000    0.1088877
564080.0000000    0.1173625
564120.0000000    0.1177307
564160.0000000    0.1257178
564200.0000000    0.1105641
564240.0000000    0.1151317
564280.0000000    0.1208096
564320.0000000    0.1236567
564360.0000000    0.1168981
564400.0000000    0.1088570
564440.0000000    0.1192816
564480.0000000    0.1311439
564520.0000000    0.1236775
564560.0000000    0.1164214
564600.0000000    0.1092109
564640.0000000    0.1225700
564680.0000000    0.1188714
564720.0000000    0.1158213
564760.0000000    0.1203046
564800.0000000    0.1261048
564840.0000000    0.1220214
564880.0000000    0.1199143
564920.0000000    0.1230324
564960.0000000    0.1225315
565000.0000000    0.1154958
565040.0000000    0.1187999
565080.0000000    0.1214340
565120.0000000    0.1134432
565160.0000000    0.1259468
565200.0000000    0.1145609
565240.0000000    0.1111926
565280.0000000    0.1073376
565320.0000000    0.1207910
565360.0000000    0.1208897
565400.0000000    0.1188411
565440.0000000    0.1192352
565480.0000000    0.1143476
565520.0000000    0.1205170
565560.0000000    0.1153178
565600.0000000    0.1179877
565640.0000000    0.1252672
565680.0000000    0.1055179
565720.0000000    0.1125176
565760.0000000    0.1213084
565800.0000000    0.1169583
565840.0000000    0.1213514
565880.0000000    0.1188795
565920.0000000    0.1223114
565960.0000000    0.1205502
566000.0000000    0.1103507
566040.0000000    0.1212968
566080.0000000    0.1334081
566120.0000000    0.1233466
566160.0000000    0.1309886
566200.0000000    0.1276204
566240.0000000    0.1159651
566280.0000000    0.1127960
566320.0000000    0.1154209
566360.0000000    0.1135056
566400.0000000    0.1193492
566440.0000000    0.1180968
566480.0000000    0.1169552
566520.0000000    0.1115547
566560.0000000    0.1205417
566600.0000000    0.1187418
566640.0000000    0.1181510
566680.0000000    0.1223447
566720.0000000    0.1247483
566760.0000000    0.1228031
566800.0000000    0.1233326
566840.0000000    0.1171352
566880.0000000    0.1278593
566920.0000000    0.1194355
566960.0000000    0.1259516
567000.0000000    0.1209529
567040.0000000    0.1132459
567080.0000000    0.1249195
567120.0000000    0.1263294
567160.0000000    0.1230664
567200.0000000    0.1283929
567240.0000000    0.1174275
567280.0000000    0.1259636
567320.0000000    0.1287715
567360.0000000    0.1116550
567400.0000000    0.1138998
567440.0000000    0.1181617
567480.0000000    0.1154580
567520.0000000    0.1198203
567560.0000000    0.1155073
567600.0000000    0.1133789
567640.0000000    0.1160033
567680.0000000    0.1134849
567720.0000000    0.1344814
567760.0000000    0.1154635
567800.0000000    0.1134420
567840.0000000    0.1257413
567880.0000000    0.1327114
567920.0000000    0.1288412
567960.0000000    0.1301961
568000.0000000    0.1276439
568040.0000000    0.1207164
568080.0000000    0.1103219
568120.0000000    0.1241565
568160.0000000    0.1149086
568200.0000000    0.1138824
568240.0000000    0.1181850
568280.0000000    0.1236716
568320.0000000    0.1190125
568360.0000000    0.1138741
568400.0000000    0.1154218
568440.0000000    0.1289849
568480.0000000    0.1262996
568520.0000000    0.1285222
568560.0000000    0.1297880
568600.0000000    0.1211443
568640.0000000    0.1095573
568680.0000000    0.1159429
568720.0000000    0.1147577
568760.0000000    0.1184911
568800.0000000    0.1107564
568840.0000000    0.1263190
568880.0000000    0.1310434
568920.0000000    0.1365465
568960.0000000    0.1278917
569000.0000000    0.1403443
569040.0000000    0.1405377
569080.0000000    0.1492175
569120.0000000    0.1498893
569160.0000000    0.1380137
569200.0000000    0.1407407
569240.0000000    0.1442061
569280.0000000    0.1264278
569320.0000000    0.1394040
569360.0000000    0.1453726
569400.0000000    0.1520503
569440.0000000    0.1404058
569480.0000000    0.1364818
569520.0000000    0.1307811
569560.0000000    0.1314829
569600.0000000    0.1346566
569640.0000000    0.1245769
569680.0000000    0.1332575
569720.0000000    0.1392931
569760.0000000    0.1285394
569800.0000000    0.1301990
569840.0000000    0.1375836
569880.0000000    0.1425332
569920.0000000    0.1300223
569960.0000000    0.1202006
570000.0000000    0.1179909
570040.0000000    0.1283028
570080.0000000    0.1148951
570120.0000000    0.1187322
570160.0000000    0.1214935
570200.0000000    0.1283736
570240.0000000    0.1184821
570280.0000000    0.1405703
570320.0000000    0.1256676
570360.0000000    0.1369769
570400.0000000    0.1400043
570440.0000000    0.1299873
570480.0000000    0.1570309
570520.0000000    0.1495202
570560.0000000    0.1374337
570600.0000000    0.1387561
570640.0000000    0.1275801
570680.0000000    0.1295846
570720.0000000    0.1340217
570760.0000000    0.1286883
570800.0000000    0.1328671
570840.0000000    0.1365243
570880.0000000    0.1351839
570920.0000000    0.1434513
570960.0000000    0.1454720
571000.0000000    0.1335669
571040.0000000    0.1407391
571080.0000000    0.1399132
571120.0000000    0.1578800
571160.0000000    0.1432541
571200.0000000    0.1601282
571240.0000000    0.1446346
571280.0000000    0.1263022
571320.0000000    0.1296016
571360.0000000    0.1371087
571400.0000000    0.1304826
571440.0000000    0.1452915
571480.0000000    0.1435261
571520.0000000    0.1438108
571560.0000000    0.1427768
571600.0000000    0.1329589
571640.0000000    0.1276531
571680.0000000    0.1394086
571720.0000000    0.1451530
571760.0000000    0.1346761
571800.0000000    0.1326924
571840.0000000    0.1422809
571880.0000000    0.1418425
571920.0000000    0.1427800
571960.0000000    0.1443625
572000.0000000    0.1458882
572040.0000000    0.1522798
572080.0000000    0.1408112
572120.0000000    0.1487214
572160.0000000    0.1351826
572200.0000000    0.1430960
572240.0000000    0.1398394
572280.0000000    0.1304022
572320.0000000    0.1278130
572360.0000000    0.1233537
572400.0000000    0.1315880
572440.0000000    0.1211110
572480.0000000    0.1254645
572520.0000000    0.1313403
572560.0000000    0.1347620
572600.0000000    0.1271529
572640.0000000    0.1252215
572680.0000000    0.1252950
572720.0000000    0.1308580
572760.0000000    0.1383739
572800.0000000    0.1295264
572840.0000000    0.1216106
572880.0000000    0.1227029
572920.0000000    0.1181393
572960.0000000    0.1236742
573000.0000000    0.1255481
573040.0000000    0.1152342
573080.0000000    0.1154708
573120.0000000    0.1293856
573160.0000000    0.1283651
573200.0000000    0.1254151
573240.0000000    0.1177350
573280.0000000    0.1212413
573320.0000000    0.1124738
573360.0000000    0.1244867
573400.0000000    0.1195032
573440.0000000    0.1253925
573480.0000000    0.1149150
573520.0000000    0.1179048
573560.0000000    0.1193777
573600.0000000    0.1188575
573640.0000000    0.1155812
573680.0000000    0.1229918
573720.0000000    0.1112076
573760.0000000    0.0997453
573800.0000000    0.1164357
573840.0000000    0.1158506
573880.0000000    0.1185532
573920.0000000    0.1228972
573960.0000000    0.1143643
574000.0000000    0.1128173
574040.0000000    0.1077357
574080.0000000    0.1090817
574120.0000000    0.1095194
574160.0000000    0.1151316
574200.0000000    0.1072236
574240.0000000    0.1185332
574280.0000000    0.1171640
574320.0000000    0.1128422
574360.0000000    0.1082012
[truncated: 297,950 more chars]
