# Supplementary material for: Comment on 'Valid molecular dynamics simulations of human hemoglobin require a surprisingly large box size'
Source: eLife. 2019 Jun 20;8:e44718. doi: 10.7554/eLife.44718 (PMC6586461; doi:10.7554/eLife.44718)
Supplement: Figure 1—source data 1. — The zip archive contains a README file describing which source files correspond to the different panels. [file elife-44718-fig1-data1.zip › figure1/panels_AB/120A/8/rmsd_2dn3.xvg]

# This file was created Fri Jan  4 20:56:58 2019
# Created by:
#             :-) GROMACS - gmx rms, 2018.5-dev-20181129-d5972f7 (-:
# 
# Executable:   /usr/local/gromacs/2018/2018.4-impi2017-fftw337-gcc640-cuda91/bin/gmx
# Data prefix:  /usr/local/gromacs/2018/2018.4-impi2017-fftw337-gcc640-cuda91
# Working dir:  /home/degroot/hb/2dn2/Meuwly/120a-elife/8
# Command line:
#   gmx rms -s ../../../2dn3/conf.pdb -f xx.xtc -o rmsd_2dn3.xvg -nice 0
# gmx rms is part of G R O M A C S:
#
# God Rules Over Mankind, Animals, Cosmos and Such
#
@    title "RMSD"
@    xaxis  label "Time (ps)"
@    yaxis  label "RMSD (nm)"
@TYPE xy
@ subtitle "Backbone after lsq fit to Backbone"
   0.0000000    0.2444177
  40.0000000    0.2780913
  80.0000000    0.2629521
 120.0000000    0.2622958
 160.0000000    0.2710263
 200.0000000    0.2543947
 240.0000000    0.2704511
 280.0000000    0.2798418
 320.0000000    0.3065246
 360.0000000    0.2884591
 400.0000000    0.2762429
 440.0000000    0.2826223
 480.0000000    0.2860511
 520.0000000    0.2750040
 560.0000000    0.2621736
 600.0000000    0.2625972
 640.0000000    0.2805516
 680.0000000    0.2624570
 720.0000000    0.2547970
 760.0000000    0.2614998
 800.0000000    0.2586039
 840.0000000    0.2659129
 880.0000000    0.2608141
 920.0000000    0.2670610
 960.0000000    0.2716437
1000.0000000    0.2875838
1040.0000000    0.2932148
1080.0000000    0.2691272
1120.0000000    0.2768890
1160.0000000    0.2836052
1200.0000000    0.2890230
1240.0000000    0.2799647
1280.0000000    0.2713462
1320.0000000    0.2661709
1360.0000000    0.2821106
1400.0000000    0.2680544
1440.0000000    0.2909622
1480.0000000    0.2754140
1520.0000000    0.2836403
1560.0000000    0.2851537
1600.0000000    0.2927383
1640.0000000    0.2797839
1680.0000000    0.2751895
1720.0000000    0.2598228
1760.0000000    0.2684329
1800.0000000    0.2850633
1840.0000000    0.2799990
1880.0000000    0.2905911
1920.0000000    0.2861445
1960.0000000    0.2620569
2000.0000000    0.2619479
2040.0000000    0.2738089
2080.0000000    0.2811922
2120.0000000    0.2809461
2160.0000000    0.2624855
2200.0000000    0.2661716
2240.0000000    0.2823893
2280.0000000    0.2957238
2320.0000000    0.2868786
2360.0000000    0.2579814
2400.0000000    0.2719853
2440.0000000    0.2799023
2480.0000000    0.2605118
2520.0000000    0.2398150
2560.0000000    0.2889059
2600.0000000    0.2974053
2640.0000000    0.3038978
2680.0000000    0.3001584
2720.0000000    0.2969282
2760.0000000    0.2714153
2800.0000000    0.2624092
2840.0000000    0.2541334
2880.0000000    0.2713068
2920.0000000    0.2676791
2960.0000000    0.2639987
3000.0000000    0.2592038
3040.0000000    0.2555073
3080.0000000    0.2608911
3120.0000000    0.2445004
3160.0000000    0.2452951
3200.0000000    0.2491652
3240.0000000    0.2492699
3280.0000000    0.2655575
3320.0000000    0.2738999
3360.0000000    0.2703044
3400.0000000    0.2583554
3440.0000000    0.2630820
3480.0000000    0.2697729
3520.0000000    0.2538916
3560.0000000    0.2593900
3600.0000000    0.2833169
3640.0000000    0.2591649
3680.0000000    0.2491098
3720.0000000    0.2512602
3760.0000000    0.2581369
3800.0000000    0.2855757
3840.0000000    0.2389454
3880.0000000    0.2317189
3920.0000000    0.2432117
3960.0000000    0.2584497
4000.0000000    0.2598981
4040.0000000    0.2557819
4080.0000000    0.2603534
4120.0000000    0.2694785
4160.0000000    0.2579401
4200.0000000    0.2660474
4240.0000000    0.2693807
4280.0000000    0.2673428
4320.0000000    0.2696118
4360.0000000    0.2467151
4400.0000000    0.2593499
4440.0000000    0.2668631
4480.0000000    0.2747977
4520.0000000    0.2883787
4560.0000000    0.2917385
4600.0000000    0.2898956
4640.0000000    0.2837486
4680.0000000    0.2736884
4720.0000000    0.2788921
4760.0000000    0.2758332
4800.0000000    0.2671534
4840.0000000    0.2720057
4880.0000000    0.2688517
4920.0000000    0.2644077
4960.0000000    0.2780547
5000.0000000    0.2679630
5040.0000000    0.2653216
5080.0000000    0.2684605
5120.0000000    0.2928048
5160.0000000    0.3028643
5200.0000000    0.2976976
5240.0000000    0.2840191
5280.0000000    0.2819320
5320.0000000    0.2783508
5360.0000000    0.2991896
5400.0000000    0.2979530
5440.0000000    0.2726042
5480.0000000    0.3071697
5520.0000000    0.2900008
5560.0000000    0.2833412
5600.0000000    0.2662827
5640.0000000    0.2857940
5680.0000000    0.2719674
5720.0000000    0.2635963
5760.0000000    0.2695860
5800.0000000    0.2713060
5840.0000000    0.2677861
5880.0000000    0.2765687
5920.0000000    0.2663043
5960.0000000    0.2760611
6000.0000000    0.2642205
6040.0000000    0.2701159
6080.0000000    0.2762895
6120.0000000    0.2773857
6160.0000000    0.2705518
6200.0000000    0.2593786
6240.0000000    0.2628882
6280.0000000    0.2492160
6320.0000000    0.2501432
6360.0000000    0.2734419
6400.0000000    0.2629455
6440.0000000    0.2606712
6480.0000000    0.2591778
6520.0000000    0.2716483
6560.0000000    0.2647876
6600.0000000    0.2482181
6640.0000000    0.2811355
6680.0000000    0.2510579
6720.0000000    0.2649304
6760.0000000    0.2606966
6800.0000000    0.2527439
6840.0000000    0.2740992
6880.0000000    0.2677685
6920.0000000    0.2825276
6960.0000000    0.2568575
7000.0000000    0.2561595
7040.0000000    0.2490813
7080.0000000    0.2727138
7120.0000000    0.2750808
7160.0000000    0.2567674
7200.0000000    0.2661428
7240.0000000    0.2865515
7280.0000000    0.2809449
7320.0000000    0.2750907
7360.0000000    0.2796503
7400.0000000    0.2991515
7440.0000000    0.2955278
7480.0000000    0.2929253
7520.0000000    0.2874496
7560.0000000    0.2981971
7600.0000000    0.2812692
7640.0000000    0.2707326
7680.0000000    0.2892372
7720.0000000    0.2733728
7760.0000000    0.2909490
7800.0000000    0.2932154
7840.0000000    0.2821274
7880.0000000    0.2762015
7920.0000000    0.2863115
7960.0000000    0.2770469
8000.0000000    0.2688136
8040.0000000    0.2731621
8080.0000000    0.2687781
8120.0000000    0.2745009
8160.0000000    0.2954558
8200.0000000    0.2594461
8240.0000000    0.2894611
8280.0000000    0.3050290
8320.0000000    0.3061085
8360.0000000    0.2945150
8400.0000000    0.3024345
8440.0000000    0.2936605
8480.0000000    0.3043987
8520.0000000    0.2781802
8560.0000000    0.2898923
8600.0000000    0.3095952
8640.0000000    0.2930932
8680.0000000    0.2811342
8720.0000000    0.2913479
8760.0000000    0.3014368
8800.0000000    0.2972568
8840.0000000    0.2888101
8880.0000000    0.2814078
8920.0000000    0.2988195
8960.0000000    0.2853089
9000.0000000    0.2879117
9040.0000000    0.2871999
9080.0000000    0.3032373
9120.0000000    0.3139647
9160.0000000    0.3358782
9200.0000000    0.2721791
9240.0000000    0.2922095
9280.0000000    0.2872954
9320.0000000    0.2904597
9360.0000000    0.2866389
9400.0000000    0.2857556
9440.0000000    0.2923774
9480.0000000    0.2964317
9520.0000000    0.2835637
9560.0000000    0.3081746
9600.0000000    0.2850574
9640.0000000    0.2831614
9680.0000000    0.2941636
9720.0000000    0.2803374
9760.0000000    0.2893390
9800.0000000    0.2874975
9840.0000000    0.2823044
9880.0000000    0.2940561
9920.0000000    0.2845784
9960.0000000    0.2780844
10000.0000000    0.2556527
10040.0000000    0.2855106
10080.0000000    0.2772201
10120.0000000    0.2770224
10160.0000000    0.2599538
10200.0000000    0.2636495
10240.0000000    0.2809805
10280.0000000    0.2820712
10320.0000000    0.2907858
10360.0000000    0.2804161
10400.0000000    0.3030749
10440.0000000    0.3031341
10480.0000000    0.3050794
10520.0000000    0.2928317
10560.0000000    0.3060212
10600.0000000    0.2902839
10640.0000000    0.3024004
10680.0000000    0.3123996
10720.0000000    0.3033898
10760.0000000    0.2982689
10800.0000000    0.2818387
10840.0000000    0.2801498
10880.0000000    0.3160931
10920.0000000    0.2961065
10960.0000000    0.2747541
11000.0000000    0.2599699
11040.0000000    0.2724335
11080.0000000    0.2621785
11120.0000000    0.2767150
11160.0000000    0.2729588
11200.0000000    0.2780424
11240.0000000    0.2626652
11280.0000000    0.2831094
11320.0000000    0.3044317
11360.0000000    0.3104724
11400.0000000    0.2823895
11440.0000000    0.2918745
11480.0000000    0.2765383
11520.0000000    0.2837335
11560.0000000    0.2943686
11600.0000000    0.3029559
11640.0000000    0.2844247
11680.0000000    0.2856752
11720.0000000    0.2775254
11760.0000000    0.2895376
11800.0000000    0.2827440
11840.0000000    0.2713121
11880.0000000    0.2780315
11920.0000000    0.2643736
11960.0000000    0.2747245
12000.0000000    0.2754453
12040.0000000    0.2825146
12080.0000000    0.2773047
12120.0000000    0.2621546
12160.0000000    0.2545474
12200.0000000    0.2715357
12240.0000000    0.2642526
12280.0000000    0.2757279
12320.0000000    0.2735401
12360.0000000    0.2802354
12400.0000000    0.2864290
12440.0000000    0.2603410
12480.0000000    0.2567300
12520.0000000    0.2620649
12560.0000000    0.2670272
12600.0000000    0.2667693
12640.0000000    0.2779428
12680.0000000    0.2698333
12720.0000000    0.2702677
12760.0000000    0.2719986
12800.0000000    0.2719905
12840.0000000    0.2767538
12880.0000000    0.2862606
12920.0000000    0.2853578
12960.0000000    0.2709142
13000.0000000    0.2881030
13040.0000000    0.2912873
13080.0000000    0.2777577
13120.0000000    0.2635777
13160.0000000    0.2715539
13200.0000000    0.2778662
13240.0000000    0.2554186
13280.0000000    0.2634967
13320.0000000    0.2614636
13360.0000000    0.2900615
13400.0000000    0.2792471
13440.0000000    0.2731686
13480.0000000    0.2913482
13520.0000000    0.2717600
13560.0000000    0.2729048
13600.0000000    0.2637158
13640.0000000    0.2711736
13680.0000000    0.2799830
13720.0000000    0.2827511
13760.0000000    0.2841870
13800.0000000    0.2708157
13840.0000000    0.2823003
13880.0000000    0.2915819
13920.0000000    0.2814155
13960.0000000    0.2753684
14000.0000000    0.2925024
14040.0000000    0.2773476
14080.0000000    0.2855351
14120.0000000    0.2829737
14160.0000000    0.2716855
14200.0000000    0.2623394
14240.0000000    0.2813240
14280.0000000    0.2832758
14320.0000000    0.2847851
14360.0000000    0.2807791
14400.0000000    0.2747199
14440.0000000    0.2830254
14480.0000000    0.3081857
14520.0000000    0.3042149
14560.0000000    0.2677977
14600.0000000    0.2816625
14640.0000000    0.2875586
14680.0000000    0.2831959
14720.0000000    0.2677498
14760.0000000    0.2919521
14800.0000000    0.2715488
14840.0000000    0.2943910
14880.0000000    0.2811660
14920.0000000    0.2694690
14960.0000000    0.2620558
15000.0000000    0.2879682
15040.0000000    0.2857337
15080.0000000    0.2792788
15120.0000000    0.2651384
15160.0000000    0.2897074
15200.0000000    0.2657198
15240.0000000    0.2782991
15280.0000000    0.2801276
15320.0000000    0.2672363
15360.0000000    0.2599550
15400.0000000    0.2846545
15440.0000000    0.2563292
15480.0000000    0.2743845
15520.0000000    0.2796121
15560.0000000    0.2686696
15600.0000000    0.2760895
15640.0000000    0.2785510
15680.0000000    0.2566057
15720.0000000    0.2715086
15760.0000000    0.2643244
15800.0000000    0.2635189
15840.0000000    0.2650498
15880.0000000    0.2563206
15920.0000000    0.2778007
15960.0000000    0.2753708
16000.0000000    0.2691258
16040.0000000    0.2749890
16080.0000000    0.2740387
16120.0000000    0.2621502
16160.0000000    0.2672538
16200.0000000    0.2407254
16240.0000000    0.2621833
16280.0000000    0.2622036
16320.0000000    0.2847072
16360.0000000    0.2648221
16400.0000000    0.2724683
16440.0000000    0.2750456
16480.0000000    0.2728711
16520.0000000    0.2971125
16560.0000000    0.2837984
16600.0000000    0.2674973
16640.0000000    0.2746660
16680.0000000    0.2643253
16720.0000000    0.2787337
16760.0000000    0.2764939
16800.0000000    0.2746144
16840.0000000    0.2671404
16880.0000000    0.2988533
16920.0000000    0.2860450
16960.0000000    0.2896497
17000.0000000    0.2790938
17040.0000000    0.2574162
17080.0000000    0.2768281
17120.0000000    0.2803783
17160.0000000    0.2693320
17200.0000000    0.2658440
17240.0000000    0.2533617
17280.0000000    0.2496896
17320.0000000    0.2619295
17360.0000000    0.2629866
17400.0000000    0.2719605
17440.0000000    0.2751679
17480.0000000    0.2782323
17520.0000000    0.2685340
17560.0000000    0.2762072
17600.0000000    0.2663721
17640.0000000    0.2950739
17680.0000000    0.2766575
17720.0000000    0.2866547
17760.0000000    0.2707965
17800.0000000    0.2630618
17840.0000000    0.3051811
17880.0000000    0.2991885
17920.0000000    0.2777432
17960.0000000    0.2941262
18000.0000000    0.2756715
18040.0000000    0.2942927
18080.0000000    0.3045171
18120.0000000    0.2781124
18160.0000000    0.2846857
18200.0000000    0.2785698
18240.0000000    0.2844622
18280.0000000    0.2731248
18320.0000000    0.2598213
18360.0000000    0.2787559
18400.0000000    0.2806503
18440.0000000    0.2924637
18480.0000000    0.2823672
18520.0000000    0.2817031
18560.0000000    0.2627833
18600.0000000    0.2911512
18640.0000000    0.2879479
18680.0000000    0.2772646
18720.0000000    0.2917773
18760.0000000    0.2865501
18800.0000000    0.2803565
18840.0000000    0.2736454
18880.0000000    0.2667260
18920.0000000    0.2633997
18960.0000000    0.2518390
19000.0000000    0.2484205
19040.0000000    0.2668737
19080.0000000    0.2555900
19120.0000000    0.2668474
19160.0000000    0.2798340
19200.0000000    0.2800169
19240.0000000    0.2742234
19280.0000000    0.2754346
19320.0000000    0.2803527
19360.0000000    0.2660055
19400.0000000    0.2364636
19440.0000000    0.2689283
19480.0000000    0.2807947
19520.0000000    0.2603629
19560.0000000    0.2667186
19600.0000000    0.2404655
19640.0000000    0.2633151
19680.0000000    0.2653614
19720.0000000    0.2655070
19760.0000000    0.2744894
19800.0000000    0.2587681
19840.0000000    0.2549043
19880.0000000    0.2436907
19920.0000000    0.2698170
19960.0000000    0.2601033
20000.0000000    0.2565556
20040.0000000    0.2660338
20080.0000000    0.2596663
20120.0000000    0.2739146
20160.0000000    0.2699807
20200.0000000    0.2690697
20240.0000000    0.2520758
20280.0000000    0.2618837
20320.0000000    0.2449761
20360.0000000    0.2675272
20400.0000000    0.2460822
20440.0000000    0.2591790
20480.0000000    0.2631449
20520.0000000    0.2659890
20560.0000000    0.2771611
20600.0000000    0.2576200
20640.0000000    0.2711212
20680.0000000    0.2725608
20720.0000000    0.2797836
20760.0000000    0.2810529
20800.0000000    0.2733910
20840.0000000    0.2754097
20880.0000000    0.2904811
20920.0000000    0.2713717
20960.0000000    0.2635161
21000.0000000    0.2866211
21040.0000000    0.2793419
21080.0000000    0.2672636
21120.0000000    0.2660245
21160.0000000    0.2738186
21200.0000000    0.2737989
21240.0000000    0.2721170
21280.0000000    0.2683946
21320.0000000    0.2853333
21360.0000000    0.2801337
21400.0000000    0.2743437
21440.0000000    0.2697620
21480.0000000    0.3056257
21520.0000000    0.2733880
21560.0000000    0.2819262
21600.0000000    0.2625670
21640.0000000    0.2784998
21680.0000000    0.2932510
21720.0000000    0.2876175
21760.0000000    0.2714596
21800.0000000    0.2605206
21840.0000000    0.3083340
21880.0000000    0.2892981
21920.0000000    0.2777888
21960.0000000    0.2712626
22000.0000000    0.2868812
22040.0000000    0.2738005
22080.0000000    0.2748284
22120.0000000    0.2858646
22160.0000000    0.2733181
22200.0000000    0.2648388
22240.0000000    0.2630707
22280.0000000    0.2768220
22320.0000000    0.2719737
22360.0000000    0.2735388
22400.0000000    0.2768830
22440.0000000    0.2520344
22480.0000000    0.2560135
22520.0000000    0.2558038
22560.0000000    0.2834755
22600.0000000    0.2802910
22640.0000000    0.2726613
22680.0000000    0.2694422
22720.0000000    0.2608562
22760.0000000    0.2616279
22800.0000000    0.2655050
22840.0000000    0.2533325
22880.0000000    0.2611081
22920.0000000    0.2800497
22960.0000000    0.2702521
23000.0000000    0.2748613
23040.0000000    0.2775754
23080.0000000    0.2954847
23120.0000000    0.2939534
23160.0000000    0.2913234
23200.0000000    0.2858610
23240.0000000    0.3081368
23280.0000000    0.2978764
23320.0000000    0.2819863
23360.0000000    0.2791657
23400.0000000    0.2871785
23440.0000000    0.2808431
23480.0000000    0.2726457
23520.0000000    0.2904085
23560.0000000    0.2625350
23600.0000000    0.2922580
23640.0000000    0.2803632
23680.0000000    0.2871807
23720.0000000    0.2840836
23760.0000000    0.3007756
23800.0000000    0.2835898
23840.0000000    0.2922906
23880.0000000    0.2980536
23920.0000000    0.3044584
23960.0000000    0.2862892
24000.0000000    0.2902937
24040.0000000    0.2861805
24080.0000000    0.2634426
24120.0000000    0.2676620
24160.0000000    0.2702484
24200.0000000    0.2587250
24240.0000000    0.2681267
24280.0000000    0.2873220
24320.0000000    0.2911102
24360.0000000    0.2856465
24400.0000000    0.2863445
24440.0000000    0.2758878
24480.0000000    0.2863591
24520.0000000    0.2775954
24560.0000000    0.2742366
24600.0000000    0.2803866
24640.0000000    0.2873936
24680.0000000    0.2710454
24720.0000000    0.2960602
24760.0000000    0.2917387
24800.0000000    0.2773817
24840.0000000    0.2937212
24880.0000000    0.3055937
24920.0000000    0.2910553
24960.0000000    0.2933290
25000.0000000    0.2874036
25040.0000000    0.2625799
25080.0000000    0.2791082
25120.0000000    0.3005705
25160.0000000    0.2691525
25200.0000000    0.2577260
25240.0000000    0.2846220
25280.0000000    0.2713059
25320.0000000    0.2819856
25360.0000000    0.2607893
25400.0000000    0.2884642
25440.0000000    0.2836610
25480.0000000    0.2617742
25520.0000000    0.2651223
25560.0000000    0.2694731
25600.0000000    0.2764852
25640.0000000    0.2565120
25680.0000000    0.2503330
25720.0000000    0.2685486
25760.0000000    0.2871221
25800.0000000    0.2887827
25840.0000000    0.2666359
25880.0000000    0.2782453
25920.0000000    0.2822880
25960.0000000    0.2893633
26000.0000000    0.2853390
26040.0000000    0.2732773
26080.0000000    0.2769726
26120.0000000    0.2785239
26160.0000000    0.2873361
26200.0000000    0.2643905
26240.0000000    0.2762727
26280.0000000    0.2595051
26320.0000000    0.2834817
26360.0000000    0.2923282
26400.0000000    0.2719791
26440.0000000    0.2813240
26480.0000000    0.2758851
26520.0000000    0.2827615
26560.0000000    0.2824000
26600.0000000    0.2629241
26640.0000000    0.2663417
26680.0000000    0.2782428
26720.0000000    0.2612098
26760.0000000    0.2614425
26800.0000000    0.2882515
26840.0000000    0.2533306
26880.0000000    0.2579864
26920.0000000    0.2732049
26960.0000000    0.2674716
27000.0000000    0.2650323
27040.0000000    0.2778682
27080.0000000    0.2707926
27120.0000000    0.2798074
27160.0000000    0.2764755
27200.0000000    0.2481391
27240.0000000    0.2535931
27280.0000000    0.2795638
27320.0000000    0.2798263
27360.0000000    0.2667673
27400.0000000    0.2571266
27440.0000000    0.2717561
27480.0000000    0.2739368
27520.0000000    0.2915623
27560.0000000    0.2696863
27600.0000000    0.2846439
27640.0000000    0.2876291
27680.0000000    0.2986544
27720.0000000    0.2819346
27760.0000000    0.2566704
27800.0000000    0.2679638
27840.0000000    0.2678741
27880.0000000    0.2774643
27920.0000000    0.2665355
27960.0000000    0.2873137
28000.0000000    0.2714102
28040.0000000    0.2788991
28080.0000000    0.2656980
28120.0000000    0.2648614
28160.0000000    0.2504431
28200.0000000    0.2524759
28240.0000000    0.2670657
28280.0000000    0.2675233
28320.0000000    0.2506855
28360.0000000    0.2798232
28400.0000000    0.2605672
28440.0000000    0.2675327
28480.0000000    0.2828261
28520.0000000    0.2634965
28560.0000000    0.2563989
28600.0000000    0.2549679
28640.0000000    0.2594512
28680.0000000    0.2703987
28720.0000000    0.3039730
28760.0000000    0.2988743
28800.0000000    0.2733946
28840.0000000    0.2758521
28880.0000000    0.2755939
28920.0000000    0.2604864
28960.0000000    0.2774962
29000.0000000    0.2704189
29040.0000000    0.3107028
29080.0000000    0.2997043
29120.0000000    0.2797313
29160.0000000    0.2636064
29200.0000000    0.2834447
29240.0000000    0.2789847
29280.0000000    0.2708644
29320.0000000    0.2787183
29360.0000000    0.2841854
29400.0000000    0.2650577
29440.0000000    0.2744758
29480.0000000    0.2948057
29520.0000000    0.2868881
29560.0000000    0.2720491
29600.0000000    0.2841573
29640.0000000    0.2826387
29680.0000000    0.2617739
29720.0000000    0.2918347
29760.0000000    0.2947399
29800.0000000    0.2914613
29840.0000000    0.3016501
29880.0000000    0.2841631
29920.0000000    0.2692379
29960.0000000    0.2774444
30000.0000000    0.2550950
30040.0000000    0.2702981
30080.0000000    0.2730679
30120.0000000    0.2526782
30160.0000000    0.2496199
30200.0000000    0.2690870
30240.0000000    0.2754960
30280.0000000    0.2795467
30320.0000000    0.2647209
30360.0000000    0.2701246
30400.0000000    0.2677155
30440.0000000    0.2559846
30480.0000000    0.2644661
30520.0000000    0.2831058
30560.0000000    0.2495861
30600.0000000    0.2963277
30640.0000000    0.2555866
30680.0000000    0.2653017
30720.0000000    0.3108900
30760.0000000    0.2908247
30800.0000000    0.2888112
30840.0000000    0.2924362
30880.0000000    0.2899853
30920.0000000    0.2694121
30960.0000000    0.2716946
31000.0000000    0.2686486
31040.0000000    0.2739219
31080.0000000    0.2777977
31120.0000000    0.2826452
31160.0000000    0.2450065
31200.0000000    0.2615923
31240.0000000    0.2825964
31280.0000000    0.2793437
31320.0000000    0.2999575
31360.0000000    0.2783830
31400.0000000    0.2699026
31440.0000000    0.2752839
31480.0000000    0.2764019
31520.0000000    0.2653511
31560.0000000    0.2636723
31600.0000000    0.2665121
31640.0000000    0.2755937
31680.0000000    0.2824029
31720.0000000    0.2991495
31760.0000000    0.2860313
31800.0000000    0.3008513
31840.0000000    0.2828824
31880.0000000    0.2978422
31920.0000000    0.2740224
31960.0000000    0.2706601
32000.0000000    0.2837806
32040.0000000    0.2791483
32080.0000000    0.2697563
32120.0000000    0.2713005
32160.0000000    0.2843716
32200.0000000    0.2966887
32240.0000000    0.2689440
32280.0000000    0.2797060
32320.0000000    0.2722440
32360.0000000    0.2662952
32400.0000000    0.2831732
32440.0000000    0.2867498
32480.0000000    0.2832300
32520.0000000    0.2594402
32560.0000000    0.2591330
32600.0000000    0.2644681
32640.0000000    0.2732988
32680.0000000    0.2895092
32720.0000000    0.2824667
32760.0000000    0.2617297
32800.0000000    0.2927937
32840.0000000    0.2896208
32880.0000000    0.2702443
32920.0000000    0.2762792
32960.0000000    0.2683632
33000.0000000    0.2728702
33040.0000000    0.2827351
33080.0000000    0.2768326
33120.0000000    0.2682663
33160.0000000    0.2925353
33200.0000000    0.2695429
33240.0000000    0.2945668
33280.0000000    0.2799241
33320.0000000    0.2999902
33360.0000000    0.2931576
33400.0000000    0.2748017
33440.0000000    0.2726225
33480.0000000    0.2675248
33520.0000000    0.2704460
33560.0000000    0.2853753
33600.0000000    0.2592060
33640.0000000    0.2661701
33680.0000000    0.2718637
33720.0000000    0.2881518
33760.0000000    0.3003542
33800.0000000    0.2853602
33840.0000000    0.2994121
33880.0000000    0.2863038
33920.0000000    0.2871492
33960.0000000    0.2833468
34000.0000000    0.2584860
34040.0000000    0.2685701
34080.0000000    0.3010485
34120.0000000    0.2655672
34160.0000000    0.2856038
34200.0000000    0.3043365
34240.0000000    0.2991343
34280.0000000    0.2663429
34320.0000000    0.2798515
34360.0000000    0.2909863
34400.0000000    0.2888962
34440.0000000    0.2736191
34480.0000000    0.2664569
34520.0000000    0.2828413
34560.0000000    0.2899763
34600.0000000    0.2849428
34640.0000000    0.2919528
34680.0000000    0.2950967
34720.0000000    0.2842400
34760.0000000    0.2819639
34800.0000000    0.2924170
34840.0000000    0.2952337
34880.0000000    0.2797560
34920.0000000    0.2858394
34960.0000000    0.2850493
35000.0000000    0.2697587
35040.0000000    0.2581254
35080.0000000    0.2647606
35120.0000000    0.2608327
35160.0000000    0.2771250
35200.0000000    0.2532195
35240.0000000    0.2592973
35280.0000000    0.2785386
35320.0000000    0.2773236
35360.0000000    0.2585693
35400.0000000    0.2682178
35440.0000000    0.2631000
35480.0000000    0.2560266
35520.0000000    0.2854166
35560.0000000    0.2507263
35600.0000000    0.2482865
35640.0000000    0.2718419
35680.0000000    0.2807643
35720.0000000    0.2661298
35760.0000000    0.2474140
35800.0000000    0.2533385
35840.0000000    0.2746859
35880.0000000    0.2849565
35920.0000000    0.2877789
35960.0000000    0.2766071
36000.0000000    0.2612369
36040.0000000    0.2934330
36080.0000000    0.2771542
36120.0000000    0.2482964
36160.0000000    0.2502145
36200.0000000    0.2571618
36240.0000000    0.2837046
36280.0000000    0.2672629
36320.0000000    0.2705728
36360.0000000    0.2785810
36400.0000000    0.2848305
36440.0000000    0.2713719
36480.0000000    0.2831164
36520.0000000    0.2642579
36560.0000000    0.2720381
36600.0000000    0.2749409
36640.0000000    0.2918765
36680.0000000    0.2740713
36720.0000000    0.2746461
36760.0000000    0.2725645
36800.0000000    0.2701459
36840.0000000    0.2935134
36880.0000000    0.2893074
36920.0000000    0.2668183
36960.0000000    0.2834804
37000.0000000    0.2735576
37040.0000000    0.2781014
37080.0000000    0.2654746
37120.0000000    0.2702442
37160.0000000    0.2806902
37200.0000000    0.2643065
37240.0000000    0.2793739
37280.0000000    0.2817954
37320.0000000    0.2949936
37360.0000000    0.2960659
37400.0000000    0.2895632
37440.0000000    0.3231562
37480.0000000    0.3106234
37520.0000000    0.2952178
37560.0000000    0.2959374
37600.0000000    0.2662292
37640.0000000    0.2603844
37680.0000000    0.2759545
37720.0000000    0.2925214
37760.0000000    0.3020287
37800.0000000    0.2943755
37840.0000000    0.2945465
37880.0000000    0.2884492
37920.0000000    0.2883482
37960.0000000    0.2714475
38000.0000000    0.2773801
38040.0000000    0.2833557
38080.0000000    0.2834379
38120.0000000    0.2783508
38160.0000000    0.2696068
38200.0000000    0.2779358
38240.0000000    0.2870874
38280.0000000    0.2784163
38320.0000000    0.2658083
38360.0000000    0.2554504
38400.0000000    0.2675135
38440.0000000    0.3035991
38480.0000000    0.2822864
38520.0000000    0.2974302
38560.0000000    0.2903931
38600.0000000    0.3018425
38640.0000000    0.2877918
38680.0000000    0.2840168
38720.0000000    0.2921602
38760.0000000    0.2833236
38800.0000000    0.2970930
38840.0000000    0.2895510
38880.0000000    0.2801816
38920.0000000    0.2738419
38960.0000000    0.2972178
39000.0000000    0.3029643
39040.0000000    0.2926560
39080.0000000    0.2858954
39120.0000000    0.2675770
39160.0000000    0.2745038
39200.0000000    0.2580809
39240.0000000    0.2601432
39280.0000000    0.2794875
39320.0000000    0.2673862
39360.0000000    0.2590719
39400.0000000    0.2537245
39440.0000000    0.2744232
39480.0000000    0.2746888
39520.0000000    0.2908671
39560.0000000    0.2925101
39600.0000000    0.2681132
39640.0000000    0.2676341
39680.0000000    0.2691228
39720.0000000    0.2955178
39760.0000000    0.2864544
39800.0000000    0.2570703
39840.0000000    0.2761485
39880.0000000    0.2716579
39920.0000000    0.2560391
39960.0000000    0.2781873
40000.0000000    0.2596267
40040.0000000    0.2520237
40080.0000000    0.2487406
40120.0000000    0.2470647
40160.0000000    0.2325476
40200.0000000    0.2697920
40240.0000000    0.2663776
40280.0000000    0.2818804
40320.0000000    0.2819958
40360.0000000    0.2909342
40400.0000000    0.2854374
40440.0000000    0.3014760
40480.0000000    0.2908261
40520.0000000    0.2667877
40560.0000000    0.2856899
40600.0000000    0.2723346
40640.0000000    0.2593809
40680.0000000    0.2763003
40720.0000000    0.2490984
40760.0000000    0.2695116
40800.0000000    0.2786172
40840.0000000    0.2846881
40880.0000000    0.2518190
40920.0000000    0.2666199
40960.0000000    0.2766521
41000.0000000    0.2735734
41040.0000000    0.2727948
41080.0000000    0.2563471
41120.0000000    0.2568703
41160.0000000    0.2605089
41200.0000000    0.2741009
41240.0000000    0.2888105
41280.0000000    0.2614070
41320.0000000    0.2616990
41360.0000000    0.2773208
41400.0000000    0.2802368
41440.0000000    0.2894452
41480.0000000    0.2660749
41520.0000000    0.2766969
41560.0000000    0.2821029
41600.0000000    0.2692574
41640.0000000    0.2681344
41680.0000000    0.2554784
41720.0000000    0.2604910
41760.0000000    0.2719841
41800.0000000    0.2847854
41840.0000000    0.2694043
41880.0000000    0.2637993
41920.0000000    0.2698910
41960.0000000    0.2559747
42000.0000000    0.2536450
42040.0000000    0.2576501
42080.0000000    0.2527246
42120.0000000    0.2669936
42160.0000000    0.2622266
42200.0000000    0.2711932
42240.0000000    0.2690642
42280.0000000    0.2772265
42320.0000000    0.2825769
42360.0000000    0.2915318
42400.0000000    0.2790807
42440.0000000    0.2715573
42480.0000000    0.2647279
42520.0000000    0.2643691
42560.0000000    0.2747965
42600.0000000    0.2813747
42640.0000000    0.2402193
42680.0000000    0.2775829
42720.0000000    0.2737636
42760.0000000    0.2694858
42800.0000000    0.2779164
42840.0000000    0.2617242
42880.0000000    0.2660230
42920.0000000    0.2610635
42960.0000000    0.2809973
43000.0000000    0.2739407
43040.0000000    0.2661097
43080.0000000    0.2626730
43120.0000000    0.2692495
43160.0000000    0.2630646
43200.0000000    0.2748259
43240.0000000    0.2840682
43280.0000000    0.2559326
43320.0000000    0.2764637
43360.0000000    0.2652633
43400.0000000    0.2744123
43440.0000000    0.2872044
43480.0000000    0.2746030
43520.0000000    0.2747169
43560.0000000    0.2775955
43600.0000000    0.2725625
43640.0000000    0.2788661
43680.0000000    0.2745261
43720.0000000    0.2674042
43760.0000000    0.2651375
43800.0000000    0.2697256
43840.0000000    0.2560279
43880.0000000    0.2741891
43920.0000000    0.2796204
43960.0000000    0.2880921
44000.0000000    0.2666797
44040.0000000    0.2658522
44080.0000000    0.2762374
44120.0000000    0.2720995
44160.0000000    0.2771265
44200.0000000    0.2761294
44240.0000000    0.2724757
44280.0000000    0.2659736
44320.0000000    0.2661456
44360.0000000    0.2665872
44400.0000000    0.2751215
44440.0000000    0.2570247
44480.0000000    0.2578525
44520.0000000    0.2785538
44560.0000000    0.2803605
44600.0000000    0.2639150
44640.0000000    0.2878831
44680.0000000    0.2800588
44720.0000000    0.2726859
44760.0000000    0.2369602
44800.0000000    0.2495838
44840.0000000    0.2520188
44880.0000000    0.2598248
44920.0000000    0.2700965
44960.0000000    0.2576584
45000.0000000    0.2561657
45040.0000000    0.2479489
45080.0000000    0.2651293
45120.0000000    0.2543230
45160.0000000    0.2598611
45200.0000000    0.2491710
45240.0000000    0.2598677
45280.0000000    0.2472139
45320.0000000    0.2594498
45360.0000000    0.2788689
45400.0000000    0.2658601
45440.0000000    0.2592051
45480.0000000    0.2708785
45520.0000000    0.2695434
45560.0000000    0.2723215
45600.0000000    0.2949546
45640.0000000    0.2737775
45680.0000000    0.2832798
45720.0000000    0.2786195
45760.0000000    0.2748029
45800.0000000    0.2718134
45840.0000000    0.2720942
45880.0000000    0.2836466
45920.0000000    0.2901003
45960.0000000    0.2710708
46000.0000000    0.2655375
46040.0000000    0.2634876
46080.0000000    0.2814120
46120.0000000    0.2634075
46160.0000000    0.2499985
46200.0000000    0.2563352
46240.0000000    0.2767677
46280.0000000    0.2611443
46320.0000000    0.2669612
46360.0000000    0.2778480
46400.0000000    0.2614838
46440.0000000    0.2620746
46480.0000000    0.2826369
46520.0000000    0.2804834
46560.0000000    0.2616533
46600.0000000    0.2633234
46640.0000000    0.2822825
46680.0000000    0.2461248
46720.0000000    0.2682605
46760.0000000    0.2878978
46800.0000000    0.2750467
46840.0000000    0.2642511
46880.0000000    0.2662280
46920.0000000    0.2770461
46960.0000000    0.2608115
47000.0000000    0.2692241
47040.0000000    0.2470046
47080.0000000    0.2815821
47120.0000000    0.2636799
47160.0000000    0.2665117
47200.0000000    0.2378649
47240.0000000    0.2631888
47280.0000000    0.2522236
47320.0000000    0.2495071
47360.0000000    0.2682633
47400.0000000    0.2732953
47440.0000000    0.2923057
47480.0000000    0.2935565
47520.0000000    0.3007111
47560.0000000    0.2770246
47600.0000000    0.2665150
47640.0000000    0.2781048
47680.0000000    0.2815247
47720.0000000    0.2851073
47760.0000000    0.2722040
47800.0000000    0.2779315
47840.0000000    0.2809634
47880.0000000    0.2625999
47920.0000000    0.2683622
47960.0000000    0.2705281
48000.0000000    0.2755229
48040.0000000    0.2798137
48080.0000000    0.2946591
48120.0000000    0.2752343
48160.0000000    0.2817732
48200.0000000    0.2624421
48240.0000000    0.2853452
48280.0000000    0.2991446
48320.0000000    0.2947341
48360.0000000    0.3033387
48400.0000000    0.2718796
48440.0000000    0.2871165
48480.0000000    0.2767807
48520.0000000    0.2632574
48560.0000000    0.2637356
48600.0000000    0.2623973
48640.0000000    0.2977778
48680.0000000    0.3003596
48720.0000000    0.2820681
48760.0000000    0.2762178
48800.0000000    0.2684995
48840.0000000    0.2781071
48880.0000000    0.2548524
48920.0000000    0.2764353
48960.0000000    0.2803879
49000.0000000    0.2735571
49040.0000000    0.2823242
49080.0000000    0.2709844
49120.0000000    0.2783480
49160.0000000    0.3025324
49200.0000000    0.2815556
49240.0000000    0.2791902
49280.0000000    0.2982539
49320.0000000    0.2795477
49360.0000000    0.2825150
49400.0000000    0.2909034
49440.0000000    0.2702397
49480.0000000    0.2605186
49520.0000000    0.2733253
49560.0000000    0.2604163
49600.0000000    0.2970899
49640.0000000    0.2918619
49680.0000000    0.2814235
49720.0000000    0.2950782
49760.0000000    0.2946545
49800.0000000    0.2853960
49840.0000000    0.2852288
49880.0000000    0.2950035
49920.0000000    0.2958380
49960.0000000    0.2856390
50000.0000000    0.3121150
50040.0000000    0.2818668
50080.0000000    0.2731215
50120.0000000    0.2865800
50160.0000000    0.2842265
50200.0000000    0.2845618
50240.0000000    0.2529466
50280.0000000    0.2729847
50320.0000000    0.2591349
50360.0000000    0.2652051
50400.0000000    0.2658040
50440.0000000    0.2492658
50480.0000000    0.2770150
50520.0000000    0.2877629
50560.0000000    0.2762306
50600.0000000    0.2662074
50640.0000000    0.2695136
50680.0000000    0.2652911
50720.0000000    0.2559663
50760.0000000    0.2709253
50800.0000000    0.2641788
50840.0000000    0.2782738
50880.0000000    0.2696305
50920.0000000    0.2433931
50960.0000000    0.2609575
51000.0000000    0.2854945
51040.0000000    0.2624664
51080.0000000    0.2592425
51120.0000000    0.2879705
51160.0000000    0.2757396
51200.0000000    0.2642822
51240.0000000    0.2740918
51280.0000000    0.2760951
51320.0000000    0.2547907
51360.0000000    0.2722663
51400.0000000    0.2553103
51440.0000000    0.2807227
51480.0000000    0.2585270
51520.0000000    0.2811120
51560.0000000    0.2671587
51600.0000000    0.2775252
51640.0000000    0.2665523
51680.0000000    0.2886914
51720.0000000    0.2901575
51760.0000000    0.3013014
51800.0000000    0.2921395
51840.0000000    0.2773882
51880.0000000    0.2809414
51920.0000000    0.2938865
51960.0000000    0.2802557
52000.0000000    0.2751850
52040.0000000    0.3002912
52080.0000000    0.2894334
52120.0000000    0.2623459
52160.0000000    0.2792149
52200.0000000    0.2698484
52240.0000000    0.2590474
52280.0000000    0.2575999
52320.0000000    0.2696470
52360.0000000    0.2785593
52400.0000000    0.2517945
52440.0000000    0.2774117
52480.0000000    0.2616486
52520.0000000    0.2688459
52560.0000000    0.2669567
52600.0000000    0.2594303
52640.0000000    0.2639813
52680.0000000    0.2469897
52720.0000000    0.2679685
52760.0000000    0.2892230
52800.0000000    0.2921251
52840.0000000    0.2917803
52880.0000000    0.2634531
52920.0000000    0.2637196
52960.0000000    0.2592039
53000.0000000    0.2694296
53040.0000000    0.2881259
53080.0000000    0.2642925
53120.0000000    0.2645081
53160.0000000    0.2792485
53200.0000000    0.2748491
53240.0000000    0.2823517
53280.0000000    0.2614525
53320.0000000    0.2691678
53360.0000000    0.2715239
53400.0000000    0.2843091
53440.0000000    0.2836730
53480.0000000    0.2584758
53520.0000000    0.2691475
53560.0000000    0.2636068
53600.0000000    0.2551683
53640.0000000    0.2605215
53680.0000000    0.2632286
53720.0000000    0.2625863
53760.0000000    0.2412933
53800.0000000    0.2605425
53840.0000000    0.2555496
53880.0000000    0.2467914
53920.0000000    0.2475446
53960.0000000    0.2461060
54000.0000000    0.2555511
54040.0000000    0.2538463
54080.0000000    0.2369927
54120.0000000    0.2619206
54160.0000000    0.2522838
54200.0000000    0.2667982
54240.0000000    0.2612983
54280.0000000    0.2428515
54320.0000000    0.2659487
54360.0000000    0.2774387
54400.0000000    0.2772122
54440.0000000    0.2679698
54480.0000000    0.2648300
54520.0000000    0.2667514
54560.0000000    0.2494736
54600.0000000    0.2410550
54640.0000000    0.2530309
54680.0000000    0.2391769
54720.0000000    0.2728611
54760.0000000    0.2878071
54800.0000000    0.2705478
54840.0000000    0.2651889
54880.0000000    0.2707860
54920.0000000    0.2700547
54960.0000000    0.2760886
55000.0000000    0.2941672
55040.0000000    0.2756033
55080.0000000    0.3019445
55120.0000000    0.2822593
55160.0000000    0.2801820
55200.0000000    0.2805076
55240.0000000    0.2774252
55280.0000000    0.2817721
55320.0000000    0.2660790
55360.0000000    0.2760552
55400.0000000    0.2582771
55440.0000000    0.2512271
55480.0000000    0.2844095
55520.0000000    0.2673973
55560.0000000    0.2743330
55600.0000000    0.2662661
55640.0000000    0.2670834
55680.0000000    0.2761974
55720.0000000    0.2625172
55760.0000000    0.2774055
55800.0000000    0.2673981
55840.0000000    0.2898574
55880.0000000    0.2799135
55920.0000000    0.2588730
55960.0000000    0.2930833
56000.0000000    0.2784612
56040.0000000    0.2744757
56080.0000000    0.2576254
56120.0000000    0.2606129
56160.0000000    0.2734243
56200.0000000    0.2703992
56240.0000000    0.2884261
56280.0000000    0.2604496
56320.0000000    0.2655830
56360.0000000    0.2625991
56400.0000000    0.2752941
56440.0000000    0.2703408
56480.0000000    0.2662440
56520.0000000    0.2849226
56560.0000000    0.2831489
56600.0000000    0.2893577
56640.0000000    0.3019487
56680.0000000    0.2647959
56720.0000000    0.2634497
56760.0000000    0.2771935
56800.0000000    0.2767908
56840.0000000    0.2639787
56880.0000000    0.2578465
56920.0000000    0.2701323
56960.0000000    0.2626871
57000.0000000    0.2608395
57040.0000000    0.2448725
57080.0000000    0.2604824
57120.0000000    0.2375077
57160.0000000    0.2514663
57200.0000000    0.2441465
57240.0000000    0.2500747
57280.0000000    0.2603894
57320.0000000    0.2476262
57360.0000000    0.2489740
57400.0000000    0.2554079
57440.0000000    0.2932916
57480.0000000    0.2680980
57520.0000000    0.2689724
57560.0000000    0.2639547
57600.0000000    0.2662759
57640.0000000    0.2694450
57680.0000000    0.2709085
57720.0000000    0.2716683
57760.0000000    0.2789088
57800.0000000    0.2703369
57840.0000000    0.2749345
57880.0000000    0.2776171
57920.0000000    0.2550776
57960.0000000    0.2626015
58000.0000000    0.2672245
58040.0000000    0.2444828
58080.0000000    0.2643916
58120.0000000    0.2759329
58160.0000000    0.2731021
58200.0000000    0.2691589
58240.0000000    0.2582285
58280.0000000    0.2776905
58320.0000000    0.2599806
58360.0000000    0.2605093
58400.0000000    0.2726580
58440.0000000    0.2746924
58480.0000000    0.2638234
58520.0000000    0.3006953
58560.0000000    0.2794835
58600.0000000    0.2572888
58640.0000000    0.2766168
58680.0000000    0.2612764
58720.0000000    0.2567178
58760.0000000    0.2692058
58800.0000000    0.2784791
58840.0000000    0.2653770
58880.0000000    0.2785708
58920.0000000    0.2782008
58960.0000000    0.3025101
59000.0000000    0.2838676
59040.0000000    0.2816371
59080.0000000    0.2813033
59120.0000000    0.2787969
59160.0000000    0.2762363
59200.0000000    0.2728336
59240.0000000    0.2831398
59280.0000000    0.2790941
59320.0000000    0.2743267
59360.0000000    0.2944778
59400.0000000    0.2967803
59440.0000000    0.2880961
59480.0000000    0.2799923
59520.0000000    0.2831808
59560.0000000    0.2633183
59600.0000000    0.2788922
59640.0000000    0.2788196
59680.0000000    0.2737502
59720.0000000    0.2819952
59760.0000000    0.2860432
59800.0000000    0.2927779
59840.0000000    0.2834523
59880.0000000    0.2698867
59920.0000000    0.2713557
59960.0000000    0.2928039
60000.0000000    0.2657807
60040.0000000    0.2811149
60080.0000000    0.2861416
60120.0000000    0.2869587
60160.0000000    0.2638764
60200.0000000    0.2700500
60240.0000000    0.2685844
60280.0000000    0.2891028
60320.0000000    0.2776304
60360.0000000    0.2911885
60400.0000000    0.2755097
60440.0000000    0.2731021
60480.0000000    0.2958337
60520.0000000    0.2740133
60560.0000000    0.2668259
60600.0000000    0.2565823
60640.0000000    0.2787018
60680.0000000    0.2977804
60720.0000000    0.2810241
60760.0000000    0.2920436
60800.0000000    0.2846228
60840.0000000    0.2628847
60880.0000000    0.2734109
60920.0000000    0.2835757
60960.0000000    0.2910851
61000.0000000    0.3023058
61040.0000000    0.3004104
61080.0000000    0.2977081
61120.0000000    0.2900206
61160.0000000    0.2790962
61200.0000000    0.2918656
61240.0000000    0.2750380
61280.0000000    0.2724692
61320.0000000    0.3086073
61360.0000000    0.2906765
61400.0000000    0.2852105
61440.0000000    0.2593589
61480.0000000    0.2635891
61520.0000000    0.2826758
61560.0000000    0.2767185
61600.0000000    0.2761678
61640.0000000    0.2743628
61680.0000000    0.2568596
61720.0000000    0.2711320
61760.0000000    0.2693513
61800.0000000    0.2785457
61840.0000000    0.2592529
61880.0000000    0.2926826
61920.0000000    0.2907381
61960.0000000    0.2848248
62000.0000000    0.2876970
62040.0000000    0.2850261
62080.0000000    0.2778050
62120.0000000    0.2751366
62160.0000000    0.2755682
62200.0000000    0.2785235
62240.0000000    0.2994005
62280.0000000    0.2836367
62320.0000000    0.2850904
62360.0000000    0.2842843
62400.0000000    0.2644453
62440.0000000    0.2708718
62480.0000000    0.2679064
62520.0000000    0.2729362
62560.0000000    0.2726565
62600.0000000    0.2786729
62640.0000000    0.2679260
62680.0000000    0.2680892
62720.0000000    0.2646665
62760.0000000    0.2796754
62800.0000000    0.2617122
62840.0000000    0.2618743
62880.0000000    0.2676725
62920.0000000    0.2774207
62960.0000000    0.2816153
63000.0000000    0.2738773
63040.0000000    0.2646574
63080.0000000    0.2667114
63120.0000000    0.2693169
63160.0000000    0.2694934
63200.0000000    0.2567118
63240.0000000    0.2793939
63280.0000000    0.2650134
63320.0000000    0.2721789
63360.0000000    0.2704903
63400.0000000    0.2620904
63440.0000000    0.2840621
63480.0000000    0.2667246
63520.0000000    0.2689822
63560.0000000    0.2894144
63600.0000000    0.2793090
63640.0000000    0.2669342
63680.0000000    0.2657983
63720.0000000    0.2771433
63760.0000000    0.2713374
63800.0000000    0.2741065
63840.0000000    0.2659511
63880.0000000    0.2498416
63920.0000000    0.2604973
63960.0000000    0.2745922
64000.0000000    0.2629218
64040.0000000    0.2736731
64080.0000000    0.2610762
64120.0000000    0.2498545
64160.0000000    0.2914280
64200.0000000    0.2773105
64240.0000000    0.2748144
64280.0000000    0.2937767
64320.0000000    0.2591096
64360.0000000    0.2790593
64400.0000000    0.2693041
64440.0000000    0.2641201
64480.0000000    0.2687778
64520.0000000    0.2667908
64560.0000000    0.2597186
64600.0000000    0.2362610
64640.0000000    0.2494124
64680.0000000    0.2634580
64720.0000000    0.2635633
64760.0000000    0.2585720
64800.0000000    0.2828510
64840.0000000    0.2789471
64880.0000000    0.2475140
64920.0000000    0.2834823
64960.0000000    0.2853211
65000.0000000    0.2778475
65040.0000000    0.2830073
65080.0000000    0.2549075
65120.0000000    0.2805690
65160.0000000    0.2740320
65200.0000000    0.2739674
65240.0000000    0.2571147
65280.0000000    0.2876352
65320.0000000    0.2683210
65360.0000000    0.2485088
65400.0000000    0.2792192
65440.0000000    0.2634181
65480.0000000    0.2866929
65520.0000000    0.2833034
65560.0000000    0.2829151
65600.0000000    0.2814535
65640.0000000    0.2912359
65680.0000000    0.2598138
65720.0000000    0.2605493
65760.0000000    0.2819371
65800.0000000    0.2763343
65840.0000000    0.2564146
65880.0000000    0.2690973
65920.0000000    0.2803770
65960.0000000    0.2654683
66000.0000000    0.2647367
66040.0000000    0.2623608
66080.0000000    0.2594534
66120.0000000    0.2638673
66160.0000000    0.2767197
66200.0000000    0.2585971
66240.0000000    0.2649276
66280.0000000    0.2757770
66320.0000000    0.2654907
66360.0000000    0.2809196
66400.0000000    0.2605327
66440.0000000    0.2856275
66480.0000000    0.2804958
66520.0000000    0.2705025
66560.0000000    0.2806214
66600.0000000    0.2657769
66640.0000000    0.2787082
66680.0000000    0.2621027
66720.0000000    0.2538227
66760.0000000    0.2780120
66800.0000000    0.2586912
66840.0000000    0.2855138
66880.0000000    0.2675980
66920.0000000    0.2707998
66960.0000000    0.2836154
67000.0000000    0.2850118
67040.0000000    0.3032432
67080.0000000    0.2553867
67120.0000000    0.2885106
67160.0000000    0.3042942
67200.0000000    0.2830369
67240.0000000    0.2740608
67280.0000000    0.2733258
67320.0000000    0.2576764
67360.0000000    0.2573306
67400.0000000    0.2798118
67440.0000000    0.2589052
67480.0000000    0.2714336
67520.0000000    0.2909212
67560.0000000    0.2981073
67600.0000000    0.2737907
67640.0000000    0.2782971
67680.0000000    0.2830568
67720.0000000    0.2869088
67760.0000000    0.2830251
67800.0000000    0.2739888
67840.0000000    0.2681753
67880.0000000    0.2891274
67920.0000000    0.2767336
67960.0000000    0.2566536
68000.0000000    0.2525374
68040.0000000    0.2807066
68080.0000000    0.2749645
68120.0000000    0.2712398
68160.0000000    0.3000999
68200.0000000    0.2730443
68240.0000000    0.2884789
68280.0000000    0.2709673
68320.0000000    0.2686749
68360.0000000    0.2655827
68400.0000000    0.2662309
68440.0000000    0.2721232
68480.0000000    0.2682042
68520.0000000    0.2824115
68560.0000000    0.2848293
68600.0000000    0.2762458
68640.0000000    0.2894497
68680.0000000    0.2749173
68720.0000000    0.2800850
68760.0000000    0.2768611
68800.0000000    0.3000683
68840.0000000    0.2812753
68880.0000000    0.2670476
68920.0000000    0.2780238
68960.0000000    0.2590264
69000.0000000    0.2830953
69040.0000000    0.2747824
69080.0000000    0.2728296
69120.0000000    0.2777918
69160.0000000    0.2892610
69200.0000000    0.2712029
69240.0000000    0.2686859
69280.0000000    0.2586733
69320.0000000    0.2790122
69360.0000000    0.2684374
69400.0000000    0.2637539
69440.0000000    0.2590393
69480.0000000    0.2798490
69520.0000000    0.2877217
69560.0000000    0.2710682
69600.0000000    0.2612321
69640.0000000    0.2754861
69680.0000000    0.2804356
69720.0000000    0.2936459
69760.0000000    0.2899073
69800.0000000    0.2958091
69840.0000000    0.2875227
69880.0000000    0.2836815
69920.0000000    0.2758417
69960.0000000    0.2775757
70000.0000000    0.2833298
70040.0000000    0.2954090
70080.0000000    0.3096923
70120.0000000    0.3049378
70160.0000000    0.3080108
70200.0000000    0.2967199
70240.0000000    0.2887494
70280.0000000    0.2978656
70320.0000000    0.2805059
70360.0000000    0.2792013
70400.0000000    0.2973367
70440.0000000    0.2927436
70480.0000000    0.2852503
70520.0000000    0.2784421
70560.0000000    0.3036805
70600.0000000    0.2969113
70640.0000000    0.3033250
70680.0000000    0.2962007
70720.0000000    0.2836518
70760.0000000    0.2877328
70800.0000000    0.2869233
70840.0000000    0.2769246
70880.0000000    0.2731491
70920.0000000    0.2730887
70960.0000000    0.2506440
71000.0000000    0.3014455
71040.0000000    0.3003067
71080.0000000    0.2850213
71120.0000000    0.2916215
71160.0000000    0.2814528
71200.0000000    0.3001424
71240.0000000    0.2966532
71280.0000000    0.2866174
71320.0000000    0.2956875
71360.0000000    0.2714375
71400.0000000    0.3078911
71440.0000000    0.2751953
71480.0000000    0.2962056
71520.0000000    0.3053903
71560.0000000    0.2903835
71600.0000000    0.3016433
71640.0000000    0.2973838
71680.0000000    0.2711955
71720.0000000    0.2702430
71760.0000000    0.2621718
71800.0000000    0.2772383
71840.0000000    0.2832259
71880.0000000    0.2627229
71920.0000000    0.2708957
71960.0000000    0.2920140
72000.0000000    0.2725446
72040.0000000    0.2792656
72080.0000000    0.2866481
72120.0000000    0.2892983
72160.0000000    0.2863858
72200.0000000    0.2783028
72240.0000000    0.2776263
72280.0000000    0.2657851
72320.0000000    0.2866328
72360.0000000    0.2573665
72400.0000000    0.2656629
72440.0000000    0.2723775
72480.0000000    0.2678311
72520.0000000    0.2749273
72560.0000000    0.2693001
72600.0000000    0.2826867
72640.0000000    0.2904907
72680.0000000    0.2596099
72720.0000000    0.2831999
72760.0000000    0.2926883
72800.0000000    0.3156700
72840.0000000    0.2864708
72880.0000000    0.3074093
72920.0000000    0.2856492
72960.0000000    0.2780993
73000.0000000    0.2641493
73040.0000000    0.2725447
73080.0000000    0.2747945
73120.0000000    0.2656611
73160.0000000    0.2825632
73200.0000000    0.2760752
73240.0000000    0.2672061
73280.0000000    0.2718833
73320.0000000    0.2813175
73360.0000000    0.2845396
73400.0000000    0.2577285
73440.0000000    0.2739819
73480.0000000    0.2739739
73520.0000000    0.2827738
73560.0000000    0.3148189
73600.0000000    0.2633806
73640.0000000    0.2901362
73680.0000000    0.2727504
73720.0000000    0.2793775
73760.0000000    0.2960142
73800.0000000    0.2880922
73840.0000000    0.2926719
73880.0000000    0.2843426
73920.0000000    0.2929537
73960.0000000    0.2534264
74000.0000000    0.2650153
74040.0000000    0.2735524
74080.0000000    0.2883059
74120.0000000    0.2704848
74160.0000000    0.2831737
74200.0000000    0.2908843
74240.0000000    0.3082578
74280.0000000    0.3129286
74320.0000000    0.3012818
74360.0000000    0.2745529
74400.0000000    0.2931659
74440.0000000    0.2837381
74480.0000000    0.2710009
74520.0000000    0.2748494
74560.0000000    0.2855043
74600.0000000    0.2894039
74640.0000000    0.2759298
74680.0000000    0.2986940
74720.0000000    0.3013082
74760.0000000    0.3037261
74800.0000000    0.2883462
74840.0000000    0.2790289
74880.0000000    0.2702105
74920.0000000    0.2842841
74960.0000000    0.2833251
75000.0000000    0.2806980
75040.0000000    0.2650358
75080.0000000    0.2859102
75120.0000000    0.2714652
75160.0000000    0.2865805
75200.0000000    0.2913028
75240.0000000    0.2837949
75280.0000000    0.2907773
75320.0000000    0.2965240
75360.0000000    0.2944972
75400.0000000    0.2902300
75440.0000000    0.2761387
75480.0000000    0.2997016
75520.0000000    0.3061630
75560.0000000    0.2807933
75600.0000000    0.2830994
75640.0000000    0.2782511
75680.0000000    0.2979989
75720.0000000    0.2890575
75760.0000000    0.2750880
75800.0000000    0.2715385
75840.0000000    0.2622816
75880.0000000    0.2776799
75920.0000000    0.2758829
75960.0000000    0.2835963
76000.0000000    0.3045868
76040.0000000    0.2794786
76080.0000000    0.2915331
76120.0000000    0.2921415
76160.0000000    0.2925313
76200.0000000    0.3209294
76240.0000000    0.3035172
76280.0000000    0.2891806
76320.0000000    0.2827633
76360.0000000    0.2647170
76400.0000000    0.2874911
76440.0000000    0.2803608
76480.0000000    0.3069056
76520.0000000    0.2920075
76560.0000000    0.2895547
76600.0000000    0.3035073
76640.0000000    0.2857895
76680.0000000    0.2744277
76720.0000000    0.3040556
76760.0000000    0.2957112
76800.0000000    0.2879938
76840.0000000    0.2851780
76880.0000000    0.2840822
76920.0000000    0.3194870
76960.0000000    0.2890575
77000.0000000    0.2858179
77040.0000000    0.2594211
77080.0000000    0.2864890
77120.0000000    0.2788701
77160.0000000    0.2899406
77200.0000000    0.3021875
77240.0000000    0.2991211
77280.0000000    0.2965366
77320.0000000    0.2884115
77360.0000000    0.2917176
77400.0000000    0.3037789
77440.0000000    0.2810975
77480.0000000    0.2738912
77520.0000000    0.2818033
77560.0000000    0.2843296
77600.0000000    0.2753110
77640.0000000    0.2764783
77680.0000000    0.2859043
77720.0000000    0.2728704
77760.0000000    0.2726356
77800.0000000    0.2788247
77840.0000000    0.2510956
77880.0000000    0.2889743
77920.0000000    0.2852112
77960.0000000    0.2974234
78000.0000000    0.2792368
78040.0000000    0.2666608
78080.0000000    0.2832921
78120.0000000    0.2988777
78160.0000000    0.2921135
78200.0000000    0.2954480
78240.0000000    0.2932473
78280.0000000    0.2696437
78320.0000000    0.2491593
78360.0000000    0.2625730
78400.0000000    0.2712676
78440.0000000    0.2817751
78480.0000000    0.2663115
78520.0000000    0.2527432
78560.0000000    0.2707194
78600.0000000    0.2899516
78640.0000000    0.2848920
78680.0000000    0.2889731
78720.0000000    0.2724468
78760.0000000    0.2793569
78800.0000000    0.2523106
78840.0000000    0.2759624
78880.0000000    0.2981553
78920.0000000    0.2747515
78960.0000000    0.2727717
79000.0000000    0.2783557
79040.0000000    0.2697439
79080.0000000    0.2805840
79120.0000000    0.2775399
79160.0000000    0.2932453
79200.0000000    0.2777476
79240.0000000    0.3014958
79280.0000000    0.3007150
79320.0000000    0.2922722
79360.0000000    0.2931021
79400.0000000    0.3004333
79440.0000000    0.3026063
79480.0000000    0.2686197
79520.0000000    0.2659526
79560.0000000    0.3024188
79600.0000000    0.2778250
79640.0000000    0.2977392
79680.0000000    0.2870168
79720.0000000    0.2854607
79760.0000000    0.3016504
79800.0000000    0.2970035
79840.0000000    0.2707680
79880.0000000    0.2951482
79920.0000000    0.2596595
79960.0000000    0.2843209
80000.0000000    0.2832420
80040.0000000    0.2925233
80080.0000000    0.2875471
80120.0000000    0.3019159
80160.0000000    0.3045300
80200.0000000    0.2885950
80240.0000000    0.3112493
80280.0000000    0.3086624
80320.0000000    0.2962714
80360.0000000    0.2998737
80400.0000000    0.2886305
80440.0000000    0.2975855
80480.0000000    0.2847629
80520.0000000    0.2738251
80560.0000000    0.2933237
80600.0000000    0.3020909
80640.0000000    0.2958384
80680.0000000    0.2850766
80720.0000000    0.2744001
80760.0000000    0.2727596
80800.0000000    0.2941064
80840.0000000    0.2949706
80880.0000000    0.2840065
80920.0000000    0.2884134
80960.0000000    0.3142142
81000.0000000    0.2961563
81040.0000000    0.2769872
81080.0000000    0.2955038
81120.0000000    0.2903385
81160.0000000    0.3171695
81200.0000000    0.2768113
81240.0000000    0.2853450
81280.0000000    0.2795663
81320.0000000    0.2908917
81360.0000000    0.3106922
81400.0000000    0.2752214
81440.0000000    0.2706853
81480.0000000    0.2822671
81520.0000000    0.2742447
81560.0000000    0.2905634
81600.0000000    0.2720670
81640.0000000    0.2854892
81680.0000000    0.2682077
81720.0000000    0.2680434
81760.0000000    0.3027177
81800.0000000    0.2744589
81840.0000000    0.2845959
81880.0000000    0.2802916
81920.0000000    0.2829729
81960.0000000    0.2811434
82000.0000000    0.2842149
82040.0000000    0.3008665
82080.0000000    0.2815904
82120.0000000    0.2894266
82160.0000000    0.2847496
82200.0000000    0.2833425
82240.0000000    0.2723266
82280.0000000    0.2863048
82320.0000000    0.2819900
82360.0000000    0.3028593
82400.0000000    0.2961940
82440.0000000    0.3024861
82480.0000000    0.2905630
82520.0000000    0.2764685
82560.0000000    0.2575776
82600.0000000    0.2820460
82640.0000000    0.3072665
82680.0000000    0.2755577
82720.0000000    0.3088034
82760.0000000    0.3027548
82800.0000000    0.2949768
82840.0000000    0.2898253
82880.0000000    0.2717056
82920.0000000    0.2998163
82960.0000000    0.2730013
83000.0000000    0.2809233
83040.0000000    0.2591559
83080.0000000    0.2727492
83120.0000000    0.2622442
83160.0000000    0.2615845
83200.0000000    0.2993797
83240.0000000    0.2877922
83280.0000000    0.2931920
83320.0000000    0.2931132
83360.0000000    0.3080480
83400.0000000    0.2904770
83440.0000000    0.3163704
83480.0000000    0.3132520
83520.0000000    0.2988115
83560.0000000    0.2989568
83600.0000000    0.2889794
83640.0000000    0.2943709
83680.0000000    0.2756444
83720.0000000    0.2921555
83760.0000000    0.3040422
83800.0000000    0.3106757
83840.0000000    0.3036509
83880.0000000    0.2980865
83920.0000000    0.2889684
83960.0000000    0.3223386
84000.0000000    0.3210477
84040.0000000    0.3186405
84080.0000000    0.3130803
84120.0000000    0.3034443
84160.0000000    0.3016388
84200.0000000    0.2981077
84240.0000000    0.3059488
84280.0000000    0.3014199
84320.0000000    0.2730594
84360.0000000    0.2776445
84400.0000000    0.2742038
84440.0000000    0.2777899
84480.0000000    0.2490715
84520.0000000    0.2784458
84560.0000000    0.2648298
84600.0000000    0.2644871
84640.0000000    0.2456086
84680.0000000    0.2754280
84720.0000000    0.2872307
84760.0000000    0.2910225
84800.0000000    0.2860837
84840.0000000    0.3107526
84880.0000000    0.3038580
84920.0000000    0.2832605
84960.0000000    0.3057239
85000.0000000    0.2894455
85040.0000000    0.2674759
85080.0000000    0.2994171
85120.0000000    0.2677834
85160.0000000    0.3077899
85200.0000000    0.3131653
85240.0000000    0.2964694
85280.0000000    0.3022472
85320.0000000    0.2732941
85360.0000000    0.2668607
85400.0000000    0.2574779
85440.0000000    0.2712588
85480.0000000    0.2749124
85520.0000000    0.2894373
85560.0000000    0.2620580
85600.0000000    0.2794519
85640.0000000    0.2890756
85680.0000000    0.2785072
85720.0000000    0.2777984
85760.0000000    0.2671753
85800.0000000    0.2973869
85840.0000000    0.2876048
85880.0000000    0.2710485
85920.0000000    0.2761436
85960.0000000    0.2398296
86000.0000000    0.2745363
86040.0000000    0.2566818
86080.0000000    0.2752450
86120.0000000    0.2747313
86160.0000000    0.2480698
86200.0000000    0.2751631
86240.0000000    0.2810439
86280.0000000    0.2755623
86320.0000000    0.2716386
86360.0000000    0.2644486
86400.0000000    0.2868464
86440.0000000    0.2704231
86480.0000000    0.2766259
86520.0000000    0.2689895
86560.0000000    0.2706365
86600.0000000    0.2781865
86640.0000000    0.2698544
86680.0000000    0.2773989
86720.0000000    0.2730120
86760.0000000    0.2810060
86800.0000000    0.2672520
86840.0000000    0.2783732
86880.0000000    0.2718158
86920.0000000    0.2576414
86960.0000000    0.2773384
87000.0000000    0.2687191
87040.0000000    0.2762190
87080.0000000    0.2797866
87120.0000000    0.2885182
87160.0000000    0.2547538
87200.0000000    0.2823780
87240.0000000    0.2817842
87280.0000000    0.2743686
87320.0000000    0.2648101
87360.0000000    0.2907407
87400.0000000    0.2900158
87440.0000000    0.2909517
87480.0000000    0.2605900
87520.0000000    0.2818700
87560.0000000    0.2755112
87600.0000000    0.2818359
87640.0000000    0.2605273
87680.0000000    0.2748123
87720.0000000    0.2873967
87760.0000000    0.2918886
87800.0000000    0.2693497
87840.0000000    0.2772574
87880.0000000    0.2526349
87920.0000000    0.2741337
87960.0000000    0.2751002
88000.0000000    0.2875746
88040.0000000    0.2797522
88080.0000000    0.2873949
88120.0000000    0.2790577
88160.0000000    0.2903419
88200.0000000    0.2877471
88240.0000000    0.3050044
88280.0000000    0.3040935
88320.0000000    0.3150193
88360.0000000    0.3122948
88400.0000000    0.2841449
88440.0000000    0.2970406
88480.0000000    0.2713912
88520.0000000    0.2855078
88560.0000000    0.2742771
88600.0000000    0.2864921
88640.0000000    0.2788320
88680.0000000    0.3007765
88720.0000000    0.3290614
88760.0000000    0.2841406
88800.0000000    0.3034333
88840.0000000    0.2956846
88880.0000000    0.2995598
88920.0000000    0.3054723
88960.0000000    0.3054616
89000.0000000    0.2808986
89040.0000000    0.3040949
89080.0000000    0.3000362
89120.0000000    0.3068334
89160.0000000    0.3105416
89200.0000000    0.2677316
89240.0000000    0.2763365
89280.0000000    0.2681405
89320.0000000    0.2741186
89360.0000000    0.2614048
89400.0000000    0.2821361
89440.0000000    0.2849967
89480.0000000    0.2939517
89520.0000000    0.2809323
89560.0000000    0.2760796
89600.0000000    0.2835661
89640.0000000    0.2813817
89680.0000000    0.3063997
89720.0000000    0.2916412
89760.0000000    0.2799978
89800.0000000    0.3007815
89840.0000000    0.2758675
89880.0000000    0.2861438
89920.0000000    0.2795831
89960.0000000    0.3086644
90000.0000000    0.2712809
90040.0000000    0.2866198
90080.0000000    0.2685295
90120.0000000    0.2819197
90160.0000000    0.2788137
90200.0000000    0.2680423
90240.0000000    0.2791968
90280.0000000    0.2775652
90320.0000000    0.2660318
90360.0000000    0.2783105
90400.0000000    0.2792497
90440.0000000    0.2606099
90480.0000000    0.2768347
90520.0000000    0.2992114
90560.0000000    0.2866415
90600.0000000    0.3114619
90640.0000000    0.2984602
90680.0000000    0.2896605
90720.0000000    0.2816383
90760.0000000    0.2770770
90800.0000000    0.2842025
90840.0000000    0.2733168
90880.0000000    0.2981482
90920.0000000    0.2981849
90960.0000000    0.2813982
91000.0000000    0.2846514
91040.0000000    0.2884030
91080.0000000    0.2693834
91120.0000000    0.2737244
91160.0000000    0.2731861
91200.0000000    0.2654724
91240.0000000    0.2753302
91280.0000000    0.2814112
91320.0000000    0.2746904
91360.0000000    0.2813273
91400.0000000    0.3176281
91440.0000000    0.3000942
91480.0000000    0.3052494
91520.0000000    0.3006809
91560.0000000    0.2852103
91600.0000000    0.2798182
91640.0000000    0.2683693
91680.0000000    0.2911941
91720.0000000    0.2763221
91760.0000000    0.2726267
91800.0000000    0.2946103
91840.0000000    0.2901198
91880.0000000    0.3034096
91920.0000000    0.2893859
91960.0000000    0.3132324
92000.0000000    0.2887979
92040.0000000    0.2860643
92080.0000000    0.2931252
92120.0000000    0.2945824
92160.0000000    0.2999800
92200.0000000    0.2899566
92240.0000000    0.2696209
92280.0000000    0.2656707
92320.0000000    0.2891600
92360.0000000    0.2679586
92400.0000000    0.2873861
92440.0000000    0.3005785
92480.0000000    0.2836775
92520.0000000    0.3058218
92560.0000000    0.2739127
92600.0000000    0.2894398
92640.0000000    0.2932131
92680.0000000    0.2694254
92720.0000000    0.2812067
92760.0000000    0.2632669
92800.0000000    0.2760895
92840.0000000    0.2579439
92880.0000000    0.2799334
92920.0000000    0.2873423
92960.0000000    0.2838338
93000.0000000    0.2900142
93040.0000000    0.2876507
93080.0000000    0.2792847
93120.0000000    0.2592702
93160.0000000    0.2760894
93200.0000000    0.2824191
93240.0000000    0.2708502
93280.0000000    0.2602174
93320.0000000    0.2588989
93360.0000000    0.2706476
93400.0000000    0.2706967
93440.0000000    0.2871659
93480.0000000    0.2800737
93520.0000000    0.2631111
93560.0000000    0.2611082
93600.0000000    0.2718743
93640.0000000    0.2257179
93680.0000000    0.2589535
93720.0000000    0.2630556
93760.0000000    0.2484514
93800.0000000    0.2341605
93840.0000000    0.2366642
93880.0000000    0.2176907
93920.0000000    0.2512881
93960.0000000    0.2731829
94000.0000000    0.2672665
94040.0000000    0.2714735
94080.0000000    0.2591494
94120.0000000    0.2752236
94160.0000000    0.2559339
94200.0000000    0.2652218
94240.0000000    0.2272604
94280.0000000    0.2278014
94320.0000000    0.2470982
94360.0000000    0.2426918
94400.0000000    0.2392628
94440.0000000    0.2417412
94480.0000000    0.2224401
94520.0000000    0.2494924
94560.0000000    0.2525091
94600.0000000    0.2566511
94640.0000000    0.2456843
94680.0000000    0.2433343
94720.0000000    0.2428910
94760.0000000    0.2302084
94800.0000000    0.2357574
94840.0000000    0.2434546
94880.0000000    0.2441737
94920.0000000    0.2503313
94960.0000000    0.2449201
95000.0000000    0.2427093
95040.0000000    0.2614472
95080.0000000    0.2676026
95120.0000000    0.2819223
95160.0000000    0.2654617
95200.0000000    0.2867776
95240.0000000    0.2890198
95280.0000000    0.2697106
95320.0000000    0.2743397
95360.0000000    0.2574847
95400.0000000    0.2766644
95440.0000000    0.2779267
95480.0000000    0.2714304
95520.0000000    0.2928531
95560.0000000    0.2604812
95600.0000000    0.2660832
95640.0000000    0.2786837
95680.0000000    0.2786134
95720.0000000    0.2716075
95760.0000000    0.2830684
95800.0000000    0.2791931
95840.0000000    0.2668842
95880.0000000    0.2909094
95920.0000000    0.2678661
95960.0000000    0.2875648
96000.0000000    0.2838943
96040.0000000    0.2735508
96080.0000000    0.2718955
96120.0000000    0.2779759
96160.0000000    0.2611976
96200.0000000    0.2530353
96240.0000000    0.2807111
96280.0000000    0.2941627
96320.0000000    0.2901064
96360.0000000    0.2718921
96400.0000000    0.2808781
96440.0000000    0.2792120
96480.0000000    0.2700667
96520.0000000    0.2786996
96560.0000000    0.2599292
96600.0000000    0.2622407
96640.0000000    0.2529649
96680.0000000    0.2599525
96720.0000000    0.2623216
96760.0000000    0.2792360
96800.0000000    0.2639244
96840.0000000    0.2807733
96880.0000000    0.2896309
96920.0000000    0.2779205
96960.0000000    0.2641558
97000.0000000    0.3023992
97040.0000000    0.2944235
97080.0000000    0.2665052
97120.0000000    0.2566190
97160.0000000    0.2587518
97200.0000000    0.2586676
97240.0000000    0.2674814
97280.0000000    0.2496301
97320.0000000    0.2706556
97360.0000000    0.2952402
97400.0000000    0.2789919
97440.0000000    0.2735478
97480.0000000    0.2809744
97520.0000000    0.2784440
97560.0000000    0.2849812
97600.0000000    0.2544141
97640.0000000    0.2645462
97680.0000000    0.2716168
97720.0000000    0.2468885
97760.0000000    0.2752767
97800.0000000    0.2460168
97840.0000000    0.2667374
97880.0000000    0.2456337
97920.0000000    0.2610604
97960.0000000    0.2354232
98000.0000000    0.2721042
98040.0000000    0.2788370
98080.0000000    0.2595004
98120.0000000    0.2802764
98160.0000000    0.2713478
98200.0000000    0.2864000
98240.0000000    0.2897064
98280.0000000    0.2889164
98320.0000000    0.2836365
98360.0000000    0.2654151
98400.0000000    0.2642135
98440.0000000    0.2582835
98480.0000000    0.2598481
98520.0000000    0.2469251
98560.0000000    0.2625051
98600.0000000    0.2720796
98640.0000000    0.2619631
98680.0000000    0.2920186
98720.0000000    0.2837268
98760.0000000    0.2772300
98800.0000000    0.2838078
98840.0000000    0.2893004
98880.0000000    0.2723331
98920.0000000    0.2674401
98960.0000000    0.2849140
99000.0000000    0.2842395
99040.0000000    0.2734918
99080.0000000    0.2647059
99120.0000000    0.2976966
99160.0000000    0.2828851
99200.0000000    0.2899562
99240.0000000    0.2942943
99280.0000000    0.2758698
99320.0000000    0.2896518
99360.0000000    0.2793614
99400.0000000    0.2668513
99440.0000000    0.2702229
99480.0000000    0.2727555
99520.0000000    0.2544861
99560.0000000    0.2649399
99600.0000000    0.2722686
99640.0000000    0.2750947
99680.0000000    0.2703507
99720.0000000    0.2764112
99760.0000000    0.2831339
99800.0000000    0.2650335
99840.0000000    0.2738532
99880.0000000    0.2969197
99920.0000000    0.2909085
99960.0000000    0.2953875
100000.0000000    0.3043399
100040.0000000    0.2857001
100080.0000000    0.2731312
100120.0000000    0.2998392
100160.0000000    0.2858519
100200.0000000    0.2690494
100240.0000000    0.2602997
100280.0000000    0.2881452
100320.0000000    0.2807675
100360.0000000    0.3081447
100400.0000000    0.2740268
100440.0000000    0.3037144
100480.0000000    0.2755454
100520.0000000    0.2885118
100560.0000000    0.2904845
100600.0000000    0.2878140
100640.0000000    0.2869826
100680.0000000    0.2826449
100720.0000000    0.2928865
100760.0000000    0.2884992
100800.0000000    0.2806729
100840.0000000    0.2790493
100880.0000000    0.2849574
100920.0000000    0.2720696
100960.0000000    0.2817455
101000.0000000    0.3022409
101040.0000000    0.2791079
101080.0000000    0.2776684
101120.0000000    0.2723593
101160.0000000    0.2765801
101200.0000000    0.2901595
101240.0000000    0.2735161
101280.0000000    0.2734100
101320.0000000    0.2821164
101360.0000000    0.2821515
101400.0000000    0.2830202
101440.0000000    0.2664773
101480.0000000    0.2791354
101520.0000000    0.2668940
101560.0000000    0.2814310
101600.0000000    0.2793014
101640.0000000    0.2703822
101680.0000000    0.2746209
101720.0000000    0.2599847
101760.0000000    0.2577198
101800.0000000    0.2744176
101840.0000000    0.2752784
101880.0000000    0.2738169
101920.0000000    0.2780898
101960.0000000    0.2599762
102000.0000000    0.2957160
102040.0000000    0.2772883
102080.0000000    0.2796537
102120.0000000    0.2647520
102160.0000000    0.2470722
102200.0000000    0.2657343
102240.0000000    0.2442824
102280.0000000    0.2751411
102320.0000000    0.2783886
102360.0000000    0.2626636
102400.0000000    0.2685914
102440.0000000    0.2715026
102480.0000000    0.2611441
102520.0000000    0.2784395
102560.0000000    0.2757823
102600.0000000    0.2712084
102640.0000000    0.2527975
102680.0000000    0.2494348
102720.0000000    0.2575883
102760.0000000    0.2588018
102800.0000000    0.2604429
102840.0000000    0.2724340
102880.0000000    0.2702731
102920.0000000    0.2641909
102960.0000000    0.2635605
103000.0000000    0.2589431
103040.0000000    0.2472465
103080.0000000    0.2589381
103120.0000000    0.2406271
103160.0000000    0.2652438
103200.0000000    0.2667665
103240.0000000    0.2520963
103280.0000000    0.2508977
103320.0000000    0.2649682
103360.0000000    0.2670155
103400.0000000    0.2835620
103440.0000000    0.2551641
103480.0000000    0.2697033
103520.0000000    0.2689002
103560.0000000    0.2724957
103600.0000000    0.2730503
103640.0000000    0.2837203
103680.0000000    0.2693798
103720.0000000    0.2584563
103760.0000000    0.2900075
103800.0000000    0.2735928
103840.0000000    0.2677595
103880.0000000    0.2663847
103920.0000000    0.2965780
103960.0000000    0.2845061
104000.0000000    0.2571197
104040.0000000    0.2626486
104080.0000000    0.2550572
104120.0000000    0.2539543
104160.0000000    0.2359236
104200.0000000    0.2598035
104240.0000000    0.2520399
104280.0000000    0.2625709
104320.0000000    0.2589670
104360.0000000    0.2686238
104400.0000000    0.2486979
104440.0000000    0.2639430
104480.0000000    0.2832389
104520.0000000    0.2794895
104560.0000000    0.2578524
104600.0000000    0.2720752
104640.0000000    0.2611725
104680.0000000    0.2628676
104720.0000000    0.2420114
104760.0000000    0.2567858
104800.0000000    0.2611640
104840.0000000    0.2611661
104880.0000000    0.2722817
104920.0000000    0.2616898
104960.0000000    0.2826196
105000.0000000    0.2903083
105040.0000000    0.2886364
105080.0000000    0.2702303
105120.0000000    0.2659691
105160.0000000    0.2652906
105200.0000000    0.2980418
105240.0000000    0.2620181
105280.0000000    0.2666624
105320.0000000    0.2771799
105360.0000000    0.2942796
105400.0000000    0.2663818
105440.0000000    0.2776651
105480.0000000    0.2808296
105520.0000000    0.2530450
105560.0000000    0.2516107
105600.0000000    0.2658211
105640.0000000    0.2567969
105680.0000000    0.2628176
105720.0000000    0.2512198
105760.0000000    0.2612052
105800.0000000    0.2499414
105840.0000000    0.2433770
105880.0000000    0.2526994
105920.0000000    0.2576014
105960.0000000    0.2756830
106000.0000000    0.2429549
106040.0000000    0.2554160
106080.0000000    0.2426687
106120.0000000    0.2418580
106160.0000000    0.2435852
106200.0000000    0.2716044
106240.0000000    0.2539600
106280.0000000    0.2841969
106320.0000000    0.2652097
106360.0000000    0.2664982
106400.0000000    0.2803106
106440.0000000    0.2703754
106480.0000000    0.2759986
106520.0000000    0.2762876
106560.0000000    0.2719066
106600.0000000    0.2749299
106640.0000000    0.2920741
106680.0000000    0.2843792
106720.0000000    0.2804036
106760.0000000    0.2528540
106800.0000000    0.2562751
106840.0000000    0.2665934
106880.0000000    0.2530273
106920.0000000    0.2372173
106960.0000000    0.2423214
107000.0000000    0.2434779
107040.0000000    0.2390957
107080.0000000    0.2677374
107120.0000000    0.2515084
107160.0000000    0.2714562
107200.0000000    0.2788089
107240.0000000    0.2630738
107280.0000000    0.2758507
107320.0000000    0.2556446
107360.0000000    0.2723714
107400.0000000    0.2611984
107440.0000000    0.2573826
107480.0000000    0.2677122
107520.0000000    0.2778538
107560.0000000    0.2759010
107600.0000000    0.2918628
107640.0000000    0.2662987
107680.0000000    0.2679445
107720.0000000    0.2757569
107760.0000000    0.2630148
107800.0000000    0.2742296
107840.0000000    0.2434158
107880.0000000    0.2683056
107920.0000000    0.2782747
107960.0000000    0.2440452
108000.0000000    0.2416305
108040.0000000    0.2420732
108080.0000000    0.2557486
108120.0000000    0.2474895
108160.0000000    0.2465151
108200.0000000    0.2521334
108240.0000000    0.2704501
108280.0000000    0.2420458
108320.0000000    0.2506118
108360.0000000    0.2646757
108400.0000000    0.2552689
108440.0000000    0.2693599
108480.0000000    0.2658721
108520.0000000    0.2567521
108560.0000000    0.2425931
108600.0000000    0.2578157
108640.0000000    0.2466817
108680.0000000    0.2671451
108720.0000000    0.2630814
108760.0000000    0.2713349
108800.0000000    0.2588214
108840.0000000    0.2632418
108880.0000000    0.2746036
108920.0000000    0.2675069
108960.0000000    0.2566148
109000.0000000    0.2427685
109040.0000000    0.2555466
109080.0000000    0.2616855
109120.0000000    0.2761195
109160.0000000    0.2627605
109200.0000000    0.2725259
109240.0000000    0.2587683
109280.0000000    0.2490712
109320.0000000    0.2599346
109360.0000000    0.2615918
109400.0000000    0.2454430
109440.0000000    0.2543179
109480.0000000    0.2744038
109520.0000000    0.2516374
109560.0000000    0.2474816
109600.0000000    0.2586540
109640.0000000    0.2506118
109680.0000000    0.2576109
109720.0000000    0.2559591
109760.0000000    0.2684298
109800.0000000    0.2544405
109840.0000000    0.2434535
109880.0000000    0.2289919
109920.0000000    0.2407375
109960.0000000    0.2197712
110000.0000000    0.2379388
110040.0000000    0.2573155
110080.0000000    0.2517725
110120.0000000    0.2572638
110160.0000000    0.2644673
110200.0000000    0.2699063
110240.0000000    0.2613106
110280.0000000    0.2637851
110320.0000000    0.2683556
110360.0000000    0.2425742
110400.0000000    0.2505096
110440.0000000    0.2785700
110480.0000000    0.2463934
110520.0000000    0.2496794
110560.0000000    0.2392042
110600.0000000    0.2399592
110640.0000000    0.2351211
110680.0000000    0.2451922
110720.0000000    0.2851345
110760.0000000    0.2677463
110800.0000000    0.2601795
110840.0000000    0.2556892
110880.0000000    0.2446714
110920.0000000    0.2755137
110960.0000000    0.2726985
111000.0000000    0.2784708
111040.0000000    0.2309301
111080.0000000    0.2528379
111120.0000000    0.2631891
111160.0000000    0.2531103
111200.0000000    0.2570873
111240.0000000    0.2780021
111280.0000000    0.2738082
111320.0000000    0.2867040
111360.0000000    0.2586080
111400.0000000    0.2542296
111440.0000000    0.2633713
111480.0000000    0.2621331
111520.0000000    0.2758601
111560.0000000    0.2701598
111600.0000000    0.2689948
111640.0000000    0.2661213
111680.0000000    0.2667874
111720.0000000    0.2502861
111760.0000000    0.2443593
111800.0000000    0.2483938
111840.0000000    0.2554556
111880.0000000    0.2731954
111920.0000000    0.2736926
111960.0000000    0.2530243
112000.0000000    0.2683362
112040.0000000    0.2567987
112080.0000000    0.2402511
112120.0000000    0.2542124
112160.0000000    0.2487040
112200.0000000    0.2563036
112240.0000000    0.2407896
112280.0000000    0.2426696
112320.0000000    0.2393300
112360.0000000    0.2386266
112400.0000000    0.2655855
112440.0000000    0.2557852
112480.0000000    0.2736030
112520.0000000    0.2666432
112560.0000000    0.2638627
112600.0000000    0.2740552
112640.0000000    0.2684982
112680.0000000    0.2758471
112720.0000000    0.2867451
112760.0000000    0.2859097
112800.0000000    0.2756274
112840.0000000    0.2536659
112880.0000000    0.2596800
112920.0000000    0.2640775
112960.0000000    0.2407748
113000.0000000    0.2640814
113040.0000000    0.2700052
113080.0000000    0.2670452
113120.0000000    0.2688146
113160.0000000    0.2708567
113200.0000000    0.2581350
113240.0000000    0.2720516
113280.0000000    0.2694737
113320.0000000    0.2611767
113360.0000000    0.2397808
113400.0000000    0.2526499
113440.0000000    0.2712083
113480.0000000    0.2724898
113520.0000000    0.2809961
113560.0000000    0.2949302
113600.0000000    0.2781776
113640.0000000    0.2694476
113680.0000000    0.2644826
113720.0000000    0.2679709
113760.0000000    0.2698243
113800.0000000    0.2842959
113840.0000000    0.2694968
113880.0000000    0.2775387
113920.0000000    0.2569364
113960.0000000    0.2614613
114000.0000000    0.2675064
114040.0000000    0.2618282
114080.0000000    0.2894755
114120.0000000    0.2832510
114160.0000000    0.2688618
114200.0000000    0.2754959
114240.0000000    0.2809690
114280.0000000    0.2976455
114320.0000000    0.2828317
114360.0000000    0.2671705
114400.0000000    0.2618666
114440.0000000    0.2574139
114480.0000000    0.2639205
114520.0000000    0.2979281
114560.0000000    0.3045559
114600.0000000    0.2684450
114640.0000000    0.2731868
114680.0000000    0.2755136
114720.0000000    0.2888520
114760.0000000    0.2738924
114800.0000000    0.2780606
114840.0000000    0.2667750
114880.0000000    0.2785200
114920.0000000    0.2402186
114960.0000000    0.2642345
115000.0000000    0.2556337
115040.0000000    0.2645687
115080.0000000    0.2574536
115120.0000000    0.2723755
115160.0000000    0.2794887
115200.0000000    0.2706077
115240.0000000    0.2737005
115280.0000000    0.2843289
115320.0000000    0.2729496
115360.0000000    0.2593673
115400.0000000    0.2588635
115440.0000000    0.2712026
115480.0000000    0.2840106
115520.0000000    0.2672623
115560.0000000    0.2881407
115600.0000000    0.2785252
115640.0000000    0.2721350
115680.0000000    0.2710411
115720.0000000    0.2773778
115760.0000000    0.2621747
115800.0000000    0.2546505
115840.0000000    0.2570029
115880.0000000    0.2652237
115920.0000000    0.2628449
115960.0000000    0.2708355
116000.0000000    0.2602816
116040.0000000    0.2711208
116080.0000000    0.2620783
116120.0000000    0.2578739
116160.0000000    0.2465938
116200.0000000    0.2619004
116240.0000000    0.2695753
116280.0000000    0.2562784
116320.0000000    0.2684409
116360.0000000    0.2807902
116400.0000000    0.2658347
116440.0000000    0.2722039
116480.0000000    0.2553455
116520.0000000    0.2559274
116560.0000000    0.2653506
116600.0000000    0.2614583
116640.0000000    0.2628893
116680.0000000    0.2703982
116720.0000000    0.2807874
116760.0000000    0.2480547
116800.0000000    0.2529995
116840.0000000    0.2553117
116880.0000000    0.2709240
116920.0000000    0.2645896
116960.0000000    0.2818182
117000.0000000    0.2776291
117040.0000000    0.2784564
117080.0000000    0.2545055
117120.0000000    0.2696117
117160.0000000    0.2699659
117200.0000000    0.2594349
117240.0000000    0.2750430
117280.0000000    0.2699635
117320.0000000    0.2797122
117360.0000000    0.2370941
117400.0000000    0.2597384
117440.0000000    0.2574393
117480.0000000    0.2610767
117520.0000000    0.2926959
117560.0000000    0.2559195
117600.0000000    0.2687232
117640.0000000    0.2684444
117680.0000000    0.2507161
117720.0000000    0.2660728
117760.0000000    0.2536589
117800.0000000    0.2626841
117840.0000000    0.2735772
117880.0000000    0.2612721
117920.0000000    0.2488875
117960.0000000    0.2539183
118000.0000000    0.2545531
118040.0000000    0.2567640
118080.0000000    0.2448402
118120.0000000    0.2417397
118160.0000000    0.2745221
118200.0000000    0.2463263
118240.0000000    0.2437051
118280.0000000    0.2595334
118320.0000000    0.2810942
118360.0000000    0.2648112
118400.0000000    0.2871043
118440.0000000    0.2878803
118480.0000000    0.2507671
118520.0000000    0.2805926
118560.0000000    0.2735466
118600.0000000    0.2482563
118640.0000000    0.2668583
118680.0000000    0.2557662
118720.0000000    0.2692555
118760.0000000    0.2611839
118800.0000000    0.2610960
118840.0000000    0.2718285
118880.0000000    0.2837163
118920.0000000    0.2774346
118960.0000000    0.2788974
119000.0000000    0.2745986
119040.0000000    0.2678457
119080.0000000    0.2619070
119120.0000000    0.2684407
119160.0000000    0.2701448
119200.0000000    0.2869766
119240.0000000    0.2703400
119280.0000000    0.2702036
119320.0000000    0.2742153
119360.0000000    0.2816096
119400.0000000    0.2816880
119440.0000000    0.2898160
119480.0000000    0.2886418
119520.0000000    0.2804003
119560.0000000    0.3003227
119600.0000000    0.2851385
119640.0000000    0.2619560
119680.0000000    0.2617595
119720.0000000    0.2730390
119760.0000000    0.2662319
119800.0000000    0.2724535
119840.0000000    0.2939295
119880.0000000    0.2938849
119920.0000000    0.2722652
119960.0000000    0.2905816
120000.0000000    0.2929548
120040.0000000    0.2609206
120080.0000000    0.2829939
120120.0000000    0.2631011
120160.0000000    0.2798157
120200.0000000    0.2854163
120240.0000000    0.2802822
120280.0000000    0.2691614
120320.0000000    0.2567668
120360.0000000    0.2751330
120400.0000000    0.2740612
120440.0000000    0.2688264
120480.0000000    0.2879103
120520.0000000    0.2777106
120560.0000000    0.2826266
120600.0000000    0.2616987
120640.0000000    0.2738877
120680.0000000    0.2639486
120720.0000000    0.2713748
120760.0000000    0.2827065
120800.0000000    0.2812643
120840.0000000    0.2754542
120880.0000000    0.2912698
120920.0000000    0.2976985
120960.0000000    0.2834413
121000.0000000    0.2862014
121040.0000000    0.2851314
121080.0000000    0.2747492
121120.0000000    0.2693038
121160.0000000    0.2720844
121200.0000000    0.2684280
121240.0000000    0.2699341
121280.0000000    0.2603097
121320.0000000    0.2798356
121360.0000000    0.2769357
121400.0000000    0.2878650
121440.0000000    0.2616468
121480.0000000    0.2768270
121520.0000000    0.2628788
121560.0000000    0.2632387
121600.0000000    0.2653725
121640.0000000    0.2637620
121680.0000000    0.2612388
121720.0000000    0.2785578
121760.0000000    0.2490458
121800.0000000    0.2834773
121840.0000000    0.2493329
121880.0000000    0.2809790
121920.0000000    0.2933589
121960.0000000    0.2919191
122000.0000000    0.2798716
122040.0000000    0.2683821
122080.0000000    0.2725696
122120.0000000    0.2647025
122160.0000000    0.2528842
122200.0000000    0.2861624
122240.0000000    0.2824722
122280.0000000    0.2779609
122320.0000000    0.2806124
122360.0000000    0.2727585
122400.0000000    0.2561106
122440.0000000    0.2574184
122480.0000000    0.2664532
122520.0000000    0.2572155
122560.0000000    0.2436999
122600.0000000    0.2475694
122640.0000000    0.2467047
122680.0000000    0.2564954
122720.0000000    0.2675335
122760.0000000    0.2613853
122800.0000000    0.2815426
122840.0000000    0.2825194
122880.0000000    0.2543249
122920.0000000    0.2685126
122960.0000000    0.2679765
123000.0000000    0.2730971
123040.0000000    0.2692920
123080.0000000    0.2653004
123120.0000000    0.2860272
123160.0000000    0.2675180
123200.0000000    0.2676802
123240.0000000    0.2510089
123280.0000000    0.2663428
123320.0000000    0.2666396
123360.0000000    0.2560540
123400.0000000    0.2688685
123440.0000000    0.2598308
123480.0000000    0.2690111
123520.0000000    0.2685857
123560.0000000    0.2970516
123600.0000000    0.2785864
123640.0000000    0.2841092
123680.0000000    0.2652660
123720.0000000    0.2719022
123760.0000000    0.2592897
123800.0000000    0.2775381
123840.0000000    0.2841778
123880.0000000    0.2685333
123920.0000000    0.2847244
123960.0000000    0.2819028
124000.0000000    0.2830147
124040.0000000    0.2776885
124080.0000000    0.2765666
124120.0000000    0.2711205
124160.0000000    0.2653903
124200.0000000    0.2693098
124240.0000000    0.2685518
124280.0000000    0.2452202
124320.0000000    0.2676568
124360.0000000    0.2726032
124400.0000000    0.2739661
124440.0000000    0.2773531
124480.0000000    0.2674242
124520.0000000    0.2674879
124560.0000000    0.2680198
124600.0000000    0.2781008
124640.0000000    0.2706847
124680.0000000    0.2521291
124720.0000000    0.2581698
124760.0000000    0.2623901
124800.0000000    0.2520815
124840.0000000    0.2520538
124880.0000000    0.2772012
124920.0000000    0.2573436
124960.0000000    0.2701350
125000.0000000    0.2617402
125040.0000000    0.2425678
125080.0000000    0.2590347
125120.0000000    0.2766128
125160.0000000    0.2881686
125200.0000000    0.2668769
125240.0000000    0.2809883
125280.0000000    0.2779838
125320.0000000    0.2749213
125360.0000000    0.2703946
125400.0000000    0.2526821
125440.0000000    0.2703799
125480.0000000    0.2729702
125520.0000000    0.2725379
125560.0000000    0.2656381
125600.0000000    0.2652512
125640.0000000    0.2890746
125680.0000000    0.2765790
125720.0000000    0.2852229
125760.0000000    0.2796124
125800.0000000    0.2719250
125840.0000000    0.2809672
125880.0000000    0.2703308
125920.0000000    0.2712112
125960.0000000    0.2623095
126000.0000000    0.2620038
126040.0000000    0.2662906
126080.0000000    0.2702410
126120.0000000    0.2775180
126160.0000000    0.2796273
126200.0000000    0.2664723
126240.0000000    0.2687881
126280.0000000    0.2771435
126320.0000000    0.2818242
126360.0000000    0.2757711
126400.0000000    0.2740957
126440.0000000    0.2805049
126480.0000000    0.2685798
126520.0000000    0.2567060
126560.0000000    0.2748071
126600.0000000    0.2834794
126640.0000000    0.2747421
126680.0000000    0.2733027
126720.0000000    0.2606030
126760.0000000    0.2599402
126800.0000000    0.2677344
126840.0000000    0.2509106
126880.0000000    0.2672845
126920.0000000    0.2755322
126960.0000000    0.2672186
127000.0000000    0.2593829
127040.0000000    0.2650260
127080.0000000    0.2675846
127120.0000000    0.2651873
127160.0000000    0.2902906
127200.0000000    0.2832679
127240.0000000    0.2826020
127280.0000000    0.2866481
127320.0000000    0.2665086
127360.0000000    0.2676192
127400.0000000    0.2721193
127440.0000000    0.2694630
127480.0000000    0.2744064
127520.0000000    0.2823336
127560.0000000    0.2644888
127600.0000000    0.2733602
127640.0000000    0.2648977
127680.0000000    0.2531278
127720.0000000    0.2734323
127760.0000000    0.2678741
127800.0000000    0.2879039
127840.0000000    0.2642669
127880.0000000    0.2623415
127920.0000000    0.2542016
127960.0000000    0.2547874
128000.0000000    0.2498660
128040.0000000    0.2531396
128080.0000000    0.2563636
128120.0000000    0.2477961
128160.0000000    0.2695910
128200.0000000    0.2468047
128240.0000000    0.2585891
128280.0000000    0.2656344
128320.0000000    0.2811109
128360.0000000    0.2625338
128400.0000000    0.2658806
128440.0000000    0.2658300
128480.0000000    0.2726185
128520.0000000    0.2752439
128560.0000000    0.2939358
128600.0000000    0.2750647
128640.0000000    0.2765111
128680.0000000    0.2607985
128720.0000000    0.2681767
128760.0000000    0.3017493
128800.0000000    0.2957307
128840.0000000    0.2887111
128880.0000000    0.2812556
128920.0000000    0.2625839
128960.0000000    0.2783947
129000.0000000    0.2643259
129040.0000000    0.2705089
129080.0000000    0.2781361
129120.0000000    0.2662872
129160.0000000    0.2597276
129200.0000000    0.2674215
129240.0000000    0.2560584
129280.0000000    0.2537908
129320.0000000    0.2537333
129360.0000000    0.2686294
129400.0000000    0.2671638
129440.0000000    0.2604944
129480.0000000    0.2608645
129520.0000000    0.2510294
129560.0000000    0.2595027
129600.0000000    0.2546688
129640.0000000    0.2734888
129680.0000000    0.2622298
129720.0000000    0.2497727
129760.0000000    0.2553138
129800.0000000    0.2748416
129840.0000000    0.2685703
129880.0000000    0.2601445
129920.0000000    0.2556037
129960.0000000    0.2515399
130000.0000000    0.2491796
130040.0000000    0.2687968
130080.0000000    0.2683840
130120.0000000    0.2625460
130160.0000000    0.2697763
130200.0000000    0.2782808
130240.0000000    0.2803918
130280.0000000    0.2815573
130320.0000000    0.2477835
130360.0000000    0.2784891
130400.0000000    0.2626530
130440.0000000    0.2574356
130480.0000000    0.2680190
130520.0000000    0.2943280
130560.0000000    0.2856111
130600.0000000    0.2780665
130640.0000000    0.2888691
130680.0000000    0.2707754
130720.0000000    0.2705981
130760.0000000    0.2899919
130800.0000000    0.2885228
130840.0000000    0.2857088
130880.0000000    0.3186143
130920.0000000    0.2908991
130960.0000000    0.2773730
131000.0000000    0.3054538
131040.0000000    0.2885664
131080.0000000    0.2784319
131120.0000000    0.2768555
131160.0000000    0.2801617
131200.0000000    0.2728158
131240.0000000    0.2754712
131280.0000000    0.2832770
131320.0000000    0.2780591
131360.0000000    0.2861089
131400.0000000    0.2717449
131440.0000000    0.2802134
131480.0000000    0.2724495
131520.0000000    0.2798360
131560.0000000    0.2724661
131600.0000000    0.2662030
131640.0000000    0.2742515
131680.0000000    0.2461308
131720.0000000    0.2694330
131760.0000000    0.2695877
131800.0000000    0.2463589
131840.0000000    0.2597091
131880.0000000    0.2830535
131920.0000000    0.2893112
131960.0000000    0.2733014
132000.0000000    0.2620123
132040.0000000    0.2579926
132080.0000000    0.2748586
132120.0000000    0.2686684
132160.0000000    0.2673127
132200.0000000    0.2590432
132240.0000000    0.2792902
132280.0000000    0.2887076
132320.0000000    0.2823107
132360.0000000    0.2527854
132400.0000000    0.2726878
132440.0000000    0.2681682
132480.0000000    0.2780370
132520.0000000    0.2645575
132560.0000000    0.2519147
132600.0000000    0.2800493
132640.0000000    0.2657157
132680.0000000    0.2647293
132720.0000000    0.2781119
132760.0000000    0.2631906
132800.0000000    0.2589421
132840.0000000    0.2473460
132880.0000000    0.2533011
132920.0000000    0.2625254
132960.0000000    0.2536136
133000.0000000    0.2512881
133040.0000000    0.2625819
133080.0000000    0.2654111
133120.0000000    0.2466874
133160.0000000    0.2607092
133200.0000000    0.2583914
133240.0000000    0.2731670
133280.0000000    0.2392110
133320.0000000    0.2843338
133360.0000000    0.2712177
133400.0000000    0.2989139
133440.0000000    0.2622630
133480.0000000    0.2721691
133520.0000000    0.2548230
133560.0000000    0.2689517
133600.0000000    0.2563912
133640.0000000    0.2837819
133680.0000000    0.2813451
133720.0000000    0.2738518
133760.0000000    0.2794362
133800.0000000    0.2648908
133840.0000000    0.2602739
133880.0000000    0.2523525
133920.0000000    0.2655210
133960.0000000    0.2920471
134000.0000000    0.2596771
134040.0000000    0.2569533
134080.0000000    0.2532499
134120.0000000    0.2596777
134160.0000000    0.2752480
134200.0000000    0.2654159
134240.0000000    0.2670839
134280.0000000    0.2770802
134320.0000000    0.2615111
134360.0000000    0.2754464
134400.0000000    0.2850441
134440.0000000    0.2581480
134480.0000000    0.2667546
134520.0000000    0.2649720
134560.0000000    0.2581864
134600.0000000    0.3011814
134640.0000000    0.2728454
134680.0000000    0.2647601
134720.0000000    0.2735786
134760.0000000    0.2587218
134800.0000000    0.2603803
134840.0000000    0.2553217
134880.0000000    0.2448680
134920.0000000    0.2649915
134960.0000000    0.2773671
135000.0000000    0.2679290
135040.0000000    0.2730253
135080.0000000    0.2606575
135120.0000000    0.2748747
135160.0000000    0.2582918
135200.0000000    0.2580111
135240.0000000    0.2499709
135280.0000000    0.2459710
135320.0000000    0.2493106
135360.0000000    0.2674901
135400.0000000    0.2632668
135440.0000000    0.2710202
135480.0000000    0.2701756
135520.0000000    0.2791433
135560.0000000    0.2766323
135600.0000000    0.2676139
135640.0000000    0.2679102
135680.0000000    0.2548380
135720.0000000    0.2633756
135760.0000000    0.2566716
135800.0000000    0.2683062
135840.0000000    0.2813298
135880.0000000    0.2806920
135920.0000000    0.2627558
135960.0000000    0.2723727
136000.0000000    0.2356499
136040.0000000    0.2720585
136080.0000000    0.2883866
136120.0000000    0.2753032
136160.0000000    0.2892664
136200.0000000    0.2905569
136240.0000000    0.2756306
136280.0000000    0.2584442
136320.0000000    0.2559212
136360.0000000    0.2738364
136400.0000000    0.2679491
136440.0000000    0.2917893
136480.0000000    0.2813444
136520.0000000    0.2817500
136560.0000000    0.2848336
136600.0000000    0.2698710
136640.0000000    0.2706986
136680.0000000    0.2627385
136720.0000000    0.2534213
136760.0000000    0.2686794
136800.0000000    0.2740475
136840.0000000    0.2594470
136880.0000000    0.2504296
136920.0000000    0.2616569
136960.0000000    0.2593083
137000.0000000    0.2640763
137040.0000000    0.2510529
137080.0000000    0.2608634
137120.0000000    0.2644276
137160.0000000    0.2545230
137200.0000000    0.2590737
137240.0000000    0.2513318
137280.0000000    0.2606616
137320.0000000    0.2481175
137360.0000000    0.2597665
137400.0000000    0.2556302
137440.0000000    0.2579244
137480.0000000    0.2480636
137520.0000000    0.2527287
137560.0000000    0.2705114
137600.0000000    0.2386021
137640.0000000    0.2547507
137680.0000000    0.2413623
137720.0000000    0.2599733
137760.0000000    0.2620164
137800.0000000    0.2710090
137840.0000000    0.2780029
137880.0000000    0.2892302
137920.0000000    0.2897785
137960.0000000    0.2651145
138000.0000000    0.2718329
138040.0000000    0.2724203
138080.0000000    0.2650274
138120.0000000    0.2664986
138160.0000000    0.2877053
138200.0000000    0.3011975
138240.0000000    0.2937866
138280.0000000    0.2872722
138320.0000000    0.2885475
138360.0000000    0.2750345
138400.0000000    0.2801558
138440.0000000    0.2646442
138480.0000000    0.2768903
138520.0000000    0.2845491
138560.0000000    0.2927711
138600.0000000    0.2785110
138640.0000000    0.2709490
138680.0000000    0.2788347
138720.0000000    0.2471919
138760.0000000    0.2674013
138800.0000000    0.2756840
138840.0000000    0.2631840
138880.0000000    0.2681723
138920.0000000    0.2633967
138960.0000000    0.2656768
139000.0000000    0.3044406
139040.0000000    0.2834640
139080.0000000    0.2752376
139120.0000000    0.2795903
139160.0000000    0.2896825
139200.0000000    0.2653994
139240.0000000    0.2750681
139280.0000000    0.2760567
139320.0000000    0.2620067
139360.0000000    0.2756030
139400.0000000    0.2802131
139440.0000000    0.2477782
139480.0000000    0.2688360
139520.0000000    0.2766208
139560.0000000    0.2640848
139600.0000000    0.2592466
139640.0000000    0.2440135
139680.0000000    0.2656239
139720.0000000    0.2680507
139760.0000000    0.2520104
139800.0000000    0.2689081
139840.0000000    0.2736099
139880.0000000    0.2916758
139920.0000000    0.2985491
139960.0000000    0.2750217
140000.0000000    0.2866389
140040.0000000    0.2866604
140080.0000000    0.2756349
140120.0000000    0.2578298
140160.0000000    0.2803985
140200.0000000    0.2585792
140240.0000000    0.2704814
140280.0000000    0.2721594
140320.0000000    0.2633860
140360.0000000    0.2704808
140400.0000000    0.2645286
140440.0000000    0.2753815
140480.0000000    0.2550428
140520.0000000    0.2578550
140560.0000000    0.2624242
140600.0000000    0.2614990
140640.0000000    0.2704613
140680.0000000    0.2923652
140720.0000000    0.2573282
140760.0000000    0.2738329
140800.0000000    0.2764037
140840.0000000    0.2592219
140880.0000000    0.2576744
140920.0000000    0.2618551
140960.0000000    0.2704801
141000.0000000    0.2604336
141040.0000000    0.2621031
141080.0000000    0.2838315
141120.0000000    0.2693573
141160.0000000    0.2619348
141200.0000000    0.2696175
141240.0000000    0.2670074
141280.0000000    0.2621542
141320.0000000    0.2796903
141360.0000000    0.2959242
141400.0000000    0.2688712
141440.0000000    0.2654043
141480.0000000    0.2766263
141520.0000000    0.2696994
141560.0000000    0.2718263
141600.0000000    0.2591946
141640.0000000    0.2663267
141680.0000000    0.2678280
141720.0000000    0.2712159
141760.0000000    0.2784551
141800.0000000    0.2800241
141840.0000000    0.2725212
141880.0000000    0.2710052
141920.0000000    0.2807054
141960.0000000    0.2822013
142000.0000000    0.2931931
142040.0000000    0.2827271
142080.0000000    0.2890101
142120.0000000    0.2844103
142160.0000000    0.2679396
142200.0000000    0.2842598
142240.0000000    0.2708074
142280.0000000    0.2632204
142320.0000000    0.2664848
142360.0000000    0.2733530
142400.0000000    0.2657272
142440.0000000    0.2561762
142480.0000000    0.2816622
142520.0000000    0.2769951
142560.0000000    0.2653535
142600.0000000    0.2788474
142640.0000000    0.2778538
142680.0000000    0.2662794
142720.0000000    0.2712756
142760.0000000    0.2620032
142800.0000000    0.2750463
142840.0000000    0.2621883
142880.0000000    0.2766634
142920.0000000    0.2673554
142960.0000000    0.2843487
143000.0000000    0.2871132
143040.0000000    0.2953899
143080.0000000    0.2781994
143120.0000000    0.2785506
143160.0000000    0.3080647
143200.0000000    0.3119647
143240.0000000    0.2805399
143280.0000000    0.2550226
143320.0000000    0.2354651
143360.0000000    0.2715995
143400.0000000    0.2903472
143440.0000000    0.2952155
143480.0000000    0.2836531
143520.0000000    0.2744166
143560.0000000    0.2693561
143600.0000000    0.2584229
143640.0000000    0.2658124
143680.0000000    0.2807035
143720.0000000    0.2736999
143760.0000000    0.2728795
143800.0000000    0.2865993
143840.0000000    0.2757151
143880.0000000    0.2650600
143920.0000000    0.2784066
143960.0000000    0.2721989
144000.0000000    0.2891889
144040.0000000    0.2624567
144080.0000000    0.2838761
144120.0000000    0.2821522
144160.0000000    0.3043302
144200.0000000    0.2993447
144240.0000000    0.2724282
144280.0000000    0.2655929
144320.0000000    0.2608613
144360.0000000    0.2497313
144400.0000000    0.2516685
144440.0000000    0.2921105
144480.0000000    0.2792671
144520.0000000    0.2682796
144560.0000000    0.2667010
144600.0000000    0.2773738
144640.0000000    0.2680974
144680.0000000    0.2688663
144720.0000000    0.2803940
144760.0000000    0.2785358
144800.0000000    0.2788313
144840.0000000    0.2844371
144880.0000000    0.2494121
144920.0000000    0.2581249
144960.0000000    0.2755374
145000.0000000    0.2587416
145040.0000000    0.2642680
145080.0000000    0.2581661
145120.0000000    0.2657323
145160.0000000    0.2676014
145200.0000000    0.2786392
145240.0000000    0.2723440
145280.0000000    0.3042496
145320.0000000    0.2921487
145360.0000000    0.2773770
145400.0000000    0.2761503
145440.0000000    0.2650406
145480.0000000    0.2679641
145520.0000000    0.2826248
145560.0000000    0.2798884
145600.0000000    0.2894375
145640.0000000    0.2717506
145680.0000000    0.2676207
145720.0000000    0.2831227
145760.0000000    0.2538781
145800.0000000    0.2919407
145840.0000000    0.2647596
145880.0000000    0.2906699
145920.0000000    0.2686312
145960.0000000    0.2587277
146000.0000000    0.2485198
146040.0000000    0.2653321
146080.0000000    0.2578677
146120.0000000    0.2463896
146160.0000000    0.2555722
146200.0000000    0.2580824
146240.0000000    0.2565078
146280.0000000    0.2644169
146320.0000000    0.2708698
146360.0000000    0.2785209
146400.0000000    0.2686751
146440.0000000    0.2807992
146480.0000000    0.2713653
146520.0000000    0.2630739
146560.0000000    0.2550061
146600.0000000    0.2727140
146640.0000000    0.2525974
146680.0000000    0.2542214
146720.0000000    0.2576456
146760.0000000    0.2592974
146800.0000000    0.2721911
146840.0000000    0.2591312
146880.0000000    0.2623113
146920.0000000    0.2739791
146960.0000000    0.2579780
147000.0000000    0.2716319
147040.0000000    0.2520636
147080.0000000    0.2563984
147120.0000000    0.2818561
147160.0000000    0.2639703
147200.0000000    0.2563688
147240.0000000    0.2746931
147280.0000000    0.2751652
147320.0000000    0.2867640
147360.0000000    0.2939942
147400.0000000    0.2598974
147440.0000000    0.2784276
147480.0000000    0.2707899
147520.0000000    0.2382767
147560.0000000    0.2655535
147600.0000000    0.2538609
147640.0000000    0.2761043
147680.0000000    0.2534860
147720.0000000    0.2589588
147760.0000000    0.2805831
147800.0000000    0.2776514
147840.0000000    0.2807204
147880.0000000    0.2434231
147920.0000000    0.2668850
147960.0000000    0.2551739
148000.0000000    0.2613828
148040.0000000    0.2602505
148080.0000000    0.2570840
148120.0000000    0.2640053
148160.0000000    0.2538516
148200.0000000    0.2814605
148240.0000000    0.2631387
148280.0000000    0.2761879
148320.0000000    0.2572675
148360.0000000    0.2497681
148400.0000000    0.2666832
148440.0000000    0.2815239
148480.0000000    0.2681673
148520.0000000    0.2707950
148560.0000000    0.2804577
148600.0000000    0.2937446
148640.0000000    0.2734817
148680.0000000    0.2790033
148720.0000000    0.2807735
148760.0000000    0.2955968
148800.0000000    0.2666904
148840.0000000    0.2877011
148880.0000000    0.2704203
148920.0000000    0.2611821
148960.0000000    0.2549929
149000.0000000    0.2674563
149040.0000000    0.2568949
149080.0000000    0.2680624
149120.0000000    0.2558985
149160.0000000    0.2634246
149200.0000000    0.2616521
149240.0000000    0.2559109
149280.0000000    0.2579551
149320.0000000    0.2554219
149360.0000000    0.2542737
149400.0000000    0.2414076
149440.0000000    0.2569044
149480.0000000    0.2671435
149520.0000000    0.2519640
149560.0000000    0.2581144
149600.0000000    0.2782019
149640.0000000    0.2858724
149680.0000000    0.2748488
149720.0000000    0.2710246
149760.0000000    0.2714802
149800.0000000    0.2651302
149840.0000000    0.2761274
149880.0000000    0.2870244
149920.0000000    0.2865185
149960.0000000    0.2673467
150000.0000000    0.2935909
150040.0000000    0.2671622
150080.0000000    0.2946503
150120.0000000    0.3045688
150160.0000000    0.2861264
150200.0000000    0.2821026
150240.0000000    0.2944575
150280.0000000    0.2846037
150320.0000000    0.2632693
150360.0000000    0.2958965
150400.0000000    0.2690222
150440.0000000    0.2618490
150480.0000000    0.2540608
150520.0000000    0.2846383
150560.0000000    0.2516603
150600.0000000    0.2694526
150640.0000000    0.2572167
150680.0000000    0.2622732
150720.0000000    0.2822919
150760.0000000    0.2849042
150800.0000000    0.2826880
150840.0000000    0.2716246
150880.0000000    0.2773391
150920.0000000    0.2944139
150960.0000000    0.2715682
151000.0000000    0.2653852
151040.0000000    0.2794931
151080.0000000    0.2743780
151120.0000000    0.2886384
151160.0000000    0.2770267
151200.0000000    0.2577668
151240.0000000    0.2429994
151280.0000000    0.2463013
151320.0000000    0.2701295
151360.0000000    0.2728769
151400.0000000    0.2644751
151440.0000000    0.2647937
151480.0000000    0.2696272
151520.0000000    0.2848142
151560.0000000    0.2847320
151600.0000000    0.2678452
151640.0000000    0.2696105
151680.0000000    0.2683526
151720.0000000    0.2746403
151760.0000000    0.2731731
151800.0000000    0.2670487
151840.0000000    0.2672245
151880.0000000    0.2647405
151920.0000000    0.2646150
151960.0000000    0.2515912
152000.0000000    0.2674702
152040.0000000    0.2795998
152080.0000000    0.2724082
152120.0000000    0.2596584
152160.0000000    0.2603216
152200.0000000    0.2784061
152240.0000000    0.2865552
152280.0000000    0.2814871
152320.0000000    0.2921513
152360.0000000    0.2822498
152400.0000000    0.2766638
152440.0000000    0.2561029
152480.0000000    0.2675997
152520.0000000    0.2539266
152560.0000000    0.2637909
152600.0000000    0.2744994
152640.0000000    0.2697285
152680.0000000    0.2716989
152720.0000000    0.2768509
152760.0000000    0.2466850
152800.0000000    0.2624834
152840.0000000    0.2535747
152880.0000000    0.2474332
152920.0000000    0.2496323
152960.0000000    0.2597146
153000.0000000    0.2527871
153040.0000000    0.2706352
153080.0000000    0.2636692
153120.0000000    0.2542982
153160.0000000    0.2495266
153200.0000000    0.2643911
153240.0000000    0.2657899
153280.0000000    0.2637025
153320.0000000    0.2740263
153360.0000000    0.2612137
153400.0000000    0.2642612
153440.0000000    0.2705852
153480.0000000    0.2844582
153520.0000000    0.2728769
153560.0000000    0.2534777
153600.0000000    0.2637644
153640.0000000    0.2604134
153680.0000000    0.2684089
153720.0000000    0.2575238
153760.0000000    0.2851164
153800.0000000    0.2947003
153840.0000000    0.2959036
153880.0000000    0.2669197
153920.0000000    0.2688237
153960.0000000    0.2458913
154000.0000000    0.2416520
154040.0000000    0.2538659
154080.0000000    0.2696462
154120.0000000    0.2568153
154160.0000000    0.2695026
154200.0000000    0.2603156
154240.0000000    0.2618918
154280.0000000    0.2979897
154320.0000000    0.2744311
154360.0000000    0.2602801
154400.0000000    0.2693036
154440.0000000    0.2875112
154480.0000000    0.2719665
154520.0000000    0.2768083
154560.0000000    0.2495646
154600.0000000    0.2686468
154640.0000000    0.2697233
154680.0000000    0.2805190
154720.0000000    0.2864449
154760.0000000    0.2919649
154800.0000000    0.2558153
154840.0000000    0.2550547
154880.0000000    0.2521306
154920.0000000    0.2636501
154960.0000000    0.2617608
155000.0000000    0.2487957
155040.0000000    0.2587363
155080.0000000    0.2782111
155120.0000000    0.2778094
155160.0000000    0.2702129
155200.0000000    0.2736264
155240.0000000    0.2639377
155280.0000000    0.2438902
155320.0000000    0.2711122
155360.0000000    0.2559718
155400.0000000    0.2738184
155440.0000000    0.2728566
155480.0000000    0.2690946
155520.0000000    0.2538685
155560.0000000    0.2655720
155600.0000000    0.2522177
155640.0000000    0.2678328
155680.0000000    0.2803794
155720.0000000    0.2730456
155760.0000000    0.2563241
155800.0000000    0.2474699
155840.0000000    0.2663911
155880.0000000    0.2480536
155920.0000000    0.2508299
155960.0000000    0.2792466
156000.0000000    0.2884438
156040.0000000    0.2779466
156080.0000000    0.2804182
156120.0000000    0.2694618
156160.0000000    0.2819261
156200.0000000    0.2797382
156240.0000000    0.2664514
156280.0000000    0.2627990
156320.0000000    0.2577295
156360.0000000    0.2859757
156400.0000000    0.2561894
156440.0000000    0.2623806
156480.0000000    0.2864303
156520.0000000    0.2842650
156560.0000000    0.2748032
156600.0000000    0.2610235
156640.0000000    0.2685582
156680.0000000    0.2478257
156720.0000000    0.2645726
156760.0000000    0.2659350
156800.0000000    0.2543413
156840.0000000    0.2680160
156880.0000000    0.2867042
156920.0000000    0.2825740
156960.0000000    0.2831407
157000.0000000    0.2593980
157040.0000000    0.2683131
157080.0000000    0.2636010
157120.0000000    0.2857295
157160.0000000    0.2817546
157200.0000000    0.2617265
157240.0000000    0.2696688
157280.0000000    0.2767873
157320.0000000    0.2759649
157360.0000000    0.2638787
157400.0000000    0.2597961
157440.0000000    0.2766001
157480.0000000    0.2825348
157520.0000000    0.2853870
157560.0000000    0.2788430
157600.0000000    0.2876390
157640.0000000    0.2860930
157680.0000000    0.2862903
157720.0000000    0.2501516
157760.0000000    0.2617919
157800.0000000    0.2543232
157840.0000000    0.2708529
157880.0000000    0.2497683
157920.0000000    0.2669411
157960.0000000    0.2790183
158000.0000000    0.2439297
158040.0000000    0.2636202
158080.0000000    0.2479855
158120.0000000    0.2399621
158160.0000000    0.2387760
158200.0000000    0.2762018
158240.0000000    0.2603506
158280.0000000    0.2889574
158320.0000000    0.2506984
158360.0000000    0.2651702
158400.0000000    0.2781502
158440.0000000    0.2557923
158480.0000000    0.2354790
158520.0000000    0.2557005
158560.0000000    0.2614722
158600.0000000    0.2440780
158640.0000000    0.2476195
158680.0000000    0.2512861
158720.0000000    0.2522382
158760.0000000    0.2650554
158800.0000000    0.2617212
158840.0000000    0.2515881
158880.0000000    0.2723917
158920.0000000    0.2540507
158960.0000000    0.2623703
159000.0000000    0.2702333
159040.0000000    0.2623060
159080.0000000    0.2451641
159120.0000000    0.2440281
159160.0000000    0.2773483
159200.0000000    0.2580832
159240.0000000    0.2602490
159280.0000000    0.2713099
159320.0000000    0.2629391
159360.0000000    0.2583883
159400.0000000    0.2582629
159440.0000000    0.2768441
159480.0000000    0.2602324
159520.0000000    0.2575915
159560.0000000    0.2522726
159600.0000000    0.2626456
159640.0000000    0.2207474
159680.0000000    0.2311504
159720.0000000    0.2562007
159760.0000000    0.2427452
159800.0000000    0.2541308
159840.0000000    0.2801030
159880.0000000    0.2659653
159920.0000000    0.2539972
159960.0000000    0.2573292
160000.0000000    0.2638516
160040.0000000    0.2595855
160080.0000000    0.2540157
160120.0000000    0.2462774
160160.0000000    0.2581992
160200.0000000    0.2635869
160240.0000000    0.2864360
160280.0000000    0.2825483
160320.0000000    0.2709134
160360.0000000    0.2837669
160400.0000000    0.2789446
160440.0000000    0.2908405
160480.0000000    0.2696435
160520.0000000    0.2675822
160560.0000000    0.2684245
160600.0000000    0.2590013
160640.0000000    0.2720148
160680.0000000    0.2762195
160720.0000000    0.2508509
160760.0000000    0.2717650
160800.0000000    0.2666731
160840.0000000    0.2647798
160880.0000000    0.2775719
160920.0000000    0.2751451
160960.0000000    0.2653786
161000.0000000    0.2524735
161040.0000000    0.2616686
161080.0000000    0.2577583
161120.0000000    0.2481462
161160.0000000    0.2468715
161200.0000000    0.2572424
161240.0000000    0.2435225
161280.0000000    0.2464721
161320.0000000    0.2640713
161360.0000000    0.2775241
161400.0000000    0.2519879
161440.0000000    0.2609013
161480.0000000    0.2676944
161520.0000000    0.2679224
161560.0000000    0.2554422
161600.0000000    0.2405478
161640.0000000    0.2369384
161680.0000000    0.2630214
161720.0000000    0.2540131
161760.0000000    0.2449922
161800.0000000    0.2571050
161840.0000000    0.2469814
161880.0000000    0.2682224
161920.0000000    0.2583195
161960.0000000    0.2435806
162000.0000000    0.2526081
162040.0000000    0.2456156
162080.0000000    0.2498761
162120.0000000    0.2554927
162160.0000000    0.2411870
162200.0000000    0.2407328
162240.0000000    0.2464318
162280.0000000    0.2405137
162320.0000000    0.2475400
162360.0000000    0.2450112
162400.0000000    0.2664031
162440.0000000    0.2749532
162480.0000000    0.2709098
162520.0000000    0.2444825
162560.0000000    0.2550672
162600.0000000    0.2423365
162640.0000000    0.2624243
162680.0000000    0.2583572
162720.0000000    0.2512395
162760.0000000    0.2645258
162800.0000000    0.2475584
162840.0000000    0.2672914
162880.0000000    0.2602113
162920.0000000    0.2570096
162960.0000000    0.2605866
163000.0000000    0.2696249
163040.0000000    0.2467636
163080.0000000    0.2530927
163120.0000000    0.2463329
163160.0000000    0.2494481
163200.0000000    0.2615794
163240.0000000    0.2620030
163280.0000000    0.2705867
163320.0000000    0.2580987
163360.0000000    0.2770317
163400.0000000    0.2522176
163440.0000000    0.2510700
163480.0000000    0.2402861
163520.0000000    0.2330785
163560.0000000    0.2336031
163600.0000000    0.2317587
163640.0000000    0.2453194
163680.0000000    0.2571419
163720.0000000    0.2352362
163760.0000000    0.2513577
163800.0000000    0.2382756
163840.0000000    0.2587468
163880.0000000    0.2410024
163920.0000000    0.2329552
163960.0000000    0.2426560
164000.0000000    0.2438231
164040.0000000    0.2430642
164080.0000000    0.2280185
164120.0000000    0.2277829
164160.0000000    0.2279796
164200.0000000    0.2340615
164240.0000000    0.2501584
164280.0000000    0.2638791
164320.0000000    0.2541182
164360.0000000    0.2649425
164400.0000000    0.2575696
164440.0000000    0.2374484
164480.0000000    0.2391475
164520.0000000    0.2467595
164560.0000000    0.2562514
164600.0000000    0.2426604
164640.0000000    0.2496169
164680.0000000    0.2709923
164720.0000000    0.2577823
164760.0000000    0.2647407
164800.0000000    0.2555051
164840.0000000    0.2599379
164880.0000000    0.2553454
164920.0000000    0.2385300
164960.0000000    0.2484982
165000.0000000    0.2574844
165040.0000000    0.2466819
165080.0000000    0.2626457
165120.0000000    0.2429480
165160.0000000    0.2435356
165200.0000000    0.2654399
165240.0000000    0.2596935
165280.0000000    0.2530476
165320.0000000    0.2684506
165360.0000000    0.2638205
165400.0000000    0.2788679
165440.0000000    0.2522949
165480.0000000    0.2541097
165520.0000000    0.2652407
165560.0000000    0.2660587
165600.0000000    0.2581731
165640.0000000    0.2714986
165680.0000000    0.2629862
165720.0000000    0.2675253
165760.0000000    0.2702338
165800.0000000    0.2483321
165840.0000000    0.2649688
165880.0000000    0.2642790
165920.0000000    0.2710095
165960.0000000    0.2801397
166000.0000000    0.2740458
166040.0000000    0.2576480
166080.0000000    0.2387912
166120.0000000    0.2641248
166160.0000000    0.2620296
166200.0000000    0.2572895
166240.0000000    0.2454146
166280.0000000    0.2356267
166320.0000000    0.2424821
166360.0000000    0.2508702
166400.0000000    0.2409468
166440.0000000    0.2477279
166480.0000000    0.2340024
166520.0000000    0.2441184
166560.0000000    0.2560671
166600.0000000    0.2688124
166640.0000000    0.2640778
166680.0000000    0.2636631
166720.0000000    0.2797083
166760.0000000    0.2498429
166800.0000000    0.2626965
166840.0000000    0.2496021
166880.0000000    0.2510591
166920.0000000    0.2781044
166960.0000000    0.2365731
167000.0000000    0.2442700
167040.0000000    0.2414071
167080.0000000    0.2532131
167120.0000000    0.2629819
167160.0000000    0.2759682
167200.0000000    0.2666844
167240.0000000    0.2751663
167280.0000000    0.2636786
167320.0000000    0.2372479
167360.0000000    0.2492831
167400.0000000    0.2619927
167440.0000000    0.2627038
167480.0000000    0.2410231
167520.0000000    0.2631159
167560.0000000    0.2497835
167600.0000000    0.2470293
167640.0000000    0.2689738
167680.0000000    0.2320908
167720.0000000    0.2312763
167760.0000000    0.2575054
167800.0000000    0.2659189
167840.0000000    0.2616903
167880.0000000    0.2457761
167920.0000000    0.2653327
167960.0000000    0.2735192
168000.0000000    0.2884102
168040.0000000    0.2762235
168080.0000000    0.2594581
168120.0000000    0.2448941
168160.0000000    0.2526770
168200.0000000    0.2559040
168240.0000000    0.2461593
168280.0000000    0.2437593
168320.0000000    0.2425953
168360.0000000    0.2314482
168400.0000000    0.2513672
168440.0000000    0.2412436
168480.0000000    0.2334579
168520.0000000    0.2417648
168560.0000000    0.2235801
168600.0000000    0.2334021
168640.0000000    0.2157382
168680.0000000    0.2237423
168720.0000000    0.2431535
168760.0000000    0.2272980
168800.0000000    0.2479317
168840.0000000    0.2639592
168880.0000000    0.2543667
168920.0000000    0.2447031
168960.0000000    0.2317774
169000.0000000    0.2467823
169040.0000000    0.2377897
169080.0000000    0.2503982
169120.0000000    0.2429932
169160.0000000    0.2638589
169200.0000000    0.2600862
169240.0000000    0.2523574
169280.0000000    0.2805555
169320.0000000    0.2720763
169360.0000000    0.2729283
169400.0000000    0.2643799
169440.0000000    0.2625431
169480.0000000    0.2811065
169520.0000000    0.2794121
169560.0000000    0.2482364
169600.0000000    0.2346956
169640.0000000    0.2781069
169680.0000000    0.2505221
169720.0000000    0.2502796
169760.0000000    0.2509287
169800.0000000    0.2340058
169840.0000000    0.2320339
169880.0000000    0.2494625
169920.0000000    0.2324770
169960.0000000    0.2509266
170000.0000000    0.2377045
170040.0000000    0.2451285
170080.0000000    0.2516480
170120.0000000    0.2412062
170160.0000000    0.2459509
170200.0000000    0.2415251
170240.0000000    0.2457903
170280.0000000    0.2511250
170320.0000000    0.2574763
170360.0000000    0.2575692
170400.0000000    0.2742079
170440.0000000    0.2734395
170480.0000000    0.2507479
170520.0000000    0.2419052
170560.0000000    0.2492948
170600.0000000    0.2498420
170640.0000000    0.2593274
170680.0000000    0.2684906
170720.0000000    0.2313218
170760.0000000    0.2546463
170800.0000000    0.2378021
170840.0000000    0.2542932
170880.0000000    0.2437720
170920.0000000    0.2462320
170960.0000000    0.2537672
171000.0000000    0.2419835
171040.0000000    0.2421904
171080.0000000    0.2529320
171120.0000000    0.2532009
171160.0000000    0.2268069
171200.0000000    0.2603688
171240.0000000    0.2571424
171280.0000000    0.2633635
171320.0000000    0.2458155
171360.0000000    0.2516493
171400.0000000    0.2372792
171440.0000000    0.2623709
171480.0000000    0.2669884
171520.0000000    0.2366491
171560.0000000    0.2461965
171600.0000000    0.2524068
171640.0000000    0.2501414
171680.0000000    0.2604221
171720.0000000    0.2573048
171760.0000000    0.2492246
171800.0000000    0.2433707
171840.0000000    0.2366139
171880.0000000    0.2364517
171920.0000000    0.2464250
171960.0000000    0.2467363
172000.0000000    0.2377875
172040.0000000    0.2413795
172080.0000000    0.2132001
172120.0000000    0.2176664
172160.0000000    0.2348976
172200.0000000    0.2325636
172240.0000000    0.2472563
172280.0000000    0.2397238
172320.0000000    0.2554169
172360.0000000    0.2543089
172400.0000000    0.2519349
172440.0000000    0.2281690
172480.0000000    0.2440304
172520.0000000    0.2365648
172560.0000000    0.2360850
172600.0000000    0.2500249
172640.0000000    0.2401843
172680.0000000    0.2373802
172720.0000000    0.2368468
172760.0000000    0.2486235
172800.0000000    0.2563257
172840.0000000    0.2429238
172880.0000000    0.2518059
172920.0000000    0.2353852
172960.0000000    0.2517152
173000.0000000    0.2695821
173040.0000000    0.2695053
173080.0000000    0.2581082
173120.0000000    0.2663255
173160.0000000    0.2833832
173200.0000000    0.2694924
173240.0000000    0.2463822
173280.0000000    0.2576069
173320.0000000    0.2352339
173360.0000000    0.2312178
173400.0000000    0.2473257
173440.0000000    0.2566295
173480.0000000    0.2281782
173520.0000000    0.2359395
173560.0000000    0.2415886
173600.0000000    0.2528283
173640.0000000    0.2529224
173680.0000000    0.2361781
173720.0000000    0.2596161
173760.0000000    0.2502272
173800.0000000    0.2534484
173840.0000000    0.2680497
173880.0000000    0.2681542
173920.0000000    0.2818274
173960.0000000    0.2650565
174000.0000000    0.2649133
174040.0000000    0.2862318
174080.0000000    0.2600746
174120.0000000    0.2586217
174160.0000000    0.2570305
174200.0000000    0.2398727
174240.0000000    0.2492016
174280.0000000    0.2486490
174320.0000000    0.2497164
174360.0000000    0.2564009
174400.0000000    0.2432733
174440.0000000    0.2700457
174480.0000000    0.2765948
174520.0000000    0.2813921
174560.0000000    0.2598938
174600.0000000    0.2477789
174640.0000000    0.2432650
174680.0000000    0.2423847
174720.0000000    0.2548284
174760.0000000    0.2591462
174800.0000000    0.2521946
174840.0000000    0.2640119
174880.0000000    0.2720215
174920.0000000    0.2762572
174960.0000000    0.2705177
175000.0000000    0.2628794
175040.0000000    0.2699171
175080.0000000    0.2554376
175120.0000000    0.2690417
175160.0000000    0.2681161
175200.0000000    0.2926865
175240.0000000    0.2701809
175280.0000000    0.2855126
175320.0000000    0.2784707
175360.0000000    0.2707032
175400.0000000    0.2849132
175440.0000000    0.2816938
175480.0000000    0.2668509
175520.0000000    0.2613351
175560.0000000    0.2668285
175600.0000000    0.2830879
175640.0000000    0.2567176
175680.0000000    0.2509140
175720.0000000    0.2540570
175760.0000000    0.2632147
175800.0000000    0.2676765
175840.0000000    0.2722971
175880.0000000    0.2772542
175920.0000000    0.2614740
175960.0000000    0.2711341
176000.0000000    0.2720244
176040.0000000    0.2620404
176080.0000000    0.2674411
176120.0000000    0.2721566
176160.0000000    0.2523915
176200.0000000    0.2527436
176240.0000000    0.2714756
176280.0000000    0.2490744
176320.0000000    0.2637395
176360.0000000    0.2438775
176400.0000000    0.2439165
176440.0000000    0.2330636
176480.0000000    0.2434838
176520.0000000    0.2637784
176560.0000000    0.2667105
176600.0000000    0.2406643
176640.0000000    0.2517201
176680.0000000    0.2552370
176720.0000000    0.2560247
176760.0000000    0.2691594
176800.0000000    0.2566211
176840.0000000    0.2551331
176880.0000000    0.2353492
176920.0000000    0.2318685
176960.0000000    0.2555188
177000.0000000    0.2445268
177040.0000000    0.2783258
177080.0000000    0.2557609
177120.0000000    0.2469980
177160.0000000    0.2467194
177200.0000000    0.2449177
177240.0000000    0.2404325
177280.0000000    0.2458763
177320.0000000    0.2551768
177360.0000000    0.2746950
177400.0000000    0.2896007
177440.0000000    0.2888857
177480.0000000    0.2387553
177520.0000000    0.2386836
177560.0000000    0.2469695
177600.0000000    0.2470770
177640.0000000    0.2614579
177680.0000000    0.2373847
177720.0000000    0.2566572
177760.0000000    0.2562066
177800.0000000    0.2395808
177840.0000000    0.2461488
177880.0000000    0.2569548
177920.0000000    0.2619731
177960.0000000    0.2512234
178000.0000000    0.2737601
178040.0000000    0.2659093
178080.0000000    0.2581053
178120.0000000    0.2666190
178160.0000000    0.2765761
178200.0000000    0.2748854
178240.0000000    0.2403351
178280.0000000    0.2608891
178320.0000000    0.2578141
178360.0000000    0.2632406
178400.0000000    0.2445163
178440.0000000    0.2512909
178480.0000000    0.2580893
178520.0000000    0.2524823
178560.0000000    0.2631493
178600.0000000    0.2576229
178640.0000000    0.2548231
178680.0000000    0.2529866
178720.0000000    0.2524903
178760.0000000    0.2469249
178800.0000000    0.2493561
178840.0000000    0.2391272
178880.0000000    0.2738814
178920.0000000    0.2644106
178960.0000000    0.2627858
179000.0000000    0.2636059
179040.0000000    0.2510778
179080.0000000    0.2639904
179120.0000000    0.2542447
179160.0000000    0.2560526
179200.0000000    0.2605331
179240.0000000    0.2568605
179280.0000000    0.2641636
179320.0000000    0.2808021
179360.0000000    0.2625671
179400.0000000    0.2786783
179440.0000000    0.2609039
179480.0000000    0.2786655
179520.0000000    0.2730364
179560.0000000    0.2801952
179600.0000000    0.2664644
179640.0000000    0.2542593
179680.0000000    0.2718192
179720.0000000    0.2606917
179760.0000000    0.2460995
179800.0000000    0.2612062
179840.0000000    0.2581082
179880.0000000    0.2463200
179920.0000000    0.2502839
179960.0000000    0.2513736
180000.0000000    0.2605446
180040.0000000    0.2666771
180080.0000000    0.2661883
180120.0000000    0.2581064
180160.0000000    0.2684686
180200.0000000    0.2630097
180240.0000000    0.2609839
180280.0000000    0.2606745
180320.0000000    0.2693254
180360.0000000    0.2839390
180400.0000000    0.2829379
180440.0000000    0.2804460
180480.0000000    0.2674932
180520.0000000    0.2752588
180560.0000000    0.2595659
180600.0000000    0.2717390
180640.0000000    0.2539186
180680.0000000    0.2532336
180720.0000000    0.2590084
180760.0000000    0.2648345
180800.0000000    0.2677196
180840.0000000    0.2563559
180880.0000000    0.2602174
180920.0000000    0.2606463
180960.0000000    0.2532990
181000.0000000    0.2449657
181040.0000000    0.2625374
181080.0000000    0.2579791
181120.0000000    0.2549860
181160.0000000    0.2673050
181200.0000000    0.2658433
181240.0000000    0.2585481
181280.0000000    0.2419646
181320.0000000    0.2583853
181360.0000000    0.2687455
181400.0000000    0.2466079
181440.0000000    0.2514904
181480.0000000    0.2390670
181520.0000000    0.2387882
181560.0000000    0.2299620
181600.0000000    0.2528135
181640.0000000    0.2652306
181680.0000000    0.2582491
181720.0000000    0.2790124
181760.0000000    0.2740273
181800.0000000    0.2691116
181840.0000000    0.2528205
181880.0000000    0.2713130
181920.0000000    0.2518613
181960.0000000    0.2467160
182000.0000000    0.2552926
182040.0000000    0.2683615
182080.0000000    0.2411606
182120.0000000    0.2328461
182160.0000000    0.2620578
182200.0000000    0.2553372
182240.0000000    0.2642091
182280.0000000    0.2496285
182320.0000000    0.2436356
182360.0000000    0.2598709
182400.0000000    0.2412087
182440.0000000    0.2655915
182480.0000000    0.2725389
182520.0000000    0.2715153
182560.0000000    0.2701450
182600.0000000    0.2734061
182640.0000000    0.2553685
182680.0000000    0.2406662
182720.0000000    0.2675892
182760.0000000    0.2669829
182800.0000000    0.2568184
182840.0000000    0.2682361
182880.0000000    0.2513425
182920.0000000    0.2614953
182960.0000000    0.2640510
183000.0000000    0.2776957
183040.0000000    0.2680011
183080.0000000    0.2670012
183120.0000000    0.2409035
183160.0000000    0.2632679
183200.0000000    0.2747576
183240.0000000    0.2586695
183280.0000000    0.2564332
183320.0000000    0.2438816
183360.0000000    0.2470078
183400.0000000    0.2683398
183440.0000000    0.2576640
183480.0000000    0.2458919
183520.0000000    0.2534598
183560.0000000    0.2402138
183600.0000000    0.2716642
183640.0000000    0.2629464
183680.0000000    0.2676548
183720.0000000    0.2716740
183760.0000000    0.2795264
183800.0000000    0.2565405
183840.0000000    0.2546976
183880.0000000    0.2339083
183920.0000000    0.2478052
183960.0000000    0.2508619
184000.0000000    0.2559857
184040.0000000    0.2616712
184080.0000000    0.2554728
184120.0000000    0.2687148
184160.0000000    0.2627179
184200.0000000    0.2671187
184240.0000000    0.2649156
184280.0000000    0.2661698
184320.0000000    0.2810232
184360.0000000    0.2698896
184400.0000000    0.2480882
184440.0000000    0.2664953
184480.0000000    0.2535096
184520.0000000    0.2629719
184560.0000000    0.2632366
184600.0000000    0.2638678
184640.0000000    0.2675901
184680.0000000    0.2836033
184720.0000000    0.2939105
184760.0000000    0.2650853
184800.0000000    0.2581120
184840.0000000    0.2686435
184880.0000000    0.2725673
184920.0000000    0.2485679
184960.0000000    0.2590967
185000.0000000    0.2460593
185040.0000000    0.2658808
185080.0000000    0.2628005
185120.0000000    0.2691733
185160.0000000    0.2633231
185200.0000000    0.2772137
185240.0000000    0.2546729
185280.0000000    0.2623566
185320.0000000    0.2524760
185360.0000000    0.2586966
185400.0000000    0.2713081
185440.0000000    0.2529713
185480.0000000    0.2596700
185520.0000000    0.2399629
185560.0000000    0.2385195
185600.0000000    0.2620083
185640.0000000    0.2509402
185680.0000000    0.2669924
185720.0000000    0.2510349
185760.0000000    0.2442522
185800.0000000    0.2568228
185840.0000000    0.2438289
185880.0000000    0.2545741
185920.0000000    0.2787951
185960.0000000    0.2636251
186000.0000000    0.2696856
186040.0000000    0.2387404
186080.0000000    0.2635754
186120.0000000    0.2515976
186160.0000000    0.2621232
186200.0000000    0.2682782
186240.0000000    0.2688724
186280.0000000    0.2586049
186320.0000000    0.2610436
186360.0000000    0.2608211
186400.0000000    0.2504643
186440.0000000    0.2622265
186480.0000000    0.2560958
186520.0000000    0.2609649
186560.0000000    0.2621848
186600.0000000    0.2733246
186640.0000000    0.2964956
186680.0000000    0.2566206
186720.0000000    0.2473725
186760.0000000    0.2495503
186800.0000000    0.2587739
186840.0000000    0.2773001
186880.0000000    0.2789367
186920.0000000    0.2850726
186960.0000000    0.2858895
187000.0000000    0.2889853
187040.0000000    0.2815064
187080.0000000    0.2384473
187120.0000000    0.2426732
187160.0000000    0.2721063
187200.0000000    0.2515437
187240.0000000    0.2648482
187280.0000000    0.2632182
187320.0000000    0.2650639
187360.0000000    0.2490470
187400.0000000    0.2691230
187440.0000000    0.2573541
187480.0000000    0.2690331
187520.0000000    0.2738857
187560.0000000    0.2695404
187600.0000000    0.2757493
187640.0000000    0.2535889
187680.0000000    0.2533430
187720.0000000    0.2437713
187760.0000000    0.2721055
187800.0000000    0.2745448
187840.0000000    0.2711046
187880.0000000    0.2856492
187920.0000000    0.2735473
187960.0000000    0.2831249
188000.0000000    0.2908953
188040.0000000    0.3064300
188080.0000000    0.2890984
188120.0000000    0.2679952
188160.0000000    0.2943634
188200.0000000    0.2863217
188240.0000000    0.2649554
188280.0000000    0.2636544
188320.0000000    0.2599218
188360.0000000    0.2505371
188400.0000000    0.2811931
188440.0000000    0.2862688
188480.0000000    0.2641041
188520.0000000    0.2896454
188560.0000000    0.2693818
188600.0000000    0.2789010
188640.0000000    0.2886402
188680.0000000    0.2686921
188720.0000000    0.2584599
188760.0000000    0.2629076
188800.0000000    0.2800075
188840.0000000    0.2559319
188880.0000000    0.2738373
188920.0000000    0.2465232
188960.0000000    0.2586236
189000.0000000    0.2583035
189040.0000000    0.2739606
189080.0000000    0.2621468
189120.0000000    0.2758563
189160.0000000    0.2730748
189200.0000000    0.2994238
189240.0000000    0.2682658
189280.0000000    0.2729420
189320.0000000    0.2685204
189360.0000000    0.2835370
189400.0000000    0.2699354
189440.0000000    0.2712044
189480.0000000    0.2817154
189520.0000000    0.2794191
189560.0000000    0.2670632
189600.0000000    0.2763870
189640.0000000    0.2718486
189680.0000000    0.2915739
189720.0000000    0.2800244
189760.0000000    0.2782187
189800.0000000    0.2941847
189840.0000000    0.2809317
189880.0000000    0.2673628
189920.0000000    0.2767209
189960.0000000    0.2683307
190000.0000000    0.2721941
190040.0000000    0.2817893
190080.0000000    0.2777198
190120.0000000    0.2647458
190160.0000000    0.2430637
190200.0000000    0.2667702
190240.0000000    0.2707415
190280.0000000    0.2902912
190320.0000000    0.2724662
190360.0000000    0.2618065
190400.0000000    0.2665308
190440.0000000    0.2661581
190480.0000000    0.2775749
190520.0000000    0.2913433
190560.0000000    0.2805110
190600.0000000    0.2695262
190640.0000000    0.2764243
190680.0000000    0.2744636
190720.0000000    0.2774568
190760.0000000    0.2748938
190800.0000000    0.2865504
190840.0000000    0.2810788
190880.0000000    0.2825394
190920.0000000    0.2519477
190960.0000000    0.2653734
191000.0000000    0.2705975
191040.0000000    0.2866125
191080.0000000    0.3020724
191120.0000000    0.2694028
191160.0000000    0.2763765
191200.0000000    0.2905630
191240.0000000    0.2821121
191280.0000000    0.2679706
191320.0000000    0.2845941
191360.0000000    0.2763236
191400.0000000    0.2653869
191440.0000000    0.2697803
191480.0000000    0.2824105
191520.0000000    0.2485352
191560.0000000    0.2634481
191600.0000000    0.2586800
191640.0000000    0.2541959
191680.0000000    0.2569099
191720.0000000    0.2740903
191760.0000000    0.2639561
191800.0000000    0.2925726
191840.0000000    0.2626382
191880.0000000    0.2701166
191920.0000000    0.2783495
191960.0000000    0.2618980
192000.0000000    0.2823936
192040.0000000    0.2771333
192080.0000000    0.2741067
192120.0000000    0.2735110
192160.0000000    0.3026520
192200.0000000    0.2728958
192240.0000000    0.2795862
192280.0000000    0.2735338
192320.0000000    0.2820490
192360.0000000    0.2831898
192400.0000000    0.3102618
192440.0000000    0.2984287
192480.0000000    0.3121709
192520.0000000    0.2739737
192560.0000000    0.2830797
192600.0000000    0.2949690
192640.0000000    0.2711302
192680.0000000    0.2855623
192720.0000000    0.2774464
192760.0000000    0.2885097
192800.0000000    0.2863645
192840.0000000    0.2703262
192880.0000000    0.2610744
192920.0000000    0.2714443
192960.0000000    0.2684511
193000.0000000    0.2587206
193040.0000000    0.2684276
193080.0000000    0.2501078
193120.0000000    0.2577149
193160.0000000    0.2587862
193200.0000000    0.2642449
193240.0000000    0.2722965
193280.0000000    0.2768394
193320.0000000    0.2595615
193360.0000000    0.2816017
193400.0000000    0.2583298
193440.0000000    0.2803846
193480.0000000    0.2780480
193520.0000000    0.2936271
193560.0000000    0.2818038
193600.0000000    0.2681235
193640.0000000    0.2847473
193680.0000000    0.2801166
193720.0000000    0.2835998
193760.0000000    0.2534485
193800.0000000    0.2528103
193840.0000000    0.2758055
193880.0000000    0.2894710
193920.0000000    0.2960767
193960.0000000    0.2773741
194000.0000000    0.2841774
194040.0000000    0.2739233
194080.0000000    0.2552310
194120.0000000    0.2615888
194160.0000000    0.2856569
194200.0000000    0.2826822
194240.0000000    0.2969657
194280.0000000    0.2679864
194320.0000000    0.2780459
194360.0000000    0.2537583
194400.0000000    0.2727600
194440.0000000    0.2703222
194480.0000000    0.2817141
194520.0000000    0.2774988
194560.0000000    0.2761094
194600.0000000    0.2640991
194640.0000000    0.2817122
194680.0000000    0.2788801
194720.0000000    0.2652493
194760.0000000    0.2635383
194800.0000000    0.2729206
194840.0000000    0.2558054
194880.0000000    0.2527094
194920.0000000    0.2629318
194960.0000000    0.2752253
195000.0000000    0.2866379
195040.0000000    0.2542762
195080.0000000    0.2617322
195120.0000000    0.2560410
195160.0000000    0.2675544
195200.0000000    0.2617977
195240.0000000    0.2757836
195280.0000000    0.2567211
195320.0000000    0.2711320
195360.0000000    0.2557926
195400.0000000    0.2764665
195440.0000000    0.2838641
195480.0000000    0.2694877
195520.0000000    0.3005798
195560.0000000    0.2782108
195600.0000000    0.2738708
195640.0000000    0.2857098
195680.0000000    0.2650226
195720.0000000    0.2709147
195760.0000000    0.2774395
195800.0000000    0.2511119
195840.0000000    0.2681154
195880.0000000    0.2651956
195920.0000000    0.2546727
195960.0000000    0.2719088
196000.0000000    0.2605923
196040.0000000    0.2321843
196080.0000000    0.2500600
196120.0000000    0.2665321
196160.0000000    0.2558671
196200.0000000    0.2730751
196240.0000000    0.2439985
196280.0000000    0.2746914
196320.0000000    0.2469895
196360.0000000    0.2721472
196400.0000000    0.2566369
196440.0000000    0.2736901
196480.0000000    0.2572493
196520.0000000    0.2667102
196560.0000000    0.2583633
196600.0000000    0.2574978
196640.0000000    0.2768429
196680.0000000    0.2840347
196720.0000000    0.2687336
196760.0000000    0.2519214
196800.0000000    0.2510701
196840.0000000    0.2515394
196880.0000000    0.2571321
196920.0000000    0.2763959
196960.0000000    0.2876121
197000.0000000    0.2786758
197040.0000000    0.2806872
197080.0000000    0.2658304
197120.0000000    0.2883117
197160.0000000    0.2821688
197200.0000000    0.2824399
197240.0000000    0.2763411
197280.0000000    0.2794782
197320.0000000    0.2854534
197360.0000000    0.2724507
197400.0000000    0.2711993
197440.0000000    0.2634372
197480.0000000    0.2779968
197520.0000000    0.2724760
197560.0000000    0.2721071
197600.0000000    0.2759294
197640.0000000    0.2730436
197680.0000000    0.2662839
197720.0000000    0.2487685
197760.0000000    0.2531272
197800.0000000    0.2538204
197840.0000000    0.2741396
197880.0000000    0.2574628
197920.0000000    0.2583511
197960.0000000    0.2780585
198000.0000000    0.2593689
198040.0000000    0.2575521
198080.0000000    0.2728714
198120.0000000    0.2486762
198160.0000000    0.2540470
198200.0000000    0.2705956
198240.0000000    0.2750258
198280.0000000    0.2732233
198320.0000000    0.2621571
198360.0000000    0.2684650
198400.0000000    0.2448313
198440.0000000    0.2804658
198480.0000000    0.2648018
198520.0000000    0.2816740
198560.0000000    0.2839524
198600.0000000    0.2702672
198640.0000000    0.2805266
198680.0000000    0.2718727
198720.0000000    0.2657657
198760.0000000    0.2842080
198800.0000000    0.2946629
198840.0000000    0.2878779
198880.0000000    0.2928700
198920.0000000    0.3140292
198960.0000000    0.2885241
199000.0000000    0.2849131
199040.0000000    0.2781196
199080.0000000    0.2819677
199120.0000000    0.2735646
199160.0000000    0.2802963
199200.0000000    0.2890041
199240.0000000    0.2905520
199280.0000000    0.2980782
199320.0000000    0.2702571
199360.0000000    0.2837232
199400.0000000    0.2526391
199440.0000000    0.2643340
199480.0000000    0.2614187
199520.0000000    0.2709401
199560.0000000    0.2803432
199600.0000000    0.2754951
199640.0000000    0.2616433
199680.0000000    0.2765974
199720.0000000    0.2713723
199760.0000000    0.2676160
199800.0000000    0.2680548
199840.0000000    0.2614751
199880.0000000    0.2602417
199920.0000000    0.2564702
199960.0000000    0.2586717
200000.0000000    0.2871412
200040.0000000    0.2876997
200080.0000000    0.2711261
200120.0000000    0.2865046
200160.0000000    0.2683840
200200.0000000    0.2555299
200240.0000000    0.2630759
200280.0000000    0.2673816
200320.0000000    0.2731195
200360.0000000    0.2483337
200400.0000000    0.2731216
200440.0000000    0.2619825
200480.0000000    0.2614053
200520.0000000    0.2711191
200560.0000000    0.2562728
200600.0000000    0.2650503
200640.0000000    0.2711474
200680.0000000    0.2526848
200720.0000000    0.2560180
200760.0000000    0.2580518
200800.0000000    0.2625374
200840.0000000    0.2512884
200880.0000000    0.2604636
200920.0000000    0.2704257
200960.0000000    0.2687069
201000.0000000    0.2797434
201040.0000000    0.2624853
201080.0000000    0.2541872
201120.0000000    0.2687341
201160.0000000    0.2601465
201200.0000000    0.2564600
201240.0000000    0.2490471
201280.0000000    0.2636347
201320.0000000    0.2700437
201360.0000000    0.2800437
201400.0000000    0.2683975
201440.0000000    0.2610320
201480.0000000    0.2593985
201520.0000000    0.2579145
201560.0000000    0.2463273
201600.0000000    0.2508899
201640.0000000    0.2733070
201680.0000000    0.2719427
201720.0000000    0.2778988
201760.0000000    0.2531289
201800.0000000    0.2672293
201840.0000000    0.2615588
201880.0000000    0.2606863
201920.0000000    0.2449487
201960.0000000    0.2516117
202000.0000000    0.2688432
202040.0000000    0.2451662
202080.0000000    0.2604700
202120.0000000    0.2601359
202160.0000000    0.2678086
202200.0000000    0.2720295
202240.0000000    0.2594957
202280.0000000    0.2752435
202320.0000000    0.2764310
202360.0000000    0.2680710
202400.0000000    0.2648561
202440.0000000    0.2626158
202480.0000000    0.2708845
202520.0000000    0.2621292
202560.0000000    0.2718347
202600.0000000    0.2698408
202640.0000000    0.2640349
202680.0000000    0.2820474
202720.0000000    0.2817650
202760.0000000    0.2634344
202800.0000000    0.2510960
202840.0000000    0.2681513
202880.0000000    0.2823831
202920.0000000    0.2531683
202960.0000000    0.2697925
203000.0000000    0.2652707
203040.0000000    0.2762936
203080.0000000    0.2643458
203120.0000000    0.2671748
203160.0000000    0.2631254
203200.0000000    0.2777118
203240.0000000    0.2574829
203280.0000000    0.2600388
203320.0000000    0.2892855
203360.0000000    0.2575424
203400.0000000    0.2807389
203440.0000000    0.2675002
203480.0000000    0.2707984
203520.0000000    0.2635678
203560.0000000    0.2745785
203600.0000000    0.2716043
203640.0000000    0.2570328
203680.0000000    0.2815035
203720.0000000    0.2530454
203760.0000000    0.2617198
203800.0000000    0.2578995
203840.0000000    0.2679767
203880.0000000    0.2510553
203920.0000000    0.2591321
203960.0000000    0.2596809
204000.0000000    0.2678137
204040.0000000    0.2718513
204080.0000000    0.2692856
204120.0000000    0.2721508
204160.0000000    0.2949081
204200.0000000    0.2821673
204240.0000000    0.2599381
204280.0000000    0.2717749
204320.0000000    0.2624692
204360.0000000    0.2695456
204400.0000000    0.2766650
204440.0000000    0.2888161
204480.0000000    0.2696593
204520.0000000    0.2793674
204560.0000000    0.2793762
204600.0000000    0.2748924
204640.0000000    0.2858404
204680.0000000    0.2787398
204720.0000000    0.2670610
204760.0000000    0.2704615
204800.0000000    0.2782836
204840.0000000    0.2737341
204880.0000000    0.2610299
204920.0000000    0.2785168
204960.0000000    0.2745726
205000.0000000    0.2611609
205040.0000000    0.2823811
205080.0000000    0.2653649
205120.0000000    0.2688510
205160.0000000    0.2783389
205200.0000000    0.2686063
205240.0000000    0.2794764
205280.0000000    0.3055076
205320.0000000    0.2797262
205360.0000000    0.2684694
205400.0000000    0.2528436
205440.0000000    0.2827644
205480.0000000    0.2553195
205520.0000000    0.2668572
205560.0000000    0.2509867
205600.0000000    0.2607965
205640.0000000    0.2632529
205680.0000000    0.2470341
205720.0000000    0.2674583
205760.0000000    0.2626785
205800.0000000    0.2596239
205840.0000000    0.2630416
205880.0000000    0.2622418
205920.0000000    0.2731024
205960.0000000    0.2591151
206000.0000000    0.2704840
206040.0000000    0.2600615
206080.0000000    0.2573683
206120.0000000    0.2711915
206160.0000000    0.2618583
206200.0000000    0.2807979
206240.0000000    0.2762187
206280.0000000    0.2721440
206320.0000000    0.2625869
206360.0000000    0.2539185
206400.0000000    0.2377662
206440.0000000    0.2444053
206480.0000000    0.2472080
206520.0000000    0.2638236
206560.0000000    0.2579599
206600.0000000    0.2408842
206640.0000000    0.2740043
206680.0000000    0.2484626
206720.0000000    0.2570710
206760.0000000    0.2509621
206800.0000000    0.2691557
206840.0000000    0.2652054
206880.0000000    0.2621690
206920.0000000    0.2634806
206960.0000000    0.2738718
207000.0000000    0.2409160
207040.0000000    0.2696265
207080.0000000    0.2933603
207120.0000000    0.2858363
207160.0000000    0.2754008
207200.0000000    0.2518634
207240.0000000    0.2713245
207280.0000000    0.2716540
207320.0000000    0.2739031
207360.0000000    0.2840585
207400.0000000    0.2814970
207440.0000000    0.2871480
207480.0000000    0.3036982
207520.0000000    0.2852413
207560.0000000    0.2928724
207600.0000000    0.2826222
207640.0000000    0.2444505
207680.0000000    0.2530252
207720.0000000    0.2512808
207760.0000000    0.2645783
207800.0000000    0.2864826
207840.0000000    0.2617308
207880.0000000    0.2792128
207920.0000000    0.2622397
207960.0000000    0.2607804
208000.0000000    0.2641849
208040.0000000    0.2538425
208080.0000000    0.2635241
208120.0000000    0.2849925
208160.0000000    0.2748815
208200.0000000    0.2857064
208240.0000000    0.2587115
208280.0000000    0.2774257
208320.0000000    0.2627410
208360.0000000    0.2619214
208400.0000000    0.2557602
208440.0000000    0.2606953
208480.0000000    0.2864298
208520.0000000    0.2681760
208560.0000000    0.2583036
208600.0000000    0.2830033
208640.0000000    0.2659176
208680.0000000    0.2687983
208720.0000000    0.2574712
208760.0000000    0.2931610
208800.0000000    0.2496108
208840.0000000    0.2583160
208880.0000000    0.2757086
208920.0000000    0.2788388
208960.0000000    0.2744122
209000.0000000    0.2569874
209040.0000000    0.2589075
209080.0000000    0.2527707
209120.0000000    0.2565117
209160.0000000    0.2595396
209200.0000000    0.2592882
209240.0000000    0.2646598
209280.0000000    0.2642449
209320.0000000    0.2559502
209360.0000000    0.2716981
209400.0000000    0.2706768
209440.0000000    0.2697467
209480.0000000    0.2677428
209520.0000000    0.2857098
209560.0000000    0.2757919
209600.0000000    0.2888055
209640.0000000    0.2731342
209680.0000000    0.2798853
209720.0000000    0.2785206
209760.0000000    0.2565729
209800.0000000    0.2643940
209840.0000000    0.2758571
209880.0000000    0.2672022
209920.0000000    0.2589471
209960.0000000    0.2681634
210000.0000000    0.2617944
210040.0000000    0.2790021
210080.0000000    0.2665734
210120.0000000    0.2796773
210160.0000000    0.2831517
210200.0000000    0.2653586
210240.0000000    0.2672681
210280.0000000    0.2635520
210320.0000000    0.2548105
210360.0000000    0.2378309
210400.0000000    0.2542699
210440.0000000    0.2626780
210480.0000000    0.2720685
210520.0000000    0.2665657
210560.0000000    0.2577469
210600.0000000    0.2613983
210640.0000000    0.2638943
210680.0000000    0.2773463
210720.0000000    0.2457447
210760.0000000    0.2402819
210800.0000000    0.2779261
210840.0000000    0.2829621
210880.0000000    0.2662302
210920.0000000    0.2782902
210960.0000000    0.2633817
211000.0000000    0.2473163
211040.0000000    0.2674184
211080.0000000    0.2661032
211120.0000000    0.2651447
211160.0000000    0.2570437
211200.0000000    0.2627570
211240.0000000    0.2561386
211280.0000000    0.2556800
211320.0000000    0.2677309
211360.0000000    0.2680685
211400.0000000    0.2763733
211440.0000000    0.2721317
211480.0000000    0.2765412
211520.0000000    0.2717955
211560.0000000    0.2836617
211600.0000000    0.2593907
211640.0000000    0.2642339
211680.0000000    0.2388889
211720.0000000    0.2434748
211760.0000000    0.2545432
211800.0000000    0.2459579
211840.0000000    0.2699954
211880.0000000    0.2537767
211920.0000000    0.2279350
211960.0000000    0.2531576
212000.0000000    0.2664064
212040.0000000    0.2438251
212080.0000000    0.2473846
212120.0000000    0.2644550
212160.0000000    0.2554923
212200.0000000    0.2835203
212240.0000000    0.2672502
212280.0000000    0.2590729
212320.0000000    0.2579294
212360.0000000    0.2604535
212400.0000000    0.2666300
212440.0000000    0.2740912
212480.0000000    0.2697263
212520.0000000    0.2838342
212560.0000000    0.2834887
212600.0000000    0.2669543
212640.0000000    0.2457884
212680.0000000    0.2782792
212720.0000000    0.2488286
212760.0000000    0.2684368
212800.0000000    0.2735035
212840.0000000    0.2729279
212880.0000000    0.2558784
212920.0000000    0.2610190
212960.0000000    0.2749631
213000.0000000    0.2569039
213040.0000000    0.2860452
213080.0000000    0.2605436
213120.0000000    0.2850174
213160.0000000    0.2893835
213200.0000000    0.2871136
213240.0000000    0.2608366
213280.0000000    0.2641467
213320.0000000    0.2868560
213360.0000000    0.2936151
213400.0000000    0.2617599
213440.0000000    0.2912831
213480.0000000    0.2726425
213520.0000000    0.2846078
213560.0000000    0.2842914
213600.0000000    0.2618401
213640.0000000    0.2795855
213680.0000000    0.2941503
213720.0000000    0.2800880
213760.0000000    0.2605780
213800.0000000    0.2837313
213840.0000000    0.2769323
213880.0000000    0.2414159
213920.0000000    0.2464010
213960.0000000    0.2638197
214000.0000000    0.2744540
214040.0000000    0.2850125
214080.0000000    0.2624229
214120.0000000    0.2662791
214160.0000000    0.2663535
214200.0000000    0.2756761
214240.0000000    0.2625336
214280.0000000    0.2519183
214320.0000000    0.2761111
214360.0000000    0.2927510
214400.0000000    0.2861121
214440.0000000    0.2790370
214480.0000000    0.2902374
214520.0000000    0.2784908
214560.0000000    0.2969309
214600.0000000    0.2864603
214640.0000000    0.2912924
214680.0000000    0.2843879
214720.0000000    0.2883495
214760.0000000    0.2566852
214800.0000000    0.2876807
214840.0000000    0.2879348
214880.0000000    0.2749901
214920.0000000    0.2859938
214960.0000000    0.2779824
215000.0000000    0.3114254
215040.0000000    0.2941357
215080.0000000    0.2924390
215120.0000000    0.3025095
215160.0000000    0.2909034
215200.0000000    0.3003426
215240.0000000    0.2698559
215280.0000000    0.2668293
215320.0000000    0.2682584
215360.0000000    0.2910118
215400.0000000    0.2995264
215440.0000000    0.2825169
215480.0000000    0.2645088
215520.0000000    0.2818358
215560.0000000    0.2689813
215600.0000000    0.2653154
215640.0000000    0.2910044
215680.0000000    0.2893324
215720.0000000    0.2856011
215760.0000000    0.2766777
215800.0000000    0.2879888
215840.0000000    0.2715309
215880.0000000    0.2771918
215920.0000000    0.2671800
215960.0000000    0.2865550
216000.0000000    0.2651639
216040.0000000    0.2814840
216080.0000000    0.2871257
216120.0000000    0.2497520
216160.0000000    0.2741094
216200.0000000    0.2571950
216240.0000000    0.2582203
216280.0000000    0.2636945
216320.0000000    0.2698047
216360.0000000    0.2682976
216400.0000000    0.2462926
216440.0000000    0.2687842
216480.0000000    0.2546800
216520.0000000    0.2638263
216560.0000000    0.2613889
216600.0000000    0.2692122
216640.0000000    0.2679043
216680.0000000    0.2816144
216720.0000000    0.2789052
216760.0000000    0.2749096
216800.0000000    0.2714501
216840.0000000    0.2578351
216880.0000000    0.2512363
216920.0000000    0.2437956
216960.0000000    0.2451152
217000.0000000    0.2611533
217040.0000000    0.2702369
217080.0000000    0.2525989
217120.0000000    0.2757833
217160.0000000    0.2828053
217200.0000000    0.2675712
217240.0000000    0.2924418
217280.0000000    0.2836628
217320.0000000    0.2775062
217360.0000000    0.2612866
217400.0000000    0.2785948
217440.0000000    0.2583180
217480.0000000    0.2522352
217520.0000000    0.2629991
217560.0000000    0.2834500
217600.0000000    0.2625947
217640.0000000    0.2678357
217680.0000000    0.2667470
217720.0000000    0.2685311
217760.0000000    0.2823924
217800.0000000    0.2680390
217840.0000000    0.2699398
217880.0000000    0.2792698
217920.0000000    0.2784791
217960.0000000    0.2970498
218000.0000000    0.2933396
218040.0000000    0.2658458
218080.0000000    0.2790668
218120.0000000    0.2702376
218160.0000000    0.2933928
218200.0000000    0.2746105
218240.0000000    0.2640095
218280.0000000    0.2525438
218320.0000000    0.2744896
218360.0000000    0.2624136
218400.0000000    0.2636492
218440.0000000    0.2696311
218480.0000000    0.2721746
218520.0000000    0.2750172
218560.0000000    0.2861457
218600.0000000    0.2614980
218640.0000000    0.2841290
218680.0000000    0.2808044
218720.0000000    0.2573316
218760.0000000    0.2572305
218800.0000000    0.2629287
218840.0000000    0.2810374
218880.0000000    0.2730113
218920.0000000    0.2822159
218960.0000000    0.2669269
219000.0000000    0.2595809
219040.0000000    0.2751872
219080.0000000    0.2829874
219120.0000000    0.2872651
219160.0000000    0.2734302
219200.0000000    0.2815971
219240.0000000    0.2622726
219280.0000000    0.2732876
219320.0000000    0.2567001
219360.0000000    0.2753138
219400.0000000    0.2620260
219440.0000000    0.2743962
219480.0000000    0.2710592
219520.0000000    0.2799311
219560.0000000    0.2857499
219600.0000000    0.2667033
219640.0000000    0.2843476
219680.0000000    0.2748454
219720.0000000    0.2567739
219760.0000000    0.2790017
219800.0000000    0.2643063
219840.0000000    0.2593341
219880.0000000    0.2736518
219920.0000000    0.2705937
219960.0000000    0.2704460
220000.0000000    0.2648607
220040.0000000    0.2684148
220080.0000000    0.2882554
220120.0000000    0.2664274
220160.0000000    0.2761557
220200.0000000    0.2602657
220240.0000000    0.2571468
220280.0000000    0.2622735
220320.0000000    0.2539692
220360.0000000    0.2578181
220400.0000000    0.2735548
220440.0000000    0.2823572
220480.0000000    0.2880129
220520.0000000    0.2692260
220560.0000000    0.2688826
220600.0000000    0.2524345
220640.0000000    0.2569308
220680.0000000    0.2693740
220720.0000000    0.2639057
220760.0000000    0.2631317
220800.0000000    0.2693496
220840.0000000    0.2772439
220880.0000000    0.2789437
220920.0000000    0.2789488
220960.0000000    0.2818036
221000.0000000    0.2988699
221040.0000000    0.2786914
221080.0000000    0.2774182
221120.0000000    0.2882569
221160.0000000    0.2860745
221200.0000000    0.2833517
221240.0000000    0.3026069
221280.0000000    0.2902389
221320.0000000    0.2715104
221360.0000000    0.2604965
221400.0000000    0.2666633
221440.0000000    0.2779962
221480.0000000    0.2657925
221520.0000000    0.2608091
221560.0000000    0.2648612
221600.0000000    0.2576821
221640.0000000    0.2751624
221680.0000000    0.2678909
221720.0000000    0.2482655
221760.0000000    0.2615618
221800.0000000    0.2984657
221840.0000000    0.2849407
221880.0000000    0.2634629
221920.0000000    0.2567102
221960.0000000    0.2802288
222000.0000000    0.2760102
222040.0000000    0.2626139
222080.0000000    0.2681788
222120.0000000    0.2985026
222160.0000000    0.2863453
222200.0000000    0.3073035
222240.0000000    0.2817227
222280.0000000    0.2854554
222320.0000000    0.2916197
222360.0000000    0.3037543
222400.0000000    0.2997915
222440.0000000    0.2888065
222480.0000000    0.2785457
222520.0000000    0.2797835
222560.0000000    0.2846465
222600.0000000    0.2849986
222640.0000000    0.3091433
222680.0000000    0.3100885
222720.0000000    0.3024431
222760.0000000    0.3010801
222800.0000000    0.2712338
222840.0000000    0.2911818
222880.0000000    0.2868434
222920.0000000    0.2902524
222960.0000000    0.2837851
223000.0000000    0.2739959
223040.0000000    0.2803918
223080.0000000    0.2728179
223120.0000000    0.2879056
223160.0000000    0.2746194
223200.0000000    0.2761305
223240.0000000    0.2774122
223280.0000000    0.2860728
223320.0000000    0.2737055
223360.0000000    0.2777187
223400.0000000    0.2736348
223440.0000000    0.2709998
223480.0000000    0.2505649
223520.0000000    0.2534156
223560.0000000    0.2766009
223600.0000000    0.2645791
223640.0000000    0.2725908
223680.0000000    0.2756353
223720.0000000    0.2869890
223760.0000000    0.2805613
223800.0000000    0.2626658
223840.0000000    0.2864313
223880.0000000    0.2874051
223920.0000000    0.2649444
223960.0000000    0.2963290
224000.0000000    0.2724297
224040.0000000    0.2657633
224080.0000000    0.2678810
224120.0000000    0.2547889
224160.0000000    0.2656089
224200.0000000    0.2635362
224240.0000000    0.2833381
224280.0000000    0.2802756
224320.0000000    0.2756563
224360.0000000    0.2742880
224400.0000000    0.2602452
224440.0000000    0.2567559
224480.0000000    0.2627795
224520.0000000    0.2613106
224560.0000000    0.2599465
224600.0000000    0.2540741
224640.0000000    0.2675918
224680.0000000    0.2731717
224720.0000000    0.2621564
224760.0000000    0.2722483
224800.0000000    0.2782788
224840.0000000    0.2802553
224880.0000000    0.2799563
224920.0000000    0.2843635
224960.0000000    0.2930714
225000.0000000    0.2683914
225040.0000000    0.2582576
225080.0000000    0.2898917
225120.0000000    0.2766934
225160.0000000    0.2791274
225200.0000000    0.2516431
225240.0000000    0.3008423
225280.0000000    0.2574494
225320.0000000    0.2937165
225360.0000000    0.2613121
225400.0000000    0.2829294
225440.0000000    0.2854079
225480.0000000    0.2750600
225520.0000000    0.2875082
225560.0000000    0.2827789
225600.0000000    0.2910429
225640.0000000    0.2786530
225680.0000000    0.2805563
225720.0000000    0.2686236
225760.0000000    0.2698695
225800.0000000    0.2658376
225840.0000000    0.2775296
225880.0000000    0.2691041
225920.0000000    0.2516618
225960.0000000    0.2734445
226000.0000000    0.2866834
226040.0000000    0.2844359
226080.0000000    0.2934026
226120.0000000    0.2743977
226160.0000000    0.2911534
226200.0000000    0.2808930
226240.0000000    0.2829712
226280.0000000    0.3061249
226320.0000000    0.3032925
226360.0000000    0.2939448
226400.0000000    0.2925522
226440.0000000    0.2817993
226480.0000000    0.2861981
226520.0000000    0.2824458
226560.0000000    0.2635189
226600.0000000    0.2709533
226640.0000000    0.2919295
226680.0000000    0.2701678
226720.0000000    0.2556244
226760.0000000    0.2491864
226800.0000000    0.2695531
226840.0000000    0.2704006
226880.0000000    0.2595739
226920.0000000    0.2850685
226960.0000000    0.2808366
227000.0000000    0.3043445
227040.0000000    0.3130763
227080.0000000    0.3017828
227120.0000000    0.2901535
227160.0000000    0.2948338
227200.0000000    0.3152692
227240.0000000    0.3048760
227280.0000000    0.2819390
227320.0000000    0.3143767
227360.0000000    0.2941950
227400.0000000    0.2998555
227440.0000000    0.2911260
227480.0000000    0.2689476
227520.0000000    0.2717659
227560.0000000    0.2670022
227600.0000000    0.2650385
227640.0000000    0.2859050
227680.0000000    0.2628694
227720.0000000    0.2719853
227760.0000000    0.2703456
227800.0000000    0.2690675
227840.0000000    0.2654023
227880.0000000    0.2680300
227920.0000000    0.2646717
227960.0000000    0.2423674
228000.0000000    0.2258791
228040.0000000    0.2644885
228080.0000000    0.2608682
228120.0000000    0.2742234
228160.0000000    0.2725784
228200.0000000    0.2738326
228240.0000000    0.2749397
228280.0000000    0.2561288
228320.0000000    0.2748600
228360.0000000    0.2732716
228400.0000000    0.2771757
228440.0000000    0.2801174
228480.0000000    0.2851664
228520.0000000    0.2775984
228560.0000000    0.2551946
228600.0000000    0.2881753
228640.0000000    0.2823429
228680.0000000    0.2686613
228720.0000000    0.2982467
228760.0000000    0.2633201
228800.0000000    0.2829827
228840.0000000    0.2788056
228880.0000000    0.2792861
228920.0000000    0.2860520
228960.0000000    0.2813507
229000.0000000    0.2889616
229040.0000000    0.2566816
229080.0000000    0.2633303
229120.0000000    0.2833695
229160.0000000    0.2624599
229200.0000000    0.2658623
229240.0000000    0.2621363
229280.0000000    0.2539547
229320.0000000    0.2732162
229360.0000000    0.2586148
229400.0000000    0.2576712
229440.0000000    0.2758143
229480.0000000    0.2708934
229520.0000000    0.2705373
229560.0000000    0.2712794
229600.0000000    0.2668896
229640.0000000    0.2620107
229680.0000000    0.2676691
229720.0000000    0.2671268
229760.0000000    0.2519036
229800.0000000    0.2470994
229840.0000000    0.2490643
229880.0000000    0.2492033
229920.0000000    0.2527244
229960.0000000    0.2494283
230000.0000000    0.2722084
230040.0000000    0.2766822
230080.0000000    0.2707362
230120.0000000    0.2777024
230160.0000000    0.2869193
230200.0000000    0.2634965
230240.0000000    0.2479038
230280.0000000    0.2690377
230320.0000000    0.2757698
230360.0000000    0.2865822
230400.0000000    0.2552237
230440.0000000    0.2412856
230480.0000000    0.2274734
230520.0000000    0.2492163
230560.0000000    0.2475462
230600.0000000    0.2623964
230640.0000000    0.2543981
230680.0000000    0.2613850
230720.0000000    0.2574778
230760.0000000    0.2551359
230800.0000000    0.2498703
230840.0000000    0.2645530
230880.0000000    0.2543433
230920.0000000    0.2513172
230960.0000000    0.2822805
231000.0000000    0.2585335
231040.0000000    0.2440085
231080.0000000    0.2754036
231120.0000000    0.2594639
231160.0000000    0.2515468
231200.0000000    0.2543328
231240.0000000    0.2605004
231280.0000000    0.2611421
231320.0000000    0.2636617
231360.0000000    0.2789317
231400.0000000    0.2787702
231440.0000000    0.2727539
231480.0000000    0.2790227
231520.0000000    0.2705079
231560.0000000    0.2907437
231600.0000000    0.2842731
231640.0000000    0.2821375
231680.0000000    0.2766435
231720.0000000    0.2689243
231760.0000000    0.2665240
231800.0000000    0.2578725
231840.0000000    0.2652496
231880.0000000    0.2700903
231920.0000000    0.2636738
231960.0000000    0.2573180
232000.0000000    0.2751741
232040.0000000    0.2919560
232080.0000000    0.2746332
232120.0000000    0.2671936
232160.0000000    0.2601404
232200.0000000    0.2748627
232240.0000000    0.2781964
232280.0000000    0.2660968
232320.0000000    0.2644920
232360.0000000    0.2877975
232400.0000000    0.2772867
232440.0000000    0.2710152
232480.0000000    0.2730640
232520.0000000    0.2555594
232560.0000000    0.2769639
232600.0000000    0.2610166
232640.0000000    0.2800653
232680.0000000    0.2571868
232720.0000000    0.2597091
232760.0000000    0.2769835
232800.0000000    0.2884853
232840.0000000    0.2860692
232880.0000000    0.2875791
232920.0000000    0.2490916
232960.0000000    0.2638769
233000.0000000    0.2696747
233040.0000000    0.2657908
233080.0000000    0.2582627
233120.0000000    0.2711152
233160.0000000    0.2565725
233200.0000000    0.2789362
233240.0000000    0.2799457
233280.0000000    0.2939801
233320.0000000    0.2586560
233360.0000000    0.2680274
233400.0000000    0.2762373
233440.0000000    0.2783540
233480.0000000    0.2464540
233520.0000000    0.2555870
233560.0000000    0.2777336
233600.0000000    0.2510172
233640.0000000    0.2773731
233680.0000000    0.2859476
233720.0000000    0.3145861
233760.0000000    0.2660621
233800.0000000    0.2779106
233840.0000000    0.2794003
233880.0000000    0.2669651
233920.0000000    0.2491782
233960.0000000    0.2731819
234000.0000000    0.2446598
234040.0000000    0.2642204
234080.0000000    0.2749098
234120.0000000    0.2587150
234160.0000000    0.2779600
234200.0000000    0.2722721
234240.0000000    0.2638492
234280.0000000    0.2554853
234320.0000000    0.2650902
234360.0000000    0.2594401
234400.0000000    0.2496298
234440.0000000    0.2646428
234480.0000000    0.2748845
234520.0000000    0.2584194
234560.0000000    0.2534606
234600.0000000    0.2750846
234640.0000000    0.3019584
234680.0000000    0.2789026
234720.0000000    0.2781179
234760.0000000    0.2946941
234800.0000000    0.2869119
234840.0000000    0.2726690
234880.0000000    0.2706183
234920.0000000    0.2792160
234960.0000000    0.2659198
235000.0000000    0.2735849
235040.0000000    0.2603242
235080.0000000    0.2694367
235120.0000000    0.2884019
235160.0000000    0.2781528
235200.0000000    0.3003296
235240.0000000    0.2499217
235280.0000000    0.2537349
235320.0000000    0.2698967
235360.0000000    0.2790236
235400.0000000    0.2707364
235440.0000000    0.2623918
235480.0000000    0.2698196
235520.0000000    0.2717666
235560.0000000    0.2663950
235600.0000000    0.2801379
235640.0000000    0.2795060
235680.0000000    0.2728677
235720.0000000    0.2978479
235760.0000000    0.2981597
235800.0000000    0.2832517
235840.0000000    0.2818597
235880.0000000    0.2608443
235920.0000000    0.2894071
235960.0000000    0.2787198
236000.0000000    0.2806532
236040.0000000    0.2801546
236080.0000000    0.2913413
236120.0000000    0.2943841
236160.0000000    0.2955622
236200.0000000    0.2715932
236240.0000000    0.2767077
236280.0000000    0.2631906
236320.0000000    0.2509715
236360.0000000    0.2708917
236400.0000000    0.2581858
236440.0000000    0.2499679
236480.0000000    0.2663948
236520.0000000    0.2559781
236560.0000000    0.2594703
236600.0000000    0.2751052
236640.0000000    0.2727485
236680.0000000    0.2592191
236720.0000000    0.2552047
236760.0000000    0.2634520
236800.0000000    0.2597394
236840.0000000    0.2678430
236880.0000000    0.2743104
236920.0000000    0.2934030
236960.0000000    0.2624080
237000.0000000    0.2567321
237040.0000000    0.2787974
237080.0000000    0.2769964
237120.0000000    0.2525779
237160.0000000    0.2805161
237200.0000000    0.2705794
237240.0000000    0.2715570
237280.0000000    0.2633233
237320.0000000    0.2469446
237360.0000000    0.2757235
237400.0000000    0.2854397
237440.0000000    0.2777430
237480.0000000    0.2465473
237520.0000000    0.2652243
237560.0000000    0.2723813
237600.0000000    0.2677119
237640.0000000    0.2636778
237680.0000000    0.2735030
237720.0000000    0.2764005
237760.0000000    0.2662751
237800.0000000    0.2554557
237840.0000000    0.2756445
237880.0000000    0.2783342
237920.0000000    0.2711237
237960.0000000    0.2764426
238000.0000000    0.2738703
238040.0000000    0.2667847
238080.0000000    0.2775519
238120.0000000    0.2799897
238160.0000000    0.2593705
238200.0000000    0.2681737
238240.0000000    0.2721456
238280.0000000    0.2849531
238320.0000000    0.2846005
238360.0000000    0.2863489
238400.0000000    0.2877155
238440.0000000    0.2707154
238480.0000000    0.2841806
238520.0000000    0.2846532
238560.0000000    0.2866719
238600.0000000    0.2920665
238640.0000000    0.2715862
238680.0000000    0.2459146
238720.0000000    0.2656025
238760.0000000    0.2887814
238800.0000000    0.2776695
238840.0000000    0.2737269
238880.0000000    0.2741690
238920.0000000    0.2727254
238960.0000000    0.2664965
239000.0000000    0.2902653
239040.0000000    0.2928535
239080.0000000    0.2734185
239120.0000000    0.2888209
239160.0000000    0.2720481
239200.0000000    0.2744958
239240.0000000    0.2654914
239280.0000000    0.2620422
239320.0000000    0.2639801
239360.0000000    0.2861881
239400.0000000    0.2896191
239440.0000000    0.2721091
239480.0000000    0.2909041
239520.0000000    0.2969954
239560.0000000    0.2717494
239600.0000000    0.2800830
239640.0000000    0.2987109
239680.0000000    0.2737069
239720.0000000    0.2805985
239760.0000000    0.2781899
239800.0000000    0.2760751
239840.0000000    0.2803579
239880.0000000    0.2668188
239920.0000000    0.2943345
239960.0000000    0.2846401
240000.0000000    0.2810585
240040.0000000    0.2885839
240080.0000000    0.2806723
240120.0000000    0.2849738
240160.0000000    0.2667498
240200.0000000    0.2814790
240240.0000000    0.2816832
240280.0000000    0.2713902
240320.0000000    0.2891718
240360.0000000    0.2432355
240400.0000000    0.2577076
240440.0000000    0.2692577
240480.0000000    0.2785485
240520.0000000    0.2760161
240560.0000000    0.2648558
240600.0000000    0.2606575
240640.0000000    0.2770241
240680.0000000    0.2792785
240720.0000000    0.2628151
240760.0000000    0.2900146
240800.0000000    0.2961965
240840.0000000    0.2830112
240880.0000000    0.2855578
240920.0000000    0.2892378
240960.0000000    0.2517947
241000.0000000    0.2695895
241040.0000000    0.2737838
241080.0000000    0.2681844
241120.0000000    0.2853817
241160.0000000    0.2680377
241200.0000000    0.2814361
241240.0000000    0.2759574
241280.0000000    0.2755645
241320.0000000    0.2965202
241360.0000000    0.3027546
241400.0000000    0.2889993
241440.0000000    0.3028855
241480.0000000    0.2829167
241520.0000000    0.2902887
241560.0000000    0.2752723
241600.0000000    0.2734607
241640.0000000    0.2780497
241680.0000000    0.2889526
241720.0000000    0.2788222
241760.0000000    0.2826116
241800.0000000    0.2782303
241840.0000000    0.2865874
241880.0000000    0.2778698
241920.0000000    0.2626062
241960.0000000    0.2694386
242000.0000000    0.2684098
242040.0000000    0.2614436
242080.0000000    0.2549042
242120.0000000    0.2757933
242160.0000000    0.2683434
242200.0000000    0.2598097
242240.0000000    0.2635442
242280.0000000    0.2932238
242320.0000000    0.2662295
242360.0000000    0.2561824
242400.0000000    0.2680118
242440.0000000    0.2578972
242480.0000000    0.2689776
242520.0000000    0.2849392
242560.0000000    0.2697368
242600.0000000    0.2789505
242640.0000000    0.2843441
242680.0000000    0.2906324
242720.0000000    0.2975336
242760.0000000    0.3124886
242800.0000000    0.3065345
242840.0000000    0.3053706
242880.0000000    0.2702233
242920.0000000    0.3110710
242960.0000000    0.2866113
243000.0000000    0.2866010
243040.0000000    0.2842552
243080.0000000    0.2920403
243120.0000000    0.2687202
243160.0000000    0.2774657
243200.0000000    0.2862411
243240.0000000    0.2757270
243280.0000000    0.2575783
243320.0000000    0.2795004
243360.0000000    0.2787100
243400.0000000    0.2878600
243440.0000000    0.2993093
243480.0000000    0.2741463
243520.0000000    0.2700931
243560.0000000    0.2688889
243600.0000000    0.2776568
243640.0000000    0.2721530
243680.0000000    0.2822496
243720.0000000    0.2777644
243760.0000000    0.2740681
243800.0000000    0.2846429
243840.0000000    0.2815293
243880.0000000    0.2840702
243920.0000000    0.2567625
243960.0000000    0.2576807
244000.0000000    0.2798863
244040.0000000    0.2673883
244080.0000000    0.2812930
244120.0000000    0.2382639
244160.0000000    0.2694028
244200.0000000    0.2813566
244240.0000000    0.2880487
244280.0000000    0.2676554
244320.0000000    0.2865221
244360.0000000    0.3032856
244400.0000000    0.2783563
244440.0000000    0.2764046
244480.0000000    0.2907551
244520.0000000    0.2678308
244560.0000000    0.2772286
244600.0000000    0.2953022
244640.0000000    0.2747217
244680.0000000    0.2681388
244720.0000000    0.2727388
244760.0000000    0.2911773
244800.0000000    0.2926273
244840.0000000    0.2749583
244880.0000000    0.2631920
244920.0000000    0.2649335
244960.0000000    0.2714764
245000.0000000    0.2817915
245040.0000000    0.2723905
245080.0000000    0.2691977
245120.0000000    0.2735983
245160.0000000    0.2605987
245200.0000000    0.2677735
245240.0000000    0.2786194
245280.0000000    0.2695178
245320.0000000    0.2776494
245360.0000000    0.2773056
245400.0000000    0.2677329
245440.0000000    0.2799976
245480.0000000    0.2487914
245520.0000000    0.2687401
245560.0000000    0.2711290
245600.0000000    0.2535045
245640.0000000    0.2593277
245680.0000000    0.2384397
245720.0000000    0.2603854
245760.0000000    0.2762781
245800.0000000    0.2689759
245840.0000000    0.2604305
245880.0000000    0.2710607
245920.0000000    0.2604822
245960.0000000    0.2753564
246000.0000000    0.2681575
246040.0000000    0.2879735
246080.0000000    0.2598877
246120.0000000    0.2724106
246160.0000000    0.2598802
246200.0000000    0.2859308
246240.0000000    0.2760082
246280.0000000    0.2888314
246320.0000000    0.2721061
246360.0000000    0.2698102
246400.0000000    0.2754973
246440.0000000    0.2632903
246480.0000000    0.2758408
246520.0000000    0.2809947
246560.0000000    0.2586019
246600.0000000    0.2580446
246640.0000000    0.2807964
246680.0000000    0.2539988
246720.0000000    0.2737193
246760.0000000    0.2692511
246800.0000000    0.2797698
246840.0000000    0.2794054
246880.0000000    0.2567684
246920.0000000    0.2590270
246960.0000000    0.2554961
247000.0000000    0.2621865
247040.0000000    0.2712470
247080.0000000    0.2753854
247120.0000000    0.2899986
247160.0000000    0.2675461
247200.0000000    0.2555791
247240.0000000    0.2459131
247280.0000000    0.2867053
247320.0000000    0.2743640
247360.0000000    0.2602062
247400.0000000    0.2603692
247440.0000000    0.2706906
247480.0000000    0.2741122
247520.0000000    0.2769357
247560.0000000    0.2636711
247600.0000000    0.2598104
247640.0000000    0.2752579
247680.0000000    0.2623442
247720.0000000    0.2763247
247760.0000000    0.2652259
247800.0000000    0.2678707
247840.0000000    0.2843594
247880.0000000    0.2698601
247920.0000000    0.2744684
247960.0000000    0.2748128
248000.0000000    0.2831308
248040.0000000    0.2867070
248080.0000000    0.2809179
248120.0000000    0.2608883
248160.0000000    0.2608565
248200.0000000    0.2709174
248240.0000000    0.2721996
248280.0000000    0.2833046
248320.0000000    0.2662436
248360.0000000    0.2726281
248400.0000000    0.2715187
248440.0000000    0.2757445
248480.0000000    0.2690126
248520.0000000    0.2706181
248560.0000000    0.2760659
248600.0000000    0.2675573
248640.0000000    0.2636204
248680.0000000    0.2592834
248720.0000000    0.2832735
248760.0000000    0.2653521
248800.0000000    0.2553163
248840.0000000    0.2563397
248880.0000000    0.2834000
248920.0000000    0.2573981
248960.0000000    0.2497559
249000.0000000    0.2661620
249040.0000000    0.2753795
249080.0000000    0.2950583
249120.0000000    0.2750836
249160.0000000    0.2618350
249200.0000000    0.2662116
249240.0000000    0.2757066
249280.0000000    0.2775829
249320.0000000    0.2788239
249360.0000000    0.2755520
249400.0000000    0.2898487
249440.0000000    0.2667843
249480.0000000    0.2648462
249520.0000000    0.2802587
249560.0000000    0.2747792
249600.0000000    0.2646473
249640.0000000    0.2738775
249680.0000000    0.2809994
249720.0000000    0.2607215
249760.0000000    0.2920929
249800.0000000    0.2714647
249840.0000000    0.2729476
249880.0000000    0.2493061
249920.0000000    0.2320492
249960.0000000    0.2553800
250000.0000000    0.2495610
250040.0000000    0.2698072
250080.0000000    0.2513177
250120.0000000    0.2541307
250160.0000000    0.2725073
250200.0000000    0.2582428
250240.0000000    0.2577537
250280.0000000    0.2770621
250320.0000000    0.2655193
250360.0000000    0.2958944
250400.0000000    0.2724387
250440.0000000    0.2910949
250480.0000000    0.2702957
250520.0000000    0.2773725
250560.0000000    0.2815896
250600.0000000    0.2749425
250640.0000000    0.2851172
250680.0000000    0.2742981
250720.0000000    0.2805520
250760.0000000    0.2808954
250800.0000000    0.2697208
250840.0000000    0.2699902
250880.0000000    0.2710671
250920.0000000    0.2613276
250960.0000000    0.2912161
251000.0000000    0.2656725
251040.0000000    0.2676505
251080.0000000    0.2815113
251120.0000000    0.2708336
251160.0000000    0.2765719
251200.0000000    0.2703211
251240.0000000    0.2891311
251280.0000000    0.2783013
251320.0000000    0.2698865
251360.0000000    0.2722933
251400.0000000    0.2884166
251440.0000000    0.2475615
251480.0000000    0.2649777
251520.0000000    0.2836770
251560.0000000    0.2983665
251600.0000000    0.2609106
251640.0000000    0.2604174
251680.0000000    0.2780207
251720.0000000    0.2952594
251760.0000000    0.2926783
251800.0000000    0.2698109
251840.0000000    0.2522983
251880.0000000    0.2804861
251920.0000000    0.2641333
251960.0000000    0.2787033
252000.0000000    0.2931947
252040.0000000    0.2412921
252080.0000000    0.2617701
252120.0000000    0.2597401
252160.0000000    0.2646356
252200.0000000    0.2589552
252240.0000000    0.2423343
252280.0000000    0.2660978
252320.0000000    0.2748959
252360.0000000    0.2754945
252400.0000000    0.2504575
252440.0000000    0.2782048
252480.0000000    0.2846007
252520.0000000    0.2538309
252560.0000000    0.2577266
252600.0000000    0.2715905
252640.0000000    0.2589773
252680.0000000    0.2763054
252720.0000000    0.2703725
252760.0000000    0.2756326
252800.0000000    0.2678502
252840.0000000    0.2782322
252880.0000000    0.2744072
252920.0000000    0.2791974
252960.0000000    0.2596053
253000.0000000    0.2508757
253040.0000000    0.2718091
253080.0000000    0.2561213
253120.0000000    0.2578607
253160.0000000    0.2735198
253200.0000000    0.2528539
253240.0000000    0.2608849
253280.0000000    0.2481862
253320.0000000    0.2516018
253360.0000000    0.2686619
253400.0000000    0.2704972
253440.0000000    0.2706472
253480.0000000    0.2464181
253520.0000000    0.2673505
253560.0000000    0.2759593
253600.0000000    0.2544561
253640.0000000    0.2655266
253680.0000000    0.2658065
253720.0000000    0.2598004
253760.0000000    0.2768603
253800.0000000    0.2740629
253840.0000000    0.2506574
253880.0000000    0.2510973
253920.0000000    0.2700175
253960.0000000    0.2562640
254000.0000000    0.2515142
254040.0000000    0.2391924
254080.0000000    0.2530752
254120.0000000    0.2606399
254160.0000000    0.2654186
254200.0000000    0.2691273
254240.0000000    0.2771581
254280.0000000    0.2776214
254320.0000000    0.2721735
254360.0000000    0.2559406
254400.0000000    0.2559662
254440.0000000    0.2488245
254480.0000000    0.2715657
254520.0000000    0.2789637
254560.0000000    0.2905159
254600.0000000    0.2897149
254640.0000000    0.2833420
254680.0000000    0.2771970
254720.0000000    0.2690156
254760.0000000    0.2688171
254800.0000000    0.2666947
254840.0000000    0.2390042
254880.0000000    0.2462623
254920.0000000    0.2868297
254960.0000000    0.2793313
255000.0000000    0.2590974
255040.0000000    0.2449311
255080.0000000    0.2430110
255120.0000000    0.2478933
255160.0000000    0.2608194
255200.0000000    0.2554492
255240.0000000    0.2706459
255280.0000000    0.2691805
255320.0000000    0.2693831
255360.0000000    0.2536505
255400.0000000    0.2615487
255440.0000000    0.2545194
255480.0000000    0.2569870
255520.0000000    0.2544931
255560.0000000    0.2871611
255600.0000000    0.2628066
255640.0000000    0.2593139
255680.0000000    0.2451507
255720.0000000    0.2889425
255760.0000000    0.3156983
255800.0000000    0.2767077
255840.0000000    0.2674239
255880.0000000    0.2713841
255920.0000000    0.2808856
255960.0000000    0.2800913
256000.0000000    0.2792672
256040.0000000    0.2816547
256080.0000000    0.2725151
256120.0000000    0.2908312
256160.0000000    0.2571734
256200.0000000    0.2974735
256240.0000000    0.2721704
256280.0000000    0.2931940
256320.0000000    0.2904124
256360.0000000    0.2691763
256400.0000000    0.2937449
256440.0000000    0.2521658
256480.0000000    0.2938133
256520.0000000    0.2551410
256560.0000000    0.2622940
256600.0000000    0.2565404
256640.0000000    0.2912182
256680.0000000    0.2572646
256720.0000000    0.2788132
256760.0000000    0.2764786
256800.0000000    0.2811469
256840.0000000    0.2699842
256880.0000000    0.2848890
256920.0000000    0.2708974
256960.0000000    0.2627400
257000.0000000    0.2864180
257040.0000000    0.2928217
257080.0000000    0.2774365
257120.0000000    0.2747540
257160.0000000    0.2863688
257200.0000000    0.2751857
257240.0000000    0.2388389
257280.0000000    0.2698230
257320.0000000    0.2556628
257360.0000000    0.2894760
257400.0000000    0.2716917
257440.0000000    0.2640365
257480.0000000    0.2885603
257520.0000000    0.2702677
257560.0000000    0.2755101
257600.0000000    0.2598444
257640.0000000    0.2613055
257680.0000000    0.2752216
257720.0000000    0.2584969
257760.0000000    0.2703536
257800.0000000    0.2557178
257840.0000000    0.2786990
257880.0000000    0.2752426
257920.0000000    0.2513707
257960.0000000    0.2661620
258000.0000000    0.2982981
258040.0000000    0.2799904
258080.0000000    0.2986760
258120.0000000    0.2693183
258160.0000000    0.2628610
258200.0000000    0.2712923
258240.0000000    0.2879659
258280.0000000    0.2540812
258320.0000000    0.2769254
258360.0000000    0.2712704
258400.0000000    0.2690222
258440.0000000    0.2710469
258480.0000000    0.2767166
258520.0000000    0.2551551
258560.0000000    0.2792655
258600.0000000    0.2619279
258640.0000000    0.2615759
258680.0000000    0.2579467
258720.0000000    0.2600652
258760.0000000    0.2611926
258800.0000000    0.2689990
258840.0000000    0.2763294
258880.0000000    0.2699200
258920.0000000    0.2607081
258960.0000000    0.2519437
259000.0000000    0.2716745
259040.0000000    0.2604690
259080.0000000    0.2563202
259120.0000000    0.2551093
259160.0000000    0.2483706
259200.0000000    0.2337926
259240.0000000    0.2591529
259280.0000000    0.2474263
259320.0000000    0.2535538
259360.0000000    0.2575291
259400.0000000    0.2456069
259440.0000000    0.2465042
259480.0000000    0.2615054
259520.0000000    0.2528186
259560.0000000    0.2371069
259600.0000000    0.2576219
259640.0000000    0.2748106
259680.0000000    0.2828595
259720.0000000    0.2618859
259760.0000000    0.2675341
259800.0000000    0.2499658
259840.0000000    0.2582908
259880.0000000    0.2611636
259920.0000000    0.2622944
259960.0000000    0.2628125
260000.0000000    0.2848228
260040.0000000    0.2686905
260080.0000000    0.2591730
260120.0000000    0.2695251
260160.0000000    0.2771387
260200.0000000    0.2831873
260240.0000000    0.2641282
260280.0000000    0.2828317
260320.0000000    0.2786868
260360.0000000    0.2497715
260400.0000000    0.2376374
260440.0000000    0.2683742
260480.0000000    0.2722366
260520.0000000    0.2600872
260560.0000000    0.2706154
260600.0000000    0.2598101
260640.0000000    0.2649682
260680.0000000    0.2425403
260720.0000000    0.2593619
260760.0000000    0.2576175
260800.0000000    0.2689700
260840.0000000    0.2528302
260880.0000000    0.2683649
260920.0000000    0.2400929
260960.0000000    0.2476636
261000.0000000    0.2413813
261040.0000000    0.2743003
261080.0000000    0.2660254
261120.0000000    0.2402852
261160.0000000    0.2507198
261200.0000000    0.2501847
261240.0000000    0.2763525
261280.0000000    0.2517254
261320.0000000    0.2581775
261360.0000000    0.2759387
261400.0000000    0.2745412
261440.0000000    0.2491880
261480.0000000    0.2769476
261520.0000000    0.2548538
261560.0000000    0.2648127
261600.0000000    0.2533582
261640.0000000    0.2559323
261680.0000000    0.2581756
261720.0000000    0.2691435
261760.0000000    0.2553894
261800.0000000    0.2665497
261840.0000000    0.2565426
261880.0000000    0.2757875
261920.0000000    0.2546026
261960.0000000    0.2694827
262000.0000000    0.2590897
262040.0000000    0.2835184
262080.0000000    0.2703432
262120.0000000    0.2517198
262160.0000000    0.2641385
262200.0000000    0.2553091
262240.0000000    0.2398729
262280.0000000    0.2549112
262320.0000000    0.2655647
262360.0000000    0.2590075
262400.0000000    0.2352305
262440.0000000    0.2722851
262480.0000000    0.2437106
262520.0000000    0.2747654
262560.0000000    0.2569601
262600.0000000    0.2768720
262640.0000000    0.2635530
262680.0000000    0.2465387
262720.0000000    0.2725928
262760.0000000    0.2548080
262800.0000000    0.2400759
262840.0000000    0.2409124
262880.0000000    0.2785060
262920.0000000    0.2533228
262960.0000000    0.2437827
263000.0000000    0.2684407
263040.0000000    0.2685102
263080.0000000    0.2596150
263120.0000000    0.2627462
263160.0000000    0.2496270
263200.0000000    0.2741643
263240.0000000    0.2788243
263280.0000000    0.2885109
263320.0000000    0.2675882
263360.0000000    0.2973285
263400.0000000    0.2768947
263440.0000000    0.2629084
263480.0000000    0.2701443
263520.0000000    0.2789963
263560.0000000    0.2705033
263600.0000000    0.2973602
263640.0000000    0.2821388
263680.0000000    0.2823193
263720.0000000    0.2699123
263760.0000000    0.2904802
263800.0000000    0.2795312
263840.0000000    0.2915474
263880.0000000    0.2701755
263920.0000000    0.2907002
263960.0000000    0.3036988
264000.0000000    0.2762479
264040.0000000    0.2676533
264080.0000000    0.3063820
264120.0000000    0.3045765
264160.0000000    0.2980240
264200.0000000    0.3010415
264240.0000000    0.2838623
264280.0000000    0.2641425
264320.0000000    0.2838127
264360.0000000    0.2788749
264400.0000000    0.2598482
264440.0000000    0.2925121
264480.0000000    0.2951820
264520.0000000    0.2756957
264560.0000000    0.2765938
264600.0000000    0.2877980
264640.0000000    0.2783505
264680.0000000    0.2855307
264720.0000000    0.2633647
264760.0000000    0.2774539
264800.0000000    0.2626722
264840.0000000    0.2584390
264880.0000000    0.2760071
264920.0000000    0.2634072
264960.0000000    0.2450856
265000.0000000    0.2674116
265040.0000000    0.2792771
265080.0000000    0.2748294
265120.0000000    0.2926460
265160.0000000    0.2596462
265200.0000000    0.2645800
265240.0000000    0.2581435
265280.0000000    0.2652036
265320.0000000    0.2666997
265360.0000000    0.2550468
265400.0000000    0.2634523
265440.0000000    0.2688372
265480.0000000    0.2822993
265520.0000000    0.2764269
265560.0000000    0.2799014
265600.0000000    0.2703573
265640.0000000    0.2781394
265680.0000000    0.2790854
265720.0000000    0.2775323
265760.0000000    0.2791538
265800.0000000    0.2655550
265840.0000000    0.2649117
265880.0000000    0.2965860
265920.0000000    0.2758242
265960.0000000    0.2506586
266000.0000000    0.2694887
266040.0000000    0.2719479
266080.0000000    0.2753905
266120.0000000    0.2534581
266160.0000000    0.2434897
266200.0000000    0.2533448
266240.0000000    0.2671067
266280.0000000    0.2762131
266320.0000000    0.2638969
266360.0000000    0.2728634
266400.0000000    0.2710588
266440.0000000    0.2811915
266480.0000000    0.2987151
266520.0000000    0.2930062
266560.0000000    0.2553238
266600.0000000    0.2859171
266640.0000000    0.2722162
266680.0000000    0.2630814
266720.0000000    0.2644413
266760.0000000    0.2596192
266800.0000000    0.2603154
266840.0000000    0.2455074
266880.0000000    0.2686283
266920.0000000    0.2537127
266960.0000000    0.2876207
267000.0000000    0.2704222
267040.0000000    0.2564394
267080.0000000    0.2774561
267120.0000000    0.2560613
267160.0000000    0.2746081
267200.0000000    0.2821135
267240.0000000    0.2851714
267280.0000000    0.2782092
267320.0000000    0.2621059
267360.0000000    0.2499903
267400.0000000    0.2762294
267440.0000000    0.2479803
267480.0000000    0.2464848
267520.0000000    0.2672799
267560.0000000    0.2382006
267600.0000000    0.2869118
267640.0000000    0.2761438
267680.0000000    0.2668350
267720.0000000    0.2651010
267760.0000000    0.2737502
267800.0000000    0.2648222
267840.0000000    0.2468146
267880.0000000    0.2774909
267920.0000000    0.2782216
267960.0000000    0.2676719
268000.0000000    0.2718481
268040.0000000    0.2675233
268080.0000000    0.2896694
268120.0000000    0.2864809
268160.0000000    0.2893373
268200.0000000    0.2769819
268240.0000000    0.2922480
268280.0000000    0.2594560
268320.0000000    0.2700830
268360.0000000    0.2480300
268400.0000000    0.2511410
268440.0000000    0.2633756
268480.0000000    0.2787541
268520.0000000    0.2659002
268560.0000000    0.2743927
268600.0000000    0.2699550
268640.0000000    0.2713071
268680.0000000    0.2815417
268720.0000000    0.2921770
268760.0000000    0.2941184
268800.0000000    0.2737742
268840.0000000    0.2836102
268880.0000000    0.2838629
268920.0000000    0.2924926
268960.0000000    0.2675730
269000.0000000    0.2574796
269040.0000000    0.2770821
269080.0000000    0.2703219
269120.0000000    0.2645880
269160.0000000    0.2598512
269200.0000000    0.2669186
269240.0000000    0.2695627
269280.0000000    0.2540896
269320.0000000    0.2663431
269360.0000000    0.2749096
269400.0000000    0.2508905
269440.0000000    0.2783181
269480.0000000    0.2714061
269520.0000000    0.2779387
269560.0000000    0.2582332
269600.0000000    0.2604516
269640.0000000    0.2643541
269680.0000000    0.2659177
269720.0000000    0.2700419
269760.0000000    0.2582731
269800.0000000    0.2453111
269840.0000000    0.2511650
269880.0000000    0.2604838
269920.0000000    0.2496356
269960.0000000    0.2687224
270000.0000000    0.2602341
270040.0000000    0.2562808
270080.0000000    0.2425977
270120.0000000    0.2397821
270160.0000000    0.2427034
270200.0000000    0.2497109
270240.0000000    0.2480010
270280.0000000    0.2587674
270320.0000000    0.2650057
270360.0000000    0.2651941
270400.0000000    0.2570955
270440.0000000    0.2492209
270480.0000000    0.2717092
270520.0000000    0.2604430
270560.0000000    0.2708324
270600.0000000    0.2571391
270640.0000000    0.2521678
270680.0000000    0.2531738
270720.0000000    0.2589529
270760.0000000    0.2738111
270800.0000000    0.2604561
270840.0000000    0.2507921
270880.0000000    0.2469834
270920.0000000    0.2639310
270960.0000000    0.2642592
271000.0000000    0.2606051
271040.0000000    0.2501457
271080.0000000    0.2726892
271120.0000000    0.2192109
271160.0000000    0.2571923
271200.0000000    0.2446590
271240.0000000    0.2551992
271280.0000000    0.2482023
271320.0000000    0.2591995
271360.0000000    0.2717022
271400.0000000    0.2727726
271440.0000000    0.2725916
271480.0000000    0.2578917
271520.0000000    0.2647251
271560.0000000    0.2723669
271600.0000000    0.2576258
271640.0000000    0.2765646
271680.0000000    0.2813467
271720.0000000    0.2656611
271760.0000000    0.2763622
271800.0000000    0.2849561
271840.0000000    0.2557942
271880.0000000    0.2776774
271920.0000000    0.2545418
271960.0000000    0.2626711
272000.0000000    0.2598067
272040.0000000    0.2689852
272080.0000000    0.3035619
272120.0000000    0.2694978
272160.0000000    0.2512476
272200.0000000    0.2662936
272240.0000000    0.2798516
272280.0000000    0.2873050
272320.0000000    0.2664586
272360.0000000    0.2787701
272400.0000000    0.2913322
272440.0000000    0.2805775
272480.0000000    0.2742966
272520.0000000    0.2893550
272560.0000000    0.2892917
272600.0000000    0.2599615
272640.0000000    0.2550657
272680.0000000    0.2734493
272720.0000000    0.2671616
272760.0000000    0.2809034
272800.0000000    0.2756952
272840.0000000    0.2697802
272880.0000000    0.2643554
272920.0000000    0.2647925
272960.0000000    0.2531902
273000.0000000    0.2462878
273040.0000000    0.2440797
273080.0000000    0.2398559
273120.0000000    0.2577072
273160.0000000    0.2542609
273200.0000000    0.2541441
273240.0000000    0.2765810
273280.0000000    0.2453063
273320.0000000    0.2591802
273360.0000000    0.2594913
273400.0000000    0.2632682
273440.0000000    0.2588919
273480.0000000    0.2498974
273520.0000000    0.2618921
273560.0000000    0.2724706
273600.0000000    0.2922347
273640.0000000    0.2897819
273680.0000000    0.2787963
273720.0000000    0.2844442
273760.0000000    0.2676762
273800.0000000    0.2953791
273840.0000000    0.2720185
273880.0000000    0.2657781
273920.0000000    0.2709190
273960.0000000    0.2908547
274000.0000000    0.2828163
274040.0000000    0.2882619
274080.0000000    0.2773089
274120.0000000    0.2937916
274160.0000000    0.2792793
274200.0000000    0.2835545
274240.0000000    0.3034750
274280.0000000    0.2858225
274320.0000000    0.2758033
274360.0000000    0.2539883
274400.0000000    0.2777155
274440.0000000    0.2660040
274480.0000000    0.2794206
274520.0000000    0.2637252
274560.0000000    0.2810882
274600.0000000    0.2824191
274640.0000000    0.2703385
274680.0000000    0.2585057
274720.0000000    0.2581106
274760.0000000    0.2475195
274800.0000000    0.2678540
274840.0000000    0.2661026
274880.0000000    0.2634730
274920.0000000    0.2824685
274960.0000000    0.2575547
275000.0000000    0.2758521
275040.0000000    0.2665343
275080.0000000    0.2776562
275120.0000000    0.2883436
275160.0000000    0.2763089
275200.0000000    0.2599972
275240.0000000    0.2704092
275280.0000000    0.2479144
275320.0000000    0.2540596
275360.0000000    0.2588968
275400.0000000    0.2709545
275440.0000000    0.2947203
275480.0000000    0.2873014
275520.0000000    0.2517277
275560.0000000    0.2518684
275600.0000000    0.2604073
275640.0000000    0.2802098
275680.0000000    0.2769666
275720.0000000    0.2743738
275760.0000000    0.2745624
275800.0000000    0.2872641
275840.0000000    0.2842558
275880.0000000    0.2814130
275920.0000000    0.2700473
275960.0000000    0.2958905
276000.0000000    0.2766280
276040.0000000    0.2762744
276080.0000000    0.2876747
276120.0000000    0.2722897
276160.0000000    0.2881337
276200.0000000    0.2899484
276240.0000000    0.2734555
276280.0000000    0.2683222
276320.0000000    0.2769020
276360.0000000    0.2721695
276400.0000000    0.2629481
276440.0000000    0.2773841
276480.0000000    0.2731780
276520.0000000    0.2914087
276560.0000000    0.3033616
276600.0000000    0.2818004
276640.0000000    0.2807232
276680.0000000    0.2779064
276720.0000000    0.2753839
276760.0000000    0.2765462
276800.0000000    0.2899771
276840.0000000    0.2818587
276880.0000000    0.2822413
276920.0000000    0.2672437
276960.0000000    0.3032069
277000.0000000    0.3113645
277040.0000000    0.3099442
277080.0000000    0.2960020
277120.0000000    0.3053850
277160.0000000    0.2811421
277200.0000000    0.2731871
277240.0000000    0.2728232
277280.0000000    0.2526779
277320.0000000    0.2562117
277360.0000000    0.2759524
277400.0000000    0.2716037
277440.0000000    0.2911201
277480.0000000    0.2789534
277520.0000000    0.2715057
277560.0000000    0.2772632
277600.0000000    0.2629279
277640.0000000    0.2711634
277680.0000000    0.2765754
277720.0000000    0.2836888
277760.0000000    0.2981023
277800.0000000    0.2708910
277840.0000000    0.2642727
277880.0000000    0.2751571
277920.0000000    0.2794800
277960.0000000    0.2707360
278000.0000000    0.2813717
278040.0000000    0.2965763
278080.0000000    0.3023238
278120.0000000    0.2935301
278160.0000000    0.2826504
278200.0000000    0.2719035
278240.0000000    0.2848877
278280.0000000    0.2794235
278320.0000000    0.2508184
278360.0000000    0.2633492
278400.0000000    0.2732577
278440.0000000    0.2680987
278480.0000000    0.2572390
278520.0000000    0.2501421
278560.0000000    0.2718453
278600.0000000    0.2646232
278640.0000000    0.2619053
278680.0000000    0.2452432
278720.0000000    0.2829176
278760.0000000    0.2689108
278800.0000000    0.2562823
278840.0000000    0.2677142
278880.0000000    0.2833522
278920.0000000    0.2596617
278960.0000000    0.2625147
279000.0000000    0.2630232
279040.0000000    0.2544416
279080.0000000    0.2723715
279120.0000000    0.2591726
279160.0000000    0.2658647
279200.0000000    0.2568379
279240.0000000    0.2547686
279280.0000000    0.2642289
279320.0000000    0.2596315
279360.0000000    0.2497708
279400.0000000    0.2750479
279440.0000000    0.2725689
279480.0000000    0.2842018
279520.0000000    0.2835760
279560.0000000    0.2664548
279600.0000000    0.2934143
279640.0000000    0.2804954
279680.0000000    0.2733766
279720.0000000    0.2732216
279760.0000000    0.2679721
279800.0000000    0.2706899
279840.0000000    0.2743455
279880.0000000    0.2554974
279920.0000000    0.2839866
279960.0000000    0.2692355
280000.0000000    0.2490961
280040.0000000    0.2722569
280080.0000000    0.2580100
280120.0000000    0.2775495
280160.0000000    0.2758651
280200.0000000    0.2687090
280240.0000000    0.2808146
280280.0000000    0.2649722
280320.0000000    0.2471648
280360.0000000    0.2563119
280400.0000000    0.2511153
280440.0000000    0.2467740
280480.0000000    0.2558788
280520.0000000    0.2774469
280560.0000000    0.2709445
280600.0000000    0.2621992
280640.0000000    0.2702190
280680.0000000    0.2610237
280720.0000000    0.2633355
280760.0000000    0.2550615
280800.0000000    0.2652993
280840.0000000    0.2707895
280880.0000000    0.2516717
280920.0000000    0.2580327
280960.0000000    0.2388312
281000.0000000    0.2566081
281040.0000000    0.2770924
281080.0000000    0.2418224
281120.0000000    0.2413866
281160.0000000    0.2451686
281200.0000000    0.2671610
281240.0000000    0.2603911
281280.0000000    0.2459317
281320.0000000    0.2725154
281360.0000000    0.2670726
281400.0000000    0.2638961
281440.0000000    0.2648787
281480.0000000    0.2528687
281520.0000000    0.2706803
281560.0000000    0.2685448
281600.0000000    0.2690448
281640.0000000    0.2614205
281680.0000000    0.2682579
281720.0000000    0.2518736
281760.0000000    0.2616745
281800.0000000    0.2620033
281840.0000000    0.2691214
281880.0000000    0.2479110
281920.0000000    0.2602695
281960.0000000    0.2499836
282000.0000000    0.2536666
282040.0000000    0.2747132
282080.0000000    0.2829570
282120.0000000    0.2798142
282160.0000000    0.2612947
282200.0000000    0.2885204
282240.0000000    0.2916243
282280.0000000    0.2626998
282320.0000000    0.2592059
282360.0000000    0.2889229
282400.0000000    0.2708581
282440.0000000    0.2622670
282480.0000000    0.2727360
282520.0000000    0.2771128
282560.0000000    0.2893040
282600.0000000    0.2772611
282640.0000000    0.2672855
282680.0000000    0.2782128
282720.0000000    0.2727827
282760.0000000    0.2653685
282800.0000000    0.2760764
282840.0000000    0.2498291
282880.0000000    0.2604069
282920.0000000    0.2745176
282960.0000000    0.2737233
283000.0000000    0.2589984
283040.0000000    0.2577599
283080.0000000    0.2427106
283120.0000000    0.2652334
283160.0000000    0.2673846
283200.0000000    0.2728255
283240.0000000    0.2841419
283280.0000000    0.2722577
283320.0000000    0.2677632
283360.0000000    0.2744656
283400.0000000    0.2915402
283440.0000000    0.2780371
283480.0000000    0.2587534
283520.0000000    0.2619588
283560.0000000    0.2557298
283600.0000000    0.2613213
283640.0000000    0.2641365
283680.0000000    0.2540251
283720.0000000    0.2509136
283760.0000000    0.2673888
283800.0000000    0.2782512
283840.0000000    0.2531163
283880.0000000    0.2668240
283920.0000000    0.2781152
283960.0000000    0.2587928
284000.0000000    0.2679693
284040.0000000    0.2830240
284080.0000000    0.2747543
284120.0000000    0.2659813
284160.0000000    0.2466554
284200.0000000    0.2562562
284240.0000000    0.2612990
284280.0000000    0.2730485
284320.0000000    0.2598785
284360.0000000    0.2565289
284400.0000000    0.2541490
284440.0000000    0.2591893
284480.0000000    0.2509279
284520.0000000    0.2637729
284560.0000000    0.2707539
284600.0000000    0.2486315
284640.0000000    0.2549299
284680.0000000    0.2734255
284720.0000000    0.2748295
284760.0000000    0.2769563
284800.0000000    0.2646726
284840.0000000    0.2851530
284880.0000000    0.2782225
284920.0000000    0.2870618
284960.0000000    0.2612489
285000.0000000    0.2892411
285040.0000000    0.2753969
285080.0000000    0.2781487
285120.0000000    0.2698517
285160.0000000    0.2676860
285200.0000000    0.2593639
285240.0000000    0.2601849
285280.0000000    0.2501898
285320.0000000    0.2526398
285360.0000000    0.2425344
285400.0000000    0.2765994
285440.0000000    0.2748886
285480.0000000    0.2525249
285520.0000000    0.2563494
285560.0000000    0.2663479
285600.0000000    0.2426358
285640.0000000    0.2525410
285680.0000000    0.2490924
285720.0000000    0.2659645
285760.0000000    0.2590753
285800.0000000    0.2674158
285840.0000000    0.2458640
285880.0000000    0.2622721
285920.0000000    0.2534705
285960.0000000    0.2741912
286000.0000000    0.2623544
286040.0000000    0.2526055
286080.0000000    0.2802183
286120.0000000    0.2741039
286160.0000000    0.2795980
286200.0000000    0.2630315
286240.0000000    0.2891070
286280.0000000    0.2708419
286320.0000000    0.2579753
286360.0000000    0.2591200
286400.0000000    0.2650725
286440.0000000    0.2628523
286480.0000000    0.2426808
286520.0000000    0.2603213
286560.0000000    0.2782629
286600.0000000    0.2564952
286640.0000000    0.2699019
286680.0000000    0.2545708
286720.0000000    0.2696278
286760.0000000    0.2760963
286800.0000000    0.2758275
286840.0000000    0.2662666
286880.0000000    0.2600811
286920.0000000    0.2721845
286960.0000000    0.2651660
287000.0000000    0.2609234
287040.0000000    0.2423783
287080.0000000    0.2407784
287120.0000000    0.2906723
287160.0000000    0.2688379
287200.0000000    0.2720879
287240.0000000    0.2576355
287280.0000000    0.2760361
287320.0000000    0.2705774
287360.0000000    0.2574973
287400.0000000    0.2602171
287440.0000000    0.2574250
287480.0000000    0.2467808
287520.0000000    0.2710592
287560.0000000    0.2637806
287600.0000000    0.2650079
287640.0000000    0.2509242
287680.0000000    0.2396927
287720.0000000    0.2644969
287760.0000000    0.2486859
287800.0000000    0.2550431
287840.0000000    0.2542956
287880.0000000    0.2623842
287920.0000000    0.2655768
287960.0000000    0.2608338
288000.0000000    0.2675791
288040.0000000    0.2637775
288080.0000000    0.2761703
288120.0000000    0.2582615
288160.0000000    0.2539341
288200.0000000    0.2401668
288240.0000000    0.2460165
288280.0000000    0.2563083
288320.0000000    0.2701847
288360.0000000    0.2476379
288400.0000000    0.2552989
288440.0000000    0.2476787
288480.0000000    0.2508503
288520.0000000    0.2604707
288560.0000000    0.2460419
288600.0000000    0.2554786
288640.0000000    0.2492792
288680.0000000    0.2583098
288720.0000000    0.2691992
288760.0000000    0.2609040
288800.0000000    0.2703484
288840.0000000    0.2938114
288880.0000000    0.2518999
288920.0000000    0.2643548
288960.0000000    0.2651249
289000.0000000    0.2569040
289040.0000000    0.2683105
289080.0000000    0.2746013
289120.0000000    0.2520832
289160.0000000    0.2743756
289200.0000000    0.2736683
289240.0000000    0.2730134
289280.0000000    0.2639551
289320.0000000    0.2840370
289360.0000000    0.2658626
289400.0000000    0.2768040
289440.0000000    0.2710486
289480.0000000    0.2769265
289520.0000000    0.2613304
289560.0000000    0.2568184
289600.0000000    0.2710632
289640.0000000    0.2436705
289680.0000000    0.2399645
289720.0000000    0.2734260
289760.0000000    0.2603723
289800.0000000    0.2576910
289840.0000000    0.2577248
289880.0000000    0.2777649
289920.0000000    0.2854728
289960.0000000    0.2766671
290000.0000000    0.2853745
290040.0000000    0.2850896
290080.0000000    0.2842920
290120.0000000    0.2822606
290160.0000000    0.2696564
290200.0000000    0.2624271
290240.0000000    0.2617160
290280.0000000    0.2718141
290320.0000000    0.2774367
290360.0000000    0.2660643
290400.0000000    0.2672915
290440.0000000    0.2860093
290480.0000000    0.2705549
290520.0000000    0.2749563
290560.0000000    0.2674181
290600.0000000    0.2727275
290640.0000000    0.2498073
290680.0000000    0.2702230
290720.0000000    0.2642655
290760.0000000    0.2814319
290800.0000000    0.2742684
290840.0000000    0.2635488
290880.0000000    0.2559856
290920.0000000    0.2462244
290960.0000000    0.2587663
291000.0000000    0.2490667
291040.0000000    0.2527068
291080.0000000    0.2632195
291120.0000000    0.2450868
291160.0000000    0.2532891
291200.0000000    0.2706987
291240.0000000    0.2702549
291280.0000000    0.2609141
291320.0000000    0.2611169
291360.0000000    0.2488473
291400.0000000    0.2546891
291440.0000000    0.2784622
291480.0000000    0.2832597
291520.0000000    0.2770246
291560.0000000    0.2801985
291600.0000000    0.2645662
291640.0000000    0.2642136
291680.0000000    0.2815951
291720.0000000    0.2648896
291760.0000000    0.2608643
291800.0000000    0.2669387
291840.0000000    0.2589101
291880.0000000    0.2880363
291920.0000000    0.2849016
291960.0000000    0.2614651
292000.0000000    0.2602220
292040.0000000    0.2488017
292080.0000000    0.2539204
292120.0000000    0.2807618
292160.0000000    0.2672524
292200.0000000    0.2745047
292240.0000000    0.2802519
292280.0000000    0.2610612
292320.0000000    0.2655805
292360.0000000    0.2728076
292400.0000000    0.2650961
292440.0000000    0.2550614
292480.0000000    0.2409093
292520.0000000    0.2636091
292560.0000000    0.2402669
292600.0000000    0.2399475
292640.0000000    0.2526655
292680.0000000    0.2426302
292720.0000000    0.2629945
292760.0000000    0.2579436
292800.0000000    0.2730998
292840.0000000    0.2556827
292880.0000000    0.2729073
292920.0000000    0.2482257
292960.0000000    0.2625376
293000.0000000    0.2526230
293040.0000000    0.2700888
293080.0000000    0.2534101
293120.0000000    0.2353979
293160.0000000    0.2666765
293200.0000000    0.2623342
293240.0000000    0.2639230
293280.0000000    0.2590619
293320.0000000    0.2527416
293360.0000000    0.2620156
293400.0000000    0.2704243
293440.0000000    0.2781134
293480.0000000    0.2464890
293520.0000000    0.2639646
293560.0000000    0.2959865
293600.0000000    0.2869163
293640.0000000    0.2740545
293680.0000000    0.2760098
293720.0000000    0.2767056
293760.0000000    0.2875528
293800.0000000    0.3030493
293840.0000000    0.2820832
293880.0000000    0.2844897
293920.0000000    0.2859894
293960.0000000    0.2656237
294000.0000000    0.2848258
294040.0000000    0.2782800
294080.0000000    0.2860278
294120.0000000    0.2664519
294160.0000000    0.2720352
294200.0000000    0.2455450
294240.0000000    0.2727793
294280.0000000    0.2699424
294320.0000000    0.2628115
294360.0000000    0.2482601
294400.0000000    0.2794290
294440.0000000    0.2652617
294480.0000000    0.2643806
294520.0000000    0.2563444
294560.0000000    0.2615516
294600.0000000    0.2737828
294640.0000000    0.2905054
294680.0000000    0.2590115
294720.0000000    0.2666704
294760.0000000    0.2568236
294800.0000000    0.2629946
294840.0000000    0.2621076
294880.0000000    0.2564518
294920.0000000    0.2855529
294960.0000000    0.2834629
295000.0000000    0.2549655
295040.0000000    0.2619826
295080.0000000    0.2637192
295120.0000000    0.2767865
295160.0000000    0.2772860
295200.0000000    0.2852688
295240.0000000    0.2712245
295280.0000000    0.2721666
295320.0000000    0.2702296
295360.0000000    0.2672698
295400.0000000    0.2698317
295440.0000000    0.2614613
295480.0000000    0.2629299
295520.0000000    0.2559337
295560.0000000    0.2493123
295600.0000000    0.2474767
295640.0000000    0.2364732
295680.0000000    0.2518161
295720.0000000    0.2355492
295760.0000000    0.2458081
295800.0000000    0.2542655
295840.0000000    0.2538962
295880.0000000    0.2500899
295920.0000000    0.2502063
295960.0000000    0.2722077
296000.0000000    0.2639113
296040.0000000    0.2690083
296080.0000000    0.2581217
296120.0000000    0.2653221
296160.0000000    0.2635145
296200.0000000    0.2868391
296240.0000000    0.3038580
296280.0000000    0.2625967
296320.0000000    0.2631251
296360.0000000    0.2711545
296400.0000000    0.2608351
296440.0000000    0.2864262
296480.0000000    0.2750584
296520.0000000    0.2748274
296560.0000000    0.2869752
296600.0000000    0.2846346
296640.0000000    0.2786225
296680.0000000    0.2717070
296720.0000000    0.2906452
296760.0000000    0.2935350
296800.0000000    0.2707621
296840.0000000    0.2852545
296880.0000000    0.2971211
296920.0000000    0.2945466
296960.0000000    0.2826210
297000.0000000    0.2947933
297040.0000000    0.2931314
297080.0000000    0.2830902
297120.0000000    0.2890449
297160.0000000    0.2819057
297200.0000000    0.2916958
297240.0000000    0.2824896
297280.0000000    0.2939024
297320.0000000    0.2726517
297360.0000000    0.2894622
297400.0000000    0.2937338
297440.0000000    0.2714992
297480.0000000    0.2777435
297520.0000000    0.2802809
297560.0000000    0.2534982
297600.0000000    0.2859188
297640.0000000    0.2826913
297680.0000000    0.2641365
297720.0000000    0.2676414
297760.0000000    0.2853470
297800.0000000    0.2772236
297840.0000000    0.2672553
297880.0000000    0.2541374
297920.0000000    0.2581042
297960.0000000    0.2738535
298000.0000000    0.2691094
298040.0000000    0.2638255
298080.0000000    0.2723379
298120.0000000    0.2689105
298160.0000000    0.2672172
298200.0000000    0.2812259
298240.0000000    0.2872936
298280.0000000    0.2725179
298320.0000000    0.2923393
298360.0000000    0.2887290
298400.0000000    0.2779033
298440.0000000    0.2720458
298480.0000000    0.2509388
298520.0000000    0.2712601
298560.0000000    0.2566380
298600.0000000    0.2641155
298640.0000000    0.2605437
298680.0000000    0.2591227
298720.0000000    0.2902817
298760.0000000    0.2676055
298800.0000000    0.2658124
298840.0000000    0.2515891
298880.0000000    0.2675868
298920.0000000    0.2561159
298960.0000000    0.2553599
299000.0000000    0.2603043
299040.0000000    0.2578560
299080.0000000    0.2670476
299120.0000000    0.2799994
299160.0000000    0.2722175
299200.0000000    0.2626533
299240.0000000    0.2811297
299280.0000000    0.2752016
299320.0000000    0.2760930
299360.0000000    0.2574967
299400.0000000    0.2869700
299440.0000000    0.2672739
299480.0000000    0.2674896
299520.0000000    0.2473226
299560.0000000    0.2595704
299600.0000000    0.2590569
299640.0000000    0.2473588
299680.0000000    0.2644191
299720.0000000    0.2520491
299760.0000000    0.2609858
299800.0000000    0.2754226
299840.0000000    0.2794788
299880.0000000    0.2756970
299920.0000000    0.2884064
299960.0000000    0.2711535
300000.0000000    0.2541296
300040.0000000    0.2655277
300080.0000000    0.2570709
300120.0000000    0.2681874
300160.0000000    0.2740218
300200.0000000    0.2597642
300240.0000000    0.2650216
300280.0000000    0.2632890
300320.0000000    0.2683300
300360.0000000    0.2804126
300400.0000000    0.2676233
300440.0000000    0.2758206
300480.0000000    0.2772569
300520.0000000    0.2663670
300560.0000000    0.2920544
300600.0000000    0.3001040
300640.0000000    0.2827420
300680.0000000    0.2892202
300720.0000000    0.2670333
300760.0000000    0.3014943
300800.0000000    0.2617972
300840.0000000    0.2493856
300880.0000000    0.2664420
300920.0000000    0.2702177
300960.0000000    0.2438530
301000.0000000    0.2646727
301040.0000000    0.2641489
301080.0000000    0.2708053
301120.0000000    0.2931410
301160.0000000    0.2735822
301200.0000000    0.2599257
301240.0000000    0.2617787
301280.0000000    0.2509285
301320.0000000    0.2594016
301360.0000000    0.2643423
301400.0000000    0.2646425
301440.0000000    0.2716225
301480.0000000    0.2706077
301520.0000000    0.2620525
301560.0000000    0.2624429
301600.0000000    0.2680300
301640.0000000    0.2610977
301680.0000000    0.2590376
301720.0000000    0.2498870
301760.0000000    0.2819830
301800.0000000    0.2801809
301840.0000000    0.2944757
301880.0000000    0.2815535
301920.0000000    0.2975756
301960.0000000    0.2780270
302000.0000000    0.2665387
302040.0000000    0.2608203
302080.0000000    0.2981312
302120.0000000    0.2828278
302160.0000000    0.2701869
302200.0000000    0.2637630
302240.0000000    0.2594735
302280.0000000    0.2821286
302320.0000000    0.2774368
302360.0000000    0.2560576
302400.0000000    0.2756055
302440.0000000    0.2689454
302480.0000000    0.2608733
302520.0000000    0.2692850
302560.0000000    0.2956898
302600.0000000    0.2739775
302640.0000000    0.2763309
302680.0000000    0.2870753
302720.0000000    0.2847581
302760.0000000    0.2919246
302800.0000000    0.2885048
302840.0000000    0.2896500
302880.0000000    0.3055455
302920.0000000    0.2977324
302960.0000000    0.2821637
303000.0000000    0.2859753
303040.0000000    0.2713665
303080.0000000    0.2751890
303120.0000000    0.2632178
303160.0000000    0.2390130
303200.0000000    0.2704606
303240.0000000    0.2806783
303280.0000000    0.2745771
303320.0000000    0.2698277
303360.0000000    0.3087642
303400.0000000    0.3058970
303440.0000000    0.3113097
303480.0000000    0.2932307
303520.0000000    0.2851329
303560.0000000    0.2903340
303600.0000000    0.2879948
303640.0000000    0.2821082
303680.0000000    0.2841973
303720.0000000    0.3010151
303760.0000000    0.2848229
303800.0000000    0.2906398
303840.0000000    0.3040350
303880.0000000    0.3001229
303920.0000000    0.3086891
303960.0000000    0.2937766
304000.0000000    0.3041145
304040.0000000    0.2848996
304080.0000000    0.2970347
304120.0000000    0.2727068
304160.0000000    0.2736769
304200.0000000    0.2967349
304240.0000000    0.3007632
304280.0000000    0.2841406
304320.0000000    0.3028426
304360.0000000    0.2845059
304400.0000000    0.2904994
304440.0000000    0.2609857
304480.0000000    0.2570751
304520.0000000    0.2601319
304560.0000000    0.2692163
304600.0000000    0.2856086
304640.0000000    0.2724329
304680.0000000    0.2859659
304720.0000000    0.2871049
304760.0000000    0.2746408
304800.0000000    0.2921635
304840.0000000    0.2994413
304880.0000000    0.2912051
304920.0000000    0.2820255
304960.0000000    0.2865170
305000.0000000    0.2587186
305040.0000000    0.2572964
305080.0000000    0.2663591
305120.0000000    0.2702809
305160.0000000    0.2947110
305200.0000000    0.2977715
305240.0000000    0.2948257
305280.0000000    0.2818520
305320.0000000    0.2708437
305360.0000000    0.2902071
305400.0000000    0.2981950
305440.0000000    0.2900686
305480.0000000    0.2807537
305520.0000000    0.2783697
305560.0000000    0.2660095
305600.0000000    0.2759733
305640.0000000    0.2773454
305680.0000000    0.2819934
305720.0000000    0.2946544
305760.0000000    0.2834793
305800.0000000    0.2557158
305840.0000000    0.2594266
305880.0000000    0.2843807
305920.0000000    0.2696693
305960.0000000    0.2980908
306000.0000000    0.2933444
306040.0000000    0.3038960
306080.0000000    0.2739921
306120.0000000    0.2818062
306160.0000000    0.2811966
306200.0000000    0.2718204
306240.0000000    0.2747347
306280.0000000    0.2906467
306320.0000000    0.2643166
306360.0000000    0.2733685
306400.0000000    0.2656129
306440.0000000    0.2669608
306480.0000000    0.2504820
306520.0000000    0.2615755
306560.0000000    0.2642207
306600.0000000    0.2463834
306640.0000000    0.2320208
306680.0000000    0.2590948
306720.0000000    0.2777644
306760.0000000    0.2762697
306800.0000000    0.2723905
306840.0000000    0.2610810
306880.0000000    0.2725731
306920.0000000    0.2726927
306960.0000000    0.2601125
307000.0000000    0.2628693
307040.0000000    0.2767525
307080.0000000    0.2869181
307120.0000000    0.2518432
307160.0000000    0.2647336
307200.0000000    0.2566422
307240.0000000    0.2669668
307280.0000000    0.2765589
307320.0000000    0.2723311
307360.0000000    0.2564957
307400.0000000    0.2580445
307440.0000000    0.2674587
307480.0000000    0.2474597
307520.0000000    0.2646599
307560.0000000    0.2616537
307600.0000000    0.2666614
307640.0000000    0.2519684
307680.0000000    0.2628116
307720.0000000    0.2644010
307760.0000000    0.2626877
307800.0000000    0.2592985
307840.0000000    0.2529882
307880.0000000    0.2776653
307920.0000000    0.2722207
307960.0000000    0.2686918
308000.0000000    0.2846623
308040.0000000    0.2726224
308080.0000000    0.2633755
308120.0000000    0.2553577
308160.0000000    0.2827961
308200.0000000    0.2672345
308240.0000000    0.2631592
308280.0000000    0.2663400
308320.0000000    0.2713481
308360.0000000    0.2659431
308400.0000000    0.2581682
308440.0000000    0.2633976
308480.0000000    0.2681115
308520.0000000    0.2714067
308560.0000000    0.2768266
308600.0000000    0.2850778
308640.0000000    0.2694887
308680.0000000    0.2975961
308720.0000000    0.2828457
308760.0000000    0.3035227
308800.0000000    0.2946625
308840.0000000    0.2717395
308880.0000000    0.2825230
308920.0000000    0.2671693
308960.0000000    0.2857717
309000.0000000    0.2819515
309040.0000000    0.2789662
309080.0000000    0.2825489
309120.0000000    0.2798961
309160.0000000    0.2754483
309200.0000000    0.2873508
309240.0000000    0.2915073
309280.0000000    0.2938360
309320.0000000    0.2746830
309360.0000000    0.2537673
309400.0000000    0.2593040
309440.0000000    0.2598112
309480.0000000    0.2772420
309520.0000000    0.2553710
309560.0000000    0.2620560
309600.0000000    0.2774020
309640.0000000    0.2815732
309680.0000000    0.2639981
309720.0000000    0.2804110
309760.0000000    0.2654794
309800.0000000    0.2754541
309840.0000000    0.2612651
309880.0000000    0.2668633
309920.0000000    0.2688114
309960.0000000    0.2568353
310000.0000000    0.2716243
310040.0000000    0.2673926
310080.0000000    0.2715718
310120.0000000    0.2724819
310160.0000000    0.2700212
310200.0000000    0.2752113
310240.0000000    0.2731007
310280.0000000    0.2700805
310320.0000000    0.2609913
310360.0000000    0.2666152
310400.0000000    0.2531834
310440.0000000    0.2665498
310480.0000000    0.2694932
310520.0000000    0.2836347
310560.0000000    0.2730806
310600.0000000    0.2797702
310640.0000000    0.2687952
310680.0000000    0.2402547
310720.0000000    0.2839418
310760.0000000    0.2739373
310800.0000000    0.2598911
310840.0000000    0.2833932
310880.0000000    0.2609890
310920.0000000    0.2510078
310960.0000000    0.2588759
311000.0000000    0.2660993
311040.0000000    0.2766263
311080.0000000    0.2904296
311120.0000000    0.2851005
311160.0000000    0.2786497
311200.0000000    0.3144765
311240.0000000    0.2978382
311280.0000000    0.2675306
311320.0000000    0.2866367
311360.0000000    0.2929477
311400.0000000    0.2642536
311440.0000000    0.2644324
311480.0000000    0.2774377
311520.0000000    0.2711968
311560.0000000    0.2611873
311600.0000000    0.2523381
311640.0000000    0.2596251
311680.0000000    0.2886565
311720.0000000    0.2698102
311760.0000000    0.2637053
311800.0000000    0.2487643
311840.0000000    0.2729835
311880.0000000    0.2734890
311920.0000000    0.2760907
311960.0000000    0.2900389
312000.0000000    0.2782828
312040.0000000    0.2652429
312080.0000000    0.2716254
312120.0000000    0.2567605
312160.0000000    0.2740936
312200.0000000    0.2906935
312240.0000000    0.2827707
312280.0000000    0.2997239
312320.0000000    0.2580771
312360.0000000    0.2711540
312400.0000000    0.2768344
312440.0000000    0.2693388
312480.0000000    0.2714379
312520.0000000    0.2802629
312560.0000000    0.2826224
312600.0000000    0.2808918
312640.0000000    0.2922066
312680.0000000    0.2824788
312720.0000000    0.2814755
312760.0000000    0.2599972
312800.0000000    0.2692486
312840.0000000    0.2685328
312880.0000000    0.2831160
312920.0000000    0.2695179
312960.0000000    0.2851669
313000.0000000    0.2849777
313040.0000000    0.2786120
313080.0000000    0.2741025
313120.0000000    0.2714537
313160.0000000    0.2706694
313200.0000000    0.2738462
313240.0000000    0.2774444
313280.0000000    0.2909040
313320.0000000    0.2814915
313360.0000000    0.2637689
313400.0000000    0.2557545
313440.0000000    0.2538926
313480.0000000    0.2563454
313520.0000000    0.2581127
313560.0000000    0.2505430
313600.0000000    0.2488474
313640.0000000    0.2624657
313680.0000000    0.2638862
313720.0000000    0.2709654
313760.0000000    0.2667328
313800.0000000    0.2811428
313840.0000000    0.2665265
313880.0000000    0.2742676
313920.0000000    0.2725471
313960.0000000    0.2855012
314000.0000000    0.2720495
314040.0000000    0.2948648
314080.0000000    0.2839050
314120.0000000    0.2698946
314160.0000000    0.2549419
314200.0000000    0.2734479
314240.0000000    0.2532471
314280.0000000    0.2565860
314320.0000000    0.2467761
314360.0000000    0.2554602
314400.0000000    0.2536981
314440.0000000    0.2490460
314480.0000000    0.2578654
314520.0000000    0.2704605
314560.0000000    0.2568890
314600.0000000    0.2666269
314640.0000000    0.2741045
314680.0000000    0.2587191
314720.0000000    0.2562253
314760.0000000    0.2485914
314800.0000000    0.2656043
314840.0000000    0.2757971
314880.0000000    0.2657847
314920.0000000    0.2621095
314960.0000000    0.2452947
315000.0000000    0.2576277
315040.0000000    0.2675057
315080.0000000    0.2687972
315120.0000000    0.2926587
315160.0000000    0.2675876
315200.0000000    0.2940613
315240.0000000    0.2922053
315280.0000000    0.2984404
315320.0000000    0.2701672
315360.0000000    0.3007772
315400.0000000    0.2887682
315440.0000000    0.2824038
315480.0000000    0.2749316
315520.0000000    0.2912911
315560.0000000    0.2822711
315600.0000000    0.2773000
315640.0000000    0.2976101
315680.0000000    0.2878340
315720.0000000    0.3102939
315760.0000000    0.2847928
315800.0000000    0.2762227
315840.0000000    0.3018345
315880.0000000    0.2876862
315920.0000000    0.2511256
315960.0000000    0.2677979
316000.0000000    0.2803329
316040.0000000    0.2773438
316080.0000000    0.2633940
316120.0000000    0.2786953
316160.0000000    0.2814110
316200.0000000    0.2732946
316240.0000000    0.2803490
316280.0000000    0.2851496
316320.0000000    0.2760459
316360.0000000    0.2846184
316400.0000000    0.2744930
316440.0000000    0.2644323
316480.0000000    0.2814779
316520.0000000    0.2839117
316560.0000000    0.2767001
316600.0000000    0.2728907
316640.0000000    0.2627763
316680.0000000    0.2591569
316720.0000000    0.2586846
316760.0000000    0.2707328
316800.0000000    0.2662892
316840.0000000    0.2637471
316880.0000000    0.2690161
316920.0000000    0.2734681
316960.0000000    0.2645058
317000.0000000    0.2509212
317040.0000000    0.2635687
317080.0000000    0.2680185
317120.0000000    0.2812915
317160.0000000    0.2656807
317200.0000000    0.2772657
317240.0000000    0.2865476
317280.0000000    0.2541678
317320.0000000    0.2792704
317360.0000000    0.2667486
317400.0000000    0.2590877
317440.0000000    0.2718219
317480.0000000    0.2527247
317520.0000000    0.2513335
317560.0000000    0.2636375
317600.0000000    0.2565392
317640.0000000    0.2752029
317680.0000000    0.2691738
317720.0000000    0.2555273
317760.0000000    0.2647173
317800.0000000    0.2478801
317840.0000000    0.2658987
317880.0000000    0.2675922
317920.0000000    0.2477013
317960.0000000    0.2501053
318000.0000000    0.2393350
318040.0000000    0.2529150
318080.0000000    0.2471402
318120.0000000    0.2607372
318160.0000000    0.2552963
318200.0000000    0.2577778
318240.0000000    0.2839473
318280.0000000    0.2757289
318320.0000000    0.2706042
318360.0000000    0.2442641
318400.0000000    0.2589400
318440.0000000    0.2608066
318480.0000000    0.2845734
318520.0000000    0.2690215
318560.0000000    0.2632827
318600.0000000    0.2544940
318640.0000000    0.2550597
318680.0000000    0.2675613
318720.0000000    0.2955804
318760.0000000    0.2801561
318800.0000000    0.2665747
318840.0000000    0.2686848
318880.0000000    0.2504387
318920.0000000    0.2568381
318960.0000000    0.2707413
319000.0000000    0.2705195
319040.0000000    0.2809076
319080.0000000    0.2735296
319120.0000000    0.2758374
319160.0000000    0.2691937
319200.0000000    0.2535740
319240.0000000    0.2731938
319280.0000000    0.2688735
319320.0000000    0.2861695
319360.0000000    0.2690595
319400.0000000    0.2837818
319440.0000000    0.2618467
319480.0000000    0.2669990
319520.0000000    0.2667556
319560.0000000    0.2685810
319600.0000000    0.2653375
319640.0000000    0.2614177
319680.0000000    0.2564875
319720.0000000    0.2463531
319760.0000000    0.2776452
319800.0000000    0.2689176
319840.0000000    0.2558308
319880.0000000    0.2821166
319920.0000000    0.2871076
319960.0000000    0.2557816
320000.0000000    0.2642034
320040.0000000    0.2792557
320080.0000000    0.2544572
320120.0000000    0.2752399
320160.0000000    0.2696096
320200.0000000    0.2882164
320240.0000000    0.2885253
320280.0000000    0.2707220
320320.0000000    0.2736379
320360.0000000    0.2804617
320400.0000000    0.2881609
320440.0000000    0.2870279
320480.0000000    0.2840191
320520.0000000    0.2901190
320560.0000000    0.3006746
320600.0000000    0.2761765
320640.0000000    0.2825130
320680.0000000    0.2991693
320720.0000000    0.2841312
320760.0000000    0.2879952
320800.0000000    0.2514513
320840.0000000    0.2809312
320880.0000000    0.2610458
320920.0000000    0.2570732
320960.0000000    0.2711670
321000.0000000    0.2728858
321040.0000000    0.2918990
321080.0000000    0.2664516
321120.0000000    0.2781624
321160.0000000    0.2822158
321200.0000000    0.2689117
321240.0000000    0.2655028
321280.0000000    0.2570015
321320.0000000    0.2709388
321360.0000000    0.2735655
321400.0000000    0.2703915
321440.0000000    0.2607653
321480.0000000    0.2576480
321520.0000000    0.2607301
321560.0000000    0.2552081
321600.0000000    0.2587701
321640.0000000    0.2803593
321680.0000000    0.2711090
321720.0000000    0.2631435
321760.0000000    0.2735313
321800.0000000    0.2769813
321840.0000000    0.2719742
321880.0000000    0.2693960
321920.0000000    0.2585645
321960.0000000    0.2515164
322000.0000000    0.2591935
322040.0000000    0.2680472
322080.0000000    0.2373158
322120.0000000    0.2669329
322160.0000000    0.2655640
322200.0000000    0.2743086
322240.0000000    0.2819107
322280.0000000    0.2933162
322320.0000000    0.2946726
322360.0000000    0.2464258
322400.0000000    0.2674097
322440.0000000    0.2711371
322480.0000000    0.2791790
322520.0000000    0.2735709
322560.0000000    0.2707847
322600.0000000    0.2961048
322640.0000000    0.2857071
322680.0000000    0.2816857
322720.0000000    0.2876750
322760.0000000    0.2799970
322800.0000000    0.2974105
322840.0000000    0.2685949
322880.0000000    0.2780966
322920.0000000    0.2819023
322960.0000000    0.2979328
323000.0000000    0.3033578
323040.0000000    0.2890668
323080.0000000    0.2947204
323120.0000000    0.2985860
323160.0000000    0.2742931
323200.0000000    0.2778104
323240.0000000    0.2848803
323280.0000000    0.2641961
323320.0000000    0.2863903
323360.0000000    0.2903243
323400.0000000    0.2635412
323440.0000000    0.2685209
323480.0000000    0.2936294
323520.0000000    0.2761701
323560.0000000    0.2488309
323600.0000000    0.2506129
323640.0000000    0.2563629
323680.0000000    0.2637501
323720.0000000    0.2570167
323760.0000000    0.2749813
323800.0000000    0.2724855
323840.0000000    0.2751927
323880.0000000    0.2576218
323920.0000000    0.2691201
323960.0000000    0.2716055
324000.0000000    0.2698644
324040.0000000    0.2753537
324080.0000000    0.2888403
324120.0000000    0.2489692
324160.0000000    0.2577430
324200.0000000    0.2738133
324240.0000000    0.2799662
324280.0000000    0.2755751
324320.0000000    0.2852382
324360.0000000    0.2777230
324400.0000000    0.2715381
324440.0000000    0.2705033
324480.0000000    0.2706511
324520.0000000    0.2811943
324560.0000000    0.2755385
324600.0000000    0.2781072
324640.0000000    0.2670574
324680.0000000    0.2832012
324720.0000000    0.2857895
324760.0000000    0.2606904
324800.0000000    0.2546343
324840.0000000    0.2471332
324880.0000000    0.2807410
324920.0000000    0.2752943
324960.0000000    0.2609509
325000.0000000    0.2568097
325040.0000000    0.2685437
325080.0000000    0.2693577
325120.0000000    0.2652651
325160.0000000    0.2818792
325200.0000000    0.2751622
325240.0000000    0.2454014
325280.0000000    0.2790860
325320.0000000    0.2667247
325360.0000000    0.2792206
325400.0000000    0.2700861
325440.0000000    0.2728795
325480.0000000    0.2754548
325520.0000000    0.2642276
325560.0000000    0.2494394
325600.0000000    0.2727578
325640.0000000    0.2619231
325680.0000000    0.2531332
325720.0000000    0.2605675
325760.0000000    0.2540438
325800.0000000    0.2435809
325840.0000000    0.2487654
325880.0000000    0.2733761
325920.0000000    0.2705277
325960.0000000    0.2660962
326000.0000000    0.2786235
326040.0000000    0.2795222
326080.0000000    0.2856708
326120.0000000    0.2736768
326160.0000000    0.2784211
326200.0000000    0.2880324
326240.0000000    0.2657050
326280.0000000    0.2727772
326320.0000000    0.2880187
326360.0000000    0.2758155
326400.0000000    0.2737029
326440.0000000    0.2324830
326480.0000000    0.2685924
326520.0000000    0.2562841
326560.0000000    0.2562477
326600.0000000    0.2623805
326640.0000000    0.2655887
326680.0000000    0.2584069
326720.0000000    0.2507578
326760.0000000    0.2693944
326800.0000000    0.2777758
326840.0000000    0.2737358
326880.0000000    0.2668101
326920.0000000    0.2597550
326960.0000000    0.2704050
327000.0000000    0.2789815
327040.0000000    0.2879180
327080.0000000    0.3003528
327120.0000000    0.2879927
327160.0000000    0.2858694
327200.0000000    0.2832165
327240.0000000    0.2801096
327280.0000000    0.3103517
327320.0000000    0.2891691
327360.0000000    0.2896654
327400.0000000    0.2839038
327440.0000000    0.2715271
327480.0000000    0.2912069
327520.0000000    0.2789078
327560.0000000    0.2881666
327600.0000000    0.2860337
327640.0000000    0.2939995
327680.0000000    0.2799275
327720.0000000    0.2765375
327760.0000000    0.2598566
327800.0000000    0.2625572
327840.0000000    0.2473453
327880.0000000    0.2661704
327920.0000000    0.2686018
327960.0000000    0.2611485
328000.0000000    0.2643486
328040.0000000    0.2868022
328080.0000000    0.2699967
328120.0000000    0.2711975
328160.0000000    0.2827649
328200.0000000    0.2879995
328240.0000000    0.2842972
328280.0000000    0.2809923
328320.0000000    0.2926751
328360.0000000    0.2686630
328400.0000000    0.2764153
328440.0000000    0.2803500
328480.0000000    0.2763235
328520.0000000    0.2502381
328560.0000000    0.2647035
328600.0000000    0.2668504
328640.0000000    0.2550705
328680.0000000    0.2786357
328720.0000000    0.2616230
328760.0000000    0.2702252
328800.0000000    0.2864622
328840.0000000    0.2658713
328880.0000000    0.2627771
328920.0000000    0.2543961
328960.0000000    0.2516540
329000.0000000    0.2687064
329040.0000000    0.2453455
329080.0000000    0.2648594
329120.0000000    0.2556407
329160.0000000    0.2545065
329200.0000000    0.2734786
329240.0000000    0.2592526
329280.0000000    0.2570854
329320.0000000    0.2721277
329360.0000000    0.2771606
329400.0000000    0.2638201
329440.0000000    0.2482487
329480.0000000    0.2708701
329520.0000000    0.2551316
329560.0000000    0.2583792
329600.0000000    0.2645386
329640.0000000    0.2658057
329680.0000000    0.2798761
329720.0000000    0.2751942
329760.0000000    0.2845436
329800.0000000    0.2877506
329840.0000000    0.2846182
329880.0000000    0.2521733
329920.0000000    0.2667481
329960.0000000    0.2726112
330000.0000000    0.2546701
330040.0000000    0.2681808
330080.0000000    0.2901520
330120.0000000    0.2917825
330160.0000000    0.2742071
330200.0000000    0.2891180
330240.0000000    0.2875347
330280.0000000    0.3031890
330320.0000000    0.2828378
330360.0000000    0.2858705
330400.0000000    0.2705853
330440.0000000    0.2594124
330480.0000000    0.2717847
330520.0000000    0.2713905
330560.0000000    0.2806842
330600.0000000    0.2924078
330640.0000000    0.2699133
330680.0000000    0.2779925
330720.0000000    0.2637916
330760.0000000    0.2784411
330800.0000000    0.2736557
330840.0000000    0.2677272
330880.0000000    0.2788249
330920.0000000    0.2671283
330960.0000000    0.2670137
331000.0000000    0.2849785
331040.0000000    0.2787653
331080.0000000    0.2749857
331120.0000000    0.2656063
331160.0000000    0.2607685
331200.0000000    0.2733851
331240.0000000    0.2801867
331280.0000000    0.2804061
331320.0000000    0.2770089
331360.0000000    0.2698638
331400.0000000    0.2781670
331440.0000000    0.2822812
331480.0000000    0.2905959
331520.0000000    0.2754046
331560.0000000    0.2832806
331600.0000000    0.2860978
331640.0000000    0.2668071
331680.0000000    0.2953948
331720.0000000    0.2758123
331760.0000000    0.2791320
331800.0000000    0.2854567
331840.0000000    0.2718039
331880.0000000    0.2833508
331920.0000000    0.2707858
331960.0000000    0.2722280
332000.0000000    0.2653036
332040.0000000    0.2688201
332080.0000000    0.2779111
332120.0000000    0.2575705
332160.0000000    0.2773831
332200.0000000    0.2651458
332240.0000000    0.2825112
332280.0000000    0.2821948
332320.0000000    0.2562762
332360.0000000    0.2834095
332400.0000000    0.2842871
332440.0000000    0.2843410
332480.0000000    0.3026778
332520.0000000    0.2723218
332560.0000000    0.2865286
332600.0000000    0.2631714
332640.0000000    0.3025344
332680.0000000    0.2851883
332720.0000000    0.2966530
332760.0000000    0.2559346
332800.0000000    0.2800847
332840.0000000    0.3024683
332880.0000000    0.2638150
332920.0000000    0.2806853
332960.0000000    0.2751068
333000.0000000    0.2811238
333040.0000000    0.2618729
333080.0000000    0.2531195
333120.0000000    0.2700539
333160.0000000    0.2851298
333200.0000000    0.2588789
333240.0000000    0.2886547
333280.0000000    0.2678121
333320.0000000    0.2675788
333360.0000000    0.2645491
333400.0000000    0.2887830
333440.0000000    0.2835142
333480.0000000    0.2910478
333520.0000000    0.2565390
333560.0000000    0.2823529
333600.0000000    0.3049110
333640.0000000    0.2722448
333680.0000000    0.2833926
333720.0000000    0.2640761
333760.0000000    0.2937852
333800.0000000    0.2909762
333840.0000000    0.2746279
333880.0000000    0.2780437
333920.0000000    0.2626209
333960.0000000    0.2782976
334000.0000000    0.2747513
334040.0000000    0.2772361
334080.0000000    0.2572637
334120.0000000    0.2770515
334160.0000000    0.2537836
334200.0000000    0.3083617
334240.0000000    0.2681795
334280.0000000    0.2680071
334320.0000000    0.2639621
334360.0000000    0.2913719
334400.0000000    0.3083428
334440.0000000    0.3016097
334480.0000000    0.2957671
334520.0000000    0.2955390
334560.0000000    0.2814086
334600.0000000    0.2783896
334640.0000000    0.2712475
334680.0000000    0.2935841
334720.0000000    0.3018270
334760.0000000    0.2874515
334800.0000000    0.2917199
334840.0000000    0.2778887
334880.0000000    0.2905719
334920.0000000    0.3195099
334960.0000000    0.3119415
335000.0000000    0.3105456
335040.0000000    0.3147739
335080.0000000    0.3234698
335120.0000000    0.2878726
335160.0000000    0.2898884
335200.0000000    0.2675587
335240.0000000    0.2851631
335280.0000000    0.2712862
335320.0000000    0.2714963
335360.0000000    0.2932193
335400.0000000    0.2951156
335440.0000000    0.3088231
335480.0000000    0.2908725
335520.0000000    0.2841008
335560.0000000    0.2984971
335600.0000000    0.2645921
335640.0000000    0.2878763
335680.0000000    0.2889894
335720.0000000    0.2808920
335760.0000000    0.2731266
335800.0000000    0.2672398
335840.0000000    0.2572266
335880.0000000    0.2735756
335920.0000000    0.2637831
335960.0000000    0.2613973
336000.0000000    0.2684115
336040.0000000    0.2827789
336080.0000000    0.2834405
336120.0000000    0.2639844
336160.0000000    0.2759957
336200.0000000    0.2794009
336240.0000000    0.2970921
336280.0000000    0.2797267
336320.0000000    0.2869071
336360.0000000    0.2751363
336400.0000000    0.2665047
336440.0000000    0.2713032
336480.0000000    0.2868341
336520.0000000    0.2429387
336560.0000000    0.2669281
336600.0000000    0.2456383
336640.0000000    0.2469639
336680.0000000    0.2636188
336720.0000000    0.2572800
336760.0000000    0.2888487
336800.0000000    0.2816515
336840.0000000    0.2711564
336880.0000000    0.2676577
336920.0000000    0.2583074
336960.0000000    0.2720708
337000.0000000    0.2702119
337040.0000000    0.2756758
337080.0000000    0.2684948
337120.0000000    0.2661152
337160.0000000    0.2669991
337200.0000000    0.2882233
337240.0000000    0.2898774
337280.0000000    0.2850143
337320.0000000    0.2932063
337360.0000000    0.2769741
337400.0000000    0.2811709
337440.0000000    0.2806871
337480.0000000    0.2843596
337520.0000000    0.2803578
337560.0000000    0.2735549
337600.0000000    0.2667149
337640.0000000    0.2505360
337680.0000000    0.2479392
337720.0000000    0.2712744
337760.0000000    0.2512865
337800.0000000    0.2505768
337840.0000000    0.2555092
337880.0000000    0.2565489
337920.0000000    0.2561927
337960.0000000    0.2782637
338000.0000000    0.2857655
338040.0000000    0.2865720
338080.0000000    0.2865309
338120.0000000    0.2635900
338160.0000000    0.2856994
338200.0000000    0.2857731
338240.0000000    0.2806537
338280.0000000    0.2987130
338320.0000000    0.2670437
338360.0000000    0.2635553
338400.0000000    0.2798153
338440.0000000    0.2614156
338480.0000000    0.2495090
338520.0000000    0.2659219
338560.0000000    0.2834962
338600.0000000    0.2622520
338640.0000000    0.2987334
338680.0000000    0.2859532
338720.0000000    0.2649873
338760.0000000    0.2822879
338800.0000000    0.2865414
338840.0000000    0.2823478
338880.0000000    0.2833697
338920.0000000    0.2777134
338960.0000000    0.2568358
339000.0000000    0.2836330
339040.0000000    0.2846258
339080.0000000    0.2682329
339120.0000000    0.2793855
339160.0000000    0.2770590
339200.0000000    0.2633144
339240.0000000    0.2801135
339280.0000000    0.2688783
339320.0000000    0.2731532
339360.0000000    0.2717944
339400.0000000    0.2641576
339440.0000000    0.2635408
339480.0000000    0.2561749
339520.0000000    0.2840971
339560.0000000    0.2649307
339600.0000000    0.2655707
339640.0000000    0.2465548
339680.0000000    0.2592116
339720.0000000    0.2706562
339760.0000000    0.2799552
339800.0000000    0.2734982
339840.0000000    0.2556653
339880.0000000    0.2717302
339920.0000000    0.2495777
339960.0000000    0.2568845
340000.0000000    0.2644815
340040.0000000    0.2725542
340080.0000000    0.2486527
340120.0000000    0.2580458
340160.0000000    0.2651676
340200.0000000    0.2810703
340240.0000000    0.2789749
340280.0000000    0.2942557
340320.0000000    0.2836383
340360.0000000    0.3015526
340400.0000000    0.2830102
340440.0000000    0.2791244
340480.0000000    0.2865187
340520.0000000    0.2886947
340560.0000000    0.2905922
340600.0000000    0.2706211
340640.0000000    0.2689571
340680.0000000    0.2743371
340720.0000000    0.2779994
340760.0000000    0.2478198
340800.0000000    0.2529454
340840.0000000    0.2604598
340880.0000000    0.2602128
340920.0000000    0.2467619
340960.0000000    0.2820252
341000.0000000    0.2628815
341040.0000000    0.2799881
341080.0000000    0.2911736
341120.0000000    0.2649853
341160.0000000    0.2491045
341200.0000000    0.2571857
341240.0000000    0.2585678
341280.0000000    0.2624902
341320.0000000    0.2640850
341360.0000000    0.2431613
341400.0000000    0.2721793
341440.0000000    0.2499781
341480.0000000    0.2655735
341520.0000000    0.2546012
341560.0000000    0.2794736
341600.0000000    0.2557402
341640.0000000    0.2670950
341680.0000000    0.2815691
341720.0000000    0.2661403
341760.0000000    0.2606216
341800.0000000    0.2598140
341840.0000000    0.2799931
341880.0000000    0.2705234
341920.0000000    0.2660364
341960.0000000    0.2598396
342000.0000000    0.2617930
342040.0000000    0.2465086
342080.0000000    0.2544500
342120.0000000    0.2664045
342160.0000000    0.2702331
342200.0000000    0.2884977
342240.0000000    0.2709764
342280.0000000    0.2605355
342320.0000000    0.2625931
342360.0000000    0.2780520
342400.0000000    0.2824101
342440.0000000    0.2872779
342480.0000000    0.2517922
342520.0000000    0.2623198
342560.0000000    0.2549782
342600.0000000    0.2674940
342640.0000000    0.2655181
342680.0000000    0.2809118
342720.0000000    0.2772683
342760.0000000    0.2819639
342800.0000000    0.2713697
342840.0000000    0.2639722
342880.0000000    0.2662516
342920.0000000    0.2680924
342960.0000000    0.2723415
343000.0000000    0.2764042
343040.0000000    0.2939167
343080.0000000    0.2758389
343120.0000000    0.2881621
343160.0000000    0.2740060
343200.0000000    0.2785771
343240.0000000    0.2804282
343280.0000000    0.2566216
343320.0000000    0.2767538
343360.0000000    0.2939345
343400.0000000    0.2663283
343440.0000000    0.2383454
343480.0000000    0.2443172
343520.0000000    0.2716520
343560.0000000    0.2715755
343600.0000000    0.2623349
343640.0000000    0.2755253
343680.0000000    0.2874243
343720.0000000    0.2607955
343760.0000000    0.2812276
343800.0000000    0.3022482
343840.0000000    0.2810015
343880.0000000    0.2826035
343920.0000000    0.2777156
343960.0000000    0.2869901
344000.0000000    0.2837949
344040.0000000    0.2525019
344080.0000000    0.2461908
344120.0000000    0.2839151
344160.0000000    0.2896190
344200.0000000    0.2934827
344240.0000000    0.2826559
344280.0000000    0.2764329
344320.0000000    0.2963841
344360.0000000    0.2723823
344400.0000000    0.2762812
344440.0000000    0.2986792
344480.0000000    0.2879523
344520.0000000    0.2902091
344560.0000000    0.2775080
344600.0000000    0.2575623
344640.0000000    0.2755408
344680.0000000    0.2535550
344720.0000000    0.2732069
344760.0000000    0.2481625
344800.0000000    0.2544799
344840.0000000    0.2503669
344880.0000000    0.2927092
344920.0000000    0.2620540
344960.0000000    0.2735805
345000.0000000    0.2677865
345040.0000000    0.2563520
345080.0000000    0.2539840
345120.0000000    0.2504931
345160.0000000    0.2732223
345200.0000000    0.2681119
345240.0000000    0.2562605
345280.0000000    0.2369092
345320.0000000    0.2530934
345360.0000000    0.2469418
345400.0000000    0.2654819
345440.0000000    0.2632501
345480.0000000    0.2886764
345520.0000000    0.2796204
345560.0000000    0.2828575
345600.0000000    0.2788079
345640.0000000    0.2572194
345680.0000000    0.2519763
345720.0000000    0.2663558
345760.0000000    0.2673769
345800.0000000    0.2675389
345840.0000000    0.2639237
345880.0000000    0.2801409
345920.0000000    0.2798782
345960.0000000    0.2778588
346000.0000000    0.2640218
346040.0000000    0.2683242
346080.0000000    0.2560885
346120.0000000    0.2882355
346160.0000000    0.2656486
346200.0000000    0.2834712
346240.0000000    0.2947710
346280.0000000    0.2877471
346320.0000000    0.2852103
346360.0000000    0.3001468
346400.0000000    0.2996292
346440.0000000    0.2834251
346480.0000000    0.2834455
346520.0000000    0.2565602
346560.0000000    0.2597486
346600.0000000    0.2775401
346640.0000000    0.2790960
346680.0000000    0.2569983
346720.0000000    0.2497079
346760.0000000    0.2713160
346800.0000000    0.2687682
346840.0000000    0.2824857
346880.0000000    0.2816781
346920.0000000    0.2699165
346960.0000000    0.2609576
347000.0000000    0.2907630
347040.0000000    0.2732664
347080.0000000    0.2946817
347120.0000000    0.2681130
347160.0000000    0.2645750
347200.0000000    0.2692299
347240.0000000    0.2497301
347280.0000000    0.2743884
347320.0000000    0.2916898
347360.0000000    0.2688960
347400.0000000    0.2720411
347440.0000000    0.2748458
347480.0000000    0.2394312
347520.0000000    0.2614636
347560.0000000    0.2699301
347600.0000000    0.2608173
347640.0000000    0.2831013
347680.0000000    0.2758138
347720.0000000    0.2756807
347760.0000000    0.2721349
347800.0000000    0.2875728
347840.0000000    0.2889371
347880.0000000    0.2741991
347920.0000000    0.2705889
347960.0000000    0.2907683
348000.0000000    0.2728677
348040.0000000    0.2870046
348080.0000000    0.2804053
348120.0000000    0.2778267
348160.0000000    0.2701497
348200.0000000    0.2735586
348240.0000000    0.2708265
348280.0000000    0.2686462
348320.0000000    0.2716964
348360.0000000    0.2684424
348400.0000000    0.2464865
348440.0000000    0.2809905
348480.0000000    0.2687890
348520.0000000    0.2911892
348560.0000000    0.2801956
348600.0000000    0.2542310
348640.0000000    0.2715113
348680.0000000    0.2774829
348720.0000000    0.2848645
348760.0000000    0.2779675
348800.0000000    0.2840044
348840.0000000    0.2772289
348880.0000000    0.2722239
348920.0000000    0.2677125
348960.0000000    0.2813188
349000.0000000    0.2647935
349040.0000000    0.2768098
349080.0000000    0.2560731
349120.0000000    0.2796268
349160.0000000    0.2674074
349200.0000000    0.2610139
349240.0000000    0.2903703
349280.0000000    0.2722114
349320.0000000    0.2725482
349360.0000000    0.2798854
349400.0000000    0.2541025
349440.0000000    0.2737735
349480.0000000    0.2791994
349520.0000000    0.2788684
349560.0000000    0.2756897
349600.0000000    0.2604058
349640.0000000    0.2622336
349680.0000000    0.2545484
349720.0000000    0.2724906
349760.0000000    0.2518410
349800.0000000    0.2547687
349840.0000000    0.2554031
349880.0000000    0.2718940
349920.0000000    0.2671424
349960.0000000    0.2541153
350000.0000000    0.2475569
350040.0000000    0.2629735
350080.0000000    0.2733853
350120.0000000    0.2626950
350160.0000000    0.2432901
350200.0000000    0.2667221
350240.0000000    0.2550867
350280.0000000    0.2594494
350320.0000000    0.2561667
350360.0000000    0.2808769
350400.0000000    0.2652743
350440.0000000    0.2538256
350480.0000000    0.2603104
350520.0000000    0.2642830
350560.0000000    0.2522538
350600.0000000    0.2409445
350640.0000000    0.2481749
350680.0000000    0.2445582
350720.0000000    0.2436332
350760.0000000    0.2407712
350800.0000000    0.2605540
350840.0000000    0.2701619
350880.0000000    0.2649105
350920.0000000    0.2479427
350960.0000000    0.2519154
351000.0000000    0.2784307
351040.0000000    0.2618686
351080.0000000    0.2579004
351120.0000000    0.2559164
351160.0000000    0.2494003
351200.0000000    0.2567151
351240.0000000    0.2518462
351280.0000000    0.2435820
351320.0000000    0.2511525
351360.0000000    0.2482542
351400.0000000    0.2523642
351440.0000000    0.2499234
351480.0000000    0.2576218
351520.0000000    0.2621721
351560.0000000    0.2604428
351600.0000000    0.2605482
351640.0000000    0.2458449
351680.0000000    0.2607496
351720.0000000    0.2732754
351760.0000000    0.2504171
351800.0000000    0.2802400
351840.0000000    0.2711968
351880.0000000    0.2686599
351920.0000000    0.2626752
351960.0000000    0.2737449
352000.0000000    0.2635445
352040.0000000    0.2675979
352080.0000000    0.2805656
352120.0000000    0.2665169
352160.0000000    0.2474950
352200.0000000    0.2759157
352240.0000000    0.2650898
352280.0000000    0.2605317
352320.0000000    0.2406943
352360.0000000    0.2786422
352400.0000000    0.2703233
352440.0000000    0.2623957
352480.0000000    0.2763526
352520.0000000    0.2620810
352560.0000000    0.2722190
352600.0000000    0.2591141
352640.0000000    0.2687550
352680.0000000    0.2695991
352720.0000000    0.2745131
352760.0000000    0.2636573
352800.0000000    0.2684281
352840.0000000    0.2654057
352880.0000000    0.2646501
352920.0000000    0.2758604
352960.0000000    0.2798691
353000.0000000    0.2711746
353040.0000000    0.2776293
353080.0000000    0.2920720
353120.0000000    0.2895807
353160.0000000    0.3009076
353200.0000000    0.2738761
353240.0000000    0.2799149
353280.0000000    0.2757534
353320.0000000    0.2812460
353360.0000000    0.2914985
353400.0000000    0.2787080
353440.0000000    0.2744505
353480.0000000    0.2836911
353520.0000000    0.2817558
353560.0000000    0.2934705
353600.0000000    0.2599848
353640.0000000    0.2755171
353680.0000000    0.2692381
353720.0000000    0.2728431
353760.0000000    0.2708012
353800.0000000    0.2720841
353840.0000000    0.2865773
353880.0000000    0.2579243
353920.0000000    0.2915276
353960.0000000    0.2818418
354000.0000000    0.2871900
354040.0000000    0.2677274
354080.0000000    0.2545830
354120.0000000    0.2667459
354160.0000000    0.2515854
354200.0000000    0.2646407
354240.0000000    0.2611915
354280.0000000    0.2869160
354320.0000000    0.2621407
354360.0000000    0.2934136
354400.0000000    0.2678418
354440.0000000    0.2844446
354480.0000000    0.3030321
354520.0000000    0.3127498
354560.0000000    0.2886142
354600.0000000    0.2783476
354640.0000000    0.2912591
354680.0000000    0.2624683
354720.0000000    0.2863132
354760.0000000    0.2700594
354800.0000000    0.2935486
354840.0000000    0.2724537
354880.0000000    0.2893088
354920.0000000    0.2913821
354960.0000000    0.3034993
355000.0000000    0.2740395
355040.0000000    0.2830948
355080.0000000    0.2976619
355120.0000000    0.2909872
355160.0000000    0.2643955
355200.0000000    0.2529577
355240.0000000    0.2670865
355280.0000000    0.2512676
355320.0000000    0.2718163
355360.0000000    0.2655061
355400.0000000    0.2554844
355440.0000000    0.2594329
355480.0000000    0.2648679
355520.0000000    0.2591821
355560.0000000    0.2860586
355600.0000000    0.2439341
355640.0000000    0.2643455
355680.0000000    0.2666464
355720.0000000    0.2827426
355760.0000000    0.2983672
355800.0000000    0.3006770
355840.0000000    0.2872520
355880.0000000    0.2703711
355920.0000000    0.2746735
355960.0000000    0.2765757
356000.0000000    0.2772282
356040.0000000    0.2808287
356080.0000000    0.2874424
356120.0000000    0.2830596
356160.0000000    0.2763618
356200.0000000    0.2732858
356240.0000000    0.2725554
356280.0000000    0.2647357
356320.0000000    0.2720650
356360.0000000    0.2694421
356400.0000000    0.2647494
356440.0000000    0.2336481
356480.0000000    0.2777451
356520.0000000    0.2608767
356560.0000000    0.2723804
356600.0000000    0.2952085
356640.0000000    0.2656535
356680.0000000    0.2815670
356720.0000000    0.2697322
356760.0000000    0.2596402
356800.0000000    0.2486439
356840.0000000    0.2650974
356880.0000000    0.2761919
356920.0000000    0.2732901
356960.0000000    0.2480039
357000.0000000    0.2698469
357040.0000000    0.2952729
357080.0000000    0.2847740
357120.0000000    0.2799373
357160.0000000    0.2846671
357200.0000000    0.2905935
357240.0000000    0.2750159
357280.0000000    0.3103703
357320.0000000    0.2783331
357360.0000000    0.2967691
357400.0000000    0.3107926
357440.0000000    0.2927426
357480.0000000    0.3072132
357520.0000000    0.3078009
357560.0000000    0.2712609
357600.0000000    0.2915369
357640.0000000    0.2829258
357680.0000000    0.2862437
357720.0000000    0.2893726
357760.0000000    0.2890392
357800.0000000    0.3108143
357840.0000000    0.3105099
357880.0000000    0.2893154
357920.0000000    0.2762880
357960.0000000    0.2733670
358000.0000000    0.2637937
358040.0000000    0.2648313
358080.0000000    0.2703716
358120.0000000    0.2666279
358160.0000000    0.2626240
358200.0000000    0.2911655
358240.0000000    0.2877878
358280.0000000    0.2804300
358320.0000000    0.2962124
358360.0000000    0.2989959
358400.0000000    0.2970560
358440.0000000    0.2962321
358480.0000000    0.2858059
358520.0000000    0.2958770
358560.0000000    0.2848134
358600.0000000    0.2683107
358640.0000000    0.3027891
358680.0000000    0.2816192
358720.0000000    0.2853572
358760.0000000    0.2927953
358800.0000000    0.2750624
358840.0000000    0.2830909
358880.0000000    0.2630098
358920.0000000    0.2913346
358960.0000000    0.2796849
359000.0000000    0.2792566
359040.0000000    0.2669226
359080.0000000    0.2869416
359120.0000000    0.2778772
359160.0000000    0.2680734
359200.0000000    0.2701364
359240.0000000    0.2770406
359280.0000000    0.2600600
359320.0000000    0.2723794
359360.0000000    0.2648277
359400.0000000    0.2698748
359440.0000000    0.2511264
359480.0000000    0.2621762
359520.0000000    0.2749094
359560.0000000    0.2538423
359600.0000000    0.2498905
359640.0000000    0.2583123
359680.0000000    0.2539069
359720.0000000    0.2659430
359760.0000000    0.2724028
359800.0000000    0.2851923
359840.0000000    0.2525623
359880.0000000    0.2383374
359920.0000000    0.2617027
359960.0000000    0.2646537
360000.0000000    0.2707338
360040.0000000    0.2564384
360080.0000000    0.2502808
360120.0000000    0.2536168
360160.0000000    0.2698202
360200.0000000    0.2836683
360240.0000000    0.2472894
360280.0000000    0.2496114
360320.0000000    0.2592044
360360.0000000    0.2651480
360400.0000000    0.2601751
360440.0000000    0.2761278
360480.0000000    0.2570063
360520.0000000    0.2761762
360560.0000000    0.2599992
360600.0000000    0.2412786
360640.0000000    0.2413096
360680.0000000    0.2572356
360720.0000000    0.2907393
360760.0000000    0.2746100
360800.0000000    0.2630822
360840.0000000    0.2637931
360880.0000000    0.2629052
360920.0000000    0.2502376
360960.0000000    0.2643668
361000.0000000    0.2703201
361040.0000000    0.2500683
361080.0000000    0.2459217
361120.0000000    0.2397897
361160.0000000    0.2613288
361200.0000000    0.2589731
361240.0000000    0.2669793
361280.0000000    0.2603388
361320.0000000    0.2439727
361360.0000000    0.2496510
361400.0000000    0.2499637
361440.0000000    0.2490557
361480.0000000    0.2450808
361520.0000000    0.2416718
361560.0000000    0.2375527
361600.0000000    0.2436347
361640.0000000    0.2523747
361680.0000000    0.2390657
361720.0000000    0.2510286
361760.0000000    0.2413052
361800.0000000    0.2497343
361840.0000000    0.2759410
361880.0000000    0.2366871
361920.0000000    0.2620682
361960.0000000    0.2640908
362000.0000000    0.2406502
362040.0000000    0.2573956
362080.0000000    0.2562882
362120.0000000    0.2450243
362160.0000000    0.2483417
362200.0000000    0.2347516
362240.0000000    0.2562166
362280.0000000    0.2560903
362320.0000000    0.2295506
362360.0000000    0.2412610
362400.0000000    0.2387138
362440.0000000    0.2528617
362480.0000000    0.2438680
362520.0000000    0.2431110
362560.0000000    0.2401740
362600.0000000    0.2391782
362640.0000000    0.2436756
362680.0000000    0.2525950
362720.0000000    0.2260687
362760.0000000    0.2425959
362800.0000000    0.2232791
362840.0000000    0.2457069
362880.0000000    0.2364252
362920.0000000    0.2410500
362960.0000000    0.2330585
363000.0000000    0.2536018
363040.0000000    0.2305393
363080.0000000    0.2294284
363120.0000000    0.2498275
363160.0000000    0.2454669
363200.0000000    0.2485784
363240.0000000    0.2494059
363280.0000000    0.2533543
363320.0000000    0.2621520
363360.0000000    0.2549764
363400.0000000    0.2391347
363440.0000000    0.2395235
363480.0000000    0.2369030
363520.0000000    0.2489147
363560.0000000    0.2542488
363600.0000000    0.2796880
363640.0000000    0.2476286
363680.0000000    0.2545058
363720.0000000    0.2351472
363760.0000000    0.2487993
363800.0000000    0.2597616
363840.0000000    0.2604995
363880.0000000    0.2535894
363920.0000000    0.2562878
363960.0000000    0.2600136
364000.0000000    0.2757886
364040.0000000    0.2489793
364080.0000000    0.2608024
364120.0000000    0.2600722
364160.0000000    0.2442268
364200.0000000    0.2423506
364240.0000000    0.2342809
364280.0000000    0.2623012
364320.0000000    0.2438118
364360.0000000    0.2678411
364400.0000000    0.2536005
364440.0000000    0.2694747
364480.0000000    0.2394663
364520.0000000    0.2554857
364560.0000000    0.2520006
364600.0000000    0.2537853
364640.0000000    0.2674647
364680.0000000    0.2399734
364720.0000000    0.2581476
364760.0000000    0.2856758
364800.0000000    0.2572955
364840.0000000    0.2366841
364880.0000000    0.2427351
364920.0000000    0.2474375
364960.0000000    0.2549421
365000.0000000    0.2322864
365040.0000000    0.2447683
365080.0000000    0.2409988
365120.0000000    0.2423417
365160.0000000    0.2378466
365200.0000000    0.2323972
365240.0000000    0.2436476
365280.0000000    0.2270389
365320.0000000    0.2375726
365360.0000000    0.2367637
365400.0000000    0.2293562
365440.0000000    0.2595376
365480.0000000    0.2309014
365520.0000000    0.2247053
365560.0000000    0.2327647
365600.0000000    0.2559966
365640.0000000    0.2221322
365680.0000000    0.2206474
365720.0000000    0.2278292
365760.0000000    0.2404603
365800.0000000    0.2389860
365840.0000000    0.2355429
365880.0000000    0.2306278
365920.0000000    0.2445951
365960.0000000    0.2311684
366000.0000000    0.2304390
366040.0000000    0.2525256
366080.0000000    0.2391768
366120.0000000    0.2593359
366160.0000000    0.2695065
366200.0000000    0.2567415
366240.0000000    0.2611645
366280.0000000    0.2698152
366320.0000000    0.2646692
366360.0000000    0.2605619
366400.0000000    0.2435663
366440.0000000    0.2535283
366480.0000000    0.2504576
366520.0000000    0.2581307
366560.0000000    0.2498200
366600.0000000    0.2348970
366640.0000000    0.2356272
366680.0000000    0.2353352
366720.0000000    0.2489934
366760.0000000    0.2373838
366800.0000000    0.2568730
366840.0000000    0.2693608
366880.0000000    0.2772291
366920.0000000    0.2644262
366960.0000000    0.2729822
367000.0000000    0.2424644
367040.0000000    0.2600303
367080.0000000    0.2620073
367120.0000000    0.2607948
367160.0000000    0.2577053
367200.0000000    0.2538734
367240.0000000    0.2338536
367280.0000000    0.2619461
367320.0000000    0.2712044
367360.0000000    0.2451010
367400.0000000    0.2698149
367440.0000000    0.2482167
367480.0000000    0.2607017
367520.0000000    0.2525965
367560.0000000    0.2629824
367600.0000000    0.2606936
367640.0000000    0.2743034
367680.0000000    0.2871711
367720.0000000    0.2750475
367760.0000000    0.2884552
367800.0000000    0.2811922
367840.0000000    0.2702009
367880.0000000    0.2947295
367920.0000000    0.2790200
367960.0000000    0.2631744
368000.0000000    0.2547428
368040.0000000    0.2738651
368080.0000000    0.2647208
368120.0000000    0.2712964
368160.0000000    0.2829273
368200.0000000    0.2853823
368240.0000000    0.2778670
368280.0000000    0.2784533
368320.0000000    0.2818269
368360.0000000    0.2675427
368400.0000000    0.2629520
368440.0000000    0.2611664
368480.0000000    0.2488264
368520.0000000    0.2532021
368560.0000000    0.2719827
368600.0000000    0.2498818
368640.0000000    0.2652404
368680.0000000    0.2671537
368720.0000000    0.2930650
368760.0000000    0.2730150
368800.0000000    0.2819471
368840.0000000    0.2933295
368880.0000000    0.2818908
368920.0000000    0.2853459
368960.0000000    0.2712518
369000.0000000    0.2668298
369040.0000000    0.2783428
369080.0000000    0.2480163
369120.0000000    0.2518751
369160.0000000    0.2577628
369200.0000000    0.2596590
369240.0000000    0.2781001
369280.0000000    0.2708705
369320.0000000    0.2694148
369360.0000000    0.2494274
369400.0000000    0.2545426
369440.0000000    0.2491814
369480.0000000    0.2522505
369520.0000000    0.2488450
369560.0000000    0.2531780
369600.0000000    0.2673437
369640.0000000    0.2549168
369680.0000000    0.2610741
369720.0000000    0.2645329
369760.0000000    0.2822122
369800.0000000    0.2661648
369840.0000000    0.2712128
369880.0000000    0.2586087
369920.0000000    0.2656049
369960.0000000    0.2602434
370000.0000000    0.2751264
370040.0000000    0.2701782
370080.0000000    0.2569115
370120.0000000    0.2703416
370160.0000000    0.2766256
370200.0000000    0.2773034
370240.0000000    0.2925980
370280.0000000    0.2857241
370320.0000000    0.2745143
370360.0000000    0.2569595
370400.0000000    0.2620896
370440.0000000    0.2577655
370480.0000000    0.2421046
370520.0000000    0.2690494
370560.0000000    0.2546330
370600.0000000    0.2601333
370640.0000000    0.2679990
370680.0000000    0.2727261
370720.0000000    0.2743350
370760.0000000    0.2907721
370800.0000000    0.2840113
370840.0000000    0.2462990
370880.0000000    0.2608160
370920.0000000    0.2678509
370960.0000000    0.2673588
371000.0000000    0.2762372
371040.0000000    0.2665141
371080.0000000    0.2559600
371120.0000000    0.2627102
371160.0000000    0.2734114
371200.0000000    0.2714526
371240.0000000    0.2630581
371280.0000000    0.2713936
371320.0000000    0.2819544
371360.0000000    0.2827829
371400.0000000    0.2816848
371440.0000000    0.2765166
371480.0000000    0.2639566
371520.0000000    0.2501526
371560.0000000    0.2761819
371600.0000000    0.2684587
371640.0000000    0.2511179
371680.0000000    0.2608284
371720.0000000    0.2683106
371760.0000000    0.2664710
371800.0000000    0.2641443
371840.0000000    0.2573385
371880.0000000    0.2470308
371920.0000000    0.2612639
371960.0000000    0.2630634
372000.0000000    0.2795652
372040.0000000    0.2690592
372080.0000000    0.2797466
372120.0000000    0.2833914
372160.0000000    0.2587091
372200.0000000    0.2618646
372240.0000000    0.2612916
372280.0000000    0.2691730
372320.0000000    0.2907571
372360.0000000    0.2740691
372400.0000000    0.2753416
372440.0000000    0.2910664
372480.0000000    0.2703081
372520.0000000    0.2799354
372560.0000000    0.2680881
372600.0000000    0.2419692
372640.0000000    0.2626442
372680.0000000    0.2690466
372720.0000000    0.2659139
372760.0000000    0.2508561
372800.0000000    0.2490341
372840.0000000    0.2601886
372880.0000000    0.2436865
372920.0000000    0.2376955
372960.0000000    0.2537561
373000.0000000    0.2550589
373040.0000000    0.2778421
373080.0000000    0.2632614
373120.0000000    0.2523681
373160.0000000    0.2683994
373200.0000000    0.2671665
373240.0000000    0.2580799
373280.0000000    0.2550796
373320.0000000    0.2575030
373360.0000000    0.2383416
373400.0000000    0.2547358
373440.0000000    0.2722358
373480.0000000    0.2697386
373520.0000000    0.2561581
373560.0000000    0.2620563
373600.0000000    0.2406658
373640.0000000    0.2501863
373680.0000000    0.2599018
373720.0000000    0.2566188
373760.0000000    0.2544153
373800.0000000    0.2737999
373840.0000000    0.2457274
373880.0000000    0.2630770
373920.0000000    0.2520666
373960.0000000    0.2479062
374000.0000000    0.2564466
374040.0000000    0.2648494
374080.0000000    0.2790522
374120.0000000    0.2843001
374160.0000000    0.2869370
374200.0000000    0.2584571
374240.0000000    0.2632496
374280.0000000    0.2723120
374320.0000000    0.2769690
374360.0000000    0.2707803
374400.0000000    0.2549693
374440.0000000    0.2492542
374480.0000000    0.2633620
374520.0000000    0.2431117
374560.0000000    0.2446546
374600.0000000    0.2713551
374640.0000000    0.2742535
374680.0000000    0.2432479
374720.0000000    0.2694592
374760.0000000    0.2499721
374800.0000000    0.2550696
374840.0000000    0.2742130
374880.0000000    0.2831658
374920.0000000    0.2775102
374960.0000000    0.2655307
375000.0000000    0.2759953
375040.0000000    0.2669100
375080.0000000    0.2541361
375120.0000000    0.2715445
375160.0000000    0.2582198
375200.0000000    0.2605285
375240.0000000    0.2583524
375280.0000000    0.2648607
375320.0000000    0.2760064
375360.0000000    0.2624694
375400.0000000    0.2362380
375440.0000000    0.2500006
375480.0000000    0.2600499
375520.0000000    0.2813026
375560.0000000    0.2865497
375600.0000000    0.2468383
375640.0000000    0.2488496
375680.0000000    0.2460724
375720.0000000    0.2663355
375760.0000000    0.2514780
375800.0000000    0.2667599
375840.0000000    0.2349992
375880.0000000    0.2648765
375920.0000000    0.2450735
375960.0000000    0.2340833
376000.0000000    0.2495503
376040.0000000    0.2637754
376080.0000000    0.2394095
376120.0000000    0.2727507
376160.0000000    0.2561030
376200.0000000    0.2638997
376240.0000000    0.2587146
376280.0000000    0.2507652
376320.0000000    0.2553114
376360.0000000    0.2543596
376400.0000000    0.2477391
376440.0000000    0.2684930
376480.0000000    0.2323811
376520.0000000    0.2541943
376560.0000000    0.2481877
376600.0000000    0.2628151
376640.0000000    0.2518705
376680.0000000    0.2529452
376720.0000000    0.2515811
376760.0000000    0.2334851
376800.0000000    0.2523619
376840.0000000    0.2600484
376880.0000000    0.2662408
376920.0000000    0.2762234
376960.0000000    0.2748491
377000.0000000    0.2510335
377040.0000000    0.2423139
377080.0000000    0.2354814
377120.0000000    0.2557727
377160.0000000    0.2789798
377200.0000000    0.2403801
377240.0000000    0.2284654
377280.0000000    0.2535475
377320.0000000    0.2378066
377360.0000000    0.2544777
377400.0000000    0.2609537
377440.0000000    0.2417285
377480.0000000    0.2507364
377520.0000000    0.2532482
377560.0000000    0.2427566
377600.0000000    0.2507128
377640.0000000    0.2353710
377680.0000000    0.2564679
377720.0000000    0.2633417
377760.0000000    0.2760015
377800.0000000    0.2657530
377840.0000000    0.2434094
377880.0000000    0.2535377
377920.0000000    0.2455027
377960.0000000    0.2469358
378000.0000000    0.2613400
378040.0000000    0.2673334
378080.0000000    0.2596381
378120.0000000    0.2802048
378160.0000000    0.2509812
378200.0000000    0.2668287
378240.0000000    0.2567485
378280.0000000    0.2474301
378320.0000000    0.2620625
378360.0000000    0.2585678
378400.0000000    0.2582514
378440.0000000    0.2668377
378480.0000000    0.2700243
378520.0000000    0.2620382
378560.0000000    0.2457183
378600.0000000    0.2471805
378640.0000000    0.2495820
378680.0000000    0.2430453
378720.0000000    0.2547922
378760.0000000    0.2456916
378800.0000000    0.2629241
378840.0000000    0.2421022
378880.0000000    0.2299431
378920.0000000    0.2532636
378960.0000000    0.2515136
379000.0000000    0.2532286
379040.0000000    0.2341533
379080.0000000    0.2576891
379120.0000000    0.2762090
379160.0000000    0.2891122
379200.0000000    0.2842654
379240.0000000    0.2521203
379280.0000000    0.2477892
379320.0000000    0.2652613
379360.0000000    0.2369560
379400.0000000    0.2520162
379440.0000000    0.2409495
379480.0000000    0.2626192
379520.0000000    0.2467616
379560.0000000    0.2460510
379600.0000000    0.2651868
379640.0000000    0.2449545
379680.0000000    0.2699040
379720.0000000    0.2697210
379760.0000000    0.2441424
379800.0000000    0.2665197
379840.0000000    0.2796218
379880.0000000    0.2615515
379920.0000000    0.2588034
379960.0000000    0.2636474
380000.0000000    0.2559206
380040.0000000    0.2551728
380080.0000000    0.2508744
380120.0000000    0.2541271
380160.0000000    0.2575498
380200.0000000    0.2307828
380240.0000000    0.2466775
380280.0000000    0.2563036
380320.0000000    0.2405291
380360.0000000    0.2449475
380400.0000000    0.2325703
380440.0000000    0.2458245
380480.0000000    0.2464439
380520.0000000    0.2390970
380560.0000000    0.2407434
380600.0000000    0.2610573
380640.0000000    0.2666730
380680.0000000    0.2599582
380720.0000000    0.2718865
380760.0000000    0.2709504
380800.0000000    0.2591927
380840.0000000    0.2538939
380880.0000000    0.2411415
380920.0000000    0.2421207
380960.0000000    0.2420335
381000.0000000    0.2852793
381040.0000000    0.2747804
381080.0000000    0.2796817
381120.0000000    0.2772252
381160.0000000    0.2770220
381200.0000000    0.2664360
381240.0000000    0.2688240
381280.0000000    0.2608692
381320.0000000    0.2466970
381360.0000000    0.2637130
381400.0000000    0.2617529
381440.0000000    0.2632939
381480.0000000    0.2701620
381520.0000000    0.2348898
381560.0000000    0.2577558
381600.0000000    0.2499103
381640.0000000    0.2545132
381680.0000000    0.2542779
381720.0000000    0.2880696
381760.0000000    0.2790445
381800.0000000    0.2710628
381840.0000000    0.2813977
381880.0000000    0.2778087
381920.0000000    0.2944185
381960.0000000    0.2713060
382000.0000000    0.2949864
382040.0000000    0.2828764
382080.0000000    0.2618243
382120.0000000    0.2845371
382160.0000000    0.2756290
382200.0000000    0.2827168
382240.0000000    0.2922453
382280.0000000    0.2753642
382320.0000000    0.2779787
382360.0000000    0.2760300
382400.0000000    0.2888723
382440.0000000    0.2645742
382480.0000000    0.2442546
382520.0000000    0.2492573
382560.0000000    0.2624458
382600.0000000    0.2731375
382640.0000000    0.2718818
382680.0000000    0.2570397
382720.0000000    0.2328996
382760.0000000    0.2416052
382800.0000000    0.2580282
382840.0000000    0.2548405
382880.0000000    0.2413432
382920.0000000    0.2690175
382960.0000000    0.2674828
383000.0000000    0.2736754
383040.0000000    0.2582047
383080.0000000    0.2537383
383120.0000000    0.2692772
383160.0000000    0.2742769
383200.0000000    0.2883057
383240.0000000    0.2841468
383280.0000000    0.2610104
383320.0000000    0.2698656
383360.0000000    0.2642964
383400.0000000    0.2495420
383440.0000000    0.2703049
383480.0000000    0.2459616
383520.0000000    0.2635509
383560.0000000    0.2707610
383600.0000000    0.2653313
383640.0000000    0.2616286
383680.0000000    0.2457715
383720.0000000    0.2670421
383760.0000000    0.2651468
383800.0000000    0.2361884
383840.0000000    0.2515044
383880.0000000    0.2553771
383920.0000000    0.2671619
383960.0000000    0.2699437
384000.0000000    0.2482622
384040.0000000    0.2497711
384080.0000000    0.2381975
384120.0000000    0.2332821
384160.0000000    0.2353986
384200.0000000    0.2317327
384240.0000000    0.2629598
384280.0000000    0.2413176
384320.0000000    0.2617300
384360.0000000    0.2531798
384400.0000000    0.2694122
384440.0000000    0.2503358
384480.0000000    0.2631168
384520.0000000    0.2537321
384560.0000000    0.2744988
384600.0000000    0.2850923
384640.0000000    0.2753440
384680.0000000    0.2736591
384720.0000000    0.3010540
384760.0000000    0.2781674
384800.0000000    0.2884508
384840.0000000    0.2721564
384880.0000000    0.2585427
384920.0000000    0.2689256
384960.0000000    0.2569789
385000.0000000    0.2571575
385040.0000000    0.2651497
385080.0000000    0.2662206
385120.0000000    0.2666489
385160.0000000    0.2597062
385200.0000000    0.2749621
385240.0000000    0.2637372
385280.0000000    0.2719665
385320.0000000    0.2651194
385360.0000000    0.3025123
385400.0000000    0.2867320
385440.0000000    0.2936261
385480.0000000    0.2931319
385520.0000000    0.2712182
385560.0000000    0.2926639
385600.0000000    0.2941505
385640.0000000    0.2860866
385680.0000000    0.2751967
385720.0000000    0.2849189
385760.0000000    0.2798812
385800.0000000    0.2488919
385840.0000000    0.2425429
385880.0000000    0.2730078
385920.0000000    0.2644589
385960.0000000    0.2730472
386000.0000000    0.2721249
386040.0000000    0.2788770
386080.0000000    0.2601842
386120.0000000    0.2693142
386160.0000000    0.2646036
386200.0000000    0.2603796
386240.0000000    0.2607539
386280.0000000    0.2436277
386320.0000000    0.2341512
386360.0000000    0.2497682
386400.0000000    0.2643907
386440.0000000    0.2592549
386480.0000000    0.2628039
386520.0000000    0.2465048
386560.0000000    0.2543845
386600.0000000    0.2744114
386640.0000000    0.2638419
386680.0000000    0.2562177
386720.0000000    0.2584498
386760.0000000    0.2547269
386800.0000000    0.2468416
386840.0000000    0.2554519
386880.0000000    0.2735311
386920.0000000    0.2761948
386960.0000000    0.2628415
387000.0000000    0.2651853
387040.0000000    0.2418859
387080.0000000    0.2609121
387120.0000000    0.2655194
387160.0000000    0.2648344
387200.0000000    0.2766311
387240.0000000    0.2544673
387280.0000000    0.2818902
387320.0000000    0.2832857
387360.0000000    0.2710660
387400.0000000    0.2869603
387440.0000000    0.2643107
387480.0000000    0.2624824
387520.0000000    0.2739389
387560.0000000    0.2580714
387600.0000000    0.2579256
387640.0000000    0.2773375
387680.0000000    0.2791127
387720.0000000    0.2723662
387760.0000000    0.2724290
387800.0000000    0.2616421
387840.0000000    0.2652005
387880.0000000    0.2601045
387920.0000000    0.2660555
387960.0000000    0.2528128
388000.0000000    0.2543501
388040.0000000    0.2685724
388080.0000000    0.2496551
388120.0000000    0.2573183
388160.0000000    0.2447678
388200.0000000    0.2509511
388240.0000000    0.2457693
388280.0000000    0.2507264
388320.0000000    0.2445077
388360.0000000    0.2629758
388400.0000000    0.2449813
388440.0000000    0.2548871
388480.0000000    0.2449927
388520.0000000    0.2419195
388560.0000000    0.2349426
388600.0000000    0.2653472
388640.0000000    0.2464801
388680.0000000    0.2520889
388720.0000000    0.2538885
388760.0000000    0.2699630
388800.0000000    0.2699563
388840.0000000    0.2591670
388880.0000000    0.2729650
388920.0000000    0.2557955
388960.0000000    0.2725011
389000.0000000    0.2608067
389040.0000000    0.2591450
389080.0000000    0.2691913
389120.0000000    0.2473528
389160.0000000    0.2681584
389200.0000000    0.2603060
389240.0000000    0.2631580
389280.0000000    0.2684329
389320.0000000    0.2667197
389360.0000000    0.2793187
389400.0000000    0.2619863
389440.0000000    0.2646627
389480.0000000    0.2503611
389520.0000000    0.2370847
389560.0000000    0.2519464
389600.0000000    0.2489233
389640.0000000    0.2488495
389680.0000000    0.2629210
389720.0000000    0.2514852
389760.0000000    0.2638412
389800.0000000    0.2528984
389840.0000000    0.2575459
389880.0000000    0.2501538
389920.0000000    0.2411589
389960.0000000    0.2351561
390000.0000000    0.2318817
390040.0000000    0.2505108
390080.0000000    0.2485576
390120.0000000    0.2610374
390160.0000000    0.2606685
390200.0000000    0.2632023
390240.0000000    0.2438831
390280.0000000    0.2422935
390320.0000000    0.2659233
390360.0000000    0.2454156
390400.0000000    0.2470536
390440.0000000    0.2528231
390480.0000000    0.2509742
390520.0000000    0.2572516
390560.0000000    0.2619391
390600.0000000    0.2547561
390640.0000000    0.2586515
390680.0000000    0.2389824
390720.0000000    0.2480778
390760.0000000    0.2606422
390800.0000000    0.2314057
390840.0000000    0.2680556
390880.0000000    0.2613766
390920.0000000    0.2614670
390960.0000000    0.2657065
391000.0000000    0.2468206
391040.0000000    0.2390485
391080.0000000    0.2663428
391120.0000000    0.2659705
391160.0000000    0.2440605
391200.0000000    0.2482982
391240.0000000    0.2580121
391280.0000000    0.2674872
391320.0000000    0.2638426
391360.0000000    0.2600970
391400.0000000    0.2601764
391440.0000000    0.2369904
391480.0000000    0.2610087
391520.0000000    0.2764691
391560.0000000    0.2581094
391600.0000000    0.2780548
391640.0000000    0.2682835
391680.0000000    0.2497042
391720.0000000    0.2486376
391760.0000000    0.2794776
391800.0000000    0.2640544
391840.0000000    0.2754969
391880.0000000    0.2514311
391920.0000000    0.2398241
391960.0000000    0.2597823
392000.0000000    0.2458823
392040.0000000    0.2562608
392080.0000000    0.2809563
392120.0000000    0.2704865
392160.0000000    0.2656977
392200.0000000    0.2428775
392240.0000000    0.2532550
392280.0000000    0.2599987
392320.0000000    0.2734012
392360.0000000    0.2806563
392400.0000000    0.2657240
392440.0000000    0.2678770
392480.0000000    0.2803153
392520.0000000    0.2633590
392560.0000000    0.2788010
392600.0000000    0.2586236
392640.0000000    0.2620649
392680.0000000    0.2737296
392720.0000000    0.2832642
392760.0000000    0.2749170
392800.0000000    0.2616729
392840.0000000    0.2661706
392880.0000000    0.2625101
392920.0000000    0.2716452
392960.0000000    0.2686861
393000.0000000    0.2749466
393040.0000000    0.2505054
393080.0000000    0.2616977
393120.0000000    0.2732715
393160.0000000    0.2868946
393200.0000000    0.3015940
393240.0000000    0.2685400
393280.0000000    0.2803818
393320.0000000    0.2717595
393360.0000000    0.2437917
393400.0000000    0.2599289
393440.0000000    0.2740933
393480.0000000    0.2773885
393520.0000000    0.2624713
393560.0000000    0.2778289
393600.0000000    0.2672990
393640.0000000    0.2475944
393680.0000000    0.2515926
393720.0000000    0.2827948
393760.0000000    0.2726216
393800.0000000    0.2557559
393840.0000000    0.2734173
393880.0000000    0.2764924
393920.0000000    0.2652841
393960.0000000    0.2668344
394000.0000000    0.2637652
394040.0000000    0.2768511
394080.0000000    0.2459233
394120.0000000    0.2742029
394160.0000000    0.2784296
394200.0000000    0.2465881
394240.0000000    0.2477405
394280.0000000    0.2506375
394320.0000000    0.2668451
394360.0000000    0.2777718
394400.0000000    0.2593012
394440.0000000    0.2605200
394480.0000000    0.2614181
394520.0000000    0.2731097
394560.0000000    0.2596055
394600.0000000    0.2531340
394640.0000000    0.2733338
394680.0000000    0.2761078
394720.0000000    0.2609492
394760.0000000    0.2760209
394800.0000000    0.2855703
394840.0000000    0.2865017
394880.0000000    0.2868444
394920.0000000    0.2736944
394960.0000000    0.2700433
395000.0000000    0.2937316
395040.0000000    0.2740230
395080.0000000    0.2702259
395120.0000000    0.2827819
395160.0000000    0.2799763
395200.0000000    0.2670067
395240.0000000    0.2810667
395280.0000000    0.2943438
395320.0000000    0.2714714
395360.0000000    0.2823830
395400.0000000    0.2794187
395440.0000000    0.2634259
395480.0000000    0.2828459
395520.0000000    0.2923749
395560.0000000    0.2781836
395600.0000000    0.2743563
395640.0000000    0.2746759
395680.0000000    0.2704960
395720.0000000    0.2563928
395760.0000000    0.2805943
395800.0000000    0.2629131
395840.0000000    0.2506448
395880.0000000    0.2416279
395920.0000000    0.2518594
395960.0000000    0.2748536
396000.0000000    0.2828051
396040.0000000    0.2698073
396080.0000000    0.2660892
396120.0000000    0.2762802
396160.0000000    0.2693437
396200.0000000    0.2713512
396240.0000000    0.2582354
396280.0000000    0.2439187
396320.0000000    0.2703453
396360.0000000    0.2796712
396400.0000000    0.2756697
396440.0000000    0.2866771
396480.0000000    0.2818986
396520.0000000    0.2682438
396560.0000000    0.2827190
396600.0000000    0.2751800
396640.0000000    0.2808417
396680.0000000    0.2967525
396720.0000000    0.2750922
396760.0000000    0.2873095
396800.0000000    0.2718707
396840.0000000    0.2675508
396880.0000000    0.2767972
396920.0000000    0.2877818
396960.0000000    0.2698533
397000.0000000    0.2688260
397040.0000000    0.2527267
397080.0000000    0.2805758
397120.0000000    0.2711802
397160.0000000    0.2676896
397200.0000000    0.2754673
397240.0000000    0.2649513
397280.0000000    0.2787026
397320.0000000    0.2733988
397360.0000000    0.2824847
397400.0000000    0.2868439
397440.0000000    0.2560325
397480.0000000    0.2758403
397520.0000000    0.2676594
397560.0000000    0.2690689
397600.0000000    0.2873688
397640.0000000    0.2781057
397680.0000000    0.2827366
397720.0000000    0.2904602
397760.0000000    0.2571603
397800.0000000    0.2754248
397840.0000000    0.2654492
397880.0000000    0.2614545
397920.0000000    0.2909379
397960.0000000    0.2694589
398000.0000000    0.2609576
398040.0000000    0.2544760
398080.0000000    0.2673621
398120.0000000    0.2528877
398160.0000000    0.2698529
398200.0000000    0.2828779
398240.0000000    0.2626820
398280.0000000    0.2743293
398320.0000000    0.2650872
398360.0000000    0.2888138
398400.0000000    0.2844936
398440.0000000    0.2633223
398480.0000000    0.2585009
398520.0000000    0.2618240
398560.0000000    0.2644011
398600.0000000    0.2507494
398640.0000000    0.2749375
398680.0000000    0.2490092
398720.0000000    0.2627457
398760.0000000    0.2684214
398800.0000000    0.2634850
398840.0000000    0.2738146
398880.0000000    0.2725643
398920.0000000    0.2699030
398960.0000000    0.2933823
399000.0000000    0.2601656
399040.0000000    0.2730246
399080.0000000    0.2625817
399120.0000000    0.2636604
399160.0000000    0.2744752
399200.0000000    0.2448763
399240.0000000    0.2374841
399280.0000000    0.2587130
399320.0000000    0.2360751
399360.0000000    0.2547759
399400.0000000    0.2490923
399440.0000000    0.2502063
399480.0000000    0.2529783
399520.0000000    0.2521376
399560.0000000    0.2601401
399600.0000000    0.2648693
399640.0000000    0.2584783
399680.0000000    0.2874517
399720.0000000    0.2558330
399760.0000000    0.2609687
399800.0000000    0.2645578
399840.0000000    0.2717378
399880.0000000    0.2971507
399920.0000000    0.3004223
399960.0000000    0.2553653
400000.0000000    0.2762623
400040.0000000    0.2726198
400080.0000000    0.2722952
400120.0000000    0.2770076
400160.0000000    0.2750651
400200.0000000    0.2546988
400240.0000000    0.2622931
400280.0000000    0.2843048
400320.0000000    0.2654802
400360.0000000    0.2482054
400400.0000000    0.2662662
400440.0000000    0.2742607
400480.0000000    0.2696886
400520.0000000    0.2675681
400560.0000000    0.2836318
400600.0000000    0.2731138
400640.0000000    0.2687415
400680.0000000    0.2715200
400720.0000000    0.2749479
400760.0000000    0.2638029
400800.0000000    0.2712432
400840.0000000    0.2715997
400880.0000000    0.2903664
400920.0000000    0.2602791
400960.0000000    0.2775808
401000.0000000    0.2878577
401040.0000000    0.2564147
401080.0000000    0.2685324
401120.0000000    0.2765287
401160.0000000    0.2824891
401200.0000000    0.2639953
401240.0000000    0.2731095
401280.0000000    0.2763624
401320.0000000    0.2798558
401360.0000000    0.2899124
401400.0000000    0.2754807
401440.0000000    0.2771751
401480.0000000    0.2926839
401520.0000000    0.2859234
401560.0000000    0.2936917
401600.0000000    0.2813113
401640.0000000    0.2620678
401680.0000000    0.2864239
401720.0000000    0.2735972
401760.0000000    0.2695811
401800.0000000    0.2734423
401840.0000000    0.2640346
401880.0000000    0.2674985
401920.0000000    0.2867451
401960.0000000    0.2910475
402000.0000000    0.2632444
402040.0000000    0.2676734
402080.0000000    0.2657747
402120.0000000    0.2767720
402160.0000000    0.2662300
402200.0000000    0.2812166
402240.0000000    0.2805368
402280.0000000    0.2718980
402320.0000000    0.2768369
402360.0000000    0.2740417
402400.0000000    0.2683268
402440.0000000    0.2458904
402480.0000000    0.2634544
402520.0000000    0.2534637
402560.0000000    0.2643668
402600.0000000    0.2751317
402640.0000000    0.2665582
402680.0000000    0.2680227
402720.0000000    0.2755516
402760.0000000    0.2617317
402800.0000000    0.2523188
402840.0000000    0.2482404
402880.0000000    0.2467195
402920.0000000    0.2559840
402960.0000000    0.2545155
403000.0000000    0.2579643
403040.0000000    0.2395592
403080.0000000    0.2593448
403120.0000000    0.2477126
403160.0000000    0.2534805
403200.0000000    0.2524548
403240.0000000    0.2727537
403280.0000000    0.2685743
403320.0000000    0.2543383
403360.0000000    0.2440266
403400.0000000    0.2654233
403440.0000000    0.2443044
403480.0000000    0.2580245
403520.0000000    0.2467076
403560.0000000    0.2539380
403600.0000000    0.2491199
403640.0000000    0.2449728
403680.0000000    0.2414297
403720.0000000    0.2420889
403760.0000000    0.2466948
403800.0000000    0.2511637
403840.0000000    0.2469226
403880.0000000    0.2467757
403920.0000000    0.2487750
403960.0000000    0.2591991
404000.0000000    0.2595984
404040.0000000    0.2668106
404080.0000000    0.2541179
404120.0000000    0.2576767
404160.0000000    0.2533043
404200.0000000    0.2353101
404240.0000000    0.2327326
404280.0000000    0.2472763
404320.0000000    0.2529537
404360.0000000    0.2501135
404400.0000000    0.2339640
404440.0000000    0.2360579
404480.0000000    0.2560559
404520.0000000    0.2330976
404560.0000000    0.2523831
404600.0000000    0.2502403
404640.0000000    0.2453500
404680.0000000    0.2291561
404720.0000000    0.2533709
404760.0000000    0.2521786
404800.0000000    0.2792477
404840.0000000    0.2573135
404880.0000000    0.2532799
404920.0000000    0.2429941
404960.0000000    0.2491478
405000.0000000    0.2548356
405040.0000000    0.2431628
405080.0000000    0.2671875
405120.0000000    0.2639873
405160.0000000    0.2721567
405200.0000000    0.2629650
405240.0000000    0.2684819
405280.0000000    0.2736827
405320.0000000    0.2483830
405360.0000000    0.2611412
405400.0000000    0.2615318
405440.0000000    0.2622885
405480.0000000    0.2570518
405520.0000000    0.2702201
405560.0000000    0.2723208
405600.0000000    0.2733847
405640.0000000    0.2708499
405680.0000000    0.2760850
405720.0000000    0.2705758
405760.0000000    0.2461700
405800.0000000    0.2468302
405840.0000000    0.2591968
405880.0000000    0.2498069
405920.0000000    0.2580968
405960.0000000    0.2493557
406000.0000000    0.2598664
406040.0000000    0.2561861
406080.0000000    0.2418435
406120.0000000    0.2504891
406160.0000000    0.2589733
406200.0000000    0.2492455
406240.0000000    0.2735742
406280.0000000    0.2414596
406320.0000000    0.2622857
406360.0000000    0.2707566
406400.0000000    0.2768328
406440.0000000    0.2578808
406480.0000000    0.2823883
406520.0000000    0.2499596
406560.0000000    0.2635952
406600.0000000    0.2459024
406640.0000000    0.2423495
406680.0000000    0.2647710
406720.0000000    0.2452552
406760.0000000    0.2327379
406800.0000000    0.2498788
406840.0000000    0.2346463
406880.0000000    0.2482687
406920.0000000    0.2755819
406960.0000000    0.2645766
407000.0000000    0.2530724
407040.0000000    0.2434198
407080.0000000    0.2508560
407120.0000000    0.2676391
407160.0000000    0.2373287
407200.0000000    0.2432764
407240.0000000    0.2616006
407280.0000000    0.2426013
407320.0000000    0.2416193
407360.0000000    0.2505484
407400.0000000    0.2434135
407440.0000000    0.2611889
407480.0000000    0.2529582
407520.0000000    0.2420413
407560.0000000    0.2562777
407600.0000000    0.2825999
407640.0000000    0.2795074
407680.0000000    0.2706643
407720.0000000    0.2680526
407760.0000000    0.2578347
407800.0000000    0.2704176
407840.0000000    0.2647583
407880.0000000    0.2631556
407920.0000000    0.2665899
407960.0000000    0.3006009
408000.0000000    0.2895581
408040.0000000    0.2844723
408080.0000000    0.2602854
408120.0000000    0.2645405
408160.0000000    0.2645611
408200.0000000    0.2395694
408240.0000000    0.2744768
408280.0000000    0.2714773
408320.0000000    0.2648227
408360.0000000    0.2705829
408400.0000000    0.2841487
408440.0000000    0.2585187
408480.0000000    0.2764484
408520.0000000    0.2575888
408560.0000000    0.2622594
408600.0000000    0.2563707
408640.0000000    0.2618967
408680.0000000    0.2684777
408720.0000000    0.2584422
408760.0000000    0.2725805
408800.0000000    0.2699061
408840.0000000    0.2862375
408880.0000000    0.2842301
408920.0000000    0.2686166
408960.0000000    0.2623741
409000.0000000    0.2486900
409040.0000000    0.2846725
409080.0000000    0.2596813
409120.0000000    0.2738067
409160.0000000    0.2553363
409200.0000000    0.2652095
409240.0000000    0.2822138
409280.0000000    0.2559389
409320.0000000    0.2857967
409360.0000000    0.2713145
409400.0000000    0.2707816
409440.0000000    0.2618942
409480.0000000    0.2493752
409520.0000000    0.2552736
409560.0000000    0.2535686
409600.0000000    0.2615347
409640.0000000    0.2589693
409680.0000000    0.2595461
409720.0000000    0.2451317
409760.0000000    0.2561914
409800.0000000    0.2622689
409840.0000000    0.2391594
409880.0000000    0.2515968
409920.0000000    0.2703536
409960.0000000    0.2588715
410000.0000000    0.2625688
410040.0000000    0.2631722
410080.0000000    0.2694520
410120.0000000    0.2845410
410160.0000000    0.2737367
410200.0000000    0.2664604
410240.0000000    0.2578969
410280.0000000    0.2674645
410320.0000000    0.2516419
410360.0000000    0.2551601
410400.0000000    0.2419098
410440.0000000    0.2601128
410480.0000000    0.2751466
410520.0000000    0.2670016
410560.0000000    0.2565804
410600.0000000    0.2823636
410640.0000000    0.2739335
410680.0000000    0.2753780
410720.0000000    0.2720955
410760.0000000    0.2774087
410800.0000000    0.2774481
410840.0000000    0.2806509
410880.0000000    0.2643339
410920.0000000    0.2559563
410960.0000000    0.2538930
411000.0000000    0.2559464
411040.0000000    0.2520810
411080.0000000    0.2550745
411120.0000000    0.2581601
411160.0000000    0.2679759
411200.0000000    0.2852107
411240.0000000    0.2764402
411280.0000000    0.2691077
411320.0000000    0.2836606
411360.0000000    0.2635705
411400.0000000    0.2704486
411440.0000000    0.2668373
411480.0000000    0.2822963
411520.0000000    0.2767871
411560.0000000    0.2673325
411600.0000000    0.2273872
411640.0000000    0.2462002
411680.0000000    0.2521170
411720.0000000    0.2678838
411760.0000000    0.2447152
411800.0000000    0.2648742
411840.0000000    0.2565233
411880.0000000    0.2594081
411920.0000000    0.2819128
411960.0000000    0.2665896
412000.0000000    0.2810877
412040.0000000    0.2867658
412080.0000000    0.2820428
412120.0000000    0.2946827
412160.0000000    0.2804792
412200.0000000    0.2615211
412240.0000000    0.2643211
412280.0000000    0.2736617
412320.0000000    0.2521258
412360.0000000    0.2332617
412400.0000000    0.2440676
412440.0000000    0.2334126
412480.0000000    0.2671852
412520.0000000    0.2737851
412560.0000000    0.2878933
412600.0000000    0.2832042
412640.0000000    0.2896739
412680.0000000    0.2849467
412720.0000000    0.2811105
412760.0000000    0.2709394
412800.0000000    0.2515711
412840.0000000    0.2660333
412880.0000000    0.2594174
412920.0000000    0.2628700
412960.0000000    0.2616611
413000.0000000    0.2726277
413040.0000000    0.2582129
413080.0000000    0.2489455
413120.0000000    0.2607472
413160.0000000    0.2661062
413200.0000000    0.2552570
413240.0000000    0.2628883
413280.0000000    0.2710707
413320.0000000    0.2604918
413360.0000000    0.2568831
413400.0000000    0.2642522
413440.0000000    0.2777716
413480.0000000    0.2524399
413520.0000000    0.2593090
413560.0000000    0.2747620
413600.0000000    0.2813106
413640.0000000    0.2605492
413680.0000000    0.2559854
413720.0000000    0.2705628
413760.0000000    0.2572570
413800.0000000    0.2581283
413840.0000000    0.2585974
413880.0000000    0.2659479
413920.0000000    0.2671783
413960.0000000    0.2895180
414000.0000000    0.2632704
414040.0000000    0.2613746
414080.0000000    0.2599878
414120.0000000    0.2413562
414160.0000000    0.2559625
414200.0000000    0.2674263
414240.0000000    0.2636813
414280.0000000    0.2466895
414320.0000000    0.2413017
414360.0000000    0.2641412
414400.0000000    0.2525800
414440.0000000    0.2542911
414480.0000000    0.2869243
414520.0000000    0.2553997
414560.0000000    0.2744642
414600.0000000    0.2751981
414640.0000000    0.2521416
414680.0000000    0.2678837
414720.0000000    0.2787042
414760.0000000    0.2695477
414800.0000000    0.2669918
414840.0000000    0.2606836
414880.0000000    0.2778550
414920.0000000    0.2643382
414960.0000000    0.2651556
415000.0000000    0.2637912
415040.0000000    0.2776799
415080.0000000    0.2673984
415120.0000000    0.2676407
415160.0000000    0.2830352
415200.0000000    0.2633713
415240.0000000    0.2721273
415280.0000000    0.2764308
415320.0000000    0.2835847
415360.0000000    0.2667963
415400.0000000    0.2727493
415440.0000000    0.2632588
415480.0000000    0.2540073
415520.0000000    0.2798516
415560.0000000    0.2514258
415600.0000000    0.2549441
415640.0000000    0.2738727
415680.0000000    0.2685674
415720.0000000    0.2729677
415760.0000000    0.2794870
415800.0000000    0.2893938
415840.0000000    0.2835683
415880.0000000    0.2914116
415920.0000000    0.2872068
415960.0000000    0.2619691
416000.0000000    0.2633747
416040.0000000    0.2764379
416080.0000000    0.2571695
416120.0000000    0.2636408
416160.0000000    0.2756022
416200.0000000    0.2744301
416240.0000000    0.2897467
416280.0000000    0.2854792
416320.0000000    0.2611077
416360.0000000    0.2697186
416400.0000000    0.2690091
416440.0000000    0.2759431
416480.0000000    0.2683450
416520.0000000    0.2667630
416560.0000000    0.2657497
416600.0000000    0.2844996
416640.0000000    0.2756340
416680.0000000    0.2514496
416720.0000000    0.2717969
416760.0000000    0.2522559
416800.0000000    0.2572517
416840.0000000    0.2703085
416880.0000000    0.2846932
416920.0000000    0.2603263
416960.0000000    0.2549854
417000.0000000    0.2794194
417040.0000000    0.2462789
417080.0000000    0.2569108
417120.0000000    0.2666058
417160.0000000    0.2765943
417200.0000000    0.2541364
417240.0000000    0.2616098
417280.0000000    0.2605789
417320.0000000    0.2733099
417360.0000000    0.2508509
417400.0000000    0.2375438
417440.0000000    0.2459521
417480.0000000    0.2566458
417520.0000000    0.2887608
417560.0000000    0.2837189
417600.0000000    0.2645328
417640.0000000    0.2602274
417680.0000000    0.2491762
417720.0000000    0.2585188
417760.0000000    0.2440853
417800.0000000    0.2455004
417840.0000000    0.2339715
417880.0000000    0.2397065
417920.0000000    0.2616718
417960.0000000    0.2688018
418000.0000000    0.2519225
418040.0000000    0.2727958
418080.0000000    0.2771653
418120.0000000    0.2799029
418160.0000000    0.2770244
418200.0000000    0.2747399
418240.0000000    0.2586933
418280.0000000    0.2690870
418320.0000000    0.2726977
418360.0000000    0.2604488
418400.0000000    0.2610470
418440.0000000    0.2699561
418480.0000000    0.2625781
418520.0000000    0.2730356
418560.0000000    0.2667072
418600.0000000    0.2702133
418640.0000000    0.2687665
418680.0000000    0.2488394
418720.0000000    0.2441039
418760.0000000    0.2554645
418800.0000000    0.2634662
418840.0000000    0.2579769
418880.0000000    0.2580039
418920.0000000    0.2612139
418960.0000000    0.2580994
419000.0000000    0.2718070
419040.0000000    0.2593599
419080.0000000    0.2860849
419120.0000000    0.2900462
419160.0000000    0.2958279
419200.0000000    0.2765259
419240.0000000    0.2791722
419280.0000000    0.2785726
419320.0000000    0.2776238
419360.0000000    0.2710619
419400.0000000    0.2692756
419440.0000000    0.2442524
419480.0000000    0.2536528
419520.0000000    0.2635266
419560.0000000    0.2884008
419600.0000000    0.2722152
419640.0000000    0.2826594
419680.0000000    0.2640121
419720.0000000    0.2839278
419760.0000000    0.2710671
419800.0000000    0.2608353
419840.0000000    0.2828522
419880.0000000    0.2750895
419920.0000000    0.2992047
419960.0000000    0.2692449
420000.0000000    0.2708588
420040.0000000    0.2790909
420080.0000000    0.3186302
420120.0000000    0.2941504
420160.0000000    0.2882237
420200.0000000    0.2934597
420240.0000000    0.3040818
420280.0000000    0.2664192
420320.0000000    0.2768400
420360.0000000    0.2641884
420400.0000000    0.2648811
420440.0000000    0.2642166
420480.0000000    0.2749501
420520.0000000    0.2590875
420560.0000000    0.2792277
420600.0000000    0.2569142
420640.0000000    0.2469836
420680.0000000    0.2602328
420720.0000000    0.2771665
420760.0000000    0.2765602
420800.0000000    0.2883861
420840.0000000    0.2836076
420880.0000000    0.2922916
420920.0000000    0.2894187
420960.0000000    0.2956300
421000.0000000    0.2888615
421040.0000000    0.2424015
421080.0000000    0.2611524
421120.0000000    0.2561479
421160.0000000    0.2648231
421200.0000000    0.2727203
421240.0000000    0.2739616
421280.0000000    0.2675091
421320.0000000    0.2822994
421360.0000000    0.2707840
421400.0000000    0.2644741
421440.0000000    0.2769980
421480.0000000    0.2680742
421520.0000000    0.2623594
421560.0000000    0.2579912
421600.0000000    0.2719615
421640.0000000    0.2601292
421680.0000000    0.2692382
421720.0000000    0.2647752
421760.0000000    0.2696797
421800.0000000    0.2822180
421840.0000000    0.2577885
421880.0000000    0.2626288
421920.0000000    0.2919885
421960.0000000    0.2745591
422000.0000000    0.2715036
422040.0000000    0.2853255
422080.0000000    0.2865253
422120.0000000    0.2761720
422160.0000000    0.2741870
422200.0000000    0.2894747
422240.0000000    0.2771408
422280.0000000    0.2705480
422320.0000000    0.2713188
422360.0000000    0.3173680
422400.0000000    0.2771267
422440.0000000    0.2622220
422480.0000000    0.2362678
422520.0000000    0.2430304
422560.0000000    0.2406115
422600.0000000    0.2486822
422640.0000000    0.2636463
422680.0000000    0.2617284
422720.0000000    0.2561359
422760.0000000    0.2678547
422800.0000000    0.2615099
422840.0000000    0.2454778
422880.0000000    0.2374536
422920.0000000    0.2533641
422960.0000000    0.2598258
423000.0000000    0.2793181
423040.0000000    0.2735005
423080.0000000    0.2827680
423120.0000000    0.2886046
423160.0000000    0.3040246
423200.0000000    0.2838331
423240.0000000    0.2796738
423280.0000000    0.2406075
423320.0000000    0.2748322
423360.0000000    0.2666576
423400.0000000    0.2813069
423440.0000000    0.2873970
423480.0000000    0.2844128
423520.0000000    0.2571166
423560.0000000    0.2692916
423600.0000000    0.2653117
423640.0000000    0.2867062
423680.0000000    0.2753839
423720.0000000    0.2732283
423760.0000000    0.2777448
423800.0000000    0.2740301
423840.0000000    0.2746800
423880.0000000    0.2898636
423920.0000000    0.2784826
423960.0000000    0.2778001
424000.0000000    0.2904677
424040.0000000    0.2864548
424080.0000000    0.2741655
424120.0000000    0.2808673
424160.0000000    0.2702894
424200.0000000    0.2639353
424240.0000000    0.2816817
424280.0000000    0.2811262
424320.0000000    0.2958254
424360.0000000    0.2819125
424400.0000000    0.2439204
424440.0000000    0.2331198
424480.0000000    0.2696083
424520.0000000    0.2654274
424560.0000000    0.3029100
424600.0000000    0.2670045
424640.0000000    0.2926371
424680.0000000    0.2760143
424720.0000000    0.2788947
424760.0000000    0.2580072
424800.0000000    0.2828338
424840.0000000    0.2916965
424880.0000000    0.2863894
424920.0000000    0.2707408
424960.0000000    0.2823817
425000.0000000    0.2801885
425040.0000000    0.2816061
425080.0000000    0.2794062
425120.0000000    0.2792746
425160.0000000    0.2823799
425200.0000000    0.2792692
425240.0000000    0.2884682
425280.0000000    0.2762330
425320.0000000    0.2517700
425360.0000000    0.2709245
425400.0000000    0.2644722
425440.0000000    0.2692505
425480.0000000    0.2867934
425520.0000000    0.2728550
425560.0000000    0.2800047
425600.0000000    0.2666331
425640.0000000    0.2705918
425680.0000000    0.2782636
425720.0000000    0.2851538
425760.0000000    0.2912786
425800.0000000    0.2940849
425840.0000000    0.2893332
425880.0000000    0.2756096
425920.0000000    0.2955906
425960.0000000    0.2873588
426000.0000000    0.2662456
426040.0000000    0.2701335
426080.0000000    0.2960351
426120.0000000    0.2756557
426160.0000000    0.2673487
426200.0000000    0.2881414
426240.0000000    0.2787049
426280.0000000    0.2837564
426320.0000000    0.2802123
426360.0000000    0.2810164
426400.0000000    0.2855222
426440.0000000    0.2730080
426480.0000000    0.2757446
426520.0000000    0.2721082
426560.0000000    0.2880258
426600.0000000    0.2896658
426640.0000000    0.2733145
426680.0000000    0.2944655
426720.0000000    0.2955001
426760.0000000    0.2871679
426800.0000000    0.2767076
426840.0000000    0.2518552
426880.0000000    0.2713737
426920.0000000    0.2610590
426960.0000000    0.2745484
427000.0000000    0.2820303
427040.0000000    0.2799046
427080.0000000    0.2602203
427120.0000000    0.2878158
427160.0000000    0.2716874
427200.0000000    0.2833879
427240.0000000    0.2718646
427280.0000000    0.2716856
427320.0000000    0.2739499
427360.0000000    0.2925274
427400.0000000    0.2908786
427440.0000000    0.2909748
427480.0000000    0.2960203
427520.0000000    0.2970143
427560.0000000    0.2849279
427600.0000000    0.3014397
427640.0000000    0.2929133
427680.0000000    0.3096664
427720.0000000    0.2919346
427760.0000000    0.2883272
427800.0000000    0.2972625
427840.0000000    0.2901519
427880.0000000    0.2894043
427920.0000000    0.2969629
427960.0000000    0.2927496
428000.0000000    0.2928437
428040.0000000    0.2912920
428080.0000000    0.2790537
428120.0000000    0.2657495
428160.0000000    0.2905624
428200.0000000    0.2880118
428240.0000000    0.2734405
428280.0000000    0.2663489
428320.0000000    0.2721597
428360.0000000    0.2935306
428400.0000000    0.2757934
428440.0000000    0.2989699
428480.0000000    0.2802313
428520.0000000    0.2900679
428560.0000000    0.2772293
428600.0000000    0.2894039
428640.0000000    0.2659042
428680.0000000    0.2584698
428720.0000000    0.2503330
428760.0000000    0.2626442
428800.0000000    0.2814684
428840.0000000    0.2671016
428880.0000000    0.2770502
428920.0000000    0.2778896
428960.0000000    0.2907790
429000.0000000    0.2830431
429040.0000000    0.2811238
429080.0000000    0.2867635
429120.0000000    0.2799213
429160.0000000    0.2588536
429200.0000000    0.2692250
429240.0000000    0.2675838
429280.0000000    0.2787522
429320.0000000    0.2719102
429360.0000000    0.2723233
429400.0000000    0.2874338
429440.0000000    0.2883303
429480.0000000    0.2830105
429520.0000000    0.2766527
429560.0000000    0.2932521
429600.0000000    0.2916722
429640.0000000    0.2592632
429680.0000000    0.2645687
429720.0000000    0.2585025
429760.0000000    0.2516749
429800.0000000    0.2747071
429840.0000000    0.2907400
429880.0000000    0.2717866
429920.0000000    0.2745756
429960.0000000    0.2780710
430000.0000000    0.2835426
430040.0000000    0.2805654
430080.0000000    0.2926473
430120.0000000    0.2864935
430160.0000000    0.2815909
430200.0000000    0.2867141
430240.0000000    0.2633248
430280.0000000    0.2727223
430320.0000000    0.2694692
430360.0000000    0.2732489
430400.0000000    0.2720470
430440.0000000    0.2594778
430480.0000000    0.2760217
430520.0000000    0.2747540
430560.0000000    0.2983383
430600.0000000    0.2785451
430640.0000000    0.2638634
430680.0000000    0.2751302
430720.0000000    0.2712229
430760.0000000    0.2675921
430800.0000000    0.2892289
430840.0000000    0.2935541
430880.0000000    0.2830033
430920.0000000    0.2733587
430960.0000000    0.2824259
431000.0000000    0.2737761
431040.0000000    0.2668329
431080.0000000    0.2718705
431120.0000000    0.2829175
431160.0000000    0.2590621
431200.0000000    0.2727376
431240.0000000    0.2649072
431280.0000000    0.2676104
431320.0000000    0.2702857
431360.0000000    0.2945446
431400.0000000    0.2812892
431440.0000000    0.2571267
431480.0000000    0.2808774
431520.0000000    0.2749477
431560.0000000    0.2832136
431600.0000000    0.2826135
431640.0000000    0.2655234
431680.0000000    0.2511862
431720.0000000    0.2848846
431760.0000000    0.2533728
431800.0000000    0.2632368
431840.0000000    0.2646446
431880.0000000    0.2554303
431920.0000000    0.2611309
431960.0000000    0.2786396
432000.0000000    0.2639377
432040.0000000    0.2660660
432080.0000000    0.2682540
432120.0000000    0.2569934
432160.0000000    0.2744413
432200.0000000    0.2769807
432240.0000000    0.2827105
432280.0000000    0.2864477
432320.0000000    0.2825491
432360.0000000    0.2784605
432400.0000000    0.2816558
432440.0000000    0.2861843
432480.0000000    0.2944503
432520.0000000    0.2799588
432560.0000000    0.3022442
432600.0000000    0.2814566
432640.0000000    0.2977105
432680.0000000    0.2770597
432720.0000000    0.2803822
432760.0000000    0.2779726
432800.0000000    0.2795358
432840.0000000    0.2762595
432880.0000000    0.3157816
432920.0000000    0.3122739
432960.0000000    0.3158472
433000.0000000    0.2961869
433040.0000000    0.2929662
433080.0000000    0.2862222
433120.0000000    0.2603741
433160.0000000    0.2650303
433200.0000000    0.2587240
433240.0000000    0.2627599
433280.0000000    0.2897268
433320.0000000    0.2797762
433360.0000000    0.2986636
433400.0000000    0.2913507
433440.0000000    0.3056690
433480.0000000    0.2865118
433520.0000000    0.3056847
433560.0000000    0.2739349
433600.0000000    0.2719869
433640.0000000    0.2823596
433680.0000000    0.2790540
433720.0000000    0.2717769
433760.0000000    0.2962307
433800.0000000    0.3115346
433840.0000000    0.2929693
433880.0000000    0.3024047
433920.0000000    0.2901401
433960.0000000    0.2785517
434000.0000000    0.2723659
434040.0000000    0.2886200
434080.0000000    0.2823677
434120.0000000    0.2790596
434160.0000000    0.2800439
434200.0000000    0.2757608
434240.0000000    0.2924015
434280.0000000    0.2916140
434320.0000000    0.3049227
434360.0000000    0.2781693
434400.0000000    0.2788465
434440.0000000    0.2772824
434480.0000000    0.2985008
434520.0000000    0.3001934
434560.0000000    0.2768490
434600.0000000    0.2869981
434640.0000000    0.2928188
434680.0000000    0.3005691
434720.0000000    0.2928691
434760.0000000    0.2953529
434800.0000000    0.2934833
434840.0000000    0.3006122
434880.0000000    0.2677154
434920.0000000    0.2676016
434960.0000000    0.2598364
435000.0000000    0.2721304
435040.0000000    0.2654126
435080.0000000    0.2543712
435120.0000000    0.2671154
435160.0000000    0.2640795
435200.0000000    0.2603884
435240.0000000    0.2422970
435280.0000000    0.2494923
435320.0000000    0.2829323
435360.0000000    0.3036117
435400.0000000    0.2641532
435440.0000000    0.2477509
435480.0000000    0.2431920
435520.0000000    0.2547140
435560.0000000    0.2786587
435600.0000000    0.2639271
435640.0000000    0.2727678
435680.0000000    0.2717551
435720.0000000    0.2911875
435760.0000000    0.2676353
435800.0000000    0.2747904
435840.0000000    0.2756065
435880.0000000    0.2759582
435920.0000000    0.2898898
435960.0000000    0.2798634
436000.0000000    0.2781131
436040.0000000    0.2642116
436080.0000000    0.2725925
436120.0000000    0.2641027
436160.0000000    0.2749198
436200.0000000    0.2665331
436240.0000000    0.2571739
436280.0000000    0.2736456
436320.0000000    0.2795243
436360.0000000    0.2658554
436400.0000000    0.2821465
436440.0000000    0.2702332
436480.0000000    0.2816824
436520.0000000    0.2852759
436560.0000000    0.2720480
436600.0000000    0.2627661
436640.0000000    0.2513697
436680.0000000    0.2405490
436720.0000000    0.2581612
436760.0000000    0.2598615
436800.0000000    0.2621844
436840.0000000    0.2490693
436880.0000000    0.2551079
436920.0000000    0.2757726
436960.0000000    0.2734366
437000.0000000    0.2765469
437040.0000000    0.2666906
437080.0000000    0.2839359
437120.0000000    0.2787597
437160.0000000    0.2696330
437200.0000000    0.2806911
437240.0000000    0.2821397
437280.0000000    0.2847714
437320.0000000    0.2827950
437360.0000000    0.2945919
437400.0000000    0.3048424
437440.0000000    0.2750150
437480.0000000    0.2654136
437520.0000000    0.2735719
437560.0000000    0.2532517
437600.0000000    0.2612103
437640.0000000    0.2668779
437680.0000000    0.2909421
437720.0000000    0.2691821
437760.0000000    0.2611446
437800.0000000    0.2490427
437840.0000000    0.2585495
437880.0000000    0.2728847
437920.0000000    0.2585844
437960.0000000    0.2579521
438000.0000000    0.2447088
438040.0000000    0.2427508
438080.0000000    0.2432776
438120.0000000    0.2410848
438160.0000000    0.2288753
438200.0000000    0.2408470
438240.0000000    0.2610861
438280.0000000    0.2710083
438320.0000000    0.2652737
438360.0000000    0.2509893
438400.0000000    0.2756355
438440.0000000    0.2615800
438480.0000000    0.2554312
438520.0000000    0.2494873
438560.0000000    0.2614613
438600.0000000    0.2638609
438640.0000000    0.2654108
438680.0000000    0.2585111
438720.0000000    0.2612216
438760.0000000    0.2538013
438800.0000000    0.2502844
438840.0000000    0.2918777
438880.0000000    0.2643898
438920.0000000    0.2733402
438960.0000000    0.2613200
439000.0000000    0.2617332
439040.0000000    0.2571323
439080.0000000    0.2735390
439120.0000000    0.2897890
439160.0000000    0.2697611
439200.0000000    0.2752999
439240.0000000    0.2606237
439280.0000000    0.2609302
439320.0000000    0.2666109
439360.0000000    0.2590883
439400.0000000    0.2954368
439440.0000000    0.2768019
439480.0000000    0.2408412
439520.0000000    0.2735534
439560.0000000    0.2637617
439600.0000000    0.2565702
439640.0000000    0.2503165
439680.0000000    0.2656793
439720.0000000    0.2752913
439760.0000000    0.2578933
439800.0000000    0.2640038
439840.0000000    0.2578163
439880.0000000    0.2870302
439920.0000000    0.2747872
439960.0000000    0.2678764
440000.0000000    0.2762005
440040.0000000    0.2723451
440080.0000000    0.2685320
440120.0000000    0.2632557
440160.0000000    0.2610279
440200.0000000    0.2748244
440240.0000000    0.2499772
440280.0000000    0.2490607
440320.0000000    0.2543222
440360.0000000    0.2582305
440400.0000000    0.2300027
440440.0000000    0.2454940
440480.0000000    0.2321454
440520.0000000    0.2628317
440560.0000000    0.2776766
440600.0000000    0.2469879
440640.0000000    0.2276086
440680.0000000    0.2433363
440720.0000000    0.2408019
440760.0000000    0.2520834
440800.0000000    0.2624305
440840.0000000    0.2535148
440880.0000000    0.2581064
440920.0000000    0.2855503
440960.0000000    0.2964172
441000.0000000    0.2782338
441040.0000000    0.2924969
441080.0000000    0.2758060
441120.0000000    0.2763200
441160.0000000    0.2742139
441200.0000000    0.2736480
441240.0000000    0.2743073
441280.0000000    0.2666245
441320.0000000    0.2772082
441360.0000000    0.2340517
441400.0000000    0.2587543
441440.0000000    0.2690896
441480.0000000    0.2381117
441520.0000000    0.2298149
441560.0000000    0.2238175
441600.0000000    0.2121625
441640.0000000    0.2011933
441680.0000000    0.2057464
441720.0000000    0.2007228
441760.0000000    0.2082557
441800.0000000    0.2173209
441840.0000000    0.2054112
441880.0000000    0.2301524
441920.0000000    0.2043003
441960.0000000    0.2147568
442000.0000000    0.2221372
442040.0000000    0.2395549
442080.0000000    0.2251631
442120.0000000    0.2189786
442160.0000000    0.2135926
442200.0000000    0.2147959
442240.0000000    0.2126642
442280.0000000    0.2235860
442320.0000000    0.2116096
442360.0000000    0.2180508
442400.0000000    0.2114940
442440.0000000    0.2071793
442480.0000000    0.2249028
442520.0000000    0.2053852
442560.0000000    0.2025104
442600.0000000    0.2160721
442640.0000000    0.2285546
442680.0000000    0.2061619
442720.0000000    0.2016081
442760.0000000    0.2061158
442800.0000000    0.1935307
442840.0000000    0.1937890
442880.0000000    0.1976268
442920.0000000    0.2007387
442960.0000000    0.1910479
443000.0000000    0.1792725
443040.0000000    0.1996306
443080.0000000    0.1971642
443120.0000000    0.1962570
443160.0000000    0.1963485
443200.0000000    0.2047391
443240.0000000    0.1874798
443280.0000000    0.1980374
443320.0000000    0.2066214
443360.0000000    0.2114063
443400.0000000    0.1949559
443440.0000000    0.1986566
443480.0000000    0.2187289
443520.0000000    0.2253213
443560.0000000    0.2083885
443600.0000000    0.2198625
443640.0000000    0.2055983
443680.0000000    0.2277554
443720.0000000    0.2137176
443760.0000000    0.2228780
443800.0000000    0.2265058
443840.0000000    0.2129149
443880.0000000    0.2196034
443920.0000000    0.2129100
443960.0000000    0.2058408
444000.0000000    0.2154195
444040.0000000    0.2140000
444080.0000000    0.2159234
444120.0000000    0.2066813
444160.0000000    0.2218834
444200.0000000    0.2171797
444240.0000000    0.2170675
444280.0000000    0.2010261
444320.0000000    0.1976940
444360.0000000    0.2051648
444400.0000000    0.2216375
444440.0000000    0.2328880
444480.0000000    0.2372939
444520.0000000    0.2272190
444560.0000000    0.2394592
444600.0000000    0.2230304
444640.0000000    0.2255843
444680.0000000    0.2331399
444720.0000000    0.2309005
444760.0000000    0.2362438
444800.0000000    0.2229941
444840.0000000    0.2055179
444880.0000000    0.2132629
444920.0000000    0.1981138
444960.0000000    0.2125273
445000.0000000    0.2186083
445040.0000000    0.2036340
445080.0000000    0.2355271
445120.0000000    0.2183059
445160.0000000    0.2203756
445200.0000000    0.2134901
445240.0000000    0.1926965
445280.0000000    0.1854169
445320.0000000    0.1959198
445360.0000000    0.2089848
445400.0000000    0.2327262
445440.0000000    0.2485930
445480.0000000    0.2324192
445520.0000000    0.2200659
445560.0000000    0.2210647
445600.0000000    0.2288123
445640.0000000    0.2218934
445680.0000000    0.2278692
445720.0000000    0.2265966
445760.0000000    0.2162618
445800.0000000    0.2164016
445840.0000000    0.2113083
445880.0000000    0.2216101
445920.0000000    0.2245226
445960.0000000    0.2244302
446000.0000000    0.1986137
446040.0000000    0.2166368
446080.0000000    0.2011137
446120.0000000    0.2269541
446160.0000000    0.2060872
446200.0000000    0.1971092
446240.0000000    0.2070654
446280.0000000    0.2105864
446320.0000000    0.2188358
446360.0000000    0.2140990
446400.0000000    0.2094439
446440.0000000    0.2101684
446480.0000000    0.2144113
446520.0000000    0.2083448
446560.0000000    0.2175312
446600.0000000    0.2117494
446640.0000000    0.2207180
446680.0000000    0.2223458
446720.0000000    0.1983879
446760.0000000    0.2182828
446800.0000000    0.2062013
446840.0000000    0.2067387
446880.0000000    0.2092982
446920.0000000    0.1989359
446960.0000000    0.1965513
447000.0000000    0.2269097
447040.0000000    0.2206278
447080.0000000    0.2190409
447120.0000000    0.2216105
447160.0000000    0.2047945
447200.0000000    0.2216382
447240.0000000    0.2270170
447280.0000000    0.2360437
447320.0000000    0.2060760
447360.0000000    0.2258936
447400.0000000    0.2205316
447440.0000000    0.2139526
447480.0000000    0.2058801
447520.0000000    0.2043191
447560.0000000    0.1986530
447600.0000000    0.2084001
447640.0000000    0.2148716
447680.0000000    0.2060258
447720.0000000    0.2485803
447760.0000000    0.2181816
447800.0000000    0.2213441
447840.0000000    0.2345176
447880.0000000    0.2240710
447920.0000000    0.2137603
447960.0000000    0.2088886
448000.0000000    0.2150261
448040.0000000    0.2217499
448080.0000000    0.1985187
448120.0000000    0.2040934
448160.0000000    0.2077409
448200.0000000    0.2291967
448240.0000000    0.2126813
448280.0000000    0.2338752
448320.0000000    0.2333426
448360.0000000    0.2401371
448400.0000000    0.2203007
448440.0000000    0.2222321
448480.0000000    0.2011677
448520.0000000    0.2194245
448560.0000000    0.2231840
448600.0000000    0.2116486
448640.0000000    0.2022473
448680.0000000    0.2206904
448720.0000000    0.2292596
448760.0000000    0.2080405
448800.0000000    0.2363379
448840.0000000    0.2302666
448880.0000000    0.2227211
448920.0000000    0.2298949
448960.0000000    0.2166341
449000.0000000    0.2025501
449040.0000000    0.2243021
449080.0000000    0.1993343
449120.0000000    0.2161399
449160.0000000    0.2039411
449200.0000000    0.2279999
449240.0000000    0.2135950
449280.0000000    0.2130463
449320.0000000    0.2105757
449360.0000000    0.2127110
449400.0000000    0.2052961
449440.0000000    0.2159698
449480.0000000    0.2157341
449520.0000000    0.2171476
449560.0000000    0.1994638
449600.0000000    0.2197120
449640.0000000    0.1954555
449680.0000000    0.2253620
449720.0000000    0.2163084
449760.0000000    0.2413286
449800.0000000    0.2147941
449840.0000000    0.2148995
449880.0000000    0.2290347
449920.0000000    0.2177596
449960.0000000    0.2095976
450000.0000000    0.2255129
450040.0000000    0.2378082
450080.0000000    0.2425234
450120.0000000    0.2239878
450160.0000000    0.2180430
450200.0000000    0.2314187
450240.0000000    0.2208526
450280.0000000    0.1928128
450320.0000000    0.2407535
450360.0000000    0.2188648
450400.0000000    0.2126035
450440.0000000    0.2129687
450480.0000000    0.2237063
450520.0000000    0.2024972
450560.0000000    0.2330877
450600.0000000    0.2084489
450640.0000000    0.2508671
450680.0000000    0.2270680
450720.0000000    0.2350058
450760.0000000    0.2422289
450800.0000000    0.2665471
450840.0000000    0.2306718
450880.0000000    0.2306254
450920.0000000    0.2148556
450960.0000000    0.2296432
451000.0000000    0.2342493
451040.0000000    0.2381400
451080.0000000    0.2641248
451120.0000000    0.2387996
451160.0000000    0.2671402
451200.0000000    0.2495853
451240.0000000    0.2559414
451280.0000000    0.2253321
451320.0000000    0.2167827
451360.0000000    0.2573842
451400.0000000    0.2474305
451440.0000000    0.2557851
451480.0000000    0.2495207
451520.0000000    0.2477134
451560.0000000    0.2456844
451600.0000000    0.2464659
451640.0000000    0.2375144
451680.0000000    0.2300436
451720.0000000    0.2229764
451760.0000000    0.2361028
451800.0000000    0.2217541
451840.0000000    0.2193921
451880.0000000    0.2026916
451920.0000000    0.2249481
451960.0000000    0.2140122
452000.0000000    0.2158879
452040.0000000    0.2231998
452080.0000000    0.2158857
452120.0000000    0.2213095
452160.0000000    0.2222097
452200.0000000    0.2177614
452240.0000000    0.2177269
452280.0000000    0.2035433
452320.0000000    0.2053250
452360.0000000    0.2042389
452400.0000000    0.2090434
452440.0000000    0.2090748
452480.0000000    0.2000158
452520.0000000    0.2021281
452560.0000000    0.1911525
452600.0000000    0.1930198
452640.0000000    0.2004626
452680.0000000    0.2116714
452720.0000000    0.2140052
452760.0000000    0.2170261
452800.0000000    0.2246035
452840.0000000    0.2250839
452880.0000000    0.2109070
452920.0000000    0.2342107
452960.0000000    0.2153519
453000.0000000    0.2142203
453040.0000000    0.1903100
453080.0000000    0.1885571
453120.0000000    0.2119007
453160.0000000    0.2055876
453200.0000000    0.2125845
453240.0000000    0.2062838
453280.0000000    0.2394866
453320.0000000    0.2186806
453360.0000000    0.2021502
453400.0000000    0.2326198
453440.0000000    0.2138793
453480.0000000    0.1959727
453520.0000000    0.1901307
453560.0000000    0.2036941
453600.0000000    0.2276071
453640.0000000    0.2085876
453680.0000000    0.2131407
453720.0000000    0.1970294
453760.0000000    0.1971410
453800.0000000    0.2089147
453840.0000000    0.1987959
453880.0000000    0.2128632
453920.0000000    0.1932607
453960.0000000    0.1983489
454000.0000000    0.2256279
454040.0000000    0.1977471
454080.0000000    0.2056345
454120.0000000    0.2064752
454160.0000000    0.2054086
454200.0000000    0.2073723
454240.0000000    0.2146526
454280.0000000    0.2337592
454320.0000000    0.2125897
454360.0000000    0.2130211
454400.0000000    0.2108151
454440.0000000    0.2027985
454480.0000000    0.2056230
454520.0000000    0.1945001
454560.0000000    0.2107127
454600.0000000    0.2190896
454640.0000000    0.1910840
454680.0000000    0.2009866
454720.0000000    0.2149987
454760.0000000    0.2226558
454800.0000000    0.2239782
454840.0000000    0.2161711
454880.0000000    0.2005453
454920.0000000    0.2060816
454960.0000000    0.2083626
455000.0000000    0.2053871
455040.0000000    0.2316541
455080.0000000    0.2292851
455120.0000000    0.2340875
455160.0000000    0.2384951
455200.0000000    0.2111412
455240.0000000    0.2145695
455280.0000000    0.2134196
455320.0000000    0.2134092
455360.0000000    0.2157096
455400.0000000    0.2157395
455440.0000000    0.2125776
455480.0000000    0.1982089
455520.0000000    0.1976525
455560.0000000    0.2223776
455600.0000000    0.2033371
455640.0000000    0.1955460
455680.0000000    0.2248271
455720.0000000    0.2224953
455760.0000000    0.2173212
455800.0000000    0.2106294
455840.0000000    0.2139239
455880.0000000    0.1877183
455920.0000000    0.2069857
455960.0000000    0.2184486
456000.0000000    0.2230545
456040.0000000    0.2170257
456080.0000000    0.2129873
456120.0000000    0.2153051
456160.0000000    0.2208320
456200.0000000    0.2199603
456240.0000000    0.2107337
456280.0000000    0.2107973
456320.0000000    0.2358652
456360.0000000    0.2376140
456400.0000000    0.2198116
456440.0000000    0.2196495
456480.0000000    0.2152230
456520.0000000    0.2150259
456560.0000000    0.2169032
456600.0000000    0.2157830
456640.0000000    0.2169822
456680.0000000    0.2009002
456720.0000000    0.1887290
456760.0000000    0.2035973
456800.0000000    0.1971004
456840.0000000    0.1966735
456880.0000000    0.2099509
456920.0000000    0.2093963
456960.0000000    0.2174070
457000.0000000    0.2051592
457040.0000000    0.2102649
457080.0000000    0.2122682
457120.0000000    0.2255265
457160.0000000    0.2076692
457200.0000000    0.2061067
457240.0000000    0.1942865
457280.0000000    0.2203628
457320.0000000    0.2197324
457360.0000000    0.2209014
457400.0000000    0.2088833
457440.0000000    0.1822834
457480.0000000    0.1985391
457520.0000000    0.2024028
457560.0000000    0.2109030
457600.0000000    0.2103385
457640.0000000    0.2007019
457680.0000000    0.2168574
457720.0000000    0.2057494
457760.0000000    0.2072371
457800.0000000    0.2138816
457840.0000000    0.2141142
457880.0000000    0.2276874
457920.0000000    0.2152426
457960.0000000    0.2115483
458000.0000000    0.2084806
458040.0000000    0.2260101
458080.0000000    0.2201491
458120.0000000    0.2265012
458160.0000000    0.2140535
458200.0000000    0.2150629
458240.0000000    0.2007398
458280.0000000    0.2177572
458320.0000000    0.2256803
458360.0000000    0.2160513
458400.0000000    0.2162532
458440.0000000    0.2238077
458480.0000000    0.2287930
458520.0000000    0.2196644
458560.0000000    0.2369040
458600.0000000    0.2237378
458640.0000000    0.2140864
458680.0000000    0.2154779
458720.0000000    0.2105777
458760.0000000    0.2294771
458800.0000000    0.2087011
458840.0000000    0.2130253
458880.0000000    0.2162640
458920.0000000    0.2393571
458960.0000000    0.2232459
459000.0000000    0.2289899
459040.0000000    0.2368487
459080.0000000    0.2403069
459120.0000000    0.2121203
459160.0000000    0.2207433
459200.0000000    0.2169739
459240.0000000    0.2208459
459280.0000000    0.2202328
459320.0000000    0.2091381
459360.0000000    0.2258063
459400.0000000    0.2134276
459440.0000000    0.1969045
459480.0000000    0.1965282
459520.0000000    0.2069503
459560.0000000    0.2192334
459600.0000000    0.2122611
459640.0000000    0.2021988
459680.0000000    0.2529236
459720.0000000    0.2309647
459760.0000000    0.2245440
459800.0000000    0.2383694
459840.0000000    0.2216426
459880.0000000    0.2496340
459920.0000000    0.2251180
459960.0000000    0.2314516
460000.0000000    0.2202567
460040.0000000    0.2286592
460080.0000000    0.2238825
460120.0000000    0.2161729
460160.0000000    0.2215678
460200.0000000    0.2143369
460240.0000000    0.2186214
460280.0000000    0.2184952
460320.0000000    0.2289984
460360.0000000    0.2327596
460400.0000000    0.2209166
460440.0000000    0.2277572
460480.0000000    0.2393218
460520.0000000    0.1986174
460560.0000000    0.1955963
460600.0000000    0.2171925
460640.0000000    0.2062936
460680.0000000    0.1971701
460720.0000000    0.2325004
460760.0000000    0.2273274
460800.0000000    0.2080601
460840.0000000    0.2200412
460880.0000000    0.2321457
460920.0000000    0.2237265
460960.0000000    0.2257151
461000.0000000    0.2187197
461040.0000000    0.2032297
461080.0000000    0.2288393
461120.0000000    0.2169637
461160.0000000    0.2185657
461200.0000000    0.2123773
461240.0000000    0.2450117
461280.0000000    0.2277072
461320.0000000    0.2271085
461360.0000000    0.2265074
461400.0000000    0.2149632
461440.0000000    0.2160820
461480.0000000    0.2241893
461520.0000000    0.2395395
461560.0000000    0.2222435
461600.0000000    0.2435060
461640.0000000    0.2424113
461680.0000000    0.2353931
461720.0000000    0.2427748
461760.0000000    0.2385812
461800.0000000    0.2329376
461840.0000000    0.2238708
461880.0000000    0.2244868
461920.0000000    0.2413598
461960.0000000    0.2459670
462000.0000000    0.2232678
462040.0000000    0.2139639
462080.0000000    0.2236295
462120.0000000    0.2439879
462160.0000000    0.2317196
462200.0000000    0.2164392
462240.0000000    0.2168614
462280.0000000    0.2135174
462320.0000000    0.2108258
462360.0000000    0.2067710
462400.0000000    0.1896210
462440.0000000    0.2143331
462480.0000000    0.2234767
462520.0000000    0.2022904
462560.0000000    0.2189840
462600.0000000    0.2279247
462640.0000000    0.2086200
462680.0000000    0.2052767
462720.0000000    0.2012978
462760.0000000    0.2130054
462800.0000000    0.2130230
462840.0000000    0.2113692
462880.0000000    0.2079137
462920.0000000    0.2147970
462960.0000000    0.2186774
463000.0000000    0.2470879
463040.0000000    0.2472235
463080.0000000    0.2260761
463120.0000000    0.2126688
463160.0000000    0.2115535
463200.0000000    0.2295672
463240.0000000    0.2326948
463280.0000000    0.2206927
463320.0000000    0.2397338
463360.0000000    0.2422896
463400.0000000    0.2562582
463440.0000000    0.2273806
463480.0000000    0.2376880
463520.0000000    0.2235402
463560.0000000    0.2325471
463600.0000000    0.2115907
463640.0000000    0.2210921
463680.0000000    0.2358190
463720.0000000    0.2272253
463760.0000000    0.2496886
463800.0000000    0.2319857
463840.0000000    0.2227636
463880.0000000    0.2570944
463920.0000000    0.2533239
463960.0000000    0.2765083
464000.0000000    0.2491961
464040.0000000    0.2503505
464080.0000000    0.2377009
464120.0000000    0.2548138
464160.0000000    0.2460439
464200.0000000    0.2516595
464240.0000000    0.2548339
464280.0000000    0.2649026
464320.0000000    0.2365589
464360.0000000    0.2516879
464400.0000000    0.2464088
464440.0000000    0.2571096
464480.0000000    0.2602720
464520.0000000    0.2705268
464560.0000000    0.2520153
464600.0000000    0.2622743
464640.0000000    0.2585250
464680.0000000    0.2652312
464720.0000000    0.2666157
464760.0000000    0.2490129
464800.0000000    0.2657779
464840.0000000    0.2402730
464880.0000000    0.2435367
464920.0000000    0.2400562
464960.0000000    0.2675698
465000.0000000    0.2584276
465040.0000000    0.2391892
465080.0000000    0.2386952
465120.0000000    0.2518561
465160.0000000    0.2598452
465200.0000000    0.2568573
465240.0000000    0.2502597
465280.0000000    0.2397278
465320.0000000    0.2709993
465360.0000000    0.2501461
465400.0000000    0.2484338
465440.0000000    0.2592694
465480.0000000    0.2471243
465520.0000000    0.2635987
465560.0000000    0.2693778
465600.0000000    0.2709343
465640.0000000    0.2713493
465680.0000000    0.2889410
465720.0000000    0.2709772
465760.0000000    0.2652614
465800.0000000    0.2640389
465840.0000000    0.2902812
465880.0000000    0.2609006
465920.0000000    0.2538283
465960.0000000    0.2731868
466000.0000000    0.2720707
466040.0000000    0.2617562
466080.0000000    0.2592514
466120.0000000    0.2464608
466160.0000000    0.2565598
466200.0000000    0.2409233
466240.0000000    0.2717863
466280.0000000    0.2511030
466320.0000000    0.2796448
466360.0000000    0.2712091
466400.0000000    0.2578393
466440.0000000    0.2636773
466480.0000000    0.2686736
466520.0000000    0.2408888
466560.0000000    0.2641230
466600.0000000    0.2763842
466640.0000000    0.2459260
466680.0000000    0.2342510
466720.0000000    0.2530435
466760.0000000    0.2548833
466800.0000000    0.2642389
466840.0000000    0.2569590
466880.0000000    0.2768528
466920.0000000    0.2714575
466960.0000000    0.2672651
467000.0000000    0.2886477
467040.0000000    0.2908846
467080.0000000    0.2994355
467120.0000000    0.3000270
467160.0000000    0.2566253
467200.0000000    0.2732336
467240.0000000    0.3001280
467280.0000000    0.2842417
467320.0000000    0.2606618
467360.0000000    0.2895358
467400.0000000    0.2933257
467440.0000000    0.2962462
467480.0000000    0.2848630
467520.0000000    0.2931739
467560.0000000    0.2726989
467600.0000000    0.2777941
467640.0000000    0.2782529
467680.0000000    0.2588841
467720.0000000    0.2708485
467760.0000000    0.2536706
467800.0000000    0.2819571
467840.0000000    0.2779531
467880.0000000    0.2868668
467920.0000000    0.2654016
467960.0000000    0.2453217
468000.0000000    0.2562632
468040.0000000    0.2556149
468080.0000000    0.2527215
468120.0000000    0.2658158
468160.0000000    0.2804474
468200.0000000    0.2749396
468240.0000000    0.2647707
468280.0000000    0.2467146
468320.0000000    0.2761238
468360.0000000    0.2610696
468400.0000000    0.2703751
468440.0000000    0.2645435
468480.0000000    0.2591889
468520.0000000    0.2573443
468560.0000000    0.2333249
468600.0000000    0.2456684
468640.0000000    0.2781370
468680.0000000    0.2893184
468720.0000000    0.2911812
468760.0000000    0.2750935
468800.0000000    0.2637185
468840.0000000    0.2627837
468880.0000000    0.2743908
468920.0000000    0.2601755
468960.0000000    0.2831487
469000.0000000    0.2528634
469040.0000000    0.2571488
469080.0000000    0.2610300
469120.0000000    0.2748006
469160.0000000    0.2716232
469200.0000000    0.2597893
469240.0000000    0.2588343
469280.0000000    0.2873884
469320.0000000    0.2733307
469360.0000000    0.2834289
469400.0000000    0.2866099
469440.0000000    0.2808669
469480.0000000    0.2560865
469520.0000000    0.3012205
469560.0000000    0.2927880
469600.0000000    0.2875994
469640.0000000    0.2608228
469680.0000000    0.2715320
469720.0000000    0.2497891
469760.0000000    0.2503931
469800.0000000    0.2782995
469840.0000000    0.2832045
469880.0000000    0.2802266
469920.0000000    0.2521570
469960.0000000    0.2646837
470000.0000000    0.2639667
470040.0000000    0.2800483
470080.0000000    0.2810633
470120.0000000    0.2531013
470160.0000000    0.2749623
470200.0000000    0.2683127
470240.0000000    0.2967634
470280.0000000    0.2886741
470320.0000000    0.2712929
470360.0000000    0.2955796
470400.0000000    0.3029671
470440.0000000    0.2908171
470480.0000000    0.3255938
470520.0000000    0.2892987
470560.0000000    0.2895507
470600.0000000    0.2739708
470640.0000000    0.2599373
470680.0000000    0.2794886
470720.0000000    0.2502822
470760.0000000    0.2563217
470800.0000000    0.2657697
470840.0000000    0.2741023
470880.0000000    0.2551687
470920.0000000    0.2746520
470960.0000000    0.3081833
471000.0000000    0.2743041
471040.0000000    0.2691179
471080.0000000    0.2765920
471120.0000000    0.2464606
471160.0000000    0.2608959
471200.0000000    0.2652314
471240.0000000    0.2677954
471280.0000000    0.2574781
471320.0000000    0.2767245
471360.0000000    0.2482181
471400.0000000    0.2617280
471440.0000000    0.2796600
471480.0000000    0.2591977
471520.0000000    0.2622478
471560.0000000    0.2638608
471600.0000000    0.2509377
471640.0000000    0.2608097
471680.0000000    0.2613531
471720.0000000    0.2542686
471760.0000000    0.2474772
471800.0000000    0.2543718
471840.0000000    0.2607255
471880.0000000    0.2608759
471920.0000000    0.2528605
471960.0000000    0.2497599
472000.0000000    0.2664276
472040.0000000    0.2568279
472080.0000000    0.2876213
472120.0000000    0.2531863
472160.0000000    0.2812207
472200.0000000    0.2691994
472240.0000000    0.2660023
472280.0000000    0.2634160
472320.0000000    0.2867920
472360.0000000    0.2765686
472400.0000000    0.2537747
472440.0000000    0.2337401
472480.0000000    0.2331449
472520.0000000    0.2396809
472560.0000000    0.2356630
472600.0000000    0.2440198
472640.0000000    0.2454069
472680.0000000    0.2425291
472720.0000000    0.2477987
472760.0000000    0.2636710
472800.0000000    0.2732538
472840.0000000    0.2538169
472880.0000000    0.2663875
472920.0000000    0.2452915
472960.0000000    0.2696201
473000.0000000    0.2816240
473040.0000000    0.2509612
473080.0000000    0.2478454
473120.0000000    0.2457819
473160.0000000    0.2633060
473200.0000000    0.2565079
473240.0000000    0.2532067
473280.0000000    0.2515502
473320.0000000    0.2680052
473360.0000000    0.2392138
473400.0000000    0.2616830
473440.0000000    0.2598431
473480.0000000    0.2431412
473520.0000000    0.2465312
473560.0000000    0.2465691
473600.0000000    0.2454385
473640.0000000    0.2320884
473680.0000000    0.2521673
473720.0000000    0.2467510
473760.0000000    0.2599736
473800.0000000    0.2587942
473840.0000000    0.2652656
473880.0000000    0.2504951
473920.0000000    0.2401052
473960.0000000    0.2557205
474000.0000000    0.2346555
474040.0000000    0.2487668
474080.0000000    0.2505837
474120.0000000    0.2426443
474160.0000000    0.2564151
474200.0000000    0.2621938
474240.0000000    0.2524946
474280.0000000    0.2323346
474320.0000000    0.2457191
474360.0000000    0.2396743
474400.0000000    0.2292070
474440.0000000    0.2592044
474480.0000000    0.2451288
474520.0000000    0.2433027
474560.0000000    0.2267203
474600.0000000    0.2288298
474640.0000000    0.2402477
474680.0000000    0.2544785
474720.0000000    0.2377609
474760.0000000    0.2524552
474800.0000000    0.2757518
474840.0000000    0.2715485
474880.0000000    0.2697978
474920.0000000    0.2443107
474960.0000000    0.2589843
475000.0000000    0.2595492
475040.0000000    0.2697376
475080.0000000    0.2514448
475120.0000000    0.2554896
475160.0000000    0.2565323
475200.0000000    0.2655073
475240.0000000    0.2748242
475280.0000000    0.2440616
475320.0000000    0.2354272
475360.0000000    0.2459724
475400.0000000    0.2538831
475440.0000000    0.2454580
475480.0000000    0.2780787
475520.0000000    0.2437812
475560.0000000    0.2589453
475600.0000000    0.2486157
475640.0000000    0.2626884
475680.0000000    0.2497336
475720.0000000    0.2393460
475760.0000000    0.2437562
475800.0000000    0.2255279
475840.0000000    0.2376571
475880.0000000    0.2471499
475920.0000000    0.2342812
475960.0000000    0.2308582
476000.0000000    0.2241893
476040.0000000    0.2580135
476080.0000000    0.2707800
476120.0000000    0.2484360
476160.0000000    0.2399812
476200.0000000    0.2630277
476240.0000000    0.2624474
476280.0000000    0.2549307
476320.0000000    0.2723167
476360.0000000    0.2512778
476400.0000000    0.2752695
476440.0000000    0.2734313
476480.0000000    0.2555585
476520.0000000    0.2491567
476560.0000000    0.2481144
476600.0000000    0.2547237
476640.0000000    0.2459673
476680.0000000    0.2397618
476720.0000000    0.2424029
476760.0000000    0.2520388
476800.0000000    0.2507216
476840.0000000    0.2302962
476880.0000000    0.2309863
476920.0000000    0.2385916
476960.0000000    0.2328629
477000.0000000    0.2291920
477040.0000000    0.2554282
477080.0000000    0.2601373
477120.0000000    0.2553667
477160.0000000    0.2531439
477200.0000000    0.2677957
477240.0000000    0.2500167
477280.0000000    0.2529152
477320.0000000    0.2387119
477360.0000000    0.2479853
477400.0000000    0.2500971
477440.0000000    0.2321451
477480.0000000    0.2288228
477520.0000000    0.2343314
477560.0000000    0.2336412
477600.0000000    0.2473498
477640.0000000    0.2394574
477680.0000000    0.2621637
477720.0000000    0.2764807
477760.0000000    0.2766865
477800.0000000    0.2575717
477840.0000000    0.2754296
477880.0000000    0.2503682
477920.0000000    0.2664738
477960.0000000    0.2452468
478000.0000000    0.2459250
478040.0000000    0.2592005
478080.0000000    0.2457653
478120.0000000    0.2376866
478160.0000000    0.2367746
478200.0000000    0.2469867
478240.0000000    0.2539836
478280.0000000    0.2552244
478320.0000000    0.2479470
478360.0000000    0.2461837
478400.0000000    0.2622519
478440.0000000    0.2683507
478480.0000000    0.2702947
478520.0000000    0.2781165
478560.0000000    0.2764680
478600.0000000    0.2552817
478640.0000000    0.2777174
478680.0000000    0.2781763
478720.0000000    0.2732287
478760.0000000    0.2825328
478800.0000000    0.2890298
478840.0000000    0.2835906
478880.0000000    0.2675278
478920.0000000    0.2687814
478960.0000000    0.2665362
479000.0000000    0.2579924
479040.0000000    0.2460691
479080.0000000    0.2375812
479120.0000000    0.2384650
479160.0000000    0.2558070
479200.0000000    0.2511228
479240.0000000    0.2438238
479280.0000000    0.2579703
479320.0000000    0.2545505
479360.0000000    0.2699150
479400.0000000    0.2697518
479440.0000000    0.2676310
479480.0000000    0.2992624
479520.0000000    0.2593880
479560.0000000    0.2631397
479600.0000000    0.2622242
479640.0000000    0.2690379
479680.0000000    0.2883456
479720.0000000    0.2781051
479760.0000000    0.2851285
479800.0000000    0.2734563
479840.0000000    0.2740996
479880.0000000    0.2648956
479920.0000000    0.3010898
479960.0000000    0.2791450
480000.0000000    0.2747299
480040.0000000    0.2780445
480080.0000000    0.2576165
480120.0000000    0.2491876
480160.0000000    0.2338086
480200.0000000    0.2532704
480240.0000000    0.2686249
480280.0000000    0.2499405
480320.0000000    0.2477449
480360.0000000    0.2409971
480400.0000000    0.2540399
480440.0000000    0.2714794
480480.0000000    0.2623436
480520.0000000    0.2615722
480560.0000000    0.2782941
480600.0000000    0.2655115
480640.0000000    0.2437452
480680.0000000    0.2724758
480720.0000000    0.2809786
480760.0000000    0.2409973
480800.0000000    0.2634517
480840.0000000    0.2596913
480880.0000000    0.2757871
480920.0000000    0.2481771
480960.0000000    0.2588117
481000.0000000    0.2629874
481040.0000000    0.2757025
481080.0000000    0.2552457
481120.0000000    0.2600861
481160.0000000    0.2553519
481200.0000000    0.2594379
481240.0000000    0.2534073
481280.0000000    0.2317662
481320.0000000    0.2697147
481360.0000000    0.2585012
481400.0000000    0.2553738
481440.0000000    0.2439406
481480.0000000    0.2599371
481520.0000000    0.2462932
481560.0000000    0.2600879
481600.0000000    0.2703467
481640.0000000    0.2736562
481680.0000000    0.2825581
481720.0000000    0.2618974
481760.0000000    0.2751157
481800.0000000    0.2637189
481840.0000000    0.2795057
481880.0000000    0.2554512
481920.0000000    0.2596199
481960.0000000    0.2659279
482000.0000000    0.2654930
482040.0000000    0.2447064
482080.0000000    0.2464221
482120.0000000    0.2178775
482160.0000000    0.2397348
482200.0000000    0.2454185
482240.0000000    0.2332516
482280.0000000    0.2351837
482320.0000000    0.2478487
482360.0000000    0.2534033
482400.0000000    0.2577114
482440.0000000    0.2436707
482480.0000000    0.2545463
482520.0000000    0.2651595
482560.0000000    0.2413744
482600.0000000    0.2370866
482640.0000000    0.2613792
482680.0000000    0.2594021
482720.0000000    0.2580248
482760.0000000    0.2677756
482800.0000000    0.2652983
482840.0000000    0.2508424
482880.0000000    0.2605982
482920.0000000    0.2605445
482960.0000000    0.2503953
483000.0000000    0.2466301
483040.0000000    0.2579247
483080.0000000    0.2467850
483120.0000000    0.2579590
483160.0000000    0.2383125
483200.0000000    0.2535194
483240.0000000    0.2626257
483280.0000000    0.2612768
483320.0000000    0.2731332
483360.0000000    0.2584979
483400.0000000    0.2782203
483440.0000000    0.2539717
483480.0000000    0.2767223
483520.0000000    0.2712853
483560.0000000    0.2630518
483600.0000000    0.2656628
483640.0000000    0.2571655
483680.0000000    0.2465494
483720.0000000    0.2484605
483760.0000000    0.2659749
483800.0000000    0.2541878
483840.0000000    0.2984221
483880.0000000    0.2855300
483920.0000000    0.2550424
483960.0000000    0.2642239
484000.0000000    0.2657909
484040.0000000    0.2506390
484080.0000000    0.2398245
484120.0000000    0.2552014
484160.0000000    0.2357936
484200.0000000    0.2337631
484240.0000000    0.2707267
484280.0000000    0.2544620
484320.0000000    0.2642188
484360.0000000    0.2567941
484400.0000000    0.2711216
484440.0000000    0.2440538
484480.0000000    0.2743966
484520.0000000    0.2666263
484560.0000000    0.2742756
484600.0000000    0.2788978
484640.0000000    0.2485927
484680.0000000    0.2809516
484720.0000000    0.2694205
484760.0000000    0.2648568
484800.0000000    0.2839282
484840.0000000    0.2648172
484880.0000000    0.2569983
484920.0000000    0.2587963
484960.0000000    0.2609049
485000.0000000    0.2444584
485040.0000000    0.2513086
485080.0000000    0.2377806
485120.0000000    0.2442108
485160.0000000    0.2567545
485200.0000000    0.2789744
485240.0000000    0.2877945
485280.0000000    0.2450543
485320.0000000    0.2408686
485360.0000000    0.2568375
485400.0000000    0.2608607
485440.0000000    0.2581300
485480.0000000    0.2574896
485520.0000000    0.2495774
485560.0000000    0.2568775
485600.0000000    0.2491865
485640.0000000    0.2428850
485680.0000000    0.2419636
485720.0000000    0.2606114
485760.0000000    0.2446831
485800.0000000    0.2319893
485840.0000000    0.2379843
485880.0000000    0.2579616
485920.0000000    0.2678211
485960.0000000    0.2468346
486000.0000000    0.2585737
486040.0000000    0.2605701
486080.0000000    0.2770787
486120.0000000    0.2835016
486160.0000000    0.2742042
486200.0000000    0.2724063
486240.0000000    0.2619172
486280.0000000    0.2351408
486320.0000000    0.2591689
486360.0000000    0.2534948
486400.0000000    0.2408825
486440.0000000    0.2659973
486480.0000000    0.2380980
486520.0000000    0.2387356
486560.0000000    0.2625336
486600.0000000    0.2546808
486640.0000000    0.2735213
486680.0000000    0.2593725
486720.0000000    0.2255687
486760.0000000    0.2481797
486800.0000000    0.2309405
486840.0000000    0.2606769
486880.0000000    0.2581265
486920.0000000    0.2445065
486960.0000000    0.2341711
487000.0000000    0.2514302
487040.0000000    0.2462949
487080.0000000    0.2463384
487120.0000000    0.2555960
487160.0000000    0.2698918
487200.0000000    0.2785909
487240.0000000    0.2572125
487280.0000000    0.2503413
487320.0000000    0.2505611
487360.0000000    0.2460638
487400.0000000    0.2428950
487440.0000000    0.2551748
487480.0000000    0.2592508
487520.0000000    0.2624401
487560.0000000    0.2609142
487600.0000000    0.2461599
487640.0000000    0.2549789
487680.0000000    0.2560932
487720.0000000    0.2681252
487760.0000000    0.2638842
487800.0000000    0.2615868
487840.0000000    0.2559352
487880.0000000    0.2539683
487920.0000000    0.2706504
487960.0000000    0.2618354
488000.0000000    0.2802050
488040.0000000    0.2622378
488080.0000000    0.2692466
488120.0000000    0.2686317
488160.0000000    0.2736974
488200.0000000    0.2691195
488240.0000000    0.2309707
488280.0000000    0.2601081
488320.0000000    0.2691602
488360.0000000    0.2622104
488400.0000000    0.2595039
488440.0000000    0.2443277
488480.0000000    0.2467625
488520.0000000    0.2591668
488560.0000000    0.2604915
488600.0000000    0.2656330
488640.0000000    0.2663312
488680.0000000    0.2591530
488720.0000000    0.2620331
488760.0000000    0.2774537
488800.0000000    0.2528331
488840.0000000    0.2668523
488880.0000000    0.2516521
488920.0000000    0.2680714
488960.0000000    0.2581045
489000.0000000    0.2657472
489040.0000000    0.2599690
489080.0000000    0.2637782
489120.0000000    0.2609340
489160.0000000    0.2597114
489200.0000000    0.2637480
489240.0000000    0.2664068
489280.0000000    0.2594222
489320.0000000    0.2741434
489360.0000000    0.2540481
489400.0000000    0.2465023
489440.0000000    0.2314949
489480.0000000    0.2450061
489520.0000000    0.2713764
489560.0000000    0.2531478
489600.0000000    0.2558694
489640.0000000    0.2541349
489680.0000000    0.2584367
489720.0000000    0.2681609
489760.0000000    0.2746574
489800.0000000    0.2657605
489840.0000000    0.2448280
489880.0000000    0.2396444
489920.0000000    0.2374764
489960.0000000    0.2415621
490000.0000000    0.2401486
490040.0000000    0.2688351
490080.0000000    0.2477665
490120.0000000    0.2549032
490160.0000000    0.2521801
490200.0000000    0.2956052
490240.0000000    0.2798513
490280.0000000    0.2684495
490320.0000000    0.2659947
490360.0000000    0.2545946
490400.0000000    0.2646974
490440.0000000    0.2558903
490480.0000000    0.2387641
490520.0000000    0.2694904
490560.0000000    0.2694228
490600.0000000    0.2713780
490640.0000000    0.2883117
490680.0000000    0.2431059
490720.0000000    0.2867683
490760.0000000    0.2641273
490800.0000000    0.2515660
490840.0000000    0.2699226
490880.0000000    0.2640484
490920.0000000    0.2723028
490960.0000000    0.2515255
491000.0000000    0.2614986
491040.0000000    0.2506647
491080.0000000    0.2801692
491120.0000000    0.2618442
491160.0000000    0.2768710
491200.0000000    0.2517487
491240.0000000    0.2648376
491280.0000000    0.2601286
491320.0000000    0.2632634
491360.0000000    0.2707948
491400.0000000    0.2312259
491440.0000000    0.2618782
491480.0000000    0.2527871
491520.0000000    0.2533160
491560.0000000    0.2359517
491600.0000000    0.2286246
491640.0000000    0.2376813
491680.0000000    0.2368739
491720.0000000    0.2147773
491760.0000000    0.2217059
491800.0000000    0.2402368
491840.0000000    0.2559903
491880.0000000    0.2546842
491920.0000000    0.2452488
491960.0000000    0.2480247
492000.0000000    0.2499163
492040.0000000    0.2421834
492080.0000000    0.2467778
492120.0000000    0.2606023
492160.0000000    0.2479326
492200.0000000    0.2560050
492240.0000000    0.2752509
492280.0000000    0.2472896
492320.0000000    0.2642964
492360.0000000    0.2622405
492400.0000000    0.2651920
492440.0000000    0.2681336
492480.0000000    0.2602115
492520.0000000    0.2596766
492560.0000000    0.2554725
492600.0000000    0.2624354
492640.0000000    0.2527238
492680.0000000    0.2608231
492720.0000000    0.2649570
492760.0000000    0.2405988
492800.0000000    0.2431583
492840.0000000    0.2653668
492880.0000000    0.2718121
492920.0000000    0.2765559
492960.0000000    0.2685940
493000.0000000    0.2709975
493040.0000000    0.2422489
493080.0000000    0.2372875
493120.0000000    0.2473551
493160.0000000    0.2545669
493200.0000000    0.2355572
493240.0000000    0.2521193
493280.0000000    0.2441229
493320.0000000    0.2329061
493360.0000000    0.2388975
493400.0000000    0.2274829
493440.0000000    0.2311050
493480.0000000    0.2483853
493520.0000000    0.2343003
493560.0000000    0.2439662
493600.0000000    0.2560771
493640.0000000    0.2344673
493680.0000000    0.2341633
493720.0000000    0.2211132
493760.0000000    0.2608948
493800.0000000    0.2439066
493840.0000000    0.2502283
493880.0000000    0.2525843
493920.0000000    0.2407248
493960.0000000    0.2348703
494000.0000000    0.2324964
494040.0000000    0.2306067
494080.0000000    0.2411652
494120.0000000    0.2419476
494160.0000000    0.2300178
494200.0000000    0.2176551
494240.0000000    0.2491787
494280.0000000    0.2361562
494320.0000000    0.2506170
494360.0000000    0.2437974
494400.0000000    0.2282828
494440.0000000    0.2503517
494480.0000000    0.2384090
494520.0000000    0.2606507
494560.0000000    0.2478249
494600.0000000    0.2327319
494640.0000000    0.2385239
494680.0000000    0.2226202
494720.0000000    0.2414609
494760.0000000    0.2349888
494800.0000000    0.2305210
494840.0000000    0.2277914
494880.0000000    0.2443294
494920.0000000    0.2434169
494960.0000000    0.2567520
495000.0000000    0.2504271
495040.0000000    0.2400941
495080.0000000    0.2360927
495120.0000000    0.2418432
495160.0000000    0.2531100
495200.0000000    0.2363672
495240.0000000    0.2607369
495280.0000000    0.2817144
495320.0000000    0.2714178
495360.0000000    0.2748415
495400.0000000    0.2381977
495440.0000000    0.2443452
495480.0000000    0.2644569
495520.0000000    0.2474180
495560.0000000    0.2475470
495600.0000000    0.2537198
495640.0000000    0.2557455
495680.0000000    0.2697792
495720.0000000    0.2514494
495760.0000000    0.2593459
495800.0000000    0.2626098
495840.0000000    0.2476017
495880.0000000    0.2553716
495920.0000000    0.2550760
495960.0000000    0.2515709
496000.0000000    0.2634074
496040.0000000    0.2476562
496080.0000000    0.2551523
496120.0000000    0.2412735
496160.0000000    0.2361720
496200.0000000    0.2420774
496240.0000000    0.2495971
496280.0000000    0.2483703
496320.0000000    0.2409618
496360.0000000    0.2445816
496400.0000000    0.2406870
496440.0000000    0.2545879
496480.0000000    0.2464099
496520.0000000    0.2431456
496560.0000000    0.2447454
496600.0000000    0.2298169
496640.0000000    0.2347326
496680.0000000    0.2469697
496720.0000000    0.2551591
496760.0000000    0.2403302
496800.0000000    0.2532256
496840.0000000    0.2444591
496880.0000000    0.2390816
496920.0000000    0.2401889
496960.0000000    0.2294023
497000.0000000    0.2480711
497040.0000000    0.2573656
497080.0000000    0.2442903
497120.0000000    0.2455341
497160.0000000    0.2602610
497200.0000000    0.2755322
497240.0000000    0.2648036
497280.0000000    0.2579779
497320.0000000    0.2490010
497360.0000000    0.2472930
497400.0000000    0.2476714
497440.0000000    0.2664867
497480.0000000    0.2828565
497520.0000000    0.2629294
497560.0000000    0.2662058
497600.0000000    0.2428768
497640.0000000    0.2442044
497680.0000000    0.2587672
497720.0000000    0.2631150
497760.0000000    0.2575053
497800.0000000    0.2367261
497840.0000000    0.2498908
497880.0000000    0.2430855
497920.0000000    0.2439158
497960.0000000    0.2477705
498000.0000000    0.2344437
498040.0000000    0.2497030
498080.0000000    0.2516095
498120.0000000    0.2497386
498160.0000000    0.2398198
498200.0000000    0.2333545
498240.0000000    0.2446330
498280.0000000    0.2430612
498320.0000000    0.2418864
498360.0000000    0.2273369
498400.0000000    0.2429276
498440.0000000    0.2496023
498480.0000000    0.2656367
498520.0000000    0.2721654
498560.0000000    0.2468151
498600.0000000    0.2618206
498640.0000000    0.2604147
498680.0000000    0.2482208
498720.0000000    0.2597606
498760.0000000    0.2412635
498800.0000000    0.2367552
498840.0000000    0.2571227
498880.0000000    0.2387464
498920.0000000    0.2593487
498960.0000000    0.2317242
499000.0000000    0.2450500
499040.0000000    0.2425378
499080.0000000    0.2691827
499120.0000000    0.2570520
499160.0000000    0.2516691
499200.0000000    0.2592289
499240.0000000    0.2437931
499280.0000000    0.2653052
499320.0000000    0.2644428
499360.0000000    0.2737375
499400.0000000    0.2649860
499440.0000000    0.2524035
499480.0000000    0.2503935
499520.0000000    0.2637226
499560.0000000    0.2739175
499600.0000000    0.2583144
499640.0000000    0.2337457
499680.0000000    0.2446871
499720.0000000    0.2550670
499760.0000000    0.2432852
499800.0000000    0.2244962
499840.0000000    0.2745539
499880.0000000    0.2571023
499920.0000000    0.2562418
499960.0000000    0.2445546
500000.0000000    0.2451772
500040.0000000    0.2455767
500080.0000000    0.2582441
500120.0000000    0.2672372
500160.0000000    0.2572575
500200.0000000    0.2824209
500240.0000000    0.2672386
500280.0000000    0.2636502
500320.0000000    0.2538607
500360.0000000    0.2474537
500400.0000000    0.2437028
500440.0000000    0.2393771
500480.0000000    0.2541115
500520.0000000    0.2519287
500560.0000000    0.2692053
500600.0000000    0.2503654
500640.0000000    0.2503809
500680.0000000    0.2611504
500720.0000000    0.2752744
500760.0000000    0.2539989
500800.0000000    0.2397280
500840.0000000    0.2433122
500880.0000000    0.2448308
500920.0000000    0.2404759
500960.0000000    0.2484393
501000.0000000    0.2489473
501040.0000000    0.2533700
501080.0000000    0.2662421
501120.0000000    0.2419465
501160.0000000    0.2498540
501200.0000000    0.2536545
501240.0000000    0.2389567
501280.0000000    0.2277814
501320.0000000    0.2418867
501360.0000000    0.2390542
501400.0000000    0.2557813
501440.0000000    0.2409046
501480.0000000    0.2529937
501520.0000000    0.2493906
501560.0000000    0.2361755
501600.0000000    0.2231521
501640.0000000    0.2324436
501680.0000000    0.2316757
501720.0000000    0.2426615
501760.0000000    0.2537385
501800.0000000    0.2376039
501840.0000000    0.2191005
501880.0000000    0.2364863
501920.0000000    0.2503352
501960.0000000    0.2372833
502000.0000000    0.2574805
502040.0000000    0.2645052
502080.0000000    0.2442756
502120.0000000    0.2567480
502160.0000000    0.2618427
502200.0000000    0.2545869
502240.0000000    0.2844887
502280.0000000    0.2587369
502320.0000000    0.2787923
502360.0000000    0.2854041
502400.0000000    0.2601372
502440.0000000    0.2446538
502480.0000000    0.2393818
502520.0000000    0.2508553
502560.0000000    0.2433498
502600.0000000    0.2558209
502640.0000000    0.2528614
502680.0000000    0.2417569
502720.0000000    0.2712975
502760.0000000    0.2698092
502800.0000000    0.2522064
502840.0000000    0.2460265
502880.0000000    0.2322713
502920.0000000    0.2355064
502960.0000000    0.2446011
503000.0000000    0.2142939
503040.0000000    0.2414546
503080.0000000    0.2292325
503120.0000000    0.2267391
503160.0000000    0.2307201
503200.0000000    0.2395075
503240.0000000    0.2238844
503280.0000000    0.2199058
503320.0000000    0.2154744
503360.0000000    0.2144533
503400.0000000    0.2337710
503440.0000000    0.2236493
503480.0000000    0.2307457
503520.0000000    0.2297845
503560.0000000    0.2310217
503600.0000000    0.2284577
503640.0000000    0.2314702
503680.0000000    0.2446368
503720.0000000    0.2313745
503760.0000000    0.2392755
503800.0000000    0.2462309
503840.0000000    0.2560311
503880.0000000    0.2591073
503920.0000000    0.2455885
503960.0000000    0.2603036
504000.0000000    0.2366032
504040.0000000    0.2631560
504080.0000000    0.2555614
504120.0000000    0.2475798
504160.0000000    0.2509964
504200.0000000    0.2563063
504240.0000000    0.2433829
504280.0000000    0.2656177
504320.0000000    0.2465788
504360.0000000    0.2544133
504400.0000000    0.2446866
504440.0000000    0.2400428
504480.0000000    0.2486119
504520.0000000    0.2423334
504560.0000000    0.2640921
504600.0000000    0.2519104
504640.0000000    0.2469675
504680.0000000    0.2446588
504720.0000000    0.2421063
504760.0000000    0.2703845
504800.0000000    0.2439894
504840.0000000    0.2659271
504880.0000000    0.2400479
504920.0000000    0.2490672
504960.0000000    0.2574547
505000.0000000    0.2611662
505040.0000000    0.2388896
505080.0000000    0.2419180
505120.0000000    0.2520554
505160.0000000    0.2418941
505200.0000000    0.2631703
505240.0000000    0.2483625
505280.0000000    0.2546481
505320.0000000    0.2542586
505360.0000000    0.2537940
505400.0000000    0.2546694
505440.0000000    0.2321339
505480.0000000    0.2536274
505520.0000000    0.2454169
505560.0000000    0.2340373
505600.0000000    0.2413668
505640.0000000    0.2507393
505680.0000000    0.2284361
505720.0000000    0.2358160
505760.0000000    0.2381874
505800.0000000    0.2448057
505840.0000000    0.2477557
505880.0000000    0.2490924
505920.0000000    0.2445747
505960.0000000    0.2463529
506000.0000000    0.2385062
506040.0000000    0.2372174
506080.0000000    0.2328001
506120.0000000    0.2389534
506160.0000000    0.2205480
506200.0000000    0.2527618
506240.0000000    0.2392038
506280.0000000    0.2508121
506320.0000000    0.2509788
506360.0000000    0.2363531
506400.0000000    0.2394642
506440.0000000    0.2523077
506480.0000000    0.2640620
506520.0000000    0.2516859
506560.0000000    0.2464825
506600.0000000    0.2560412
506640.0000000    0.2410425
506680.0000000    0.2470915
506720.0000000    0.2449063
506760.0000000    0.2286439
506800.0000000    0.2389999
506840.0000000    0.2341183
506880.0000000    0.2212338
506920.0000000    0.2517582
506960.0000000    0.2220556
507000.0000000    0.2403692
507040.0000000    0.2439849
507080.0000000    0.2295474
507120.0000000    0.2343617
507160.0000000    0.2287363
507200.0000000    0.2587339
507240.0000000    0.2306618
507280.0000000    0.2549857
507320.0000000    0.2454017
507360.0000000    0.2575887
507400.0000000    0.2337457
507440.0000000    0.2401303
507480.0000000    0.2287907
507520.0000000    0.2418535
507560.0000000    0.2358402
507600.0000000    0.2333512
507640.0000000    0.2451759
507680.0000000    0.2416339
507720.0000000    0.2558643
507760.0000000    0.2367741
507800.0000000    0.2300578
507840.0000000    0.2421836
507880.0000000    0.2603185
507920.0000000    0.2395110
507960.0000000    0.2291258
508000.0000000    0.2487344
508040.0000000    0.2511092
508080.0000000    0.2449436
508120.0000000    0.2303802
508160.0000000    0.2578628
508200.0000000    0.2530187
508240.0000000    0.2638889
508280.0000000    0.2385648
508320.0000000    0.2728402
508360.0000000    0.2414837
508400.0000000    0.2470926
508440.0000000    0.2573761
508480.0000000    0.2344360
508520.0000000    0.2663481
508560.0000000    0.2604863
508600.0000000    0.2740422
508640.0000000    0.2541925
508680.0000000    0.2434402
508720.0000000    0.2601156
508760.0000000    0.2390398
508800.0000000    0.2368385
508840.0000000    0.2472388
508880.0000000    0.2414448
508920.0000000    0.2538322
508960.0000000    0.2329635
509000.0000000    0.2371130
509040.0000000    0.2381565
509080.0000000    0.2653859
509120.0000000    0.2423920
509160.0000000    0.2326689
509200.0000000    0.2538769
509240.0000000    0.2514898
509280.0000000    0.2467193
509320.0000000    0.2510650
509360.0000000    0.2605550
509400.0000000    0.2378671
509440.0000000    0.2435658
509480.0000000    0.2642429
509520.0000000    0.2478794
509560.0000000    0.2480947
509600.0000000    0.2624940
509640.0000000    0.2595070
509680.0000000    0.2552255
509720.0000000    0.2825222
509760.0000000    0.2743621
509800.0000000    0.2744653
509840.0000000    0.2626685
509880.0000000    0.2810975
509920.0000000    0.2645954
509960.0000000    0.2667477
510000.0000000    0.2663214
510040.0000000    0.2676429
510080.0000000    0.2852239
510120.0000000    0.2694175
510160.0000000    0.2442121
510200.0000000    0.2473301
510240.0000000    0.2470949
510280.0000000    0.2323589
510320.0000000    0.2632572
510360.0000000    0.2482107
510400.0000000    0.2655312
510440.0000000    0.2595189
510480.0000000    0.2460328
510520.0000000    0.2418875
510560.0000000    0.2488709
510600.0000000    0.2542181
510640.0000000    0.2628744
510680.0000000    0.2742866
510720.0000000    0.2749788
510760.0000000    0.2760925
510800.0000000    0.2277666
510840.0000000    0.2538221
510880.0000000    0.2640905
510920.0000000    0.2619672
510960.0000000    0.2556477
511000.0000000    0.2512661
511040.0000000    0.2438364
511080.0000000    0.2374798
511120.0000000    0.2594411
511160.0000000    0.2723163
511200.0000000    0.2760628
511240.0000000    0.2767533
511280.0000000    0.2595035
511320.0000000    0.2733952
511360.0000000    0.2552382
511400.0000000    0.2628835
511440.0000000    0.2654642
511480.0000000    0.2503966
511520.0000000    0.2611912
511560.0000000    0.2401919
511600.0000000    0.2448085
511640.0000000    0.2602195
511680.0000000    0.2539319
511720.0000000    0.2303789
511760.0000000    0.2586830
511800.0000000    0.2627080
511840.0000000    0.2520649
511880.0000000    0.2498252
511920.0000000    0.2506801
511960.0000000    0.2757587
512000.0000000    0.2638908
512040.0000000    0.2465604
512080.0000000    0.2598931
512120.0000000    0.2548628
512160.0000000    0.2573116
512200.0000000    0.2623753
512240.0000000    0.2703125
512280.0000000    0.2594023
512320.0000000    0.2695790
512360.0000000    0.2589583
512400.0000000    0.2590851
512440.0000000    0.2658537
512480.0000000    0.2711841
512520.0000000    0.2633351
512560.0000000    0.2785984
512600.0000000    0.2743853
512640.0000000    0.2539249
512680.0000000    0.2608408
512720.0000000    0.2560119
512760.0000000    0.2674262
512800.0000000    0.2648216
512840.0000000    0.2653754
512880.0000000    0.2525767
512920.0000000    0.2759731
512960.0000000    0.2724901
513000.0000000    0.2660812
513040.0000000    0.2678417
513080.0000000    0.2583431
513120.0000000    0.2522887
513160.0000000    0.2394027
513200.0000000    0.2305783
513240.0000000    0.2559800
513280.0000000    0.2552878
513320.0000000    0.2434794
513360.0000000    0.2607213
513400.0000000    0.2826108
513440.0000000    0.2548499
513480.0000000    0.2474415
513520.0000000    0.2537247
513560.0000000    0.2448982
513600.0000000    0.2410631
513640.0000000    0.2487326
513680.0000000    0.2411344
513720.0000000    0.2436433
513760.0000000    0.2619875
513800.0000000    0.2424092
513840.0000000    0.2569900
513880.0000000    0.2512410
513920.0000000    0.2264574
513960.0000000    0.2464715
514000.0000000    0.2540139
514040.0000000    0.2419235
514080.0000000    0.2568840
514120.0000000    0.2309723
514160.0000000    0.2610333
514200.0000000    0.2296016
514240.0000000    0.2449126
514280.0000000    0.2642723
514320.0000000    0.2460802
514360.0000000    0.2551926
514400.0000000    0.2515657
514440.0000000    0.2576616
514480.0000000    0.2443197
514520.0000000    0.2505063
514560.0000000    0.2490798
514600.0000000    0.2685471
514640.0000000    0.2683535
514680.0000000    0.2485736
514720.0000000    0.2558948
514760.0000000    0.2397541
514800.0000000    0.2371002
514840.0000000    0.2623626
514880.0000000    0.2340498
514920.0000000    0.2443081
514960.0000000    0.2593231
515000.0000000    0.2584072
515040.0000000    0.2627046
515080.0000000    0.2512389
515120.0000000    0.2284938
515160.0000000    0.2385191
515200.0000000    0.2362809
515240.0000000    0.2271179
515280.0000000    0.2221649
515320.0000000    0.2469302
515360.0000000    0.2456765
515400.0000000    0.2563968
515440.0000000    0.2290689
515480.0000000    0.2403761
515520.0000000    0.2485425
515560.0000000    0.2651959
515600.0000000    0.2675351
515640.0000000    0.2715835
515680.0000000    0.2592376
515720.0000000    0.2438057
515760.0000000    0.2633698
515800.0000000    0.2527613
515840.0000000    0.2405079
515880.0000000    0.2768778
515920.0000000    0.2720809
515960.0000000    0.2602137
516000.0000000    0.2973525
516040.0000000    0.2806849
516080.0000000    0.2779674
516120.0000000    0.2465840
516160.0000000    0.2577750
516200.0000000    0.2723823
516240.0000000    0.2452648
516280.0000000    0.2588804
516320.0000000    0.2412179
516360.0000000    0.2365283
516400.0000000    0.2522242
516440.0000000    0.2740933
516480.0000000    0.2487439
516520.0000000    0.2486634
516560.0000000    0.2370157
516600.0000000    0.2640602
516640.0000000    0.2536996
516680.0000000    0.2422050
516720.0000000    0.2595902
516760.0000000    0.2519192
516800.0000000    0.2719620
516840.0000000    0.2524356
516880.0000000    0.2651417
516920.0000000    0.2425438
516960.0000000    0.2397148
517000.0000000    0.2499597
517040.0000000    0.2603299
517080.0000000    0.2469413
517120.0000000    0.2523064
517160.0000000    0.2199481
517200.0000000    0.2309571
517240.0000000    0.2426389
517280.0000000    0.2443332
517320.0000000    0.2504077
517360.0000000    0.2427922
517400.0000000    0.2461546
517440.0000000    0.2394432
517480.0000000    0.2395436
517520.0000000    0.2452389
517560.0000000    0.2740355
517600.0000000    0.2557490
517640.0000000    0.2361248
517680.0000000    0.2293612
517720.0000000    0.2375818
517760.0000000    0.2290077
517800.0000000    0.2178251
517840.0000000    0.2332254
517880.0000000    0.2524916
517920.0000000    0.2626632
517960.0000000    0.2606660
518000.0000000    0.2489501
518040.0000000    0.2486485
518080.0000000    0.2385595
518120.0000000    0.2537746
518160.0000000    0.2347002
518200.0000000    0.2397208
518240.0000000    0.2618510
518280.0000000    0.2531150
518320.0000000    0.2651421
518360.0000000    0.2632549
518400.0000000    0.2502683
518440.0000000    0.2718498
518480.0000000    0.2946236
518520.0000000    0.2644252
518560.0000000    0.2475147
518600.0000000    0.2543793
518640.0000000    0.2672641
518680.0000000    0.2950943
518720.0000000    0.2796231
518760.0000000    0.2603099
518800.0000000    0.2688342
518840.0000000    0.2644566
518880.0000000    0.2531206
518920.0000000    0.2674423
518960.0000000    0.2748525
519000.0000000    0.2739471
519040.0000000    0.2857813
519080.0000000    0.2836637
519120.0000000    0.2637306
519160.0000000    0.2884978
519200.0000000    0.2785764
519240.0000000    0.2667621
519280.0000000    0.2477258
519320.0000000    0.2474016
519360.0000000    0.2636518
519400.0000000    0.2647902
519440.0000000    0.2673749
519480.0000000    0.2599438
519520.0000000    0.2767260
519560.0000000    0.2898262
519600.0000000    0.2494707
519640.0000000    0.2476648
519680.0000000    0.2384709
519720.0000000    0.2525810
519760.0000000    0.2492332
519800.0000000    0.2686145
519840.0000000    0.2509622
519880.0000000    0.2746926
519920.0000000    0.2667617
519960.0000000    0.2401085
520000.0000000    0.2794205
520040.0000000    0.2740766
520080.0000000    0.2648885
520120.0000000    0.2800669
520160.0000000    0.2742932
520200.0000000    0.2644407
520240.0000000    0.2650596
520280.0000000    0.2747379
520320.0000000    0.2533009
520360.0000000    0.2680128
520400.0000000    0.2714134
520440.0000000    0.2626706
520480.0000000    0.2692980
520520.0000000    0.2613542
520560.0000000    0.2584136
520600.0000000    0.2631227
520640.0000000    0.2764652
520680.0000000    0.2654018
520720.0000000    0.2655058
520760.0000000    0.2720782
520800.0000000    0.2592897
520840.0000000    0.2692041
520880.0000000    0.2598228
520920.0000000    0.2406740
520960.0000000    0.2465442
521000.0000000    0.2805844
521040.0000000    0.2799676
521080.0000000    0.2755246
521120.0000000    0.2602120
521160.0000000    0.2379005
521200.0000000    0.2473464
521240.0000000    0.2421325
521280.0000000    0.2314520
521320.0000000    0.2722501
521360.0000000    0.2600490
521400.0000000    0.2530351
521440.0000000    0.2413516
521480.0000000    0.2440362
521520.0000000    0.2472248
521560.0000000    0.2203950
521600.0000000    0.2240203
521640.0000000    0.2028359
521680.0000000    0.2301818
521720.0000000    0.2105936
521760.0000000    0.2317348
521800.0000000    0.2149239
521840.0000000    0.2371501
521880.0000000    0.1997586
521920.0000000    0.2225237
521960.0000000    0.2121721
522000.0000000    0.2043632
522040.0000000    0.2002003
522080.0000000    0.1974256
522120.0000000    0.2204896
522160.0000000    0.2035952
522200.0000000    0.2004318
522240.0000000    0.2025431
522280.0000000    0.1997891
522320.0000000    0.2041965
522360.0000000    0.2319768
522400.0000000    0.2188320
522440.0000000    0.2397570
522480.0000000    0.2115436
522520.0000000    0.2128803
522560.0000000    0.2129687
522600.0000000    0.2161151
522640.0000000    0.2418558
522680.0000000    0.2097268
522720.0000000    0.2103859
522760.0000000    0.2187148
522800.0000000    0.2239956
522840.0000000    0.2290722
522880.0000000    0.2342908
522920.0000000    0.2251129
522960.0000000    0.2507612
523000.0000000    0.2414645
523040.0000000    0.2293382
523080.0000000    0.2486126
523120.0000000    0.2372451
523160.0000000    0.2267487
523200.0000000    0.2281223
523240.0000000    0.2460957
523280.0000000    0.2267990
523320.0000000    0.2240294
523360.0000000    0.2116158
523400.0000000    0.2224209
523440.0000000    0.2421894
523480.0000000    0.2372612
523520.0000000    0.2255914
523560.0000000    0.2447835
523600.0000000    0.2325755
523640.0000000    0.2251632
523680.0000000    0.2278380
523720.0000000    0.2467513
523760.0000000    0.2250796
523800.0000000    0.2339597
523840.0000000    0.2190363
523880.0000000    0.2137118
523920.0000000    0.2292617
523960.0000000    0.2270234
524000.0000000    0.2228102
524040.0000000    0.2288394
524080.0000000    0.2308662
524120.0000000    0.2386629
524160.0000000    0.2378688
524200.0000000    0.2476869
524240.0000000    0.2364074
524280.0000000    0.2472460
524320.0000000    0.2397392
524360.0000000    0.2296288
524400.0000000    0.2109171
524440.0000000    0.2191020
524480.0000000    0.2363817
524520.0000000    0.2465075
524560.0000000    0.2439756
524600.0000000    0.2493887
524640.0000000    0.2198184
524680.0000000    0.2282590
524720.0000000    0.2346546
524760.0000000    0.2272898
524800.0000000    0.2164591
524840.0000000    0.2379948
524880.0000000    0.2307146
524920.0000000    0.2320601
524960.0000000    0.2283701
525000.0000000    0.2533018
525040.0000000    0.2180021
525080.0000000    0.2519651
525120.0000000    0.2350567
525160.0000000    0.2372837
525200.0000000    0.2483824
525240.0000000    0.2580505
525280.0000000    0.2445077
525320.0000000    0.2477074
525360.0000000    0.2136131
525400.0000000    0.2384051
525440.0000000    0.2331523
525480.0000000    0.2157029
525520.0000000    0.2296707
525560.0000000    0.2354196
525600.0000000    0.2376652
525640.0000000    0.2149740
525680.0000000    0.2291995
525720.0000000    0.2403381
525760.0000000    0.2484012
525800.0000000    0.2446539
525840.0000000    0.2335739
525880.0000000    0.2746221
525920.0000000    0.2339122
525960.0000000    0.2234932
526000.0000000    0.2272869
526040.0000000    0.2389814
526080.0000000    0.2424769
526120.0000000    0.2483921
526160.0000000    0.2339082
526200.0000000    0.2315123
526240.0000000    0.2246341
526280.0000000    0.2297021
526320.0000000    0.2310674
526360.0000000    0.2330042
526400.0000000    0.2412673
526440.0000000    0.2312899
526480.0000000    0.2496801
526520.0000000    0.2217695
526560.0000000    0.2180278
526600.0000000    0.2360133
526640.0000000    0.2195374
526680.0000000    0.2268344
526720.0000000    0.2290747
526760.0000000    0.2185034
526800.0000000    0.2353050
526840.0000000    0.2379511
526880.0000000    0.2407189
526920.0000000    0.2508751
526960.0000000    0.2464295
527000.0000000    0.2324859
527040.0000000    0.2426898
527080.0000000    0.2495862
527120.0000000    0.2281442
527160.0000000    0.2448076
527200.0000000    0.2421870
527240.0000000    0.2444454
527280.0000000    0.2612571
527320.0000000    0.2531953
527360.0000000    0.2475565
527400.0000000    0.2434099
527440.0000000    0.2728788
527480.0000000    0.2501345
527520.0000000    0.2531568
527560.0000000    0.2779243
527600.0000000    0.2612111
527640.0000000    0.2530276
527680.0000000    0.2484576
527720.0000000    0.2532822
527760.0000000    0.2593689
527800.0000000    0.2574333
527840.0000000    0.2531465
527880.0000000    0.2608207
527920.0000000    0.2764666
527960.0000000    0.2570813
528000.0000000    0.2658236
528040.0000000    0.2720138
528080.0000000    0.2655664
528120.0000000    0.2626560
528160.0000000    0.2702216
528200.0000000    0.2549671
528240.0000000    0.2703748
528280.0000000    0.2673219
528320.0000000    0.2662134
528360.0000000    0.2640705
528400.0000000    0.2699769
528440.0000000    0.2803880
528480.0000000    0.2532743
528520.0000000    0.2452374
528560.0000000    0.2802294
528600.0000000    0.2646618
528640.0000000    0.2739593
528680.0000000    0.2772940
528720.0000000    0.2595572
528760.0000000    0.2491754
528800.0000000    0.2569513
528840.0000000    0.2414658
528880.0000000    0.2444390
528920.0000000    0.2653503
528960.0000000    0.2758724
529000.0000000    0.2755367
529040.0000000    0.2841641
529080.0000000    0.2821378
529120.0000000    0.2562629
529160.0000000    0.2670724
529200.0000000    0.2584383
529240.0000000    0.2635117
529280.0000000    0.2690472
529320.0000000    0.2932487
529360.0000000    0.2855527
529400.0000000    0.2629974
529440.0000000    0.2504393
529480.0000000    0.2562076
529520.0000000    0.2701558
529560.0000000    0.2686693
529600.0000000    0.2674952
529640.0000000    0.2755307
529680.0000000    0.2745401
529720.0000000    0.2853204
529760.0000000    0.2863648
529800.0000000    0.2973639
529840.0000000    0.2894562
529880.0000000    0.2581746
529920.0000000    0.2674139
529960.0000000    0.2724561
530000.0000000    0.2554267
530040.0000000    0.2899077
530080.0000000    0.2745031
530120.0000000    0.2831525
530160.0000000    0.2548163
530200.0000000    0.2662534
530240.0000000    0.2747525
530280.0000000    0.2586846
530320.0000000    0.2829452
530360.0000000    0.2741305
530400.0000000    0.2790565
530440.0000000    0.2575634
530480.0000000    0.2824761
530520.0000000    0.2596388
530560.0000000    0.2528687
530600.0000000    0.2631694
530640.0000000    0.2765685
530680.0000000    0.2943708
530720.0000000    0.2909210
530760.0000000    0.2954620
530800.0000000    0.2996951
530840.0000000    0.2849516
530880.0000000    0.2990287
530920.0000000    0.2889166
530960.0000000    0.2873347
531000.0000000    0.2690129
531040.0000000    0.2865752
531080.0000000    0.2813658
531120.0000000    0.2809926
531160.0000000    0.2735721
531200.0000000    0.2799642
531240.0000000    0.2907569
531280.0000000    0.2852276
531320.0000000    0.2559566
531360.0000000    0.2582790
531400.0000000    0.2800573
531440.0000000    0.2807643
531480.0000000    0.2560467
531520.0000000    0.2604198
531560.0000000    0.2567247
531600.0000000    0.2739494
531640.0000000    0.2901085
531680.0000000    0.2993572
531720.0000000    0.2799987
531760.0000000    0.2928716
531800.0000000    0.2732659
531840.0000000    0.2630811
531880.0000000    0.2792859
531920.0000000    0.2700337
531960.0000000    0.2667852
532000.0000000    0.2577597
532040.0000000    0.2581804
532080.0000000    0.2723201
532120.0000000    0.2632540
532160.0000000    0.2501161
532200.0000000    0.2712545
532240.0000000    0.2661178
532280.0000000    0.2739296
532320.0000000    0.2838114
532360.0000000    0.2777299
532400.0000000    0.2574213
532440.0000000    0.2744565
532480.0000000    0.2675673
532520.0000000    0.2759019
532560.0000000    0.2905197
532600.0000000    0.2614116
532640.0000000    0.2596155
532680.0000000    0.2645514
532720.0000000    0.2566058
532760.0000000    0.2639886
532800.0000000    0.2923969
532840.0000000    0.2888725
532880.0000000    0.2450229
532920.0000000    0.2790915
532960.0000000    0.2795892
533000.0000000    0.3039309
533040.0000000    0.2687068
533080.0000000    0.2929833
533120.0000000    0.2725205
533160.0000000    0.2471104
533200.0000000    0.2555268
533240.0000000    0.2673624
533280.0000000    0.2526148
533320.0000000    0.2413420
533360.0000000    0.2723843
533400.0000000    0.2648892
533440.0000000    0.2639809
533480.0000000    0.2564233
533520.0000000    0.2761874
533560.0000000    0.2745883
533600.0000000    0.2610391
533640.0000000    0.2518016
533680.0000000    0.2585169
533720.0000000    0.2733135
533760.0000000    0.2549852
533800.0000000    0.2709369
533840.0000000    0.2563493
533880.0000000    0.2369769
533920.0000000    0.2522433
533960.0000000    0.2463390
534000.0000000    0.2414818
534040.0000000    0.2635218
534080.0000000    0.2696711
534120.0000000    0.2689077
534160.0000000    0.2703573
534200.0000000    0.2647672
534240.0000000    0.2701446
534280.0000000    0.2679080
534320.0000000    0.2711805
534360.0000000    0.2796383
534400.0000000    0.2850622
534440.0000000    0.2753382
534480.0000000    0.3082758
534520.0000000    0.2929578
534560.0000000    0.3091149
534600.0000000    0.2797228
534640.0000000    0.2891309
534680.0000000    0.2798665
534720.0000000    0.2841721
534760.0000000    0.2722227
534800.0000000    0.2857522
534840.0000000    0.2898755
534880.0000000    0.2744766
534920.0000000    0.2757539
534960.0000000    0.2518385
535000.0000000    0.2798410
535040.0000000    0.2644774
535080.0000000    0.2678329
535120.0000000    0.2539136
535160.0000000    0.2476702
535200.0000000    0.2408148
535240.0000000    0.2397707
535280.0000000    0.2499612
535320.0000000    0.2797526
535360.0000000    0.2714743
535400.0000000    0.2571869
535440.0000000    0.2621865
535480.0000000    0.2468721
535520.0000000    0.2592956
535560.0000000    0.2683485
535600.0000000    0.2642733
535640.0000000    0.2558409
535680.0000000    0.2600430
535720.0000000    0.2760003
535760.0000000    0.2772101
535800.0000000    0.2603999
535840.0000000    0.2579554
535880.0000000    0.2500840
535920.0000000    0.2506947
535960.0000000    0.2463813
536000.0000000    0.2423800
536040.0000000    0.2684699
536080.0000000    0.2689513
536120.0000000    0.2673097
536160.0000000    0.2790831
536200.0000000    0.2690957
536240.0000000    0.2439279
536280.0000000    0.2754459
536320.0000000    0.2732075
536360.0000000    0.2576931
536400.0000000    0.2584808
536440.0000000    0.2771417
536480.0000000    0.2511299
536520.0000000    0.2709631
536560.0000000    0.2688249
536600.0000000    0.2570961
536640.0000000    0.2568254
536680.0000000    0.2483531
536720.0000000    0.2551943
536760.0000000    0.2500891
536800.0000000    0.2821336
536840.0000000    0.2615194
536880.0000000    0.2497714
536920.0000000    0.2618081
536960.0000000    0.2620152
537000.0000000    0.2515702
537040.0000000    0.2616630
537080.0000000    0.2506118
537120.0000000    0.2278952
537160.0000000    0.2600180
537200.0000000    0.2506684
537240.0000000    0.2731008
537280.0000000    0.2479326
537320.0000000    0.2582151
537360.0000000    0.2531680
537400.0000000    0.2575412
537440.0000000    0.2551431
537480.0000000    0.2390466
537520.0000000    0.2526355
537560.0000000    0.2465150
537600.0000000    0.2422139
537640.0000000    0.2538755
537680.0000000    0.2487251
537720.0000000    0.2602978
537760.0000000    0.2575044
537800.0000000    0.2466411
537840.0000000    0.2337387
537880.0000000    0.2360633
537920.0000000    0.2597418
537960.0000000    0.2757450
538000.0000000    0.2736568
538040.0000000    0.2691249
538080.0000000    0.2477579
538120.0000000    0.2338677
538160.0000000    0.2569189
538200.0000000    0.2330480
538240.0000000    0.2534884
538280.0000000    0.2452354
538320.0000000    0.2344284
538360.0000000    0.2432790
538400.0000000    0.2370567
538440.0000000    0.2406586
538480.0000000    0.2463388
538520.0000000    0.2505225
538560.0000000    0.2468454
538600.0000000    0.2720522
538640.0000000    0.2715332
538680.0000000    0.2732136
538720.0000000    0.2397287
538760.0000000    0.2614732
538800.0000000    0.2380970
538840.0000000    0.2571457
538880.0000000    0.2727934
538920.0000000    0.2472713
538960.0000000    0.2660873
539000.0000000    0.2602994
539040.0000000    0.2598760
539080.0000000    0.2705221
539120.0000000    0.2805416
539160.0000000    0.2514538
539200.0000000    0.2497309
539240.0000000    0.2423688
539280.0000000    0.2388842
539320.0000000    0.2479499
539360.0000000    0.2497436
539400.0000000    0.2587792
539440.0000000    0.2388566
539480.0000000    0.2342701
539520.0000000    0.2503256
539560.0000000    0.2497648
539600.0000000    0.2451405
539640.0000000    0.2280145
539680.0000000    0.2542496
539720.0000000    0.2518006
539760.0000000    0.2614721
539800.0000000    0.2569587
539840.0000000    0.2477584
539880.0000000    0.2265933
539920.0000000    0.2606550
539960.0000000    0.2399082
540000.0000000    0.2618237
540040.0000000    0.2585970
540080.0000000    0.2507796
540120.0000000    0.2583323
540160.0000000    0.2628176
540200.0000000    0.2639326
540240.0000000    0.2497315
540280.0000000    0.2560321
540320.0000000    0.2417905
540360.0000000    0.2837036
540400.0000000    0.2660635
540440.0000000    0.2542033
540480.0000000    0.2556655
540520.0000000    0.2403481
540560.0000000    0.2566359
540600.0000000    0.2512575
540640.0000000    0.2382192
540680.0000000    0.2569484
540720.0000000    0.2368985
540760.0000000    0.2689987
540800.0000000    0.2401688
540840.0000000    0.2565693
540880.0000000    0.2581255
540920.0000000    0.2584996
540960.0000000    0.2634839
541000.0000000    0.2574156
541040.0000000    0.2827856
541080.0000000    0.2647693
541120.0000000    0.2676976
541160.0000000    0.2699555
541200.0000000    0.2784832
541240.0000000    0.2799172
541280.0000000    0.2800523
541320.0000000    0.2996636
541360.0000000    0.2680974
541400.0000000    0.2540957
541440.0000000    0.2557748
541480.0000000    0.2583353
541520.0000000    0.2674397
541560.0000000    0.2654343
541600.0000000    0.2775653
541640.0000000    0.2606540
541680.0000000    0.2575262
541720.0000000    0.2683894
541760.0000000    0.2591264
541800.0000000    0.2779694
541840.0000000    0.2772770
541880.0000000    0.2691461
541920.0000000    0.2758133
541960.0000000    0.2855150
542000.0000000    0.2949604
542040.0000000    0.2824747
542080.0000000    0.2984489
542120.0000000    0.2992381
542160.0000000    0.2981500
542200.0000000    0.2829478
542240.0000000    0.2921309
542280.0000000    0.2930756
542320.0000000    0.2767100
542360.0000000    0.2557012
542400.0000000    0.2696617
542440.0000000    0.2692088
542480.0000000    0.2594520
542520.0000000    0.2673986
542560.0000000    0.2601938
542600.0000000    0.2582223
542640.0000000    0.2696007
542680.0000000    0.2662095
542720.0000000    0.2447447
542760.0000000    0.2576147
542800.0000000    0.2676324
542840.0000000    0.2733552
542880.0000000    0.2747745
542920.0000000    0.2865500
542960.0000000    0.2672060
543000.0000000    0.2836825
543040.0000000    0.2828915
543080.0000000    0.2743447
543120.0000000    0.2790876
543160.0000000    0.2887674
543200.0000000    0.2617352
543240.0000000    0.2688279
543280.0000000    0.2722827
543320.0000000    0.2787682
543360.0000000    0.2736073
543400.0000000    0.2892897
543440.0000000    0.2891830
543480.0000000    0.2789285
543520.0000000    0.2858498
543560.0000000    0.2822582
543600.0000000    0.2752125
543640.0000000    0.2633150
543680.0000000    0.2639867
543720.0000000    0.2596752
543760.0000000    0.2511297
543800.0000000    0.2704664
543840.0000000    0.2491648
543880.0000000    0.2466870
543920.0000000    0.2533802
543960.0000000    0.2554263
544000.0000000    0.2628042
544040.0000000    0.2656805
544080.0000000    0.2599439
544120.0000000    0.2675497
544160.0000000    0.2528295
544200.0000000    0.2653041
544240.0000000    0.2713109
544280.0000000    0.2797845
544320.0000000    0.2716206
544360.0000000    0.2810068
544400.0000000    0.2761804
544440.0000000    0.2607565
544480.0000000    0.2791398
544520.0000000    0.2705857
544560.0000000    0.2750166
544600.0000000    0.2780189
544640.0000000    0.2633129
544680.0000000    0.2764924
544720.0000000    0.2853916
544760.0000000    0.2770255
544800.0000000    0.2890412
544840.0000000    0.2732841
544880.0000000    0.2862778
544920.0000000    0.2910176
544960.0000000    0.2880482
545000.0000000    0.3000278
545040.0000000    0.2802685
545080.0000000    0.2729222
545120.0000000    0.2530104
545160.0000000    0.2487279
545200.0000000    0.2673936
545240.0000000    0.2612840
545280.0000000    0.2635383
545320.0000000    0.2739498
545360.0000000    0.2718638
545400.0000000    0.2812587
545440.0000000    0.3021250
545480.0000000    0.3038145
545520.0000000    0.2772258
545560.0000000    0.2785258
545600.0000000    0.2882871
545640.0000000    0.2901398
545680.0000000    0.2925963
545720.0000000    0.2852551
545760.0000000    0.3092254
545800.0000000    0.2898208
545840.0000000    0.2925521
545880.0000000    0.2801711
545920.0000000    0.2667297
545960.0000000    0.2635507
546000.0000000    0.3186786
546040.0000000    0.2664207
546080.0000000    0.2882185
546120.0000000    0.2877208
546160.0000000    0.3004678
546200.0000000    0.2646674
546240.0000000    0.2665918
546280.0000000    0.2801521
546320.0000000    0.3305877
546360.0000000    0.2944778
546400.0000000    0.2848470
546440.0000000    0.2800422
546480.0000000    0.2843913
546520.0000000    0.2782782
546560.0000000    0.2716430
546600.0000000    0.2795915
546640.0000000    0.2809269
546680.0000000    0.2708265
546720.0000000    0.2718671
546760.0000000    0.2780308
546800.0000000    0.2891468
546840.0000000    0.2703517
546880.0000000    0.2874826
546920.0000000    0.2786239
546960.0000000    0.2681073
547000.0000000    0.2734975
547040.0000000    0.2691526
547080.0000000    0.2549930
547120.0000000    0.2500370
547160.0000000    0.2584887
547200.0000000    0.2697594
547240.0000000    0.2928313
547280.0000000    0.2707404
547320.0000000    0.2846044
547360.0000000    0.2914613
547400.0000000    0.2699278
547440.0000000    0.2939382
547480.0000000    0.2754498
547520.0000000    0.2817462
547560.0000000    0.2880919
547600.0000000    0.2949836
547640.0000000    0.2858494
547680.0000000    0.2879196
547720.0000000    0.2844541
547760.0000000    0.2748935
547800.0000000    0.2769018
547840.0000000    0.2642754
547880.0000000    0.2682704
547920.0000000    0.2722555
547960.0000000    0.2532814
548000.0000000    0.2611776
548040.0000000    0.2613255
548080.0000000    0.2588355
548120.0000000    0.2722481
548160.0000000    0.2559645
548200.0000000    0.2691337
548240.0000000    0.2659599
548280.0000000    0.3021677
548320.0000000    0.2874797
548360.0000000    0.2820020
548400.0000000    0.2842540
548440.0000000    0.2884813
548480.0000000    0.2983223
548520.0000000    0.2686866
548560.0000000    0.2776835
548600.0000000    0.2562247
548640.0000000    0.2784962
548680.0000000    0.2681403
548720.0000000    0.2849360
548760.0000000    0.2780651
548800.0000000    0.2812078
548840.0000000    0.2788931
548880.0000000    0.2904173
548920.0000000    0.2655015
548960.0000000    0.2573449
549000.0000000    0.2788897
549040.0000000    0.2641529
549080.0000000    0.2407050
549120.0000000    0.2428424
549160.0000000    0.2716032
549200.0000000    0.2488058
549240.0000000    0.2461270
549280.0000000    0.2497164
549320.0000000    0.2568567
549360.0000000    0.2721106
549400.0000000    0.2782152
549440.0000000    0.2637719
549480.0000000    0.2510953
549520.0000000    0.2360658
549560.0000000    0.2582837
549600.0000000    0.2440817
549640.0000000    0.2489536
549680.0000000    0.2481568
549720.0000000    0.2476109
549760.0000000    0.2425980
549800.0000000    0.2460701
549840.0000000    0.2564908
549880.0000000    0.2371950
549920.0000000    0.2439451
549960.0000000    0.2378141
550000.0000000    0.2373437
550040.0000000    0.2702042
550080.0000000    0.2598648
550120.0000000    0.2605786
550160.0000000    0.2508434
550200.0000000    0.2674577
550240.0000000    0.2681752
550280.0000000    0.2539782
550320.0000000    0.2516502
550360.0000000    0.2677159
550400.0000000    0.2842304
550440.0000000    0.2896118
550480.0000000    0.2787936
550520.0000000    0.2940520
550560.0000000    0.2858656
550600.0000000    0.2880285
550640.0000000    0.2536646
550680.0000000    0.2711410
550720.0000000    0.2679504
550760.0000000    0.2641134
550800.0000000    0.2987154
550840.0000000    0.2902313
550880.0000000    0.2794327
550920.0000000    0.2888246
550960.0000000    0.3128594
551000.0000000    0.2834096
551040.0000000    0.3078445
551080.0000000    0.2946571
551120.0000000    0.2876498
551160.0000000    0.2872825
551200.0000000    0.3012954
551240.0000000    0.3172440
551280.0000000    0.2989250
551320.0000000    0.2799928
551360.0000000    0.2854286
551400.0000000    0.2845502
551440.0000000    0.2902642
551480.0000000    0.2905212
551520.0000000    0.2992197
551560.0000000    0.2936600
551600.0000000    0.2978351
551640.0000000    0.2730080
551680.0000000    0.2545549
551720.0000000    0.2603469
551760.0000000    0.2805993
551800.0000000    0.2899700
551840.0000000    0.2568640
551880.0000000    0.2545818
551920.0000000    0.2663817
551960.0000000    0.2868159
552000.0000000    0.2815386
552040.0000000    0.2781087
552080.0000000    0.2847818
552120.0000000    0.2552423
552160.0000000    0.2669233
552200.0000000    0.2674221
552240.0000000    0.2736714
552280.0000000    0.2732939
552320.0000000    0.2822595
552360.0000000    0.2529065
552400.0000000    0.2622833
552440.0000000    0.2837169
552480.0000000    0.2564205
552520.0000000    0.2565934
552560.0000000    0.2403479
552600.0000000    0.2735784
552640.0000000    0.2601343
552680.0000000    0.2613988
552720.0000000    0.2572222
552760.0000000    0.2543818
552800.0000000    0.2703404
552840.0000000    0.2687579
552880.0000000    0.2616383
552920.0000000    0.2697069
552960.0000000    0.2720341
553000.0000000    0.2511096
553040.0000000    0.2619652
553080.0000000    0.2689041
553120.0000000    0.2746519
553160.0000000    0.2821895
553200.0000000    0.2788639
553240.0000000    0.2710507
553280.0000000    0.2752213
553320.0000000    0.2978200
553360.0000000    0.2645464
553400.0000000    0.2856616
553440.0000000    0.2855226
553480.0000000    0.2683431
553520.0000000    0.2735073
553560.0000000    0.2677637
553600.0000000    0.2813674
553640.0000000    0.2753057
553680.0000000    0.2624639
553720.0000000    0.2719038
553760.0000000    0.2649468
553800.0000000    0.2731165
553840.0000000    0.2773834
553880.0000000    0.2631981
553920.0000000    0.2725259
553960.0000000    0.2763606
554000.0000000    0.2774316
554040.0000000    0.2753752
554080.0000000    0.2778629
554120.0000000    0.2938135
554160.0000000    0.2958835
554200.0000000    0.2849977
554240.0000000    0.2739192
554280.0000000    0.2653582
554320.0000000    0.2580858
554360.0000000    0.2767295
554400.0000000    0.2572565
554440.0000000    0.2900551
554480.0000000    0.2894061
554520.0000000    0.2682264
554560.0000000    0.2844467
554600.0000000    0.2684713
554640.0000000    0.2587755
554680.0000000    0.2854287
554720.0000000    0.2733752
554760.0000000    0.2597468
554800.0000000    0.2368502
554840.0000000    0.2848061
554880.0000000    0.2600385
554920.0000000    0.2674658
554960.0000000    0.2771321
555000.0000000    0.2736957
555040.0000000    0.2859653
555080.0000000    0.2724394
555120.0000000    0.2681120
555160.0000000    0.2624398
555200.0000000    0.2719703
555240.0000000    0.2571503
555280.0000000    0.2645619
555320.0000000    0.2866519
555360.0000000    0.2744091
555400.0000000    0.2607338
555440.0000000    0.2831984
555480.0000000    0.2694529
555520.0000000    0.2781284
555560.0000000    0.2646038
555600.0000000    0.2781510
555640.0000000    0.2879692
555680.0000000    0.2740593
555720.0000000    0.2702758
555760.0000000    0.2656339
555800.0000000    0.2509692
555840.0000000    0.2644127
555880.0000000    0.2600035
555920.0000000    0.2626832
555960.0000000    0.2630976
556000.0000000    0.2621793
556040.0000000    0.2726366
556080.0000000    0.2641335
556120.0000000    0.2715608
556160.0000000    0.2723846
556200.0000000    0.2557069
556240.0000000    0.2541471
556280.0000000    0.2740451
556320.0000000    0.2561956
556360.0000000    0.2811728
556400.0000000    0.2799734
556440.0000000    0.2723006
556480.0000000    0.2953719
556520.0000000    0.2992367
556560.0000000    0.2801549
556600.0000000    0.2797663
556640.0000000    0.2613618
556680.0000000    0.2721817
556720.0000000    0.2707698
556760.0000000    0.2813778
556800.0000000    0.2898864
556840.0000000    0.2800575
556880.0000000    0.2689761
556920.0000000    0.2827047
556960.0000000    0.2954990
557000.0000000    0.2958341
557040.0000000    0.2615222
557080.0000000    0.2565418
557120.0000000    0.2597315
557160.0000000    0.2728229
557200.0000000    0.2832311
557240.0000000    0.2608533
557280.0000000    0.2594871
557320.0000000    0.2662376
557360.0000000    0.2808291
557400.0000000    0.2747473
557440.0000000    0.2618037
557480.0000000    0.2637596
557520.0000000    0.2515121
557560.0000000    0.2653662
557600.0000000    0.2616784
557640.0000000    0.2737419
557680.0000000    0.2804815
557720.0000000    0.2753552
557760.0000000    0.2694423
557800.0000000    0.2793502
557840.0000000    0.3011075
557880.0000000    0.2847171
557920.0000000    0.2871455
557960.0000000    0.2844385
558000.0000000    0.2834981
558040.0000000    0.3017597
558080.0000000    0.2670474
558120.0000000    0.2667401
558160.0000000    0.2820160
558200.0000000    0.2687024
558240.0000000    0.2633176
558280.0000000    0.2883262
558320.0000000    0.2817562
558360.0000000    0.2679961
558400.0000000    0.2600203
558440.0000000    0.2854849
558480.0000000    0.2680039
558520.0000000    0.2592994
558560.0000000    0.2819381
558600.0000000    0.2845314
558640.0000000    0.2727407
558680.0000000    0.2706613
558720.0000000    0.2711077
558760.0000000    0.2771895
558800.0000000    0.2808564
558840.0000000    0.2806908
558880.0000000    0.2856918
558920.0000000    0.2825405
558960.0000000    0.2714897
559000.0000000    0.2522981
559040.0000000    0.2697429
559080.0000000    0.2766076
559120.0000000    0.2578662
559160.0000000    0.2817187
559200.0000000    0.2749973
559240.0000000    0.2776431
559280.0000000    0.2885576
559320.0000000    0.2819210
559360.0000000    0.2834276
559400.0000000    0.2780663
559440.0000000    0.2784477
559480.0000000    0.2490180
559520.0000000    0.2670220
559560.0000000    0.2805516
559600.0000000    0.2745816
559640.0000000    0.2674858
559680.0000000    0.2696153
559720.0000000    0.2589167
559760.0000000    0.2908945
559800.0000000    0.2887243
559840.0000000    0.2846947
559880.0000000    0.2711054
559920.0000000    0.2813850
559960.0000000    0.2741873
560000.0000000    0.2814649
560040.0000000    0.2790997
560080.0000000    0.2587039
560120.0000000    0.2702312
560160.0000000    0.2615056
560200.0000000    0.2790893
560240.0000000    0.2894342
560280.0000000    0.3165898
560320.0000000    0.3094739
560360.0000000    0.2918833
560400.0000000    0.2786966
560440.0000000    0.2680719
560480.0000000    0.2631550
560520.0000000    0.2615137
560560.0000000    0.2710228
560600.0000000    0.2620768
560640.0000000    0.2739006
560680.0000000    0.2841122
560720.0000000    0.2808956
560760.0000000    0.2865206
560800.0000000    0.2729382
560840.0000000    0.2776763
560880.0000000    0.2792559
560920.0000000    0.2695210
560960.0000000    0.2730975
561000.0000000    0.2519473
561040.0000000    0.2738456
561080.0000000    0.2659286
561120.0000000    0.2752193
561160.0000000    0.2627928
561200.0000000    0.2459194
561240.0000000    0.2792232
561280.0000000    0.2719122
561320.0000000    0.2685972
561360.0000000    0.2784120
561400.0000000    0.2901525
561440.0000000    0.2959067
561480.0000000    0.2892396
561520.0000000    0.2556153
561560.0000000    0.2646580
561600.0000000    0.2680012
561640.0000000    0.2805960
561680.0000000    0.2732107
561720.0000000    0.2919509
561760.0000000    0.2952655
561800.0000000    0.2862084
561840.0000000    0.2834849
561880.0000000    0.2794867
561920.0000000    0.2991619
561960.0000000    0.2900001
562000.0000000    0.2914868
562040.0000000    0.2798766
562080.0000000    0.2638337
562120.0000000    0.2628069
562160.0000000    0.2957239
562200.0000000    0.2819264
562240.0000000    0.2759957
562280.0000000    0.2810835
562320.0000000    0.2707608
562360.0000000    0.2858647
562400.0000000    0.3015023
562440.0000000    0.2734230
562480.0000000    0.2593710
562520.0000000    0.2816643
562560.0000000    0.2602070
562600.0000000    0.2640259
562640.0000000    0.2827689
562680.0000000    0.2732758
562720.0000000    0.2748964
562760.0000000    0.2639587
562800.0000000    0.2570547
562840.0000000    0.2794991
562880.0000000    0.2797559
562920.0000000    0.2703961
562960.0000000    0.2790766
563000.0000000    0.2799374
563040.0000000    0.3004070
563080.0000000    0.2835355
563120.0000000    0.2970657
563160.0000000    0.2952748
563200.0000000    0.2756643
563240.0000000    0.2686364
563280.0000000    0.2650949
563320.0000000    0.2753584
563360.0000000    0.2672985
563400.0000000    0.2842379
563440.0000000    0.2944401
563480.0000000    0.2742025
563520.0000000    0.2769566
563560.0000000    0.3050292
563600.0000000    0.2997296
563640.0000000    0.2748091
563680.0000000    0.2628907
563720.0000000    0.2848652
563760.0000000    0.2826542
563800.0000000    0.2944508
563840.0000000    0.2871795
563880.0000000    0.2665706
563920.0000000    0.2919653
563960.0000000    0.2928803
564000.0000000    0.2729129
564040.0000000    0.2623031
564080.0000000    0.2755262
564120.0000000    0.2753653
564160.0000000    0.2703725
564200.0000000    0.2538958
564240.0000000    0.2761375
564280.0000000    0.2759816
564320.0000000    0.2692207
564360.0000000    0.2691645
564400.0000000    0.2649846
564440.0000000    0.2755794
564480.0000000    0.2777796
564520.0000000    0.2730186
564560.0000000    0.2690064
564600.0000000    0.2584464
564640.0000000    0.2624285
564680.0000000    0.2499752
564720.0000000    0.2887461
564760.0000000    0.2569366
564800.0000000    0.2608236
564840.0000000    0.2614409
564880.0000000    0.2550867
564920.0000000    0.2848314
564960.0000000    0.2880712
565000.0000000    0.2808327
565040.0000000    0.2478617
565080.0000000    0.2663274
565120.0000000    0.2644887
565160.0000000    0.2500926
565200.0000000    0.2683881
565240.0000000    0.2751333
565280.0000000    0.2632373
565320.0000000    0.2821534
565360.0000000    0.2675259
565400.0000000    0.2742894
565440.0000000    0.2531928
565480.0000000    0.2587655
565520.0000000    0.2680074
565560.0000000    0.2646257
565600.0000000    0.2426618
565640.0000000    0.2637256
565680.0000000    0.2555701
565720.0000000    0.2721830
565760.0000000    0.2609780
565800.0000000    0.2585019
565840.0000000    0.2554538
565880.0000000    0.2538595
565920.0000000    0.2561183
565960.0000000    0.2786554
566000.0000000    0.2710705
566040.0000000    0.2653917
566080.0000000    0.2451021
566120.0000000    0.2605290
566160.0000000    0.2322424
566200.0000000    0.2466533
566240.0000000    0.2713446
566280.0000000    0.2536363
566320.0000000    0.2517726
566360.0000000    0.2575504
566400.0000000    0.2605786
566440.0000000    0.2697121
566480.0000000    0.2644801
566520.0000000    0.2742961
566560.0000000    0.2894264
566600.0000000    0.2543111
566640.0000000    0.2738385
566680.0000000    0.2744438
566720.0000000    0.2406248
566760.0000000    0.2526415
566800.0000000    0.2394126
566840.0000000    0.2522442
566880.0000000    0.2699009
566920.0000000    0.2610673
566960.0000000    0.2731634
567000.0000000    0.2730372
567040.0000000    0.2659812
567080.0000000    0.2794045
567120.0000000    0.2697747
567160.0000000    0.2692680
567200.0000000    0.2670996
567240.0000000    0.2453395
567280.0000000    0.2633473
567320.0000000    0.2808339
567360.0000000    0.2591770
567400.0000000    0.2633673
567440.0000000    0.2485461
567480.0000000    0.2483481
567520.0000000    0.2432889
567560.0000000    0.2699164
567600.0000000    0.2645575
567640.0000000    0.2631881
567680.0000000    0.2680196
567720.0000000    0.2757397
567760.0000000    0.2464677
567800.0000000    0.2434717
567840.0000000    0.2532275
567880.0000000    0.2453756
567920.0000000    0.2525857
567960.0000000    0.2587081
568000.0000000    0.2380767
568040.0000000    0.2565742
568080.0000000    0.2564157
568120.0000000    0.2614644
568160.0000000    0.2561319
568200.0000000    0.2683065
568240.0000000    0.2754981
568280.0000000    0.2661894
568320.0000000    0.2720659
568360.0000000    0.2540632
568400.0000000    0.2617886
568440.0000000    0.2680761
568480.0000000    0.2587378
568520.0000000    0.2626517
568560.0000000    0.2562768
568600.0000000    0.2569429
568640.0000000    0.2698660
568680.0000000    0.2685499
568720.0000000    0.2700178
568760.0000000    0.2790422
568800.0000000    0.2643288
568840.0000000    0.2578903
568880.0000000    0.2441661
568920.0000000    0.2249698
568960.0000000    0.2432705
569000.0000000    0.2172141
569040.0000000    0.2419482
569080.0000000    0.2367375
569120.0000000    0.2526783
569160.0000000    0.2575278
569200.0000000    0.2358031
569240.0000000    0.2407979
569280.0000000    0.2344932
569320.0000000    0.2390592
569360.0000000    0.2491356
569400.0000000    0.2471593
569440.0000000    0.2396301
569480.0000000    0.2391358
569520.0000000    0.2586102
569560.0000000    0.2305053
569600.0000000    0.2681296
569640.0000000    0.2704947
569680.0000000    0.2633918
569720.0000000    0.2717866
569760.0000000    0.2542313
569800.0000000    0.2474281
569840.0000000    0.2541959
569880.0000000    0.2883535
569920.0000000    0.2603545
569960.0000000    0.2840596
570000.0000000    0.2771695
570040.0000000    0.2583055
570080.0000000    0.2570317
570120.0000000    0.2687806
570160.0000000    0.2524172
570200.0000000    0.2589496
570240.0000000    0.2480979
570280.0000000    0.2607181
570320.0000000    0.2550805
570360.0000000    0.2524419
570400.0000000    0.2649962
570440.0000000    0.2602037
570480.0000000    0.2671877
570520.0000000    0.2568237
570560.0000000    0.2514021
570600.0000000    0.2528074
570640.0000000    0.2736288
570680.0000000    0.2503219
570720.0000000    0.2744889
570760.0000000    0.2394307
570800.0000000    0.2436229
570840.0000000    0.2507344
570880.0000000    0.2585684
570920.0000000    0.2385947
570960.0000000    0.2235732
571000.0000000    0.2590251
571040.0000000    0.2650895
571080.0000000    0.2482561
571120.0000000    0.2386387
571160.0000000    0.2493902
571200.0000000    0.2395765
571240.0000000    0.2638177
571280.0000000    0.2749881
571320.0000000    0.2606686
571360.0000000    0.2635368
571400.0000000    0.2799139
571440.0000000    0.2509319
571480.0000000    0.2862765
571520.0000000    0.2714110
571560.0000000    0.2624659
571600.0000000    0.2438474
571640.0000000    0.2604937
571680.0000000    0.2619289
571720.0000000    0.2439698
571760.0000000    0.2545512
571800.0000000    0.2487135
571840.0000000    0.2469638
571880.0000000    0.2351006
571920.0000000    0.2350037
571960.0000000    0.2474422
572000.0000000    0.2409845
572040.0000000    0.2348021
572080.0000000    0.2532561
572120.0000000    0.2449409
572160.0000000    0.2449855
572200.0000000    0.2656069
572240.0000000    0.2462246
572280.0000000    0.2546266
572320.0000000    0.2511983
572360.0000000    0.2611276
572400.0000000    0.2499464
572440.0000000    0.2598162
572480.0000000    0.2490197
572520.0000000    0.2396278
572560.0000000    0.2468178
572600.0000000    0.2573393
572640.0000000    0.2621919
572680.0000000    0.2422262
572720.0000000    0.2585435
572760.0000000    0.2383593
572800.0000000    0.2508478
572840.0000000    0.2542692
572880.0000000    0.2649806
572920.0000000    0.2547461
572960.0000000    0.2875036
573000.0000000    0.3045542
573040.0000000    0.2665325
573080.0000000    0.2575180
573120.0000000    0.2547823
573160.0000000    0.2350873
573200.0000000    0.2395355
573240.0000000    0.2737537
573280.0000000    0.2302734
573320.0000000    0.2451988
573360.0000000    0.2535079
573400.0000000    0.2283969
573440.0000000    0.2565174
573480.0000000    0.2400392
573520.0000000    0.2683665
573560.0000000    0.2593051
573600.0000000    0.2886350
573640.0000000    0.2394625
573680.0000000    0.2860416
573720.0000000    0.2610077
573760.0000000    0.2586694
573800.0000000    0.2557740
573840.0000000    0.2863078
573880.0000000    0.2694695
573920.0000000    0.2724767
573960.0000000    0.2531277
574000.0000000    0.2469685
574040.0000000    0.2455612
574080.0000000    0.2497704
574120.0000000    0.2630610
574160.0000000    0.2673077
574200.0000000    0.2626219
574240.0000000    0.2811751
574280.0000000    0.2659129
574320.0000000    0.2635570
[truncated: 297,978 more chars]
