# Supplementary material for: Comment on 'Valid molecular dynamics simulations of human hemoglobin require a surprisingly large box size'
Source: eLife. 2019 Jun 20;8:e44718. doi: 10.7554/eLife.44718 (PMC6586461; doi:10.7554/eLife.44718)
Supplement: Figure 1—source data 1. — The zip archive contains a README file describing which source files correspond to the different panels. [file elife-44718-fig1-data1.zip › figure1/panels_AB/120A/3/rmsd_2dn2.xvg]

# This file was created Fri Jan  4 02:48:21 2019
# Created by:
#             :-) GROMACS - gmx rms, 2018.5-dev-20181129-d5972f7 (-:
# 
# Executable:   /usr/local/gromacs/2018/2018.4-impi2017-fftw337-gcc640-cuda91/bin/gmx
# Data prefix:  /usr/local/gromacs/2018/2018.4-impi2017-fftw337-gcc640-cuda91
# Working dir:  /home/degroot/hb/2dn2/Meuwly/120a-elife/3
# Command line:
#   gmx rms -s ../topol.tpr -f x.xtc -nice 0 -o rmsd_2dn2.xvg
# gmx rms is part of G R O M A C S:
#
# Guyana Rwanda Oman Macau Angola Cameroon Senegal
#
@    title "RMSD"
@    xaxis  label "Time (ps)"
@    yaxis  label "RMSD (nm)"
@TYPE xy
@ subtitle "Backbone after lsq fit to Backbone"
   0.0000000    0.0000009
  40.0000000    0.0728696
  80.0000000    0.0866018
 120.0000000    0.0974569
 160.0000000    0.0940259
 200.0000000    0.0913472
 240.0000000    0.0851721
 280.0000000    0.0901032
 320.0000000    0.0948753
 360.0000000    0.0974288
 400.0000000    0.1067854
 440.0000000    0.1003203
 480.0000000    0.0946251
 520.0000000    0.0987492
 560.0000000    0.1028877
 600.0000000    0.1022628
 640.0000000    0.1002561
 680.0000000    0.1028453
 720.0000000    0.0990487
 760.0000000    0.0965736
 800.0000000    0.1066192
 840.0000000    0.0991571
 880.0000000    0.0986943
 920.0000000    0.1089486
 960.0000000    0.0990661
1000.0000000    0.0991123
1040.0000000    0.1040563
1080.0000000    0.0900960
1120.0000000    0.0952512
1160.0000000    0.1061765
1200.0000000    0.0929206
1240.0000000    0.0934444
1280.0000000    0.1010326
1320.0000000    0.0971095
1360.0000000    0.0891711
1400.0000000    0.0940737
1440.0000000    0.0937995
1480.0000000    0.0922170
1520.0000000    0.0974244
1560.0000000    0.0882483
1600.0000000    0.0998774
1640.0000000    0.0924624
1680.0000000    0.1018892
1720.0000000    0.0935923
1760.0000000    0.0887580
1800.0000000    0.0876540
1840.0000000    0.0930765
1880.0000000    0.0939459
1920.0000000    0.0974366
1960.0000000    0.0941614
2000.0000000    0.0918661
2040.0000000    0.0903047
2080.0000000    0.0871100
2120.0000000    0.0924748
2160.0000000    0.0856463
2200.0000000    0.0918388
2240.0000000    0.0971501
2280.0000000    0.0901836
2320.0000000    0.1014405
2360.0000000    0.0946309
2400.0000000    0.0931035
2440.0000000    0.0941377
2480.0000000    0.0888082
2520.0000000    0.0973719
2560.0000000    0.1107105
2600.0000000    0.0993366
2640.0000000    0.1058811
2680.0000000    0.0976062
2720.0000000    0.1009430
2760.0000000    0.0950548
2800.0000000    0.0928289
2840.0000000    0.0961085
2880.0000000    0.1106659
2920.0000000    0.0912609
2960.0000000    0.0882652
3000.0000000    0.1006753
3040.0000000    0.0972520
3080.0000000    0.1017380
3120.0000000    0.0910668
3160.0000000    0.0862188
3200.0000000    0.0805487
3240.0000000    0.0871264
3280.0000000    0.0984058
3320.0000000    0.0880854
3360.0000000    0.0986860
3400.0000000    0.0967010
3440.0000000    0.1023543
3480.0000000    0.1017418
3520.0000000    0.1062856
3560.0000000    0.1028134
3600.0000000    0.0929208
3640.0000000    0.0972625
3680.0000000    0.0973389
3720.0000000    0.0896116
3760.0000000    0.0948275
3800.0000000    0.0964032
3840.0000000    0.0988034
3880.0000000    0.0877484
3920.0000000    0.0948376
3960.0000000    0.0952860
4000.0000000    0.0905304
4040.0000000    0.0964019
4080.0000000    0.0961600
4120.0000000    0.0944542
4160.0000000    0.0987883
4200.0000000    0.0877158
4240.0000000    0.0868566
4280.0000000    0.0934923
4320.0000000    0.0923472
4360.0000000    0.0940801
4400.0000000    0.0913946
4440.0000000    0.1015477
4480.0000000    0.1005149
4520.0000000    0.1004123
4560.0000000    0.0955938
4600.0000000    0.0856968
4640.0000000    0.1001588
4680.0000000    0.0927587
4720.0000000    0.1012660
4760.0000000    0.0943776
4800.0000000    0.0988124
4840.0000000    0.1029081
4880.0000000    0.0911488
4920.0000000    0.0917632
4960.0000000    0.1024409
5000.0000000    0.0962515
5040.0000000    0.0991080
5080.0000000    0.0897020
5120.0000000    0.0969210
5160.0000000    0.1048172
5200.0000000    0.0972405
5240.0000000    0.0907919
5280.0000000    0.0949821
5320.0000000    0.0951123
5360.0000000    0.0935086
5400.0000000    0.1113463
5440.0000000    0.0932239
5480.0000000    0.0876965
5520.0000000    0.0872447
5560.0000000    0.0906361
5600.0000000    0.0981515
5640.0000000    0.0888514
5680.0000000    0.0894830
5720.0000000    0.1070208
5760.0000000    0.0993617
5800.0000000    0.0997973
5840.0000000    0.0936700
5880.0000000    0.0948533
5920.0000000    0.0971272
5960.0000000    0.0959600
6000.0000000    0.0982140
6040.0000000    0.1036404
6080.0000000    0.0992235
6120.0000000    0.1048014
6160.0000000    0.1088907
6200.0000000    0.0982842
6240.0000000    0.0961558
6280.0000000    0.0940663
6320.0000000    0.0917962
6360.0000000    0.0945916
6400.0000000    0.0928061
6440.0000000    0.1042206
6480.0000000    0.0987554
6520.0000000    0.1091858
6560.0000000    0.1004710
6600.0000000    0.1015229
6640.0000000    0.1033287
6680.0000000    0.1032670
6720.0000000    0.1070555
6760.0000000    0.1076306
6800.0000000    0.1081103
6840.0000000    0.0991592
6880.0000000    0.1051857
6920.0000000    0.1000153
6960.0000000    0.1037238
7000.0000000    0.0997519
7040.0000000    0.0963555
7080.0000000    0.0953041
7120.0000000    0.0977916
7160.0000000    0.1040113
7200.0000000    0.1004250
7240.0000000    0.0977549
7280.0000000    0.1034851
7320.0000000    0.1013259
7360.0000000    0.1018920
7400.0000000    0.1068957
7440.0000000    0.1022516
7480.0000000    0.1002439
7520.0000000    0.0982649
7560.0000000    0.0972020
7600.0000000    0.0954656
7640.0000000    0.1092125
7680.0000000    0.1060308
7720.0000000    0.1003532
7760.0000000    0.0901817
7800.0000000    0.0972723
7840.0000000    0.0890496
7880.0000000    0.0984603
7920.0000000    0.0892159
7960.0000000    0.0936792
8000.0000000    0.0874264
8040.0000000    0.0862387
8080.0000000    0.0925000
8120.0000000    0.0982194
8160.0000000    0.0921831
8200.0000000    0.1007320
8240.0000000    0.0962114
8280.0000000    0.0966680
8320.0000000    0.0930028
8360.0000000    0.0925769
8400.0000000    0.0893798
8440.0000000    0.0975118
8480.0000000    0.0930702
8520.0000000    0.0911543
8560.0000000    0.0934522
8600.0000000    0.0964402
8640.0000000    0.0906819
8680.0000000    0.0949421
8720.0000000    0.1085103
8760.0000000    0.0975857
8800.0000000    0.0930129
8840.0000000    0.0950238
8880.0000000    0.0974539
8920.0000000    0.1061136
8960.0000000    0.1043384
9000.0000000    0.1025678
9040.0000000    0.1002680
9080.0000000    0.1014982
9120.0000000    0.0988507
9160.0000000    0.0953313
9200.0000000    0.0925109
9240.0000000    0.0928575
9280.0000000    0.0957749
9320.0000000    0.0872799
9360.0000000    0.0910374
9400.0000000    0.0958072
9440.0000000    0.0955264
9480.0000000    0.0974576
9520.0000000    0.1013129
9560.0000000    0.1050996
9600.0000000    0.1070217
9640.0000000    0.1008860
9680.0000000    0.0864732
9720.0000000    0.0940314
9760.0000000    0.1035148
9800.0000000    0.0934107
9840.0000000    0.0960139
9880.0000000    0.0927344
9920.0000000    0.0917039
9960.0000000    0.0972513
10000.0000000    0.0946501
10040.0000000    0.0964217
10080.0000000    0.0976988
10120.0000000    0.1043233
10160.0000000    0.1038421
10200.0000000    0.1057926
10240.0000000    0.1179337
10280.0000000    0.1203300
10320.0000000    0.1077332
10360.0000000    0.1046328
10400.0000000    0.1014251
10440.0000000    0.0995178
10480.0000000    0.0979804
10520.0000000    0.0981026
10560.0000000    0.0946211
10600.0000000    0.1013846
10640.0000000    0.0988844
10680.0000000    0.1008517
10720.0000000    0.1141574
10760.0000000    0.1071371
10800.0000000    0.0971769
10840.0000000    0.1000935
10880.0000000    0.0972877
10920.0000000    0.0988760
10960.0000000    0.1078330
11000.0000000    0.1025174
11040.0000000    0.1069358
11080.0000000    0.0951330
11120.0000000    0.0958897
11160.0000000    0.0992049
11200.0000000    0.0922241
11240.0000000    0.0915176
11280.0000000    0.1007961
11320.0000000    0.1076362
11360.0000000    0.1055030
11400.0000000    0.1018298
11440.0000000    0.0972173
11480.0000000    0.0962781
11520.0000000    0.0947933
11560.0000000    0.0994907
11600.0000000    0.1043175
11640.0000000    0.0923169
11680.0000000    0.0928113
11720.0000000    0.0958641
11760.0000000    0.0997743
11800.0000000    0.1028051
11840.0000000    0.0986371
11880.0000000    0.0980596
11920.0000000    0.0928892
11960.0000000    0.0886611
12000.0000000    0.0945576
12040.0000000    0.0893315
12080.0000000    0.0907066
12120.0000000    0.0922253
12160.0000000    0.0956707
12200.0000000    0.0928655
12240.0000000    0.1027179
12280.0000000    0.0989983
12320.0000000    0.0999412
12360.0000000    0.0916820
12400.0000000    0.0915631
12440.0000000    0.0911461
12480.0000000    0.0865184
12520.0000000    0.0925613
12560.0000000    0.0937010
12600.0000000    0.0880792
12640.0000000    0.0991153
12680.0000000    0.0961281
12720.0000000    0.0949305
12760.0000000    0.0949009
12800.0000000    0.0854563
12840.0000000    0.0901056
12880.0000000    0.0891381
12920.0000000    0.0870631
12960.0000000    0.0893729
13000.0000000    0.0902021
13040.0000000    0.0838654
13080.0000000    0.0968453
13120.0000000    0.0963772
13160.0000000    0.0914058
13200.0000000    0.0920371
13240.0000000    0.0892676
13280.0000000    0.0912123
13320.0000000    0.0868975
13360.0000000    0.0865896
13400.0000000    0.0878175
13440.0000000    0.0891554
13480.0000000    0.0931478
13520.0000000    0.1022710
13560.0000000    0.0951706
13600.0000000    0.1071597
13640.0000000    0.1026193
13680.0000000    0.0968214
13720.0000000    0.1045840
13760.0000000    0.0978554
13800.0000000    0.1023207
13840.0000000    0.1001215
13880.0000000    0.0968557
13920.0000000    0.1059253
13960.0000000    0.1018955
14000.0000000    0.0893161
14040.0000000    0.0935808
14080.0000000    0.1029161
14120.0000000    0.1013904
14160.0000000    0.1033980
14200.0000000    0.0923617
14240.0000000    0.1008749
14280.0000000    0.1052954
14320.0000000    0.1071057
14360.0000000    0.0992513
14400.0000000    0.1051067
14440.0000000    0.0965694
14480.0000000    0.0967539
14520.0000000    0.0957152
14560.0000000    0.0955632
14600.0000000    0.0954086
14640.0000000    0.1023015
14680.0000000    0.0940016
14720.0000000    0.0930988
14760.0000000    0.1023911
14800.0000000    0.0934034
14840.0000000    0.0883059
14880.0000000    0.0983587
14920.0000000    0.0960687
14960.0000000    0.0993563
15000.0000000    0.1001605
15040.0000000    0.0999177
15080.0000000    0.0978339
15120.0000000    0.0865056
15160.0000000    0.0949116
15200.0000000    0.0923739
15240.0000000    0.0998424
15280.0000000    0.1104090
15320.0000000    0.0956177
15360.0000000    0.0872143
15400.0000000    0.0960568
15440.0000000    0.0918059
15480.0000000    0.0952744
15520.0000000    0.0979826
15560.0000000    0.1007809
15600.0000000    0.1074312
15640.0000000    0.0934667
15680.0000000    0.1004282
15720.0000000    0.0967684
15760.0000000    0.1034257
15800.0000000    0.1033281
15840.0000000    0.1027346
15880.0000000    0.1092864
15920.0000000    0.0873621
15960.0000000    0.0980376
16000.0000000    0.0970155
16040.0000000    0.0988623
16080.0000000    0.0994931
16120.0000000    0.0992609
16160.0000000    0.0978656
16200.0000000    0.0968357
16240.0000000    0.1078524
16280.0000000    0.0927652
16320.0000000    0.0983402
16360.0000000    0.0921012
16400.0000000    0.1025073
16440.0000000    0.0997297
16480.0000000    0.1031529
16520.0000000    0.1034441
16560.0000000    0.1043056
16600.0000000    0.0967273
16640.0000000    0.0989762
16680.0000000    0.0987104
16720.0000000    0.0955013
16760.0000000    0.0921115
16800.0000000    0.0945978
16840.0000000    0.0964270
16880.0000000    0.1032683
16920.0000000    0.0938798
16960.0000000    0.1084379
17000.0000000    0.0968981
17040.0000000    0.0938717
17080.0000000    0.0991571
17120.0000000    0.0993653
17160.0000000    0.1023268
17200.0000000    0.1046674
17240.0000000    0.0897209
17280.0000000    0.0995561
17320.0000000    0.1024730
17360.0000000    0.0987306
17400.0000000    0.1193102
17440.0000000    0.1160017
17480.0000000    0.1210815
17520.0000000    0.1232579
17560.0000000    0.1267298
17600.0000000    0.1269473
17640.0000000    0.1193212
17680.0000000    0.1096055
17720.0000000    0.1020903
17760.0000000    0.1012076
17800.0000000    0.0954835
17840.0000000    0.1033429
17880.0000000    0.1015662
17920.0000000    0.0969945
17960.0000000    0.1151020
18000.0000000    0.1069171
18040.0000000    0.1277645
18080.0000000    0.1092932
18120.0000000    0.1166229
18160.0000000    0.0991334
18200.0000000    0.1127110
18240.0000000    0.1103495
18280.0000000    0.1044415
18320.0000000    0.1116140
18360.0000000    0.0993146
18400.0000000    0.0992361
18440.0000000    0.0991433
18480.0000000    0.0986489
18520.0000000    0.0966576
18560.0000000    0.0931440
18600.0000000    0.0969168
18640.0000000    0.0962578
18680.0000000    0.0968738
18720.0000000    0.1127676
18760.0000000    0.1043793
18800.0000000    0.0936098
18840.0000000    0.1134370
18880.0000000    0.1018368
18920.0000000    0.0845670
18960.0000000    0.1074082
19000.0000000    0.1055213
19040.0000000    0.1152012
19080.0000000    0.1038941
19120.0000000    0.1174539
19160.0000000    0.1106113
19200.0000000    0.1059657
19240.0000000    0.1189728
19280.0000000    0.1028942
19320.0000000    0.1033351
19360.0000000    0.1174710
19400.0000000    0.1039514
19440.0000000    0.1093798
19480.0000000    0.1050675
19520.0000000    0.0958626
19560.0000000    0.0995614
19600.0000000    0.1068107
19640.0000000    0.1074624
19680.0000000    0.0967004
19720.0000000    0.1036896
19760.0000000    0.1015117
19800.0000000    0.1091159
19840.0000000    0.0973919
19880.0000000    0.1014527
19920.0000000    0.1026626
19960.0000000    0.1010081
20000.0000000    0.0958351
20040.0000000    0.1006565
20080.0000000    0.0979131
20120.0000000    0.1000526
20160.0000000    0.1092910
20200.0000000    0.1126233
20240.0000000    0.1120446
20280.0000000    0.1051105
20320.0000000    0.1019791
20360.0000000    0.0980458
20400.0000000    0.1019090
20440.0000000    0.0995766
20480.0000000    0.1086897
20520.0000000    0.0959642
20560.0000000    0.0990118
20600.0000000    0.1041566
20640.0000000    0.0930135
20680.0000000    0.1037458
20720.0000000    0.1137946
20760.0000000    0.1039162
20800.0000000    0.1017579
20840.0000000    0.0933924
20880.0000000    0.1005836
20920.0000000    0.1034251
20960.0000000    0.0978505
21000.0000000    0.1015207
21040.0000000    0.0942346
21080.0000000    0.0957880
21120.0000000    0.1088733
21160.0000000    0.0996037
21200.0000000    0.1021034
21240.0000000    0.1018981
21280.0000000    0.1050733
21320.0000000    0.0974785
21360.0000000    0.0954885
21400.0000000    0.0921562
21440.0000000    0.0985958
21480.0000000    0.1030117
21520.0000000    0.0966637
21560.0000000    0.1006330
21600.0000000    0.0960446
21640.0000000    0.0957145
21680.0000000    0.1036816
21720.0000000    0.0966436
21760.0000000    0.0975491
21800.0000000    0.0933614
21840.0000000    0.0958031
21880.0000000    0.0977298
21920.0000000    0.1016434
21960.0000000    0.1053273
22000.0000000    0.1130409
22040.0000000    0.0930873
22080.0000000    0.0997269
22120.0000000    0.0991457
22160.0000000    0.0970370
22200.0000000    0.1010381
22240.0000000    0.0948133
22280.0000000    0.0909710
22320.0000000    0.0978058
22360.0000000    0.0995302
22400.0000000    0.0986885
22440.0000000    0.0991768
22480.0000000    0.1091814
22520.0000000    0.1065967
22560.0000000    0.1090379
22600.0000000    0.0987830
22640.0000000    0.1132593
22680.0000000    0.1092329
22720.0000000    0.1072962
22760.0000000    0.1043980
22800.0000000    0.0978210
22840.0000000    0.0942682
22880.0000000    0.0928792
22920.0000000    0.0975167
22960.0000000    0.1163028
23000.0000000    0.1085740
23040.0000000    0.1112585
23080.0000000    0.1065969
23120.0000000    0.0970637
23160.0000000    0.1048431
23200.0000000    0.0952277
23240.0000000    0.1013408
23280.0000000    0.0971364
23320.0000000    0.0973613
23360.0000000    0.1040195
23400.0000000    0.0991063
23440.0000000    0.0950963
23480.0000000    0.1010248
23520.0000000    0.0952839
23560.0000000    0.1162991
23600.0000000    0.1133867
23640.0000000    0.1230149
23680.0000000    0.1119120
23720.0000000    0.1102083
23760.0000000    0.1055332
23800.0000000    0.1082309
23840.0000000    0.1122819
23880.0000000    0.1123771
23920.0000000    0.1142079
23960.0000000    0.1015066
24000.0000000    0.0980951
24040.0000000    0.1065650
24080.0000000    0.1015030
24120.0000000    0.0974393
24160.0000000    0.0965282
24200.0000000    0.1034119
24240.0000000    0.0935692
24280.0000000    0.0944264
24320.0000000    0.1019504
24360.0000000    0.0953679
24400.0000000    0.0927002
24440.0000000    0.1021260
24480.0000000    0.0975804
24520.0000000    0.1076450
24560.0000000    0.0957960
24600.0000000    0.1037000
24640.0000000    0.1055312
24680.0000000    0.1039464
24720.0000000    0.0995980
24760.0000000    0.1047240
24800.0000000    0.1058704
24840.0000000    0.1040595
24880.0000000    0.1185792
24920.0000000    0.1123623
24960.0000000    0.1062681
25000.0000000    0.1015713
25040.0000000    0.1003553
25080.0000000    0.1006950
25120.0000000    0.1026966
25160.0000000    0.1166024
25200.0000000    0.1107237
25240.0000000    0.0971394
25280.0000000    0.1082949
25320.0000000    0.1060150
25360.0000000    0.1066400
25400.0000000    0.0915866
25440.0000000    0.1050575
25480.0000000    0.1047080
25520.0000000    0.1020197
25560.0000000    0.0986489
25600.0000000    0.0991491
25640.0000000    0.0983437
25680.0000000    0.0969659
25720.0000000    0.0953359
25760.0000000    0.0904764
25800.0000000    0.1088391
25840.0000000    0.0985343
25880.0000000    0.0972053
25920.0000000    0.0861798
25960.0000000    0.0942425
26000.0000000    0.0988142
26040.0000000    0.0982827
26080.0000000    0.1019403
26120.0000000    0.1026652
26160.0000000    0.1028569
26200.0000000    0.1039990
26240.0000000    0.1048691
26280.0000000    0.1072604
26320.0000000    0.0998285
26360.0000000    0.0986514
26400.0000000    0.0905541
26440.0000000    0.0901681
26480.0000000    0.0973523
26520.0000000    0.1068344
26560.0000000    0.0974652
26600.0000000    0.1046839
26640.0000000    0.1041374
26680.0000000    0.1113616
26720.0000000    0.1192978
26760.0000000    0.1122570
26800.0000000    0.1008901
26840.0000000    0.1198736
26880.0000000    0.1076926
26920.0000000    0.1111173
26960.0000000    0.1217097
27000.0000000    0.1038997
27040.0000000    0.1005921
27080.0000000    0.1009978
27120.0000000    0.1022769
27160.0000000    0.1001577
27200.0000000    0.1084863
27240.0000000    0.1073379
27280.0000000    0.1106259
27320.0000000    0.1290760
27360.0000000    0.1074718
27400.0000000    0.1012526
27440.0000000    0.1055833
27480.0000000    0.1177884
27520.0000000    0.0992835
27560.0000000    0.1105158
27600.0000000    0.1109141
27640.0000000    0.1137310
27680.0000000    0.1220206
27720.0000000    0.1085800
27760.0000000    0.1334589
27800.0000000    0.1295968
27840.0000000    0.1067596
27880.0000000    0.1128810
27920.0000000    0.1148531
27960.0000000    0.1065299
28000.0000000    0.1127799
28040.0000000    0.1073717
28080.0000000    0.1015331
28120.0000000    0.1048788
28160.0000000    0.1136280
28200.0000000    0.1030808
28240.0000000    0.1076728
28280.0000000    0.1026162
28320.0000000    0.1003215
28360.0000000    0.1112865
28400.0000000    0.0926623
28440.0000000    0.0973150
28480.0000000    0.1041917
28520.0000000    0.0906835
28560.0000000    0.0873355
28600.0000000    0.1018457
28640.0000000    0.1149371
28680.0000000    0.0954752
28720.0000000    0.0903454
28760.0000000    0.0951066
28800.0000000    0.0920552
28840.0000000    0.1046368
28880.0000000    0.1057498
28920.0000000    0.1131460
28960.0000000    0.1026669
29000.0000000    0.1026962
29040.0000000    0.0932872
29080.0000000    0.0968496
29120.0000000    0.0964813
29160.0000000    0.0978379
29200.0000000    0.0977922
29240.0000000    0.1099013
29280.0000000    0.1103989
29320.0000000    0.0964420
29360.0000000    0.1009908
29400.0000000    0.1043049
29440.0000000    0.1073170
29480.0000000    0.1036696
29520.0000000    0.1145829
29560.0000000    0.1092272
29600.0000000    0.1079685
29640.0000000    0.1210394
29680.0000000    0.1043310
29720.0000000    0.1148935
29760.0000000    0.1157503
29800.0000000    0.1063296
29840.0000000    0.0984033
29880.0000000    0.1133246
29920.0000000    0.1013694
29960.0000000    0.0982254
30000.0000000    0.0948489
30040.0000000    0.1097483
30080.0000000    0.1247331
30120.0000000    0.0999414
30160.0000000    0.1099432
30200.0000000    0.0964441
30240.0000000    0.1046735
30280.0000000    0.1133031
30320.0000000    0.1051563
30360.0000000    0.1040486
30400.0000000    0.1067507
30440.0000000    0.1110661
30480.0000000    0.1019972
30520.0000000    0.0956862
30560.0000000    0.1029046
30600.0000000    0.0974200
30640.0000000    0.1139393
30680.0000000    0.1002292
30720.0000000    0.0961655
30760.0000000    0.0956256
30800.0000000    0.0866722
30840.0000000    0.0920829
30880.0000000    0.1023691
30920.0000000    0.1054241
30960.0000000    0.0896764
31000.0000000    0.0981527
31040.0000000    0.0990057
31080.0000000    0.0984927
31120.0000000    0.0959870
31160.0000000    0.0878563
31200.0000000    0.1056860
31240.0000000    0.1054792
31280.0000000    0.0958405
31320.0000000    0.1076056
31360.0000000    0.1099152
31400.0000000    0.1165560
31440.0000000    0.1047959
31480.0000000    0.1045346
31520.0000000    0.1099347
31560.0000000    0.1098021
31600.0000000    0.1007352
31640.0000000    0.1020582
31680.0000000    0.0916831
31720.0000000    0.1005384
31760.0000000    0.1011443
31800.0000000    0.0984883
31840.0000000    0.0934742
31880.0000000    0.1007592
31920.0000000    0.1004273
31960.0000000    0.0924455
32000.0000000    0.1004489
32040.0000000    0.1045109
32080.0000000    0.1045691
32120.0000000    0.0929892
32160.0000000    0.0985415
32200.0000000    0.1047480
32240.0000000    0.1032479
32280.0000000    0.1060314
32320.0000000    0.1143916
32360.0000000    0.1080191
32400.0000000    0.1084948
32440.0000000    0.0923384
32480.0000000    0.0910189
32520.0000000    0.1021291
32560.0000000    0.0978115
32600.0000000    0.0934384
32640.0000000    0.0975185
32680.0000000    0.0938323
32720.0000000    0.0924988
32760.0000000    0.0927155
32800.0000000    0.0953320
32840.0000000    0.1037388
32880.0000000    0.1101311
32920.0000000    0.0973767
32960.0000000    0.0923004
33000.0000000    0.1043333
33040.0000000    0.0977521
33080.0000000    0.0986160
33120.0000000    0.0816093
33160.0000000    0.0939718
33200.0000000    0.0965162
33240.0000000    0.0894255
33280.0000000    0.0991061
33320.0000000    0.1078245
33360.0000000    0.1016106
33400.0000000    0.1016543
33440.0000000    0.1005419
33480.0000000    0.1016061
33520.0000000    0.1073957
33560.0000000    0.1091772
33600.0000000    0.1080172
33640.0000000    0.1121099
33680.0000000    0.1059013
33720.0000000    0.1039601
33760.0000000    0.1033620
33800.0000000    0.1008065
33840.0000000    0.1012812
33880.0000000    0.1059536
33920.0000000    0.0987795
33960.0000000    0.0923535
34000.0000000    0.1146744
34040.0000000    0.1073505
34080.0000000    0.1053383
34120.0000000    0.1101537
34160.0000000    0.1014676
34200.0000000    0.0996231
34240.0000000    0.1058910
34280.0000000    0.0970985
34320.0000000    0.0962827
34360.0000000    0.1004732
34400.0000000    0.0886277
34440.0000000    0.1015718
34480.0000000    0.0950436
34520.0000000    0.0938597
34560.0000000    0.0989488
34600.0000000    0.1001708
34640.0000000    0.0893446
34680.0000000    0.1069464
34720.0000000    0.1039394
34760.0000000    0.1138095
34800.0000000    0.1017288
34840.0000000    0.1027778
34880.0000000    0.1033637
34920.0000000    0.1010096
34960.0000000    0.0962093
35000.0000000    0.1113784
35040.0000000    0.1114995
35080.0000000    0.1054344
35120.0000000    0.1028870
35160.0000000    0.1036332
35200.0000000    0.1049642
35240.0000000    0.1083585
35280.0000000    0.1046233
35320.0000000    0.1053048
35360.0000000    0.0992075
35400.0000000    0.1022148
35440.0000000    0.1022001
35480.0000000    0.0943693
35520.0000000    0.1071184
35560.0000000    0.1054419
35600.0000000    0.1176860
35640.0000000    0.1146672
35680.0000000    0.1050683
35720.0000000    0.1004333
35760.0000000    0.1067821
35800.0000000    0.1130453
35840.0000000    0.1141064
35880.0000000    0.1067852
35920.0000000    0.1017508
35960.0000000    0.0940095
36000.0000000    0.1065727
36040.0000000    0.1053008
36080.0000000    0.1145798
36120.0000000    0.1007064
36160.0000000    0.1080843
36200.0000000    0.1087946
36240.0000000    0.1152837
36280.0000000    0.1109371
36320.0000000    0.1029392
36360.0000000    0.1184484
36400.0000000    0.1003047
36440.0000000    0.1123880
36480.0000000    0.1030005
36520.0000000    0.1097373
36560.0000000    0.1019356
36600.0000000    0.1154372
36640.0000000    0.1139958
36680.0000000    0.1019507
36720.0000000    0.1002696
36760.0000000    0.0948776
36800.0000000    0.0951232
36840.0000000    0.1003880
36880.0000000    0.0923521
36920.0000000    0.0960622
36960.0000000    0.0853667
37000.0000000    0.0922601
37040.0000000    0.0883942
37080.0000000    0.0934563
37120.0000000    0.0932888
37160.0000000    0.0961474
37200.0000000    0.0954027
37240.0000000    0.1011677
37280.0000000    0.1015907
37320.0000000    0.1074107
37360.0000000    0.1020880
37400.0000000    0.0954450
37440.0000000    0.0959205
37480.0000000    0.1042731
37520.0000000    0.1184297
37560.0000000    0.1082910
37600.0000000    0.0957618
37640.0000000    0.0872999
37680.0000000    0.1003965
37720.0000000    0.0981804
37760.0000000    0.0930409
37800.0000000    0.0996946
37840.0000000    0.1027638
37880.0000000    0.1081729
37920.0000000    0.0974979
37960.0000000    0.1181948
38000.0000000    0.1125655
38040.0000000    0.1001208
38080.0000000    0.1063700
38120.0000000    0.1074730
38160.0000000    0.1085732
38200.0000000    0.1074211
38240.0000000    0.0919526
38280.0000000    0.0966087
38320.0000000    0.1066344
38360.0000000    0.0992613
38400.0000000    0.1019133
38440.0000000    0.0933890
38480.0000000    0.1003882
38520.0000000    0.1100863
38560.0000000    0.1009581
38600.0000000    0.1050567
38640.0000000    0.1026363
38680.0000000    0.1064779
38720.0000000    0.1074160
38760.0000000    0.1038147
38800.0000000    0.1045460
38840.0000000    0.1100798
38880.0000000    0.1046793
38920.0000000    0.1039092
38960.0000000    0.1166198
39000.0000000    0.1030939
39040.0000000    0.1030188
39080.0000000    0.1075338
39120.0000000    0.1142554
39160.0000000    0.1176815
39200.0000000    0.1022574
39240.0000000    0.1144341
39280.0000000    0.1137209
39320.0000000    0.1145015
39360.0000000    0.1237567
39400.0000000    0.0977139
39440.0000000    0.1056457
39480.0000000    0.1088569
39520.0000000    0.1121061
39560.0000000    0.1060856
39600.0000000    0.1046371
39640.0000000    0.1054639
39680.0000000    0.1203027
39720.0000000    0.1173596
39760.0000000    0.1066204
39800.0000000    0.1100426
39840.0000000    0.1083743
39880.0000000    0.1113932
39920.0000000    0.1188574
39960.0000000    0.1054007
40000.0000000    0.1033200
40040.0000000    0.1183348
40080.0000000    0.1126298
40120.0000000    0.1003410
40160.0000000    0.1021232
40200.0000000    0.1053525
40240.0000000    0.0993435
40280.0000000    0.0964055
40320.0000000    0.1011945
40360.0000000    0.1097413
40400.0000000    0.0999322
40440.0000000    0.1068451
40480.0000000    0.1120677
40520.0000000    0.1123027
40560.0000000    0.1026740
40600.0000000    0.1108635
40640.0000000    0.1178360
40680.0000000    0.1274001
40720.0000000    0.1191753
40760.0000000    0.1035396
40800.0000000    0.1079482
40840.0000000    0.1099723
40880.0000000    0.1028133
40920.0000000    0.1019553
40960.0000000    0.0943697
41000.0000000    0.1153531
41040.0000000    0.1081938
41080.0000000    0.1115010
41120.0000000    0.1055657
41160.0000000    0.1065189
41200.0000000    0.1030582
41240.0000000    0.1146881
41280.0000000    0.1114809
41320.0000000    0.1111369
41360.0000000    0.1093976
41400.0000000    0.1009902
41440.0000000    0.0947889
41480.0000000    0.1029390
41520.0000000    0.1054463
41560.0000000    0.1079139
41600.0000000    0.1084370
41640.0000000    0.1121589
41680.0000000    0.1070761
41720.0000000    0.1035408
41760.0000000    0.1077369
41800.0000000    0.1174240
41840.0000000    0.1095221
41880.0000000    0.1184352
41920.0000000    0.1245909
41960.0000000    0.1072714
42000.0000000    0.1069155
42040.0000000    0.1112305
42080.0000000    0.1244031
42120.0000000    0.1251074
42160.0000000    0.1241459
42200.0000000    0.1137584
42240.0000000    0.1103629
42280.0000000    0.1087720
42320.0000000    0.1168819
42360.0000000    0.1045267
42400.0000000    0.1042340
42440.0000000    0.0969076
42480.0000000    0.1013450
42520.0000000    0.1021491
42560.0000000    0.1191355
42600.0000000    0.1128074
42640.0000000    0.1080151
42680.0000000    0.1124653
42720.0000000    0.1212598
42760.0000000    0.1101477
42800.0000000    0.1017475
42840.0000000    0.1053736
42880.0000000    0.1054858
42920.0000000    0.1088522
42960.0000000    0.0915539
43000.0000000    0.1024837
43040.0000000    0.0981136
43080.0000000    0.1033578
43120.0000000    0.0957731
43160.0000000    0.1070693
43200.0000000    0.1029083
43240.0000000    0.1064550
43280.0000000    0.0971872
43320.0000000    0.1031905
43360.0000000    0.0983180
43400.0000000    0.1049093
43440.0000000    0.1095040
43480.0000000    0.1148610
43520.0000000    0.1061544
43560.0000000    0.1082453
43600.0000000    0.1102359
43640.0000000    0.1143602
43680.0000000    0.1133786
43720.0000000    0.1187411
43760.0000000    0.1129782
43800.0000000    0.0990779
43840.0000000    0.0978153
43880.0000000    0.0953892
43920.0000000    0.1011005
43960.0000000    0.1072737
44000.0000000    0.0968375
44040.0000000    0.1052974
44080.0000000    0.1014010
44120.0000000    0.1191203
44160.0000000    0.1054428
44200.0000000    0.1197947
44240.0000000    0.1147503
44280.0000000    0.1120948
44320.0000000    0.1052160
44360.0000000    0.1051408
44400.0000000    0.1042608
44440.0000000    0.1099704
44480.0000000    0.1037286
44520.0000000    0.1039797
44560.0000000    0.1086320
44600.0000000    0.1045590
44640.0000000    0.1007429
44680.0000000    0.1207681
44720.0000000    0.1122520
44760.0000000    0.1230668
44800.0000000    0.1081029
44840.0000000    0.1049520
44880.0000000    0.1118311
44920.0000000    0.0999889
44960.0000000    0.1177562
45000.0000000    0.1048731
45040.0000000    0.1050647
45080.0000000    0.1080494
45120.0000000    0.0979196
45160.0000000    0.1014502
45200.0000000    0.1058561
45240.0000000    0.1019664
45280.0000000    0.1004787
45320.0000000    0.0980255
45360.0000000    0.0888798
45400.0000000    0.0878313
45440.0000000    0.0921734
45480.0000000    0.1023536
45520.0000000    0.0981098
45560.0000000    0.1083824
45600.0000000    0.1018683
45640.0000000    0.1020650
45680.0000000    0.1058752
45720.0000000    0.1046024
45760.0000000    0.1156680
45800.0000000    0.1054556
45840.0000000    0.0945904
45880.0000000    0.0967613
45920.0000000    0.1027678
45960.0000000    0.1010799
46000.0000000    0.0980058
46040.0000000    0.0961159
46080.0000000    0.1005532
46120.0000000    0.0937278
46160.0000000    0.0966540
46200.0000000    0.0870283
46240.0000000    0.0948783
46280.0000000    0.0942560
46320.0000000    0.0847309
46360.0000000    0.0900407
46400.0000000    0.0947328
46440.0000000    0.0891019
46480.0000000    0.0904218
46520.0000000    0.1003814
46560.0000000    0.0876987
46600.0000000    0.1013091
46640.0000000    0.0931529
46680.0000000    0.1028286
46720.0000000    0.0967675
46760.0000000    0.0895838
46800.0000000    0.1048143
46840.0000000    0.1027760
46880.0000000    0.1012731
46920.0000000    0.1080520
46960.0000000    0.1029146
47000.0000000    0.1115989
47040.0000000    0.1095584
47080.0000000    0.1140593
47120.0000000    0.1171304
47160.0000000    0.1151744
47200.0000000    0.1027840
47240.0000000    0.0971674
47280.0000000    0.1006924
47320.0000000    0.1032045
47360.0000000    0.1065499
47400.0000000    0.0953712
47440.0000000    0.0977934
47480.0000000    0.1036278
47520.0000000    0.1010512
47560.0000000    0.1023036
47600.0000000    0.0996919
47640.0000000    0.0982914
47680.0000000    0.0975062
47720.0000000    0.1093372
47760.0000000    0.0997572
47800.0000000    0.0997526
47840.0000000    0.0936357
47880.0000000    0.1024125
47920.0000000    0.1076950
47960.0000000    0.1100248
48000.0000000    0.1018563
48040.0000000    0.1000477
48080.0000000    0.1029260
48120.0000000    0.1010695
48160.0000000    0.1140591
48200.0000000    0.1162770
48240.0000000    0.1015006
48280.0000000    0.1064059
48320.0000000    0.1092916
48360.0000000    0.0950311
48400.0000000    0.0981129
48440.0000000    0.1054712
48480.0000000    0.1064021
48520.0000000    0.0972762
48560.0000000    0.1101605
48600.0000000    0.1010135
48640.0000000    0.0990014
48680.0000000    0.0956708
48720.0000000    0.1068112
48760.0000000    0.1027852
48800.0000000    0.0899319
48840.0000000    0.1053464
48880.0000000    0.0927204
48920.0000000    0.1122303
48960.0000000    0.0988507
49000.0000000    0.1037595
49040.0000000    0.1071032
49080.0000000    0.0910447
49120.0000000    0.0852328
49160.0000000    0.0904545
49200.0000000    0.0962133
49240.0000000    0.0969352
49280.0000000    0.0989361
49320.0000000    0.1096439
49360.0000000    0.0883757
49400.0000000    0.0928339
49440.0000000    0.0979911
49480.0000000    0.0948965
49520.0000000    0.0983096
49560.0000000    0.0934723
49600.0000000    0.1030674
49640.0000000    0.1064948
49680.0000000    0.0987948
49720.0000000    0.1045289
49760.0000000    0.1092566
49800.0000000    0.1142198
49840.0000000    0.1019308
49880.0000000    0.0987333
49920.0000000    0.1126095
49960.0000000    0.1016334
50000.0000000    0.1082016
50040.0000000    0.1156948
50080.0000000    0.1053562
50120.0000000    0.1048127
50160.0000000    0.0936389
50200.0000000    0.0995125
50240.0000000    0.0978821
50280.0000000    0.1031417
50320.0000000    0.1052598
50360.0000000    0.0968923
50400.0000000    0.1156991
50440.0000000    0.1000654
50480.0000000    0.0900972
50520.0000000    0.0875667
50560.0000000    0.0869095
50600.0000000    0.0968912
50640.0000000    0.0982721
50680.0000000    0.0975223
50720.0000000    0.0826716
50760.0000000    0.0892556
50800.0000000    0.0991666
50840.0000000    0.1005015
50880.0000000    0.0879204
50920.0000000    0.0921332
50960.0000000    0.0926958
51000.0000000    0.1094042
51040.0000000    0.1140091
51080.0000000    0.1020176
51120.0000000    0.1048891
51160.0000000    0.0998221
51200.0000000    0.1031860
51240.0000000    0.1059106
51280.0000000    0.0987070
51320.0000000    0.1133488
51360.0000000    0.1164687
51400.0000000    0.1153074
51440.0000000    0.1102186
51480.0000000    0.1092290
51520.0000000    0.1063347
51560.0000000    0.1118676
51600.0000000    0.1069206
51640.0000000    0.0987012
51680.0000000    0.1019264
51720.0000000    0.0952614
51760.0000000    0.1004183
51800.0000000    0.1043281
51840.0000000    0.0874846
51880.0000000    0.0997278
51920.0000000    0.1141242
51960.0000000    0.0985555
52000.0000000    0.1072829
52040.0000000    0.1064428
52080.0000000    0.1023284
52120.0000000    0.1043680
52160.0000000    0.0963507
52200.0000000    0.0954456
52240.0000000    0.0997435
52280.0000000    0.1055824
52320.0000000    0.0975789
52360.0000000    0.0980801
52400.0000000    0.0921588
52440.0000000    0.1075460
52480.0000000    0.1028326
52520.0000000    0.1005130
52560.0000000    0.0954082
52600.0000000    0.1053094
52640.0000000    0.1086433
52680.0000000    0.1053426
52720.0000000    0.1051518
52760.0000000    0.1011581
52800.0000000    0.1085636
52840.0000000    0.1053486
52880.0000000    0.0997177
52920.0000000    0.1026913
52960.0000000    0.1074642
53000.0000000    0.1002189
53040.0000000    0.0977715
53080.0000000    0.1055885
53120.0000000    0.1019512
53160.0000000    0.1018601
53200.0000000    0.0959717
53240.0000000    0.1049286
53280.0000000    0.1003866
53320.0000000    0.1006494
53360.0000000    0.0965497
53400.0000000    0.0904414
53440.0000000    0.1038174
53480.0000000    0.1147512
53520.0000000    0.1074566
53560.0000000    0.1067049
53600.0000000    0.1036240
53640.0000000    0.0991982
53680.0000000    0.1102866
53720.0000000    0.1029602
53760.0000000    0.1023001
53800.0000000    0.0956287
53840.0000000    0.1035346
53880.0000000    0.1040111
53920.0000000    0.0913425
53960.0000000    0.1002710
54000.0000000    0.1044212
54040.0000000    0.0974177
54080.0000000    0.1021269
54120.0000000    0.1018230
54160.0000000    0.0999299
54200.0000000    0.1008173
54240.0000000    0.1008675
54280.0000000    0.0963651
54320.0000000    0.1029405
54360.0000000    0.0979279
54400.0000000    0.0987164
54440.0000000    0.1090614
54480.0000000    0.1209730
54520.0000000    0.1018568
54560.0000000    0.1040324
54600.0000000    0.1083528
54640.0000000    0.1014878
54680.0000000    0.1020269
54720.0000000    0.0952809
54760.0000000    0.1079773
54800.0000000    0.1050243
54840.0000000    0.1079277
54880.0000000    0.1031064
54920.0000000    0.1017212
54960.0000000    0.1051484
55000.0000000    0.1093947
55040.0000000    0.1083147
55080.0000000    0.1057383
55120.0000000    0.1008198
55160.0000000    0.1040287
55200.0000000    0.1042044
55240.0000000    0.1098537
55280.0000000    0.1182955
55320.0000000    0.1178849
55360.0000000    0.0980431
55400.0000000    0.1067343
55440.0000000    0.1226800
55480.0000000    0.1023102
55520.0000000    0.1075391
55560.0000000    0.1112194
55600.0000000    0.1221525
55640.0000000    0.1153908
55680.0000000    0.0958138
55720.0000000    0.1036173
55760.0000000    0.0928148
55800.0000000    0.1081013
55840.0000000    0.1038006
55880.0000000    0.0966341
55920.0000000    0.1004170
55960.0000000    0.1017681
56000.0000000    0.0931188
56040.0000000    0.1041486
56080.0000000    0.0932723
56120.0000000    0.1051115
56160.0000000    0.0952099
56200.0000000    0.0916070
56240.0000000    0.0936914
56280.0000000    0.1069283
56320.0000000    0.0990269
56360.0000000    0.1032044
56400.0000000    0.1059950
56440.0000000    0.1021550
56480.0000000    0.0910997
56520.0000000    0.1069107
56560.0000000    0.1042265
56600.0000000    0.1062653
56640.0000000    0.1085581
56680.0000000    0.1053966
56720.0000000    0.1133222
56760.0000000    0.1002585
56800.0000000    0.0988963
56840.0000000    0.1070302
56880.0000000    0.1147749
56920.0000000    0.1033832
56960.0000000    0.1075234
57000.0000000    0.1111911
57040.0000000    0.1163646
57080.0000000    0.0990804
57120.0000000    0.1046453
57160.0000000    0.1076119
57200.0000000    0.1060368
57240.0000000    0.1035658
57280.0000000    0.1044320
57320.0000000    0.1051532
57360.0000000    0.1117441
57400.0000000    0.1034543
57440.0000000    0.1133947
57480.0000000    0.1107281
57520.0000000    0.1175427
57560.0000000    0.1071064
57600.0000000    0.1103232
57640.0000000    0.1020522
57680.0000000    0.1069217
57720.0000000    0.1003463
57760.0000000    0.1113072
57800.0000000    0.1086699
57840.0000000    0.1015485
57880.0000000    0.0975872
57920.0000000    0.1122598
57960.0000000    0.1159427
58000.0000000    0.1122995
58040.0000000    0.0983517
58080.0000000    0.1105879
58120.0000000    0.1115368
58160.0000000    0.0978156
58200.0000000    0.1014662
58240.0000000    0.1044355
58280.0000000    0.1111047
58320.0000000    0.0986896
58360.0000000    0.0985712
58400.0000000    0.1087996
58440.0000000    0.1056867
58480.0000000    0.1060236
58520.0000000    0.0943081
58560.0000000    0.1095084
58600.0000000    0.0987753
58640.0000000    0.0998894
58680.0000000    0.1062004
58720.0000000    0.1115357
58760.0000000    0.1021951
58800.0000000    0.1004211
58840.0000000    0.0947663
58880.0000000    0.0974586
58920.0000000    0.0925594
58960.0000000    0.1007193
59000.0000000    0.0985204
59040.0000000    0.1049058
59080.0000000    0.1051802
59120.0000000    0.1016662
59160.0000000    0.0889025
59200.0000000    0.0947105
59240.0000000    0.1079206
59280.0000000    0.0968186
59320.0000000    0.1026493
59360.0000000    0.1014687
59400.0000000    0.1072671
59440.0000000    0.1067652
59480.0000000    0.1193526
59520.0000000    0.1158090
59560.0000000    0.1091667
59600.0000000    0.1063575
59640.0000000    0.1053291
59680.0000000    0.0996577
59720.0000000    0.0893713
59760.0000000    0.1010590
59800.0000000    0.1031514
59840.0000000    0.0987977
59880.0000000    0.0957521
59920.0000000    0.1036666
59960.0000000    0.1017639
60000.0000000    0.0980108
60040.0000000    0.0963700
60080.0000000    0.0934650
60120.0000000    0.0977406
60160.0000000    0.0989968
60200.0000000    0.1083116
60240.0000000    0.0942687
60280.0000000    0.1008933
60320.0000000    0.1141270
60360.0000000    0.1131828
60400.0000000    0.0999505
60440.0000000    0.0975197
60480.0000000    0.0990402
60520.0000000    0.1055303
60560.0000000    0.1119174
60600.0000000    0.0969084
60640.0000000    0.1000613
60680.0000000    0.1016957
60720.0000000    0.0925160
60760.0000000    0.0964996
60800.0000000    0.0979092
60840.0000000    0.1057513
60880.0000000    0.1170799
60920.0000000    0.1064028
60960.0000000    0.0936184
61000.0000000    0.1043883
61040.0000000    0.1036926
61080.0000000    0.1002589
61120.0000000    0.1035832
61160.0000000    0.0958395
61200.0000000    0.0963300
61240.0000000    0.1080728
61280.0000000    0.0989925
61320.0000000    0.0954644
61360.0000000    0.0988712
61400.0000000    0.0997077
61440.0000000    0.1053865
61480.0000000    0.0937954
61520.0000000    0.0988038
61560.0000000    0.0889739
61600.0000000    0.0975681
61640.0000000    0.1015004
61680.0000000    0.1067218
61720.0000000    0.0989593
61760.0000000    0.0894984
61800.0000000    0.0896007
61840.0000000    0.0900412
61880.0000000    0.1045286
61920.0000000    0.1000812
61960.0000000    0.1094447
62000.0000000    0.1106572
62040.0000000    0.1023801
62080.0000000    0.1025490
62120.0000000    0.0982493
62160.0000000    0.1021026
62200.0000000    0.1064171
62240.0000000    0.0973046
62280.0000000    0.1052768
62320.0000000    0.1012982
62360.0000000    0.0926860
62400.0000000    0.0998371
62440.0000000    0.1028394
62480.0000000    0.1073244
62520.0000000    0.1113156
62560.0000000    0.1055529
62600.0000000    0.1094622
62640.0000000    0.1071773
62680.0000000    0.1032736
62720.0000000    0.0981720
62760.0000000    0.1102721
62800.0000000    0.1038659
62840.0000000    0.1034521
62880.0000000    0.0971139
62920.0000000    0.1096276
62960.0000000    0.0964914
63000.0000000    0.1082436
63040.0000000    0.1021746
63080.0000000    0.1003002
63120.0000000    0.0954336
63160.0000000    0.1097703
63200.0000000    0.1030430
63240.0000000    0.1108575
63280.0000000    0.1118666
63320.0000000    0.1030798
63360.0000000    0.1001636
63400.0000000    0.1069461
63440.0000000    0.1056599
63480.0000000    0.1150635
63520.0000000    0.1158686
63560.0000000    0.1132760
63600.0000000    0.1104016
63640.0000000    0.1092957
63680.0000000    0.0966961
63720.0000000    0.1002937
63760.0000000    0.0933134
63800.0000000    0.0896038
63840.0000000    0.1001788
63880.0000000    0.0943247
63920.0000000    0.0888859
63960.0000000    0.0981038
64000.0000000    0.0976987
64040.0000000    0.0956066
64080.0000000    0.0924636
64120.0000000    0.0914031
64160.0000000    0.0930531
64200.0000000    0.0938382
64240.0000000    0.0960141
64280.0000000    0.1025706
64320.0000000    0.1053107
64360.0000000    0.1190595
64400.0000000    0.1145208
64440.0000000    0.1202989
64480.0000000    0.1249896
64520.0000000    0.1133218
64560.0000000    0.1056497
64600.0000000    0.1062000
64640.0000000    0.1046208
64680.0000000    0.1061284
64720.0000000    0.1033732
64760.0000000    0.1072149
64800.0000000    0.1096272
64840.0000000    0.1105017
64880.0000000    0.1096848
64920.0000000    0.0962038
64960.0000000    0.1260369
65000.0000000    0.1193922
65040.0000000    0.1224759
65080.0000000    0.1229043
65120.0000000    0.1155754
65160.0000000    0.1000834
65200.0000000    0.1142055
65240.0000000    0.1122319
65280.0000000    0.1197799
65320.0000000    0.1008312
65360.0000000    0.1095391
65400.0000000    0.1018476
65440.0000000    0.1038370
65480.0000000    0.1047748
65520.0000000    0.1020118
65560.0000000    0.1114922
65600.0000000    0.1037241
65640.0000000    0.1115742
65680.0000000    0.1059583
65720.0000000    0.1173265
65760.0000000    0.1115363
65800.0000000    0.0997109
65840.0000000    0.1007482
65880.0000000    0.0987597
65920.0000000    0.1032962
65960.0000000    0.1062609
66000.0000000    0.1122933
66040.0000000    0.1219975
66080.0000000    0.1237869
66120.0000000    0.1097784
66160.0000000    0.1149476
66200.0000000    0.1250011
66240.0000000    0.1348536
66280.0000000    0.1126903
66320.0000000    0.1035499
66360.0000000    0.1050009
66400.0000000    0.1095034
66440.0000000    0.1142703
66480.0000000    0.1029320
66520.0000000    0.1096751
66560.0000000    0.1158295
66600.0000000    0.1283433
66640.0000000    0.1226923
66680.0000000    0.1177344
66720.0000000    0.1130089
66760.0000000    0.1151411
66800.0000000    0.1157445
66840.0000000    0.1037905
66880.0000000    0.1127897
66920.0000000    0.1242942
66960.0000000    0.1193963
67000.0000000    0.1273106
67040.0000000    0.1203230
67080.0000000    0.1210628
67120.0000000    0.1148990
67160.0000000    0.0998469
67200.0000000    0.1116187
67240.0000000    0.1137360
67280.0000000    0.1290260
67320.0000000    0.1299309
67360.0000000    0.1176018
67400.0000000    0.1058443
67440.0000000    0.1110374
67480.0000000    0.1072179
67520.0000000    0.1238801
67560.0000000    0.1128042
67600.0000000    0.1107637
67640.0000000    0.1183643
67680.0000000    0.1195884
67720.0000000    0.1161474
67760.0000000    0.1086139
67800.0000000    0.1197539
67840.0000000    0.1081831
67880.0000000    0.1097238
67920.0000000    0.1133651
67960.0000000    0.1152637
68000.0000000    0.1179862
68040.0000000    0.1114595
68080.0000000    0.1148853
68120.0000000    0.1160251
68160.0000000    0.1036286
68200.0000000    0.1031899
68240.0000000    0.1156294
68280.0000000    0.1090632
68320.0000000    0.1143285
68360.0000000    0.1136918
68400.0000000    0.1251860
68440.0000000    0.1112679
68480.0000000    0.1140142
68520.0000000    0.1184520
68560.0000000    0.1080711
68600.0000000    0.1161950
68640.0000000    0.1234775
68680.0000000    0.1193237
68720.0000000    0.1151976
68760.0000000    0.1111960
68800.0000000    0.1121794
68840.0000000    0.1021251
68880.0000000    0.1091494
68920.0000000    0.1022373
68960.0000000    0.1072286
69000.0000000    0.0998628
69040.0000000    0.0993301
69080.0000000    0.1080804
69120.0000000    0.1157642
69160.0000000    0.1008875
69200.0000000    0.0981148
69240.0000000    0.0951118
69280.0000000    0.1020793
69320.0000000    0.0921676
69360.0000000    0.0978702
69400.0000000    0.0919805
69440.0000000    0.0914849
69480.0000000    0.0996940
69520.0000000    0.0918712
69560.0000000    0.1044442
69600.0000000    0.0965066
69640.0000000    0.1067261
69680.0000000    0.0964120
69720.0000000    0.0955439
69760.0000000    0.0988561
69800.0000000    0.0973698
69840.0000000    0.0894009
69880.0000000    0.0952444
69920.0000000    0.0989661
69960.0000000    0.0974420
70000.0000000    0.1006903
70040.0000000    0.1098938
70080.0000000    0.1092466
70120.0000000    0.0882173
70160.0000000    0.0991744
70200.0000000    0.1107404
70240.0000000    0.0973322
70280.0000000    0.0911698
70320.0000000    0.1051454
70360.0000000    0.1069229
70400.0000000    0.1039509
70440.0000000    0.1047212
70480.0000000    0.1031459
70520.0000000    0.1081339
70560.0000000    0.1055557
70600.0000000    0.0904520
70640.0000000    0.1013494
70680.0000000    0.0945741
70720.0000000    0.0949876
70760.0000000    0.0967579
70800.0000000    0.0998964
70840.0000000    0.0961604
70880.0000000    0.1071986
70920.0000000    0.1059865
70960.0000000    0.1072535
71000.0000000    0.1149059
71040.0000000    0.1078392
71080.0000000    0.1073700
71120.0000000    0.1007978
71160.0000000    0.1109699
71200.0000000    0.1118126
71240.0000000    0.1074846
71280.0000000    0.1051768
71320.0000000    0.0984899
71360.0000000    0.1055973
71400.0000000    0.1053056
71440.0000000    0.1069494
71480.0000000    0.0998756
71520.0000000    0.1211987
71560.0000000    0.0979645
71600.0000000    0.0944834
71640.0000000    0.1016633
71680.0000000    0.0969759
71720.0000000    0.1050789
71760.0000000    0.1025592
71800.0000000    0.1172801
71840.0000000    0.1003969
71880.0000000    0.1128634
71920.0000000    0.1098036
71960.0000000    0.1056393
72000.0000000    0.1025907
72040.0000000    0.1004965
72080.0000000    0.1114128
72120.0000000    0.1093352
72160.0000000    0.1075012
72200.0000000    0.0974216
72240.0000000    0.0948014
72280.0000000    0.0946924
72320.0000000    0.0872120
72360.0000000    0.0923573
72400.0000000    0.1087492
72440.0000000    0.1048539
72480.0000000    0.0984293
72520.0000000    0.1015005
72560.0000000    0.1045209
72600.0000000    0.1088300
72640.0000000    0.1040131
72680.0000000    0.0955576
72720.0000000    0.0926367
72760.0000000    0.1096519
72800.0000000    0.1031424
72840.0000000    0.1044413
72880.0000000    0.1028731
72920.0000000    0.1010098
72960.0000000    0.1101564
73000.0000000    0.1138052
73040.0000000    0.1149096
73080.0000000    0.1100156
73120.0000000    0.1132415
73160.0000000    0.1044828
73200.0000000    0.0931600
73240.0000000    0.1005578
73280.0000000    0.1226358
73320.0000000    0.1185541
73360.0000000    0.1167779
73400.0000000    0.1106412
73440.0000000    0.1185472
73480.0000000    0.1024336
73520.0000000    0.0995786
73560.0000000    0.1214872
73600.0000000    0.1065220
73640.0000000    0.1096062
73680.0000000    0.1148809
73720.0000000    0.1034775
73760.0000000    0.0973070
73800.0000000    0.1124428
73840.0000000    0.1156172
73880.0000000    0.1019890
73920.0000000    0.1000822
73960.0000000    0.1048856
74000.0000000    0.1034080
74040.0000000    0.1019987
74080.0000000    0.0965944
74120.0000000    0.1078709
74160.0000000    0.1011833
74200.0000000    0.1175332
74240.0000000    0.1103233
74280.0000000    0.1085928
74320.0000000    0.0997625
74360.0000000    0.1059781
74400.0000000    0.1021467
74440.0000000    0.1024101
74480.0000000    0.1009089
74520.0000000    0.0942021
74560.0000000    0.0947693
74600.0000000    0.1027194
74640.0000000    0.1035831
74680.0000000    0.1241671
74720.0000000    0.1003304
74760.0000000    0.1012942
74800.0000000    0.1286831
74840.0000000    0.1283777
74880.0000000    0.1129979
74920.0000000    0.1217265
74960.0000000    0.1048659
75000.0000000    0.1099954
75040.0000000    0.1040120
75080.0000000    0.1142688
75120.0000000    0.1068135
75160.0000000    0.1176300
75200.0000000    0.1157306
75240.0000000    0.1078013
75280.0000000    0.0988479
75320.0000000    0.1051972
75360.0000000    0.1009932
75400.0000000    0.1036660
75440.0000000    0.1036602
75480.0000000    0.1200454
75520.0000000    0.1237459
75560.0000000    0.1093270
75600.0000000    0.1031290
75640.0000000    0.1360897
75680.0000000    0.1081160
75720.0000000    0.1176964
75760.0000000    0.1216449
75800.0000000    0.1263254
75840.0000000    0.1120845
75880.0000000    0.1096143
75920.0000000    0.1134281
75960.0000000    0.1186936
76000.0000000    0.1149826
76040.0000000    0.1303992
76080.0000000    0.1117558
76120.0000000    0.1199503
76160.0000000    0.1191947
76200.0000000    0.1160538
76240.0000000    0.1233375
76280.0000000    0.1288187
76320.0000000    0.1310746
76360.0000000    0.1173101
76400.0000000    0.1141927
76440.0000000    0.1127931
76480.0000000    0.1169686
76520.0000000    0.1286438
76560.0000000    0.1168930
76600.0000000    0.1212561
76640.0000000    0.1155790
76680.0000000    0.1196075
76720.0000000    0.1231643
76760.0000000    0.1227737
76800.0000000    0.1175127
76840.0000000    0.1153518
76880.0000000    0.1037818
76920.0000000    0.1134969
76960.0000000    0.1044323
77000.0000000    0.1090798
77040.0000000    0.1244197
77080.0000000    0.1052177
77120.0000000    0.1143942
77160.0000000    0.1291882
77200.0000000    0.1074543
77240.0000000    0.1157693
77280.0000000    0.1101111
77320.0000000    0.1150969
77360.0000000    0.1140355
77400.0000000    0.1155766
77440.0000000    0.1168260
77480.0000000    0.1083723
77520.0000000    0.1173205
77560.0000000    0.1057904
77600.0000000    0.1066038
77640.0000000    0.0938445
77680.0000000    0.1086911
77720.0000000    0.1124305
77760.0000000    0.1174448
77800.0000000    0.1132928
77840.0000000    0.1078456
77880.0000000    0.1119316
77920.0000000    0.1164434
77960.0000000    0.1158019
78000.0000000    0.1139694
78040.0000000    0.1097284
78080.0000000    0.1243189
78120.0000000    0.1257927
78160.0000000    0.1193682
78200.0000000    0.1106155
78240.0000000    0.1221806
78280.0000000    0.1241653
78320.0000000    0.1056352
78360.0000000    0.1011968
78400.0000000    0.1059326
78440.0000000    0.1242082
78480.0000000    0.1167760
78520.0000000    0.1020299
78560.0000000    0.1156233
78600.0000000    0.1230533
78640.0000000    0.1261530
78680.0000000    0.1274096
78720.0000000    0.1118354
78760.0000000    0.1074080
78800.0000000    0.1044816
78840.0000000    0.1217022
78880.0000000    0.1057468
78920.0000000    0.0991903
78960.0000000    0.1095770
79000.0000000    0.1030090
79040.0000000    0.1025548
79080.0000000    0.0965895
79120.0000000    0.1011467
79160.0000000    0.0943465
79200.0000000    0.0960822
79240.0000000    0.0934498
79280.0000000    0.1008778
79320.0000000    0.0928222
79360.0000000    0.1002117
79400.0000000    0.1032584
79440.0000000    0.0946747
79480.0000000    0.1088181
79520.0000000    0.1053198
79560.0000000    0.0943470
79600.0000000    0.1123057
79640.0000000    0.1137998
79680.0000000    0.1012400
79720.0000000    0.1004599
79760.0000000    0.1191370
79800.0000000    0.1148967
79840.0000000    0.1154784
79880.0000000    0.1048541
79920.0000000    0.1154142
79960.0000000    0.1093704
80000.0000000    0.1110461
80040.0000000    0.1072834
80080.0000000    0.1119091
80120.0000000    0.1054588
80160.0000000    0.0986216
80200.0000000    0.1016068
80240.0000000    0.0894844
80280.0000000    0.1080479
80320.0000000    0.1064636
80360.0000000    0.0857012
80400.0000000    0.0903438
80440.0000000    0.1025203
80480.0000000    0.0883909
80520.0000000    0.0927107
80560.0000000    0.1013804
80600.0000000    0.0944034
80640.0000000    0.1025789
80680.0000000    0.1001099
80720.0000000    0.0959676
80760.0000000    0.1051532
80800.0000000    0.0999044
80840.0000000    0.0983563
80880.0000000    0.1124559
80920.0000000    0.1074914
80960.0000000    0.0990943
81000.0000000    0.1161016
81040.0000000    0.1081392
81080.0000000    0.0953929
81120.0000000    0.1112465
81160.0000000    0.1233118
81200.0000000    0.1146996
81240.0000000    0.1180282
81280.0000000    0.0980300
81320.0000000    0.0957041
81360.0000000    0.1090315
81400.0000000    0.1029612
81440.0000000    0.1100070
81480.0000000    0.0991547
81520.0000000    0.0960347
81560.0000000    0.1049256
81600.0000000    0.0979740
81640.0000000    0.1062430
81680.0000000    0.1063229
81720.0000000    0.1179306
81760.0000000    0.1048096
81800.0000000    0.0968752
81840.0000000    0.0946545
81880.0000000    0.1115435
81920.0000000    0.1094374
81960.0000000    0.1120952
82000.0000000    0.1113440
82040.0000000    0.1017328
82080.0000000    0.1118377
82120.0000000    0.1102963
82160.0000000    0.1032329
82200.0000000    0.1041086
82240.0000000    0.1082647
82280.0000000    0.1104675
82320.0000000    0.0997675
82360.0000000    0.1016354
82400.0000000    0.1117342
82440.0000000    0.1088174
82480.0000000    0.1112626
82520.0000000    0.1110112
82560.0000000    0.1053325
82600.0000000    0.1000958
82640.0000000    0.1134569
82680.0000000    0.0929717
82720.0000000    0.0894654
82760.0000000    0.0852641
82800.0000000    0.0962978
82840.0000000    0.0910872
82880.0000000    0.0922158
82920.0000000    0.0948146
82960.0000000    0.1049228
83000.0000000    0.0870752
83040.0000000    0.1103450
83080.0000000    0.0969183
83120.0000000    0.1180363
83160.0000000    0.1041052
83200.0000000    0.0986070
83240.0000000    0.0988062
83280.0000000    0.1049298
83320.0000000    0.1049830
83360.0000000    0.0912807
83400.0000000    0.1034190
83440.0000000    0.1136019
83480.0000000    0.1071972
83520.0000000    0.0980529
83560.0000000    0.0996604
83600.0000000    0.0934471
83640.0000000    0.1009013
83680.0000000    0.0938575
83720.0000000    0.1028364
83760.0000000    0.0951177
83800.0000000    0.1000035
83840.0000000    0.1008225
83880.0000000    0.1026370
83920.0000000    0.1036401
83960.0000000    0.0960066
84000.0000000    0.1027852
84040.0000000    0.1019705
84080.0000000    0.1063076
84120.0000000    0.1008500
84160.0000000    0.1088590
84200.0000000    0.0929129
84240.0000000    0.0929149
84280.0000000    0.0942699
84320.0000000    0.1015196
84360.0000000    0.1087552
84400.0000000    0.1054698
84440.0000000    0.1008681
84480.0000000    0.0928603
84520.0000000    0.0910870
84560.0000000    0.0990992
84600.0000000    0.0912050
84640.0000000    0.0924274
84680.0000000    0.0895037
84720.0000000    0.0975093
84760.0000000    0.1195996
84800.0000000    0.1028751
84840.0000000    0.1224942
84880.0000000    0.1054356
84920.0000000    0.1118764
84960.0000000    0.1023554
85000.0000000    0.1000370
85040.0000000    0.0996170
85080.0000000    0.0900111
85120.0000000    0.1025618
85160.0000000    0.0981228
85200.0000000    0.0987257
85240.0000000    0.1031570
85280.0000000    0.0884982
85320.0000000    0.0990994
85360.0000000    0.0969422
85400.0000000    0.0977439
85440.0000000    0.1001828
85480.0000000    0.0959523
85520.0000000    0.0894204
85560.0000000    0.1028072
85600.0000000    0.0912074
85640.0000000    0.0937520
85680.0000000    0.0995157
85720.0000000    0.1118390
85760.0000000    0.1067082
85800.0000000    0.0946670
85840.0000000    0.1050405
85880.0000000    0.0936803
85920.0000000    0.1015367
85960.0000000    0.0971831
86000.0000000    0.0935919
86040.0000000    0.0899417
86080.0000000    0.0968026
86120.0000000    0.0926145
86160.0000000    0.0901072
86200.0000000    0.0900610
86240.0000000    0.0954825
86280.0000000    0.0927515
86320.0000000    0.1010745
86360.0000000    0.0866009
86400.0000000    0.0972831
86440.0000000    0.0939160
86480.0000000    0.1027770
86520.0000000    0.0990346
86560.0000000    0.0913337
86600.0000000    0.0916722
86640.0000000    0.1012009
86680.0000000    0.1131149
86720.0000000    0.0989557
86760.0000000    0.1004104
86800.0000000    0.1091729
86840.0000000    0.0917414
86880.0000000    0.1045619
86920.0000000    0.1053710
86960.0000000    0.1034301
87000.0000000    0.0991602
87040.0000000    0.1005273
87080.0000000    0.1059799
87120.0000000    0.0978490
87160.0000000    0.1004292
87200.0000000    0.0921631
87240.0000000    0.0945685
87280.0000000    0.1014500
87320.0000000    0.0992300
87360.0000000    0.0979520
87400.0000000    0.0862121
87440.0000000    0.0967873
87480.0000000    0.1031979
87520.0000000    0.1150384
87560.0000000    0.1047702
87600.0000000    0.0960111
87640.0000000    0.0978232
87680.0000000    0.1161266
87720.0000000    0.1072746
87760.0000000    0.1228833
87800.0000000    0.1205535
87840.0000000    0.1015160
87880.0000000    0.1186944
87920.0000000    0.1065765
87960.0000000    0.1212968
88000.0000000    0.1167601
88040.0000000    0.1155932
88080.0000000    0.1130618
88120.0000000    0.1094347
88160.0000000    0.1192943
88200.0000000    0.0983836
88240.0000000    0.0990651
88280.0000000    0.1045417
88320.0000000    0.0958470
88360.0000000    0.1009566
88400.0000000    0.0966036
88440.0000000    0.1049881
88480.0000000    0.1076554
88520.0000000    0.0983398
88560.0000000    0.0972921
88600.0000000    0.0993969
88640.0000000    0.0996535
88680.0000000    0.0998525
88720.0000000    0.0951871
88760.0000000    0.0922319
88800.0000000    0.1009626
88840.0000000    0.1016407
88880.0000000    0.1000791
88920.0000000    0.0889388
88960.0000000    0.0972898
89000.0000000    0.1013019
89040.0000000    0.1049979
89080.0000000    0.1104368
89120.0000000    0.1078525
89160.0000000    0.1152588
89200.0000000    0.1042947
89240.0000000    0.1079796
89280.0000000    0.0928207
89320.0000000    0.0944304
89360.0000000    0.1046913
89400.0000000    0.0971653
89440.0000000    0.0963058
89480.0000000    0.0995147
89520.0000000    0.0979051
89560.0000000    0.0941168
89600.0000000    0.0962195
89640.0000000    0.0952263
89680.0000000    0.1051707
89720.0000000    0.0932121
89760.0000000    0.1002451
89800.0000000    0.0870562
89840.0000000    0.0947609
89880.0000000    0.1032265
89920.0000000    0.1164229
89960.0000000    0.0989463
90000.0000000    0.0946555
90040.0000000    0.0956318
90080.0000000    0.1012762
90120.0000000    0.0976167
90160.0000000    0.1019790
90200.0000000    0.1036412
90240.0000000    0.0946851
90280.0000000    0.1030257
90320.0000000    0.1038684
90360.0000000    0.1109124
90400.0000000    0.1164866
90440.0000000    0.1083422
90480.0000000    0.1036651
90520.0000000    0.1091524
90560.0000000    0.0911301
90600.0000000    0.0896735
90640.0000000    0.0887118
90680.0000000    0.0901064
90720.0000000    0.0931497
90760.0000000    0.0956495
90800.0000000    0.0950155
90840.0000000    0.0865628
90880.0000000    0.0967014
90920.0000000    0.0980703
90960.0000000    0.1084001
91000.0000000    0.1163565
91040.0000000    0.1141715
91080.0000000    0.1105109
91120.0000000    0.1183131
91160.0000000    0.1189516
91200.0000000    0.1035335
91240.0000000    0.1174045
91280.0000000    0.0983689
91320.0000000    0.1009346
91360.0000000    0.1039369
91400.0000000    0.1055762
91440.0000000    0.1048180
91480.0000000    0.1076243
91520.0000000    0.1097603
91560.0000000    0.1019302
91600.0000000    0.1050894
91640.0000000    0.1082932
91680.0000000    0.0990820
91720.0000000    0.1010528
91760.0000000    0.0966396
91800.0000000    0.0973590
91840.0000000    0.0993884
91880.0000000    0.0990589
91920.0000000    0.1022136
91960.0000000    0.0941356
92000.0000000    0.0972509
92040.0000000    0.1034672
92080.0000000    0.1039440
92120.0000000    0.1025422
92160.0000000    0.1039229
92200.0000000    0.0927828
92240.0000000    0.1081385
92280.0000000    0.0973920
92320.0000000    0.0938117
92360.0000000    0.0922563
92400.0000000    0.1037045
92440.0000000    0.0882704
92480.0000000    0.0947359
92520.0000000    0.1026244
92560.0000000    0.1067963
92600.0000000    0.1120884
92640.0000000    0.1199014
92680.0000000    0.1076518
92720.0000000    0.1154606
92760.0000000    0.0899647
92800.0000000    0.0931779
92840.0000000    0.1002281
92880.0000000    0.1010900
92920.0000000    0.1062538
92960.0000000    0.1058276
93000.0000000    0.1028729
93040.0000000    0.0997139
93080.0000000    0.0938561
93120.0000000    0.0972129
93160.0000000    0.1052400
93200.0000000    0.1026922
93240.0000000    0.1218249
93280.0000000    0.1031207
93320.0000000    0.1031572
93360.0000000    0.1020659
93400.0000000    0.1034430
93440.0000000    0.1022278
93480.0000000    0.0979387
93520.0000000    0.1032423
93560.0000000    0.1091169
93600.0000000    0.1115514
93640.0000000    0.1131210
93680.0000000    0.1115123
93720.0000000    0.1207417
93760.0000000    0.0978985
93800.0000000    0.1298530
93840.0000000    0.1305804
93880.0000000    0.1126943
93920.0000000    0.1098600
93960.0000000    0.1106401
94000.0000000    0.0982068
94040.0000000    0.1108258
94080.0000000    0.0942334
94120.0000000    0.0928898
94160.0000000    0.1057487
94200.0000000    0.1114072
94240.0000000    0.0956679
94280.0000000    0.0987395
94320.0000000    0.1049490
94360.0000000    0.1056314
94400.0000000    0.1033632
94440.0000000    0.1019179
94480.0000000    0.1036611
94520.0000000    0.0966422
94560.0000000    0.0979773
94600.0000000    0.1097850
94640.0000000    0.0979009
94680.0000000    0.1035731
94720.0000000    0.0920882
94760.0000000    0.0901652
94800.0000000    0.0927792
94840.0000000    0.0993112
94880.0000000    0.0925354
94920.0000000    0.0949852
94960.0000000    0.1045942
95000.0000000    0.1013673
95040.0000000    0.1057922
95080.0000000    0.0966030
95120.0000000    0.0918307
95160.0000000    0.0997302
95200.0000000    0.0941735
95240.0000000    0.0892389
95280.0000000    0.0918529
95320.0000000    0.0837624
95360.0000000    0.0841563
95400.0000000    0.0950082
95440.0000000    0.0971820
95480.0000000    0.0973770
95520.0000000    0.0932974
95560.0000000    0.0982431
95600.0000000    0.0965486
95640.0000000    0.0913463
95680.0000000    0.0983338
95720.0000000    0.0970946
95760.0000000    0.0894755
95800.0000000    0.0881517
95840.0000000    0.0891217
95880.0000000    0.0935605
95920.0000000    0.0912972
95960.0000000    0.0937598
96000.0000000    0.0968731
96040.0000000    0.0981946
96080.0000000    0.0876625
96120.0000000    0.0840810
96160.0000000    0.0941564
96200.0000000    0.0895377
96240.0000000    0.0851781
96280.0000000    0.0910594
96320.0000000    0.1010750
96360.0000000    0.0881568
96400.0000000    0.0915399
96440.0000000    0.0926156
96480.0000000    0.1010121
96520.0000000    0.0944300
96560.0000000    0.0881092
96600.0000000    0.1104630
96640.0000000    0.0957845
96680.0000000    0.0964600
96720.0000000    0.0943465
96760.0000000    0.0903016
96800.0000000    0.0843836
96840.0000000    0.1059974
96880.0000000    0.0919187
96920.0000000    0.0906456
96960.0000000    0.0947184
97000.0000000    0.0969076
97040.0000000    0.1034745
97080.0000000    0.0902118
97120.0000000    0.0882941
97160.0000000    0.1079353
97200.0000000    0.1068818
97240.0000000    0.1139773
97280.0000000    0.1133303
97320.0000000    0.1085589
97360.0000000    0.1165291
97400.0000000    0.1020197
97440.0000000    0.1109990
97480.0000000    0.1076030
97520.0000000    0.1189772
97560.0000000    0.1064546
97600.0000000    0.1056970
97640.0000000    0.1126185
97680.0000000    0.1082814
97720.0000000    0.1122696
97760.0000000    0.0935197
97800.0000000    0.0952015
97840.0000000    0.0989594
97880.0000000    0.1098371
97920.0000000    0.0939491
97960.0000000    0.1044201
98000.0000000    0.0885586
98040.0000000    0.0864541
98080.0000000    0.0946362
98120.0000000    0.0980953
98160.0000000    0.0988617
98200.0000000    0.0939682
98240.0000000    0.0945206
98280.0000000    0.0877822
98320.0000000    0.0928638
98360.0000000    0.1004949
98400.0000000    0.1051465
98440.0000000    0.1007007
98480.0000000    0.1045827
98520.0000000    0.1051581
98560.0000000    0.0992907
98600.0000000    0.0870486
98640.0000000    0.0891691
98680.0000000    0.0929459
98720.0000000    0.0861848
98760.0000000    0.0932614
98800.0000000    0.0950079
98840.0000000    0.0894594
98880.0000000    0.0978509
98920.0000000    0.0824154
98960.0000000    0.0928586
99000.0000000    0.0945068
99040.0000000    0.0919246
99080.0000000    0.0888929
99120.0000000    0.0953747
99160.0000000    0.1044597
99200.0000000    0.0973833
99240.0000000    0.0950898
99280.0000000    0.0993525
99320.0000000    0.0991357
99360.0000000    0.1028285
99400.0000000    0.1014283
99440.0000000    0.1117329
99480.0000000    0.1110241
99520.0000000    0.1039787
99560.0000000    0.1013123
99600.0000000    0.1056295
99640.0000000    0.0970641
99680.0000000    0.1037378
99720.0000000    0.1127699
99760.0000000    0.1056770
99800.0000000    0.1027742
99840.0000000    0.1021742
99880.0000000    0.0975155
99920.0000000    0.0974741
99960.0000000    0.1010671
100000.0000000    0.1029843
100040.0000000    0.0977255
100080.0000000    0.0992431
100120.0000000    0.0921160
100160.0000000    0.0940286
100200.0000000    0.1018382
100240.0000000    0.0926674
100280.0000000    0.1004912
100320.0000000    0.0885503
100360.0000000    0.0970180
100400.0000000    0.0987089
100440.0000000    0.1033082
100480.0000000    0.1027948
100520.0000000    0.0992690
100560.0000000    0.0970791
100600.0000000    0.0945090
100640.0000000    0.0954501
100680.0000000    0.0911490
100720.0000000    0.0907279
100760.0000000    0.1011209
100800.0000000    0.0981830
100840.0000000    0.0969910
100880.0000000    0.0980771
100920.0000000    0.1079651
100960.0000000    0.0913741
101000.0000000    0.0870197
101040.0000000    0.1030611
101080.0000000    0.1047595
101120.0000000    0.1069786
101160.0000000    0.0938120
101200.0000000    0.0933377
101240.0000000    0.0986190
101280.0000000    0.1045966
101320.0000000    0.1071390
101360.0000000    0.0960303
101400.0000000    0.1018595
101440.0000000    0.0921217
101480.0000000    0.0954947
101520.0000000    0.1046973
101560.0000000    0.0942640
101600.0000000    0.0937287
101640.0000000    0.1032713
101680.0000000    0.0969348
101720.0000000    0.0936280
101760.0000000    0.1041416
101800.0000000    0.1020870
101840.0000000    0.0941113
101880.0000000    0.0931922
101920.0000000    0.0971943
101960.0000000    0.1019789
102000.0000000    0.1091342
102040.0000000    0.1038801
102080.0000000    0.1058271
102120.0000000    0.1031614
102160.0000000    0.1042659
102200.0000000    0.1012544
102240.0000000    0.0968889
102280.0000000    0.0958005
102320.0000000    0.0989053
102360.0000000    0.0907073
102400.0000000    0.0952096
102440.0000000    0.0976505
102480.0000000    0.0962971
102520.0000000    0.0938256
102560.0000000    0.0925930
102600.0000000    0.0917299
102640.0000000    0.0906016
102680.0000000    0.0987230
102720.0000000    0.1022170
102760.0000000    0.0977628
102800.0000000    0.1001338
102840.0000000    0.1023937
102880.0000000    0.0928484
102920.0000000    0.1062135
102960.0000000    0.0952926
103000.0000000    0.0997689
103040.0000000    0.0897889
103080.0000000    0.1021626
103120.0000000    0.1014536
103160.0000000    0.0927288
103200.0000000    0.0991044
103240.0000000    0.0942654
103280.0000000    0.0988912
103320.0000000    0.0925418
103360.0000000    0.0922489
103400.0000000    0.0993287
103440.0000000    0.0963207
103480.0000000    0.0953613
103520.0000000    0.0940373
103560.0000000    0.0942995
103600.0000000    0.1015800
103640.0000000    0.0892326
103680.0000000    0.0996646
103720.0000000    0.0950190
103760.0000000    0.0866076
103800.0000000    0.0871650
103840.0000000    0.0827501
103880.0000000    0.0858370
103920.0000000    0.0900484
103960.0000000    0.0858358
104000.0000000    0.0967834
104040.0000000    0.0949713
104080.0000000    0.1049413
104120.0000000    0.0977357
104160.0000000    0.0861285
104200.0000000    0.0966603
104240.0000000    0.0915544
104280.0000000    0.0945472
104320.0000000    0.1033353
104360.0000000    0.1028369
104400.0000000    0.0870371
104440.0000000    0.0854507
104480.0000000    0.0851543
104520.0000000    0.0879367
104560.0000000    0.0969086
104600.0000000    0.1032704
104640.0000000    0.0865417
104680.0000000    0.0927993
104720.0000000    0.1057113
104760.0000000    0.0949532
104800.0000000    0.0883625
104840.0000000    0.1084398
104880.0000000    0.1013054
104920.0000000    0.1094552
104960.0000000    0.1089567
105000.0000000    0.0963356
105040.0000000    0.1019741
105080.0000000    0.0951652
105120.0000000    0.1044410
105160.0000000    0.0995679
105200.0000000    0.1023742
105240.0000000    0.0972115
105280.0000000    0.0871326
105320.0000000    0.0977705
105360.0000000    0.1025754
105400.0000000    0.0999701
105440.0000000    0.1016031
105480.0000000    0.0978244
105520.0000000    0.0951206
105560.0000000    0.0985555
105600.0000000    0.0914323
105640.0000000    0.0991221
105680.0000000    0.1089606
105720.0000000    0.0923944
105760.0000000    0.1002657
105800.0000000    0.0965155
105840.0000000    0.1003844
105880.0000000    0.1049831
105920.0000000    0.0936312
105960.0000000    0.0988144
106000.0000000    0.0923149
106040.0000000    0.0928588
106080.0000000    0.0984389
106120.0000000    0.0910775
106160.0000000    0.1009428
106200.0000000    0.1033281
106240.0000000    0.0879871
106280.0000000    0.0966496
106320.0000000    0.0986304
106360.0000000    0.0956997
106400.0000000    0.0954662
106440.0000000    0.0975520
106480.0000000    0.0989317
106520.0000000    0.1071908
106560.0000000    0.0958336
106600.0000000    0.0894682
106640.0000000    0.0890372
106680.0000000    0.0951642
106720.0000000    0.0874624
106760.0000000    0.0988805
106800.0000000    0.0910028
106840.0000000    0.0853736
106880.0000000    0.0856239
106920.0000000    0.0953472
106960.0000000    0.0951830
107000.0000000    0.1007860
107040.0000000    0.0936044
107080.0000000    0.0971930
107120.0000000    0.0927108
107160.0000000    0.0934251
107200.0000000    0.1069078
107240.0000000    0.0944702
107280.0000000    0.1079954
107320.0000000    0.1035339
107360.0000000    0.0980270
107400.0000000    0.0992117
107440.0000000    0.0933899
107480.0000000    0.0969949
107520.0000000    0.1045230
107560.0000000    0.0991581
107600.0000000    0.1107958
107640.0000000    0.1186498
107680.0000000    0.1092322
107720.0000000    0.0965208
107760.0000000    0.0966962
107800.0000000    0.1002471
107840.0000000    0.0991157
107880.0000000    0.0976887
107920.0000000    0.1052749
107960.0000000    0.0966780
108000.0000000    0.0913157
108040.0000000    0.0986128
108080.0000000    0.0956877
108120.0000000    0.1005977
108160.0000000    0.0948526
108200.0000000    0.0919341
108240.0000000    0.0937879
108280.0000000    0.0858876
108320.0000000    0.1043631
108360.0000000    0.0894615
108400.0000000    0.0928082
108440.0000000    0.0953600
108480.0000000    0.0852359
108520.0000000    0.0901377
108560.0000000    0.0923952
108600.0000000    0.0801483
108640.0000000    0.0819820
108680.0000000    0.0837766
108720.0000000    0.0896251
108760.0000000    0.0982409
108800.0000000    0.0960587
108840.0000000    0.0841335
108880.0000000    0.0933581
108920.0000000    0.0869941
108960.0000000    0.0849143
109000.0000000    0.0843182
109040.0000000    0.0940940
109080.0000000    0.0932009
109120.0000000    0.0959461
109160.0000000    0.0951709
109200.0000000    0.0912419
109240.0000000    0.0941969
109280.0000000    0.0922497
109320.0000000    0.0933432
109360.0000000    0.0967864
109400.0000000    0.0895920
109440.0000000    0.0871789
109480.0000000    0.0975723
109520.0000000    0.0965242
109560.0000000    0.0987008
109600.0000000    0.1014127
109640.0000000    0.1093698
109680.0000000    0.0968755
109720.0000000    0.1051680
109760.0000000    0.0930778
109800.0000000    0.0970448
109840.0000000    0.1068823
109880.0000000    0.0949502
109920.0000000    0.1021565
109960.0000000    0.0944427
110000.0000000    0.1082560
110040.0000000    0.0989024
110080.0000000    0.0860984
110120.0000000    0.0952860
110160.0000000    0.1077472
110200.0000000    0.1031230
110240.0000000    0.1082326
110280.0000000    0.1017839
110320.0000000    0.1036664
110360.0000000    0.1051029
110400.0000000    0.1088093
110440.0000000    0.0992794
110480.0000000    0.1012096
110520.0000000    0.0962941
110560.0000000    0.0983955
110600.0000000    0.1007780
110640.0000000    0.1075713
110680.0000000    0.0921860
110720.0000000    0.0945479
110760.0000000    0.0958878
110800.0000000    0.0909973
110840.0000000    0.0903500
110880.0000000    0.0958279
110920.0000000    0.0941887
110960.0000000    0.0968930
111000.0000000    0.0889757
111040.0000000    0.0893629
111080.0000000    0.1050479
111120.0000000    0.0938868
111160.0000000    0.0937423
111200.0000000    0.0982014
111240.0000000    0.0922234
111280.0000000    0.0949051
111320.0000000    0.1016220
111360.0000000    0.1088542
111400.0000000    0.0978488
111440.0000000    0.0982650
111480.0000000    0.0866234
111520.0000000    0.0800883
111560.0000000    0.0869566
111600.0000000    0.1008091
111640.0000000    0.0853382
111680.0000000    0.1052750
111720.0000000    0.1070233
111760.0000000    0.0983320
111800.0000000    0.0997519
111840.0000000    0.0982228
111880.0000000    0.1000489
111920.0000000    0.1005419
111960.0000000    0.1323540
112000.0000000    0.1250215
112040.0000000    0.1003177
112080.0000000    0.1062535
112120.0000000    0.1098244
112160.0000000    0.1145069
112200.0000000    0.1071872
112240.0000000    0.1050494
112280.0000000    0.1068186
112320.0000000    0.1067345
112360.0000000    0.1129063
112400.0000000    0.1049559
112440.0000000    0.0992977
112480.0000000    0.0989372
112520.0000000    0.1027764
112560.0000000    0.1014686
112600.0000000    0.0992240
112640.0000000    0.0960975
112680.0000000    0.1016927
112720.0000000    0.1077851
112760.0000000    0.1099010
112800.0000000    0.1123741
112840.0000000    0.1017617
112880.0000000    0.1015584
112920.0000000    0.1023649
112960.0000000    0.1148409
113000.0000000    0.0998262
113040.0000000    0.1033607
113080.0000000    0.0898626
113120.0000000    0.0940805
113160.0000000    0.0979484
113200.0000000    0.0973164
113240.0000000    0.1014099
113280.0000000    0.1035812
113320.0000000    0.1076140
113360.0000000    0.1019115
113400.0000000    0.1121350
113440.0000000    0.1115339
113480.0000000    0.1165134
113520.0000000    0.1055106
113560.0000000    0.1098577
113600.0000000    0.1082810
113640.0000000    0.1179246
113680.0000000    0.1016322
113720.0000000    0.1152589
113760.0000000    0.1171856
113800.0000000    0.1157233
113840.0000000    0.1076124
113880.0000000    0.1198634
113920.0000000    0.1131659
113960.0000000    0.1219229
114000.0000000    0.1256007
114040.0000000    0.1343085
114080.0000000    0.1415520
114120.0000000    0.1338360
114160.0000000    0.1059562
114200.0000000    0.1169454
114240.0000000    0.1104420
114280.0000000    0.1092472
114320.0000000    0.1093953
114360.0000000    0.1157653
114400.0000000    0.1005123
114440.0000000    0.1220414
114480.0000000    0.1080357
114520.0000000    0.1082944
114560.0000000    0.1073025
114600.0000000    0.1024504
114640.0000000    0.1074654
114680.0000000    0.1023403
114720.0000000    0.1223053
114760.0000000    0.0929898
114800.0000000    0.1014910
114840.0000000    0.0984299
114880.0000000    0.1031156
114920.0000000    0.1067638
114960.0000000    0.1157886
115000.0000000    0.1025199
115040.0000000    0.1055377
115080.0000000    0.1095555
115120.0000000    0.0906303
115160.0000000    0.1098601
115200.0000000    0.0941001
115240.0000000    0.0919518
115280.0000000    0.0958322
115320.0000000    0.1028722
115360.0000000    0.1000959
115400.0000000    0.1007488
115440.0000000    0.1080141
115480.0000000    0.1082117
115520.0000000    0.1072070
115560.0000000    0.0988321
115600.0000000    0.0999452
115640.0000000    0.0975525
115680.0000000    0.0892381
115720.0000000    0.0947097
115760.0000000    0.0999859
115800.0000000    0.0967508
115840.0000000    0.1010311
115880.0000000    0.1019450
115920.0000000    0.1097639
115960.0000000    0.0943063
116000.0000000    0.1063240
116040.0000000    0.1039661
116080.0000000    0.1235602
116120.0000000    0.0978113
116160.0000000    0.0990783
116200.0000000    0.0921808
116240.0000000    0.1067343
116280.0000000    0.1081074
116320.0000000    0.1070784
116360.0000000    0.1155333
116400.0000000    0.1048855
116440.0000000    0.1076911
116480.0000000    0.1077869
116520.0000000    0.1124929
116560.0000000    0.0878662
116600.0000000    0.0972736
116640.0000000    0.1077695
116680.0000000    0.0964095
116720.0000000    0.0999623
116760.0000000    0.1006996
116800.0000000    0.1020649
116840.0000000    0.0994208
116880.0000000    0.1016027
116920.0000000    0.0993360
116960.0000000    0.1099372
117000.0000000    0.1107529
117040.0000000    0.1007105
117080.0000000    0.0977586
117120.0000000    0.1082244
117160.0000000    0.0995319
117200.0000000    0.1047185
117240.0000000    0.0983970
117280.0000000    0.1021763
117320.0000000    0.0922326
117360.0000000    0.0984016
117400.0000000    0.1006982
117440.0000000    0.1131675
117480.0000000    0.0977750
117520.0000000    0.0946504
117560.0000000    0.1074789
117600.0000000    0.1070529
117640.0000000    0.0978439
117680.0000000    0.1099486
117720.0000000    0.1098890
117760.0000000    0.1048454
117800.0000000    0.0966937
117840.0000000    0.0877010
117880.0000000    0.0960824
117920.0000000    0.1003122
117960.0000000    0.0953797
118000.0000000    0.0896050
118040.0000000    0.0960530
118080.0000000    0.1015949
118120.0000000    0.0996857
118160.0000000    0.1090860
118200.0000000    0.0994510
118240.0000000    0.0922985
118280.0000000    0.0914009
118320.0000000    0.0876192
118360.0000000    0.0923119
118400.0000000    0.0926997
118440.0000000    0.1013439
118480.0000000    0.1041816
118520.0000000    0.0929838
118560.0000000    0.0925689
118600.0000000    0.0886755
118640.0000000    0.0994579
118680.0000000    0.0943534
118720.0000000    0.1004458
118760.0000000    0.0953691
118800.0000000    0.0945709
118840.0000000    0.1010293
118880.0000000    0.0988361
118920.0000000    0.1058031
118960.0000000    0.1051836
119000.0000000    0.1026003
119040.0000000    0.0911629
119080.0000000    0.1000353
119120.0000000    0.1020652
119160.0000000    0.1006459
119200.0000000    0.0983778
119240.0000000    0.0994114
119280.0000000    0.1020661
119320.0000000    0.0979643
119360.0000000    0.0911086
119400.0000000    0.0913144
119440.0000000    0.0945078
119480.0000000    0.0927722
119520.0000000    0.1038432
119560.0000000    0.0964731
119600.0000000    0.0985691
119640.0000000    0.1011600
119680.0000000    0.1020954
119720.0000000    0.1170591
119760.0000000    0.1061277
119800.0000000    0.1018836
119840.0000000    0.1008437
119880.0000000    0.1133664
119920.0000000    0.1191761
119960.0000000    0.0993112
120000.0000000    0.1126388
120040.0000000    0.1172154
120080.0000000    0.1112458
120120.0000000    0.1118732
120160.0000000    0.1102215
120200.0000000    0.1126797
120240.0000000    0.1180140
120280.0000000    0.1311538
120320.0000000    0.1137687
120360.0000000    0.1174710
120400.0000000    0.1139829
120440.0000000    0.1103977
120480.0000000    0.1174063
120520.0000000    0.0991112
120560.0000000    0.1026821
120600.0000000    0.1094358
120640.0000000    0.1056349
120680.0000000    0.1010916
120720.0000000    0.1046124
120760.0000000    0.1107545
120800.0000000    0.1044793
120840.0000000    0.0964020
120880.0000000    0.1046814
120920.0000000    0.1041618
120960.0000000    0.1067611
121000.0000000    0.0993419
121040.0000000    0.0998463
121080.0000000    0.1018705
121120.0000000    0.1018348
121160.0000000    0.1053531
121200.0000000    0.1033204
121240.0000000    0.1037127
121280.0000000    0.1003175
121320.0000000    0.0943938
121360.0000000    0.0976299
121400.0000000    0.1054504
121440.0000000    0.1012863
121480.0000000    0.0991209
121520.0000000    0.1029034
121560.0000000    0.1027216
121600.0000000    0.0992962
121640.0000000    0.1053395
121680.0000000    0.1062818
121720.0000000    0.0972348
121760.0000000    0.1029467
121800.0000000    0.0973010
121840.0000000    0.1042787
121880.0000000    0.0886424
121920.0000000    0.0980102
121960.0000000    0.1012810
122000.0000000    0.0995062
122040.0000000    0.1004798
122080.0000000    0.1035231
122120.0000000    0.1142447
122160.0000000    0.0986205
122200.0000000    0.0972592
122240.0000000    0.0930058
122280.0000000    0.0924411
122320.0000000    0.1042961
122360.0000000    0.0960965
122400.0000000    0.0955493
122440.0000000    0.1022780
122480.0000000    0.0912061
122520.0000000    0.0957233
122560.0000000    0.0881599
122600.0000000    0.0914968
122640.0000000    0.0905897
122680.0000000    0.0874610
122720.0000000    0.0985588
122760.0000000    0.0936391
122800.0000000    0.0995608
122840.0000000    0.1006291
122880.0000000    0.0973153
122920.0000000    0.1078082
122960.0000000    0.1001652
123000.0000000    0.0984316
123040.0000000    0.1004040
123080.0000000    0.0980181
123120.0000000    0.0957749
123160.0000000    0.0927394
123200.0000000    0.1069610
123240.0000000    0.0970450
123280.0000000    0.0869093
123320.0000000    0.0849954
123360.0000000    0.0927047
123400.0000000    0.0890234
123440.0000000    0.0917393
123480.0000000    0.0949800
123520.0000000    0.0977351
123560.0000000    0.0970317
123600.0000000    0.0954440
123640.0000000    0.0969855
123680.0000000    0.0930636
123720.0000000    0.1040384
123760.0000000    0.0908583
123800.0000000    0.1039536
123840.0000000    0.0810282
123880.0000000    0.0848550
123920.0000000    0.0874071
123960.0000000    0.0855445
124000.0000000    0.0931737
124040.0000000    0.0875725
124080.0000000    0.0871945
124120.0000000    0.0828858
124160.0000000    0.0948336
124200.0000000    0.0858686
124240.0000000    0.0967067
124280.0000000    0.0899502
124320.0000000    0.0865721
124360.0000000    0.0884764
124400.0000000    0.0905591
124440.0000000    0.0939834
124480.0000000    0.0922594
124520.0000000    0.0883392
124560.0000000    0.0946398
124600.0000000    0.0879697
124640.0000000    0.0928751
124680.0000000    0.0962426
124720.0000000    0.0927066
124760.0000000    0.0990707
124800.0000000    0.0914187
124840.0000000    0.0948405
124880.0000000    0.0964338
124920.0000000    0.1040027
124960.0000000    0.1020346
125000.0000000    0.0938244
125040.0000000    0.1001131
125080.0000000    0.0943193
125120.0000000    0.1027814
125160.0000000    0.0976705
125200.0000000    0.0895604
125240.0000000    0.0930019
125280.0000000    0.1032841
125320.0000000    0.0940316
125360.0000000    0.1050658
125400.0000000    0.1008346
125440.0000000    0.0891308
125480.0000000    0.0928529
125520.0000000    0.0872129
125560.0000000    0.0836757
125600.0000000    0.0941301
125640.0000000    0.0876689
125680.0000000    0.0987714
125720.0000000    0.0981985
125760.0000000    0.1052745
125800.0000000    0.1124559
125840.0000000    0.0997585
125880.0000000    0.0930266
125920.0000000    0.1049298
125960.0000000    0.0981745
126000.0000000    0.0969931
126040.0000000    0.1065423
126080.0000000    0.0895396
126120.0000000    0.0969337
126160.0000000    0.0978492
126200.0000000    0.0906819
126240.0000000    0.0989157
126280.0000000    0.0872072
126320.0000000    0.0876179
126360.0000000    0.0842759
126400.0000000    0.0864210
126440.0000000    0.0807166
126480.0000000    0.0895367
126520.0000000    0.0985467
126560.0000000    0.0983364
126600.0000000    0.0968862
126640.0000000    0.0881640
126680.0000000    0.0829891
126720.0000000    0.0885117
126760.0000000    0.0892007
126800.0000000    0.0969575
126840.0000000    0.0834476
126880.0000000    0.0893678
126920.0000000    0.0843563
126960.0000000    0.0854475
127000.0000000    0.0912162
127040.0000000    0.0938134
127080.0000000    0.0865726
127120.0000000    0.0856572
127160.0000000    0.0931871
127200.0000000    0.0874272
127240.0000000    0.0879741
127280.0000000    0.0964621
127320.0000000    0.0969450
127360.0000000    0.0924832
127400.0000000    0.1081027
127440.0000000    0.0941848
127480.0000000    0.1035592
127520.0000000    0.0912573
127560.0000000    0.0929590
127600.0000000    0.0940909
127640.0000000    0.0929371
127680.0000000    0.0989438
127720.0000000    0.1007355
127760.0000000    0.0951661
127800.0000000    0.1030528
127840.0000000    0.0958626
127880.0000000    0.0891686
127920.0000000    0.0948612
127960.0000000    0.0951996
128000.0000000    0.1048324
128040.0000000    0.1031994
128080.0000000    0.1063445
128120.0000000    0.1047162
128160.0000000    0.0899851
128200.0000000    0.0895084
128240.0000000    0.1010763
128280.0000000    0.0955842
128320.0000000    0.0961399
128360.0000000    0.1020381
128400.0000000    0.0950421
128440.0000000    0.1326472
128480.0000000    0.1149771
128520.0000000    0.1189590
128560.0000000    0.0994871
128600.0000000    0.0929443
128640.0000000    0.1032883
128680.0000000    0.1094447
128720.0000000    0.1122613
128760.0000000    0.1067119
128800.0000000    0.1017966
128840.0000000    0.0882916
128880.0000000    0.1066265
128920.0000000    0.0947870
128960.0000000    0.1130331
129000.0000000    0.0963155
129040.0000000    0.0969242
129080.0000000    0.0905910
129120.0000000    0.0942578
129160.0000000    0.0993443
129200.0000000    0.1212991
129240.0000000    0.1208550
129280.0000000    0.1135857
129320.0000000    0.1193207
129360.0000000    0.1250719
129400.0000000    0.1198509
129440.0000000    0.1192282
129480.0000000    0.1155930
129520.0000000    0.1031702
129560.0000000    0.1022737
129600.0000000    0.1039934
129640.0000000    0.1065036
129680.0000000    0.1091298
129720.0000000    0.0912414
129760.0000000    0.0918404
129800.0000000    0.1017131
129840.0000000    0.0980848
129880.0000000    0.1126208
129920.0000000    0.1043671
129960.0000000    0.0994516
130000.0000000    0.1216959
130040.0000000    0.1087085
130080.0000000    0.1146299
130120.0000000    0.1080705
130160.0000000    0.1069590
130200.0000000    0.0986490
130240.0000000    0.0918203
130280.0000000    0.1058074
130320.0000000    0.1004164
130360.0000000    0.0944312
130400.0000000    0.0947331
130440.0000000    0.0972844
130480.0000000    0.0966813
130520.0000000    0.1029787
130560.0000000    0.0911370
130600.0000000    0.1070909
130640.0000000    0.0907094
130680.0000000    0.0997501
130720.0000000    0.0922963
130760.0000000    0.1073036
130800.0000000    0.1088302
130840.0000000    0.1069235
130880.0000000    0.1102037
130920.0000000    0.1025610
130960.0000000    0.1090032
131000.0000000    0.0984481
131040.0000000    0.1074891
131080.0000000    0.1008460
131120.0000000    0.1087458
131160.0000000    0.1021377
131200.0000000    0.1026190
131240.0000000    0.1034388
131280.0000000    0.0997724
131320.0000000    0.0973609
131360.0000000    0.1021364
131400.0000000    0.0954668
131440.0000000    0.1005061
131480.0000000    0.0984191
131520.0000000    0.1021015
131560.0000000    0.0968748
131600.0000000    0.1018231
131640.0000000    0.1076260
131680.0000000    0.1111641
131720.0000000    0.1122340
131760.0000000    0.1155175
131800.0000000    0.1114509
131840.0000000    0.1260770
131880.0000000    0.1053529
131920.0000000    0.1003340
131960.0000000    0.1011823
132000.0000000    0.1062054
132040.0000000    0.1017133
132080.0000000    0.1132310
132120.0000000    0.1125670
132160.0000000    0.1042586
132200.0000000    0.1079207
132240.0000000    0.0962645
132280.0000000    0.1017104
132320.0000000    0.1033798
132360.0000000    0.1069528
132400.0000000    0.1077283
132440.0000000    0.1006462
132480.0000000    0.1061136
132520.0000000    0.1055598
132560.0000000    0.0997302
132600.0000000    0.1066455
132640.0000000    0.1042200
132680.0000000    0.1038872
132720.0000000    0.1055185
132760.0000000    0.1003053
132800.0000000    0.1005994
132840.0000000    0.0955813
132880.0000000    0.1006916
132920.0000000    0.0982718
132960.0000000    0.0889675
133000.0000000    0.0966924
133040.0000000    0.0912477
133080.0000000    0.1037862
133120.0000000    0.0991033
133160.0000000    0.1085445
133200.0000000    0.1071645
133240.0000000    0.1035332
133280.0000000    0.1070753
133320.0000000    0.1039488
133360.0000000    0.1008337
133400.0000000    0.0901487
133440.0000000    0.0987487
133480.0000000    0.1027035
133520.0000000    0.1094733
133560.0000000    0.1022943
133600.0000000    0.0988368
133640.0000000    0.1042223
133680.0000000    0.1034466
133720.0000000    0.0990103
133760.0000000    0.0960555
133800.0000000    0.0924186
133840.0000000    0.0995081
133880.0000000    0.0996907
133920.0000000    0.0975766
133960.0000000    0.0948716
134000.0000000    0.0995857
134040.0000000    0.1034706
134080.0000000    0.1038028
134120.0000000    0.0892932
134160.0000000    0.1005395
134200.0000000    0.0988579
134240.0000000    0.0910329
134280.0000000    0.0953508
134320.0000000    0.0930326
134360.0000000    0.1074764
134400.0000000    0.0950051
134440.0000000    0.0957085
134480.0000000    0.1006984
134520.0000000    0.0989064
134560.0000000    0.0993006
134600.0000000    0.0961820
134640.0000000    0.0975037
134680.0000000    0.0975739
134720.0000000    0.0966544
134760.0000000    0.0945008
134800.0000000    0.1064607
134840.0000000    0.1176820
134880.0000000    0.1120553
134920.0000000    0.1071879
134960.0000000    0.1072666
135000.0000000    0.1077279
135040.0000000    0.1042597
135080.0000000    0.1113808
135120.0000000    0.1122173
135160.0000000    0.1046825
135200.0000000    0.1046033
135240.0000000    0.1054409
135280.0000000    0.1069267
135320.0000000    0.1107521
135360.0000000    0.1089515
135400.0000000    0.1120079
135440.0000000    0.1094527
135480.0000000    0.1035896
135520.0000000    0.1042288
135560.0000000    0.1103057
135600.0000000    0.1083977
135640.0000000    0.1179708
135680.0000000    0.1134469
135720.0000000    0.1122955
135760.0000000    0.1124330
135800.0000000    0.1025204
135840.0000000    0.1051510
135880.0000000    0.1083618
135920.0000000    0.1073631
135960.0000000    0.1058265
136000.0000000    0.1064577
136040.0000000    0.1067391
136080.0000000    0.1068186
136120.0000000    0.1006528
136160.0000000    0.0993825
136200.0000000    0.1013059
136240.0000000    0.1063902
136280.0000000    0.0980296
136320.0000000    0.1032442
136360.0000000    0.1060862
136400.0000000    0.1005761
136440.0000000    0.1141249
136480.0000000    0.1006548
136520.0000000    0.1085574
136560.0000000    0.0986952
136600.0000000    0.0990320
136640.0000000    0.0909093
136680.0000000    0.0928041
136720.0000000    0.0966251
136760.0000000    0.0912068
136800.0000000    0.0942261
136840.0000000    0.1000958
136880.0000000    0.1005882
136920.0000000    0.1018576
136960.0000000    0.0909606
137000.0000000    0.0983960
137040.0000000    0.1180447
137080.0000000    0.0911115
137120.0000000    0.0979350
137160.0000000    0.0893692
137200.0000000    0.0955918
137240.0000000    0.0926804
137280.0000000    0.0919532
137320.0000000    0.0925282
137360.0000000    0.0933575
137400.0000000    0.1000191
137440.0000000    0.0989682
137480.0000000    0.0980419
137520.0000000    0.0946037
137560.0000000    0.0931071
137600.0000000    0.1056056
137640.0000000    0.0968278
137680.0000000    0.1051602
137720.0000000    0.0958703
137760.0000000    0.1037639
137800.0000000    0.0941902
137840.0000000    0.0968705
137880.0000000    0.1034709
137920.0000000    0.1024282
137960.0000000    0.0936482
138000.0000000    0.0983598
138040.0000000    0.1002935
138080.0000000    0.0955640
138120.0000000    0.0923726
138160.0000000    0.1010500
138200.0000000    0.0940424
138240.0000000    0.1042001
138280.0000000    0.0913208
138320.0000000    0.0958920
138360.0000000    0.0872651
138400.0000000    0.0935155
138440.0000000    0.0955203
138480.0000000    0.0954306
138520.0000000    0.0939262
138560.0000000    0.0965871
138600.0000000    0.0975647
138640.0000000    0.0969399
138680.0000000    0.1034147
138720.0000000    0.0939665
138760.0000000    0.1025949
138800.0000000    0.0902392
138840.0000000    0.1059890
138880.0000000    0.0878048
138920.0000000    0.0934954
138960.0000000    0.1007944
139000.0000000    0.0953027
139040.0000000    0.1011408
139080.0000000    0.1031871
139120.0000000    0.1078383
139160.0000000    0.1010364
139200.0000000    0.0968132
139240.0000000    0.1015345
139280.0000000    0.0940730
139320.0000000    0.1023235
139360.0000000    0.0994621
139400.0000000    0.1016016
139440.0000000    0.0893107
139480.0000000    0.0975773
139520.0000000    0.0902912
139560.0000000    0.1037910
139600.0000000    0.0979932
139640.0000000    0.0922710
139680.0000000    0.0906024
139720.0000000    0.0942404
139760.0000000    0.1017519
139800.0000000    0.1003725
139840.0000000    0.0968898
139880.0000000    0.0893316
139920.0000000    0.0986404
139960.0000000    0.1023956
140000.0000000    0.0943474
140040.0000000    0.1072660
140080.0000000    0.1034489
140120.0000000    0.0984214
140160.0000000    0.0919898
140200.0000000    0.0900316
140240.0000000    0.0906179
140280.0000000    0.1005192
140320.0000000    0.0981388
140360.0000000    0.0937279
140400.0000000    0.0892828
140440.0000000    0.0887040
140480.0000000    0.0893214
140520.0000000    0.0919118
140560.0000000    0.0943294
140600.0000000    0.0962773
140640.0000000    0.0991250
140680.0000000    0.0978869
140720.0000000    0.0921116
140760.0000000    0.0944339
140800.0000000    0.0962952
140840.0000000    0.0995320
140880.0000000    0.0971556
140920.0000000    0.0993328
140960.0000000    0.0966361
141000.0000000    0.0877950
141040.0000000    0.1010874
141080.0000000    0.0943233
141120.0000000    0.0931383
141160.0000000    0.0842527
141200.0000000    0.0945113
141240.0000000    0.0950901
141280.0000000    0.0886932
141320.0000000    0.0882721
141360.0000000    0.0877644
141400.0000000    0.0873387
141440.0000000    0.1047457
141480.0000000    0.0881615
141520.0000000    0.0992522
141560.0000000    0.0967258
141600.0000000    0.1031778
141640.0000000    0.0986780
141680.0000000    0.0898589
141720.0000000    0.0937477
141760.0000000    0.1000026
141800.0000000    0.0948067
141840.0000000    0.0930011
141880.0000000    0.1059978
141920.0000000    0.0959203
141960.0000000    0.1121223
142000.0000000    0.1149696
142040.0000000    0.1130207
142080.0000000    0.1108682
142120.0000000    0.1195539
142160.0000000    0.1120253
142200.0000000    0.1021924
142240.0000000    0.1106490
142280.0000000    0.1085332
142320.0000000    0.1095781
142360.0000000    0.1003906
142400.0000000    0.0934139
142440.0000000    0.0972244
142480.0000000    0.0922529
142520.0000000    0.0935344
142560.0000000    0.0983947
142600.0000000    0.0960426
142640.0000000    0.0997037
142680.0000000    0.0916271
142720.0000000    0.0939099
142760.0000000    0.0918773
142800.0000000    0.1035443
142840.0000000    0.0923567
142880.0000000    0.0940637
142920.0000000    0.0979672
142960.0000000    0.0939952
143000.0000000    0.1010795
143040.0000000    0.0995582
143080.0000000    0.0961149
143120.0000000    0.0948701
143160.0000000    0.0992453
143200.0000000    0.1015935
143240.0000000    0.0928448
143280.0000000    0.0935505
143320.0000000    0.0930959
143360.0000000    0.0936056
143400.0000000    0.0948006
143440.0000000    0.0961538
143480.0000000    0.0865493
143520.0000000    0.0908708
143560.0000000    0.0934537
143600.0000000    0.1049712
143640.0000000    0.0939516
143680.0000000    0.0986452
143720.0000000    0.0949351
143760.0000000    0.0902430
143800.0000000    0.0888162
143840.0000000    0.0887030
143880.0000000    0.0932123
143920.0000000    0.0894417
143960.0000000    0.0851070
144000.0000000    0.0876261
144040.0000000    0.0957645
144080.0000000    0.0948595
144120.0000000    0.0988850
144160.0000000    0.0913991
144200.0000000    0.0875138
144240.0000000    0.0959609
144280.0000000    0.0834241
144320.0000000    0.0949241
144360.0000000    0.0906640
144400.0000000    0.0886782
144440.0000000    0.0899650
144480.0000000    0.0977314
144520.0000000    0.0994759
144560.0000000    0.0794538
144600.0000000    0.0921854
144640.0000000    0.0859249
144680.0000000    0.0868762
144720.0000000    0.0965178
144760.0000000    0.0861489
144800.0000000    0.0950544
144840.0000000    0.0873037
144880.0000000    0.0948495
144920.0000000    0.0893636
144960.0000000    0.0974936
145000.0000000    0.1022906
145040.0000000    0.0959328
145080.0000000    0.0865626
145120.0000000    0.0881222
145160.0000000    0.0992036
145200.0000000    0.1011850
145240.0000000    0.0939157
145280.0000000    0.0987942
145320.0000000    0.0931124
145360.0000000    0.0965074
145400.0000000    0.0889361
145440.0000000    0.1065827
145480.0000000    0.0872356
145520.0000000    0.0891363
145560.0000000    0.0949350
145600.0000000    0.0872598
145640.0000000    0.0914762
145680.0000000    0.0936345
145720.0000000    0.0911930
145760.0000000    0.0949966
145800.0000000    0.0940185
145840.0000000    0.0889878
145880.0000000    0.0813456
145920.0000000    0.0899289
145960.0000000    0.1000057
146000.0000000    0.0996119
146040.0000000    0.0892334
146080.0000000    0.0909624
146120.0000000    0.0826279
146160.0000000    0.0925742
146200.0000000    0.0928565
146240.0000000    0.0894752
146280.0000000    0.0908192
146320.0000000    0.0903228
146360.0000000    0.0884220
146400.0000000    0.0975305
146440.0000000    0.1008207
146480.0000000    0.1051427
146520.0000000    0.0952059
146560.0000000    0.1006795
146600.0000000    0.0859784
146640.0000000    0.0941359
146680.0000000    0.0933358
146720.0000000    0.0936827
146760.0000000    0.0943452
146800.0000000    0.0976878
146840.0000000    0.0952205
146880.0000000    0.1067800
146920.0000000    0.1075666
146960.0000000    0.0961157
147000.0000000    0.1160744
147040.0000000    0.1047911
147080.0000000    0.0922149
147120.0000000    0.0978425
147160.0000000    0.1018498
147200.0000000    0.1053647
147240.0000000    0.0946487
147280.0000000    0.0928076
147320.0000000    0.0989819
147360.0000000    0.0978847
147400.0000000    0.0991991
147440.0000000    0.0946660
147480.0000000    0.1136419
147520.0000000    0.1028264
147560.0000000    0.1031740
147600.0000000    0.1151284
147640.0000000    0.1039957
147680.0000000    0.1000181
147720.0000000    0.0950655
147760.0000000    0.1015766
147800.0000000    0.1016517
147840.0000000    0.0994575
147880.0000000    0.0903675
147920.0000000    0.0922374
147960.0000000    0.0851847
148000.0000000    0.0989366
148040.0000000    0.0909261
148080.0000000    0.0954475
148120.0000000    0.1069592
148160.0000000    0.0855225
148200.0000000    0.0884151
148240.0000000    0.1103892
148280.0000000    0.1053092
148320.0000000    0.0966141
148360.0000000    0.1093585
148400.0000000    0.1073892
148440.0000000    0.1003543
148480.0000000    0.1022748
148520.0000000    0.0972393
148560.0000000    0.0930406
148600.0000000    0.0984625
148640.0000000    0.0874032
148680.0000000    0.0869822
148720.0000000    0.0957614
148760.0000000    0.0876072
148800.0000000    0.0899623
148840.0000000    0.0956636
148880.0000000    0.0982293
148920.0000000    0.0916546
148960.0000000    0.0984943
149000.0000000    0.0985527
149040.0000000    0.0980463
149080.0000000    0.0961962
149120.0000000    0.1089469
149160.0000000    0.1004273
149200.0000000    0.1041749
149240.0000000    0.1086590
149280.0000000    0.0959722
149320.0000000    0.0933325
149360.0000000    0.0984066
149400.0000000    0.0934839
149440.0000000    0.1003820
149480.0000000    0.0962698
149520.0000000    0.1115264
149560.0000000    0.0893578
149600.0000000    0.0960047
149640.0000000    0.0942797
149680.0000000    0.0877418
149720.0000000    0.0920466
149760.0000000    0.0929688
149800.0000000    0.0895484
149840.0000000    0.0824889
149880.0000000    0.0880314
149920.0000000    0.0888182
149960.0000000    0.0944239
150000.0000000    0.0876152
150040.0000000    0.0863211
150080.0000000    0.0940815
150120.0000000    0.0916123
150160.0000000    0.0879168
150200.0000000    0.0886079
150240.0000000    0.1021418
150280.0000000    0.0900302
150320.0000000    0.0954519
150360.0000000    0.0978485
150400.0000000    0.1015945
150440.0000000    0.0959421
150480.0000000    0.0914976
150520.0000000    0.0952176
150560.0000000    0.0954992
150600.0000000    0.0966313
150640.0000000    0.0988500
150680.0000000    0.0878394
150720.0000000    0.1022664
150760.0000000    0.0974316
150800.0000000    0.0928541
150840.0000000    0.1033034
150880.0000000    0.0946056
150920.0000000    0.0953445
150960.0000000    0.1033041
151000.0000000    0.0875991
151040.0000000    0.0909649
151080.0000000    0.0919490
151120.0000000    0.0901012
151160.0000000    0.0847014
151200.0000000    0.0927339
151240.0000000    0.0997682
151280.0000000    0.0983861
151320.0000000    0.0852801
151360.0000000    0.0875138
151400.0000000    0.0872294
151440.0000000    0.0976050
151480.0000000    0.0955741
151520.0000000    0.0841881
151560.0000000    0.0991132
151600.0000000    0.0934699
151640.0000000    0.0904095
151680.0000000    0.0997055
151720.0000000    0.0898790
151760.0000000    0.0945884
151800.0000000    0.0824461
151840.0000000    0.0907528
151880.0000000    0.0999436
151920.0000000    0.0934636
151960.0000000    0.0848110
152000.0000000    0.0942846
152040.0000000    0.0915586
152080.0000000    0.0903909
152120.0000000    0.0950375
152160.0000000    0.0896154
152200.0000000    0.0863751
152240.0000000    0.0914607
152280.0000000    0.0913941
152320.0000000    0.0896072
152360.0000000    0.0823256
152400.0000000    0.0850783
152440.0000000    0.0837602
152480.0000000    0.0969294
152520.0000000    0.0937935
152560.0000000    0.0891453
152600.0000000    0.0865097
152640.0000000    0.0971542
152680.0000000    0.0973827
152720.0000000    0.0962079
152760.0000000    0.1029730
152800.0000000    0.0954794
152840.0000000    0.0927254
152880.0000000    0.0990761
152920.0000000    0.1025452
152960.0000000    0.0906082
153000.0000000    0.0898442
153040.0000000    0.0881623
153080.0000000    0.0965570
153120.0000000    0.0980780
153160.0000000    0.0848979
153200.0000000    0.0895894
153240.0000000    0.0937987
153280.0000000    0.0954083
153320.0000000    0.0947753
153360.0000000    0.0943707
153400.0000000    0.1013787
153440.0000000    0.0891976
153480.0000000    0.0949976
153520.0000000    0.0885323
153560.0000000    0.0930308
153600.0000000    0.1010318
153640.0000000    0.1067036
153680.0000000    0.0992215
153720.0000000    0.0957519
153760.0000000    0.0968729
153800.0000000    0.0952497
153840.0000000    0.0901831
153880.0000000    0.0921268
153920.0000000    0.0916329
153960.0000000    0.1006514
154000.0000000    0.0955469
154040.0000000    0.0932107
154080.0000000    0.0900693
154120.0000000    0.1030954
154160.0000000    0.0978990
154200.0000000    0.0860838
154240.0000000    0.0814621
154280.0000000    0.0858439
154320.0000000    0.0839200
154360.0000000    0.0931646
154400.0000000    0.0848562
154440.0000000    0.0987216
154480.0000000    0.0864095
154520.0000000    0.0921315
154560.0000000    0.0959804
154600.0000000    0.1036201
154640.0000000    0.0975746
154680.0000000    0.0998230
154720.0000000    0.1006965
154760.0000000    0.1099570
154800.0000000    0.0968521
154840.0000000    0.0916093
154880.0000000    0.0961347
154920.0000000    0.0964201
154960.0000000    0.0987215
155000.0000000    0.0937338
155040.0000000    0.0848706
155080.0000000    0.0940392
155120.0000000    0.1100575
155160.0000000    0.1010475
155200.0000000    0.0977275
155240.0000000    0.1027103
155280.0000000    0.1011285
155320.0000000    0.0943233
155360.0000000    0.0943343
155400.0000000    0.0934228
155440.0000000    0.0986023
155480.0000000    0.0971137
155520.0000000    0.0932800
155560.0000000    0.0904995
155600.0000000    0.1061893
155640.0000000    0.0961292
155680.0000000    0.0996684
155720.0000000    0.1014474
155760.0000000    0.0881819
155800.0000000    0.0919361
155840.0000000    0.0954475
155880.0000000    0.0977033
155920.0000000    0.0927259
155960.0000000    0.0925727
156000.0000000    0.0942500
156040.0000000    0.1024070
156080.0000000    0.1060924
156120.0000000    0.1002982
156160.0000000    0.0975383
156200.0000000    0.1104797
156240.0000000    0.1033315
156280.0000000    0.1090684
156320.0000000    0.1110842
156360.0000000    0.1049027
156400.0000000    0.0936102
156440.0000000    0.0941744
156480.0000000    0.1002427
156520.0000000    0.0793576
156560.0000000    0.1029720
156600.0000000    0.0969076
156640.0000000    0.0891335
156680.0000000    0.0876455
156720.0000000    0.0956356
156760.0000000    0.0890435
156800.0000000    0.0944535
156840.0000000    0.0971427
156880.0000000    0.0938095
156920.0000000    0.0911034
156960.0000000    0.0948811
157000.0000000    0.0963803
157040.0000000    0.0880165
157080.0000000    0.0947692
157120.0000000    0.1032708
157160.0000000    0.0936730
157200.0000000    0.1030166
157240.0000000    0.1018297
157280.0000000    0.0970548
157320.0000000    0.0956689
157360.0000000    0.1009877
157400.0000000    0.0940579
157440.0000000    0.0975647
157480.0000000    0.0899894
157520.0000000    0.0850632
157560.0000000    0.0873975
157600.0000000    0.0898874
157640.0000000    0.0805306
157680.0000000    0.0829861
157720.0000000    0.0932509
157760.0000000    0.0870657
157800.0000000    0.0918459
157840.0000000    0.0868472
157880.0000000    0.0886079
157920.0000000    0.0963764
157960.0000000    0.0918154
158000.0000000    0.0904636
158040.0000000    0.0890728
158080.0000000    0.0906455
158120.0000000    0.0943712
158160.0000000    0.0900622
158200.0000000    0.0895538
158240.0000000    0.0901295
158280.0000000    0.0918177
158320.0000000    0.0895919
158360.0000000    0.0866780
158400.0000000    0.0856099
158440.0000000    0.0819113
158480.0000000    0.0908538
158520.0000000    0.0865298
158560.0000000    0.0833106
158600.0000000    0.0935699
158640.0000000    0.0937809
158680.0000000    0.0808664
158720.0000000    0.0944734
158760.0000000    0.0974216
158800.0000000    0.0848070
158840.0000000    0.0941603
158880.0000000    0.0847433
158920.0000000    0.0904367
158960.0000000    0.0955686
159000.0000000    0.0903146
159040.0000000    0.0989345
159080.0000000    0.0934953
159120.0000000    0.0967282
159160.0000000    0.0964663
159200.0000000    0.0891831
159240.0000000    0.0952050
159280.0000000    0.0938354
159320.0000000    0.0899565
159360.0000000    0.1020270
159400.0000000    0.0995868
159440.0000000    0.0955505
159480.0000000    0.1060511
159520.0000000    0.0908594
159560.0000000    0.0926271
159600.0000000    0.0903405
159640.0000000    0.0901647
159680.0000000    0.0987050
159720.0000000    0.0923674
159760.0000000    0.0943542
159800.0000000    0.1026532
159840.0000000    0.1008772
159880.0000000    0.0888608
159920.0000000    0.0929476
159960.0000000    0.0899746
160000.0000000    0.0893943
160040.0000000    0.0931253
160080.0000000    0.0944498
160120.0000000    0.0846639
160160.0000000    0.0914559
160200.0000000    0.0900087
160240.0000000    0.0975376
160280.0000000    0.0927967
160320.0000000    0.0987334
160360.0000000    0.1017844
160400.0000000    0.1002251
160440.0000000    0.1034041
160480.0000000    0.0956164
160520.0000000    0.0958344
160560.0000000    0.0986391
160600.0000000    0.1025318
160640.0000000    0.1099562
160680.0000000    0.1085217
160720.0000000    0.1004877
160760.0000000    0.0910817
160800.0000000    0.0866091
160840.0000000    0.1000219
160880.0000000    0.1037927
160920.0000000    0.1079495
160960.0000000    0.0834167
161000.0000000    0.1058822
161040.0000000    0.0987310
161080.0000000    0.1086880
161120.0000000    0.1019963
161160.0000000    0.0925909
161200.0000000    0.0986346
161240.0000000    0.0967838
161280.0000000    0.0999529
161320.0000000    0.0981843
161360.0000000    0.1008386
161400.0000000    0.0978415
161440.0000000    0.1040307
161480.0000000    0.0934108
161520.0000000    0.0991262
161560.0000000    0.0968328
161600.0000000    0.0987870
161640.0000000    0.1019761
161680.0000000    0.0965573
161720.0000000    0.0954111
161760.0000000    0.0915075
161800.0000000    0.1016095
161840.0000000    0.0986845
161880.0000000    0.1020010
161920.0000000    0.0967074
161960.0000000    0.0979706
162000.0000000    0.1030778
162040.0000000    0.0953414
162080.0000000    0.0902682
162120.0000000    0.0966223
162160.0000000    0.1084967
162200.0000000    0.0979044
162240.0000000    0.1063807
162280.0000000    0.1025985
162320.0000000    0.1091846
162360.0000000    0.0991337
162400.0000000    0.0995427
162440.0000000    0.1028260
162480.0000000    0.0939214
162520.0000000    0.1067302
162560.0000000    0.0935783
162600.0000000    0.1066654
162640.0000000    0.1055571
162680.0000000    0.0897180
162720.0000000    0.0927959
162760.0000000    0.0938701
162800.0000000    0.0995568
162840.0000000    0.1053927
162880.0000000    0.0949793
162920.0000000    0.1090729
162960.0000000    0.1046680
163000.0000000    0.1033245
163040.0000000    0.0990625
163080.0000000    0.1044363
163120.0000000    0.1019127
163160.0000000    0.1063027
163200.0000000    0.0994158
163240.0000000    0.1067573
163280.0000000    0.0952272
163320.0000000    0.1039586
163360.0000000    0.1045929
163400.0000000    0.0983199
163440.0000000    0.0964123
163480.0000000    0.1015080
163520.0000000    0.0935804
163560.0000000    0.0970593
163600.0000000    0.0965353
163640.0000000    0.0938920
163680.0000000    0.1042649
163720.0000000    0.1002309
163760.0000000    0.0867084
163800.0000000    0.0989774
163840.0000000    0.1028052
163880.0000000    0.0943378
163920.0000000    0.1042757
163960.0000000    0.1026235
164000.0000000    0.0961682
164040.0000000    0.0923364
164080.0000000    0.1060085
164120.0000000    0.0916271
164160.0000000    0.0982780
164200.0000000    0.0965332
164240.0000000    0.0931027
164280.0000000    0.0909034
164320.0000000    0.0902598
164360.0000000    0.0933571
164400.0000000    0.1015740
164440.0000000    0.1002072
164480.0000000    0.1043727
164520.0000000    0.0951864
164560.0000000    0.1118130
164600.0000000    0.0866342
164640.0000000    0.1018040
164680.0000000    0.0921247
164720.0000000    0.1029665
164760.0000000    0.0961663
164800.0000000    0.1033924
164840.0000000    0.0944281
164880.0000000    0.0958187
164920.0000000    0.0917182
164960.0000000    0.0928127
165000.0000000    0.0981833
165040.0000000    0.0873750
165080.0000000    0.0961240
165120.0000000    0.0883144
165160.0000000    0.0876653
165200.0000000    0.1006637
165240.0000000    0.0884516
165280.0000000    0.1016110
165320.0000000    0.0994376
165360.0000000    0.0949583
165400.0000000    0.0906070
165440.0000000    0.1066063
165480.0000000    0.0971270
165520.0000000    0.0936612
165560.0000000    0.0967828
165600.0000000    0.0972746
165640.0000000    0.1011498
165680.0000000    0.0924440
165720.0000000    0.1040990
165760.0000000    0.0970402
165800.0000000    0.0987157
165840.0000000    0.0951891
165880.0000000    0.0958083
165920.0000000    0.1056419
165960.0000000    0.0982198
166000.0000000    0.0946645
166040.0000000    0.0940458
166080.0000000    0.1016924
166120.0000000    0.0984701
166160.0000000    0.1075933
166200.0000000    0.0997153
166240.0000000    0.0840421
166280.0000000    0.0924807
166320.0000000    0.1073793
166360.0000000    0.1006282
166400.0000000    0.0956899
166440.0000000    0.1102358
166480.0000000    0.0954755
166520.0000000    0.0959981
166560.0000000    0.1010316
166600.0000000    0.0911380
166640.0000000    0.1113352
166680.0000000    0.1066956
166720.0000000    0.0991673
166760.0000000    0.0919603
166800.0000000    0.1024488
166840.0000000    0.1012455
166880.0000000    0.0993237
166920.0000000    0.1107090
166960.0000000    0.0939396
167000.0000000    0.0922334
167040.0000000    0.0822003
167080.0000000    0.0949380
167120.0000000    0.0971548
167160.0000000    0.0928013
167200.0000000    0.0962374
167240.0000000    0.0922486
167280.0000000    0.0889314
167320.0000000    0.0933623
167360.0000000    0.0985736
167400.0000000    0.0992365
167440.0000000    0.0954633
167480.0000000    0.0911403
167520.0000000    0.1065590
167560.0000000    0.0969571
167600.0000000    0.0999690
167640.0000000    0.0924046
167680.0000000    0.1024577
167720.0000000    0.0993039
167760.0000000    0.1088673
167800.0000000    0.0981016
167840.0000000    0.0995262
167880.0000000    0.0909515
167920.0000000    0.0953165
167960.0000000    0.1047041
168000.0000000    0.1016728
168040.0000000    0.0987773
168080.0000000    0.1022728
168120.0000000    0.0973385
168160.0000000    0.0988537
168200.0000000    0.1008120
168240.0000000    0.0922452
168280.0000000    0.0909273
168320.0000000    0.0932063
168360.0000000    0.1013126
168400.0000000    0.1056355
168440.0000000    0.1006441
168480.0000000    0.1029312
168520.0000000    0.0960006
168560.0000000    0.0926008
168600.0000000    0.0936739
168640.0000000    0.0984954
168680.0000000    0.1071467
168720.0000000    0.1112003
168760.0000000    0.0904473
168800.0000000    0.1004783
168840.0000000    0.1064056
168880.0000000    0.0945289
168920.0000000    0.1090800
168960.0000000    0.0896752
169000.0000000    0.0943379
169040.0000000    0.1000528
169080.0000000    0.1022759
169120.0000000    0.1046571
169160.0000000    0.0977126
169200.0000000    0.1012910
169240.0000000    0.0962782
169280.0000000    0.0999057
169320.0000000    0.1085635
169360.0000000    0.1068275
169400.0000000    0.1001003
169440.0000000    0.0934822
169480.0000000    0.1112494
169520.0000000    0.1040511
169560.0000000    0.0955542
169600.0000000    0.1016505
169640.0000000    0.0986237
169680.0000000    0.1011539
169720.0000000    0.1227879
169760.0000000    0.1015082
169800.0000000    0.0964944
169840.0000000    0.0933796
169880.0000000    0.0942509
169920.0000000    0.1029250
169960.0000000    0.1015112
170000.0000000    0.0983215
170040.0000000    0.1008464
170080.0000000    0.1067196
170120.0000000    0.0954561
170160.0000000    0.0943041
170200.0000000    0.0968784
170240.0000000    0.0909097
170280.0000000    0.1000622
170320.0000000    0.0986971
170360.0000000    0.1057065
170400.0000000    0.0925796
170440.0000000    0.0951423
170480.0000000    0.1026017
170520.0000000    0.0996039
170560.0000000    0.0929157
170600.0000000    0.0943994
170640.0000000    0.0965919
170680.0000000    0.0950468
170720.0000000    0.0821560
170760.0000000    0.0872074
170800.0000000    0.0890005
170840.0000000    0.0830877
170880.0000000    0.0940950
170920.0000000    0.0939551
170960.0000000    0.1011839
171000.0000000    0.1157316
171040.0000000    0.1025884
171080.0000000    0.1027330
171120.0000000    0.0894523
171160.0000000    0.0901510
171200.0000000    0.0930464
171240.0000000    0.1008468
171280.0000000    0.0995908
171320.0000000    0.0946659
171360.0000000    0.0871655
171400.0000000    0.0859181
171440.0000000    0.0995342
171480.0000000    0.0990042
171520.0000000    0.0971832
171560.0000000    0.1044527
171600.0000000    0.0924071
171640.0000000    0.0919596
171680.0000000    0.0888848
171720.0000000    0.0952297
171760.0000000    0.0937863
171800.0000000    0.0893214
171840.0000000    0.0892666
171880.0000000    0.1011064
171920.0000000    0.0854583
171960.0000000    0.0878548
172000.0000000    0.0977460
172040.0000000    0.0907521
172080.0000000    0.0922856
172120.0000000    0.0912781
172160.0000000    0.0934853
172200.0000000    0.0919250
172240.0000000    0.0969123
172280.0000000    0.0961651
172320.0000000    0.0927539
172360.0000000    0.0867728
172400.0000000    0.0943410
172440.0000000    0.0843217
172480.0000000    0.0975897
172520.0000000    0.1009877
172560.0000000    0.1046416
172600.0000000    0.0890277
172640.0000000    0.0954061
172680.0000000    0.0945932
172720.0000000    0.0898681
172760.0000000    0.0977691
172800.0000000    0.0897463
172840.0000000    0.0855383
172880.0000000    0.0969179
172920.0000000    0.1043960
172960.0000000    0.0983415
173000.0000000    0.1186336
173040.0000000    0.1058530
173080.0000000    0.0942448
173120.0000000    0.0960141
173160.0000000    0.0938085
173200.0000000    0.0917356
173240.0000000    0.0909328
173280.0000000    0.1069972
173320.0000000    0.1009389
173360.0000000    0.0903084
173400.0000000    0.0918972
173440.0000000    0.0892997
173480.0000000    0.0977497
173520.0000000    0.0908738
173560.0000000    0.0950294
173600.0000000    0.1029137
173640.0000000    0.1051359
173680.0000000    0.1056795
173720.0000000    0.1092016
173760.0000000    0.0910806
173800.0000000    0.1008259
173840.0000000    0.1013492
173880.0000000    0.0913151
173920.0000000    0.1117503
173960.0000000    0.1062900
174000.0000000    0.1031716
174040.0000000    0.0957856
174080.0000000    0.0919870
174120.0000000    0.1028175
174160.0000000    0.0914499
174200.0000000    0.0909119
174240.0000000    0.0966982
174280.0000000    0.0965473
174320.0000000    0.0952605
174360.0000000    0.0889305
174400.0000000    0.1021944
174440.0000000    0.0921520
174480.0000000    0.1043964
174520.0000000    0.0963088
174560.0000000    0.0932354
174600.0000000    0.0958922
174640.0000000    0.0964405
174680.0000000    0.1008118
174720.0000000    0.0991287
174760.0000000    0.0924600
174800.0000000    0.1023299
174840.0000000    0.0966431
174880.0000000    0.0981753
174920.0000000    0.0949658
174960.0000000    0.0912501
175000.0000000    0.0905738
175040.0000000    0.1028126
175080.0000000    0.0917639
175120.0000000    0.0976638
175160.0000000    0.0847642
175200.0000000    0.0986223
175240.0000000    0.0916861
175280.0000000    0.1014813
175320.0000000    0.1015329
175360.0000000    0.0901073
175400.0000000    0.0963017
175440.0000000    0.0881895
175480.0000000    0.1050200
175520.0000000    0.1003467
175560.0000000    0.0913307
175600.0000000    0.0987175
175640.0000000    0.0961108
175680.0000000    0.0935184
175720.0000000    0.0966197
175760.0000000    0.0941075
175800.0000000    0.0970569
175840.0000000    0.0950295
175880.0000000    0.1021109
175920.0000000    0.0981818
175960.0000000    0.1013743
176000.0000000    0.0896616
176040.0000000    0.0974046
176080.0000000    0.1028798
176120.0000000    0.0929659
176160.0000000    0.0952141
176200.0000000    0.0894965
176240.0000000    0.0973828
176280.0000000    0.0983199
176320.0000000    0.1008746
176360.0000000    0.0942017
176400.0000000    0.0947801
176440.0000000    0.0968001
176480.0000000    0.1019802
176520.0000000    0.0904462
176560.0000000    0.0966453
176600.0000000    0.0907735
176640.0000000    0.0955619
176680.0000000    0.0944850
176720.0000000    0.0931536
176760.0000000    0.0889060
176800.0000000    0.1030095
176840.0000000    0.0978495
176880.0000000    0.1007855
176920.0000000    0.0946146
176960.0000000    0.0908921
177000.0000000    0.0859883
177040.0000000    0.0935764
177080.0000000    0.0907617
177120.0000000    0.0893270
177160.0000000    0.0985865
177200.0000000    0.0921363
177240.0000000    0.0944868
177280.0000000    0.0952278
177320.0000000    0.0971061
177360.0000000    0.0994913
177400.0000000    0.1006549
177440.0000000    0.0923167
177480.0000000    0.0896792
177520.0000000    0.1001708
177560.0000000    0.1033829
177600.0000000    0.1129837
177640.0000000    0.1039821
177680.0000000    0.1019490
177720.0000000    0.1058089
177760.0000000    0.0995926
177800.0000000    0.0987177
177840.0000000    0.1044134
177880.0000000    0.0983468
177920.0000000    0.0934580
177960.0000000    0.1029221
178000.0000000    0.0908175
178040.0000000    0.0984173
178080.0000000    0.1022358
178120.0000000    0.0906615
178160.0000000    0.0985008
178200.0000000    0.0917421
178240.0000000    0.0970738
178280.0000000    0.0933475
178320.0000000    0.0878876
178360.0000000    0.0947760
178400.0000000    0.0868307
178440.0000000    0.1083399
178480.0000000    0.0975636
178520.0000000    0.0988870
178560.0000000    0.0956840
178600.0000000    0.1100881
178640.0000000    0.1036448
178680.0000000    0.1068544
178720.0000000    0.0946852
178760.0000000    0.0900875
178800.0000000    0.0907636
178840.0000000    0.0900261
178880.0000000    0.0981089
178920.0000000    0.0951967
178960.0000000    0.0877931
179000.0000000    0.0909338
179040.0000000    0.1008082
179080.0000000    0.0979886
179120.0000000    0.0989501
179160.0000000    0.1001466
179200.0000000    0.0957617
179240.0000000    0.1057555
179280.0000000    0.0908161
179320.0000000    0.1003533
179360.0000000    0.0890613
179400.0000000    0.0897862
179440.0000000    0.1037816
179480.0000000    0.0968202
179520.0000000    0.0969922
179560.0000000    0.0965024
179600.0000000    0.0885299
179640.0000000    0.0877861
179680.0000000    0.0937344
179720.0000000    0.0886201
179760.0000000    0.0946778
179800.0000000    0.0909801
179840.0000000    0.0888553
179880.0000000    0.0886266
179920.0000000    0.0875430
179960.0000000    0.1110243
180000.0000000    0.1020786
180040.0000000    0.1112888
180080.0000000    0.0968766
180120.0000000    0.1048998
180160.0000000    0.1113734
180200.0000000    0.0969012
180240.0000000    0.0986526
180280.0000000    0.0882397
180320.0000000    0.1038710
180360.0000000    0.0971501
180400.0000000    0.1171473
180440.0000000    0.1019014
180480.0000000    0.0976379
180520.0000000    0.0972552
180560.0000000    0.0937509
180600.0000000    0.0959583
180640.0000000    0.0923809
180680.0000000    0.0889485
180720.0000000    0.0816749
180760.0000000    0.0833792
180800.0000000    0.0884524
180840.0000000    0.0889323
180880.0000000    0.0898989
180920.0000000    0.0960515
180960.0000000    0.1031551
181000.0000000    0.0999814
181040.0000000    0.1079119
181080.0000000    0.0955578
181120.0000000    0.0919824
181160.0000000    0.0958861
181200.0000000    0.0962584
181240.0000000    0.0964783
181280.0000000    0.0938044
181320.0000000    0.0930428
181360.0000000    0.0913853
181400.0000000    0.0877135
181440.0000000    0.0977128
181480.0000000    0.1074711
181520.0000000    0.0944823
181560.0000000    0.0860799
181600.0000000    0.0954273
181640.0000000    0.0911239
181680.0000000    0.0934331
181720.0000000    0.0914183
181760.0000000    0.0912902
181800.0000000    0.0913775
181840.0000000    0.0853441
181880.0000000    0.0969937
181920.0000000    0.0907104
181960.0000000    0.0972798
182000.0000000    0.1031881
182040.0000000    0.1013110
182080.0000000    0.0888130
182120.0000000    0.1027777
182160.0000000    0.0968914
182200.0000000    0.1052165
182240.0000000    0.0949356
182280.0000000    0.0963508
182320.0000000    0.0997656
182360.0000000    0.1020247
182400.0000000    0.1011520
182440.0000000    0.1001848
182480.0000000    0.0997986
182520.0000000    0.0970721
182560.0000000    0.0977652
182600.0000000    0.0962111
182640.0000000    0.1098483
182680.0000000    0.0909488
182720.0000000    0.0941394
182760.0000000    0.0994350
182800.0000000    0.0950872
182840.0000000    0.0881827
182880.0000000    0.1016482
182920.0000000    0.1045985
182960.0000000    0.0931503
183000.0000000    0.0984565
183040.0000000    0.0967671
183080.0000000    0.0917350
183120.0000000    0.1078772
183160.0000000    0.0911253
183200.0000000    0.0933621
183240.0000000    0.1039341
183280.0000000    0.0945132
183320.0000000    0.0974478
183360.0000000    0.0987332
183400.0000000    0.0936474
183440.0000000    0.0975991
183480.0000000    0.0884295
183520.0000000    0.0921795
183560.0000000    0.0948341
183600.0000000    0.0967029
183640.0000000    0.0941304
183680.0000000    0.0951716
183720.0000000    0.0977285
183760.0000000    0.1012531
183800.0000000    0.0972233
183840.0000000    0.0972980
183880.0000000    0.0918082
183920.0000000    0.0956330
183960.0000000    0.0951879
184000.0000000    0.0972586
184040.0000000    0.1004430
184080.0000000    0.1066726
184120.0000000    0.1020310
184160.0000000    0.1085200
184200.0000000    0.0924343
184240.0000000    0.0903846
184280.0000000    0.0919971
184320.0000000    0.0934088
184360.0000000    0.0930099
184400.0000000    0.0958777
184440.0000000    0.1051789
184480.0000000    0.1057699
184520.0000000    0.0923702
184560.0000000    0.1022044
184600.0000000    0.1072275
184640.0000000    0.0924665
184680.0000000    0.0981977
184720.0000000    0.1076484
184760.0000000    0.0879250
184800.0000000    0.0956297
184840.0000000    0.0967221
184880.0000000    0.1016554
184920.0000000    0.0944616
184960.0000000    0.1005465
185000.0000000    0.1028346
185040.0000000    0.0971910
185080.0000000    0.0999243
185120.0000000    0.1039432
185160.0000000    0.0939135
185200.0000000    0.1029086
185240.0000000    0.0963363
185280.0000000    0.0936624
185320.0000000    0.0941812
185360.0000000    0.0970453
185400.0000000    0.0872796
185440.0000000    0.1034885
185480.0000000    0.0948410
185520.0000000    0.0960808
185560.0000000    0.0934919
185600.0000000    0.0969471
185640.0000000    0.1000589
185680.0000000    0.0992337
185720.0000000    0.0969467
185760.0000000    0.0999115
185800.0000000    0.0990493
185840.0000000    0.1085164
185880.0000000    0.1017134
185920.0000000    0.1003299
185960.0000000    0.1116406
186000.0000000    0.0981927
186040.0000000    0.1057447
186080.0000000    0.1151718
186120.0000000    0.1069793
186160.0000000    0.1102259
186200.0000000    0.1041132
186240.0000000    0.1031687
186280.0000000    0.0913687
186320.0000000    0.0991140
186360.0000000    0.0954890
186400.0000000    0.1114903
186440.0000000    0.0974361
186480.0000000    0.0989193
186520.0000000    0.1067644
186560.0000000    0.1025101
186600.0000000    0.0961539
186640.0000000    0.0933423
186680.0000000    0.1010090
186720.0000000    0.0904293
186760.0000000    0.0959742
186800.0000000    0.0980192
186840.0000000    0.0914847
186880.0000000    0.0940879
186920.0000000    0.0983117
186960.0000000    0.1106922
187000.0000000    0.0970562
187040.0000000    0.0943243
187080.0000000    0.0973065
187120.0000000    0.0967741
187160.0000000    0.1022351
187200.0000000    0.1133172
187240.0000000    0.1014893
187280.0000000    0.1028933
187320.0000000    0.1054907
187360.0000000    0.1027353
187400.0000000    0.0894225
187440.0000000    0.0969136
187480.0000000    0.0922501
187520.0000000    0.1014999
187560.0000000    0.0974455
187600.0000000    0.1012242
187640.0000000    0.1147157
187680.0000000    0.0982059
187720.0000000    0.1086371
187760.0000000    0.1059329
187800.0000000    0.0922151
187840.0000000    0.0900708
187880.0000000    0.1010072
187920.0000000    0.0988607
187960.0000000    0.0952947
188000.0000000    0.0869372
188040.0000000    0.0894028
188080.0000000    0.0963304
188120.0000000    0.0939309
188160.0000000    0.0972998
188200.0000000    0.0957920
188240.0000000    0.1054046
188280.0000000    0.0964015
188320.0000000    0.0911438
188360.0000000    0.1029257
188400.0000000    0.0928922
188440.0000000    0.0985431
188480.0000000    0.0957398
188520.0000000    0.0923608
188560.0000000    0.1003239
188600.0000000    0.0948261
188640.0000000    0.0942542
188680.0000000    0.0940460
188720.0000000    0.0961173
188760.0000000    0.0912737
188800.0000000    0.1054932
188840.0000000    0.1023201
188880.0000000    0.0856951
188920.0000000    0.0954622
188960.0000000    0.0994484
189000.0000000    0.0937048
189040.0000000    0.0993192
189080.0000000    0.0978305
189120.0000000    0.0948763
189160.0000000    0.0962265
189200.0000000    0.0895423
189240.0000000    0.1018687
189280.0000000    0.1033593
189320.0000000    0.0933262
189360.0000000    0.1040496
189400.0000000    0.0991422
189440.0000000    0.1020251
189480.0000000    0.1043390
189520.0000000    0.1091710
189560.0000000    0.1058708
189600.0000000    0.1116885
189640.0000000    0.0968610
189680.0000000    0.1025291
189720.0000000    0.1020628
189760.0000000    0.0915293
189800.0000000    0.0993387
189840.0000000    0.0915419
189880.0000000    0.0932706
189920.0000000    0.0975141
189960.0000000    0.1112898
190000.0000000    0.0961241
190040.0000000    0.1012830
190080.0000000    0.1000691
190120.0000000    0.0980821
190160.0000000    0.0900615
190200.0000000    0.1036688
190240.0000000    0.1083959
190280.0000000    0.1091425
190320.0000000    0.1134387
190360.0000000    0.0955573
190400.0000000    0.0938160
190440.0000000    0.0921254
190480.0000000    0.0996173
190520.0000000    0.1051544
190560.0000000    0.0961508
190600.0000000    0.1033367
190640.0000000    0.1017508
190680.0000000    0.1047621
190720.0000000    0.1043169
190760.0000000    0.1113810
190800.0000000    0.0976834
190840.0000000    0.1063058
190880.0000000    0.0986521
190920.0000000    0.1070260
190960.0000000    0.0961779
191000.0000000    0.0951577
191040.0000000    0.0935145
191080.0000000    0.1000663
191120.0000000    0.1026639
191160.0000000    0.1123895
191200.0000000    0.0951124
191240.0000000    0.1035501
191280.0000000    0.1051997
191320.0000000    0.1020319
191360.0000000    0.1063937
191400.0000000    0.1038734
191440.0000000    0.1115232
191480.0000000    0.1142184
191520.0000000    0.0946028
191560.0000000    0.0953683
191600.0000000    0.0945744
191640.0000000    0.1046039
191680.0000000    0.0915331
191720.0000000    0.0922986
191760.0000000    0.0984363
191800.0000000    0.1036731
191840.0000000    0.0920391
191880.0000000    0.0985265
191920.0000000    0.0965032
191960.0000000    0.0964189
192000.0000000    0.0900228
192040.0000000    0.1018508
192080.0000000    0.1012034
192120.0000000    0.0901526
192160.0000000    0.0955362
192200.0000000    0.0904526
192240.0000000    0.1016322
192280.0000000    0.1002257
192320.0000000    0.0926214
192360.0000000    0.0992365
192400.0000000    0.0945578
192440.0000000    0.0905251
192480.0000000    0.0954221
192520.0000000    0.0997773
192560.0000000    0.0935613
192600.0000000    0.0964134
192640.0000000    0.0932041
192680.0000000    0.0994472
192720.0000000    0.0940806
192760.0000000    0.0975741
192800.0000000    0.0966790
192840.0000000    0.1030567
192880.0000000    0.1152345
192920.0000000    0.1039766
192960.0000000    0.0999939
193000.0000000    0.1019255
193040.0000000    0.1043490
193080.0000000    0.1027657
193120.0000000    0.0919635
193160.0000000    0.1032076
193200.0000000    0.1017729
193240.0000000    0.1002622
193280.0000000    0.1038421
193320.0000000    0.0929623
193360.0000000    0.0931534
193400.0000000    0.0982902
193440.0000000    0.0970093
193480.0000000    0.0981406
193520.0000000    0.0969607
193560.0000000    0.1068442
193600.0000000    0.1019736
193640.0000000    0.1025197
193680.0000000    0.0932020
193720.0000000    0.0967438
193760.0000000    0.0972655
193800.0000000    0.1042541
193840.0000000    0.1107217
193880.0000000    0.0939292
193920.0000000    0.0949899
193960.0000000    0.0993216
194000.0000000    0.0857425
194040.0000000    0.0862829
194080.0000000    0.0947215
194120.0000000    0.0906473
194160.0000000    0.0984642
194200.0000000    0.0973397
194240.0000000    0.1015925
194280.0000000    0.1050235
194320.0000000    0.0999582
194360.0000000    0.1051878
194400.0000000    0.1073169
194440.0000000    0.1004400
194480.0000000    0.0947039
194520.0000000    0.1051050
194560.0000000    0.1187684
194600.0000000    0.1101175
194640.0000000    0.1021244
194680.0000000    0.0983476
194720.0000000    0.0982010
194760.0000000    0.1049686
194800.0000000    0.0983258
194840.0000000    0.1022419
194880.0000000    0.0887558
194920.0000000    0.0963021
194960.0000000    0.0997384
195000.0000000    0.0981793
195040.0000000    0.1003751
195080.0000000    0.0945988
195120.0000000    0.0992110
195160.0000000    0.1051624
195200.0000000    0.0898120
195240.0000000    0.0974198
195280.0000000    0.1079940
195320.0000000    0.0901734
195360.0000000    0.1019952
195400.0000000    0.0961831
195440.0000000    0.0937784
195480.0000000    0.0966361
195520.0000000    0.0964514
195560.0000000    0.0959649
195600.0000000    0.0971955
195640.0000000    0.0976232
195680.0000000    0.0954101
195720.0000000    0.1080271
195760.0000000    0.1121009
195800.0000000    0.0978468
195840.0000000    0.1040790
195880.0000000    0.1014438
195920.0000000    0.0970718
195960.0000000    0.0950062
196000.0000000    0.0898231
196040.0000000    0.0868027
196080.0000000    0.0948051
196120.0000000    0.0918746
196160.0000000    0.0963487
196200.0000000    0.1069933
196240.0000000    0.0950227
196280.0000000    0.0932000
196320.0000000    0.1094043
196360.0000000    0.0944268
196400.0000000    0.0962810
196440.0000000    0.1025753
196480.0000000    0.0960002
196520.0000000    0.0935763
196560.0000000    0.1030667
196600.0000000    0.0955877
196640.0000000    0.0997471
196680.0000000    0.0902029
196720.0000000    0.0934986
196760.0000000    0.0978335
196800.0000000    0.1004815
196840.0000000    0.0992999
196880.0000000    0.0876015
196920.0000000    0.1027769
196960.0000000    0.1023014
197000.0000000    0.1048538
197040.0000000    0.0955527
197080.0000000    0.0966966
197120.0000000    0.1032710
197160.0000000    0.0926702
197200.0000000    0.0991791
197240.0000000    0.0937897
197280.0000000    0.0988801
197320.0000000    0.0889944
197360.0000000    0.0981717
197400.0000000    0.0912647
197440.0000000    0.0977477
197480.0000000    0.0944961
197520.0000000    0.0873255
197560.0000000    0.0972053
197600.0000000    0.0961089
197640.0000000    0.0879523
197680.0000000    0.0940085
197720.0000000    0.1022581
197760.0000000    0.1022400
197800.0000000    0.0913746
197840.0000000    0.1006026
197880.0000000    0.0996348
197920.0000000    0.1097487
197960.0000000    0.1020725
198000.0000000    0.0936497
198040.0000000    0.0976081
198080.0000000    0.0902975
198120.0000000    0.1014010
198160.0000000    0.1056957
198200.0000000    0.0941919
198240.0000000    0.0938533
198280.0000000    0.0913672
198320.0000000    0.0974421
198360.0000000    0.0973295
198400.0000000    0.0953864
198440.0000000    0.1014310
198480.0000000    0.1011993
198520.0000000    0.0932586
198560.0000000    0.0921310
198600.0000000    0.0943646
198640.0000000    0.0936182
198680.0000000    0.0936319
198720.0000000    0.0960933
198760.0000000    0.0944308
198800.0000000    0.1006330
198840.0000000    0.1055179
198880.0000000    0.0954757
198920.0000000    0.0892527
198960.0000000    0.1089542
199000.0000000    0.0981218
199040.0000000    0.0906382
199080.0000000    0.1096657
199120.0000000    0.1161420
199160.0000000    0.1089780
199200.0000000    0.1092175
199240.0000000    0.1026679
199280.0000000    0.1032869
199320.0000000    0.1027203
199360.0000000    0.0908652
199400.0000000    0.0929260
199440.0000000    0.1009900
199480.0000000    0.0991643
199520.0000000    0.1052954
199560.0000000    0.1041617
199600.0000000    0.0998021
199640.0000000    0.0977740
199680.0000000    0.0978157
199720.0000000    0.0894170
199760.0000000    0.0934825
199800.0000000    0.0989288
199840.0000000    0.1045440
199880.0000000    0.1040488
199920.0000000    0.0966440
199960.0000000    0.1010781
200000.0000000    0.1054646
200040.0000000    0.0991430
200080.0000000    0.0965438
200120.0000000    0.0963290
200160.0000000    0.0946436
200200.0000000    0.0973038
200240.0000000    0.0974916
200280.0000000    0.0958129
200320.0000000    0.0952399
200360.0000000    0.1146310
200400.0000000    0.0994385
200440.0000000    0.1032448
200480.0000000    0.1025980
200520.0000000    0.1090053
200560.0000000    0.0878241
200600.0000000    0.0987753
200640.0000000    0.0973848
200680.0000000    0.0935521
200720.0000000    0.1027769
200760.0000000    0.1021746
200800.0000000    0.0986048
200840.0000000    0.1019197
200880.0000000    0.1008188
200920.0000000    0.1042339
200960.0000000    0.0964532
201000.0000000    0.0935997
201040.0000000    0.1024784
201080.0000000    0.1026018
201120.0000000    0.0986406
201160.0000000    0.0979024
201200.0000000    0.0954998
201240.0000000    0.1024245
201280.0000000    0.1026095
201320.0000000    0.1079725
201360.0000000    0.1168909
201400.0000000    0.1054152
201440.0000000    0.1104489
201480.0000000    0.1069707
201520.0000000    0.1033501
201560.0000000    0.1075882
201600.0000000    0.1024656
201640.0000000    0.1096432
201680.0000000    0.1036248
201720.0000000    0.1072537
201760.0000000    0.1091356
201800.0000000    0.1059936
201840.0000000    0.0993427
201880.0000000    0.1015823
201920.0000000    0.0953268
201960.0000000    0.1003372
202000.0000000    0.1044361
202040.0000000    0.1008748
202080.0000000    0.1098778
202120.0000000    0.1103165
202160.0000000    0.1078446
202200.0000000    0.1102996
202240.0000000    0.1085351
202280.0000000    0.1050026
202320.0000000    0.1106988
202360.0000000    0.1110836
202400.0000000    0.1015940
202440.0000000    0.1168381
202480.0000000    0.1170991
202520.0000000    0.1055908
202560.0000000    0.1048792
202600.0000000    0.1064593
202640.0000000    0.1045688
202680.0000000    0.1065590
202720.0000000    0.1088270
202760.0000000    0.1080242
202800.0000000    0.1102568
202840.0000000    0.1049738
202880.0000000    0.1043774
202920.0000000    0.1051333
202960.0000000    0.1143792
203000.0000000    0.1058453
203040.0000000    0.1060890
203080.0000000    0.1117462
203120.0000000    0.1043136
203160.0000000    0.1008797
203200.0000000    0.0975828
203240.0000000    0.1023977
203280.0000000    0.1005221
203320.0000000    0.1102508
203360.0000000    0.1030972
203400.0000000    0.1075707
203440.0000000    0.0979415
203480.0000000    0.1001966
203520.0000000    0.1011787
203560.0000000    0.1037492
203600.0000000    0.1044769
203640.0000000    0.1062367
203680.0000000    0.1146788
203720.0000000    0.1142913
203760.0000000    0.0997999
203800.0000000    0.1078028
203840.0000000    0.1001921
203880.0000000    0.0962865
203920.0000000    0.1092288
203960.0000000    0.0987139
204000.0000000    0.1032307
204040.0000000    0.1061827
204080.0000000    0.1016923
204120.0000000    0.1040204
204160.0000000    0.1093473
204200.0000000    0.1095295
204240.0000000    0.0938678
204280.0000000    0.0992148
204320.0000000    0.1125990
204360.0000000    0.0892671
204400.0000000    0.1004438
204440.0000000    0.1046161
204480.0000000    0.0935710
204520.0000000    0.1086429
204560.0000000    0.1103976
204600.0000000    0.1055262
204640.0000000    0.0988556
204680.0000000    0.1019232
204720.0000000    0.1032254
204760.0000000    0.0964304
204800.0000000    0.1016007
204840.0000000    0.1039089
204880.0000000    0.1046292
204920.0000000    0.1068064
204960.0000000    0.1058306
205000.0000000    0.1154249
205040.0000000    0.1051344
205080.0000000    0.1031680
205120.0000000    0.1027861
205160.0000000    0.1005055
205200.0000000    0.0967339
205240.0000000    0.0976162
205280.0000000    0.1013152
205320.0000000    0.0986600
205360.0000000    0.0974353
205400.0000000    0.1045164
205440.0000000    0.1015503
205480.0000000    0.1180003
205520.0000000    0.1000627
205560.0000000    0.1128800
205600.0000000    0.1044787
205640.0000000    0.0968589
205680.0000000    0.1006844
205720.0000000    0.1105093
205760.0000000    0.1139315
205800.0000000    0.1135452
205840.0000000    0.1067756
205880.0000000    0.1034930
205920.0000000    0.0977955
205960.0000000    0.0995785
206000.0000000    0.1058715
206040.0000000    0.1186914
206080.0000000    0.1117619
206120.0000000    0.1122095
206160.0000000    0.0991591
206200.0000000    0.1013362
206240.0000000    0.0955935
206280.0000000    0.0921493
206320.0000000    0.1076070
206360.0000000    0.0910510
206400.0000000    0.1002449
206440.0000000    0.0973629
206480.0000000    0.1071413
206520.0000000    0.1104859
206560.0000000    0.1094984
206600.0000000    0.1025130
206640.0000000    0.1009716
206680.0000000    0.1028748
206720.0000000    0.1074225
206760.0000000    0.0973514
206800.0000000    0.0987714
206840.0000000    0.1032895
206880.0000000    0.1017192
206920.0000000    0.0926864
206960.0000000    0.0988490
207000.0000000    0.1112092
207040.0000000    0.1102236
207080.0000000    0.1144361
207120.0000000    0.1011332
207160.0000000    0.1017300
207200.0000000    0.1061361
207240.0000000    0.1166966
207280.0000000    0.1074344
207320.0000000    0.1067351
207360.0000000    0.0981216
207400.0000000    0.1029005
207440.0000000    0.0998251
207480.0000000    0.0999728
207520.0000000    0.1048208
207560.0000000    0.0995342
207600.0000000    0.0946576
207640.0000000    0.0943656
207680.0000000    0.1036097
207720.0000000    0.1086732
207760.0000000    0.1042000
207800.0000000    0.1012686
207840.0000000    0.1043761
207880.0000000    0.0962262
207920.0000000    0.0979567
207960.0000000    0.1019380
208000.0000000    0.0973057
208040.0000000    0.0970757
208080.0000000    0.1114151
208120.0000000    0.1001027
208160.0000000    0.1120106
208200.0000000    0.1008528
208240.0000000    0.0999002
208280.0000000    0.1039503
208320.0000000    0.1053760
208360.0000000    0.1062696
208400.0000000    0.0944869
208440.0000000    0.0936609
208480.0000000    0.0955552
208520.0000000    0.0854841
208560.0000000    0.0912209
208600.0000000    0.0956490
208640.0000000    0.0869563
208680.0000000    0.0999262
208720.0000000    0.0900012
208760.0000000    0.0939603
208800.0000000    0.0902733
208840.0000000    0.0822549
208880.0000000    0.0855258
208920.0000000    0.0929799
208960.0000000    0.0961327
209000.0000000    0.0881069
209040.0000000    0.0974804
209080.0000000    0.0967728
209120.0000000    0.0982743
209160.0000000    0.0972972
209200.0000000    0.0948507
209240.0000000    0.0992823
209280.0000000    0.1020501
209320.0000000    0.0863139
209360.0000000    0.0963615
209400.0000000    0.1025514
209440.0000000    0.0934520
209480.0000000    0.0890620
209520.0000000    0.0925680
209560.0000000    0.0923316
209600.0000000    0.0995438
209640.0000000    0.0933866
209680.0000000    0.0914636
209720.0000000    0.0957556
209760.0000000    0.0840351
209800.0000000    0.0868908
209840.0000000    0.0816242
209880.0000000    0.0898530
209920.0000000    0.0831227
209960.0000000    0.0834057
210000.0000000    0.0862938
210040.0000000    0.0934353
210080.0000000    0.0866191
210120.0000000    0.0930857
210160.0000000    0.0983508
210200.0000000    0.0856483
210240.0000000    0.0920314
210280.0000000    0.0872232
210320.0000000    0.0941481
210360.0000000    0.0981651
210400.0000000    0.0880759
210440.0000000    0.1046579
210480.0000000    0.0941219
210520.0000000    0.1015964
210560.0000000    0.0958849
210600.0000000    0.0965147
210640.0000000    0.1026662
210680.0000000    0.1016326
210720.0000000    0.1051340
210760.0000000    0.1078399
210800.0000000    0.0947769
210840.0000000    0.0873902
210880.0000000    0.0901184
210920.0000000    0.0837795
210960.0000000    0.0891794
211000.0000000    0.0907236
211040.0000000    0.0887867
211080.0000000    0.0917692
211120.0000000    0.0921963
211160.0000000    0.0889422
211200.0000000    0.0862612
211240.0000000    0.1018757
211280.0000000    0.1099638
211320.0000000    0.0976374
211360.0000000    0.0953460
211400.0000000    0.1076758
211440.0000000    0.1110025
211480.0000000    0.1061706
211520.0000000    0.0991392
211560.0000000    0.1004832
211600.0000000    0.1039735
211640.0000000    0.0954573
211680.0000000    0.1016642
211720.0000000    0.0982087
211760.0000000    0.1011678
211800.0000000    0.1019763
211840.0000000    0.1040264
211880.0000000    0.0983536
211920.0000000    0.1002660
211960.0000000    0.1054224
212000.0000000    0.1030869
212040.0000000    0.1003439
212080.0000000    0.0940873
212120.0000000    0.0919913
212160.0000000    0.0952516
212200.0000000    0.0952202
212240.0000000    0.0978735
212280.0000000    0.0914803
212320.0000000    0.1008453
212360.0000000    0.0953284
212400.0000000    0.1111313
212440.0000000    0.0973790
212480.0000000    0.1006643
212520.0000000    0.1115997
212560.0000000    0.1121758
212600.0000000    0.1162952
212640.0000000    0.1124733
212680.0000000    0.1047763
212720.0000000    0.1113527
212760.0000000    0.1018171
212800.0000000    0.1039746
212840.0000000    0.0971913
212880.0000000    0.0997568
212920.0000000    0.1110763
212960.0000000    0.1042823
213000.0000000    0.1131352
213040.0000000    0.1045758
213080.0000000    0.0940345
213120.0000000    0.0904700
213160.0000000    0.0929820
213200.0000000    0.0902797
213240.0000000    0.0991888
213280.0000000    0.1022796
213320.0000000    0.0931453
213360.0000000    0.0919134
213400.0000000    0.1018583
213440.0000000    0.0970109
213480.0000000    0.1055364
213520.0000000    0.1040376
213560.0000000    0.0896491
213600.0000000    0.0974182
213640.0000000    0.0905132
213680.0000000    0.0997162
213720.0000000    0.0986049
213760.0000000    0.0990732
213800.0000000    0.0979886
213840.0000000    0.0834686
213880.0000000    0.0881104
213920.0000000    0.0867642
213960.0000000    0.0898073
214000.0000000    0.1065555
214040.0000000    0.0931010
214080.0000000    0.0950927
214120.0000000    0.0935119
214160.0000000    0.0906340
214200.0000000    0.0838295
214240.0000000    0.0880380
214280.0000000    0.0929447
214320.0000000    0.1017695
214360.0000000    0.0967739
214400.0000000    0.0943470
214440.0000000    0.0994557
214480.0000000    0.1031772
214520.0000000    0.0892755
214560.0000000    0.0945225
214600.0000000    0.1011484
214640.0000000    0.0950586
214680.0000000    0.0914988
214720.0000000    0.0862113
214760.0000000    0.0942610
214800.0000000    0.0962979
214840.0000000    0.0944484
214880.0000000    0.0994450
214920.0000000    0.1018395
214960.0000000    0.0994628
215000.0000000    0.1009208
215040.0000000    0.0883644
215080.0000000    0.0990343
215120.0000000    0.0928857
215160.0000000    0.1013362
215200.0000000    0.0869354
215240.0000000    0.0893677
215280.0000000    0.0934686
215320.0000000    0.0967922
215360.0000000    0.0919166
215400.0000000    0.0936266
215440.0000000    0.0987443
215480.0000000    0.0942260
215520.0000000    0.0917473
215560.0000000    0.0972500
215600.0000000    0.1041208
215640.0000000    0.1057746
215680.0000000    0.1044631
215720.0000000    0.0936966
215760.0000000    0.0873414
215800.0000000    0.0930109
215840.0000000    0.0885640
215880.0000000    0.0904731
215920.0000000    0.0952075
215960.0000000    0.0866038
216000.0000000    0.1028222
216040.0000000    0.0987652
216080.0000000    0.0905393
216120.0000000    0.0958077
216160.0000000    0.0876725
216200.0000000    0.0997782
216240.0000000    0.0989573
216280.0000000    0.0922139
216320.0000000    0.1215539
216360.0000000    0.0994819
216400.0000000    0.0975856
216440.0000000    0.0944251
216480.0000000    0.0998787
216520.0000000    0.0988308
216560.0000000    0.0919357
216600.0000000    0.0865762
216640.0000000    0.0958582
216680.0000000    0.0987035
216720.0000000    0.1023172
216760.0000000    0.0920156
216800.0000000    0.0980461
216840.0000000    0.0868613
216880.0000000    0.0960659
216920.0000000    0.0874710
216960.0000000    0.0914598
217000.0000000    0.0961289
217040.0000000    0.0955633
217080.0000000    0.0981038
217120.0000000    0.1057686
217160.0000000    0.0962195
217200.0000000    0.1172839
217240.0000000    0.1006869
217280.0000000    0.0893068
217320.0000000    0.1054168
217360.0000000    0.0995728
217400.0000000    0.0971576
217440.0000000    0.1041150
217480.0000000    0.0982301
217520.0000000    0.0911791
217560.0000000    0.1072464
217600.0000000    0.1008843
217640.0000000    0.1013404
217680.0000000    0.1066674
217720.0000000    0.1101436
217760.0000000    0.0999797
217800.0000000    0.1151329
217840.0000000    0.0952996
217880.0000000    0.1008072
217920.0000000    0.1018367
217960.0000000    0.1095029
218000.0000000    0.0964100
218040.0000000    0.1002768
218080.0000000    0.0972893
218120.0000000    0.1009777
218160.0000000    0.0962954
218200.0000000    0.0869853
218240.0000000    0.1004085
218280.0000000    0.0990427
218320.0000000    0.1023747
218360.0000000    0.0946961
218400.0000000    0.0935609
218440.0000000    0.1023444
218480.0000000    0.0989891
218520.0000000    0.1066599
218560.0000000    0.0979169
218600.0000000    0.1105736
218640.0000000    0.1051963
218680.0000000    0.1065027
218720.0000000    0.1007250
218760.0000000    0.0983893
218800.0000000    0.1001232
218840.0000000    0.1035910
218880.0000000    0.1026818
218920.0000000    0.1136609
218960.0000000    0.1089385
219000.0000000    0.1052040
219040.0000000    0.1060006
219080.0000000    0.1081251
219120.0000000    0.1097555
219160.0000000    0.1177247
219200.0000000    0.1070055
219240.0000000    0.1015955
219280.0000000    0.1103904
219320.0000000    0.1060934
219360.0000000    0.1028185
219400.0000000    0.1002301
219440.0000000    0.1019648
219480.0000000    0.1064502
219520.0000000    0.1083497
219560.0000000    0.0931462
219600.0000000    0.1107790
219640.0000000    0.1026876
219680.0000000    0.1117814
219720.0000000    0.1168890
219760.0000000    0.1081795
219800.0000000    0.1131050
219840.0000000    0.1144361
219880.0000000    0.1198999
219920.0000000    0.1109164
219960.0000000    0.1109528
220000.0000000    0.1222875
220040.0000000    0.1120076
220080.0000000    0.1104686
220120.0000000    0.1037571
220160.0000000    0.1036650
220200.0000000    0.1009790
220240.0000000    0.1046173
220280.0000000    0.0991207
220320.0000000    0.1069596
220360.0000000    0.1016512
220400.0000000    0.0949372
220440.0000000    0.1039272
220480.0000000    0.1065297
220520.0000000    0.0942768
220560.0000000    0.1070058
220600.0000000    0.1123161
220640.0000000    0.1032367
220680.0000000    0.1052893
220720.0000000    0.1072093
220760.0000000    0.1097625
220800.0000000    0.1081518
220840.0000000    0.1070593
220880.0000000    0.1086972
220920.0000000    0.1174842
220960.0000000    0.1186116
221000.0000000    0.1110533
221040.0000000    0.1123149
221080.0000000    0.1118674
221120.0000000    0.1192871
221160.0000000    0.1015789
221200.0000000    0.1092245
221240.0000000    0.1079087
221280.0000000    0.1092824
221320.0000000    0.1245272
221360.0000000    0.1238277
221400.0000000    0.1121601
221440.0000000    0.1074195
221480.0000000    0.1050351
221520.0000000    0.1023417
221560.0000000    0.0969556
221600.0000000    0.0959379
221640.0000000    0.0937504
221680.0000000    0.0910959
221720.0000000    0.1066536
221760.0000000    0.1032219
221800.0000000    0.0967512
221840.0000000    0.1095775
221880.0000000    0.0988159
221920.0000000    0.1029354
221960.0000000    0.0918334
222000.0000000    0.1019615
222040.0000000    0.1040581
222080.0000000    0.1083306
222120.0000000    0.0993675
222160.0000000    0.0974125
222200.0000000    0.1195171
222240.0000000    0.1104579
222280.0000000    0.1001239
222320.0000000    0.0967863
222360.0000000    0.0966152
222400.0000000    0.1022519
222440.0000000    0.1026712
222480.0000000    0.1057956
222520.0000000    0.1135561
222560.0000000    0.1024240
222600.0000000    0.1018374
222640.0000000    0.0942057
222680.0000000    0.0986649
222720.0000000    0.1088632
222760.0000000    0.1063739
222800.0000000    0.0995431
222840.0000000    0.1025159
222880.0000000    0.0999074
222920.0000000    0.0933723
222960.0000000    0.0999551
223000.0000000    0.0928669
223040.0000000    0.1005550
223080.0000000    0.1113272
223120.0000000    0.1053408
223160.0000000    0.1106441
223200.0000000    0.0963901
223240.0000000    0.1076908
223280.0000000    0.0990962
223320.0000000    0.1043634
223360.0000000    0.1114436
223400.0000000    0.0968140
223440.0000000    0.1023184
223480.0000000    0.1059876
223520.0000000    0.1130904
223560.0000000    0.1196892
223600.0000000    0.0977073
223640.0000000    0.1012912
223680.0000000    0.0980889
223720.0000000    0.1073946
223760.0000000    0.1147200
223800.0000000    0.1020393
223840.0000000    0.1020525
223880.0000000    0.1107240
223920.0000000    0.1156968
223960.0000000    0.1008454
224000.0000000    0.1130574
224040.0000000    0.0965087
224080.0000000    0.0967110
224120.0000000    0.1100316
224160.0000000    0.1126636
224200.0000000    0.1011010
224240.0000000    0.0986732
224280.0000000    0.1142361
224320.0000000    0.1205211
224360.0000000    0.1163582
224400.0000000    0.1048898
224440.0000000    0.1066082
224480.0000000    0.1051045
224520.0000000    0.1010199
224560.0000000    0.1026523
224600.0000000    0.1066927
224640.0000000    0.0959379
224680.0000000    0.1044392
224720.0000000    0.1029553
224760.0000000    0.0946625
224800.0000000    0.0950966
224840.0000000    0.0912056
224880.0000000    0.0930241
224920.0000000    0.0849821
224960.0000000    0.0986636
225000.0000000    0.0908553
225040.0000000    0.0898884
225080.0000000    0.0926417
225120.0000000    0.0952108
225160.0000000    0.0894980
225200.0000000    0.0923395
225240.0000000    0.0883167
225280.0000000    0.0922178
225320.0000000    0.0876701
225360.0000000    0.0860784
225400.0000000    0.0917872
225440.0000000    0.1006845
225480.0000000    0.0959987
225520.0000000    0.1090129
225560.0000000    0.1058194
225600.0000000    0.0856964
225640.0000000    0.0947525
225680.0000000    0.1048331
225720.0000000    0.0948191
225760.0000000    0.0968670
225800.0000000    0.0953865
225840.0000000    0.0935414
225880.0000000    0.0865187
225920.0000000    0.0870718
225960.0000000    0.1126863
226000.0000000    0.0967656
226040.0000000    0.0930338
226080.0000000    0.1047086
226120.0000000    0.0954449
226160.0000000    0.1034024
226200.0000000    0.0927797
226240.0000000    0.0966713
226280.0000000    0.1001641
226320.0000000    0.1015886
226360.0000000    0.1118016
226400.0000000    0.1003794
226440.0000000    0.0955723
226480.0000000    0.0883919
226520.0000000    0.0916391
226560.0000000    0.1028050
226600.0000000    0.1024434
226640.0000000    0.0894803
226680.0000000    0.0955983
226720.0000000    0.0932311
226760.0000000    0.0883338
226800.0000000    0.0932941
226840.0000000    0.0926633
226880.0000000    0.0901544
226920.0000000    0.0983261
226960.0000000    0.0933527
227000.0000000    0.0893812
227040.0000000    0.0966830
227080.0000000    0.0942709
227120.0000000    0.0999733
227160.0000000    0.0893911
227200.0000000    0.1005630
227240.0000000    0.0970853
227280.0000000    0.1008656
227320.0000000    0.0979746
227360.0000000    0.0947423
227400.0000000    0.0922668
227440.0000000    0.0916969
227480.0000000    0.0995765
227520.0000000    0.0966032
227560.0000000    0.0975512
227600.0000000    0.1069664
227640.0000000    0.1035675
227680.0000000    0.0954369
227720.0000000    0.0939464
227760.0000000    0.0924267
227800.0000000    0.0925912
227840.0000000    0.0923020
227880.0000000    0.1008750
227920.0000000    0.0874814
227960.0000000    0.0963213
228000.0000000    0.1045896
228040.0000000    0.0982513
228080.0000000    0.1055807
228120.0000000    0.0908041
228160.0000000    0.0988491
228200.0000000    0.1009536
228240.0000000    0.1068004
228280.0000000    0.0933233
228320.0000000    0.0961293
228360.0000000    0.0986603
228400.0000000    0.1048515
228440.0000000    0.1015634
228480.0000000    0.1133335
228520.0000000    0.1083977
228560.0000000    0.1166346
228600.0000000    0.1093495
228640.0000000    0.1096988
228680.0000000    0.1085807
228720.0000000    0.1106809
228760.0000000    0.1026978
228800.0000000    0.1039952
228840.0000000    0.1042345
228880.0000000    0.1103531
228920.0000000    0.1055512
228960.0000000    0.1051466
229000.0000000    0.0986918
229040.0000000    0.1013742
229080.0000000    0.0907690
229120.0000000    0.1015005
229160.0000000    0.0992664
229200.0000000    0.0969579
229240.0000000    0.0967658
229280.0000000    0.1021865
229320.0000000    0.0963679
229360.0000000    0.1063194
229400.0000000    0.1032143
229440.0000000    0.1109644
229480.0000000    0.1067457
229520.0000000    0.1058237
229560.0000000    0.1148855
229600.0000000    0.0998664
229640.0000000    0.1106772
229680.0000000    0.1122635
229720.0000000    0.1023482
229760.0000000    0.1093161
229800.0000000    0.1011796
229840.0000000    0.0967050
229880.0000000    0.1021362
229920.0000000    0.1112304
229960.0000000    0.1030406
230000.0000000    0.1036249
230040.0000000    0.0962187
230080.0000000    0.1016937
230120.0000000    0.0928881
230160.0000000    0.1023815
230200.0000000    0.0881538
230240.0000000    0.1000048
230280.0000000    0.0933660
230320.0000000    0.1114748
230360.0000000    0.0961620
230400.0000000    0.0895421
230440.0000000    0.0999518
230480.0000000    0.1000291
230520.0000000    0.1013035
230560.0000000    0.1007346
230600.0000000    0.0993010
230640.0000000    0.0946211
230680.0000000    0.1003988
230720.0000000    0.0961156
230760.0000000    0.1030182
230800.0000000    0.0975512
230840.0000000    0.0940542
230880.0000000    0.0971461
230920.0000000    0.1028264
230960.0000000    0.0924307
231000.0000000    0.1028713
231040.0000000    0.1092008
231080.0000000    0.0910215
231120.0000000    0.0910657
231160.0000000    0.0945580
231200.0000000    0.0970767
231240.0000000    0.0920093
231280.0000000    0.0983570
231320.0000000    0.1020104
231360.0000000    0.1028097
231400.0000000    0.1143872
231440.0000000    0.1062893
231480.0000000    0.1111098
231520.0000000    0.1020225
231560.0000000    0.1089980
231600.0000000    0.1010611
231640.0000000    0.0987301
231680.0000000    0.1024335
231720.0000000    0.1074510
231760.0000000    0.0985797
231800.0000000    0.1044296
231840.0000000    0.1076846
231880.0000000    0.1095602
231920.0000000    0.1087056
231960.0000000    0.1023034
232000.0000000    0.0975934
232040.0000000    0.1047099
232080.0000000    0.1095485
232120.0000000    0.0999503
232160.0000000    0.1048856
232200.0000000    0.1067994
232240.0000000    0.1057826
232280.0000000    0.0992347
232320.0000000    0.1054964
232360.0000000    0.1050500
232400.0000000    0.1015143
232440.0000000    0.1021282
232480.0000000    0.1045574
232520.0000000    0.1043644
232560.0000000    0.1137264
232600.0000000    0.1028828
232640.0000000    0.1078139
232680.0000000    0.1039902
232720.0000000    0.1017235
232760.0000000    0.0979402
232800.0000000    0.1032086
232840.0000000    0.1031797
232880.0000000    0.1061669
232920.0000000    0.0983702
232960.0000000    0.1092090
233000.0000000    0.1005125
233040.0000000    0.0973314
233080.0000000    0.1038842
233120.0000000    0.0957749
233160.0000000    0.1016208
233200.0000000    0.1000067
233240.0000000    0.1084706
233280.0000000    0.1083657
233320.0000000    0.1088284
233360.0000000    0.0936795
233400.0000000    0.1141694
233440.0000000    0.1048596
233480.0000000    0.0931062
233520.0000000    0.1050338
233560.0000000    0.1090293
233600.0000000    0.0984683
233640.0000000    0.1060832
233680.0000000    0.1063999
233720.0000000    0.1125689
233760.0000000    0.1099450
233800.0000000    0.1058019
233840.0000000    0.1033002
233880.0000000    0.1078345
233920.0000000    0.1021996
233960.0000000    0.1166233
234000.0000000    0.1071492
234040.0000000    0.1235949
234080.0000000    0.1173798
234120.0000000    0.1235180
234160.0000000    0.1049359
234200.0000000    0.0987408
234240.0000000    0.1228036
234280.0000000    0.1095845
234320.0000000    0.1115469
234360.0000000    0.0981181
234400.0000000    0.1000611
234440.0000000    0.1066208
234480.0000000    0.0956450
234520.0000000    0.1133204
234560.0000000    0.0950677
234600.0000000    0.1041294
234640.0000000    0.1111526
234680.0000000    0.1141819
234720.0000000    0.0994132
234760.0000000    0.1059756
234800.0000000    0.0989789
234840.0000000    0.1057482
234880.0000000    0.1137051
234920.0000000    0.1266740
234960.0000000    0.1030781
235000.0000000    0.0993301
235040.0000000    0.1074869
235080.0000000    0.1040152
235120.0000000    0.1096526
235160.0000000    0.1042289
235200.0000000    0.1060518
235240.0000000    0.1099543
235280.0000000    0.1079675
235320.0000000    0.1051617
235360.0000000    0.0985441
235400.0000000    0.0958196
235440.0000000    0.1032465
235480.0000000    0.0915893
235520.0000000    0.0984770
235560.0000000    0.1004879
235600.0000000    0.0944761
235640.0000000    0.1014599
235680.0000000    0.0930260
235720.0000000    0.0932346
235760.0000000    0.0977861
235800.0000000    0.1159608
235840.0000000    0.0866144
235880.0000000    0.1010653
235920.0000000    0.0909174
235960.0000000    0.1161454
236000.0000000    0.0919667
236040.0000000    0.1064502
236080.0000000    0.0916699
236120.0000000    0.1077274
236160.0000000    0.0926393
236200.0000000    0.0927814
236240.0000000    0.1058046
236280.0000000    0.0967522
236320.0000000    0.1003593
236360.0000000    0.1008493
236400.0000000    0.1050688
236440.0000000    0.0939024
236480.0000000    0.0865277
236520.0000000    0.0872174
236560.0000000    0.0899864
236600.0000000    0.0928632
236640.0000000    0.1067738
236680.0000000    0.0847639
236720.0000000    0.0987756
236760.0000000    0.0994775
236800.0000000    0.0873799
236840.0000000    0.1022609
236880.0000000    0.0966976
236920.0000000    0.0908895
236960.0000000    0.0943440
237000.0000000    0.0874933
237040.0000000    0.0897726
237080.0000000    0.0911900
237120.0000000    0.0907377
237160.0000000    0.0923484
237200.0000000    0.1060418
237240.0000000    0.0954806
237280.0000000    0.1050502
237320.0000000    0.0903386
237360.0000000    0.1008233
237400.0000000    0.1019349
237440.0000000    0.0911061
237480.0000000    0.0945502
237520.0000000    0.1027770
237560.0000000    0.1037277
237600.0000000    0.1086736
237640.0000000    0.1027091
237680.0000000    0.0960459
237720.0000000    0.0893323
237760.0000000    0.1003297
237800.0000000    0.1062626
237840.0000000    0.1013905
237880.0000000    0.1091579
237920.0000000    0.1117554
237960.0000000    0.0898762
238000.0000000    0.1007628
238040.0000000    0.1065355
238080.0000000    0.1004338
238120.0000000    0.0979831
238160.0000000    0.0932643
238200.0000000    0.0971842
238240.0000000    0.1107896
238280.0000000    0.1026835
238320.0000000    0.1012478
238360.0000000    0.0952493
238400.0000000    0.0912320
238440.0000000    0.0995103
238480.0000000    0.0962361
238520.0000000    0.0925512
238560.0000000    0.0930731
238600.0000000    0.0937077
238640.0000000    0.0980689
238680.0000000    0.0895726
238720.0000000    0.0902813
238760.0000000    0.1022057
238800.0000000    0.0932715
238840.0000000    0.0874081
238880.0000000    0.0922602
238920.0000000    0.0966278
238960.0000000    0.0940655
239000.0000000    0.0977549
239040.0000000    0.0945365
239080.0000000    0.0840887
239120.0000000    0.0864510
239160.0000000    0.0973611
239200.0000000    0.0941454
239240.0000000    0.0891554
239280.0000000    0.0932978
239320.0000000    0.0892842
239360.0000000    0.1072034
239400.0000000    0.0987185
239440.0000000    0.1029459
239480.0000000    0.1090506
239520.0000000    0.1091280
239560.0000000    0.1043607
239600.0000000    0.1153218
239640.0000000    0.1040720
239680.0000000    0.1066739
239720.0000000    0.1034515
239760.0000000    0.0942413
239800.0000000    0.1012731
239840.0000000    0.1081211
239880.0000000    0.1100012
239920.0000000    0.1108297
239960.0000000    0.1056073
240000.0000000    0.1086564
240040.0000000    0.1009495
240080.0000000    0.1097542
240120.0000000    0.1069179
240160.0000000    0.1159832
240200.0000000    0.1150320
240240.0000000    0.0997325
240280.0000000    0.1151675
240320.0000000    0.1084925
240360.0000000    0.1109817
240400.0000000    0.1030516
240440.0000000    0.1136847
240480.0000000    0.1187377
240520.0000000    0.1062111
240560.0000000    0.1046787
240600.0000000    0.1030379
240640.0000000    0.1182334
240680.0000000    0.1077040
240720.0000000    0.1027513
240760.0000000    0.1132291
240800.0000000    0.1059004
240840.0000000    0.1059563
240880.0000000    0.1038106
240920.0000000    0.1179829
240960.0000000    0.1077078
241000.0000000    0.1020680
241040.0000000    0.1072701
241080.0000000    0.1092143
241120.0000000    0.1034808
241160.0000000    0.1070667
241200.0000000    0.1029691
241240.0000000    0.1099587
241280.0000000    0.0969331
241320.0000000    0.1085466
241360.0000000    0.0970016
241400.0000000    0.0990848
241440.0000000    0.1086121
241480.0000000    0.1055173
241520.0000000    0.1072636
241560.0000000    0.1014311
241600.0000000    0.1035487
241640.0000000    0.0950354
241680.0000000    0.1088268
241720.0000000    0.1077749
241760.0000000    0.1160047
241800.0000000    0.1128148
241840.0000000    0.1051423
241880.0000000    0.1019253
241920.0000000    0.1080352
241960.0000000    0.1078222
242000.0000000    0.1122977
242040.0000000    0.1141046
242080.0000000    0.1225955
242120.0000000    0.1123439
242160.0000000    0.1159149
242200.0000000    0.1092246
242240.0000000    0.1038271
242280.0000000    0.0984545
242320.0000000    0.1113418
242360.0000000    0.1018409
242400.0000000    0.0996724
242440.0000000    0.1102004
242480.0000000    0.1111322
242520.0000000    0.1150768
242560.0000000    0.1088202
242600.0000000    0.1163817
242640.0000000    0.1125937
242680.0000000    0.1237374
242720.0000000    0.1048373
242760.0000000    0.1120705
242800.0000000    0.1195922
242840.0000000    0.1021498
242880.0000000    0.1115995
242920.0000000    0.1135767
242960.0000000    0.1080095
243000.0000000    0.1174613
243040.0000000    0.1092166
243080.0000000    0.1090364
243120.0000000    0.1009760
243160.0000000    0.1135378
243200.0000000    0.1110339
243240.0000000    0.1130302
243280.0000000    0.1069175
243320.0000000    0.1100076
243360.0000000    0.1022356
243400.0000000    0.1068189
243440.0000000    0.1066908
243480.0000000    0.1011335
243520.0000000    0.1050305
243560.0000000    0.0982460
243600.0000000    0.0926693
243640.0000000    0.1052121
243680.0000000    0.1084295
243720.0000000    0.1029908
243760.0000000    0.1079708
243800.0000000    0.0967883
243840.0000000    0.1206961
243880.0000000    0.1037017
243920.0000000    0.1024047
243960.0000000    0.0987544
244000.0000000    0.1003519
244040.0000000    0.0993022
244080.0000000    0.1138264
244120.0000000    0.0901378
244160.0000000    0.0947740
244200.0000000    0.0955519
244240.0000000    0.0964079
244280.0000000    0.0971083
244320.0000000    0.0967801
244360.0000000    0.1027520
244400.0000000    0.1017018
244440.0000000    0.1087404
244480.0000000    0.1032366
244520.0000000    0.1033814
244560.0000000    0.0988341
244600.0000000    0.1030637
244640.0000000    0.1117664
244680.0000000    0.1107446
244720.0000000    0.1108561
244760.0000000    0.1067863
244800.0000000    0.1083127
244840.0000000    0.1149438
244880.0000000    0.1110649
244920.0000000    0.1117953
244960.0000000    0.1172791
245000.0000000    0.1190706
245040.0000000    0.1195682
245080.0000000    0.1177131
245120.0000000    0.1109656
245160.0000000    0.1097805
245200.0000000    0.1123201
245240.0000000    0.1133024
245280.0000000    0.1116890
245320.0000000    0.1156400
245360.0000000    0.1178986
245400.0000000    0.1060599
245440.0000000    0.1045166
245480.0000000    0.1030172
245520.0000000    0.1039514
245560.0000000    0.1014474
245600.0000000    0.1027961
245640.0000000    0.1068358
245680.0000000    0.1056109
245720.0000000    0.1014516
245760.0000000    0.1070550
245800.0000000    0.1092963
245840.0000000    0.0954557
245880.0000000    0.0986889
245920.0000000    0.1065652
245960.0000000    0.1109159
246000.0000000    0.1038065
246040.0000000    0.1099677
246080.0000000    0.0989942
246120.0000000    0.1046782
246160.0000000    0.1066553
246200.0000000    0.1033163
246240.0000000    0.1108723
246280.0000000    0.1017993
246320.0000000    0.1048102
246360.0000000    0.1099768
246400.0000000    0.1007897
246440.0000000    0.1027341
246480.0000000    0.1023969
246520.0000000    0.1084027
246560.0000000    0.1131896
246600.0000000    0.1013998
246640.0000000    0.1104310
246680.0000000    0.1046331
246720.0000000    0.1030487
246760.0000000    0.1066033
246800.0000000    0.1025802
246840.0000000    0.1016234
246880.0000000    0.1043970
246920.0000000    0.1065592
246960.0000000    0.0966980
247000.0000000    0.1045532
247040.0000000    0.1070668
247080.0000000    0.1005486
247120.0000000    0.1214373
247160.0000000    0.1043621
247200.0000000    0.1064152
247240.0000000    0.1042180
247280.0000000    0.1092727
247320.0000000    0.1087255
247360.0000000    0.1032505
247400.0000000    0.1011583
247440.0000000    0.1032050
247480.0000000    0.1024523
247520.0000000    0.1048160
247560.0000000    0.1055625
247600.0000000    0.0953854
247640.0000000    0.1004683
247680.0000000    0.1060931
247720.0000000    0.0999736
247760.0000000    0.1007616
247800.0000000    0.1018338
247840.0000000    0.1009701
247880.0000000    0.1067998
247920.0000000    0.1044360
247960.0000000    0.0943989
248000.0000000    0.0995827
248040.0000000    0.1096652
248080.0000000    0.1021026
248120.0000000    0.0995604
248160.0000000    0.0985045
248200.0000000    0.0972211
248240.0000000    0.0955459
248280.0000000    0.1037547
248320.0000000    0.1050883
248360.0000000    0.1084625
248400.0000000    0.1052819
248440.0000000    0.1061973
248480.0000000    0.1007958
248520.0000000    0.1062420
248560.0000000    0.1122026
248600.0000000    0.1099096
248640.0000000    0.0987888
248680.0000000    0.1052458
248720.0000000    0.0957270
248760.0000000    0.0895672
248800.0000000    0.1038712
248840.0000000    0.0956894
248880.0000000    0.1065484
248920.0000000    0.1014467
248960.0000000    0.1064190
249000.0000000    0.0980711
249040.0000000    0.1014273
249080.0000000    0.1191454
249120.0000000    0.1079079
249160.0000000    0.1069407
249200.0000000    0.1000984
249240.0000000    0.1137085
249280.0000000    0.1097518
249320.0000000    0.1067859
249360.0000000    0.1051138
249400.0000000    0.1114907
249440.0000000    0.1116201
249480.0000000    0.1256731
249520.0000000    0.1099456
249560.0000000    0.1111818
249600.0000000    0.1108453
249640.0000000    0.1118512
249680.0000000    0.1186114
249720.0000000    0.1179139
249760.0000000    0.1176157
249800.0000000    0.1073092
249840.0000000    0.1068370
249880.0000000    0.1169673
249920.0000000    0.1119935
249960.0000000    0.1176508
250000.0000000    0.1193260
250040.0000000    0.1228228
250080.0000000    0.1054161
250120.0000000    0.1067412
250160.0000000    0.1083822
250200.0000000    0.1069098
250240.0000000    0.1106221
250280.0000000    0.1009657
250320.0000000    0.1022994
250360.0000000    0.1087695
250400.0000000    0.1084050
250440.0000000    0.1006657
250480.0000000    0.1239485
250520.0000000    0.1110300
250560.0000000    0.1014553
250600.0000000    0.0966094
250640.0000000    0.0994837
250680.0000000    0.1056075
250720.0000000    0.0934713
250760.0000000    0.1033099
250800.0000000    0.1029477
250840.0000000    0.1078589
250880.0000000    0.1011331
250920.0000000    0.1112369
250960.0000000    0.0984740
251000.0000000    0.0954491
251040.0000000    0.1053624
251080.0000000    0.1149052
251120.0000000    0.1070183
251160.0000000    0.0995860
251200.0000000    0.1086310
251240.0000000    0.1048660
251280.0000000    0.0982153
251320.0000000    0.0985516
251360.0000000    0.0964540
251400.0000000    0.0920030
251440.0000000    0.0911809
251480.0000000    0.0978051
251520.0000000    0.0941622
251560.0000000    0.0912262
251600.0000000    0.0947410
251640.0000000    0.1047817
251680.0000000    0.0946100
251720.0000000    0.0897435
251760.0000000    0.1014526
251800.0000000    0.1017523
251840.0000000    0.0987208
251880.0000000    0.0936082
251920.0000000    0.0981615
251960.0000000    0.0908481
252000.0000000    0.1009557
252040.0000000    0.0935768
252080.0000000    0.1001632
252120.0000000    0.1059259
252160.0000000    0.0949361
252200.0000000    0.0942198
252240.0000000    0.0948966
252280.0000000    0.0982635
252320.0000000    0.1003291
252360.0000000    0.0989900
252400.0000000    0.0925812
252440.0000000    0.1012247
252480.0000000    0.1038123
252520.0000000    0.0979926
252560.0000000    0.1162877
252600.0000000    0.1028950
252640.0000000    0.0915762
252680.0000000    0.1008539
252720.0000000    0.1018215
252760.0000000    0.0908674
252800.0000000    0.0951804
252840.0000000    0.0985981
252880.0000000    0.1017907
252920.0000000    0.0989654
252960.0000000    0.1001296
253000.0000000    0.1064304
253040.0000000    0.1094449
253080.0000000    0.0988499
253120.0000000    0.0996751
253160.0000000    0.0969718
253200.0000000    0.1009576
253240.0000000    0.1042544
253280.0000000    0.1014846
253320.0000000    0.1004246
253360.0000000    0.1007529
253400.0000000    0.1088005
253440.0000000    0.1034727
253480.0000000    0.1100039
253520.0000000    0.1230225
253560.0000000    0.1054624
253600.0000000    0.1007513
253640.0000000    0.1185615
253680.0000000    0.1077906
253720.0000000    0.1144224
253760.0000000    0.1194320
253800.0000000    0.1027373
253840.0000000    0.1046192
253880.0000000    0.1046189
253920.0000000    0.1104091
253960.0000000    0.1071563
254000.0000000    0.1098941
254040.0000000    0.1160235
254080.0000000    0.1111458
254120.0000000    0.1005881
254160.0000000    0.1021380
254200.0000000    0.1050237
254240.0000000    0.1047108
254280.0000000    0.1034504
254320.0000000    0.1063055
254360.0000000    0.0998744
254400.0000000    0.0989438
254440.0000000    0.0940013
254480.0000000    0.1079324
254520.0000000    0.0968798
254560.0000000    0.1028683
254600.0000000    0.0958040
254640.0000000    0.1004268
254680.0000000    0.0929775
254720.0000000    0.1041277
254760.0000000    0.0997241
254800.0000000    0.1097820
254840.0000000    0.1034463
254880.0000000    0.0989560
254920.0000000    0.0994460
254960.0000000    0.1100720
255000.0000000    0.1053829
255040.0000000    0.1052999
255080.0000000    0.0998188
255120.0000000    0.0997423
255160.0000000    0.1012618
255200.0000000    0.1079811
255240.0000000    0.0978102
255280.0000000    0.1095722
255320.0000000    0.0989643
255360.0000000    0.0974576
255400.0000000    0.1069144
255440.0000000    0.1095001
255480.0000000    0.1087576
255520.0000000    0.1110350
255560.0000000    0.0987194
255600.0000000    0.1035395
255640.0000000    0.0993064
255680.0000000    0.1001123
255720.0000000    0.0995665
255760.0000000    0.1017688
255800.0000000    0.1156346
255840.0000000    0.1016375
255880.0000000    0.0908481
255920.0000000    0.1116083
255960.0000000    0.1074086
256000.0000000    0.1077291
256040.0000000    0.1016885
256080.0000000    0.1035405
256120.0000000    0.1069921
256160.0000000    0.1013594
256200.0000000    0.0998963
256240.0000000    0.1006381
256280.0000000    0.1090841
256320.0000000    0.1029327
256360.0000000    0.1031169
256400.0000000    0.1067439
256440.0000000    0.1008211
256480.0000000    0.1001073
256520.0000000    0.1022336
256560.0000000    0.1134512
256600.0000000    0.1076997
256640.0000000    0.1030689
256680.0000000    0.1050000
256720.0000000    0.1072627
256760.0000000    0.1055231
256800.0000000    0.1001039
256840.0000000    0.0933754
256880.0000000    0.1095088
256920.0000000    0.1055923
256960.0000000    0.1016111
257000.0000000    0.1159240
257040.0000000    0.1156243
257080.0000000    0.1045913
257120.0000000    0.1026546
257160.0000000    0.0972516
257200.0000000    0.1051258
257240.0000000    0.1095472
257280.0000000    0.1054100
257320.0000000    0.1006580
257360.0000000    0.1122126
257400.0000000    0.1168772
257440.0000000    0.1008933
257480.0000000    0.1118815
257520.0000000    0.1092015
257560.0000000    0.1128024
257600.0000000    0.1083586
257640.0000000    0.1090403
257680.0000000    0.1136505
257720.0000000    0.1064398
257760.0000000    0.0964691
257800.0000000    0.1078113
257840.0000000    0.0997363
257880.0000000    0.0922050
257920.0000000    0.0901902
257960.0000000    0.0997337
258000.0000000    0.1072200
258040.0000000    0.1048190
258080.0000000    0.1163030
258120.0000000    0.1031878
258160.0000000    0.1069678
258200.0000000    0.1179276
258240.0000000    0.1036185
258280.0000000    0.1050659
258320.0000000    0.1067683
258360.0000000    0.1047323
258400.0000000    0.1117977
258440.0000000    0.1072758
258480.0000000    0.1110080
258520.0000000    0.1210121
258560.0000000    0.1029944
258600.0000000    0.1038645
258640.0000000    0.1020656
258680.0000000    0.1087177
258720.0000000    0.0956294
258760.0000000    0.1049015
258800.0000000    0.1127318
258840.0000000    0.0967295
258880.0000000    0.1102518
258920.0000000    0.1042312
258960.0000000    0.1014001
259000.0000000    0.0959182
259040.0000000    0.1022253
259080.0000000    0.1102047
259120.0000000    0.1063263
259160.0000000    0.1026678
259200.0000000    0.1074722
259240.0000000    0.1060535
259280.0000000    0.1070597
259320.0000000    0.1088327
259360.0000000    0.1158833
259400.0000000    0.1005356
259440.0000000    0.1107429
259480.0000000    0.1207221
259520.0000000    0.1039959
259560.0000000    0.1013163
259600.0000000    0.0996901
259640.0000000    0.1062738
259680.0000000    0.0999755
259720.0000000    0.1279956
259760.0000000    0.0984062
259800.0000000    0.0940681
259840.0000000    0.1008155
259880.0000000    0.1025053
259920.0000000    0.1137195
259960.0000000    0.1207353
260000.0000000    0.1240295
260040.0000000    0.1111611
260080.0000000    0.1133854
260120.0000000    0.1063684
260160.0000000    0.0982667
260200.0000000    0.0941718
260240.0000000    0.1018949
260280.0000000    0.0952755
260320.0000000    0.0921751
260360.0000000    0.0954705
260400.0000000    0.0883302
260440.0000000    0.0850912
260480.0000000    0.0899671
260520.0000000    0.0909322
260560.0000000    0.0880749
260600.0000000    0.0973146
260640.0000000    0.0956090
260680.0000000    0.0962237
260720.0000000    0.0945954
260760.0000000    0.1036273
260800.0000000    0.1066260
260840.0000000    0.1044554
260880.0000000    0.1061143
260920.0000000    0.1207183
260960.0000000    0.0951697
261000.0000000    0.0947829
261040.0000000    0.0902776
261080.0000000    0.0916855
261120.0000000    0.1016170
261160.0000000    0.0946616
261200.0000000    0.0879914
261240.0000000    0.0881980
261280.0000000    0.0983902
261320.0000000    0.0998479
261360.0000000    0.1042730
261400.0000000    0.1053860
261440.0000000    0.1022416
261480.0000000    0.1021127
261520.0000000    0.1068702
261560.0000000    0.1094198
261600.0000000    0.1006170
261640.0000000    0.0989761
261680.0000000    0.1082970
261720.0000000    0.1039464
261760.0000000    0.0933638
261800.0000000    0.1153999
261840.0000000    0.1128732
261880.0000000    0.1088767
261920.0000000    0.1122330
261960.0000000    0.0972910
262000.0000000    0.0989743
262040.0000000    0.1111298
262080.0000000    0.1078174
262120.0000000    0.1071699
262160.0000000    0.1038920
262200.0000000    0.1157171
262240.0000000    0.0977211
262280.0000000    0.1221013
262320.0000000    0.1017000
262360.0000000    0.1050939
262400.0000000    0.0912459
262440.0000000    0.1027931
262480.0000000    0.1091156
262520.0000000    0.0993217
262560.0000000    0.0994720
262600.0000000    0.0925561
262640.0000000    0.0987347
262680.0000000    0.0977691
262720.0000000    0.1058218
262760.0000000    0.0968742
262800.0000000    0.0984984
262840.0000000    0.1071360
262880.0000000    0.1024248
262920.0000000    0.1038652
262960.0000000    0.0970805
263000.0000000    0.1025831
263040.0000000    0.1039176
263080.0000000    0.0978928
263120.0000000    0.1109991
263160.0000000    0.1023413
263200.0000000    0.1082812
263240.0000000    0.1065328
263280.0000000    0.1043119
263320.0000000    0.0935513
263360.0000000    0.0993977
263400.0000000    0.1048012
263440.0000000    0.0979679
263480.0000000    0.0962628
263520.0000000    0.1064005
263560.0000000    0.0924427
263600.0000000    0.0938949
263640.0000000    0.0991438
263680.0000000    0.0993307
263720.0000000    0.0972786
263760.0000000    0.1036038
263800.0000000    0.0968644
263840.0000000    0.0974813
263880.0000000    0.0944950
263920.0000000    0.0893457
263960.0000000    0.0938318
264000.0000000    0.0920274
264040.0000000    0.0962652
264080.0000000    0.1061606
264120.0000000    0.1100278
264160.0000000    0.0976866
264200.0000000    0.0876756
264240.0000000    0.0937044
264280.0000000    0.0959126
264320.0000000    0.1034123
264360.0000000    0.1033597
264400.0000000    0.0986527
264440.0000000    0.0948436
264480.0000000    0.0911613
264520.0000000    0.0895306
264560.0000000    0.0939767
264600.0000000    0.1054224
264640.0000000    0.0911726
264680.0000000    0.0910500
264720.0000000    0.0946886
264760.0000000    0.1115051
264800.0000000    0.0965286
264840.0000000    0.0998966
264880.0000000    0.0924515
264920.0000000    0.0911574
264960.0000000    0.0921498
265000.0000000    0.0952691
265040.0000000    0.0938381
265080.0000000    0.0985590
265120.0000000    0.0971764
265160.0000000    0.0895457
265200.0000000    0.0930274
265240.0000000    0.0942985
265280.0000000    0.1023454
265320.0000000    0.0981964
265360.0000000    0.0984528
265400.0000000    0.1004780
265440.0000000    0.0960611
265480.0000000    0.1125811
265520.0000000    0.0985203
265560.0000000    0.0920023
265600.0000000    0.1003796
265640.0000000    0.0919473
265680.0000000    0.1020432
265720.0000000    0.0986608
265760.0000000    0.0960149
265800.0000000    0.0966839
265840.0000000    0.0951970
265880.0000000    0.0952969
265920.0000000    0.0901921
265960.0000000    0.0891450
266000.0000000    0.0937382
266040.0000000    0.0897497
266080.0000000    0.0938403
266120.0000000    0.0848936
266160.0000000    0.0934047
266200.0000000    0.0962558
266240.0000000    0.1008484
266280.0000000    0.1074178
266320.0000000    0.1054744
266360.0000000    0.0987996
266400.0000000    0.1117422
266440.0000000    0.1003211
266480.0000000    0.1026226
266520.0000000    0.1013046
266560.0000000    0.0992089
266600.0000000    0.1082792
266640.0000000    0.1035966
266680.0000000    0.1122417
266720.0000000    0.1070111
266760.0000000    0.1073797
266800.0000000    0.1027733
266840.0000000    0.0992448
266880.0000000    0.0879068
266920.0000000    0.0848261
266960.0000000    0.0891004
267000.0000000    0.1025978
267040.0000000    0.0946284
267080.0000000    0.1061954
267120.0000000    0.0998555
267160.0000000    0.0974250
267200.0000000    0.1038021
267240.0000000    0.0983136
267280.0000000    0.0976826
267320.0000000    0.0967521
267360.0000000    0.0934945
267400.0000000    0.0907648
267440.0000000    0.0907631
267480.0000000    0.0922762
267520.0000000    0.0907696
267560.0000000    0.1032948
267600.0000000    0.1098526
267640.0000000    0.1067130
267680.0000000    0.0965781
267720.0000000    0.1009748
267760.0000000    0.1008009
267800.0000000    0.0935721
267840.0000000    0.1013722
267880.0000000    0.0909262
267920.0000000    0.0968540
267960.0000000    0.1062110
268000.0000000    0.1163063
268040.0000000    0.1027870
268080.0000000    0.1071236
268120.0000000    0.1160259
268160.0000000    0.1253451
268200.0000000    0.1140567
268240.0000000    0.1097718
268280.0000000    0.1117581
268320.0000000    0.0971301
268360.0000000    0.1055207
268400.0000000    0.1006231
268440.0000000    0.1082925
268480.0000000    0.1060320
268520.0000000    0.0946296
268560.0000000    0.1049302
268600.0000000    0.1136697
268640.0000000    0.0937312
268680.0000000    0.1045383
268720.0000000    0.1035977
268760.0000000    0.1134384
268800.0000000    0.1117297
268840.0000000    0.1061193
268880.0000000    0.1104704
268920.0000000    0.0992092
268960.0000000    0.0993946
269000.0000000    0.1045587
269040.0000000    0.0965779
269080.0000000    0.0955220
269120.0000000    0.1013818
269160.0000000    0.1054694
269200.0000000    0.1139149
269240.0000000    0.1115177
269280.0000000    0.1121917
269320.0000000    0.0988474
269360.0000000    0.0939560
269400.0000000    0.0956645
269440.0000000    0.0955952
269480.0000000    0.0990348
269520.0000000    0.0983890
269560.0000000    0.0980909
269600.0000000    0.1077551
269640.0000000    0.1024257
269680.0000000    0.1157813
269720.0000000    0.1135646
269760.0000000    0.1032515
269800.0000000    0.1001652
269840.0000000    0.1115944
269880.0000000    0.1210845
269920.0000000    0.1152516
269960.0000000    0.1054549
270000.0000000    0.1119614
270040.0000000    0.1106778
270080.0000000    0.1160284
270120.0000000    0.1120542
270160.0000000    0.1176129
270200.0000000    0.1169799
270240.0000000    0.1079707
270280.0000000    0.1074528
270320.0000000    0.1041974
270360.0000000    0.0864198
270400.0000000    0.1092352
270440.0000000    0.1158894
270480.0000000    0.1023308
270520.0000000    0.1198890
270560.0000000    0.1060748
270600.0000000    0.1030555
270640.0000000    0.1039793
270680.0000000    0.0969516
270720.0000000    0.0971266
270760.0000000    0.1153694
270800.0000000    0.1094526
270840.0000000    0.0968399
270880.0000000    0.1094183
270920.0000000    0.0992824
270960.0000000    0.0976878
271000.0000000    0.0987034
271040.0000000    0.0937939
271080.0000000    0.1053859
271120.0000000    0.1100830
271160.0000000    0.1028112
271200.0000000    0.0977879
271240.0000000    0.0985803
271280.0000000    0.1281943
271320.0000000    0.1195461
271360.0000000    0.1183122
271400.0000000    0.1095716
271440.0000000    0.1217816
271480.0000000    0.1102149
271520.0000000    0.1190242
271560.0000000    0.1158494
271600.0000000    0.1143720
271640.0000000    0.1149590
271680.0000000    0.1087897
271720.0000000    0.1040485
271760.0000000    0.1060122
271800.0000000    0.1156876
271840.0000000    0.1083153
271880.0000000    0.1064882
271920.0000000    0.1076682
271960.0000000    0.1114001
272000.0000000    0.1090150
272040.0000000    0.1111758
272080.0000000    0.1035984
272120.0000000    0.1060049
272160.0000000    0.1092536
272200.0000000    0.1074425
272240.0000000    0.1176987
272280.0000000    0.1064452
272320.0000000    0.1084365
272360.0000000    0.1038945
272400.0000000    0.1012360
272440.0000000    0.0981331
272480.0000000    0.1072940
272520.0000000    0.0992520
272560.0000000    0.1067025
272600.0000000    0.1098140
272640.0000000    0.1103973
272680.0000000    0.1166415
272720.0000000    0.1294845
272760.0000000    0.1182282
272800.0000000    0.1100560
272840.0000000    0.1021798
272880.0000000    0.1073772
272920.0000000    0.1098990
272960.0000000    0.1063789
273000.0000000    0.1122380
273040.0000000    0.1030737
273080.0000000    0.1133372
273120.0000000    0.1207050
273160.0000000    0.1065681
273200.0000000    0.1125524
273240.0000000    0.1005094
273280.0000000    0.1108732
273320.0000000    0.1078637
273360.0000000    0.1109264
273400.0000000    0.0941462
273440.0000000    0.1263520
273480.0000000    0.1151847
273520.0000000    0.1151612
273560.0000000    0.0952497
273600.0000000    0.0997498
273640.0000000    0.1159870
273680.0000000    0.1129304
273720.0000000    0.1171422
273760.0000000    0.1034524
273800.0000000    0.1088384
273840.0000000    0.0968146
273880.0000000    0.0991559
273920.0000000    0.1072154
273960.0000000    0.0995697
274000.0000000    0.1102340
274040.0000000    0.1093030
274080.0000000    0.0975696
274120.0000000    0.1041257
274160.0000000    0.1122409
274200.0000000    0.1090610
274240.0000000    0.0960440
274280.0000000    0.1017986
274320.0000000    0.0981264
274360.0000000    0.1087470
274400.0000000    0.0988947
274440.0000000    0.1061965
274480.0000000    0.1041287
274520.0000000    0.1042181
274560.0000000    0.1066427
274600.0000000    0.1012742
274640.0000000    0.1121250
274680.0000000    0.0965499
274720.0000000    0.1063754
274760.0000000    0.0980810
274800.0000000    0.1044289
274840.0000000    0.1057498
274880.0000000    0.0980316
274920.0000000    0.0954001
274960.0000000    0.0954426
275000.0000000    0.0956691
275040.0000000    0.0993783
275080.0000000    0.0929855
275120.0000000    0.0942660
275160.0000000    0.1005189
275200.0000000    0.1003630
275240.0000000    0.1078086
275280.0000000    0.1064225
275320.0000000    0.1067995
275360.0000000    0.1129519
275400.0000000    0.1006330
275440.0000000    0.1051535
275480.0000000    0.1164110
275520.0000000    0.1048483
275560.0000000    0.1133154
275600.0000000    0.0939582
275640.0000000    0.0980974
275680.0000000    0.0955080
275720.0000000    0.1047927
275760.0000000    0.1061485
275800.0000000    0.0972738
275840.0000000    0.0967317
275880.0000000    0.1073083
275920.0000000    0.1002534
275960.0000000    0.1068846
276000.0000000    0.0985115
276040.0000000    0.1065768
276080.0000000    0.1073380
276120.0000000    0.1039807
276160.0000000    0.1012339
276200.0000000    0.0975438
276240.0000000    0.1020248
276280.0000000    0.1071851
276320.0000000    0.1109383
276360.0000000    0.1133811
276400.0000000    0.1164503
276440.0000000    0.1093679
276480.0000000    0.1148992
276520.0000000    0.1101773
276560.0000000    0.1134272
276600.0000000    0.1082318
276640.0000000    0.1125586
276680.0000000    0.1086541
276720.0000000    0.1099255
276760.0000000    0.1001781
276800.0000000    0.1000845
276840.0000000    0.1052706
276880.0000000    0.0930164
276920.0000000    0.1064079
276960.0000000    0.1064559
277000.0000000    0.1050727
277040.0000000    0.1013945
277080.0000000    0.0965548
277120.0000000    0.1030117
277160.0000000    0.1080024
277200.0000000    0.1038070
277240.0000000    0.1067683
277280.0000000    0.1019850
277320.0000000    0.1008938
277360.0000000    0.1029599
277400.0000000    0.1018536
277440.0000000    0.1104646
277480.0000000    0.1085050
277520.0000000    0.1079076
277560.0000000    0.1067186
277600.0000000    0.0935474
277640.0000000    0.0963701
277680.0000000    0.1023781
277720.0000000    0.1040958
277760.0000000    0.0959454
277800.0000000    0.1073831
277840.0000000    0.1030837
277880.0000000    0.1195922
277920.0000000    0.1087163
277960.0000000    0.1019670
278000.0000000    0.1161254
278040.0000000    0.1009060
278080.0000000    0.0957428
278120.0000000    0.1012739
278160.0000000    0.1037896
278200.0000000    0.1023936
278240.0000000    0.0973946
278280.0000000    0.0999033
278320.0000000    0.1091334
278360.0000000    0.1059479
278400.0000000    0.1013492
278440.0000000    0.1017072
278480.0000000    0.1002051
278520.0000000    0.1030003
278560.0000000    0.1082104
278600.0000000    0.0997504
278640.0000000    0.0965886
278680.0000000    0.1101602
278720.0000000    0.1117672
278760.0000000    0.1177121
278800.0000000    0.1114810
278840.0000000    0.1136461
278880.0000000    0.1129229
278920.0000000    0.1057195
278960.0000000    0.1057177
279000.0000000    0.1124573
279040.0000000    0.1017666
279080.0000000    0.0969894
279120.0000000    0.1119295
279160.0000000    0.1005412
279200.0000000    0.1039651
279240.0000000    0.1038860
279280.0000000    0.0965935
279320.0000000    0.1044613
279360.0000000    0.1021461
279400.0000000    0.1067749
279440.0000000    0.0978387
279480.0000000    0.0902221
279520.0000000    0.1026756
279560.0000000    0.1006993
279600.0000000    0.1040444
279640.0000000    0.1016261
279680.0000000    0.1010609
279720.0000000    0.0973626
279760.0000000    0.1030142
279800.0000000    0.1069064
279840.0000000    0.1068899
279880.0000000    0.1003993
279920.0000000    0.1103940
279960.0000000    0.1009361
280000.0000000    0.1095727
280040.0000000    0.1078417
280080.0000000    0.1040618
280120.0000000    0.1081487
280160.0000000    0.1124094
280200.0000000    0.1042530
280240.0000000    0.1091598
280280.0000000    0.1228779
280320.0000000    0.1022385
280360.0000000    0.1091100
280400.0000000    0.1183966
280440.0000000    0.1059222
280480.0000000    0.1046749
280520.0000000    0.1049888
280560.0000000    0.1019605
280600.0000000    0.1159399
280640.0000000    0.1211287
280680.0000000    0.1138193
280720.0000000    0.1198955
280760.0000000    0.1124907
280800.0000000    0.1184765
280840.0000000    0.1105115
280880.0000000    0.1019453
280920.0000000    0.1077754
280960.0000000    0.1101522
281000.0000000    0.1056593
281040.0000000    0.1077702
281080.0000000    0.1030097
281120.0000000    0.1024603
281160.0000000    0.0990700
281200.0000000    0.1087644
281240.0000000    0.1087889
281280.0000000    0.0995662
281320.0000000    0.0978699
281360.0000000    0.1154464
281400.0000000    0.1115756
281440.0000000    0.0869395
281480.0000000    0.0985720
281520.0000000    0.0990705
281560.0000000    0.1011072
281600.0000000    0.0971213
281640.0000000    0.1058424
281680.0000000    0.1056311
281720.0000000    0.1029448
281760.0000000    0.1109277
281800.0000000    0.1113117
281840.0000000    0.1038937
281880.0000000    0.1135952
281920.0000000    0.1081705
281960.0000000    0.1258285
282000.0000000    0.1090178
282040.0000000    0.1156716
282080.0000000    0.1119603
282120.0000000    0.1192396
282160.0000000    0.1016445
282200.0000000    0.0933842
282240.0000000    0.0959095
282280.0000000    0.1051645
282320.0000000    0.0969094
282360.0000000    0.1032475
282400.0000000    0.0977104
282440.0000000    0.1199164
282480.0000000    0.1080636
282520.0000000    0.1066077
282560.0000000    0.0995706
282600.0000000    0.0966416
282640.0000000    0.1085078
282680.0000000    0.0939436
282720.0000000    0.0936817
282760.0000000    0.0977372
282800.0000000    0.0980674
282840.0000000    0.1177745
282880.0000000    0.1041194
282920.0000000    0.1117011
282960.0000000    0.1064940
283000.0000000    0.1075903
283040.0000000    0.1192742
283080.0000000    0.1089982
283120.0000000    0.1198913
283160.0000000    0.1057064
283200.0000000    0.1014277
283240.0000000    0.0957735
283280.0000000    0.1070056
283320.0000000    0.1113312
283360.0000000    0.1055933
283400.0000000    0.0981427
283440.0000000    0.0994974
283480.0000000    0.1090666
283520.0000000    0.1044446
283560.0000000    0.1073694
283600.0000000    0.1008008
283640.0000000    0.1123991
283680.0000000    0.1048125
283720.0000000    0.1063143
283760.0000000    0.1137854
283800.0000000    0.1125380
283840.0000000    0.1077511
283880.0000000    0.1061045
283920.0000000    0.1187990
283960.0000000    0.1173250
284000.0000000    0.1085000
284040.0000000    0.1072541
284080.0000000    0.0976012
284120.0000000    0.1059376
284160.0000000    0.1125214
284200.0000000    0.1142922
284240.0000000    0.1057138
284280.0000000    0.1018733
284320.0000000    0.1123112
284360.0000000    0.1106228
284400.0000000    0.1132857
284440.0000000    0.1104634
284480.0000000    0.1111928
284520.0000000    0.1022415
284560.0000000    0.1123572
284600.0000000    0.1040430
284640.0000000    0.1029966
284680.0000000    0.1116258
284720.0000000    0.1141218
284760.0000000    0.1111293
284800.0000000    0.1145610
284840.0000000    0.1184355
284880.0000000    0.1083083
284920.0000000    0.1144015
284960.0000000    0.1088180
285000.0000000    0.1117968
285040.0000000    0.1095542
285080.0000000    0.1052965
285120.0000000    0.1122415
285160.0000000    0.1066257
285200.0000000    0.1032836
285240.0000000    0.1088044
285280.0000000    0.1117189
285320.0000000    0.1110778
285360.0000000    0.1132555
285400.0000000    0.1133711
285440.0000000    0.1108028
285480.0000000    0.1043858
285520.0000000    0.1082449
285560.0000000    0.1097061
285600.0000000    0.1097994
285640.0000000    0.1068440
285680.0000000    0.1199208
285720.0000000    0.1128527
285760.0000000    0.1090663
285800.0000000    0.1083193
285840.0000000    0.1073484
285880.0000000    0.1038880
285920.0000000    0.1147915
285960.0000000    0.1115376
286000.0000000    0.1040198
286040.0000000    0.1118226
286080.0000000    0.1171713
286120.0000000    0.1127480
286160.0000000    0.1192072
286200.0000000    0.1199880
286240.0000000    0.1113496
286280.0000000    0.1232411
286320.0000000    0.1140670
286360.0000000    0.1302029
286400.0000000    0.1217740
286440.0000000    0.1152101
286480.0000000    0.1268726
286520.0000000    0.1184764
286560.0000000    0.1274425
286600.0000000    0.1080728
286640.0000000    0.1166939
286680.0000000    0.1160202
286720.0000000    0.1115766
286760.0000000    0.1114125
286800.0000000    0.1126487
286840.0000000    0.1223990
286880.0000000    0.1261766
286920.0000000    0.1083939
286960.0000000    0.1105643
287000.0000000    0.1212499
287040.0000000    0.1196341
287080.0000000    0.1176162
287120.0000000    0.1247823
287160.0000000    0.1159270
287200.0000000    0.1232810
287240.0000000    0.1216943
287280.0000000    0.1172730
287320.0000000    0.1051832
287360.0000000    0.1206325
287400.0000000    0.1248357
287440.0000000    0.1266312
287480.0000000    0.1017744
287520.0000000    0.1123614
287560.0000000    0.1062770
287600.0000000    0.1062109
287640.0000000    0.1120939
287680.0000000    0.1178120
287720.0000000    0.1002192
287760.0000000    0.1192243
287800.0000000    0.1016515
287840.0000000    0.1140356
287880.0000000    0.1004707
287920.0000000    0.1162684
287960.0000000    0.1052407
288000.0000000    0.1094644
288040.0000000    0.1124336
288080.0000000    0.1010436
288120.0000000    0.1196027
288160.0000000    0.1190529
288200.0000000    0.1147233
288240.0000000    0.1118678
288280.0000000    0.1127551
288320.0000000    0.1155723
288360.0000000    0.1147173
288400.0000000    0.1166460
288440.0000000    0.1042373
288480.0000000    0.1050447
288520.0000000    0.1170583
288560.0000000    0.0981210
288600.0000000    0.0998135
288640.0000000    0.0990977
288680.0000000    0.1091785
288720.0000000    0.1054436
288760.0000000    0.1097063
288800.0000000    0.1082023
288840.0000000    0.1062963
288880.0000000    0.1042237
288920.0000000    0.1100716
288960.0000000    0.1064720
289000.0000000    0.0982105
289040.0000000    0.0940180
289080.0000000    0.1078655
289120.0000000    0.1061322
289160.0000000    0.1067530
289200.0000000    0.1120576
289240.0000000    0.1099999
289280.0000000    0.1012860
289320.0000000    0.1020038
289360.0000000    0.0938453
289400.0000000    0.0991474
289440.0000000    0.1022517
289480.0000000    0.1063671
289520.0000000    0.1122295
289560.0000000    0.1018150
289600.0000000    0.1014093
289640.0000000    0.0981299
289680.0000000    0.1013135
289720.0000000    0.0959050
289760.0000000    0.0995163
289800.0000000    0.1043171
289840.0000000    0.0996777
289880.0000000    0.0944694
289920.0000000    0.1063272
289960.0000000    0.1100516
290000.0000000    0.1098690
290040.0000000    0.1009840
290080.0000000    0.1091407
290120.0000000    0.1043569
290160.0000000    0.1013792
290200.0000000    0.1087739
290240.0000000    0.1216548
290280.0000000    0.1112498
290320.0000000    0.1146770
290360.0000000    0.0950703
290400.0000000    0.0954718
290440.0000000    0.0965430
290480.0000000    0.0978865
290520.0000000    0.0928340
290560.0000000    0.1024123
290600.0000000    0.0949344
290640.0000000    0.0894330
290680.0000000    0.0981527
290720.0000000    0.1044137
290760.0000000    0.1053504
290800.0000000    0.0964554
290840.0000000    0.0992547
290880.0000000    0.0930315
290920.0000000    0.1036555
290960.0000000    0.1091080
291000.0000000    0.1021335
291040.0000000    0.0934880
291080.0000000    0.1043983
291120.0000000    0.1010739
291160.0000000    0.1136329
291200.0000000    0.1050796
291240.0000000    0.0985227
291280.0000000    0.0937704
291320.0000000    0.1031121
291360.0000000    0.1049338
291400.0000000    0.1044847
291440.0000000    0.1107791
291480.0000000    0.1122871
291520.0000000    0.1107513
291560.0000000    0.1139938
291600.0000000    0.1099256
291640.0000000    0.1020455
291680.0000000    0.1052586
291720.0000000    0.1249101
291760.0000000    0.1158837
291800.0000000    0.1146333
291840.0000000    0.1149714
291880.0000000    0.1156990
291920.0000000    0.1122418
291960.0000000    0.1154453
292000.0000000    0.1033209
292040.0000000    0.1090058
292080.0000000    0.0988518
292120.0000000    0.1022282
292160.0000000    0.1013543
292200.0000000    0.0983044
292240.0000000    0.0941309
292280.0000000    0.1054485
292320.0000000    0.0986892
292360.0000000    0.1054986
292400.0000000    0.1044876
292440.0000000    0.1007235
292480.0000000    0.1066683
292520.0000000    0.1031515
292560.0000000    0.1025967
292600.0000000    0.1027275
292640.0000000    0.0951895
292680.0000000    0.0967644
292720.0000000    0.0962556
292760.0000000    0.1007292
292800.0000000    0.1108418
292840.0000000    0.1186446
292880.0000000    0.1016931
292920.0000000    0.1095133
292960.0000000    0.1057047
293000.0000000    0.0965271
293040.0000000    0.0971383
293080.0000000    0.1087748
293120.0000000    0.1030702
293160.0000000    0.0931232
293200.0000000    0.0991958
293240.0000000    0.1033283
293280.0000000    0.0937478
293320.0000000    0.0939619
293360.0000000    0.1015774
293400.0000000    0.1043171
293440.0000000    0.1018803
293480.0000000    0.1021691
293520.0000000    0.0990518
293560.0000000    0.0999411
293600.0000000    0.1090354
293640.0000000    0.0967352
293680.0000000    0.1013825
293720.0000000    0.0993144
293760.0000000    0.0983874
293800.0000000    0.1016583
293840.0000000    0.1041837
293880.0000000    0.1017774
293920.0000000    0.1013190
293960.0000000    0.1083551
294000.0000000    0.0945245
294040.0000000    0.1083029
294080.0000000    0.1028793
294120.0000000    0.0971369
294160.0000000    0.0981037
294200.0000000    0.0938130
294240.0000000    0.0990802
294280.0000000    0.1115219
294320.0000000    0.1107509
294360.0000000    0.1151718
294400.0000000    0.1041768
294440.0000000    0.0978459
294480.0000000    0.1137991
294520.0000000    0.1028037
294560.0000000    0.1102653
294600.0000000    0.0994801
294640.0000000    0.1085747
294680.0000000    0.1089144
294720.0000000    0.1043472
294760.0000000    0.1063814
294800.0000000    0.0943942
294840.0000000    0.0974214
294880.0000000    0.0983363
294920.0000000    0.0999923
294960.0000000    0.1001406
295000.0000000    0.0967027
295040.0000000    0.0959788
295080.0000000    0.0976239
295120.0000000    0.0977325
295160.0000000    0.0997948
295200.0000000    0.0993162
295240.0000000    0.1008396
295280.0000000    0.0961536
295320.0000000    0.1054866
295360.0000000    0.1072412
295400.0000000    0.0984266
295440.0000000    0.0990115
295480.0000000    0.0934944
295520.0000000    0.0984705
295560.0000000    0.1057177
295600.0000000    0.0954968
295640.0000000    0.0930402
295680.0000000    0.0928172
295720.0000000    0.0965345
295760.0000000    0.0972645
295800.0000000    0.0958510
295840.0000000    0.0932355
295880.0000000    0.0893869
295920.0000000    0.0907734
295960.0000000    0.0873268
296000.0000000    0.0865656
296040.0000000    0.0964694
296080.0000000    0.0811148
296120.0000000    0.0992799
296160.0000000    0.0964695
296200.0000000    0.0836902
296240.0000000    0.0854764
296280.0000000    0.0941671
296320.0000000    0.1008283
296360.0000000    0.0997477
296400.0000000    0.0962725
296440.0000000    0.0899335
296480.0000000    0.0974988
296520.0000000    0.0879614
296560.0000000    0.0934343
296600.0000000    0.0868851
296640.0000000    0.0961944
296680.0000000    0.0850008
296720.0000000    0.0960802
296760.0000000    0.0928815
296800.0000000    0.0952496
296840.0000000    0.1016430
296880.0000000    0.0888943
296920.0000000    0.0921312
296960.0000000    0.0902778
297000.0000000    0.0943945
297040.0000000    0.1004093
297080.0000000    0.0884150
297120.0000000    0.0961571
297160.0000000    0.0981799
297200.0000000    0.0980517
297240.0000000    0.0912002
297280.0000000    0.0962094
297320.0000000    0.0924723
297360.0000000    0.0951670
297400.0000000    0.0960165
297440.0000000    0.0941887
297480.0000000    0.0954400
297520.0000000    0.1034560
297560.0000000    0.0980090
297600.0000000    0.0934794
297640.0000000    0.0976629
297680.0000000    0.0918574
297720.0000000    0.0875360
297760.0000000    0.0865735
297800.0000000    0.0895395
297840.0000000    0.0857830
297880.0000000    0.0892809
297920.0000000    0.0916639
297960.0000000    0.0959653
298000.0000000    0.0929774
298040.0000000    0.0950246
298080.0000000    0.0940756
298120.0000000    0.0916940
298160.0000000    0.0876900
298200.0000000    0.0953157
298240.0000000    0.0918882
298280.0000000    0.0952913
298320.0000000    0.0969173
298360.0000000    0.0844025
298400.0000000    0.0931063
298440.0000000    0.0974910
298480.0000000    0.0936795
298520.0000000    0.0883787
298560.0000000    0.1041202
298600.0000000    0.0953518
298640.0000000    0.1017089
298680.0000000    0.0987526
298720.0000000    0.0937331
298760.0000000    0.0912062
298800.0000000    0.0933423
298840.0000000    0.0895934
298880.0000000    0.0937980
298920.0000000    0.0870853
298960.0000000    0.0927761
299000.0000000    0.0987449
299040.0000000    0.0956099
299080.0000000    0.0904683
299120.0000000    0.0996395
299160.0000000    0.0936618
299200.0000000    0.0941481
299240.0000000    0.0926175
299280.0000000    0.0936037
299320.0000000    0.0906380
299360.0000000    0.0929856
299400.0000000    0.0941843
299440.0000000    0.0956680
299480.0000000    0.0989296
299520.0000000    0.0941972
299560.0000000    0.0976537
299600.0000000    0.1073309
299640.0000000    0.0981804
299680.0000000    0.0925948
299720.0000000    0.0841717
299760.0000000    0.1007496
299800.0000000    0.0982990
299840.0000000    0.0930405
299880.0000000    0.0960327
299920.0000000    0.0956674
299960.0000000    0.0969264
300000.0000000    0.0995614
300040.0000000    0.1032515
300080.0000000    0.1120366
300120.0000000    0.1018622
300160.0000000    0.1035972
300200.0000000    0.0995182
300240.0000000    0.0980437
300280.0000000    0.1010131
300320.0000000    0.0987162
300360.0000000    0.0983859
300400.0000000    0.0947924
300440.0000000    0.0977543
300480.0000000    0.0903344
300520.0000000    0.0898044
300560.0000000    0.0999709
300600.0000000    0.1069958
300640.0000000    0.0954408
300680.0000000    0.1031160
300720.0000000    0.1022013
300760.0000000    0.0936457
300800.0000000    0.1039381
300840.0000000    0.1024107
300880.0000000    0.1030257
300920.0000000    0.0956781
300960.0000000    0.1005017
301000.0000000    0.0922936
301040.0000000    0.0962122
301080.0000000    0.0946596
301120.0000000    0.0934528
301160.0000000    0.0970203
301200.0000000    0.0988404
301240.0000000    0.1034301
301280.0000000    0.1023174
301320.0000000    0.1065352
301360.0000000    0.1041510
301400.0000000    0.0960644
301440.0000000    0.0948354
301480.0000000    0.0967335
301520.0000000    0.1001360
301560.0000000    0.0985533
301600.0000000    0.1069959
301640.0000000    0.1068372
301680.0000000    0.0979181
301720.0000000    0.0988447
301760.0000000    0.0976939
301800.0000000    0.0998603
301840.0000000    0.1039954
301880.0000000    0.1043064
301920.0000000    0.1110565
301960.0000000    0.1003644
302000.0000000    0.1086792
302040.0000000    0.1029516
302080.0000000    0.1039957
302120.0000000    0.1078233
302160.0000000    0.1046265
302200.0000000    0.0994664
302240.0000000    0.0976040
302280.0000000    0.1025980
302320.0000000    0.1189820
302360.0000000    0.1110538
302400.0000000    0.1020442
302440.0000000    0.1110644
302480.0000000    0.1069999
302520.0000000    0.1061251
302560.0000000    0.1082351
302600.0000000    0.1125841
302640.0000000    0.1083512
302680.0000000    0.1094123
302720.0000000    0.1090723
302760.0000000    0.1116901
302800.0000000    0.1104818
302840.0000000    0.1170249
302880.0000000    0.1217709
302920.0000000    0.1181110
302960.0000000    0.1115691
303000.0000000    0.1088940
303040.0000000    0.1138509
303080.0000000    0.1086966
303120.0000000    0.1056871
303160.0000000    0.1089047
303200.0000000    0.1111848
303240.0000000    0.1036225
303280.0000000    0.1060577
303320.0000000    0.0977339
303360.0000000    0.0994706
303400.0000000    0.0998195
303440.0000000    0.1025152
303480.0000000    0.1003650
303520.0000000    0.0915077
303560.0000000    0.0964171
303600.0000000    0.1021456
303640.0000000    0.1021358
303680.0000000    0.1008865
303720.0000000    0.1021140
303760.0000000    0.1029491
303800.0000000    0.1114617
303840.0000000    0.1121765
303880.0000000    0.0979445
303920.0000000    0.1069292
303960.0000000    0.1000631
304000.0000000    0.0968624
304040.0000000    0.1047765
304080.0000000    0.1040485
304120.0000000    0.1130733
304160.0000000    0.1081560
304200.0000000    0.1073628
304240.0000000    0.0999139
304280.0000000    0.1012423
304320.0000000    0.1069531
304360.0000000    0.1056632
304400.0000000    0.1020513
304440.0000000    0.1074221
304480.0000000    0.0962740
304520.0000000    0.1061880
304560.0000000    0.1072507
304600.0000000    0.0960103
304640.0000000    0.1020949
304680.0000000    0.0942318
304720.0000000    0.0979805
304760.0000000    0.0945557
304800.0000000    0.0957487
304840.0000000    0.0998593
304880.0000000    0.1013022
304920.0000000    0.1045011
304960.0000000    0.1005175
305000.0000000    0.1020336
305040.0000000    0.1035093
305080.0000000    0.0982809
305120.0000000    0.1090061
305160.0000000    0.0982381
305200.0000000    0.1062375
305240.0000000    0.1068665
305280.0000000    0.1012953
305320.0000000    0.0996656
305360.0000000    0.0878797
305400.0000000    0.1008305
305440.0000000    0.1093145
305480.0000000    0.1036021
305520.0000000    0.1015434
305560.0000000    0.0994089
305600.0000000    0.0991048
305640.0000000    0.0997447
305680.0000000    0.0995869
305720.0000000    0.0941285
305760.0000000    0.0940819
305800.0000000    0.0986337
305840.0000000    0.1057552
305880.0000000    0.1077896
305920.0000000    0.1012608
305960.0000000    0.1020678
306000.0000000    0.1109792
306040.0000000    0.1060648
306080.0000000    0.1057013
306120.0000000    0.0958334
306160.0000000    0.1044739
306200.0000000    0.0951008
306240.0000000    0.0999015
306280.0000000    0.1003382
306320.0000000    0.1032481
306360.0000000    0.0922906
306400.0000000    0.0990601
306440.0000000    0.1056476
306480.0000000    0.0974344
306520.0000000    0.1077179
306560.0000000    0.1061765
306600.0000000    0.1083211
306640.0000000    0.1015771
306680.0000000    0.0934355
306720.0000000    0.1088389
306760.0000000    0.1089305
306800.0000000    0.1030623
306840.0000000    0.1069253
306880.0000000    0.0967215
306920.0000000    0.0993137
306960.0000000    0.0975013
307000.0000000    0.1040972
307040.0000000    0.1112434
307080.0000000    0.1090745
307120.0000000    0.1130626
307160.0000000    0.1165557
307200.0000000    0.1175474
307240.0000000    0.1159543
307280.0000000    0.1206788
307320.0000000    0.1141615
307360.0000000    0.1049304
307400.0000000    0.1020642
307440.0000000    0.1109483
307480.0000000    0.1131185
307520.0000000    0.1156261
307560.0000000    0.1123851
307600.0000000    0.1074455
307640.0000000    0.1027972
307680.0000000    0.1068533
307720.0000000    0.1093948
307760.0000000    0.1113842
307800.0000000    0.1000847
307840.0000000    0.1049649
307880.0000000    0.0965625
307920.0000000    0.1079713
307960.0000000    0.1040896
308000.0000000    0.1017011
308040.0000000    0.1069091
308080.0000000    0.1089168
308120.0000000    0.1034271
308160.0000000    0.0973077
308200.0000000    0.1017518
308240.0000000    0.1016390
308280.0000000    0.0983669
308320.0000000    0.1016799
308360.0000000    0.0989843
308400.0000000    0.1112988
308440.0000000    0.1041546
308480.0000000    0.0973733
308520.0000000    0.1060533
308560.0000000    0.1181881
308600.0000000    0.0964136
308640.0000000    0.1025202
308680.0000000    0.0943782
308720.0000000    0.0869486
308760.0000000    0.0913777
308800.0000000    0.1005240
308840.0000000    0.1032520
308880.0000000    0.1068659
308920.0000000    0.0982113
308960.0000000    0.0933499
309000.0000000    0.1056548
309040.0000000    0.1029413
309080.0000000    0.0991262
309120.0000000    0.1129635
309160.0000000    0.0893434
309200.0000000    0.0965440
309240.0000000    0.1050740
309280.0000000    0.1128130
309320.0000000    0.1104017
309360.0000000    0.1072205
309400.0000000    0.0988360
309440.0000000    0.1108932
309480.0000000    0.1211765
309520.0000000    0.1122316
309560.0000000    0.1027062
309600.0000000    0.1057902
309640.0000000    0.0974632
309680.0000000    0.1025307
309720.0000000    0.1082900
309760.0000000    0.1021857
309800.0000000    0.1032871
309840.0000000    0.0991825
309880.0000000    0.0982424
309920.0000000    0.0980028
309960.0000000    0.1074740
310000.0000000    0.1057016
310040.0000000    0.1007893
310080.0000000    0.1097065
310120.0000000    0.0998179
310160.0000000    0.1063508
310200.0000000    0.1054658
310240.0000000    0.0986030
310280.0000000    0.1037930
310320.0000000    0.0970536
310360.0000000    0.0991172
310400.0000000    0.1001580
310440.0000000    0.1016277
310480.0000000    0.0965220
310520.0000000    0.1137433
310560.0000000    0.1123518
310600.0000000    0.1065808
310640.0000000    0.1109550
310680.0000000    0.1122882
310720.0000000    0.1119547
310760.0000000    0.1124740
310800.0000000    0.1066220
310840.0000000    0.1006828
310880.0000000    0.1044323
310920.0000000    0.1041084
310960.0000000    0.0990627
311000.0000000    0.1196042
311040.0000000    0.1179328
311080.0000000    0.1025968
311120.0000000    0.1040251
311160.0000000    0.1031409
311200.0000000    0.1050638
311240.0000000    0.1139422
311280.0000000    0.0966038
311320.0000000    0.1068394
311360.0000000    0.1075892
311400.0000000    0.1038396
311440.0000000    0.1013021
311480.0000000    0.1019655
311520.0000000    0.1002972
311560.0000000    0.1096001
311600.0000000    0.0973557
311640.0000000    0.1042299
311680.0000000    0.1052035
311720.0000000    0.0991294
311760.0000000    0.1115317
311800.0000000    0.1138796
311840.0000000    0.1127411
311880.0000000    0.1156830
311920.0000000    0.1109347
311960.0000000    0.1082366
312000.0000000    0.0988020
312040.0000000    0.1033903
312080.0000000    0.1037040
312120.0000000    0.1030485
312160.0000000    0.0968868
312200.0000000    0.1046789
312240.0000000    0.0988514
312280.0000000    0.1054714
312320.0000000    0.1078093
312360.0000000    0.1039604
312400.0000000    0.1017277
312440.0000000    0.1059965
312480.0000000    0.1033677
312520.0000000    0.1046829
312560.0000000    0.0996338
312600.0000000    0.1070971
312640.0000000    0.1074759
312680.0000000    0.1028588
312720.0000000    0.0996988
312760.0000000    0.1020457
312800.0000000    0.1027993
312840.0000000    0.1085702
312880.0000000    0.1100123
312920.0000000    0.1045778
312960.0000000    0.1039143
313000.0000000    0.1056962
313040.0000000    0.1001079
313080.0000000    0.0961495
313120.0000000    0.0962250
313160.0000000    0.1027511
313200.0000000    0.1075512
313240.0000000    0.1021872
313280.0000000    0.0970041
313320.0000000    0.1004990
313360.0000000    0.1098416
313400.0000000    0.1015943
313440.0000000    0.1100537
313480.0000000    0.1015767
313520.0000000    0.1128975
313560.0000000    0.1033554
313600.0000000    0.1144196
313640.0000000    0.0997225
313680.0000000    0.1071354
313720.0000000    0.1211641
313760.0000000    0.1098910
313800.0000000    0.1092618
313840.0000000    0.1012366
313880.0000000    0.1108337
313920.0000000    0.1224462
313960.0000000    0.1114921
314000.0000000    0.1124177
314040.0000000    0.1121672
314080.0000000    0.1031861
314120.0000000    0.1060367
314160.0000000    0.1142025
314200.0000000    0.1145550
314240.0000000    0.1081278
314280.0000000    0.1123326
314320.0000000    0.1079555
314360.0000000    0.1049230
314400.0000000    0.1068554
314440.0000000    0.1073088
314480.0000000    0.1260978
314520.0000000    0.1231396
314560.0000000    0.1321516
314600.0000000    0.1137335
314640.0000000    0.1100177
314680.0000000    0.1100938
314720.0000000    0.1148863
314760.0000000    0.1167717
314800.0000000    0.1170732
314840.0000000    0.1092496
314880.0000000    0.1163983
314920.0000000    0.1126498
314960.0000000    0.1102362
315000.0000000    0.1033976
315040.0000000    0.1119943
315080.0000000    0.1048151
315120.0000000    0.1076759
315160.0000000    0.1156480
315200.0000000    0.1043462
315240.0000000    0.1102083
315280.0000000    0.1170451
315320.0000000    0.1081737
315360.0000000    0.1062322
315400.0000000    0.1057886
315440.0000000    0.0980833
315480.0000000    0.1027090
315520.0000000    0.1062066
315560.0000000    0.1013950
315600.0000000    0.1000336
315640.0000000    0.1095118
315680.0000000    0.1176210
315720.0000000    0.1053664
315760.0000000    0.1065635
315800.0000000    0.1100864
315840.0000000    0.1055111
315880.0000000    0.1023291
315920.0000000    0.1061343
315960.0000000    0.1013207
316000.0000000    0.1069311
316040.0000000    0.1025616
316080.0000000    0.1038863
316120.0000000    0.0952706
316160.0000000    0.1091185
316200.0000000    0.0958084
316240.0000000    0.1039512
316280.0000000    0.1114930
316320.0000000    0.0984696
316360.0000000    0.1000599
316400.0000000    0.1021743
316440.0000000    0.1117459
316480.0000000    0.1028009
316520.0000000    0.1008231
316560.0000000    0.1041731
316600.0000000    0.1144382
316640.0000000    0.1001510
316680.0000000    0.1012720
316720.0000000    0.0962302
316760.0000000    0.1042585
316800.0000000    0.0989394
316840.0000000    0.0933071
316880.0000000    0.1011540
316920.0000000    0.0925573
316960.0000000    0.0938389
317000.0000000    0.0952872
317040.0000000    0.1024061
317080.0000000    0.1076376
317120.0000000    0.0939950
317160.0000000    0.1032525
317200.0000000    0.1043753
317240.0000000    0.1014023
317280.0000000    0.1157721
317320.0000000    0.1045475
317360.0000000    0.1032373
317400.0000000    0.1042863
317440.0000000    0.1037273
317480.0000000    0.1045036
317520.0000000    0.1067772
317560.0000000    0.0994639
317600.0000000    0.1106660
317640.0000000    0.1089108
317680.0000000    0.1152653
317720.0000000    0.1060594
317760.0000000    0.0997163
317800.0000000    0.1051608
317840.0000000    0.1126136
317880.0000000    0.1008970
317920.0000000    0.1057312
317960.0000000    0.1071042
318000.0000000    0.1227134
318040.0000000    0.1104638
318080.0000000    0.1020301
318120.0000000    0.1080614
318160.0000000    0.1173163
318200.0000000    0.1128223
318240.0000000    0.1289608
318280.0000000    0.1170933
318320.0000000    0.1122925
318360.0000000    0.1030088
318400.0000000    0.1157390
318440.0000000    0.1157028
318480.0000000    0.1267825
318520.0000000    0.1131997
318560.0000000    0.1144745
318600.0000000    0.1111897
318640.0000000    0.1129052
318680.0000000    0.1068821
318720.0000000    0.1249710
318760.0000000    0.1210546
318800.0000000    0.1215669
318840.0000000    0.1117439
318880.0000000    0.1117049
318920.0000000    0.1080795
318960.0000000    0.1129052
319000.0000000    0.1165874
319040.0000000    0.1112286
319080.0000000    0.1124017
319120.0000000    0.1051388
319160.0000000    0.1191485
319200.0000000    0.1137470
319240.0000000    0.1034336
319280.0000000    0.1134827
319320.0000000    0.1077106
319360.0000000    0.1006441
319400.0000000    0.1057579
319440.0000000    0.1110179
319480.0000000    0.1153302
319520.0000000    0.1120682
319560.0000000    0.1136174
319600.0000000    0.1178253
319640.0000000    0.1161598
319680.0000000    0.1064784
319720.0000000    0.1163528
319760.0000000    0.1068856
319800.0000000    0.1122013
319840.0000000    0.1125834
319880.0000000    0.1000281
319920.0000000    0.1057996
319960.0000000    0.1152156
320000.0000000    0.1087371
320040.0000000    0.1106752
320080.0000000    0.1227453
320120.0000000    0.1059759
320160.0000000    0.1096062
320200.0000000    0.1192718
320240.0000000    0.1091837
320280.0000000    0.1054776
320320.0000000    0.1129451
320360.0000000    0.1160358
320400.0000000    0.1128167
320440.0000000    0.1050387
320480.0000000    0.1072575
320520.0000000    0.1048120
320560.0000000    0.1016700
320600.0000000    0.1086473
320640.0000000    0.1064843
320680.0000000    0.1025471
320720.0000000    0.1063390
320760.0000000    0.0973271
320800.0000000    0.1073019
320840.0000000    0.0994624
320880.0000000    0.1032152
320920.0000000    0.0997576
320960.0000000    0.1104874
321000.0000000    0.1049728
321040.0000000    0.1035712
321080.0000000    0.1090131
321120.0000000    0.1013565
321160.0000000    0.0920732
321200.0000000    0.0947575
321240.0000000    0.0979111
321280.0000000    0.1044762
321320.0000000    0.1048987
321360.0000000    0.0969463
321400.0000000    0.1025226
321440.0000000    0.0940817
321480.0000000    0.0918130
321520.0000000    0.1025998
321560.0000000    0.0942510
321600.0000000    0.1070703
321640.0000000    0.1011571
321680.0000000    0.1018033
321720.0000000    0.1032703
321760.0000000    0.0980016
321800.0000000    0.1011213
321840.0000000    0.1020306
321880.0000000    0.1057011
321920.0000000    0.1021381
321960.0000000    0.0946137
322000.0000000    0.0987927
322040.0000000    0.1052714
322080.0000000    0.1020916
322120.0000000    0.1113560
322160.0000000    0.1061617
322200.0000000    0.1010653
322240.0000000    0.1064771
322280.0000000    0.0977418
322320.0000000    0.0997581
322360.0000000    0.1096331
322400.0000000    0.1047288
322440.0000000    0.1003998
322480.0000000    0.0949424
322520.0000000    0.0947310
322560.0000000    0.1029495
322600.0000000    0.1014000
322640.0000000    0.1109851
322680.0000000    0.1062488
322720.0000000    0.1028560
322760.0000000    0.0997284
322800.0000000    0.1202516
322840.0000000    0.1088213
322880.0000000    0.1112287
322920.0000000    0.0987020
322960.0000000    0.1201973
323000.0000000    0.1112282
323040.0000000    0.1060157
323080.0000000    0.1046221
323120.0000000    0.1048613
323160.0000000    0.1218915
323200.0000000    0.1122170
323240.0000000    0.1115328
323280.0000000    0.1132410
323320.0000000    0.1065250
323360.0000000    0.1091819
323400.0000000    0.1067328
323440.0000000    0.1103634
323480.0000000    0.1152922
323520.0000000    0.0970884
323560.0000000    0.0967926
323600.0000000    0.0997780
323640.0000000    0.0956524
323680.0000000    0.0930531
323720.0000000    0.0984064
323760.0000000    0.1079843
323800.0000000    0.1071660
323840.0000000    0.1007277
323880.0000000    0.1081195
323920.0000000    0.1061300
323960.0000000    0.1195049
324000.0000000    0.0979696
324040.0000000    0.0977022
324080.0000000    0.1007511
324120.0000000    0.1028301
324160.0000000    0.1046547
324200.0000000    0.1068022
324240.0000000    0.1138481
324280.0000000    0.1073741
324320.0000000    0.1013983
324360.0000000    0.0972336
324400.0000000    0.0927902
324440.0000000    0.1011695
324480.0000000    0.1027017
324520.0000000    0.0992973
324560.0000000    0.1058835
324600.0000000    0.0969180
324640.0000000    0.1011304
324680.0000000    0.1114833
324720.0000000    0.1088676
324760.0000000    0.1049082
324800.0000000    0.0983692
324840.0000000    0.1113045
324880.0000000    0.0957015
324920.0000000    0.1067967
324960.0000000    0.1031463
325000.0000000    0.1041001
325040.0000000    0.1020916
325080.0000000    0.1015899
325120.0000000    0.1002446
325160.0000000    0.0910422
325200.0000000    0.1034371
325240.0000000    0.1042736
325280.0000000    0.1019921
325320.0000000    0.0941543
325360.0000000    0.1006813
325400.0000000    0.0972482
325440.0000000    0.1020285
325480.0000000    0.0942873
325520.0000000    0.0932245
325560.0000000    0.0964506
325600.0000000    0.0950215
325640.0000000    0.1010600
325680.0000000    0.0881311
325720.0000000    0.1002138
325760.0000000    0.0928810
325800.0000000    0.0917123
325840.0000000    0.0834869
325880.0000000    0.1055571
325920.0000000    0.0953243
325960.0000000    0.0950358
326000.0000000    0.0870130
326040.0000000    0.0972291
326080.0000000    0.0965121
326120.0000000    0.0928853
326160.0000000    0.0941379
326200.0000000    0.0932805
326240.0000000    0.0915639
326280.0000000    0.0956358
326320.0000000    0.0972613
326360.0000000    0.0873717
326400.0000000    0.0969442
326440.0000000    0.0851996
326480.0000000    0.0878193
326520.0000000    0.0922820
326560.0000000    0.0873102
326600.0000000    0.0844703
326640.0000000    0.0880188
326680.0000000    0.0937699
326720.0000000    0.0996810
326760.0000000    0.1025518
326800.0000000    0.0923921
326840.0000000    0.0939018
326880.0000000    0.1009211
326920.0000000    0.0959164
326960.0000000    0.0957334
327000.0000000    0.0963930
327040.0000000    0.0969372
327080.0000000    0.0989970
327120.0000000    0.1028747
327160.0000000    0.1084570
327200.0000000    0.0898168
327240.0000000    0.1052482
327280.0000000    0.0957142
327320.0000000    0.0983456
327360.0000000    0.1002373
327400.0000000    0.0897724
327440.0000000    0.1062219
327480.0000000    0.0874626
327520.0000000    0.0907619
327560.0000000    0.0886199
327600.0000000    0.1006080
327640.0000000    0.1019786
327680.0000000    0.1022965
327720.0000000    0.0924319
327760.0000000    0.0972968
327800.0000000    0.1121870
327840.0000000    0.0925999
327880.0000000    0.0978996
327920.0000000    0.1066569
327960.0000000    0.1026371
328000.0000000    0.0919655
328040.0000000    0.0981292
328080.0000000    0.0942478
328120.0000000    0.0888957
328160.0000000    0.1008101
328200.0000000    0.0919275
328240.0000000    0.0983509
328280.0000000    0.0973825
328320.0000000    0.0965736
328360.0000000    0.1049895
328400.0000000    0.1136927
328440.0000000    0.1005739
328480.0000000    0.0898987
328520.0000000    0.0935543
328560.0000000    0.1003041
328600.0000000    0.0900770
328640.0000000    0.0926982
328680.0000000    0.0916521
328720.0000000    0.0962742
328760.0000000    0.0927546
328800.0000000    0.1059942
328840.0000000    0.1135725
328880.0000000    0.0978575
328920.0000000    0.0929016
328960.0000000    0.0999473
329000.0000000    0.0983174
329040.0000000    0.0927815
329080.0000000    0.1012818
329120.0000000    0.0919367
329160.0000000    0.0943717
329200.0000000    0.1078042
329240.0000000    0.0991912
329280.0000000    0.0989218
329320.0000000    0.0964351
329360.0000000    0.1179615
329400.0000000    0.0963821
329440.0000000    0.1011499
329480.0000000    0.0975814
329520.0000000    0.0952602
329560.0000000    0.1062697
329600.0000000    0.0934904
329640.0000000    0.1061814
329680.0000000    0.0935058
329720.0000000    0.1053145
329760.0000000    0.0960534
329800.0000000    0.0982857
329840.0000000    0.0948777
329880.0000000    0.0925419
329920.0000000    0.0985637
329960.0000000    0.1118666
330000.0000000    0.0894452
330040.0000000    0.1080500
330080.0000000    0.1008936
330120.0000000    0.1078977
330160.0000000    0.1112274
330200.0000000    0.0955184
330240.0000000    0.0937004
330280.0000000    0.0978057
330320.0000000    0.0943075
330360.0000000    0.0926302
330400.0000000    0.1007373
330440.0000000    0.0958383
330480.0000000    0.0987551
330520.0000000    0.0958040
330560.0000000    0.1012876
330600.0000000    0.1095877
330640.0000000    0.1034122
330680.0000000    0.0914746
330720.0000000    0.0977786
330760.0000000    0.1075134
330800.0000000    0.1005889
330840.0000000    0.1146657
330880.0000000    0.0978994
330920.0000000    0.1031712
330960.0000000    0.1022155
331000.0000000    0.1091195
331040.0000000    0.1068095
331080.0000000    0.1079545
331120.0000000    0.1001877
331160.0000000    0.1057502
331200.0000000    0.1033783
331240.0000000    0.1012830
331280.0000000    0.0981793
331320.0000000    0.1042684
331360.0000000    0.0980637
331400.0000000    0.1019936
331440.0000000    0.1043568
331480.0000000    0.0933430
331520.0000000    0.1065308
331560.0000000    0.0975512
331600.0000000    0.0995630
331640.0000000    0.0939201
331680.0000000    0.0908056
331720.0000000    0.1036356
331760.0000000    0.0904003
331800.0000000    0.0992330
331840.0000000    0.1009977
331880.0000000    0.1040104
331920.0000000    0.1016230
331960.0000000    0.1052217
332000.0000000    0.1100085
332040.0000000    0.0986986
332080.0000000    0.0907714
332120.0000000    0.1010647
332160.0000000    0.1037989
332200.0000000    0.0986980
332240.0000000    0.1018959
332280.0000000    0.0971629
332320.0000000    0.1010703
332360.0000000    0.1036329
332400.0000000    0.1010147
332440.0000000    0.1021465
332480.0000000    0.1017182
332520.0000000    0.1125647
332560.0000000    0.1058757
332600.0000000    0.1003955
332640.0000000    0.1089108
332680.0000000    0.0967143
332720.0000000    0.1068851
332760.0000000    0.1037373
332800.0000000    0.1011588
332840.0000000    0.1069976
332880.0000000    0.0930661
332920.0000000    0.1008725
332960.0000000    0.1030030
333000.0000000    0.1088482
333040.0000000    0.0952886
333080.0000000    0.1059640
333120.0000000    0.0974724
333160.0000000    0.1114873
333200.0000000    0.0974387
333240.0000000    0.0939741
333280.0000000    0.1081860
333320.0000000    0.1021849
333360.0000000    0.0942590
333400.0000000    0.1006912
333440.0000000    0.1010370
333480.0000000    0.0998840
333520.0000000    0.0960364
333560.0000000    0.0939643
333600.0000000    0.0989533
333640.0000000    0.0985860
333680.0000000    0.1027375
333720.0000000    0.0998476
333760.0000000    0.1088543
333800.0000000    0.0982198
333840.0000000    0.0970708
333880.0000000    0.0945705
333920.0000000    0.0976360
333960.0000000    0.0932401
334000.0000000    0.0953231
334040.0000000    0.0958520
334080.0000000    0.0980036
334120.0000000    0.0870880
334160.0000000    0.0995904
334200.0000000    0.1065099
334240.0000000    0.0938807
334280.0000000    0.0965555
334320.0000000    0.1040879
334360.0000000    0.0977266
334400.0000000    0.1051489
334440.0000000    0.0966482
334480.0000000    0.0947074
334520.0000000    0.0971180
334560.0000000    0.0928777
334600.0000000    0.0954189
334640.0000000    0.0930247
334680.0000000    0.0910861
334720.0000000    0.1010161
334760.0000000    0.0946952
334800.0000000    0.0897063
334840.0000000    0.0932250
334880.0000000    0.0921904
334920.0000000    0.0909380
334960.0000000    0.0877483
335000.0000000    0.0919762
335040.0000000    0.0894985
335080.0000000    0.0956715
335120.0000000    0.0976057
335160.0000000    0.0930850
335200.0000000    0.1106825
335240.0000000    0.0983333
335280.0000000    0.0916823
335320.0000000    0.0934713
335360.0000000    0.0882977
335400.0000000    0.0954657
335440.0000000    0.0950334
335480.0000000    0.0988911
335520.0000000    0.0905519
335560.0000000    0.0956266
335600.0000000    0.1088553
335640.0000000    0.1019070
335680.0000000    0.0974271
335720.0000000    0.0969521
335760.0000000    0.1129290
335800.0000000    0.0985176
335840.0000000    0.1085424
335880.0000000    0.1066389
335920.0000000    0.1051340
335960.0000000    0.1102063
336000.0000000    0.1297155
336040.0000000    0.1105438
336080.0000000    0.0975460
336120.0000000    0.1005156
336160.0000000    0.0983821
336200.0000000    0.0893438
336240.0000000    0.0947645
336280.0000000    0.0958366
336320.0000000    0.1008298
336360.0000000    0.0927635
336400.0000000    0.0973027
336440.0000000    0.1029774
336480.0000000    0.0948824
336520.0000000    0.1065163
336560.0000000    0.1074598
336600.0000000    0.1069612
336640.0000000    0.1016438
336680.0000000    0.0952603
336720.0000000    0.0993034
336760.0000000    0.1059250
336800.0000000    0.0940365
336840.0000000    0.0906337
336880.0000000    0.0998407
336920.0000000    0.0962126
336960.0000000    0.1019655
337000.0000000    0.0896837
337040.0000000    0.1046133
337080.0000000    0.0981103
337120.0000000    0.1052183
337160.0000000    0.1048817
337200.0000000    0.1073777
337240.0000000    0.1030204
337280.0000000    0.0956383
337320.0000000    0.1003423
337360.0000000    0.1037085
337400.0000000    0.1106243
337440.0000000    0.1027902
337480.0000000    0.1028968
337520.0000000    0.1031901
337560.0000000    0.1033467
337600.0000000    0.1039051
337640.0000000    0.1089025
337680.0000000    0.0978393
337720.0000000    0.0998495
337760.0000000    0.1093175
337800.0000000    0.1132797
337840.0000000    0.1081319
337880.0000000    0.1002089
337920.0000000    0.1048606
337960.0000000    0.1049404
338000.0000000    0.0864617
338040.0000000    0.0945278
338080.0000000    0.0917980
338120.0000000    0.0960055
338160.0000000    0.1082034
338200.0000000    0.1035553
338240.0000000    0.1134607
338280.0000000    0.0983687
338320.0000000    0.1077293
338360.0000000    0.0991583
338400.0000000    0.0906459
338440.0000000    0.0953781
338480.0000000    0.1041340
338520.0000000    0.0874263
338560.0000000    0.0906048
338600.0000000    0.0874138
338640.0000000    0.0932337
338680.0000000    0.0959532
338720.0000000    0.0966624
338760.0000000    0.0915028
338800.0000000    0.1001974
338840.0000000    0.0932500
338880.0000000    0.0985550
338920.0000000    0.1052115
338960.0000000    0.1139252
339000.0000000    0.0959929
339040.0000000    0.0968593
339080.0000000    0.1053547
339120.0000000    0.1133275
339160.0000000    0.1137285
339200.0000000    0.1100405
339240.0000000    0.1187514
339280.0000000    0.1119690
339320.0000000    0.1051367
339360.0000000    0.0938213
339400.0000000    0.0986387
339440.0000000    0.1172765
339480.0000000    0.1092356
339520.0000000    0.1124862
339560.0000000    0.1243207
339600.0000000    0.1149988
339640.0000000    0.1015466
339680.0000000    0.1099783
339720.0000000    0.1067805
339760.0000000    0.1092024
339800.0000000    0.0916002
339840.0000000    0.0966390
339880.0000000    0.0981111
339920.0000000    0.1010897
339960.0000000    0.1008623
340000.0000000    0.1139729
340040.0000000    0.1082103
340080.0000000    0.1102667
340120.0000000    0.1014960
340160.0000000    0.1181844
340200.0000000    0.1024558
340240.0000000    0.1192633
340280.0000000    0.1091590
340320.0000000    0.1017647
340360.0000000    0.1032508
340400.0000000    0.1046815
340440.0000000    0.1072247
340480.0000000    0.1024337
340520.0000000    0.1068682
340560.0000000    0.1059993
340600.0000000    0.1096052
340640.0000000    0.1139220
340680.0000000    0.1086360
340720.0000000    0.1046542
340760.0000000    0.1015856
340800.0000000    0.1055823
340840.0000000    0.1113420
340880.0000000    0.1170743
340920.0000000    0.0986902
340960.0000000    0.1046925
341000.0000000    0.1011346
341040.0000000    0.1143027
341080.0000000    0.1078814
341120.0000000    0.1149038
341160.0000000    0.1128395
341200.0000000    0.1048694
341240.0000000    0.1203995
341280.0000000    0.1021250
341320.0000000    0.1027057
341360.0000000    0.1054780
341400.0000000    0.1094964
341440.0000000    0.1044876
341480.0000000    0.1070944
341520.0000000    0.0945432
341560.0000000    0.1002537
341600.0000000    0.0987885
341640.0000000    0.1106924
341680.0000000    0.1113282
341720.0000000    0.1044949
341760.0000000    0.0950205
341800.0000000    0.0995202
341840.0000000    0.1115169
341880.0000000    0.1119991
341920.0000000    0.1113166
341960.0000000    0.0949826
342000.0000000    0.1014910
342040.0000000    0.1106283
342080.0000000    0.1177858
342120.0000000    0.1222901
342160.0000000    0.1076344
342200.0000000    0.1106230
342240.0000000    0.1117897
342280.0000000    0.1042666
342320.0000000    0.0947232
342360.0000000    0.1019490
342400.0000000    0.1001772
342440.0000000    0.1064590
342480.0000000    0.0996819
342520.0000000    0.0977170
342560.0000000    0.1006388
342600.0000000    0.0901642
342640.0000000    0.1116776
342680.0000000    0.1059899
342720.0000000    0.1266040
342760.0000000    0.1054868
342800.0000000    0.1091642
342840.0000000    0.1010950
342880.0000000    0.1172961
342920.0000000    0.1019355
342960.0000000    0.1131482
343000.0000000    0.1056564
343040.0000000    0.1041959
343080.0000000    0.0943061
343120.0000000    0.1058578
343160.0000000    0.1028315
343200.0000000    0.0984004
343240.0000000    0.0918229
343280.0000000    0.0963015
343320.0000000    0.1015825
343360.0000000    0.0980565
343400.0000000    0.1020703
343440.0000000    0.0994905
343480.0000000    0.0909711
343520.0000000    0.0947282
343560.0000000    0.0997509
343600.0000000    0.1130831
343640.0000000    0.1073838
343680.0000000    0.1108984
343720.0000000    0.1182105
343760.0000000    0.1055289
343800.0000000    0.1129348
343840.0000000    0.1030517
343880.0000000    0.0854507
343920.0000000    0.0982032
343960.0000000    0.1023128
344000.0000000    0.1041267
344040.0000000    0.1088869
344080.0000000    0.1005232
344120.0000000    0.0956911
344160.0000000    0.0930588
344200.0000000    0.0942190
344240.0000000    0.0975914
344280.0000000    0.1020036
344320.0000000    0.1001567
344360.0000000    0.1034846
344400.0000000    0.0945824
344440.0000000    0.1013360
344480.0000000    0.1100655
344520.0000000    0.1049250
344560.0000000    0.1103842
344600.0000000    0.1115733
344640.0000000    0.1008869
344680.0000000    0.1104837
344720.0000000    0.1086805
344760.0000000    0.1120244
344800.0000000    0.1028415
344840.0000000    0.1112106
344880.0000000    0.1001258
344920.0000000    0.0989708
344960.0000000    0.1047507
345000.0000000    0.1014408
345040.0000000    0.1097443
345080.0000000    0.1016633
345120.0000000    0.1030735
345160.0000000    0.1019505
345200.0000000    0.1058780
345240.0000000    0.1049254
345280.0000000    0.1066397
345320.0000000    0.1068582
345360.0000000    0.1028318
345400.0000000    0.0985179
345440.0000000    0.0970250
345480.0000000    0.1057446
345520.0000000    0.0976404
345560.0000000    0.1007611
345600.0000000    0.1000441
345640.0000000    0.0960766
345680.0000000    0.0915572
345720.0000000    0.0868006
345760.0000000    0.0850078
345800.0000000    0.0935038
345840.0000000    0.0993464
345880.0000000    0.0898138
345920.0000000    0.1033251
345960.0000000    0.0995792
346000.0000000    0.0956175
346040.0000000    0.1101069
346080.0000000    0.1084656
346120.0000000    0.1043801
346160.0000000    0.0961944
346200.0000000    0.1107546
346240.0000000    0.1002343
346280.0000000    0.1151469
346320.0000000    0.1061444
346360.0000000    0.1075794
346400.0000000    0.0981839
346440.0000000    0.1112664
346480.0000000    0.1049033
346520.0000000    0.1021502
346560.0000000    0.0997278
346600.0000000    0.1003729
346640.0000000    0.0979466
346680.0000000    0.0915642
346720.0000000    0.0972120
346760.0000000    0.0951737
346800.0000000    0.0946351
346840.0000000    0.0908340
346880.0000000    0.0963466
346920.0000000    0.0992176
346960.0000000    0.0898738
347000.0000000    0.0931032
347040.0000000    0.1067283
347080.0000000    0.0944358
347120.0000000    0.1112942
347160.0000000    0.1105992
347200.0000000    0.1000706
347240.0000000    0.1053241
347280.0000000    0.0949619
347320.0000000    0.1005796
347360.0000000    0.1003344
347400.0000000    0.0969839
347440.0000000    0.1004016
347480.0000000    0.0963944
347520.0000000    0.0979822
347560.0000000    0.0906077
347600.0000000    0.0996877
347640.0000000    0.0959425
347680.0000000    0.0952289
347720.0000000    0.0943178
347760.0000000    0.0944519
347800.0000000    0.0920384
347840.0000000    0.0986914
347880.0000000    0.0990206
347920.0000000    0.0996045
347960.0000000    0.0952717
348000.0000000    0.0885301
348040.0000000    0.1001569
348080.0000000    0.0990279
348120.0000000    0.1037916
348160.0000000    0.1010469
348200.0000000    0.0950389
348240.0000000    0.1010236
348280.0000000    0.1034850
348320.0000000    0.1056592
348360.0000000    0.1048142
348400.0000000    0.1060667
348440.0000000    0.1078144
348480.0000000    0.1078091
348520.0000000    0.1126302
348560.0000000    0.1060439
348600.0000000    0.1091032
348640.0000000    0.1113274
348680.0000000    0.1028529
348720.0000000    0.1150620
348760.0000000    0.1142163
348800.0000000    0.0989585
348840.0000000    0.1037514
348880.0000000    0.0955853
348920.0000000    0.0956099
348960.0000000    0.0978548
349000.0000000    0.0860341
349040.0000000    0.0943950
349080.0000000    0.0911205
349120.0000000    0.1002175
349160.0000000    0.0980336
349200.0000000    0.0843130
349240.0000000    0.0970940
349280.0000000    0.0861704
349320.0000000    0.0890062
349360.0000000    0.0913216
349400.0000000    0.0887394
349440.0000000    0.0918851
349480.0000000    0.0919443
349520.0000000    0.0862912
349560.0000000    0.0895083
349600.0000000    0.1002079
349640.0000000    0.1055450
349680.0000000    0.1003133
349720.0000000    0.1031502
349760.0000000    0.1003624
349800.0000000    0.0921630
349840.0000000    0.1013780
349880.0000000    0.1142896
349920.0000000    0.1057293
349960.0000000    0.1051558
350000.0000000    0.0937512
350040.0000000    0.1061441
350080.0000000    0.0886963
350120.0000000    0.0955859
350160.0000000    0.0968692
350200.0000000    0.0939979
350240.0000000    0.0991093
350280.0000000    0.1004470
350320.0000000    0.0942244
350360.0000000    0.0965787
350400.0000000    0.0966002
350440.0000000    0.1007291
350480.0000000    0.1014549
350520.0000000    0.1048620
350560.0000000    0.0916884
350600.0000000    0.0919912
350640.0000000    0.0948954
350680.0000000    0.0887854
350720.0000000    0.0924750
350760.0000000    0.0837200
350800.0000000    0.0794456
350840.0000000    0.0936167
350880.0000000    0.1026547
350920.0000000    0.0925540
350960.0000000    0.0873167
351000.0000000    0.0890532
351040.0000000    0.0945187
351080.0000000    0.0928949
351120.0000000    0.0934344
351160.0000000    0.1088905
351200.0000000    0.1088604
351240.0000000    0.1078388
351280.0000000    0.1104442
351320.0000000    0.1103260
351360.0000000    0.1121239
351400.0000000    0.1190815
351440.0000000    0.1045839
351480.0000000    0.0890562
351520.0000000    0.0978929
351560.0000000    0.1002388
351600.0000000    0.0906191
351640.0000000    0.1033480
351680.0000000    0.0988966
351720.0000000    0.0944444
351760.0000000    0.0982965
351800.0000000    0.0933693
351840.0000000    0.1118344
351880.0000000    0.0994577
351920.0000000    0.1030616
351960.0000000    0.0962416
352000.0000000    0.0985376
352040.0000000    0.0984862
352080.0000000    0.1101293
352120.0000000    0.0976492
352160.0000000    0.0987567
352200.0000000    0.1190931
352240.0000000    0.0955787
352280.0000000    0.1094071
352320.0000000    0.1097480
352360.0000000    0.1018275
352400.0000000    0.1190149
352440.0000000    0.1002491
352480.0000000    0.0922780
352520.0000000    0.0905879
352560.0000000    0.0875624
352600.0000000    0.0976851
352640.0000000    0.1009235
352680.0000000    0.0960914
352720.0000000    0.0972944
352760.0000000    0.0964394
352800.0000000    0.0884143
352840.0000000    0.0991318
352880.0000000    0.1034675
352920.0000000    0.0952521
352960.0000000    0.0879145
353000.0000000    0.0932381
353040.0000000    0.0952538
353080.0000000    0.0900658
353120.0000000    0.0921076
353160.0000000    0.1070017
353200.0000000    0.1076762
353240.0000000    0.1197274
353280.0000000    0.1111281
353320.0000000    0.1080070
353360.0000000    0.0968430
353400.0000000    0.0959104
353440.0000000    0.0937269
353480.0000000    0.0989323
353520.0000000    0.0894895
353560.0000000    0.0916084
353600.0000000    0.0943962
353640.0000000    0.0999756
353680.0000000    0.1129423
353720.0000000    0.1088291
353760.0000000    0.1071033
353800.0000000    0.1080594
353840.0000000    0.1036495
353880.0000000    0.1048423
353920.0000000    0.0931220
353960.0000000    0.0892371
354000.0000000    0.0957852
354040.0000000    0.1079135
354080.0000000    0.1169545
354120.0000000    0.1007678
354160.0000000    0.1079056
354200.0000000    0.1069911
354240.0000000    0.1044461
354280.0000000    0.1191500
354320.0000000    0.1143514
354360.0000000    0.1022864
354400.0000000    0.1025756
354440.0000000    0.1197659
354480.0000000    0.1049717
354520.0000000    0.1098935
354560.0000000    0.1119737
354600.0000000    0.1108848
354640.0000000    0.1163134
354680.0000000    0.1180614
354720.0000000    0.1218292
354760.0000000    0.1129654
354800.0000000    0.1198115
354840.0000000    0.1065041
354880.0000000    0.1197943
354920.0000000    0.1172559
354960.0000000    0.1100017
355000.0000000    0.1202047
355040.0000000    0.1147304
355080.0000000    0.1008908
355120.0000000    0.1201181
355160.0000000    0.1226287
355200.0000000    0.1170731
355240.0000000    0.1200681
355280.0000000    0.0929989
355320.0000000    0.1060956
355360.0000000    0.1200943
355400.0000000    0.1067553
355440.0000000    0.1004891
355480.0000000    0.1298187
355520.0000000    0.1180165
355560.0000000    0.1068655
355600.0000000    0.1136305
355640.0000000    0.1208598
355680.0000000    0.1179107
355720.0000000    0.1277684
355760.0000000    0.1176910
355800.0000000    0.1210118
355840.0000000    0.0973351
355880.0000000    0.1093501
355920.0000000    0.1147184
355960.0000000    0.1186081
356000.0000000    0.1143322
356040.0000000    0.1247252
356080.0000000    0.1133686
356120.0000000    0.1285201
356160.0000000    0.1303212
356200.0000000    0.1135553
356240.0000000    0.1047514
356280.0000000    0.1007278
356320.0000000    0.1005483
356360.0000000    0.0967419
356400.0000000    0.1183625
356440.0000000    0.1144499
356480.0000000    0.1201193
356520.0000000    0.1091975
356560.0000000    0.1157521
356600.0000000    0.1162558
356640.0000000    0.0990434
356680.0000000    0.1159493
356720.0000000    0.1197347
356760.0000000    0.1252454
356800.0000000    0.1274731
356840.0000000    0.1209017
356880.0000000    0.1150814
356920.0000000    0.1098744
356960.0000000    0.1062221
357000.0000000    0.1139681
357040.0000000    0.1181021
357080.0000000    0.1133761
357120.0000000    0.1063377
357160.0000000    0.1202714
357200.0000000    0.1120729
357240.0000000    0.1108448
357280.0000000    0.1186944
357320.0000000    0.1157953
357360.0000000    0.1073137
357400.0000000    0.1202468
357440.0000000    0.1124913
357480.0000000    0.1144138
357520.0000000    0.1231525
357560.0000000    0.1271160
357600.0000000    0.1312866
357640.0000000    0.1364862
357680.0000000    0.1271684
357720.0000000    0.1374184
357760.0000000    0.1180746
357800.0000000    0.1067736
357840.0000000    0.1257796
357880.0000000    0.1204906
357920.0000000    0.1152745
357960.0000000    0.1161140
358000.0000000    0.1102846
358040.0000000    0.1143862
358080.0000000    0.1190317
358120.0000000    0.1147785
358160.0000000    0.1200882
358200.0000000    0.1067572
358240.0000000    0.1253584
358280.0000000    0.1044559
358320.0000000    0.1158767
358360.0000000    0.1090834
358400.0000000    0.1189243
358440.0000000    0.1143027
358480.0000000    0.1140322
358520.0000000    0.1048773
358560.0000000    0.1102213
358600.0000000    0.1026337
358640.0000000    0.0975543
358680.0000000    0.1119801
358720.0000000    0.1038522
358760.0000000    0.1151125
358800.0000000    0.1076108
358840.0000000    0.1059148
358880.0000000    0.1037288
358920.0000000    0.1122989
358960.0000000    0.1130450
359000.0000000    0.1028555
359040.0000000    0.1132167
359080.0000000    0.1133902
359120.0000000    0.1088611
359160.0000000    0.1108506
359200.0000000    0.1239575
359240.0000000    0.1243060
359280.0000000    0.1260801
359320.0000000    0.1212562
359360.0000000    0.1171855
359400.0000000    0.1238159
359440.0000000    0.1210227
359480.0000000    0.1117017
359520.0000000    0.1266160
359560.0000000    0.1259368
359600.0000000    0.1185563
359640.0000000    0.1198330
359680.0000000    0.1121788
359720.0000000    0.1217164
359760.0000000    0.1146765
359800.0000000    0.1102011
359840.0000000    0.1173405
359880.0000000    0.1042629
359920.0000000    0.1242343
359960.0000000    0.1044505
360000.0000000    0.0996593
360040.0000000    0.1112419
360080.0000000    0.1121119
360120.0000000    0.1162470
360160.0000000    0.1134723
360200.0000000    0.1136115
360240.0000000    0.1353440
360280.0000000    0.1119009
360320.0000000    0.1176311
360360.0000000    0.1190537
360400.0000000    0.1166019
360440.0000000    0.1063607
360480.0000000    0.1096912
360520.0000000    0.1104663
360560.0000000    0.1060214
360600.0000000    0.1013452
360640.0000000    0.1062899
360680.0000000    0.1144338
360720.0000000    0.1047984
360760.0000000    0.1090630
360800.0000000    0.1067562
360840.0000000    0.1191927
360880.0000000    0.1129154
360920.0000000    0.1102732
360960.0000000    0.1114557
361000.0000000    0.1127382
361040.0000000    0.1147063
361080.0000000    0.1023652
361120.0000000    0.1107495
361160.0000000    0.1150964
361200.0000000    0.1050075
361240.0000000    0.1189772
361280.0000000    0.1079557
361320.0000000    0.1096829
361360.0000000    0.1146832
361400.0000000    0.1027855
361440.0000000    0.0983759
361480.0000000    0.1002718
361520.0000000    0.0984218
361560.0000000    0.1091619
361600.0000000    0.1049185
361640.0000000    0.1132381
361680.0000000    0.1103034
361720.0000000    0.1138469
361760.0000000    0.1122946
361800.0000000    0.1068155
361840.0000000    0.1116940
361880.0000000    0.1289796
361920.0000000    0.1097544
361960.0000000    0.1189723
362000.0000000    0.1161384
362040.0000000    0.1281544
362080.0000000    0.1121812
362120.0000000    0.1019781
362160.0000000    0.1258391
362200.0000000    0.1173079
362240.0000000    0.1198754
362280.0000000    0.1262486
362320.0000000    0.1115554
362360.0000000    0.1085288
362400.0000000    0.0993206
362440.0000000    0.0943154
362480.0000000    0.0935044
362520.0000000    0.0975085
362560.0000000    0.1059235
362600.0000000    0.1157799
362640.0000000    0.1211184
362680.0000000    0.1246109
362720.0000000    0.1164510
362760.0000000    0.1090449
362800.0000000    0.1106775
362840.0000000    0.1120878
362880.0000000    0.1053390
362920.0000000    0.0998264
362960.0000000    0.1081763
363000.0000000    0.0944235
363040.0000000    0.1041701
363080.0000000    0.1004340
363120.0000000    0.1014983
363160.0000000    0.1020518
363200.0000000    0.1065949
363240.0000000    0.1064634
363280.0000000    0.0938504
363320.0000000    0.1021423
363360.0000000    0.0906488
363400.0000000    0.1038134
363440.0000000    0.1138419
363480.0000000    0.1045211
363520.0000000    0.1086358
363560.0000000    0.1012526
363600.0000000    0.0963087
363640.0000000    0.0997744
363680.0000000    0.1183004
363720.0000000    0.1061360
363760.0000000    0.1068882
363800.0000000    0.1010597
363840.0000000    0.1060957
363880.0000000    0.1104239
363920.0000000    0.0968594
363960.0000000    0.1003762
364000.0000000    0.0997548
364040.0000000    0.0938471
364080.0000000    0.1075895
364120.0000000    0.0995708
364160.0000000    0.1035009
364200.0000000    0.1014034
364240.0000000    0.1041856
364280.0000000    0.1049869
364320.0000000    0.1049267
364360.0000000    0.0955855
364400.0000000    0.0970231
364440.0000000    0.1025231
364480.0000000    0.0942163
364520.0000000    0.0964797
364560.0000000    0.1177622
364600.0000000    0.1071099
364640.0000000    0.1126818
364680.0000000    0.0988505
364720.0000000    0.1056385
364760.0000000    0.0970492
364800.0000000    0.1139489
364840.0000000    0.1022511
364880.0000000    0.1054462
364920.0000000    0.1003017
364960.0000000    0.1178310
365000.0000000    0.1012218
365040.0000000    0.0958840
365080.0000000    0.0991964
365120.0000000    0.0983250
365160.0000000    0.1067474
365200.0000000    0.1004880
365240.0000000    0.0927013
365280.0000000    0.1044912
365320.0000000    0.1031814
365360.0000000    0.0892857
365400.0000000    0.0946589
365440.0000000    0.0966609
365480.0000000    0.0954702
365520.0000000    0.0898056
365560.0000000    0.0859620
365600.0000000    0.0870238
365640.0000000    0.0867969
365680.0000000    0.1028905
365720.0000000    0.1072853
365760.0000000    0.0985266
365800.0000000    0.1119816
365840.0000000    0.1011799
365880.0000000    0.1042713
365920.0000000    0.1134448
365960.0000000    0.1106419
366000.0000000    0.0964245
366040.0000000    0.0951268
366080.0000000    0.1021924
366120.0000000    0.1034527
366160.0000000    0.1019736
366200.0000000    0.1036933
366240.0000000    0.0995081
366280.0000000    0.1024957
366320.0000000    0.1152604
366360.0000000    0.0944933
366400.0000000    0.0972672
366440.0000000    0.1003036
366480.0000000    0.0984430
366520.0000000    0.1104087
366560.0000000    0.1022022
366600.0000000    0.1038043
366640.0000000    0.1041475
366680.0000000    0.1083527
366720.0000000    0.1087856
366760.0000000    0.1131580
366800.0000000    0.1066635
366840.0000000    0.1033379
366880.0000000    0.1112515
366920.0000000    0.1202334
366960.0000000    0.1099278
367000.0000000    0.1060675
367040.0000000    0.1155026
367080.0000000    0.1081075
367120.0000000    0.1082021
367160.0000000    0.1127352
367200.0000000    0.1055602
367240.0000000    0.1130539
367280.0000000    0.1079158
367320.0000000    0.1228676
367360.0000000    0.1108426
367400.0000000    0.1120852
367440.0000000    0.1151739
367480.0000000    0.1082333
367520.0000000    0.1042587
367560.0000000    0.1079421
367600.0000000    0.1073801
367640.0000000    0.1006944
367680.0000000    0.1105412
367720.0000000    0.1080736
367760.0000000    0.1077548
367800.0000000    0.1077133
367840.0000000    0.1085008
367880.0000000    0.1075969
367920.0000000    0.1095280
367960.0000000    0.1084954
368000.0000000    0.1170205
368040.0000000    0.1176840
368080.0000000    0.1245677
368120.0000000    0.1191067
368160.0000000    0.1150283
368200.0000000    0.1141149
368240.0000000    0.1087826
368280.0000000    0.1066739
368320.0000000    0.1044595
368360.0000000    0.0993635
368400.0000000    0.1048973
368440.0000000    0.1035957
368480.0000000    0.1025959
368520.0000000    0.1101348
368560.0000000    0.1075873
368600.0000000    0.1052853
368640.0000000    0.0999194
368680.0000000    0.1150343
368720.0000000    0.1070339
368760.0000000    0.1140523
368800.0000000    0.1002496
368840.0000000    0.1132300
368880.0000000    0.1059195
368920.0000000    0.0985643
368960.0000000    0.0922005
369000.0000000    0.0912922
369040.0000000    0.0886681
369080.0000000    0.0969465
369120.0000000    0.1018520
369160.0000000    0.1115863
369200.0000000    0.1045647
369240.0000000    0.1026499
369280.0000000    0.1070871
369320.0000000    0.1035050
369360.0000000    0.0957980
369400.0000000    0.1053352
369440.0000000    0.0927175
369480.0000000    0.1000971
369520.0000000    0.1025321
369560.0000000    0.1055223
369600.0000000    0.1079326
369640.0000000    0.1021272
369680.0000000    0.1011416
369720.0000000    0.1067651
369760.0000000    0.1066466
369800.0000000    0.1073380
369840.0000000    0.0955387
369880.0000000    0.1048608
369920.0000000    0.0996284
369960.0000000    0.1003017
370000.0000000    0.1049096
370040.0000000    0.1047402
370080.0000000    0.1029521
370120.0000000    0.0952288
370160.0000000    0.1044649
370200.0000000    0.0979536
370240.0000000    0.1011938
370280.0000000    0.1028680
370320.0000000    0.1083299
370360.0000000    0.1079464
370400.0000000    0.1005387
370440.0000000    0.0998234
370480.0000000    0.1108131
370520.0000000    0.1096886
370560.0000000    0.1162754
370600.0000000    0.1068440
370640.0000000    0.1040009
370680.0000000    0.1113104
370720.0000000    0.1129539
370760.0000000    0.0963075
370800.0000000    0.0943120
370840.0000000    0.1042950
370880.0000000    0.0983428
370920.0000000    0.1104488
370960.0000000    0.1073978
371000.0000000    0.1014247
371040.0000000    0.0942861
371080.0000000    0.0972021
371120.0000000    0.0992481
371160.0000000    0.1075044
371200.0000000    0.1013430
371240.0000000    0.1057533
371280.0000000    0.1095462
371320.0000000    0.1032056
371360.0000000    0.1066469
371400.0000000    0.1120954
371440.0000000    0.1203185
371480.0000000    0.1151265
371520.0000000    0.1111174
371560.0000000    0.1186337
371600.0000000    0.1086556
371640.0000000    0.1133742
371680.0000000    0.1034794
371720.0000000    0.0982817
371760.0000000    0.1010661
371800.0000000    0.1115650
371840.0000000    0.1024137
371880.0000000    0.0991651
371920.0000000    0.1103472
371960.0000000    0.1062460
372000.0000000    0.1042059
372040.0000000    0.1090117
372080.0000000    0.1024764
372120.0000000    0.1078003
372160.0000000    0.1113995
372200.0000000    0.1030084
372240.0000000    0.1123367
372280.0000000    0.1088385
372320.0000000    0.1045650
372360.0000000    0.1043283
372400.0000000    0.0953358
372440.0000000    0.1023073
372480.0000000    0.1085314
372520.0000000    0.0862082
372560.0000000    0.0863876
372600.0000000    0.0938148
372640.0000000    0.0986089
372680.0000000    0.1048911
372720.0000000    0.0933079
372760.0000000    0.0945546
372800.0000000    0.0982744
372840.0000000    0.0927489
372880.0000000    0.0960270
372920.0000000    0.0933044
372960.0000000    0.0885549
373000.0000000    0.0881790
373040.0000000    0.1004847
373080.0000000    0.0978624
373120.0000000    0.1000906
373160.0000000    0.1020869
373200.0000000    0.1078315
373240.0000000    0.1069241
373280.0000000    0.0911017
373320.0000000    0.0974545
373360.0000000    0.0969236
373400.0000000    0.0941527
373440.0000000    0.1049795
373480.0000000    0.1035566
373520.0000000    0.0963931
373560.0000000    0.1057250
373600.0000000    0.1004364
373640.0000000    0.0975300
373680.0000000    0.0918915
373720.0000000    0.0976227
373760.0000000    0.0998690
373800.0000000    0.0926905
373840.0000000    0.0970139
373880.0000000    0.0965895
373920.0000000    0.1110347
373960.0000000    0.0930053
374000.0000000    0.0884178
374040.0000000    0.0909141
374080.0000000    0.1003336
374120.0000000    0.1034540
374160.0000000    0.1043599
374200.0000000    0.0998540
374240.0000000    0.1052998
374280.0000000    0.1212943
374320.0000000    0.1175425
374360.0000000    0.1172314
374400.0000000    0.1112398
374440.0000000    0.1108417
374480.0000000    0.1071769
374520.0000000    0.1009881
374560.0000000    0.1115417
374600.0000000    0.1145660
374640.0000000    0.1084399
374680.0000000    0.0924250
374720.0000000    0.0974457
374760.0000000    0.1022310
374800.0000000    0.1043858
374840.0000000    0.0902833
374880.0000000    0.0975064
374920.0000000    0.0948015
374960.0000000    0.0929988
375000.0000000    0.0922951
375040.0000000    0.0853980
375080.0000000    0.0898176
375120.0000000    0.0845828
375160.0000000    0.0885767
375200.0000000    0.0994231
375240.0000000    0.0856219
375280.0000000    0.0875214
375320.0000000    0.0870989
375360.0000000    0.1090589
375400.0000000    0.0886385
375440.0000000    0.0931401
375480.0000000    0.1026058
375520.0000000    0.0979346
375560.0000000    0.0998283
375600.0000000    0.1060282
375640.0000000    0.0920817
375680.0000000    0.0947196
375720.0000000    0.1092400
375760.0000000    0.1008391
375800.0000000    0.0877421
375840.0000000    0.0919322
375880.0000000    0.0898813
375920.0000000    0.0901053
375960.0000000    0.0805069
376000.0000000    0.0839873
376040.0000000    0.0975181
376080.0000000    0.0921110
376120.0000000    0.0987023
376160.0000000    0.1057258
376200.0000000    0.1135339
376240.0000000    0.1009139
376280.0000000    0.0865587
376320.0000000    0.0883551
376360.0000000    0.0866293
376400.0000000    0.0934164
376440.0000000    0.0956497
376480.0000000    0.1085626
376520.0000000    0.1056549
376560.0000000    0.0996840
376600.0000000    0.1099577
376640.0000000    0.0945171
376680.0000000    0.1044853
376720.0000000    0.0967944
376760.0000000    0.1081690
376800.0000000    0.1155635
376840.0000000    0.1076076
376880.0000000    0.0953370
376920.0000000    0.0941526
376960.0000000    0.1114495
377000.0000000    0.1054234
377040.0000000    0.1101360
377080.0000000    0.0994814
377120.0000000    0.1067354
377160.0000000    0.1093788
377200.0000000    0.1039083
377240.0000000    0.1021231
377280.0000000    0.1128976
377320.0000000    0.1171707
377360.0000000    0.1069672
377400.0000000    0.0905085
377440.0000000    0.0960144
377480.0000000    0.1076766
377520.0000000    0.1015993
377560.0000000    0.1037424
377600.0000000    0.0952365
377640.0000000    0.0968100
377680.0000000    0.1046645
377720.0000000    0.1027634
377760.0000000    0.1103683
377800.0000000    0.0989424
377840.0000000    0.1114993
377880.0000000    0.1048691
377920.0000000    0.1031927
377960.0000000    0.1136516
378000.0000000    0.1113859
378040.0000000    0.1132512
378080.0000000    0.1164350
378120.0000000    0.1199163
378160.0000000    0.1134331
378200.0000000    0.1147110
378240.0000000    0.1110566
378280.0000000    0.1258321
378320.0000000    0.1171903
378360.0000000    0.1104227
378400.0000000    0.1219397
378440.0000000    0.1308228
378480.0000000    0.1124052
378520.0000000    0.1163683
378560.0000000    0.1070715
378600.0000000    0.0968847
378640.0000000    0.1010694
378680.0000000    0.0983421
378720.0000000    0.0945084
378760.0000000    0.1001475
378800.0000000    0.0949963
378840.0000000    0.1030018
378880.0000000    0.0952504
378920.0000000    0.0930489
378960.0000000    0.0966467
379000.0000000    0.1015904
379040.0000000    0.1012339
379080.0000000    0.0932601
379120.0000000    0.0968792
379160.0000000    0.0921741
379200.0000000    0.0972236
379240.0000000    0.0950711
379280.0000000    0.0965559
379320.0000000    0.1140644
379360.0000000    0.1114895
379400.0000000    0.1060646
379440.0000000    0.1014214
379480.0000000    0.1021533
379520.0000000    0.0988204
379560.0000000    0.1066750
379600.0000000    0.1035832
379640.0000000    0.1085409
379680.0000000    0.1245726
379720.0000000    0.1075405
379760.0000000    0.0997391
379800.0000000    0.1039806
379840.0000000    0.0998331
379880.0000000    0.0994428
379920.0000000    0.1091124
379960.0000000    0.0984775
380000.0000000    0.1013222
380040.0000000    0.0977109
380080.0000000    0.0995082
380120.0000000    0.0847022
380160.0000000    0.0984526
380200.0000000    0.0987069
380240.0000000    0.1110662
380280.0000000    0.1007257
380320.0000000    0.1153969
380360.0000000    0.1064029
380400.0000000    0.1060914
380440.0000000    0.1156300
380480.0000000    0.1112441
380520.0000000    0.1119549
380560.0000000    0.1292646
380600.0000000    0.1306051
380640.0000000    0.1164586
380680.0000000    0.1102838
380720.0000000    0.1206257
380760.0000000    0.1122535
380800.0000000    0.1139453
380840.0000000    0.1114490
380880.0000000    0.1165534
380920.0000000    0.1219660
380960.0000000    0.1267383
381000.0000000    0.1151146
381040.0000000    0.1079522
381080.0000000    0.1062125
381120.0000000    0.1131879
381160.0000000    0.1103908
381200.0000000    0.1061694
381240.0000000    0.1151687
381280.0000000    0.1068660
381320.0000000    0.1038643
381360.0000000    0.0997903
381400.0000000    0.1063220
381440.0000000    0.1148727
381480.0000000    0.1169717
381520.0000000    0.1195110
381560.0000000    0.1055667
381600.0000000    0.1115152
381640.0000000    0.1107993
381680.0000000    0.1105058
381720.0000000    0.1216235
381760.0000000    0.1201230
381800.0000000    0.1091033
381840.0000000    0.1191091
381880.0000000    0.1049352
381920.0000000    0.1060817
381960.0000000    0.1117816
382000.0000000    0.1102685
382040.0000000    0.1138968
382080.0000000    0.1126746
382120.0000000    0.1169116
382160.0000000    0.1061532
382200.0000000    0.1022867
382240.0000000    0.1058470
382280.0000000    0.1128724
382320.0000000    0.0999091
382360.0000000    0.1078473
382400.0000000    0.0982270
382440.0000000    0.1236633
382480.0000000    0.1071218
382520.0000000    0.0952817
382560.0000000    0.0946425
382600.0000000    0.0982651
382640.0000000    0.0918837
382680.0000000    0.0972868
382720.0000000    0.0964674
382760.0000000    0.1012105
382800.0000000    0.0977395
382840.0000000    0.1028926
382880.0000000    0.1123814
382920.0000000    0.1062938
382960.0000000    0.1077577
383000.0000000    0.0999093
383040.0000000    0.1017604
383080.0000000    0.1012599
383120.0000000    0.1170947
383160.0000000    0.1172900
383200.0000000    0.1271476
383240.0000000    0.1057226
383280.0000000    0.1045000
383320.0000000    0.1095729
383360.0000000    0.1148052
383400.0000000    0.1093913
383440.0000000    0.1152239
383480.0000000    0.1244429
383520.0000000    0.1181518
383560.0000000    0.1109781
383600.0000000    0.1127254
383640.0000000    0.1171119
383680.0000000    0.1110226
383720.0000000    0.1033591
383760.0000000    0.1163128
383800.0000000    0.1188668
383840.0000000    0.1101727
383880.0000000    0.1130160
383920.0000000    0.1231170
383960.0000000    0.1128247
384000.0000000    0.1226798
384040.0000000    0.1166332
384080.0000000    0.1019051
384120.0000000    0.1293027
384160.0000000    0.1157049
384200.0000000    0.1097800
384240.0000000    0.1148536
384280.0000000    0.1113922
384320.0000000    0.1053656
384360.0000000    0.1225886
384400.0000000    0.1235390
384440.0000000    0.1282571
384480.0000000    0.1081744
384520.0000000    0.0995911
384560.0000000    0.1134922
384600.0000000    0.1093747
384640.0000000    0.1026289
384680.0000000    0.0983677
384720.0000000    0.1210319
384760.0000000    0.1141761
384800.0000000    0.1012960
384840.0000000    0.1180258
384880.0000000    0.0950261
384920.0000000    0.0998285
384960.0000000    0.1007909
385000.0000000    0.1090435
385040.0000000    0.0913555
385080.0000000    0.0979089
385120.0000000    0.0962422
385160.0000000    0.0939644
385200.0000000    0.1013052
385240.0000000    0.0982563
385280.0000000    0.1148589
385320.0000000    0.1112873
385360.0000000    0.0992762
385400.0000000    0.1132518
385440.0000000    0.1006783
385480.0000000    0.0987386
385520.0000000    0.1091189
385560.0000000    0.1075841
385600.0000000    0.1140204
385640.0000000    0.1146733
385680.0000000    0.1090911
385720.0000000    0.0976535
385760.0000000    0.1092228
385800.0000000    0.0953331
385840.0000000    0.1024503
385880.0000000    0.1022509
385920.0000000    0.1115188
385960.0000000    0.1095238
386000.0000000    0.0906542
386040.0000000    0.0902425
386080.0000000    0.0985950
386120.0000000    0.1014669
386160.0000000    0.0907367
386200.0000000    0.1056486
386240.0000000    0.1024829
386280.0000000    0.1176031
386320.0000000    0.1034839
386360.0000000    0.1078230
386400.0000000    0.1019572
386440.0000000    0.1001216
386480.0000000    0.1006356
386520.0000000    0.1040878
386560.0000000    0.1054164
386600.0000000    0.1010157
386640.0000000    0.0995332
386680.0000000    0.1128040
386720.0000000    0.1138372
386760.0000000    0.1038543
386800.0000000    0.0910440
386840.0000000    0.0951397
386880.0000000    0.0913648
386920.0000000    0.0979996
386960.0000000    0.1146711
387000.0000000    0.1033335
387040.0000000    0.1073146
387080.0000000    0.1023455
387120.0000000    0.1060181
387160.0000000    0.1066420
387200.0000000    0.1125525
387240.0000000    0.1187551
387280.0000000    0.1331876
387320.0000000    0.1272256
387360.0000000    0.1168344
387400.0000000    0.1106539
387440.0000000    0.1174354
387480.0000000    0.0981556
387520.0000000    0.1017955
387560.0000000    0.1023325
387600.0000000    0.0938614
387640.0000000    0.0966383
387680.0000000    0.0887970
387720.0000000    0.0928671
387760.0000000    0.0961272
387800.0000000    0.1030375
387840.0000000    0.1047231
387880.0000000    0.1006683
387920.0000000    0.0960482
387960.0000000    0.0917641
388000.0000000    0.0980717
388040.0000000    0.1013067
388080.0000000    0.1028831
388120.0000000    0.0941328
388160.0000000    0.0943931
388200.0000000    0.1074990
388240.0000000    0.1029643
388280.0000000    0.1103736
388320.0000000    0.1062815
388360.0000000    0.1096547
388400.0000000    0.1038416
388440.0000000    0.1129807
388480.0000000    0.1067165
388520.0000000    0.1105872
388560.0000000    0.1073417
388600.0000000    0.1057438
388640.0000000    0.1113317
388680.0000000    0.1008115
388720.0000000    0.0978728
388760.0000000    0.0974441
388800.0000000    0.0958527
388840.0000000    0.0916547
388880.0000000    0.0991218
388920.0000000    0.0975949
388960.0000000    0.1004911
389000.0000000    0.1045977
389040.0000000    0.0994077
389080.0000000    0.0981125
389120.0000000    0.0958465
389160.0000000    0.1024133
389200.0000000    0.1026104
389240.0000000    0.1005300
389280.0000000    0.0960455
389320.0000000    0.1006026
389360.0000000    0.1039243
389400.0000000    0.0924382
389440.0000000    0.0953626
389480.0000000    0.1043025
389520.0000000    0.1006278
389560.0000000    0.1096424
389600.0000000    0.1040351
389640.0000000    0.1079270
389680.0000000    0.1076188
389720.0000000    0.0971164
389760.0000000    0.0944557
389800.0000000    0.0971691
389840.0000000    0.0980603
389880.0000000    0.0872848
389920.0000000    0.0985182
389960.0000000    0.1017190
390000.0000000    0.0953658
390040.0000000    0.1032554
390080.0000000    0.1081949
390120.0000000    0.1189818
390160.0000000    0.1050097
390200.0000000    0.1094142
390240.0000000    0.1135004
390280.0000000    0.1022080
390320.0000000    0.1227628
390360.0000000    0.1205702
390400.0000000    0.1141089
390440.0000000    0.1082695
390480.0000000    0.1108704
390520.0000000    0.1103765
390560.0000000    0.0996240
390600.0000000    0.1129618
390640.0000000    0.1025193
390680.0000000    0.1061218
390720.0000000    0.1053896
390760.0000000    0.1081991
390800.0000000    0.1169858
390840.0000000    0.1072298
390880.0000000    0.1035558
390920.0000000    0.1037080
390960.0000000    0.1026640
391000.0000000    0.1060132
391040.0000000    0.1091819
391080.0000000    0.0997277
391120.0000000    0.0957294
391160.0000000    0.0948579
391200.0000000    0.1115084
391240.0000000    0.1023936
391280.0000000    0.1078528
391320.0000000    0.1041482
391360.0000000    0.1077137
391400.0000000    0.1007989
391440.0000000    0.0907057
391480.0000000    0.0986034
391520.0000000    0.0916081
391560.0000000    0.0932646
391600.0000000    0.0989271
391640.0000000    0.0948628
391680.0000000    0.1064712
391720.0000000    0.1058263
391760.0000000    0.1032631
391800.0000000    0.1034774
391840.0000000    0.1012290
391880.0000000    0.1140282
391920.0000000    0.1161612
391960.0000000    0.1066487
392000.0000000    0.1115661
392040.0000000    0.1225457
392080.0000000    0.1120634
392120.0000000    0.1062187
392160.0000000    0.1119202
392200.0000000    0.1202992
392240.0000000    0.1193058
392280.0000000    0.1142583
392320.0000000    0.1079530
392360.0000000    0.1138930
392400.0000000    0.0997127
392440.0000000    0.1130542
392480.0000000    0.0988140
392520.0000000    0.1063628
392560.0000000    0.1080583
392600.0000000    0.1254798
392640.0000000    0.1096953
392680.0000000    0.1232029
392720.0000000    0.1126226
392760.0000000    0.1106183
392800.0000000    0.1132716
392840.0000000    0.1112180
392880.0000000    0.1244987
392920.0000000    0.1161520
392960.0000000    0.1084016
393000.0000000    0.1159931
393040.0000000    0.0989887
393080.0000000    0.1035488
393120.0000000    0.0937893
393160.0000000    0.1049907
393200.0000000    0.0970500
393240.0000000    0.1052722
393280.0000000    0.1002679
393320.0000000    0.1150020
393360.0000000    0.1056593
393400.0000000    0.1118249
393440.0000000    0.1110258
393480.0000000    0.1225606
393520.0000000    0.1159888
393560.0000000    0.1125259
393600.0000000    0.1050600
393640.0000000    0.1091396
393680.0000000    0.1046895
393720.0000000    0.1269454
393760.0000000    0.0970021
393800.0000000    0.0986564
393840.0000000    0.1074722
393880.0000000    0.1090971
393920.0000000    0.1124493
393960.0000000    0.1147715
394000.0000000    0.1179518
394040.0000000    0.1078133
394080.0000000    0.1056528
394120.0000000    0.1072777
394160.0000000    0.1085994
394200.0000000    0.1122164
394240.0000000    0.1004937
394280.0000000    0.0930605
394320.0000000    0.1110683
394360.0000000    0.1023934
394400.0000000    0.1116883
394440.0000000    0.0956336
394480.0000000    0.1028161
394520.0000000    0.1084675
394560.0000000    0.1234690
394600.0000000    0.1177553
394640.0000000    0.1076882
394680.0000000    0.1093151
394720.0000000    0.1170469
394760.0000000    0.1130756
394800.0000000    0.1147156
394840.0000000    0.1131717
394880.0000000    0.1132796
394920.0000000    0.1117079
394960.0000000    0.1140964
395000.0000000    0.1243234
395040.0000000    0.1138583
395080.0000000    0.1077261
395120.0000000    0.1098707
395160.0000000    0.1060803
395200.0000000    0.1097306
395240.0000000    0.1145097
395280.0000000    0.1141863
395320.0000000    0.1149598
395360.0000000    0.1104069
395400.0000000    0.1033408
395440.0000000    0.1175994
395480.0000000    0.1078538
395520.0000000    0.1087623
395560.0000000    0.1143372
395600.0000000    0.1068415
395640.0000000    0.1083751
395680.0000000    0.1160817
395720.0000000    0.1010450
395760.0000000    0.1094693
395800.0000000    0.1056570
395840.0000000    0.1190077
395880.0000000    0.1107127
395920.0000000    0.1076724
395960.0000000    0.1016642
396000.0000000    0.1040412
396040.0000000    0.1026324
396080.0000000    0.0989283
396120.0000000    0.0993021
396160.0000000    0.0895659
396200.0000000    0.0967435
396240.0000000    0.1076758
396280.0000000    0.1073786
396320.0000000    0.1008133
396360.0000000    0.1032284
396400.0000000    0.1029693
396440.0000000    0.1184555
396480.0000000    0.1100038
396520.0000000    0.0983246
396560.0000000    0.1057761
396600.0000000    0.1016602
396640.0000000    0.1045955
396680.0000000    0.1187879
396720.0000000    0.1007164
396760.0000000    0.1039388
396800.0000000    0.0990016
396840.0000000    0.0800888
396880.0000000    0.0958452
396920.0000000    0.0913546
396960.0000000    0.0963313
397000.0000000    0.0972177
397040.0000000    0.0927130
397080.0000000    0.1063915
397120.0000000    0.1065488
397160.0000000    0.0872321
397200.0000000    0.0914665
397240.0000000    0.0977163
397280.0000000    0.0985184
397320.0000000    0.1001809
397360.0000000    0.1058675
397400.0000000    0.0980652
397440.0000000    0.1011819
397480.0000000    0.1053706
397520.0000000    0.1089223
397560.0000000    0.0992969
397600.0000000    0.1077978
397640.0000000    0.1047609
397680.0000000    0.1061191
397720.0000000    0.1121572
397760.0000000    0.1101238
397800.0000000    0.1112448
397840.0000000    0.1046195
397880.0000000    0.1162554
397920.0000000    0.1065571
397960.0000000    0.0958086
398000.0000000    0.1046398
398040.0000000    0.1238042
398080.0000000    0.1136708
398120.0000000    0.1103974
398160.0000000    0.1186073
398200.0000000    0.1006412
398240.0000000    0.1109821
398280.0000000    0.1261017
398320.0000000    0.1286686
398360.0000000    0.1230438
398400.0000000    0.1208892
398440.0000000    0.1020932
398480.0000000    0.1143495
398520.0000000    0.1182119
398560.0000000    0.1088938
398600.0000000    0.1145584
398640.0000000    0.1221286
398680.0000000    0.1201544
398720.0000000    0.1210440
398760.0000000    0.1125331
398800.0000000    0.1182409
398840.0000000    0.1050411
398880.0000000    0.1136558
398920.0000000    0.1299007
398960.0000000    0.1118066
399000.0000000    0.1134072
399040.0000000    0.1123527
399080.0000000    0.1280888
399120.0000000    0.1189705
399160.0000000    0.1075788
399200.0000000    0.1081622
399240.0000000    0.1155343
399280.0000000    0.1217978
399320.0000000    0.1136946
399360.0000000    0.1145377
399400.0000000    0.1110771
399440.0000000    0.1260429
399480.0000000    0.1014846
399520.0000000    0.1057062
399560.0000000    0.1156214
399600.0000000    0.1082297
399640.0000000    0.1147297
399680.0000000    0.1115121
399720.0000000    0.1085276
399760.0000000    0.1232345
399800.0000000    0.1066918
399840.0000000    0.1314929
399880.0000000    0.1187427
399920.0000000    0.1172837
399960.0000000    0.1129969
400000.0000000    0.1193785
400040.0000000    0.1177743
400080.0000000    0.1316576
400120.0000000    0.1188976
400160.0000000    0.1162729
400200.0000000    0.1091191
400240.0000000    0.1157273
400280.0000000    0.1124412
400320.0000000    0.1010036
400360.0000000    0.1146905
400400.0000000    0.1077823
400440.0000000    0.1136715
400480.0000000    0.1034258
400520.0000000    0.1065197
400560.0000000    0.1108655
400600.0000000    0.1096265
400640.0000000    0.1019435
400680.0000000    0.1097155
400720.0000000    0.1153102
400760.0000000    0.1042646
400800.0000000    0.1070328
400840.0000000    0.1131701
400880.0000000    0.1021837
400920.0000000    0.0970100
400960.0000000    0.1211463
401000.0000000    0.1097931
401040.0000000    0.1087278
401080.0000000    0.1107408
401120.0000000    0.1116608
401160.0000000    0.1150017
401200.0000000    0.1095007
401240.0000000    0.1272186
401280.0000000    0.1052593
401320.0000000    0.1231958
401360.0000000    0.1070990
401400.0000000    0.1048285
401440.0000000    0.1141590
401480.0000000    0.1007287
401520.0000000    0.1113740
401560.0000000    0.1033058
401600.0000000    0.1033577
401640.0000000    0.1280031
401680.0000000    0.1115677
401720.0000000    0.1046188
401760.0000000    0.1099858
401800.0000000    0.1001708
401840.0000000    0.1121492
401880.0000000    0.0965910
401920.0000000    0.0987279
401960.0000000    0.1195297
402000.0000000    0.1051983
402040.0000000    0.1097170
402080.0000000    0.0964240
402120.0000000    0.1128548
402160.0000000    0.1008334
402200.0000000    0.1098518
402240.0000000    0.1193231
402280.0000000    0.1187982
402320.0000000    0.0980537
402360.0000000    0.1014381
402400.0000000    0.1123239
402440.0000000    0.1070324
402480.0000000    0.1089867
402520.0000000    0.0989022
402560.0000000    0.1110347
402600.0000000    0.1094635
402640.0000000    0.1255091
402680.0000000    0.1275403
402720.0000000    0.1038736
402760.0000000    0.1087394
402800.0000000    0.1047523
402840.0000000    0.1082079
402880.0000000    0.1050134
402920.0000000    0.1193249
402960.0000000    0.1010550
403000.0000000    0.1186712
403040.0000000    0.1137297
403080.0000000    0.1015690
403120.0000000    0.1107145
403160.0000000    0.1285813
403200.0000000    0.1180488
403240.0000000    0.1203422
403280.0000000    0.1211755
403320.0000000    0.1052123
403360.0000000    0.1197527
403400.0000000    0.1163992
403440.0000000    0.1282037
403480.0000000    0.1148228
403520.0000000    0.1113264
403560.0000000    0.1067239
403600.0000000    0.1194912
403640.0000000    0.1075638
403680.0000000    0.1205557
403720.0000000    0.1191073
403760.0000000    0.1195824
403800.0000000    0.1252207
403840.0000000    0.1218587
403880.0000000    0.1155606
403920.0000000    0.1270859
403960.0000000    0.1175226
404000.0000000    0.1084675
404040.0000000    0.1167694
404080.0000000    0.1133405
404120.0000000    0.1159984
404160.0000000    0.1116346
404200.0000000    0.1068721
404240.0000000    0.1235457
404280.0000000    0.1243787
404320.0000000    0.1189897
404360.0000000    0.1127631
404400.0000000    0.1147391
404440.0000000    0.1229622
404480.0000000    0.1209985
404520.0000000    0.1144053
404560.0000000    0.1164358
404600.0000000    0.1145451
404640.0000000    0.1147968
404680.0000000    0.1061765
404720.0000000    0.1137377
404760.0000000    0.1146143
404800.0000000    0.1114374
404840.0000000    0.0941887
404880.0000000    0.1006113
404920.0000000    0.1015790
404960.0000000    0.1106012
405000.0000000    0.1030814
405040.0000000    0.1062332
405080.0000000    0.1071562
405120.0000000    0.1128835
405160.0000000    0.1052156
405200.0000000    0.1093177
405240.0000000    0.1049835
405280.0000000    0.1092813
405320.0000000    0.1044979
405360.0000000    0.1067991
405400.0000000    0.1139111
405440.0000000    0.1181484
405480.0000000    0.1193531
405520.0000000    0.1097790
405560.0000000    0.1108235
405600.0000000    0.1163406
405640.0000000    0.1018047
405680.0000000    0.1051384
405720.0000000    0.1005205
405760.0000000    0.1012782
405800.0000000    0.0907681
405840.0000000    0.0999418
405880.0000000    0.0946887
405920.0000000    0.0985413
405960.0000000    0.1107170
406000.0000000    0.1019212
406040.0000000    0.0996568
406080.0000000    0.1008837
406120.0000000    0.1036272
406160.0000000    0.1020962
406200.0000000    0.0947762
406240.0000000    0.0984428
406280.0000000    0.0980716
406320.0000000    0.0955316
406360.0000000    0.0972337
406400.0000000    0.0890505
406440.0000000    0.1023204
406480.0000000    0.0952018
406520.0000000    0.0960414
406560.0000000    0.0871853
406600.0000000    0.0922275
406640.0000000    0.0930731
406680.0000000    0.1073258
406720.0000000    0.1180946
406760.0000000    0.1151928
406800.0000000    0.1025025
406840.0000000    0.0982011
406880.0000000    0.1083915
406920.0000000    0.0963979
406960.0000000    0.1058000
407000.0000000    0.1068035
407040.0000000    0.0978136
407080.0000000    0.1014859
407120.0000000    0.0893538
407160.0000000    0.1013747
407200.0000000    0.0983440
407240.0000000    0.1003278
407280.0000000    0.0941563
407320.0000000    0.0927501
407360.0000000    0.0993700
407400.0000000    0.1053116
407440.0000000    0.0944847
407480.0000000    0.0997742
407520.0000000    0.0919841
407560.0000000    0.0895550
407600.0000000    0.1065173
407640.0000000    0.0930998
407680.0000000    0.1072798
407720.0000000    0.0888778
407760.0000000    0.1090073
407800.0000000    0.1009918
407840.0000000    0.1213073
407880.0000000    0.0949355
407920.0000000    0.1075268
407960.0000000    0.1022239
408000.0000000    0.0998214
408040.0000000    0.1140687
408080.0000000    0.1079156
408120.0000000    0.1069059
408160.0000000    0.0998721
408200.0000000    0.0969959
408240.0000000    0.0908136
408280.0000000    0.0901977
408320.0000000    0.0947690
408360.0000000    0.0859263
408400.0000000    0.1009796
408440.0000000    0.0909307
408480.0000000    0.0951722
408520.0000000    0.0939438
408560.0000000    0.0994428
408600.0000000    0.0932115
408640.0000000    0.1025109
408680.0000000    0.1166272
408720.0000000    0.1075082
408760.0000000    0.0935204
408800.0000000    0.0964673
408840.0000000    0.1010436
408880.0000000    0.0955807
408920.0000000    0.0883474
408960.0000000    0.0962545
409000.0000000    0.1020826
409040.0000000    0.0896058
409080.0000000    0.1022399
409120.0000000    0.1024969
409160.0000000    0.1060006
409200.0000000    0.0982755
409240.0000000    0.1081089
409280.0000000    0.1018192
409320.0000000    0.0992673
409360.0000000    0.1018301
409400.0000000    0.1193795
409440.0000000    0.1131225
409480.0000000    0.1069110
409520.0000000    0.1127561
409560.0000000    0.1122892
409600.0000000    0.1120307
409640.0000000    0.0933551
409680.0000000    0.1046509
409720.0000000    0.1049305
409760.0000000    0.1009233
409800.0000000    0.0984011
409840.0000000    0.1018701
409880.0000000    0.1045066
409920.0000000    0.0954365
409960.0000000    0.1014933
410000.0000000    0.1066169
410040.0000000    0.0938458
410080.0000000    0.0946448
410120.0000000    0.0998690
410160.0000000    0.0914369
410200.0000000    0.0970986
410240.0000000    0.0912893
410280.0000000    0.1070416
410320.0000000    0.1081947
410360.0000000    0.1040696
410400.0000000    0.0891713
410440.0000000    0.1057641
410480.0000000    0.1067879
410520.0000000    0.0989784
410560.0000000    0.0942518
410600.0000000    0.0923953
410640.0000000    0.1005870
410680.0000000    0.1053733
410720.0000000    0.1049660
410760.0000000    0.1060540
410800.0000000    0.1182731
410840.0000000    0.1064967
410880.0000000    0.1108768
410920.0000000    0.1027965
410960.0000000    0.0975075
411000.0000000    0.0971271
411040.0000000    0.0983586
411080.0000000    0.1070900
411120.0000000    0.1004710
411160.0000000    0.0974099
411200.0000000    0.0893681
411240.0000000    0.1041717
411280.0000000    0.1040180
411320.0000000    0.0911477
411360.0000000    0.0909619
411400.0000000    0.1037477
411440.0000000    0.0954359
411480.0000000    0.0975299
411520.0000000    0.0904593
411560.0000000    0.0919190
411600.0000000    0.0962179
411640.0000000    0.0936725
411680.0000000    0.0993633
411720.0000000    0.0956725
411760.0000000    0.1089710
411800.0000000    0.1027362
411840.0000000    0.0957094
411880.0000000    0.0982344
411920.0000000    0.1012219
411960.0000000    0.0931252
412000.0000000    0.0954832
412040.0000000    0.0941775
412080.0000000    0.0935855
412120.0000000    0.0873793
412160.0000000    0.1040149
412200.0000000    0.1001943
412240.0000000    0.0963895
412280.0000000    0.0991983
412320.0000000    0.0950864
412360.0000000    0.1006104
412400.0000000    0.1066001
412440.0000000    0.0944697
412480.0000000    0.1005149
412520.0000000    0.1071860
412560.0000000    0.0943735
412600.0000000    0.1045055
412640.0000000    0.1121880
412680.0000000    0.1019649
412720.0000000    0.0861857
412760.0000000    0.0967983
412800.0000000    0.0957310
412840.0000000    0.0946470
412880.0000000    0.0913848
412920.0000000    0.0864877
412960.0000000    0.1024369
413000.0000000    0.0906755
413040.0000000    0.0993263
413080.0000000    0.0942422
413120.0000000    0.0919094
413160.0000000    0.1005494
413200.0000000    0.0921104
413240.0000000    0.1013235
413280.0000000    0.0961049
413320.0000000    0.0855920
413360.0000000    0.0953679
413400.0000000    0.0995373
413440.0000000    0.0956912
413480.0000000    0.0912212
413520.0000000    0.1000546
413560.0000000    0.1023023
413600.0000000    0.0978700
413640.0000000    0.1056750
413680.0000000    0.1194604
413720.0000000    0.0998036
413760.0000000    0.1075279
413800.0000000    0.0989952
413840.0000000    0.1010467
413880.0000000    0.1064287
413920.0000000    0.1106491
413960.0000000    0.1109387
414000.0000000    0.1104416
414040.0000000    0.1041409
414080.0000000    0.1002991
414120.0000000    0.0999705
414160.0000000    0.1094667
414200.0000000    0.1146197
414240.0000000    0.1100856
414280.0000000    0.1140382
414320.0000000    0.0978104
414360.0000000    0.0910132
414400.0000000    0.0932653
414440.0000000    0.0869878
414480.0000000    0.0948619
414520.0000000    0.1061075
414560.0000000    0.0958959
414600.0000000    0.1080377
414640.0000000    0.0948697
414680.0000000    0.0979296
414720.0000000    0.1033398
414760.0000000    0.1140224
414800.0000000    0.1179413
414840.0000000    0.1184170
414880.0000000    0.1147238
414920.0000000    0.1092169
414960.0000000    0.1098273
415000.0000000    0.0986580
415040.0000000    0.1089101
415080.0000000    0.1049479
415120.0000000    0.0926513
415160.0000000    0.1054724
415200.0000000    0.0900011
415240.0000000    0.0902687
415280.0000000    0.0928608
415320.0000000    0.0955817
415360.0000000    0.0960696
415400.0000000    0.1001532
415440.0000000    0.1021092
415480.0000000    0.1029750
415520.0000000    0.0990348
415560.0000000    0.1014094
415600.0000000    0.0995528
415640.0000000    0.1101603
415680.0000000    0.1157979
415720.0000000    0.1121168
415760.0000000    0.1098256
415800.0000000    0.1021585
415840.0000000    0.1069545
415880.0000000    0.1051932
415920.0000000    0.1019391
415960.0000000    0.0997509
416000.0000000    0.0938958
416040.0000000    0.0946020
416080.0000000    0.0911369
416120.0000000    0.0920812
416160.0000000    0.0948087
416200.0000000    0.0984281
416240.0000000    0.0966686
416280.0000000    0.0876556
416320.0000000    0.1014896
416360.0000000    0.1043204
416400.0000000    0.0968023
416440.0000000    0.1040650
416480.0000000    0.1010168
416520.0000000    0.0937776
416560.0000000    0.1042333
416600.0000000    0.1099781
416640.0000000    0.1036497
416680.0000000    0.0990366
416720.0000000    0.1042079
416760.0000000    0.1045977
416800.0000000    0.0980541
416840.0000000    0.1066026
416880.0000000    0.1029370
416920.0000000    0.1194957
416960.0000000    0.1056569
417000.0000000    0.1016044
417040.0000000    0.1021023
417080.0000000    0.1043854
417120.0000000    0.0972217
417160.0000000    0.1107956
417200.0000000    0.1171655
417240.0000000    0.1171999
417280.0000000    0.0976611
417320.0000000    0.1109108
417360.0000000    0.1032273
417400.0000000    0.0917517
417440.0000000    0.1124771
417480.0000000    0.1018792
417520.0000000    0.1020660
417560.0000000    0.1092694
417600.0000000    0.1189141
417640.0000000    0.0967697
417680.0000000    0.1002919
417720.0000000    0.1061888
417760.0000000    0.0966996
417800.0000000    0.0988812
417840.0000000    0.0951722
417880.0000000    0.1074798
417920.0000000    0.1154088
417960.0000000    0.1018047
418000.0000000    0.1103450
418040.0000000    0.0925199
418080.0000000    0.1097017
418120.0000000    0.1064748
418160.0000000    0.1017918
418200.0000000    0.0929935
418240.0000000    0.1092378
418280.0000000    0.1055886
418320.0000000    0.1090467
418360.0000000    0.1162745
418400.0000000    0.1063047
418440.0000000    0.1108870
418480.0000000    0.1125796
418520.0000000    0.1108692
418560.0000000    0.1134506
418600.0000000    0.1081391
418640.0000000    0.1128054
418680.0000000    0.1176731
418720.0000000    0.1053951
418760.0000000    0.1053496
418800.0000000    0.1105655
418840.0000000    0.1098145
418880.0000000    0.0963215
418920.0000000    0.1154322
418960.0000000    0.1052402
419000.0000000    0.1124450
419040.0000000    0.1189880
419080.0000000    0.1151824
419120.0000000    0.1069618
419160.0000000    0.1026987
419200.0000000    0.1172949
419240.0000000    0.1191484
419280.0000000    0.1108991
419320.0000000    0.1118594
419360.0000000    0.1068718
419400.0000000    0.1171709
419440.0000000    0.1153964
419480.0000000    0.1087176
419520.0000000    0.1056844
419560.0000000    0.1075859
419600.0000000    0.1159584
419640.0000000    0.1046982
419680.0000000    0.1072502
419720.0000000    0.1102847
419760.0000000    0.1168599
419800.0000000    0.1128010
419840.0000000    0.1157556
419880.0000000    0.1059851
419920.0000000    0.1230377
419960.0000000    0.1129898
420000.0000000    0.1126628
420040.0000000    0.1057622
420080.0000000    0.1062951
420120.0000000    0.1082301
420160.0000000    0.0989281
420200.0000000    0.1081790
420240.0000000    0.1204374
420280.0000000    0.1068958
420320.0000000    0.1001048
420360.0000000    0.1095340
420400.0000000    0.1099339
420440.0000000    0.1182420
420480.0000000    0.0996056
420520.0000000    0.1087022
420560.0000000    0.1154636
420600.0000000    0.0984884
420640.0000000    0.1057403
420680.0000000    0.1122947
420720.0000000    0.1132512
420760.0000000    0.1036366
420800.0000000    0.1182184
420840.0000000    0.1131744
420880.0000000    0.1101227
420920.0000000    0.1267584
420960.0000000    0.1281330
421000.0000000    0.1113304
421040.0000000    0.1214261
421080.0000000    0.1168216
421120.0000000    0.1110028
421160.0000000    0.1214479
421200.0000000    0.1058819
421240.0000000    0.1096155
421280.0000000    0.1078238
421320.0000000    0.1047388
421360.0000000    0.1091989
421400.0000000    0.1076481
421440.0000000    0.1109335
421480.0000000    0.1019545
421520.0000000    0.1119888
421560.0000000    0.1139761
421600.0000000    0.1175023
421640.0000000    0.1195004
421680.0000000    0.1195782
421720.0000000    0.1104122
421760.0000000    0.1066102
421800.0000000    0.1194327
421840.0000000    0.1094005
421880.0000000    0.1022567
421920.0000000    0.1065166
421960.0000000    0.1133510
422000.0000000    0.1118839
422040.0000000    0.1029129
422080.0000000    0.1079755
422120.0000000    0.1053098
422160.0000000    0.1081549
422200.0000000    0.1064139
422240.0000000    0.1094969
422280.0000000    0.1095852
422320.0000000    0.1196134
422360.0000000    0.1178920
422400.0000000    0.0953393
422440.0000000    0.1149067
422480.0000000    0.1047076
422520.0000000    0.0964738
422560.0000000    0.0996972
422600.0000000    0.1000558
422640.0000000    0.1007982
422680.0000000    0.1073457
422720.0000000    0.1025063
422760.0000000    0.1170962
422800.0000000    0.1061594
422840.0000000    0.1117608
422880.0000000    0.1042958
422920.0000000    0.0951306
422960.0000000    0.0985764
423000.0000000    0.1171048
423040.0000000    0.1134313
423080.0000000    0.1095069
423120.0000000    0.1090419
423160.0000000    0.1082276
423200.0000000    0.1027844
423240.0000000    0.1023559
423280.0000000    0.1070410
423320.0000000    0.1058029
423360.0000000    0.1022392
423400.0000000    0.1071181
423440.0000000    0.1062621
423480.0000000    0.1009371
423520.0000000    0.1095304
423560.0000000    0.1130729
423600.0000000    0.1097438
423640.0000000    0.1077662
423680.0000000    0.1031222
423720.0000000    0.1107741
423760.0000000    0.1180674
423800.0000000    0.1067612
423840.0000000    0.1031201
423880.0000000    0.1194180
423920.0000000    0.1169454
423960.0000000    0.1197546
424000.0000000    0.1144718
424040.0000000    0.1081233
424080.0000000    0.1194055
424120.0000000    0.1197711
424160.0000000    0.1139701
424200.0000000    0.1081040
424240.0000000    0.1050165
424280.0000000    0.1073373
424320.0000000    0.1024464
424360.0000000    0.1027051
424400.0000000    0.0943693
424440.0000000    0.1058521
424480.0000000    0.1023962
424520.0000000    0.1007647
424560.0000000    0.0996926
424600.0000000    0.1059172
424640.0000000    0.1029422
424680.0000000    0.1075089
424720.0000000    0.1051326
424760.0000000    0.1134227
424800.0000000    0.1080162
424840.0000000    0.0908816
424880.0000000    0.0990997
424920.0000000    0.1072683
424960.0000000    0.1022268
425000.0000000    0.0985049
425040.0000000    0.1036532
425080.0000000    0.1013356
425120.0000000    0.1058948
425160.0000000    0.0985640
425200.0000000    0.1005765
425240.0000000    0.1072500
425280.0000000    0.1257257
425320.0000000    0.1042676
425360.0000000    0.1145458
425400.0000000    0.1150964
425440.0000000    0.1151964
425480.0000000    0.1121739
425520.0000000    0.1209599
425560.0000000    0.1147706
425600.0000000    0.1042396
425640.0000000    0.1077466
425680.0000000    0.1022197
425720.0000000    0.1126121
425760.0000000    0.1061731
425800.0000000    0.1000362
425840.0000000    0.1020523
425880.0000000    0.0990089
425920.0000000    0.0904780
425960.0000000    0.0960639
426000.0000000    0.0949828
426040.0000000    0.0983959
426080.0000000    0.0981805
426120.0000000    0.1171747
426160.0000000    0.1098995
426200.0000000    0.1026083
426240.0000000    0.1135155
426280.0000000    0.1056409
426320.0000000    0.0984750
426360.0000000    0.1083951
426400.0000000    0.0966409
426440.0000000    0.1037322
426480.0000000    0.1035943
426520.0000000    0.1134827
426560.0000000    0.1018778
426600.0000000    0.0993437
426640.0000000    0.1009695
426680.0000000    0.1059076
426720.0000000    0.0952125
426760.0000000    0.1061195
426800.0000000    0.1114147
426840.0000000    0.1062736
426880.0000000    0.0966081
426920.0000000    0.0976323
426960.0000000    0.0974173
427000.0000000    0.0974707
427040.0000000    0.0998910
427080.0000000    0.0911150
427120.0000000    0.0944932
427160.0000000    0.1079838
427200.0000000    0.0939707
427240.0000000    0.1108508
427280.0000000    0.0927299
427320.0000000    0.0993889
427360.0000000    0.0852976
427400.0000000    0.0897702
427440.0000000    0.0867394
427480.0000000    0.0976749
427520.0000000    0.0874151
427560.0000000    0.0868372
427600.0000000    0.0965582
427640.0000000    0.0944807
427680.0000000    0.0922088
427720.0000000    0.1000748
427760.0000000    0.0996614
427800.0000000    0.0949978
427840.0000000    0.1068986
427880.0000000    0.0921686
427920.0000000    0.0918545
427960.0000000    0.0929811
428000.0000000    0.0856841
428040.0000000    0.0951618
428080.0000000    0.0856723
428120.0000000    0.0854648
428160.0000000    0.0889901
428200.0000000    0.0982579
428240.0000000    0.0868034
428280.0000000    0.0939041
428320.0000000    0.0957471
428360.0000000    0.0891124
428400.0000000    0.0888206
428440.0000000    0.0852360
428480.0000000    0.1044874
428520.0000000    0.1013673
428560.0000000    0.1019412
428600.0000000    0.1012893
428640.0000000    0.1059423
428680.0000000    0.1016782
428720.0000000    0.1038194
428760.0000000    0.1001196
428800.0000000    0.1090676
428840.0000000    0.1077553
428880.0000000    0.0996733
428920.0000000    0.0981205
428960.0000000    0.1077394
429000.0000000    0.1002702
429040.0000000    0.1080933
429080.0000000    0.1211088
429120.0000000    0.1095835
429160.0000000    0.0986815
429200.0000000    0.1089465
429240.0000000    0.1012728
429280.0000000    0.1129036
429320.0000000    0.1119581
429360.0000000    0.0989349
429400.0000000    0.1025545
429440.0000000    0.1036632
429480.0000000    0.1083630
429520.0000000    0.1039983
429560.0000000    0.1083446
429600.0000000    0.1028783
429640.0000000    0.1026841
429680.0000000    0.0996590
429720.0000000    0.1067162
429760.0000000    0.0988262
429800.0000000    0.1122973
429840.0000000    0.1135807
429880.0000000    0.1103616
429920.0000000    0.1132173
429960.0000000    0.1015587
430000.0000000    0.1199037
430040.0000000    0.1101608
430080.0000000    0.1084772
430120.0000000    0.1095765
430160.0000000    0.1160178
430200.0000000    0.1014206
430240.0000000    0.1069182
430280.0000000    0.0999517
430320.0000000    0.1014836
430360.0000000    0.1057712
430400.0000000    0.0992553
430440.0000000    0.1000340
430480.0000000    0.1207703
430520.0000000    0.1064434
430560.0000000    0.1044949
430600.0000000    0.1138580
430640.0000000    0.1104563
430680.0000000    0.1225110
430720.0000000    0.1092023
430760.0000000    0.1043365
430800.0000000    0.1071521
430840.0000000    0.0989377
430880.0000000    0.1091057
430920.0000000    0.1072781
430960.0000000    0.1026382
431000.0000000    0.1036433
431040.0000000    0.1076972
431080.0000000    0.0967864
431120.0000000    0.1105920
431160.0000000    0.1109106
431200.0000000    0.0977795
431240.0000000    0.1018201
431280.0000000    0.0952427
431320.0000000    0.0956808
431360.0000000    0.1106464
431400.0000000    0.1039643
431440.0000000    0.1150158
431480.0000000    0.1132822
431520.0000000    0.1124636
431560.0000000    0.1072577
431600.0000000    0.0961356
431640.0000000    0.1020785
431680.0000000    0.1068676
431720.0000000    0.0997677
431760.0000000    0.0963346
431800.0000000    0.0990199
431840.0000000    0.0959535
431880.0000000    0.0933250
431920.0000000    0.1052796
431960.0000000    0.0954771
432000.0000000    0.1063658
432040.0000000    0.0890443
432080.0000000    0.0984104
432120.0000000    0.0848494
432160.0000000    0.0930999
432200.0000000    0.1051434
432240.0000000    0.1119477
432280.0000000    0.1186390
432320.0000000    0.1189806
432360.0000000    0.1084746
432400.0000000    0.1155549
432440.0000000    0.1177058
432480.0000000    0.1076325
432520.0000000    0.1054478
432560.0000000    0.1187755
432600.0000000    0.1143886
432640.0000000    0.1123457
432680.0000000    0.1080399
432720.0000000    0.1153625
432760.0000000    0.1055594
432800.0000000    0.1154168
432840.0000000    0.1081205
432880.0000000    0.1057943
432920.0000000    0.1085668
432960.0000000    0.1055050
433000.0000000    0.0990512
433040.0000000    0.1077096
433080.0000000    0.1024224
433120.0000000    0.1004286
433160.0000000    0.0988866
433200.0000000    0.1085191
433240.0000000    0.1106343
433280.0000000    0.1036621
433320.0000000    0.1143980
433360.0000000    0.1061147
433400.0000000    0.1101485
433440.0000000    0.1153081
433480.0000000    0.1085406
433520.0000000    0.1050410
433560.0000000    0.0942120
433600.0000000    0.1109634
433640.0000000    0.1081505
433680.0000000    0.0963622
433720.0000000    0.1152925
433760.0000000    0.1087160
433800.0000000    0.1138320
433840.0000000    0.1038310
433880.0000000    0.1021504
433920.0000000    0.1078896
433960.0000000    0.1151290
434000.0000000    0.1060553
434040.0000000    0.1042269
434080.0000000    0.1012417
434120.0000000    0.1109689
434160.0000000    0.1046456
434200.0000000    0.1005273
434240.0000000    0.1044956
434280.0000000    0.0912333
434320.0000000    0.0847662
434360.0000000    0.1023637
434400.0000000    0.0945021
434440.0000000    0.1043897
434480.0000000    0.0949610
434520.0000000    0.0992981
434560.0000000    0.1174882
434600.0000000    0.1048756
434640.0000000    0.1012873
434680.0000000    0.0972775
434720.0000000    0.1044039
434760.0000000    0.1012235
434800.0000000    0.0986280
434840.0000000    0.0986922
434880.0000000    0.0982306
434920.0000000    0.1018401
434960.0000000    0.0998649
435000.0000000    0.1045723
435040.0000000    0.0996114
435080.0000000    0.1165619
435120.0000000    0.1083839
435160.0000000    0.1086248
435200.0000000    0.1142493
435240.0000000    0.1162241
435280.0000000    0.1024253
435320.0000000    0.1009035
435360.0000000    0.1064112
435400.0000000    0.0972790
435440.0000000    0.0988559
435480.0000000    0.0968910
435520.0000000    0.1177771
435560.0000000    0.1128176
435600.0000000    0.1083928
435640.0000000    0.1194330
435680.0000000    0.1013527
435720.0000000    0.1188035
435760.0000000    0.1173936
435800.0000000    0.1166301
435840.0000000    0.1299819
435880.0000000    0.1165974
435920.0000000    0.1116399
435960.0000000    0.1185497
436000.0000000    0.1195547
436040.0000000    0.1148007
436080.0000000    0.1223276
436120.0000000    0.1139682
436160.0000000    0.1130411
436200.0000000    0.1162550
436240.0000000    0.1079416
436280.0000000    0.1131393
436320.0000000    0.1185013
436360.0000000    0.1156057
436400.0000000    0.1134690
436440.0000000    0.1059661
436480.0000000    0.1152913
436520.0000000    0.1046547
436560.0000000    0.0985254
436600.0000000    0.1100130
436640.0000000    0.1121304
436680.0000000    0.1074540
436720.0000000    0.1109943
436760.0000000    0.1105408
436800.0000000    0.1084959
436840.0000000    0.1132696
436880.0000000    0.1135700
436920.0000000    0.1111699
436960.0000000    0.1109053
437000.0000000    0.1166138
437040.0000000    0.1191088
437080.0000000    0.1364620
437120.0000000    0.1195191
437160.0000000    0.1211633
437200.0000000    0.1265944
437240.0000000    0.1164300
437280.0000000    0.1153080
437320.0000000    0.1082361
437360.0000000    0.1081893
437400.0000000    0.1084176
437440.0000000    0.1190221
437480.0000000    0.0987496
437520.0000000    0.0938216
437560.0000000    0.1039883
437600.0000000    0.1071576
437640.0000000    0.1141936
437680.0000000    0.1189227
437720.0000000    0.1103674
437760.0000000    0.1314445
437800.0000000    0.1072236
437840.0000000    0.1178881
437880.0000000    0.1044149
437920.0000000    0.1185396
437960.0000000    0.1118464
438000.0000000    0.1176184
438040.0000000    0.1127593
438080.0000000    0.1173583
438120.0000000    0.1186659
438160.0000000    0.1290529
438200.0000000    0.1094993
438240.0000000    0.1065641
438280.0000000    0.1053646
438320.0000000    0.1058092
438360.0000000    0.1253647
438400.0000000    0.1117268
438440.0000000    0.1101529
438480.0000000    0.1223179
438520.0000000    0.1039333
438560.0000000    0.1094414
438600.0000000    0.1010041
438640.0000000    0.0974258
438680.0000000    0.1044539
438720.0000000    0.1083076
438760.0000000    0.1150904
438800.0000000    0.1026974
438840.0000000    0.1106334
438880.0000000    0.1165683
438920.0000000    0.1134204
438960.0000000    0.1168708
439000.0000000    0.1121887
439040.0000000    0.1053843
439080.0000000    0.1091517
439120.0000000    0.1224088
439160.0000000    0.1126031
439200.0000000    0.1231506
439240.0000000    0.1368661
439280.0000000    0.1111082
439320.0000000    0.1210226
439360.0000000    0.1196799
439400.0000000    0.1129319
439440.0000000    0.1205842
439480.0000000    0.0996610
439520.0000000    0.1098334
439560.0000000    0.0962290
439600.0000000    0.1150751
439640.0000000    0.1083439
439680.0000000    0.1034381
439720.0000000    0.1063512
439760.0000000    0.1053669
439800.0000000    0.1201310
439840.0000000    0.1060100
439880.0000000    0.1198599
439920.0000000    0.1195671
439960.0000000    0.1185645
440000.0000000    0.1183673
440040.0000000    0.1035243
440080.0000000    0.1206528
440120.0000000    0.1204226
440160.0000000    0.1093876
440200.0000000    0.1076241
440240.0000000    0.1101812
440280.0000000    0.1111897
440320.0000000    0.1220622
440360.0000000    0.1055534
440400.0000000    0.0987403
440440.0000000    0.0984726
440480.0000000    0.1018171
440520.0000000    0.1001137
440560.0000000    0.0995538
440600.0000000    0.1100511
440640.0000000    0.1067630
440680.0000000    0.1012094
440720.0000000    0.0901570
440760.0000000    0.0963319
440800.0000000    0.1006463
440840.0000000    0.1171676
440880.0000000    0.0962497
440920.0000000    0.1034686
440960.0000000    0.1004953
441000.0000000    0.1006307
441040.0000000    0.1143476
441080.0000000    0.1100321
441120.0000000    0.1040596
441160.0000000    0.0976728
441200.0000000    0.1009223
441240.0000000    0.1028989
441280.0000000    0.1174627
441320.0000000    0.1116342
441360.0000000    0.1154865
441400.0000000    0.1257349
441440.0000000    0.1160377
441480.0000000    0.1161835
441520.0000000    0.1151335
441560.0000000    0.1102942
441600.0000000    0.1073691
441640.0000000    0.1201548
441680.0000000    0.1306700
441720.0000000    0.1178949
441760.0000000    0.1125839
441800.0000000    0.1114003
441840.0000000    0.1182141
441880.0000000    0.1178267
441920.0000000    0.1243852
441960.0000000    0.1173039
442000.0000000    0.1173150
442040.0000000    0.1226262
442080.0000000    0.1206428
442120.0000000    0.1213811
442160.0000000    0.1250166
442200.0000000    0.1215520
442240.0000000    0.1232380
442280.0000000    0.1170635
442320.0000000    0.1189879
442360.0000000    0.1191512
442400.0000000    0.1196771
442440.0000000    0.1171748
442480.0000000    0.1097366
442520.0000000    0.1163443
442560.0000000    0.1232689
442600.0000000    0.1134766
442640.0000000    0.1209006
442680.0000000    0.1112504
442720.0000000    0.1094824
442760.0000000    0.1144593
442800.0000000    0.1080735
442840.0000000    0.1001989
442880.0000000    0.1029115
442920.0000000    0.1028839
442960.0000000    0.0986285
443000.0000000    0.1087716
443040.0000000    0.1137142
443080.0000000    0.0962212
443120.0000000    0.1139617
443160.0000000    0.0966040
443200.0000000    0.1202891
443240.0000000    0.1189778
443280.0000000    0.1150946
443320.0000000    0.1045063
443360.0000000    0.1053981
443400.0000000    0.1186399
443440.0000000    0.1083263
443480.0000000    0.1206988
443520.0000000    0.1291464
443560.0000000    0.1051199
443600.0000000    0.1107270
443640.0000000    0.1144697
443680.0000000    0.1014658
443720.0000000    0.1049261
443760.0000000    0.1051866
443800.0000000    0.1110370
443840.0000000    0.1281506
443880.0000000    0.1218436
443920.0000000    0.1089727
443960.0000000    0.1073185
444000.0000000    0.1083446
444040.0000000    0.1127143
444080.0000000    0.1097273
444120.0000000    0.1052650
444160.0000000    0.0954107
444200.0000000    0.1145845
444240.0000000    0.1148775
444280.0000000    0.1028149
444320.0000000    0.1089112
444360.0000000    0.1050091
444400.0000000    0.1062788
444440.0000000    0.1126549
444480.0000000    0.1176519
444520.0000000    0.1087798
444560.0000000    0.1191739
444600.0000000    0.1167106
444640.0000000    0.1091986
444680.0000000    0.1123798
444720.0000000    0.1211741
444760.0000000    0.1203441
444800.0000000    0.1163087
444840.0000000    0.1253424
444880.0000000    0.1140335
444920.0000000    0.1144465
444960.0000000    0.1083796
445000.0000000    0.1090782
445040.0000000    0.1082151
445080.0000000    0.1107518
445120.0000000    0.1037946
445160.0000000    0.1283486
445200.0000000    0.1041457
445240.0000000    0.1052287
445280.0000000    0.1051229
445320.0000000    0.1054331
445360.0000000    0.0990698
445400.0000000    0.0957979
445440.0000000    0.1003973
445480.0000000    0.1091981
445520.0000000    0.1040512
445560.0000000    0.1044832
445600.0000000    0.1052047
445640.0000000    0.1136309
445680.0000000    0.0969410
445720.0000000    0.1150437
445760.0000000    0.1060344
445800.0000000    0.1105283
445840.0000000    0.1051021
445880.0000000    0.1074899
445920.0000000    0.1048928
445960.0000000    0.1053772
446000.0000000    0.1089846
446040.0000000    0.1157150
446080.0000000    0.1134352
446120.0000000    0.1212312
446160.0000000    0.1161431
446200.0000000    0.1077624
446240.0000000    0.1151327
446280.0000000    0.1104618
446320.0000000    0.1051243
446360.0000000    0.1108168
446400.0000000    0.1232918
446440.0000000    0.1135658
446480.0000000    0.1039864
446520.0000000    0.1037573
446560.0000000    0.1038943
446600.0000000    0.1035999
446640.0000000    0.0980842
446680.0000000    0.0968502
446720.0000000    0.0986325
446760.0000000    0.1135870
446800.0000000    0.1140264
446840.0000000    0.1000505
446880.0000000    0.1044980
446920.0000000    0.1147786
446960.0000000    0.0984519
447000.0000000    0.1107022
447040.0000000    0.0990207
447080.0000000    0.1108844
447120.0000000    0.1077514
447160.0000000    0.0943245
447200.0000000    0.0974300
447240.0000000    0.0967469
447280.0000000    0.1032623
447320.0000000    0.1027454
447360.0000000    0.1049153
447400.0000000    0.1059754
447440.0000000    0.1121697
447480.0000000    0.1043042
447520.0000000    0.0972211
447560.0000000    0.0978772
447600.0000000    0.1002167
447640.0000000    0.0990126
447680.0000000    0.0995525
447720.0000000    0.0984434
447760.0000000    0.0945463
447800.0000000    0.0914414
447840.0000000    0.1011120
447880.0000000    0.0985096
447920.0000000    0.0900759
447960.0000000    0.0989664
448000.0000000    0.0946253
448040.0000000    0.0968521
448080.0000000    0.1000169
448120.0000000    0.1015038
448160.0000000    0.1011761
448200.0000000    0.0950921
448240.0000000    0.0969022
448280.0000000    0.1017520
448320.0000000    0.1081580
448360.0000000    0.0995042
448400.0000000    0.0982572
448440.0000000    0.1035704
448480.0000000    0.0930739
448520.0000000    0.1012957
448560.0000000    0.1006467
448600.0000000    0.1049681
448640.0000000    0.0980381
448680.0000000    0.1042940
448720.0000000    0.1033443
448760.0000000    0.1204421
448800.0000000    0.1120272
448840.0000000    0.1074884
448880.0000000    0.1046882
448920.0000000    0.1054029
448960.0000000    0.1096016
449000.0000000    0.1055343
449040.0000000    0.1044637
449080.0000000    0.1081669
449120.0000000    0.1023534
449160.0000000    0.1113934
449200.0000000    0.1093056
449240.0000000    0.1051743
449280.0000000    0.1182574
449320.0000000    0.1045887
449360.0000000    0.1118157
449400.0000000    0.1099687
449440.0000000    0.1050049
449480.0000000    0.1104052
449520.0000000    0.1022352
449560.0000000    0.1218581
449600.0000000    0.1203218
449640.0000000    0.1135230
449680.0000000    0.1112378
449720.0000000    0.1215557
449760.0000000    0.1186516
449800.0000000    0.1353819
449840.0000000    0.1209618
449880.0000000    0.1307660
449920.0000000    0.1250987
449960.0000000    0.1239009
450000.0000000    0.1120513
450040.0000000    0.1183872
450080.0000000    0.1193447
450120.0000000    0.1192886
450160.0000000    0.1158473
450200.0000000    0.1192351
450240.0000000    0.1133186
450280.0000000    0.1084615
450320.0000000    0.1134143
450360.0000000    0.1191126
450400.0000000    0.1163865
450440.0000000    0.1262843
450480.0000000    0.1028250
450520.0000000    0.1046455
450560.0000000    0.1032310
450600.0000000    0.1122682
450640.0000000    0.1040509
450680.0000000    0.1117597
450720.0000000    0.0974361
450760.0000000    0.1056406
450800.0000000    0.1099847
450840.0000000    0.1031547
450880.0000000    0.1137627
450920.0000000    0.1156850
450960.0000000    0.1022663
451000.0000000    0.0963287
451040.0000000    0.1023670
451080.0000000    0.0988405
451120.0000000    0.0997809
451160.0000000    0.1034516
451200.0000000    0.0949160
451240.0000000    0.1038926
451280.0000000    0.0970317
451320.0000000    0.1019524
451360.0000000    0.0962214
451400.0000000    0.1042819
451440.0000000    0.1031656
451480.0000000    0.1118700
451520.0000000    0.1059054
451560.0000000    0.1007473
451600.0000000    0.1014966
451640.0000000    0.0949369
451680.0000000    0.0943733
451720.0000000    0.1024167
451760.0000000    0.1177036
451800.0000000    0.1143211
451840.0000000    0.1093020
451880.0000000    0.1174162
451920.0000000    0.1002267
451960.0000000    0.1060040
452000.0000000    0.1069778
452040.0000000    0.0996621
452080.0000000    0.1043784
452120.0000000    0.1197756
452160.0000000    0.1125978
452200.0000000    0.1113652
452240.0000000    0.1066968
452280.0000000    0.1108743
452320.0000000    0.1046932
452360.0000000    0.1047785
452400.0000000    0.1107363
452440.0000000    0.0982372
452480.0000000    0.1070039
452520.0000000    0.1084376
452560.0000000    0.1092231
452600.0000000    0.1095572
452640.0000000    0.1038840
452680.0000000    0.1159479
452720.0000000    0.1111516
452760.0000000    0.1067481
452800.0000000    0.1106902
452840.0000000    0.1039833
452880.0000000    0.1063325
452920.0000000    0.1179573
452960.0000000    0.1066549
453000.0000000    0.1151353
453040.0000000    0.1060623
453080.0000000    0.1142010
453120.0000000    0.1066727
453160.0000000    0.1004176
453200.0000000    0.1079555
453240.0000000    0.0994695
453280.0000000    0.0965272
453320.0000000    0.1046750
453360.0000000    0.1080503
453400.0000000    0.1120566
453440.0000000    0.1083750
453480.0000000    0.1101027
453520.0000000    0.1035367
453560.0000000    0.1110259
453600.0000000    0.0958679
453640.0000000    0.1054858
453680.0000000    0.1190407
453720.0000000    0.1181213
453760.0000000    0.1251247
453800.0000000    0.1132017
453840.0000000    0.1120716
453880.0000000    0.1258584
453920.0000000    0.1125238
453960.0000000    0.1100871
454000.0000000    0.1022671
454040.0000000    0.0953126
454080.0000000    0.1000053
454120.0000000    0.0955979
454160.0000000    0.1120410
454200.0000000    0.1108711
454240.0000000    0.1093746
454280.0000000    0.1100804
454320.0000000    0.1201590
454360.0000000    0.1062588
454400.0000000    0.1215624
454440.0000000    0.1215192
454480.0000000    0.1116177
454520.0000000    0.1129304
454560.0000000    0.1331967
454600.0000000    0.1190846
454640.0000000    0.1098246
454680.0000000    0.1173078
454720.0000000    0.1383812
454760.0000000    0.1315885
454800.0000000    0.1129647
454840.0000000    0.1109324
454880.0000000    0.1209485
454920.0000000    0.1048343
454960.0000000    0.1207097
455000.0000000    0.1235830
455040.0000000    0.1223728
455080.0000000    0.1214800
455120.0000000    0.1114216
455160.0000000    0.1214775
455200.0000000    0.1279266
455240.0000000    0.1139040
455280.0000000    0.1137238
455320.0000000    0.1165978
455360.0000000    0.1140918
455400.0000000    0.1146224
455440.0000000    0.1030957
455480.0000000    0.1145473
455520.0000000    0.0965807
455560.0000000    0.0940383
455600.0000000    0.1029218
455640.0000000    0.0969026
455680.0000000    0.1000138
455720.0000000    0.1069978
455760.0000000    0.1107833
455800.0000000    0.1236664
455840.0000000    0.1267021
455880.0000000    0.1086786
455920.0000000    0.1016587
455960.0000000    0.1217730
456000.0000000    0.1081661
456040.0000000    0.1049878
456080.0000000    0.1005409
456120.0000000    0.0978563
456160.0000000    0.1082999
456200.0000000    0.1100522
456240.0000000    0.1054489
456280.0000000    0.0914961
456320.0000000    0.1014733
456360.0000000    0.0959323
456400.0000000    0.1023549
456440.0000000    0.0931563
456480.0000000    0.0971158
456520.0000000    0.0973997
456560.0000000    0.0936315
456600.0000000    0.0914839
456640.0000000    0.0938202
456680.0000000    0.0915469
456720.0000000    0.0967088
456760.0000000    0.0974347
456800.0000000    0.0978957
456840.0000000    0.1104084
456880.0000000    0.1020051
456920.0000000    0.0968230
456960.0000000    0.0970789
457000.0000000    0.0943046
457040.0000000    0.0955113
457080.0000000    0.1080039
457120.0000000    0.0986895
457160.0000000    0.0942423
457200.0000000    0.1022125
457240.0000000    0.1046114
457280.0000000    0.1071095
457320.0000000    0.0996508
457360.0000000    0.0998519
457400.0000000    0.1104260
457440.0000000    0.1034767
457480.0000000    0.0982129
457520.0000000    0.0943101
457560.0000000    0.0918750
457600.0000000    0.0951986
457640.0000000    0.0995253
457680.0000000    0.1015901
457720.0000000    0.1028415
457760.0000000    0.0978055
457800.0000000    0.1026817
457840.0000000    0.0941481
457880.0000000    0.1077360
457920.0000000    0.1031818
457960.0000000    0.1034899
458000.0000000    0.0927208
458040.0000000    0.0946459
458080.0000000    0.0917525
458120.0000000    0.0930590
458160.0000000    0.0898605
458200.0000000    0.0997703
458240.0000000    0.1026550
458280.0000000    0.0914657
458320.0000000    0.0879627
458360.0000000    0.0946242
458400.0000000    0.0981246
458440.0000000    0.0948182
458480.0000000    0.0999698
458520.0000000    0.0951226
458560.0000000    0.1013780
458600.0000000    0.1066719
458640.0000000    0.1061481
458680.0000000    0.1168728
458720.0000000    0.1131238
458760.0000000    0.1002655
458800.0000000    0.1061483
458840.0000000    0.1041545
458880.0000000    0.0978514
458920.0000000    0.0968908
458960.0000000    0.1032151
459000.0000000    0.1119233
459040.0000000    0.1024326
459080.0000000    0.0965314
459120.0000000    0.1026479
459160.0000000    0.1000861
459200.0000000    0.0977721
459240.0000000    0.0949540
459280.0000000    0.1047612
459320.0000000    0.0952703
459360.0000000    0.0988966
459400.0000000    0.0944337
459440.0000000    0.0923616
459480.0000000    0.0931019
459520.0000000    0.1003922
459560.0000000    0.0950360
459600.0000000    0.0957455
459640.0000000    0.0925591
459680.0000000    0.0959607
459720.0000000    0.0891513
459760.0000000    0.0928364
459800.0000000    0.0964918
459840.0000000    0.0979658
459880.0000000    0.0902872
459920.0000000    0.0887886
459960.0000000    0.0964993
460000.0000000    0.1046565
460040.0000000    0.0993176
460080.0000000    0.0994332
460120.0000000    0.0929198
460160.0000000    0.1024795
460200.0000000    0.0990091
460240.0000000    0.0893383
460280.0000000    0.1062694
460320.0000000    0.0921836
460360.0000000    0.0852142
460400.0000000    0.0894231
460440.0000000    0.0929936
460480.0000000    0.0947536
460520.0000000    0.0911097
460560.0000000    0.0923417
460600.0000000    0.0901317
460640.0000000    0.0890258
460680.0000000    0.0926623
460720.0000000    0.0917982
460760.0000000    0.0931931
460800.0000000    0.0948358
460840.0000000    0.0821832
460880.0000000    0.0852089
460920.0000000    0.0925036
460960.0000000    0.0932516
461000.0000000    0.0918056
461040.0000000    0.0876761
461080.0000000    0.0826035
461120.0000000    0.1011787
461160.0000000    0.1056060
461200.0000000    0.1034572
461240.0000000    0.0922430
461280.0000000    0.0946539
461320.0000000    0.0934373
461360.0000000    0.1028547
461400.0000000    0.1005779
461440.0000000    0.0964885
461480.0000000    0.0913102
461520.0000000    0.1013889
461560.0000000    0.0982096
461600.0000000    0.0875375
461640.0000000    0.0957791
461680.0000000    0.1006140
461720.0000000    0.0896320
461760.0000000    0.0917171
461800.0000000    0.0894603
461840.0000000    0.0907230
461880.0000000    0.1002749
461920.0000000    0.0974979
461960.0000000    0.0945467
462000.0000000    0.0888750
462040.0000000    0.0944259
462080.0000000    0.0943182
462120.0000000    0.1013888
462160.0000000    0.0930523
462200.0000000    0.0942161
462240.0000000    0.0953254
462280.0000000    0.0985287
462320.0000000    0.0941314
462360.0000000    0.0958099
462400.0000000    0.0971921
462440.0000000    0.0980774
462480.0000000    0.0997297
462520.0000000    0.1007025
462560.0000000    0.0907673
462600.0000000    0.0905524
462640.0000000    0.0897698
462680.0000000    0.0889640
462720.0000000    0.0871864
462760.0000000    0.0927779
462800.0000000    0.0939185
462840.0000000    0.0921817
462880.0000000    0.0951209
462920.0000000    0.0939167
462960.0000000    0.0873731
463000.0000000    0.0945707
463040.0000000    0.0918993
463080.0000000    0.0876575
463120.0000000    0.0918060
463160.0000000    0.0952465
463200.0000000    0.0831402
463240.0000000    0.0860057
463280.0000000    0.0930168
463320.0000000    0.1111589
463360.0000000    0.0881118
463400.0000000    0.0866506
463440.0000000    0.1042948
463480.0000000    0.0974998
463520.0000000    0.0934386
463560.0000000    0.0946416
463600.0000000    0.0984226
463640.0000000    0.1035358
463680.0000000    0.1135757
463720.0000000    0.1058418
463760.0000000    0.0980257
463800.0000000    0.0983980
463840.0000000    0.0948262
463880.0000000    0.0947824
463920.0000000    0.0933102
463960.0000000    0.1065809
464000.0000000    0.0936236
464040.0000000    0.1035880
464080.0000000    0.1025187
464120.0000000    0.0992064
464160.0000000    0.1024088
464200.0000000    0.1009653
464240.0000000    0.0977987
464280.0000000    0.0916459
464320.0000000    0.0946167
464360.0000000    0.0863648
464400.0000000    0.1006072
464440.0000000    0.0905119
464480.0000000    0.0972852
464520.0000000    0.1054595
464560.0000000    0.0940083
464600.0000000    0.0962569
464640.0000000    0.0878171
464680.0000000    0.0929510
464720.0000000    0.0944891
464760.0000000    0.1014362
464800.0000000    0.0965453
464840.0000000    0.0919570
464880.0000000    0.0884937
464920.0000000    0.0913384
464960.0000000    0.1000422
465000.0000000    0.0898880
465040.0000000    0.0972930
465080.0000000    0.0974597
465120.0000000    0.0905361
465160.0000000    0.0935297
465200.0000000    0.0996540
465240.0000000    0.0990590
465280.0000000    0.0941767
465320.0000000    0.0998507
465360.0000000    0.0979218
465400.0000000    0.0995186
465440.0000000    0.0899762
465480.0000000    0.1019037
465520.0000000    0.0965705
465560.0000000    0.0969691
465600.0000000    0.1039909
465640.0000000    0.0974392
465680.0000000    0.0944709
465720.0000000    0.1009464
465760.0000000    0.1001401
465800.0000000    0.0911253
465840.0000000    0.0962108
465880.0000000    0.0948497
465920.0000000    0.0910316
465960.0000000    0.1026095
466000.0000000    0.0933280
466040.0000000    0.1042418
466080.0000000    0.0916690
466120.0000000    0.1110219
466160.0000000    0.1022114
466200.0000000    0.1054137
466240.0000000    0.0939847
466280.0000000    0.0958596
466320.0000000    0.1030648
466360.0000000    0.1207071
466400.0000000    0.1130542
466440.0000000    0.0903166
466480.0000000    0.1055657
466520.0000000    0.1023651
466560.0000000    0.0961008
466600.0000000    0.0963384
466640.0000000    0.1013164
466680.0000000    0.1038888
466720.0000000    0.0980502
466760.0000000    0.1067706
466800.0000000    0.1098656
466840.0000000    0.1132123
466880.0000000    0.1061464
466920.0000000    0.1007038
466960.0000000    0.1011523
467000.0000000    0.0944575
467040.0000000    0.1025122
467080.0000000    0.0991224
467120.0000000    0.1014407
467160.0000000    0.1016292
467200.0000000    0.0975336
467240.0000000    0.1003531
467280.0000000    0.1034857
467320.0000000    0.1065123
467360.0000000    0.1077655
467400.0000000    0.0982390
467440.0000000    0.0964936
467480.0000000    0.0908976
467520.0000000    0.0981283
467560.0000000    0.0986221
467600.0000000    0.0944079
467640.0000000    0.1054807
467680.0000000    0.1129443
467720.0000000    0.1055409
467760.0000000    0.1008084
467800.0000000    0.1041387
467840.0000000    0.1027167
467880.0000000    0.1148589
467920.0000000    0.0968172
467960.0000000    0.0999763
468000.0000000    0.0942802
468040.0000000    0.1069896
468080.0000000    0.0991494
468120.0000000    0.1028565
468160.0000000    0.0957855
468200.0000000    0.0978451
468240.0000000    0.0953557
468280.0000000    0.1006789
468320.0000000    0.0978357
468360.0000000    0.1011340
468400.0000000    0.1043820
468440.0000000    0.1061612
468480.0000000    0.0995096
468520.0000000    0.0984899
468560.0000000    0.1080130
468600.0000000    0.1167552
468640.0000000    0.1039606
468680.0000000    0.1081825
468720.0000000    0.0918032
468760.0000000    0.0985404
468800.0000000    0.0995648
468840.0000000    0.0987643
468880.0000000    0.1080319
468920.0000000    0.1005561
468960.0000000    0.1067963
469000.0000000    0.1194092
469040.0000000    0.1172325
469080.0000000    0.1067198
469120.0000000    0.1102730
469160.0000000    0.1086129
469200.0000000    0.0971026
469240.0000000    0.1010825
469280.0000000    0.0941000
469320.0000000    0.0912317
469360.0000000    0.0968977
469400.0000000    0.0953740
469440.0000000    0.0964365
469480.0000000    0.0897324
469520.0000000    0.0910267
469560.0000000    0.0984279
469600.0000000    0.0933105
469640.0000000    0.1013093
469680.0000000    0.1075532
469720.0000000    0.1161278
469760.0000000    0.1172892
469800.0000000    0.1105447
469840.0000000    0.1121147
469880.0000000    0.1119382
469920.0000000    0.1038176
469960.0000000    0.1079304
470000.0000000    0.1129135
470040.0000000    0.0970535
470080.0000000    0.0989738
470120.0000000    0.0950148
470160.0000000    0.0957921
470200.0000000    0.0862225
470240.0000000    0.0922088
470280.0000000    0.0930737
470320.0000000    0.1076813
470360.0000000    0.1017820
470400.0000000    0.0896714
470440.0000000    0.0870000
470480.0000000    0.0863343
470520.0000000    0.0964702
470560.0000000    0.0950984
470600.0000000    0.1022050
470640.0000000    0.0916424
470680.0000000    0.0958590
470720.0000000    0.0924186
470760.0000000    0.0984519
470800.0000000    0.1097077
470840.0000000    0.0931198
470880.0000000    0.0993893
470920.0000000    0.1031653
470960.0000000    0.0997051
471000.0000000    0.1066643
471040.0000000    0.1004901
471080.0000000    0.0894604
471120.0000000    0.1030763
471160.0000000    0.0883947
471200.0000000    0.1037799
471240.0000000    0.0980709
471280.0000000    0.0975157
471320.0000000    0.0891744
471360.0000000    0.0992979
471400.0000000    0.0963640
471440.0000000    0.0994685
471480.0000000    0.0942153
471520.0000000    0.0985595
471560.0000000    0.0983041
471600.0000000    0.1015815
471640.0000000    0.0951953
471680.0000000    0.0971476
471720.0000000    0.1002053
471760.0000000    0.1076870
471800.0000000    0.1060302
471840.0000000    0.1014889
471880.0000000    0.1081880
471920.0000000    0.1021421
471960.0000000    0.0954461
472000.0000000    0.0909724
472040.0000000    0.0965361
472080.0000000    0.1009120
472120.0000000    0.1040995
472160.0000000    0.1044462
472200.0000000    0.1001857
472240.0000000    0.0894630
472280.0000000    0.1044693
472320.0000000    0.0989272
472360.0000000    0.0954928
472400.0000000    0.1036129
472440.0000000    0.0888139
472480.0000000    0.1011779
472520.0000000    0.0966296
472560.0000000    0.0913934
472600.0000000    0.0971336
472640.0000000    0.0999470
472680.0000000    0.1025176
472720.0000000    0.0939893
472760.0000000    0.0937684
472800.0000000    0.0892253
472840.0000000    0.1031984
472880.0000000    0.0875467
472920.0000000    0.0949342
472960.0000000    0.0923086
473000.0000000    0.0928769
473040.0000000    0.0954866
473080.0000000    0.0932807
473120.0000000    0.0918901
473160.0000000    0.0992639
473200.0000000    0.0908524
473240.0000000    0.0919564
473280.0000000    0.0925663
473320.0000000    0.1015606
473360.0000000    0.0969228
473400.0000000    0.1004840
473440.0000000    0.1013597
473480.0000000    0.0969668
473520.0000000    0.1029413
473560.0000000    0.0955226
473600.0000000    0.1062662
473640.0000000    0.1004925
473680.0000000    0.1026156
473720.0000000    0.1062149
473760.0000000    0.1095848
473800.0000000    0.1143337
473840.0000000    0.1137656
473880.0000000    0.1041218
473920.0000000    0.0992621
473960.0000000    0.1014245
474000.0000000    0.1010248
474040.0000000    0.1072547
474080.0000000    0.1053670
474120.0000000    0.1016269
474160.0000000    0.0968106
474200.0000000    0.1074824
474240.0000000    0.0967688
474280.0000000    0.1030625
474320.0000000    0.0995516
474360.0000000    0.1000231
474400.0000000    0.1024070
474440.0000000    0.1035713
474480.0000000    0.0911036
474520.0000000    0.0929578
474560.0000000    0.0888087
474600.0000000    0.0876991
474640.0000000    0.0867086
474680.0000000    0.0862097
474720.0000000    0.0817243
474760.0000000    0.0917637
474800.0000000    0.0894764
474840.0000000    0.0914005
474880.0000000    0.0858147
474920.0000000    0.0950978
474960.0000000    0.1029330
475000.0000000    0.1018304
475040.0000000    0.1159514
475080.0000000    0.0993636
475120.0000000    0.0864891
475160.0000000    0.0918070
475200.0000000    0.0928118
475240.0000000    0.0938924
475280.0000000    0.0929264
475320.0000000    0.0851856
475360.0000000    0.0884560
475400.0000000    0.0855860
475440.0000000    0.0898109
475480.0000000    0.0972146
475520.0000000    0.0857763
475560.0000000    0.0862366
475600.0000000    0.0916624
475640.0000000    0.0929123
475680.0000000    0.0917421
475720.0000000    0.0951683
475760.0000000    0.0865255
475800.0000000    0.0906427
475840.0000000    0.0903777
475880.0000000    0.1036611
475920.0000000    0.0960489
475960.0000000    0.0979106
476000.0000000    0.1048560
476040.0000000    0.0926552
476080.0000000    0.0911469
476120.0000000    0.0973544
476160.0000000    0.0952708
476200.0000000    0.0887987
476240.0000000    0.0935356
476280.0000000    0.0894701
476320.0000000    0.0911657
476360.0000000    0.0884714
476400.0000000    0.0879589
476440.0000000    0.0989706
476480.0000000    0.0968163
476520.0000000    0.0926803
476560.0000000    0.0888952
476600.0000000    0.0899169
476640.0000000    0.0988568
476680.0000000    0.1011886
476720.0000000    0.1004414
476760.0000000    0.0930230
476800.0000000    0.0852730
476840.0000000    0.0963773
476880.0000000    0.0932829
476920.0000000    0.0982205
476960.0000000    0.0969353
477000.0000000    0.0879943
477040.0000000    0.0923683
477080.0000000    0.0969756
477120.0000000    0.0942639
477160.0000000    0.0961997
477200.0000000    0.1066828
477240.0000000    0.0985530
477280.0000000    0.1058507
477320.0000000    0.0952337
477360.0000000    0.0993081
477400.0000000    0.0896533
477440.0000000    0.1013511
477480.0000000    0.1088335
477520.0000000    0.1023130
477560.0000000    0.1135842
477600.0000000    0.1178392
477640.0000000    0.1008736
477680.0000000    0.1023220
477720.0000000    0.1024588
477760.0000000    0.0971919
477800.0000000    0.0913459
477840.0000000    0.0902594
477880.0000000    0.0957670
477920.0000000    0.1098934
477960.0000000    0.1000236
478000.0000000    0.1030487
478040.0000000    0.1039801
478080.0000000    0.1031400
478120.0000000    0.0978065
478160.0000000    0.1032271
478200.0000000    0.1036428
478240.0000000    0.1144107
478280.0000000    0.1005622
478320.0000000    0.1159277
478360.0000000    0.0965005
478400.0000000    0.0982403
478440.0000000    0.0888465
478480.0000000    0.0835755
478520.0000000    0.0837926
478560.0000000    0.0862514
478600.0000000    0.0854827
478640.0000000    0.0910525
478680.0000000    0.0944453
478720.0000000    0.0945057
478760.0000000    0.0900832
478800.0000000    0.0854953
478840.0000000    0.0908423
478880.0000000    0.0940969
478920.0000000    0.0969764
478960.0000000    0.0940932
479000.0000000    0.0939336
479040.0000000    0.0826046
479080.0000000    0.0860574
479120.0000000    0.0890786
479160.0000000    0.0816473
479200.0000000    0.0871175
479240.0000000    0.0850156
479280.0000000    0.0903186
479320.0000000    0.0871482
479360.0000000    0.0919584
479400.0000000    0.0931161
479440.0000000    0.0936135
479480.0000000    0.0934383
479520.0000000    0.0967583
479560.0000000    0.0901556
479600.0000000    0.0877017
479640.0000000    0.0968464
479680.0000000    0.1036492
479720.0000000    0.1045043
479760.0000000    0.0973479
479800.0000000    0.0936049
479840.0000000    0.0956322
479880.0000000    0.0992514
479920.0000000    0.0978141
479960.0000000    0.1005153
480000.0000000    0.0929088
480040.0000000    0.1088907
480080.0000000    0.0998542
480120.0000000    0.1027879
480160.0000000    0.0943182
480200.0000000    0.0923913
480240.0000000    0.0978736
480280.0000000    0.0951932
480320.0000000    0.1046872
480360.0000000    0.1087021
480400.0000000    0.1017325
480440.0000000    0.0997636
480480.0000000    0.0947475
480520.0000000    0.0919371
480560.0000000    0.1040593
480600.0000000    0.0969739
480640.0000000    0.1006294
480680.0000000    0.1067890
480720.0000000    0.1023148
480760.0000000    0.1065494
480800.0000000    0.1045173
480840.0000000    0.1061689
480880.0000000    0.0984072
480920.0000000    0.0967281
480960.0000000    0.0903522
481000.0000000    0.0881002
481040.0000000    0.1059587
481080.0000000    0.1018581
481120.0000000    0.0968813
481160.0000000    0.0973778
481200.0000000    0.0999734
481240.0000000    0.0901209
481280.0000000    0.1013828
481320.0000000    0.1076532
481360.0000000    0.0982753
481400.0000000    0.0960856
481440.0000000    0.0982157
481480.0000000    0.0974438
481520.0000000    0.1049793
481560.0000000    0.0893587
481600.0000000    0.0908888
481640.0000000    0.0923433
481680.0000000    0.0891263
481720.0000000    0.0879614
481760.0000000    0.0933784
481800.0000000    0.1012295
481840.0000000    0.0939929
481880.0000000    0.0947287
481920.0000000    0.0966326
481960.0000000    0.0918159
482000.0000000    0.0945546
482040.0000000    0.1125262
482080.0000000    0.0937497
482120.0000000    0.0989309
482160.0000000    0.1027674
482200.0000000    0.0906193
482240.0000000    0.1013326
482280.0000000    0.0996884
482320.0000000    0.0949142
482360.0000000    0.0976067
482400.0000000    0.0973354
482440.0000000    0.0987941
482480.0000000    0.0989838
482520.0000000    0.0998512
482560.0000000    0.0969811
482600.0000000    0.0984185
482640.0000000    0.1010944
482680.0000000    0.0949327
482720.0000000    0.1013236
482760.0000000    0.0998104
482800.0000000    0.0902282
482840.0000000    0.0937127
482880.0000000    0.1022744
482920.0000000    0.0964965
482960.0000000    0.0954672
483000.0000000    0.0935390
483040.0000000    0.0980175
483080.0000000    0.1034840
483120.0000000    0.0919907
483160.0000000    0.0990762
483200.0000000    0.0993798
483240.0000000    0.0910436
483280.0000000    0.0981913
483320.0000000    0.1073986
483360.0000000    0.0940671
483400.0000000    0.0970995
483440.0000000    0.0959113
483480.0000000    0.0996673
483520.0000000    0.0945245
483560.0000000    0.0946626
483600.0000000    0.0968015
483640.0000000    0.0949558
483680.0000000    0.1005945
483720.0000000    0.0989520
483760.0000000    0.0863955
483800.0000000    0.0969706
483840.0000000    0.0906476
483880.0000000    0.0987657
483920.0000000    0.1040999
483960.0000000    0.1005869
484000.0000000    0.1008883
484040.0000000    0.0959862
484080.0000000    0.1007551
484120.0000000    0.1037446
484160.0000000    0.1016666
484200.0000000    0.0992144
484240.0000000    0.1214109
484280.0000000    0.1042361
484320.0000000    0.1030840
484360.0000000    0.1175511
484400.0000000    0.1026232
484440.0000000    0.0915286
484480.0000000    0.0974521
484520.0000000    0.0859221
484560.0000000    0.0934174
484600.0000000    0.1080037
484640.0000000    0.0901874
484680.0000000    0.1128456
484720.0000000    0.0902126
484760.0000000    0.0949485
484800.0000000    0.1066762
484840.0000000    0.1026257
484880.0000000    0.1000612
484920.0000000    0.1058257
484960.0000000    0.0968856
485000.0000000    0.1194764
485040.0000000    0.1058406
485080.0000000    0.1108823
485120.0000000    0.1112423
485160.0000000    0.0995555
485200.0000000    0.0997757
485240.0000000    0.1008927
485280.0000000    0.1065644
485320.0000000    0.1054768
485360.0000000    0.0947287
485400.0000000    0.1012967
485440.0000000    0.1012603
485480.0000000    0.1012831
485520.0000000    0.1067975
485560.0000000    0.1021545
485600.0000000    0.1002878
485640.0000000    0.0985509
485680.0000000    0.1027661
485720.0000000    0.1116645
485760.0000000    0.0955947
485800.0000000    0.0901127
485840.0000000    0.0991789
485880.0000000    0.0927116
485920.0000000    0.1027746
485960.0000000    0.0894395
486000.0000000    0.1030916
486040.0000000    0.0901728
486080.0000000    0.0916126
486120.0000000    0.0950683
486160.0000000    0.0915346
486200.0000000    0.1007789
486240.0000000    0.0952514
486280.0000000    0.0913131
486320.0000000    0.0980367
486360.0000000    0.0897519
486400.0000000    0.0881925
486440.0000000    0.1051778
486480.0000000    0.0923023
486520.0000000    0.0885235
486560.0000000    0.1089568
486600.0000000    0.1119363
486640.0000000    0.1040466
486680.0000000    0.1042927
486720.0000000    0.1062780
486760.0000000    0.0975295
486800.0000000    0.0944538
486840.0000000    0.0913226
486880.0000000    0.1045096
486920.0000000    0.1131961
486960.0000000    0.1094169
487000.0000000    0.1015464
487040.0000000    0.0969929
487080.0000000    0.0970589
487120.0000000    0.0906612
487160.0000000    0.0962927
487200.0000000    0.1001212
487240.0000000    0.1000088
487280.0000000    0.0976896
487320.0000000    0.0955220
487360.0000000    0.1100541
487400.0000000    0.1012374
487440.0000000    0.1132529
487480.0000000    0.1016342
487520.0000000    0.1047970
487560.0000000    0.1085338
487600.0000000    0.1007911
487640.0000000    0.0969185
487680.0000000    0.1009211
487720.0000000    0.1091170
487760.0000000    0.0950342
487800.0000000    0.1074245
487840.0000000    0.0923851
487880.0000000    0.0964462
487920.0000000    0.1030686
487960.0000000    0.0959858
488000.0000000    0.0985417
488040.0000000    0.0929520
488080.0000000    0.0919131
488120.0000000    0.1011981
488160.0000000    0.0855936
488200.0000000    0.0951419
488240.0000000    0.0910668
488280.0000000    0.0832654
488320.0000000    0.1024207
488360.0000000    0.0900760
488400.0000000    0.0945730
488440.0000000    0.0984873
488480.0000000    0.0951533
488520.0000000    0.0917452
488560.0000000    0.1012395
488600.0000000    0.0960613
488640.0000000    0.0914019
488680.0000000    0.1011440
488720.0000000    0.1035522
488760.0000000    0.0944017
488800.0000000    0.0940117
488840.0000000    0.0949389
488880.0000000    0.1061573
488920.0000000    0.1038427
488960.0000000    0.0877815
489000.0000000    0.0943465
489040.0000000    0.1089485
489080.0000000    0.0978198
489120.0000000    0.1016809
489160.0000000    0.0952311
489200.0000000    0.0908580
489240.0000000    0.0974166
489280.0000000    0.0969910
489320.0000000    0.1047479
489360.0000000    0.0949862
489400.0000000    0.0918746
489440.0000000    0.0994485
489480.0000000    0.1004901
489520.0000000    0.0927202
489560.0000000    0.0976092
489600.0000000    0.0995590
489640.0000000    0.1019575
489680.0000000    0.1161006
489720.0000000    0.1075913
489760.0000000    0.1057168
489800.0000000    0.1043223
489840.0000000    0.0950481
489880.0000000    0.1027593
489920.0000000    0.1010870
489960.0000000    0.1028406
490000.0000000    0.0967790
490040.0000000    0.0942480
490080.0000000    0.0961703
490120.0000000    0.1019259
490160.0000000    0.0962285
490200.0000000    0.0982216
490240.0000000    0.0979707
490280.0000000    0.0992523
490320.0000000    0.0994959
490360.0000000    0.0955773
490400.0000000    0.1005467
490440.0000000    0.1070858
490480.0000000    0.1014972
490520.0000000    0.1035361
490560.0000000    0.0935476
490600.0000000    0.1013338
490640.0000000    0.1022792
490680.0000000    0.1032461
490720.0000000    0.0934110
490760.0000000    0.1001399
490800.0000000    0.0998772
490840.0000000    0.0830417
490880.0000000    0.0944579
490920.0000000    0.0926364
490960.0000000    0.0933281
491000.0000000    0.0954094
491040.0000000    0.1094969
491080.0000000    0.0980661
491120.0000000    0.1067654
491160.0000000    0.1072252
491200.0000000    0.0951069
491240.0000000    0.0977461
491280.0000000    0.1074514
491320.0000000    0.1088988
491360.0000000    0.0956125
491400.0000000    0.1027119
491440.0000000    0.1041100
491480.0000000    0.0939050
491520.0000000    0.0978456
491560.0000000    0.1021034
491600.0000000    0.0979807
491640.0000000    0.0907081
491680.0000000    0.0908567
491720.0000000    0.1030440
491760.0000000    0.1021932
491800.0000000    0.1041269
491840.0000000    0.0999249
491880.0000000    0.1006370
491920.0000000    0.0989363
491960.0000000    0.0960153
492000.0000000    0.0993424
492040.0000000    0.0931089
492080.0000000    0.0984160
492120.0000000    0.0962615
492160.0000000    0.0986506
492200.0000000    0.1028302
492240.0000000    0.0964670
492280.0000000    0.1100640
492320.0000000    0.1069481
492360.0000000    0.0980015
492400.0000000    0.0913890
492440.0000000    0.0881953
492480.0000000    0.0905591
492520.0000000    0.1006806
492560.0000000    0.0976203
492600.0000000    0.0941027
492640.0000000    0.0964750
492680.0000000    0.0924302
492720.0000000    0.1005244
492760.0000000    0.0981294
492800.0000000    0.0954961
492840.0000000    0.0952880
492880.0000000    0.1063228
492920.0000000    0.0966007
492960.0000000    0.1033828
493000.0000000    0.1004869
493040.0000000    0.0933486
493080.0000000    0.0970019
493120.0000000    0.0981964
493160.0000000    0.0962459
493200.0000000    0.0920563
493240.0000000    0.0927301
493280.0000000    0.0947149
493320.0000000    0.1055121
493360.0000000    0.0964972
493400.0000000    0.0999057
493440.0000000    0.1071874
493480.0000000    0.1090446
493520.0000000    0.0929337
493560.0000000    0.1103360
493600.0000000    0.1019736
493640.0000000    0.1101384
493680.0000000    0.1050665
493720.0000000    0.0976865
493760.0000000    0.0997719
493800.0000000    0.1066018
493840.0000000    0.1067619
493880.0000000    0.0970924
493920.0000000    0.1036787
493960.0000000    0.1005030
494000.0000000    0.0941165
494040.0000000    0.1014278
494080.0000000    0.1102347
494120.0000000    0.1026824
494160.0000000    0.1093651
494200.0000000    0.1168073
494240.0000000    0.0991184
494280.0000000    0.1022740
494320.0000000    0.1037505
494360.0000000    0.0978552
494400.0000000    0.1128532
494440.0000000    0.0923017
494480.0000000    0.1030135
494520.0000000    0.1028117
494560.0000000    0.1039657
494600.0000000    0.1069635
494640.0000000    0.1043567
494680.0000000    0.1184489
494720.0000000    0.1166279
494760.0000000    0.1139491
494800.0000000    0.1099407
494840.0000000    0.1093784
494880.0000000    0.1169454
494920.0000000    0.1080535
494960.0000000    0.1115123
495000.0000000    0.1073028
495040.0000000    0.1062702
495080.0000000    0.1191370
495120.0000000    0.1136906
495160.0000000    0.1086416
495200.0000000    0.1074470
495240.0000000    0.1118700
495280.0000000    0.1123400
495320.0000000    0.1065355
495360.0000000    0.1146146
495400.0000000    0.1134287
495440.0000000    0.1250871
495480.0000000    0.1214311
495520.0000000    0.1274718
495560.0000000    0.1109992
495600.0000000    0.1217184
495640.0000000    0.1271630
495680.0000000    0.1197387
495720.0000000    0.1173954
495760.0000000    0.1127529
495800.0000000    0.1203136
495840.0000000    0.1175696
495880.0000000    0.1163822
495920.0000000    0.1211801
495960.0000000    0.1208662
496000.0000000    0.1180310
496040.0000000    0.1212453
496080.0000000    0.1230946
496120.0000000    0.1242844
496160.0000000    0.1275284
496200.0000000    0.1288960
496240.0000000    0.1265129
496280.0000000    0.1149754
496320.0000000    0.1135875
496360.0000000    0.1170676
496400.0000000    0.1204439
496440.0000000    0.1214062
496480.0000000    0.1182204
496520.0000000    0.1209400
496560.0000000    0.1041228
496600.0000000    0.1107306
496640.0000000    0.1091102
496680.0000000    0.1095655
496720.0000000    0.1084619
496760.0000000    0.1149201
496800.0000000    0.1088798
496840.0000000    0.1042982
496880.0000000    0.1099802
496920.0000000    0.1086253
496960.0000000    0.1131326
497000.0000000    0.1129523
497040.0000000    0.1052563
497080.0000000    0.1125745
497120.0000000    0.1079896
497160.0000000    0.1031412
497200.0000000    0.1027146
497240.0000000    0.1088499
497280.0000000    0.1168044
497320.0000000    0.1101265
497360.0000000    0.1071863
497400.0000000    0.1026409
497440.0000000    0.0987147
497480.0000000    0.0951674
497520.0000000    0.0928940
497560.0000000    0.0941894
497600.0000000    0.1100163
497640.0000000    0.1126968
497680.0000000    0.1167113
497720.0000000    0.1097069
497760.0000000    0.1111058
497800.0000000    0.1181193
497840.0000000    0.1156431
497880.0000000    0.1133621
497920.0000000    0.1075654
497960.0000000    0.1120183
498000.0000000    0.1143270
498040.0000000    0.1089207
498080.0000000    0.1182730
498120.0000000    0.1199251
498160.0000000    0.1156823
498200.0000000    0.1215171
498240.0000000    0.1187421
498280.0000000    0.1089552
498320.0000000    0.1076889
498360.0000000    0.1006238
498400.0000000    0.1155900
498440.0000000    0.1185725
498480.0000000    0.1166081
498520.0000000    0.1220714
498560.0000000    0.1025123
498600.0000000    0.1087655
498640.0000000    0.1117962
498680.0000000    0.1095387
498720.0000000    0.1072234
498760.0000000    0.1108881
498800.0000000    0.1172483
498840.0000000    0.1273965
498880.0000000    0.1219383
498920.0000000    0.1263985
498960.0000000    0.1244392
499000.0000000    0.1208417
499040.0000000    0.1202309
499080.0000000    0.1266746
499120.0000000    0.1152425
499160.0000000    0.1184468
499200.0000000    0.1159827
499240.0000000    0.1183095
499280.0000000    0.1229086
499320.0000000    0.1179640
499360.0000000    0.1119355
499400.0000000    0.1080528
499440.0000000    0.1153353
499480.0000000    0.1132600
499520.0000000    0.1039535
499560.0000000    0.1070236
499600.0000000    0.1127164
499640.0000000    0.1096407
499680.0000000    0.1165852
499720.0000000    0.0993391
499760.0000000    0.1026656
499800.0000000    0.1010339
499840.0000000    0.1004069
499880.0000000    0.1021631
499920.0000000    0.0980595
499960.0000000    0.0967162
500000.0000000    0.1072882
500040.0000000    0.1081013
500080.0000000    0.1109375
500120.0000000    0.1119701
500160.0000000    0.1249465
500200.0000000    0.1110389
500240.0000000    0.1122926
500280.0000000    0.1154085
500320.0000000    0.1102507
500360.0000000    0.1171251
500400.0000000    0.1080611
500440.0000000    0.1088225
500480.0000000    0.1232830
500520.0000000    0.1236253
500560.0000000    0.1173634
500600.0000000    0.1252368
500640.0000000    0.1208670
500680.0000000    0.1056981
500720.0000000    0.1175461
500760.0000000    0.1148963
500800.0000000    0.1100336
500840.0000000    0.1156610
500880.0000000    0.1036710
500920.0000000    0.1076961
500960.0000000    0.1031351
501000.0000000    0.1043736
501040.0000000    0.1100698
501080.0000000    0.1147942
501120.0000000    0.0969503
501160.0000000    0.1019695
501200.0000000    0.1131630
501240.0000000    0.1102122
501280.0000000    0.1150951
501320.0000000    0.1106559
501360.0000000    0.1204742
501400.0000000    0.1110004
501440.0000000    0.1142114
501480.0000000    0.1255960
501520.0000000    0.1005795
501560.0000000    0.1017654
501600.0000000    0.1112999
501640.0000000    0.1030350
501680.0000000    0.0964182
501720.0000000    0.1060186
501760.0000000    0.1097345
501800.0000000    0.1153105
501840.0000000    0.1055620
501880.0000000    0.1002391
501920.0000000    0.1018336
501960.0000000    0.0871341
502000.0000000    0.1046048
502040.0000000    0.1003101
502080.0000000    0.0925653
502120.0000000    0.0967043
502160.0000000    0.1039786
502200.0000000    0.1056464
502240.0000000    0.1031257
502280.0000000    0.1020523
502320.0000000    0.1162585
502360.0000000    0.1067399
502400.0000000    0.1022185
502440.0000000    0.0983460
502480.0000000    0.0978932
502520.0000000    0.0953845
502560.0000000    0.1079805
502600.0000000    0.1090214
502640.0000000    0.1009868
502680.0000000    0.1144912
502720.0000000    0.1087211
502760.0000000    0.1117083
502800.0000000    0.1142858
502840.0000000    0.1099937
502880.0000000    0.1133886
502920.0000000    0.1060405
502960.0000000    0.1015697
503000.0000000    0.1125934
503040.0000000    0.1097805
503080.0000000    0.0989252
503120.0000000    0.0961263
503160.0000000    0.1088260
503200.0000000    0.0944152
503240.0000000    0.0984196
503280.0000000    0.1058701
503320.0000000    0.1023601
503360.0000000    0.1079944
503400.0000000    0.1043442
503440.0000000    0.1018063
503480.0000000    0.0947724
503520.0000000    0.0925765
503560.0000000    0.0929642
503600.0000000    0.0910435
503640.0000000    0.0930218
503680.0000000    0.1004293
503720.0000000    0.1006224
503760.0000000    0.0942056
503800.0000000    0.0970599
503840.0000000    0.0992678
503880.0000000    0.1064974
503920.0000000    0.1069896
503960.0000000    0.1110933
504000.0000000    0.1123808
504040.0000000    0.1068521
504080.0000000    0.1083293
504120.0000000    0.1089966
504160.0000000    0.1117552
504200.0000000    0.1022932
504240.0000000    0.1121326
504280.0000000    0.1094637
504320.0000000    0.1079352
504360.0000000    0.1080274
504400.0000000    0.1125502
504440.0000000    0.1030828
504480.0000000    0.1025071
504520.0000000    0.1017246
504560.0000000    0.1026273
504600.0000000    0.1009378
504640.0000000    0.0991367
504680.0000000    0.1027418
504720.0000000    0.1045615
504760.0000000    0.1021555
504800.0000000    0.1093201
504840.0000000    0.1042111
504880.0000000    0.1044838
504920.0000000    0.1098094
504960.0000000    0.1123784
505000.0000000    0.1084006
505040.0000000    0.0953892
505080.0000000    0.1031724
505120.0000000    0.1062421
505160.0000000    0.1054015
505200.0000000    0.1033775
505240.0000000    0.1086084
505280.0000000    0.1089194
505320.0000000    0.1079857
505360.0000000    0.1133595
505400.0000000    0.1049163
505440.0000000    0.1103604
505480.0000000    0.1113456
505520.0000000    0.1064080
505560.0000000    0.1172227
505600.0000000    0.1063659
505640.0000000    0.1119688
505680.0000000    0.1028716
505720.0000000    0.1019152
505760.0000000    0.1073250
505800.0000000    0.1012874
505840.0000000    0.1079957
505880.0000000    0.1019465
505920.0000000    0.1077661
505960.0000000    0.1055504
506000.0000000    0.1119993
506040.0000000    0.1030285
506080.0000000    0.1052004
506120.0000000    0.0949070
506160.0000000    0.1105195
506200.0000000    0.1010481
506240.0000000    0.1042185
506280.0000000    0.1081391
506320.0000000    0.0989351
506360.0000000    0.0999509
506400.0000000    0.1007951
506440.0000000    0.0971480
506480.0000000    0.1070021
506520.0000000    0.1095802
506560.0000000    0.1120541
506600.0000000    0.1046807
506640.0000000    0.1051033
506680.0000000    0.1016232
506720.0000000    0.1026918
506760.0000000    0.0983180
506800.0000000    0.1093436
506840.0000000    0.1158987
506880.0000000    0.1008729
506920.0000000    0.1064687
506960.0000000    0.1102876
507000.0000000    0.1144791
507040.0000000    0.1169597
507080.0000000    0.1085204
507120.0000000    0.1109455
507160.0000000    0.1129993
507200.0000000    0.1059783
507240.0000000    0.1096268
507280.0000000    0.1131697
507320.0000000    0.1132722
507360.0000000    0.1088636
507400.0000000    0.0973725
507440.0000000    0.1023843
507480.0000000    0.1105630
507520.0000000    0.1135997
507560.0000000    0.1114663
507600.0000000    0.1161395
507640.0000000    0.1119378
507680.0000000    0.1103755
507720.0000000    0.1073387
507760.0000000    0.1010723
507800.0000000    0.1086257
507840.0000000    0.1080326
507880.0000000    0.1101150
507920.0000000    0.1154609
507960.0000000    0.1192219
508000.0000000    0.1112143
508040.0000000    0.1095195
508080.0000000    0.1031921
508120.0000000    0.1005713
508160.0000000    0.1051792
508200.0000000    0.1085933
508240.0000000    0.0950535
508280.0000000    0.1017862
508320.0000000    0.1067264
508360.0000000    0.1061483
508400.0000000    0.0982369
508440.0000000    0.1071592
508480.0000000    0.1088992
508520.0000000    0.1017828
508560.0000000    0.0995311
508600.0000000    0.0979206
508640.0000000    0.1030719
508680.0000000    0.1049212
508720.0000000    0.1095876
508760.0000000    0.1041876
508800.0000000    0.1083578
508840.0000000    0.0981782
508880.0000000    0.1034895
508920.0000000    0.0997450
508960.0000000    0.1016627
509000.0000000    0.1054503
509040.0000000    0.1026800
509080.0000000    0.0981378
509120.0000000    0.1097099
509160.0000000    0.0972090
509200.0000000    0.1095978
509240.0000000    0.1016682
509280.0000000    0.1019186
509320.0000000    0.0981133
509360.0000000    0.1070276
509400.0000000    0.1004633
509440.0000000    0.1035181
509480.0000000    0.1116570
509520.0000000    0.0996871
509560.0000000    0.1037358
509600.0000000    0.1009818
509640.0000000    0.1059156
509680.0000000    0.1007197
509720.0000000    0.1139290
509760.0000000    0.1052299
509800.0000000    0.1062500
509840.0000000    0.1067440
509880.0000000    0.1126943
509920.0000000    0.1140247
509960.0000000    0.1075176
510000.0000000    0.1105497
510040.0000000    0.1022751
510080.0000000    0.1096777
510120.0000000    0.1167206
510160.0000000    0.1065011
510200.0000000    0.1033103
510240.0000000    0.1046120
510280.0000000    0.1131266
510320.0000000    0.1026957
510360.0000000    0.1043279
510400.0000000    0.1066404
510440.0000000    0.0969277
510480.0000000    0.1075358
510520.0000000    0.1041965
510560.0000000    0.1082596
510600.0000000    0.1038939
510640.0000000    0.1091556
510680.0000000    0.0953289
510720.0000000    0.1032286
510760.0000000    0.1084078
510800.0000000    0.1143593
510840.0000000    0.1015516
510880.0000000    0.1095750
510920.0000000    0.1062686
510960.0000000    0.1022862
511000.0000000    0.0982546
511040.0000000    0.1121610
511080.0000000    0.1073072
511120.0000000    0.1055283
511160.0000000    0.1118941
511200.0000000    0.1074526
511240.0000000    0.1070527
511280.0000000    0.1035106
511320.0000000    0.1086077
511360.0000000    0.1073856
511400.0000000    0.1031265
511440.0000000    0.0986281
511480.0000000    0.1136454
511520.0000000    0.1063808
511560.0000000    0.1096248
511600.0000000    0.1084097
511640.0000000    0.1044766
511680.0000000    0.1026608
511720.0000000    0.0987956
511760.0000000    0.1048714
511800.0000000    0.0946421
511840.0000000    0.0955812
511880.0000000    0.0930455
511920.0000000    0.0950947
511960.0000000    0.0848842
512000.0000000    0.0958062
512040.0000000    0.0914610
512080.0000000    0.0992957
512120.0000000    0.0944362
512160.0000000    0.0970507
512200.0000000    0.0907940
512240.0000000    0.0939702
512280.0000000    0.0967303
512320.0000000    0.0899466
512360.0000000    0.0943650
512400.0000000    0.0884684
512440.0000000    0.0922648
512480.0000000    0.0991522
512520.0000000    0.0925538
512560.0000000    0.1032168
512600.0000000    0.1010120
512640.0000000    0.0922055
512680.0000000    0.0915143
512720.0000000    0.0905990
512760.0000000    0.1013213
512800.0000000    0.0929163
512840.0000000    0.0907232
512880.0000000    0.0963808
512920.0000000    0.1044073
512960.0000000    0.1111870
513000.0000000    0.0991822
513040.0000000    0.0924712
513080.0000000    0.0917086
513120.0000000    0.1024655
513160.0000000    0.0900847
513200.0000000    0.1018136
513240.0000000    0.0979132
513280.0000000    0.1095565
513320.0000000    0.1001863
513360.0000000    0.1008812
513400.0000000    0.0916659
513440.0000000    0.0939852
513480.0000000    0.0902611
513520.0000000    0.0945780
513560.0000000    0.0903598
513600.0000000    0.0827044
513640.0000000    0.0866294
513680.0000000    0.0929589
513720.0000000    0.0915945
513760.0000000    0.1002113
513800.0000000    0.0888299
513840.0000000    0.0826455
513880.0000000    0.0970947
513920.0000000    0.1070069
513960.0000000    0.1007727
514000.0000000    0.0978175
514040.0000000    0.0990384
514080.0000000    0.1035979
514120.0000000    0.0980206
514160.0000000    0.0959561
514200.0000000    0.0942576
514240.0000000    0.0964011
514280.0000000    0.0979865
514320.0000000    0.1073638
514360.0000000    0.1090649
514400.0000000    0.1042999
514440.0000000    0.1064452
514480.0000000    0.0980126
514520.0000000    0.0951168
514560.0000000    0.1010184
514600.0000000    0.0892978
514640.0000000    0.0961277
514680.0000000    0.0959536
514720.0000000    0.1055460
514760.0000000    0.0965266
514800.0000000    0.0880008
514840.0000000    0.1021919
514880.0000000    0.1071557
514920.0000000    0.0935297
514960.0000000    0.0967402
515000.0000000    0.1072819
515040.0000000    0.1132186
515080.0000000    0.1007576
515120.0000000    0.1028175
515160.0000000    0.1098181
515200.0000000    0.1042780
515240.0000000    0.0948436
515280.0000000    0.0876960
515320.0000000    0.0971089
515360.0000000    0.0878504
515400.0000000    0.1060738
515440.0000000    0.0990842
515480.0000000    0.0974489
515520.0000000    0.0980385
515560.0000000    0.1006354
515600.0000000    0.0953173
515640.0000000    0.1008224
515680.0000000    0.0985646
515720.0000000    0.0978752
515760.0000000    0.1083602
515800.0000000    0.1055067
515840.0000000    0.1021103
515880.0000000    0.1026419
515920.0000000    0.1053043
515960.0000000    0.1195488
516000.0000000    0.1040075
516040.0000000    0.1099733
516080.0000000    0.1072464
516120.0000000    0.1087789
516160.0000000    0.0974725
516200.0000000    0.1084202
516240.0000000    0.1043940
516280.0000000    0.1007273
516320.0000000    0.1045833
516360.0000000    0.0983544
516400.0000000    0.1030307
516440.0000000    0.1015641
516480.0000000    0.1075190
516520.0000000    0.1041614
516560.0000000    0.1063943
516600.0000000    0.0986109
516640.0000000    0.1026358
516680.0000000    0.0977733
516720.0000000    0.0931097
516760.0000000    0.1064117
516800.0000000    0.1013660
516840.0000000    0.0928780
516880.0000000    0.1075978
516920.0000000    0.1129312
516960.0000000    0.1070193
517000.0000000    0.0944451
517040.0000000    0.0956807
517080.0000000    0.0943382
517120.0000000    0.0937932
517160.0000000    0.0954947
517200.0000000    0.1029419
517240.0000000    0.0988424
517280.0000000    0.0941174
517320.0000000    0.0984496
517360.0000000    0.0905850
517400.0000000    0.0939301
517440.0000000    0.0952532
517480.0000000    0.0927001
517520.0000000    0.0938166
517560.0000000    0.1067391
517600.0000000    0.1010647
517640.0000000    0.1114651
517680.0000000    0.0945317
517720.0000000    0.1139580
517760.0000000    0.1006585
517800.0000000    0.1097797
517840.0000000    0.1099343
517880.0000000    0.0972688
517920.0000000    0.1042564
517960.0000000    0.0987838
518000.0000000    0.1028534
518040.0000000    0.0994765
518080.0000000    0.0927701
518120.0000000    0.0919006
518160.0000000    0.1114502
518200.0000000    0.1117218
518240.0000000    0.1049094
518280.0000000    0.1089496
518320.0000000    0.0976437
518360.0000000    0.0951181
518400.0000000    0.0987654
518440.0000000    0.0997257
518480.0000000    0.1043878
518520.0000000    0.1017104
518560.0000000    0.0973788
518600.0000000    0.1045497
518640.0000000    0.0949539
518680.0000000    0.0994327
518720.0000000    0.1060238
518760.0000000    0.1047986
518800.0000000    0.1035732
518840.0000000    0.1045854
518880.0000000    0.0926221
518920.0000000    0.0952044
518960.0000000    0.1001861
519000.0000000    0.0953293
519040.0000000    0.1043379
519080.0000000    0.1031771
519120.0000000    0.0937615
519160.0000000    0.1022924
519200.0000000    0.0958525
519240.0000000    0.1047779
519280.0000000    0.1065480
519320.0000000    0.0933254
519360.0000000    0.1034755
519400.0000000    0.0983187
519440.0000000    0.1075608
519480.0000000    0.1069133
519520.0000000    0.1035851
519560.0000000    0.0920618
519600.0000000    0.0952477
519640.0000000    0.1020316
519680.0000000    0.0953387
519720.0000000    0.0923647
519760.0000000    0.0920164
519800.0000000    0.1007379
519840.0000000    0.0924952
519880.0000000    0.0996320
519920.0000000    0.0950350
519960.0000000    0.0937036
520000.0000000    0.0974042
520040.0000000    0.0993610
520080.0000000    0.0955526
520120.0000000    0.1001192
520160.0000000    0.0964741
520200.0000000    0.1026790
520240.0000000    0.0986748
520280.0000000    0.1093670
520320.0000000    0.1009106
520360.0000000    0.0934634
520400.0000000    0.0977775
520440.0000000    0.0969360
520480.0000000    0.1075681
520520.0000000    0.0959845
520560.0000000    0.0906866
520600.0000000    0.1049304
520640.0000000    0.0946154
520680.0000000    0.1023918
520720.0000000    0.0964786
520760.0000000    0.0958721
520800.0000000    0.0938152
520840.0000000    0.0948892
520880.0000000    0.0933932
520920.0000000    0.0855762
520960.0000000    0.0951950
521000.0000000    0.0934536
521040.0000000    0.0973391
521080.0000000    0.0934674
521120.0000000    0.0992561
521160.0000000    0.0964599
521200.0000000    0.0916518
521240.0000000    0.0838010
521280.0000000    0.0906414
521320.0000000    0.0948788
521360.0000000    0.0921288
521400.0000000    0.1022223
521440.0000000    0.0979109
521480.0000000    0.0983880
521520.0000000    0.0969276
521560.0000000    0.0918670
521600.0000000    0.0899326
521640.0000000    0.1068597
521680.0000000    0.0992970
521720.0000000    0.0990120
521760.0000000    0.1001561
521800.0000000    0.0864409
521840.0000000    0.0929298
521880.0000000    0.0920453
521920.0000000    0.0993324
521960.0000000    0.1007526
522000.0000000    0.0972707
522040.0000000    0.0968412
522080.0000000    0.1042595
522120.0000000    0.0942920
522160.0000000    0.0941452
522200.0000000    0.1001279
522240.0000000    0.0997294
522280.0000000    0.0954920
522320.0000000    0.0979183
522360.0000000    0.0987921
522400.0000000    0.0985127
522440.0000000    0.1026745
522480.0000000    0.0972003
522520.0000000    0.0963810
522560.0000000    0.0986231
522600.0000000    0.0911375
522640.0000000    0.1056038
522680.0000000    0.0981824
522720.0000000    0.1002350
522760.0000000    0.1077696
522800.0000000    0.0958605
522840.0000000    0.1005933
522880.0000000    0.1027677
522920.0000000    0.0988679
522960.0000000    0.1042032
523000.0000000    0.0999632
523040.0000000    0.1017797
523080.0000000    0.0922362
523120.0000000    0.0931709
523160.0000000    0.0943657
523200.0000000    0.0954888
523240.0000000    0.0975131
523280.0000000    0.1127215
523320.0000000    0.0990858
523360.0000000    0.1015020
523400.0000000    0.0991055
523440.0000000    0.0966512
523480.0000000    0.0989812
523520.0000000    0.0974272
523560.0000000    0.0985263
523600.0000000    0.0895994
523640.0000000    0.0920878
523680.0000000    0.0925543
523720.0000000    0.0962262
523760.0000000    0.0968755
523800.0000000    0.0990303
523840.0000000    0.1005088
523880.0000000    0.0956048
523920.0000000    0.1028141
523960.0000000    0.1077655
524000.0000000    0.1095649
524040.0000000    0.1058174
524080.0000000    0.1001345
524120.0000000    0.0968155
524160.0000000    0.1025282
524200.0000000    0.0952717
524240.0000000    0.1018311
524280.0000000    0.1040732
524320.0000000    0.0907856
524360.0000000    0.0929346
524400.0000000    0.0890637
524440.0000000    0.0911131
524480.0000000    0.0845159
524520.0000000    0.0826321
524560.0000000    0.0904970
524600.0000000    0.0912469
524640.0000000    0.0959445
524680.0000000    0.0980537
524720.0000000    0.0854936
524760.0000000    0.0870507
524800.0000000    0.0977630
524840.0000000    0.0936033
524880.0000000    0.0962854
524920.0000000    0.0906252
524960.0000000    0.0899527
525000.0000000    0.0957958
525040.0000000    0.0967354
525080.0000000    0.1095011
525120.0000000    0.1029469
525160.0000000    0.1057851
525200.0000000    0.0881063
525240.0000000    0.0806317
525280.0000000    0.0969715
525320.0000000    0.0910453
525360.0000000    0.0893960
525400.0000000    0.0880760
525440.0000000    0.0924227
525480.0000000    0.0854373
525520.0000000    0.1044103
525560.0000000    0.0864118
525600.0000000    0.0950970
525640.0000000    0.0964513
525680.0000000    0.0867439
525720.0000000    0.0959191
525760.0000000    0.0967641
525800.0000000    0.0987925
525840.0000000    0.0941141
525880.0000000    0.0887294
525920.0000000    0.0899240
525960.0000000    0.0978412
526000.0000000    0.0996105
526040.0000000    0.0960627
526080.0000000    0.0933467
526120.0000000    0.0963137
526160.0000000    0.0976896
526200.0000000    0.0970072
526240.0000000    0.0968880
526280.0000000    0.0993532
526320.0000000    0.0960830
526360.0000000    0.0962559
526400.0000000    0.0968414
526440.0000000    0.1078867
526480.0000000    0.0952733
526520.0000000    0.0979854
526560.0000000    0.0948622
526600.0000000    0.1001038
526640.0000000    0.0989127
526680.0000000    0.1018271
526720.0000000    0.1038436
526760.0000000    0.0987664
526800.0000000    0.1160903
526840.0000000    0.1044217
526880.0000000    0.0900302
526920.0000000    0.0987206
526960.0000000    0.0988570
527000.0000000    0.0990541
527040.0000000    0.0966239
527080.0000000    0.0980783
527120.0000000    0.0822259
527160.0000000    0.0861446
527200.0000000    0.0826343
527240.0000000    0.0947220
527280.0000000    0.0961509
527320.0000000    0.0939055
527360.0000000    0.0916247
527400.0000000    0.0895947
527440.0000000    0.0892246
527480.0000000    0.0920806
527520.0000000    0.0894703
527560.0000000    0.0974952
527600.0000000    0.0993366
527640.0000000    0.0962094
527680.0000000    0.0883618
527720.0000000    0.0994076
527760.0000000    0.1015412
527800.0000000    0.0903861
527840.0000000    0.0874470
527880.0000000    0.0999399
527920.0000000    0.0951343
527960.0000000    0.0916155
528000.0000000    0.1012503
528040.0000000    0.0974398
528080.0000000    0.0956326
528120.0000000    0.0968550
528160.0000000    0.1003908
528200.0000000    0.0928660
528240.0000000    0.0959980
528280.0000000    0.0936865
528320.0000000    0.1022040
528360.0000000    0.0920205
528400.0000000    0.0985171
528440.0000000    0.1150217
528480.0000000    0.1074646
528520.0000000    0.1065524
528560.0000000    0.1058132
528600.0000000    0.1087078
528640.0000000    0.1062331
528680.0000000    0.1023077
528720.0000000    0.0998671
528760.0000000    0.1102422
528800.0000000    0.1090237
528840.0000000    0.1050868
528880.0000000    0.1066362
528920.0000000    0.1132746
528960.0000000    0.1066825
529000.0000000    0.1104054
529040.0000000    0.1055268
529080.0000000    0.1051896
529120.0000000    0.0982569
529160.0000000    0.1123928
529200.0000000    0.1019839
529240.0000000    0.1056849
529280.0000000    0.1071617
529320.0000000    0.1016652
529360.0000000    0.1013037
529400.0000000    0.0998892
529440.0000000    0.0972342
529480.0000000    0.1021584
529520.0000000    0.1108123
529560.0000000    0.1145490
529600.0000000    0.0994228
529640.0000000    0.0962104
529680.0000000    0.0983567
529720.0000000    0.1039154
529760.0000000    0.1041069
529800.0000000    0.1031180
529840.0000000    0.1091494
529880.0000000    0.1147128
529920.0000000    0.1133768
529960.0000000    0.1230015
530000.0000000    0.1149681
530040.0000000    0.1066246
530080.0000000    0.1096589
530120.0000000    0.1008684
530160.0000000    0.1131902
530200.0000000    0.0971711
530240.0000000    0.1011656
530280.0000000    0.0936270
530320.0000000    0.1019442
530360.0000000    0.1045050
530400.0000000    0.0957270
530440.0000000    0.0974042
530480.0000000    0.0908107
530520.0000000    0.1025407
530560.0000000    0.0967082
530600.0000000    0.0917335
530640.0000000    0.0874597
530680.0000000    0.0885277
530720.0000000    0.0984888
530760.0000000    0.0983803
530800.0000000    0.0933976
530840.0000000    0.0992680
530880.0000000    0.1164402
530920.0000000    0.0936387
530960.0000000    0.0956966
531000.0000000    0.0943590
531040.0000000    0.0910111
531080.0000000    0.0979255
531120.0000000    0.1021078
531160.0000000    0.0948906
531200.0000000    0.1007631
531240.0000000    0.1007179
531280.0000000    0.0981764
531320.0000000    0.1033687
531360.0000000    0.0905708
531400.0000000    0.0955710
531440.0000000    0.1104680
531480.0000000    0.0919148
531520.0000000    0.0981330
531560.0000000    0.0966730
531600.0000000    0.0977821
531640.0000000    0.1003874
531680.0000000    0.0998189
531720.0000000    0.0945931
531760.0000000    0.0892512
531800.0000000    0.0996868
531840.0000000    0.0887481
531880.0000000    0.1044548
531920.0000000    0.0989942
531960.0000000    0.0978880
532000.0000000    0.0961286
532040.0000000    0.0946086
532080.0000000    0.1002389
532120.0000000    0.1031036
532160.0000000    0.1071058
532200.0000000    0.0945917
532240.0000000    0.0943855
532280.0000000    0.0938397
532320.0000000    0.1028672
532360.0000000    0.0957651
532400.0000000    0.1016175
532440.0000000    0.1001542
532480.0000000    0.0986939
532520.0000000    0.0943588
532560.0000000    0.1007638
532600.0000000    0.0851520
532640.0000000    0.0957890
532680.0000000    0.0901641
532720.0000000    0.1019365
532760.0000000    0.1013209
532800.0000000    0.1054349
532840.0000000    0.0987032
532880.0000000    0.0918403
532920.0000000    0.0991230
532960.0000000    0.1019196
533000.0000000    0.0988859
533040.0000000    0.0985615
533080.0000000    0.0893433
533120.0000000    0.0977986
533160.0000000    0.1081592
533200.0000000    0.1037314
533240.0000000    0.0998444
533280.0000000    0.0900226
533320.0000000    0.0916886
533360.0000000    0.0986899
533400.0000000    0.0945497
533440.0000000    0.1016541
533480.0000000    0.1001128
533520.0000000    0.1020360
533560.0000000    0.1008207
533600.0000000    0.1023429
533640.0000000    0.1110814
533680.0000000    0.1075429
533720.0000000    0.1051133
533760.0000000    0.1037783
533800.0000000    0.1049233
533840.0000000    0.1052877
533880.0000000    0.1072045
533920.0000000    0.1027184
533960.0000000    0.1040225
534000.0000000    0.1083750
534040.0000000    0.1014749
534080.0000000    0.0996932
534120.0000000    0.0999181
534160.0000000    0.0995601
534200.0000000    0.1027306
534240.0000000    0.1069562
534280.0000000    0.1059958
534320.0000000    0.1067253
534360.0000000    0.1119280
534400.0000000    0.1080406
534440.0000000    0.1021602
534480.0000000    0.1052125
534520.0000000    0.0976687
534560.0000000    0.1237428
534600.0000000    0.1128012
534640.0000000    0.1109308
534680.0000000    0.1067609
534720.0000000    0.1044730
534760.0000000    0.1135198
534800.0000000    0.1093431
534840.0000000    0.1121160
534880.0000000    0.1061271
534920.0000000    0.1144182
534960.0000000    0.1025143
535000.0000000    0.0975182
535040.0000000    0.1013064
535080.0000000    0.1124383
535120.0000000    0.1065946
535160.0000000    0.1033444
535200.0000000    0.1099814
535240.0000000    0.0956780
535280.0000000    0.0952688
535320.0000000    0.1008064
535360.0000000    0.0979767
535400.0000000    0.1125672
535440.0000000    0.1122590
535480.0000000    0.1022070
535520.0000000    0.1016725
535560.0000000    0.1045640
535600.0000000    0.1016488
535640.0000000    0.1036710
535680.0000000    0.1001474
535720.0000000    0.0974955
535760.0000000    0.1045408
535800.0000000    0.1030620
535840.0000000    0.1098315
535880.0000000    0.1164797
535920.0000000    0.1095478
535960.0000000    0.1005661
536000.0000000    0.0958185
536040.0000000    0.0930048
536080.0000000    0.1031300
536120.0000000    0.1034861
536160.0000000    0.1005147
536200.0000000    0.1052703
536240.0000000    0.1100975
536280.0000000    0.0988504
536320.0000000    0.1044349
536360.0000000    0.0984225
536400.0000000    0.0945243
536440.0000000    0.1035418
536480.0000000    0.0885930
536520.0000000    0.1022255
536560.0000000    0.1012542
536600.0000000    0.1073543
536640.0000000    0.1060605
536680.0000000    0.0990190
536720.0000000    0.1034911
536760.0000000    0.1002856
536800.0000000    0.1092182
536840.0000000    0.0990075
536880.0000000    0.0994775
536920.0000000    0.0940816
536960.0000000    0.1045966
537000.0000000    0.1024030
537040.0000000    0.1187538
537080.0000000    0.1004460
537120.0000000    0.1063558
537160.0000000    0.1007131
537200.0000000    0.0987488
537240.0000000    0.1064580
537280.0000000    0.0996608
537320.0000000    0.1028889
537360.0000000    0.0983320
537400.0000000    0.1115872
537440.0000000    0.1094968
537480.0000000    0.0988463
537520.0000000    0.0960095
537560.0000000    0.1101302
537600.0000000    0.1133445
537640.0000000    0.1159030
537680.0000000    0.1174542
537720.0000000    0.1140097
537760.0000000    0.1129985
537800.0000000    0.1128614
537840.0000000    0.1155386
537880.0000000    0.1141526
537920.0000000    0.1197903
537960.0000000    0.1102405
538000.0000000    0.1121818
538040.0000000    0.1074496
538080.0000000    0.1183765
538120.0000000    0.1163067
538160.0000000    0.1170376
538200.0000000    0.1123631
538240.0000000    0.1175536
538280.0000000    0.1039744
538320.0000000    0.1105783
538360.0000000    0.1071557
538400.0000000    0.1089587
538440.0000000    0.1072024
538480.0000000    0.1112743
538520.0000000    0.1032211
538560.0000000    0.0979555
538600.0000000    0.1048841
538640.0000000    0.1053996
538680.0000000    0.1019094
538720.0000000    0.0988423
538760.0000000    0.1033825
538800.0000000    0.0969020
538840.0000000    0.0974851
538880.0000000    0.1064053
538920.0000000    0.1073502
538960.0000000    0.1075632
539000.0000000    0.1062591
539040.0000000    0.1081780
539080.0000000    0.1052740
539120.0000000    0.1111556
539160.0000000    0.1010267
539200.0000000    0.0983010
539240.0000000    0.1063829
539280.0000000    0.1124890
539320.0000000    0.1089198
539360.0000000    0.1108196
539400.0000000    0.1106875
539440.0000000    0.1096447
539480.0000000    0.1078108
539520.0000000    0.1077209
539560.0000000    0.1068949
539600.0000000    0.1058557
539640.0000000    0.1102017
539680.0000000    0.1104315
539720.0000000    0.1132495
539760.0000000    0.1022863
539800.0000000    0.1083523
539840.0000000    0.1089231
539880.0000000    0.1130162
539920.0000000    0.1132284
539960.0000000    0.1152934
540000.0000000    0.1044995
540040.0000000    0.0979477
540080.0000000    0.0972709
540120.0000000    0.1035134
540160.0000000    0.1032616
540200.0000000    0.1000481
540240.0000000    0.0913012
540280.0000000    0.0965641
540320.0000000    0.1009144
540360.0000000    0.0969834
540400.0000000    0.0923119
540440.0000000    0.0978067
540480.0000000    0.0849750
540520.0000000    0.0932679
540560.0000000    0.0986160
540600.0000000    0.0965157
540640.0000000    0.0874962
540680.0000000    0.1011719
540720.0000000    0.0856000
540760.0000000    0.0944788
540800.0000000    0.0963750
540840.0000000    0.0978732
540880.0000000    0.0983090
540920.0000000    0.0948931
540960.0000000    0.1028933
541000.0000000    0.0979968
541040.0000000    0.0950395
541080.0000000    0.0997684
541120.0000000    0.0950645
541160.0000000    0.1059686
541200.0000000    0.1103503
541240.0000000    0.1081526
541280.0000000    0.1062929
541320.0000000    0.1154617
541360.0000000    0.1125995
541400.0000000    0.1118013
541440.0000000    0.0974465
541480.0000000    0.1068939
541520.0000000    0.1065396
541560.0000000    0.1252316
541600.0000000    0.1030946
541640.0000000    0.1124728
541680.0000000    0.1155891
541720.0000000    0.1140620
541760.0000000    0.1151186
541800.0000000    0.1078742
541840.0000000    0.1079334
541880.0000000    0.1029961
541920.0000000    0.1122819
541960.0000000    0.1032773
542000.0000000    0.1078953
542040.0000000    0.1020582
542080.0000000    0.1059820
542120.0000000    0.1184458
542160.0000000    0.0942425
542200.0000000    0.1031245
542240.0000000    0.1001418
542280.0000000    0.1042130
542320.0000000    0.0962661
542360.0000000    0.1011125
542400.0000000    0.1019759
542440.0000000    0.0961007
542480.0000000    0.1028588
542520.0000000    0.0955823
542560.0000000    0.0985021
542600.0000000    0.1010889
542640.0000000    0.1098702
542680.0000000    0.1066432
542720.0000000    0.1076282
542760.0000000    0.1003910
542800.0000000    0.1063973
542840.0000000    0.1014216
542880.0000000    0.1156676
542920.0000000    0.0954104
542960.0000000    0.1097119
543000.0000000    0.1090795
543040.0000000    0.1034992
543080.0000000    0.1089553
543120.0000000    0.1000602
543160.0000000    0.0973491
543200.0000000    0.0956786
543240.0000000    0.1025490
543280.0000000    0.1014433
543320.0000000    0.1027651
543360.0000000    0.1003558
543400.0000000    0.1056645
543440.0000000    0.1069764
543480.0000000    0.0949923
543520.0000000    0.1036925
543560.0000000    0.1005355
543600.0000000    0.1118175
543640.0000000    0.1005271
543680.0000000    0.1075283
543720.0000000    0.1065344
543760.0000000    0.1136949
543800.0000000    0.1007708
543840.0000000    0.0973154
543880.0000000    0.1029384
543920.0000000    0.0970334
543960.0000000    0.0958430
544000.0000000    0.0945757
544040.0000000    0.0846978
544080.0000000    0.1043049
544120.0000000    0.0899235
544160.0000000    0.0988657
544200.0000000    0.0914098
544240.0000000    0.0893202
544280.0000000    0.0927923
544320.0000000    0.1006658
544360.0000000    0.0874928
544400.0000000    0.0916016
544440.0000000    0.1075758
544480.0000000    0.0950183
544520.0000000    0.0981136
544560.0000000    0.0995472
544600.0000000    0.1017406
544640.0000000    0.0950369
544680.0000000    0.0929254
544720.0000000    0.0946064
544760.0000000    0.0900535
544800.0000000    0.0873518
544840.0000000    0.1039767
544880.0000000    0.0956397
544920.0000000    0.1000239
544960.0000000    0.0918117
545000.0000000    0.1123639
545040.0000000    0.1036800
545080.0000000    0.0961154
545120.0000000    0.0970567
545160.0000000    0.1028941
545200.0000000    0.0927744
545240.0000000    0.0892410
545280.0000000    0.0850179
545320.0000000    0.0850602
545360.0000000    0.0848122
545400.0000000    0.1012777
545440.0000000    0.0979093
545480.0000000    0.0971563
545520.0000000    0.0941893
545560.0000000    0.0956833
545600.0000000    0.0896429
545640.0000000    0.0935414
545680.0000000    0.0995904
545720.0000000    0.0931250
545760.0000000    0.0988189
545800.0000000    0.0948012
545840.0000000    0.0872142
545880.0000000    0.0872308
545920.0000000    0.0961829
545960.0000000    0.0893019
546000.0000000    0.0871764
546040.0000000    0.0873580
546080.0000000    0.0920391
546120.0000000    0.0955134
546160.0000000    0.0923938
546200.0000000    0.0961264
546240.0000000    0.0918749
546280.0000000    0.0946229
546320.0000000    0.0901049
546360.0000000    0.0943725
546400.0000000    0.0890279
546440.0000000    0.0918825
546480.0000000    0.0873468
546520.0000000    0.1120515
546560.0000000    0.0943373
546600.0000000    0.0947077
546640.0000000    0.1087228
546680.0000000    0.0874940
546720.0000000    0.0993552
546760.0000000    0.0909164
546800.0000000    0.0836667
546840.0000000    0.0913320
546880.0000000    0.0917947
546920.0000000    0.0967291
546960.0000000    0.0886509
547000.0000000    0.0941689
547040.0000000    0.0916872
547080.0000000    0.0905984
547120.0000000    0.0935933
547160.0000000    0.0900342
547200.0000000    0.0893293
547240.0000000    0.0892040
547280.0000000    0.0885024
547320.0000000    0.0947346
547360.0000000    0.0974835
547400.0000000    0.1015681
547440.0000000    0.0945325
547480.0000000    0.1120496
547520.0000000    0.0994178
547560.0000000    0.1113185
547600.0000000    0.0977431
547640.0000000    0.1033745
547680.0000000    0.0936949
547720.0000000    0.1077100
547760.0000000    0.0968022
547800.0000000    0.1029775
547840.0000000    0.1012880
547880.0000000    0.1037687
547920.0000000    0.1020350
547960.0000000    0.0966744
548000.0000000    0.1025003
548040.0000000    0.1006896
548080.0000000    0.0908510
548120.0000000    0.1063153
548160.0000000    0.0998947
548200.0000000    0.1020464
548240.0000000    0.1068468
548280.0000000    0.1110199
548320.0000000    0.1237185
548360.0000000    0.1240822
548400.0000000    0.1142896
548440.0000000    0.1246262
548480.0000000    0.1164554
548520.0000000    0.1173874
548560.0000000    0.1039067
548600.0000000    0.1062809
548640.0000000    0.1058374
548680.0000000    0.1137028
548720.0000000    0.1117019
548760.0000000    0.1162439
548800.0000000    0.1072170
548840.0000000    0.1002698
548880.0000000    0.1049358
548920.0000000    0.1032039
548960.0000000    0.0952735
549000.0000000    0.1024517
549040.0000000    0.0930563
549080.0000000    0.0990833
549120.0000000    0.0949833
549160.0000000    0.0937893
549200.0000000    0.1087226
549240.0000000    0.0897949
549280.0000000    0.1004966
549320.0000000    0.1031258
549360.0000000    0.1003237
549400.0000000    0.1036117
549440.0000000    0.0973936
549480.0000000    0.0941378
549520.0000000    0.0991711
549560.0000000    0.0853887
549600.0000000    0.0921938
549640.0000000    0.0909418
549680.0000000    0.0968482
549720.0000000    0.1047734
549760.0000000    0.1044016
549800.0000000    0.1120042
549840.0000000    0.1119892
549880.0000000    0.1102022
549920.0000000    0.1021286
549960.0000000    0.1030265
550000.0000000    0.1059573
550040.0000000    0.0998500
550080.0000000    0.0989190
550120.0000000    0.1020528
550160.0000000    0.1002024
550200.0000000    0.1018500
550240.0000000    0.1060742
550280.0000000    0.1064298
550320.0000000    0.1012770
550360.0000000    0.1040672
550400.0000000    0.1061148
550440.0000000    0.1104132
550480.0000000    0.1000513
550520.0000000    0.1014457
550560.0000000    0.1061916
550600.0000000    0.1044883
550640.0000000    0.1073841
550680.0000000    0.1084560
550720.0000000    0.0985655
550760.0000000    0.0991480
550800.0000000    0.1001052
550840.0000000    0.0998417
550880.0000000    0.0990999
550920.0000000    0.0931473
550960.0000000    0.0996928
551000.0000000    0.1084087
551040.0000000    0.1118579
551080.0000000    0.1012244
551120.0000000    0.1140019
551160.0000000    0.1122456
551200.0000000    0.1061830
551240.0000000    0.1005753
551280.0000000    0.0988700
551320.0000000    0.0899603
551360.0000000    0.0932515
551400.0000000    0.1038516
551440.0000000    0.1030258
551480.0000000    0.0945068
551520.0000000    0.0947421
551560.0000000    0.1116477
551600.0000000    0.0974697
551640.0000000    0.1007922
551680.0000000    0.1040663
551720.0000000    0.1014731
551760.0000000    0.1036705
551800.0000000    0.1044151
551840.0000000    0.0974222
551880.0000000    0.1086854
551920.0000000    0.1106534
551960.0000000    0.1045061
552000.0000000    0.1091613
552040.0000000    0.1062519
552080.0000000    0.1086714
552120.0000000    0.0988792
552160.0000000    0.1086336
552200.0000000    0.1049076
552240.0000000    0.0988990
552280.0000000    0.1051876
552320.0000000    0.1042946
552360.0000000    0.1078578
552400.0000000    0.1018871
552440.0000000    0.1038051
552480.0000000    0.1066085
552520.0000000    0.1037219
552560.0000000    0.0989528
552600.0000000    0.0981014
552640.0000000    0.0963511
552680.0000000    0.0979218
552720.0000000    0.1141695
552760.0000000    0.1020756
552800.0000000    0.1058249
552840.0000000    0.0988479
552880.0000000    0.1046491
552920.0000000    0.0971646
552960.0000000    0.1079679
553000.0000000    0.1151857
553040.0000000    0.1033131
553080.0000000    0.1099025
553120.0000000    0.1030279
553160.0000000    0.0993710
553200.0000000    0.0997537
553240.0000000    0.0950475
553280.0000000    0.1055536
553320.0000000    0.0976357
553360.0000000    0.0927296
553400.0000000    0.0942245
553440.0000000    0.0991020
553480.0000000    0.1012286
553520.0000000    0.1010801
553560.0000000    0.0971352
553600.0000000    0.0942824
553640.0000000    0.1009687
553680.0000000    0.1136714
553720.0000000    0.1016866
553760.0000000    0.1032859
553800.0000000    0.1022546
553840.0000000    0.0968413
553880.0000000    0.1036453
553920.0000000    0.1011384
553960.0000000    0.1122935
554000.0000000    0.1044087
554040.0000000    0.1061817
554080.0000000    0.1054511
554120.0000000    0.0935433
554160.0000000    0.0938867
554200.0000000    0.0980525
554240.0000000    0.0992328
554280.0000000    0.1019782
554320.0000000    0.1012227
554360.0000000    0.1004468
554400.0000000    0.0958782
554440.0000000    0.1111520
554480.0000000    0.0982787
554520.0000000    0.0996297
554560.0000000    0.0954602
554600.0000000    0.1014660
554640.0000000    0.1053727
554680.0000000    0.1061424
554720.0000000    0.0958867
554760.0000000    0.0976745
554800.0000000    0.0948120
554840.0000000    0.0971013
554880.0000000    0.0941313
554920.0000000    0.0926990
554960.0000000    0.1003598
555000.0000000    0.0896053
555040.0000000    0.0870677
555080.0000000    0.0969315
555120.0000000    0.0856798
555160.0000000    0.0936547
555200.0000000    0.0901446
555240.0000000    0.0938439
555280.0000000    0.0883594
555320.0000000    0.0936555
555360.0000000    0.0993965
555400.0000000    0.0929263
555440.0000000    0.0926533
555480.0000000    0.0942410
555520.0000000    0.1038452
555560.0000000    0.1147862
555600.0000000    0.1043169
555640.0000000    0.1078584
555680.0000000    0.1061883
555720.0000000    0.0952138
555760.0000000    0.1063817
555800.0000000    0.1042229
555840.0000000    0.1006379
555880.0000000    0.1064269
555920.0000000    0.1125652
555960.0000000    0.1101907
556000.0000000    0.1079613
556040.0000000    0.1059458
556080.0000000    0.1043126
556120.0000000    0.1119447
556160.0000000    0.1083183
556200.0000000    0.1004240
556240.0000000    0.1030290
556280.0000000    0.1031459
556320.0000000    0.1054503
556360.0000000    0.1047165
556400.0000000    0.1037806
556440.0000000    0.0943230
556480.0000000    0.1013368
556520.0000000    0.1054109
556560.0000000    0.0995522
556600.0000000    0.1165899
556640.0000000    0.1128584
556680.0000000    0.1046985
556720.0000000    0.1049807
556760.0000000    0.1067527
556800.0000000    0.0984285
556840.0000000    0.1064595
556880.0000000    0.1065924
556920.0000000    0.1009578
556960.0000000    0.1117856
557000.0000000    0.1077905
557040.0000000    0.1144283
557080.0000000    0.1075789
557120.0000000    0.1003202
557160.0000000    0.1004353
557200.0000000    0.0980187
557240.0000000    0.1004600
557280.0000000    0.0987090
557320.0000000    0.0991439
557360.0000000    0.1001512
557400.0000000    0.0987703
557440.0000000    0.1022039
557480.0000000    0.0962543
557520.0000000    0.0909274
557560.0000000    0.1055483
557600.0000000    0.0975168
557640.0000000    0.1004025
557680.0000000    0.1025994
557720.0000000    0.1092938
557760.0000000    0.1027290
557800.0000000    0.1104155
557840.0000000    0.1054334
557880.0000000    0.1002532
557920.0000000    0.1005230
557960.0000000    0.1082567
558000.0000000    0.1104449
558040.0000000    0.1068892
558080.0000000    0.1177397
558120.0000000    0.1264050
558160.0000000    0.1136730
558200.0000000    0.1018909
558240.0000000    0.1051621
558280.0000000    0.0974316
558320.0000000    0.0969882
558360.0000000    0.0906033
558400.0000000    0.0996485
558440.0000000    0.0985354
558480.0000000    0.0934484
558520.0000000    0.0975516
558560.0000000    0.0962304
558600.0000000    0.1052818
558640.0000000    0.1023983
558680.0000000    0.1004583
558720.0000000    0.0963498
558760.0000000    0.0944899
558800.0000000    0.1026439
558840.0000000    0.1026650
558880.0000000    0.0960191
558920.0000000    0.0977303
558960.0000000    0.1130491
559000.0000000    0.1126118
559040.0000000    0.1105637
559080.0000000    0.1030543
559120.0000000    0.0969429
559160.0000000    0.0906842
559200.0000000    0.0990936
559240.0000000    0.1020259
559280.0000000    0.0919863
559320.0000000    0.0912420
559360.0000000    0.0921082
559400.0000000    0.0993917
559440.0000000    0.1022919
559480.0000000    0.1022905
559520.0000000    0.1026541
559560.0000000    0.0961548
559600.0000000    0.0994400
559640.0000000    0.1029956
559680.0000000    0.1026688
559720.0000000    0.1002947
559760.0000000    0.0911229
559800.0000000    0.0966873
559840.0000000    0.1037692
559880.0000000    0.0948348
559920.0000000    0.0865790
559960.0000000    0.0992122
560000.0000000    0.0972679
560040.0000000    0.1019404
560080.0000000    0.1046789
560120.0000000    0.0984839
560160.0000000    0.0897655
560200.0000000    0.0925697
560240.0000000    0.0998041
560280.0000000    0.0870773
560320.0000000    0.0915751
560360.0000000    0.0932414
560400.0000000    0.1018428
560440.0000000    0.0988452
560480.0000000    0.0970454
560520.0000000    0.0944695
560560.0000000    0.1005919
560600.0000000    0.0985772
560640.0000000    0.0972575
560680.0000000    0.0901873
560720.0000000    0.0958148
560760.0000000    0.0961713
560800.0000000    0.0977864
560840.0000000    0.0886132
560880.0000000    0.0900140
560920.0000000    0.0922340
560960.0000000    0.0858903
561000.0000000    0.0953448
561040.0000000    0.0989734
561080.0000000    0.1094952
561120.0000000    0.0938805
561160.0000000    0.0995725
561200.0000000    0.1009484
561240.0000000    0.1032976
561280.0000000    0.0996628
561320.0000000    0.0880040
561360.0000000    0.1004282
561400.0000000    0.0984076
561440.0000000    0.1004826
561480.0000000    0.0958006
561520.0000000    0.0974482
561560.0000000    0.0948230
561600.0000000    0.0835086
561640.0000000    0.0937092
561680.0000000    0.0963778
561720.0000000    0.0973140
561760.0000000    0.0992138
561800.0000000    0.0922287
561840.0000000    0.1003855
561880.0000000    0.1028405
561920.0000000    0.0978995
561960.0000000    0.0895373
562000.0000000    0.1003189
562040.0000000    0.0967396
562080.0000000    0.1007547
562120.0000000    0.0969319
562160.0000000    0.0958815
562200.0000000    0.0954210
562240.0000000    0.0943174
562280.0000000    0.0946006
562320.0000000    0.0870207
562360.0000000    0.0902563
562400.0000000    0.0942184
562440.0000000    0.0944207
562480.0000000    0.0883480
562520.0000000    0.0917238
562560.0000000    0.0931694
562600.0000000    0.0908325
562640.0000000    0.0932828
562680.0000000    0.0908404
562720.0000000    0.0987504
562760.0000000    0.0811197
562800.0000000    0.0921382
562840.0000000    0.0894847
562880.0000000    0.0896925
562920.0000000    0.0894636
562960.0000000    0.0860920
563000.0000000    0.0835729
563040.0000000    0.0928496
563080.0000000    0.0934211
563120.0000000    0.0851915
563160.0000000    0.0918777
563200.0000000    0.0883549
563240.0000000    0.0977774
563280.0000000    0.0887309
563320.0000000    0.1007893
563360.0000000    0.1088120
563400.0000000    0.0957014
563440.0000000    0.0922978
563480.0000000    0.0922703
563520.0000000    0.0966545
563560.0000000    0.0834088
563600.0000000    0.0871254
563640.0000000    0.0981243
563680.0000000    0.0993034
563720.0000000    0.0961611
563760.0000000    0.0959332
563800.0000000    0.0932962
563840.0000000    0.0873501
563880.0000000    0.0891606
563920.0000000    0.0873803
563960.0000000    0.0995257
564000.0000000    0.0969057
564040.0000000    0.0922551
564080.0000000    0.0956407
564120.0000000    0.1001898
564160.0000000    0.0985902
564200.0000000    0.0986743
564240.0000000    0.1033763
564280.0000000    0.0915678
564320.0000000    0.1029904
564360.0000000    0.0928557
564400.0000000    0.0994402
564440.0000000    0.0917141
564480.0000000    0.0953654
564520.0000000    0.0970215
564560.0000000    0.0986999
564600.0000000    0.0949974
564640.0000000    0.1064654
564680.0000000    0.0914279
564720.0000000    0.0868866
564760.0000000    0.1075344
564800.0000000    0.0964354
564840.0000000    0.0886075
564880.0000000    0.0968839
564920.0000000    0.0952586
564960.0000000    0.0886659
565000.0000000    0.0883761
565040.0000000    0.0885821
565080.0000000    0.1018088
565120.0000000    0.0916291
565160.0000000    0.0844479
565200.0000000    0.0912116
565240.0000000    0.0903637
565280.0000000    0.1022542
565320.0000000    0.0954010
565360.0000000    0.0928166
565400.0000000    0.0955225
565440.0000000    0.1050145
565480.0000000    0.0988538
565520.0000000    0.0914546
565560.0000000    0.0992096
565600.0000000    0.1017311
565640.0000000    0.1023093
565680.0000000    0.0924984
565720.0000000    0.0934865
565760.0000000    0.0990275
565800.0000000    0.0949120
565840.0000000    0.0909835
565880.0000000    0.0892549
565920.0000000    0.0972236
565960.0000000    0.0936121
566000.0000000    0.0876942
566040.0000000    0.1007163
566080.0000000    0.0940617
566120.0000000    0.1018156
566160.0000000    0.1018600
566200.0000000    0.0914002
566240.0000000    0.0922992
566280.0000000    0.1052060
566320.0000000    0.0933287
566360.0000000    0.1026894
566400.0000000    0.1092841
566440.0000000    0.1060366
566480.0000000    0.0878750
566520.0000000    0.0855387
566560.0000000    0.0958129
566600.0000000    0.0935624
566640.0000000    0.1109009
566680.0000000    0.1108890
566720.0000000    0.1035902
566760.0000000    0.1045467
566800.0000000    0.1011228
566840.0000000    0.0958338
566880.0000000    0.1008401
566920.0000000    0.0978311
566960.0000000    0.0970355
567000.0000000    0.0961472
567040.0000000    0.0960119
567080.0000000    0.0983240
567120.0000000    0.1004143
567160.0000000    0.1036292
567200.0000000    0.0930341
567240.0000000    0.0969519
567280.0000000    0.0975020
567320.0000000    0.0952036
567360.0000000    0.0972101
567400.0000000    0.0996603
567440.0000000    0.1018373
567480.0000000    0.0979485
567520.0000000    0.0903372
567560.0000000    0.0981627
567600.0000000    0.0973258
567640.0000000    0.0981997
567680.0000000    0.0975651
567720.0000000    0.0988126
567760.0000000    0.0909135
567800.0000000    0.0994461
567840.0000000    0.0989243
567880.0000000    0.0921772
567920.0000000    0.0950175
567960.0000000    0.1001963
568000.0000000    0.0997961
568040.0000000    0.0988202
568080.0000000    0.0918214
568120.0000000    0.0940929
568160.0000000    0.1024404
568200.0000000    0.1078897
568240.0000000    0.1015711
568280.0000000    0.0984763
568320.0000000    0.1134550
568360.0000000    0.1018755
568400.0000000    0.1084746
568440.0000000    0.1066720
568480.0000000    0.0933893
568520.0000000    0.1035470
568560.0000000    0.1018098
568600.0000000    0.1014330
568640.0000000    0.1006013
568680.0000000    0.1044274
568720.0000000    0.0995382
568760.0000000    0.0930544
568800.0000000    0.0960374
568840.0000000    0.0969649
568880.0000000    0.0953800
568920.0000000    0.0946439
568960.0000000    0.0955544
569000.0000000    0.1062796
569040.0000000    0.1066295
569080.0000000    0.0940128
569120.0000000    0.1001717
569160.0000000    0.0953934
569200.0000000    0.1035397
569240.0000000    0.0942759
569280.0000000    0.1101552
569320.0000000    0.1134344
569360.0000000    0.1080161
569400.0000000    0.0991961
569440.0000000    0.1017808
569480.0000000    0.0956928
569520.0000000    0.1138830
569560.0000000    0.1045892
569600.0000000    0.0963828
569640.0000000    0.1012324
569680.0000000    0.1032284
569720.0000000    0.0941458
569760.0000000    0.0973305
569800.0000000    0.1069843
569840.0000000    0.1034595
569880.0000000    0.1069716
569920.0000000    0.1026879
569960.0000000    0.1003606
570000.0000000    0.1107155
570040.0000000    0.1207398
570080.0000000    0.1043310
570120.0000000    0.1041008
570160.0000000    0.0918746
570200.0000000    0.0960259
570240.0000000    0.0942989
570280.0000000    0.0934325
570320.0000000    0.0969556
570360.0000000    0.0949502
570400.0000000    0.0941159
570440.0000000    0.0965975
570480.0000000    0.0995678
570520.0000000    0.1021053
570560.0000000    0.0971977
570600.0000000    0.1050477
570640.0000000    0.1016059
570680.0000000    0.1008166
570720.0000000    0.1039617
570760.0000000    0.0977338
570800.0000000    0.0960856
570840.0000000    0.1018617
570880.0000000    0.0998849
570920.0000000    0.1000744
570960.0000000    0.0959938
571000.0000000    0.0932237
571040.0000000    0.0968450
571080.0000000    0.1053538
571120.0000000    0.0977544
571160.0000000    0.1073814
571200.0000000    0.1115875
571240.0000000    0.1037287
571280.0000000    0.1063608
571320.0000000    0.0994188
571360.0000000    0.1080979
571400.0000000    0.0963014
571440.0000000    0.1010968
571480.0000000    0.0895926
571520.0000000    0.0977475
571560.0000000    0.0964497
571600.0000000    0.0919729
571640.0000000    0.0940369
571680.0000000    0.1014473
571720.0000000    0.1038134
571760.0000000    0.0961085
571800.0000000    0.1124345
571840.0000000    0.0977439
571880.0000000    0.0923269
571920.0000000    0.1028428
571960.0000000    0.1101984
572000.0000000    0.1045405
572040.0000000    0.0913858
572080.0000000    0.1047129
572120.0000000    0.1012742
572160.0000000    0.0970662
572200.0000000    0.0984946
572240.0000000    0.0980915
572280.0000000    0.1021165
572320.0000000    0.0941817
572360.0000000    0.0984078
572400.0000000    0.1008980
572440.0000000    0.0984465
572480.0000000    0.1009084
572520.0000000    0.0986955
572560.0000000    0.1084198
572600.0000000    0.1039486
572640.0000000    0.1007780
572680.0000000    0.0953737
572720.0000000    0.0983250
572760.0000000    0.1080868
572800.0000000    0.1150293
572840.0000000    0.0970574
572880.0000000    0.1046395
572920.0000000    0.1031164
572960.0000000    0.1062014
573000.0000000    0.0985264
573040.0000000    0.1003336
573080.0000000    0.0973189
573120.0000000    0.1076612
573160.0000000    0.0971805
573200.0000000    0.1067959
573240.0000000    0.1039316
573280.0000000    0.1105201
573320.0000000    0.1018734
573360.0000000    0.1148019
573400.0000000    0.1029199
573440.0000000    0.1099107
573480.0000000    0.1011137
573520.0000000    0.0976356
573560.0000000    0.1036645
573600.0000000    0.0983834
573640.0000000    0.1023821
573680.0000000    0.1015898
573720.0000000    0.1007394
573760.0000000    0.0932487
573800.0000000    0.1065533
573840.0000000    0.0993303
573880.0000000    0.1051762
573920.0000000    0.0949404
573960.0000000    0.0960516
574000.0000000    0.1068399
574040.0000000    0.1030865
574080.0000000    0.1100144
574120.0000000    0.1062994
574160.0000000    0.1061035
574200.0000000    0.1143869
574240.0000000    0.1064487
574280.0000000    0.1068397
574320.0000000    0.1022835
574360.0000000    0.1038573
[truncated: 297,950 more chars]
