# Supplementary material for: Comment on 'Valid molecular dynamics simulations of human hemoglobin require a surprisingly large box size'
Source: eLife. 2019 Jun 20;8:e44718. doi: 10.7554/eLife.44718 (PMC6586461; doi:10.7554/eLife.44718)
Supplement: Figure 1—source data 1. — The zip archive contains a README file describing which source files correspond to the different panels. [file elife-44718-fig1-data1.zip › figure1/panels_AB/120A/3/rmsd_2dn3.xvg]

# This file was created Fri Jan  4 02:47:56 2019
# Created by:
#             :-) GROMACS - gmx rms, 2018.5-dev-20181129-d5972f7 (-:
# 
# Executable:   /usr/local/gromacs/2018/2018.4-impi2017-fftw337-gcc640-cuda91/bin/gmx
# Data prefix:  /usr/local/gromacs/2018/2018.4-impi2017-fftw337-gcc640-cuda91
# Working dir:  /home/degroot/hb/2dn2/Meuwly/120a-elife/3
# Command line:
#   gmx rms -s ../../../2dn3/conf.pdb -f xx.xtc -o rmsd_2dn3.xvg -nice 0
# gmx rms is part of G R O M A C S:
#
# Great Red Owns Many ACres of Sand 
#
@    title "RMSD"
@    xaxis  label "Time (ps)"
@    yaxis  label "RMSD (nm)"
@TYPE xy
@ subtitle "Backbone after lsq fit to Backbone"
   0.0000000    0.2444177
  40.0000000    0.2619199
  80.0000000    0.2743641
 120.0000000    0.2726742
 160.0000000    0.2733632
 200.0000000    0.2749572
 240.0000000    0.2530558
 280.0000000    0.2839044
 320.0000000    0.2704128
 360.0000000    0.2650674
 400.0000000    0.2746165
 440.0000000    0.2842947
 480.0000000    0.2750272
 520.0000000    0.2515759
 560.0000000    0.2647612
 600.0000000    0.2664691
 640.0000000    0.2867906
 680.0000000    0.2749237
 720.0000000    0.2629350
 760.0000000    0.2805264
 800.0000000    0.2724712
 840.0000000    0.2812316
 880.0000000    0.2663575
 920.0000000    0.2772735
 960.0000000    0.2832911
1000.0000000    0.2815348
1040.0000000    0.2897708
1080.0000000    0.2721964
1120.0000000    0.2783276
1160.0000000    0.2928955
1200.0000000    0.2921687
1240.0000000    0.2900208
1280.0000000    0.2851570
1320.0000000    0.2900575
1360.0000000    0.2773716
1400.0000000    0.2776241
1440.0000000    0.2599801
1480.0000000    0.2742904
1520.0000000    0.2861153
1560.0000000    0.2772886
1600.0000000    0.2825786
1640.0000000    0.2780350
1680.0000000    0.2430774
1720.0000000    0.2534895
1760.0000000    0.2538208
1800.0000000    0.2692130
1840.0000000    0.2562717
1880.0000000    0.2815614
1920.0000000    0.2707102
1960.0000000    0.2567258
2000.0000000    0.2551837
2040.0000000    0.2714234
2080.0000000    0.2633295
2120.0000000    0.2834198
2160.0000000    0.2782078
2200.0000000    0.2473936
2240.0000000    0.2764118
2280.0000000    0.2645543
2320.0000000    0.2708945
2360.0000000    0.2707437
2400.0000000    0.2694000
2440.0000000    0.2570018
2480.0000000    0.2557188
2520.0000000    0.2429418
2560.0000000    0.2270509
2600.0000000    0.2332672
2640.0000000    0.2406351
2680.0000000    0.2348799
2720.0000000    0.2339457
2760.0000000    0.2587900
2800.0000000    0.2440548
2840.0000000    0.2571879
2880.0000000    0.2791242
2920.0000000    0.2632022
2960.0000000    0.2462455
3000.0000000    0.2653118
3040.0000000    0.2370134
3080.0000000    0.2601203
3120.0000000    0.2621701
3160.0000000    0.2588964
3200.0000000    0.2610113
3240.0000000    0.2690867
3280.0000000    0.2509318
3320.0000000    0.2524144
3360.0000000    0.2713869
3400.0000000    0.2612869
3440.0000000    0.2438436
3480.0000000    0.2734714
3520.0000000    0.2710315
3560.0000000    0.2446693
3600.0000000    0.2527980
3640.0000000    0.2320300
3680.0000000    0.2570174
3720.0000000    0.2707905
3760.0000000    0.2801036
3800.0000000    0.2609207
3840.0000000    0.2614359
3880.0000000    0.2785546
3920.0000000    0.2754866
3960.0000000    0.2613167
4000.0000000    0.2688465
4040.0000000    0.2571414
4080.0000000    0.2581502
4120.0000000    0.2821662
4160.0000000    0.2496101
4200.0000000    0.2469378
4240.0000000    0.2588304
4280.0000000    0.2723367
4320.0000000    0.2731275
4360.0000000    0.2563965
4400.0000000    0.2472752
4440.0000000    0.2410113
4480.0000000    0.2300886
4520.0000000    0.2556269
4560.0000000    0.2458829
4600.0000000    0.2510304
4640.0000000    0.2412816
4680.0000000    0.2566803
4720.0000000    0.2608609
4760.0000000    0.2433540
4800.0000000    0.2318676
4840.0000000    0.2435612
4880.0000000    0.2506799
4920.0000000    0.2723980
4960.0000000    0.2758007
5000.0000000    0.2764936
5040.0000000    0.2756717
5080.0000000    0.2727877
5120.0000000    0.2789978
5160.0000000    0.2683862
5200.0000000    0.2513612
5240.0000000    0.2664126
5280.0000000    0.2537982
5320.0000000    0.2514996
5360.0000000    0.2548147
5400.0000000    0.2622254
5440.0000000    0.2407862
5480.0000000    0.2566597
5520.0000000    0.2478407
5560.0000000    0.2624579
5600.0000000    0.2740425
5640.0000000    0.2604010
5680.0000000    0.2691444
5720.0000000    0.2563835
5760.0000000    0.2613893
5800.0000000    0.2617571
5840.0000000    0.2441750
5880.0000000    0.2643385
5920.0000000    0.2728593
5960.0000000    0.2659954
6000.0000000    0.2598116
6040.0000000    0.2488669
6080.0000000    0.2481354
6120.0000000    0.2577550
6160.0000000    0.2583847
6200.0000000    0.2662374
6240.0000000    0.2690928
6280.0000000    0.2714481
6320.0000000    0.2563723
6360.0000000    0.2729619
6400.0000000    0.2661994
6440.0000000    0.2693177
6480.0000000    0.2684302
6520.0000000    0.2889370
6560.0000000    0.2749116
6600.0000000    0.2725121
6640.0000000    0.2632199
6680.0000000    0.2668615
6720.0000000    0.2587548
6760.0000000    0.2698912
6800.0000000    0.2681796
6840.0000000    0.2672457
6880.0000000    0.2812891
6920.0000000    0.2682076
6960.0000000    0.2748713
7000.0000000    0.2686904
7040.0000000    0.2761948
7080.0000000    0.2543904
7120.0000000    0.2781240
7160.0000000    0.2686694
7200.0000000    0.2914668
7240.0000000    0.2617236
7280.0000000    0.2709760
7320.0000000    0.2596429
7360.0000000    0.2575926
7400.0000000    0.2368097
7440.0000000    0.2575459
7480.0000000    0.2507027
7520.0000000    0.2631749
7560.0000000    0.2520837
7600.0000000    0.2414084
7640.0000000    0.2722181
7680.0000000    0.2606927
7720.0000000    0.2578179
7760.0000000    0.2605172
7800.0000000    0.2772110
7840.0000000    0.2542617
7880.0000000    0.2804519
7920.0000000    0.2582585
7960.0000000    0.2556778
8000.0000000    0.2493688
8040.0000000    0.2515343
8080.0000000    0.2616034
8120.0000000    0.2737580
8160.0000000    0.2615850
8200.0000000    0.2833304
8240.0000000    0.2765896
8280.0000000    0.2731263
8320.0000000    0.2692773
8360.0000000    0.2627263
8400.0000000    0.2615260
8440.0000000    0.2453139
8480.0000000    0.2507866
8520.0000000    0.2478033
8560.0000000    0.2612617
8600.0000000    0.2669812
8640.0000000    0.2702840
8680.0000000    0.2679545
8720.0000000    0.2849967
8760.0000000    0.2825803
8800.0000000    0.2656788
8840.0000000    0.2748686
8880.0000000    0.2586151
8920.0000000    0.2611320
8960.0000000    0.2670064
9000.0000000    0.2914312
9040.0000000    0.2732333
9080.0000000    0.2758880
9120.0000000    0.2732739
9160.0000000    0.2629084
9200.0000000    0.2461751
9240.0000000    0.2409575
9280.0000000    0.2465762
9320.0000000    0.2449386
9360.0000000    0.2609576
9400.0000000    0.2521700
9440.0000000    0.2561142
9480.0000000    0.2652703
9520.0000000    0.2802046
9560.0000000    0.2643282
9600.0000000    0.2564673
9640.0000000    0.2620721
9680.0000000    0.2504131
9720.0000000    0.2560367
9760.0000000    0.2640527
9800.0000000    0.2537544
9840.0000000    0.2877855
9880.0000000    0.2663299
9920.0000000    0.2515236
9960.0000000    0.2619972
10000.0000000    0.2728928
10040.0000000    0.2745869
10080.0000000    0.2716863
10120.0000000    0.2817400
10160.0000000    0.2777439
10200.0000000    0.2821219
10240.0000000    0.2836094
10280.0000000    0.3269702
10320.0000000    0.3017757
10360.0000000    0.3029293
10400.0000000    0.2659654
10440.0000000    0.2703149
10480.0000000    0.2891534
10520.0000000    0.2998703
10560.0000000    0.2852924
10600.0000000    0.2774325
10640.0000000    0.2913610
10680.0000000    0.2965119
10720.0000000    0.2996077
10760.0000000    0.2760094
10800.0000000    0.2628883
10840.0000000    0.2643200
10880.0000000    0.2585976
10920.0000000    0.2627663
10960.0000000    0.2700690
11000.0000000    0.2764539
11040.0000000    0.2830514
11080.0000000    0.2681150
11120.0000000    0.2630930
11160.0000000    0.2705586
11200.0000000    0.2688444
11240.0000000    0.2623315
11280.0000000    0.2602556
11320.0000000    0.2721122
11360.0000000    0.2727145
11400.0000000    0.2644932
11440.0000000    0.2653956
11480.0000000    0.2638113
11520.0000000    0.2626612
11560.0000000    0.2403979
11600.0000000    0.2468883
11640.0000000    0.2622093
11680.0000000    0.2645141
11720.0000000    0.2650437
11760.0000000    0.2677833
11800.0000000    0.2865954
11840.0000000    0.2609422
11880.0000000    0.2709627
11920.0000000    0.2830839
11960.0000000    0.2539256
12000.0000000    0.2608498
12040.0000000    0.2524977
12080.0000000    0.2419994
12120.0000000    0.2717035
12160.0000000    0.2576981
12200.0000000    0.2736890
12240.0000000    0.2864140
12280.0000000    0.2644412
12320.0000000    0.2794061
12360.0000000    0.2646676
12400.0000000    0.2677930
12440.0000000    0.2744751
12480.0000000    0.2438553
12520.0000000    0.2617690
12560.0000000    0.2713200
12600.0000000    0.2635465
12640.0000000    0.2637063
12680.0000000    0.2911578
12720.0000000    0.2856253
12760.0000000    0.2649612
12800.0000000    0.2641291
12840.0000000    0.2725809
12880.0000000    0.2623993
12920.0000000    0.2626283
12960.0000000    0.2632560
13000.0000000    0.2681282
13040.0000000    0.2804529
13080.0000000    0.2772793
13120.0000000    0.2900799
13160.0000000    0.2694423
13200.0000000    0.2524635
13240.0000000    0.2647177
13280.0000000    0.2718710
13320.0000000    0.2743475
13360.0000000    0.2660473
13400.0000000    0.2619739
13440.0000000    0.2614110
13480.0000000    0.2696884
13520.0000000    0.2770109
13560.0000000    0.2638589
13600.0000000    0.2857750
13640.0000000    0.2976130
13680.0000000    0.2844219
13720.0000000    0.2942392
13760.0000000    0.2900147
13800.0000000    0.2894607
13840.0000000    0.2706471
13880.0000000    0.2823794
13920.0000000    0.2729767
13960.0000000    0.2747142
14000.0000000    0.2764238
14040.0000000    0.2641345
14080.0000000    0.2711655
14120.0000000    0.2888393
14160.0000000    0.2714614
14200.0000000    0.2708791
14240.0000000    0.2668277
14280.0000000    0.2785520
14320.0000000    0.2776107
14360.0000000    0.2723990
14400.0000000    0.2830724
14440.0000000    0.2765713
14480.0000000    0.2748478
14520.0000000    0.2831981
14560.0000000    0.2705351
14600.0000000    0.2753375
14640.0000000    0.2948019
14680.0000000    0.2782308
14720.0000000    0.2732393
14760.0000000    0.2904544
14800.0000000    0.2671470
14840.0000000    0.2627114
14880.0000000    0.2653694
14920.0000000    0.2685484
14960.0000000    0.2868612
15000.0000000    0.2789863
15040.0000000    0.2789885
15080.0000000    0.2869733
15120.0000000    0.2694228
15160.0000000    0.2710231
15200.0000000    0.2778074
15240.0000000    0.2914603
15280.0000000    0.2875733
15320.0000000    0.2714095
15360.0000000    0.2562734
15400.0000000    0.2682055
15440.0000000    0.2700306
15480.0000000    0.2704099
15520.0000000    0.2795734
15560.0000000    0.2891324
15600.0000000    0.3026671
15640.0000000    0.2655633
15680.0000000    0.2670819
15720.0000000    0.2693402
15760.0000000    0.2851090
15800.0000000    0.2880995
15840.0000000    0.2888437
15880.0000000    0.2916757
15920.0000000    0.2656932
15960.0000000    0.2788641
16000.0000000    0.2734672
16040.0000000    0.2831704
16080.0000000    0.2661082
16120.0000000    0.2758241
16160.0000000    0.2788852
16200.0000000    0.2827207
16240.0000000    0.2817807
16280.0000000    0.2716025
16320.0000000    0.2839400
16360.0000000    0.2713389
16400.0000000    0.2675842
16440.0000000    0.2551859
16480.0000000    0.2660905
16520.0000000    0.2733952
16560.0000000    0.2801142
16600.0000000    0.2545733
16640.0000000    0.2755410
16680.0000000    0.2807904
16720.0000000    0.2722124
16760.0000000    0.2666084
16800.0000000    0.2752464
16840.0000000    0.2822931
16880.0000000    0.2882441
16920.0000000    0.2589266
16960.0000000    0.2953517
17000.0000000    0.2948169
17040.0000000    0.2786895
17080.0000000    0.2789290
17120.0000000    0.2869090
17160.0000000    0.2898400
17200.0000000    0.2922873
17240.0000000    0.2679006
17280.0000000    0.2742847
17320.0000000    0.2733626
17360.0000000    0.2760963
17400.0000000    0.3071757
17440.0000000    0.2921700
17480.0000000    0.3005825
17520.0000000    0.3181946
17560.0000000    0.2995050
17600.0000000    0.3110749
17640.0000000    0.3164898
17680.0000000    0.2841758
17720.0000000    0.2919092
17760.0000000    0.2885090
17800.0000000    0.2812492
17840.0000000    0.2964888
17880.0000000    0.2912228
17920.0000000    0.2866106
17960.0000000    0.2989353
18000.0000000    0.2814010
18040.0000000    0.3050665
18080.0000000    0.3006527
18120.0000000    0.3120429
18160.0000000    0.2823782
18200.0000000    0.2997954
18240.0000000    0.2984950
18280.0000000    0.3004380
18320.0000000    0.2912299
18360.0000000    0.2787704
18400.0000000    0.2947524
18440.0000000    0.2698394
18480.0000000    0.2881998
18520.0000000    0.2882987
18560.0000000    0.2850833
18600.0000000    0.2837532
18640.0000000    0.2803137
18680.0000000    0.2973937
18720.0000000    0.3056173
18760.0000000    0.2973088
18800.0000000    0.2733275
18840.0000000    0.3071201
18880.0000000    0.2944709
18920.0000000    0.2700350
18960.0000000    0.2893382
19000.0000000    0.2813283
19040.0000000    0.3093968
19080.0000000    0.2980348
19120.0000000    0.2989349
19160.0000000    0.2930889
19200.0000000    0.2880723
19240.0000000    0.3060517
19280.0000000    0.2957780
19320.0000000    0.2760949
19360.0000000    0.2917701
19400.0000000    0.2744383
19440.0000000    0.2877089
19480.0000000    0.2707272
19520.0000000    0.2746236
19560.0000000    0.2857151
19600.0000000    0.2981822
19640.0000000    0.2906028
19680.0000000    0.2940986
19720.0000000    0.2917330
19760.0000000    0.2904797
19800.0000000    0.3087295
19840.0000000    0.2910789
19880.0000000    0.2928223
19920.0000000    0.2916918
19960.0000000    0.2625519
20000.0000000    0.2906494
20040.0000000    0.2782236
20080.0000000    0.2809975
20120.0000000    0.2727664
20160.0000000    0.2843366
20200.0000000    0.3004888
20240.0000000    0.2920961
20280.0000000    0.2841396
20320.0000000    0.2879984
20360.0000000    0.2712377
20400.0000000    0.2861175
20440.0000000    0.2864992
20480.0000000    0.2956291
20520.0000000    0.2858535
20560.0000000    0.2828082
20600.0000000    0.2912348
20640.0000000    0.2778036
20680.0000000    0.3062201
20720.0000000    0.3104284
20760.0000000    0.2881026
20800.0000000    0.2929865
20840.0000000    0.2701334
20880.0000000    0.2851975
20920.0000000    0.2809910
20960.0000000    0.2864664
21000.0000000    0.2940625
21040.0000000    0.2704737
21080.0000000    0.2794110
21120.0000000    0.2949185
21160.0000000    0.2741282
21200.0000000    0.2853909
21240.0000000    0.2741238
21280.0000000    0.2956613
21320.0000000    0.2769146
21360.0000000    0.2685360
21400.0000000    0.2770969
21440.0000000    0.2673523
21480.0000000    0.2773338
21520.0000000    0.2724361
21560.0000000    0.2521399
21600.0000000    0.2633353
21640.0000000    0.2695737
21680.0000000    0.2681709
21720.0000000    0.2692601
21760.0000000    0.2797357
21800.0000000    0.2741375
21840.0000000    0.2683029
21880.0000000    0.2552517
21920.0000000    0.2737359
21960.0000000    0.2875089
22000.0000000    0.2578367
22040.0000000    0.2638510
22080.0000000    0.2692373
22120.0000000    0.2765228
22160.0000000    0.2790784
22200.0000000    0.2607241
22240.0000000    0.2569865
22280.0000000    0.2661922
22320.0000000    0.2745600
22360.0000000    0.2551618
22400.0000000    0.2679814
22440.0000000    0.2668607
22480.0000000    0.2646492
22520.0000000    0.2690387
22560.0000000    0.2674937
22600.0000000    0.2616046
22640.0000000    0.2075155
22680.0000000    0.2340400
22720.0000000    0.2649040
22760.0000000    0.2839701
22800.0000000    0.2749908
22840.0000000    0.2709476
22880.0000000    0.2639011
22920.0000000    0.2683671
22960.0000000    0.3121192
23000.0000000    0.3039384
23040.0000000    0.3062487
23080.0000000    0.3002054
23120.0000000    0.2950987
23160.0000000    0.3026609
23200.0000000    0.2877176
23240.0000000    0.2909500
23280.0000000    0.2610436
23320.0000000    0.2636493
23360.0000000    0.2923171
23400.0000000    0.2812390
23440.0000000    0.2711537
23480.0000000    0.2938150
23520.0000000    0.2630723
23560.0000000    0.2847954
23600.0000000    0.2812419
23640.0000000    0.3015272
23680.0000000    0.2861041
23720.0000000    0.2839936
23760.0000000    0.2801009
23800.0000000    0.2613565
23840.0000000    0.2852996
23880.0000000    0.2710462
23920.0000000    0.2830651
23960.0000000    0.2717444
24000.0000000    0.2593227
24040.0000000    0.2448408
24080.0000000    0.2402439
24120.0000000    0.2540358
24160.0000000    0.2382243
24200.0000000    0.2592195
24240.0000000    0.2698768
24280.0000000    0.2840665
24320.0000000    0.2688959
24360.0000000    0.2540024
24400.0000000    0.2437803
24440.0000000    0.2393032
24480.0000000    0.2443575
24520.0000000    0.2517676
24560.0000000    0.2581586
24600.0000000    0.2744569
24640.0000000    0.2490882
24680.0000000    0.2795514
24720.0000000    0.2777943
24760.0000000    0.2932343
24800.0000000    0.2848687
24840.0000000    0.2803764
24880.0000000    0.3139513
24920.0000000    0.3000520
24960.0000000    0.3001725
25000.0000000    0.2901830
25040.0000000    0.2700918
25080.0000000    0.2788894
25120.0000000    0.2831849
25160.0000000    0.2992552
25200.0000000    0.2963372
25240.0000000    0.2838166
25280.0000000    0.2947392
25320.0000000    0.2836276
25360.0000000    0.2777769
25400.0000000    0.2715267
25440.0000000    0.2832290
25480.0000000    0.2832583
25520.0000000    0.2756004
25560.0000000    0.2595813
25600.0000000    0.2727418
25640.0000000    0.2638206
25680.0000000    0.2796242
25720.0000000    0.2721936
25760.0000000    0.2694643
25800.0000000    0.2994303
25840.0000000    0.2869807
25880.0000000    0.2881876
25920.0000000    0.2655455
25960.0000000    0.2748871
26000.0000000    0.2679152
26040.0000000    0.2754967
26080.0000000    0.2923559
26120.0000000    0.2810019
26160.0000000    0.2930811
26200.0000000    0.2863692
26240.0000000    0.2784163
26280.0000000    0.2922253
26320.0000000    0.2851836
26360.0000000    0.2848213
26400.0000000    0.2749850
26440.0000000    0.2656750
26480.0000000    0.2835308
26520.0000000    0.2958974
26560.0000000    0.2774980
26600.0000000    0.2866785
26640.0000000    0.2890655
26680.0000000    0.3063877
26720.0000000    0.3176049
26760.0000000    0.2941088
26800.0000000    0.2842149
26840.0000000    0.3190074
26880.0000000    0.2984442
26920.0000000    0.2811960
26960.0000000    0.3146176
27000.0000000    0.2823440
27040.0000000    0.2891790
27080.0000000    0.2841208
27120.0000000    0.2936231
27160.0000000    0.2858296
27200.0000000    0.2915983
27240.0000000    0.2827360
27280.0000000    0.3047154
27320.0000000    0.3269017
27360.0000000    0.2962891
27400.0000000    0.2958212
27440.0000000    0.2949630
27480.0000000    0.3073550
27520.0000000    0.2900708
27560.0000000    0.3017276
27600.0000000    0.2999842
27640.0000000    0.3079598
27680.0000000    0.3251724
27720.0000000    0.3033457
27760.0000000    0.3306849
27800.0000000    0.3251154
27840.0000000    0.2911730
27880.0000000    0.3105672
27920.0000000    0.3068331
27960.0000000    0.2892317
28000.0000000    0.3013226
28040.0000000    0.2890973
28080.0000000    0.2952153
28120.0000000    0.2779064
28160.0000000    0.3112443
28200.0000000    0.2953379
28240.0000000    0.3057737
28280.0000000    0.2794496
28320.0000000    0.2853037
28360.0000000    0.3005012
28400.0000000    0.2723583
28440.0000000    0.2719159
28480.0000000    0.2685634
28520.0000000    0.2743534
28560.0000000    0.2718079
28600.0000000    0.3032439
28640.0000000    0.3200058
28680.0000000    0.2846756
28720.0000000    0.2738075
28760.0000000    0.2854465
28800.0000000    0.2824459
28840.0000000    0.2931896
28880.0000000    0.3006902
28920.0000000    0.3039197
28960.0000000    0.2787271
29000.0000000    0.2725539
29040.0000000    0.2768750
29080.0000000    0.2924366
29120.0000000    0.2985158
29160.0000000    0.2891467
29200.0000000    0.2865613
29240.0000000    0.2961391
29280.0000000    0.2912049
29320.0000000    0.2837276
29360.0000000    0.2825884
29400.0000000    0.2916988
29440.0000000    0.3019347
29480.0000000    0.2858310
29520.0000000    0.2915923
29560.0000000    0.2977528
29600.0000000    0.2942607
29640.0000000    0.3205450
29680.0000000    0.3008896
29720.0000000    0.2997504
29760.0000000    0.3036366
29800.0000000    0.3008658
29840.0000000    0.2657062
29880.0000000    0.3115288
29920.0000000    0.2982925
29960.0000000    0.2844388
30000.0000000    0.2756576
30040.0000000    0.2797927
30080.0000000    0.3154578
30120.0000000    0.2770351
30160.0000000    0.3019085
30200.0000000    0.2686358
30240.0000000    0.2822155
30280.0000000    0.2907241
30320.0000000    0.2916957
30360.0000000    0.2763608
30400.0000000    0.2549792
30440.0000000    0.2474879
30480.0000000    0.2602486
30520.0000000    0.2621183
30560.0000000    0.2749861
30600.0000000    0.2831323
30640.0000000    0.2965302
30680.0000000    0.2723881
30720.0000000    0.2725205
30760.0000000    0.2730547
30800.0000000    0.2716018
30840.0000000    0.2575483
30880.0000000    0.2728052
30920.0000000    0.2933762
30960.0000000    0.2785378
31000.0000000    0.2777694
31040.0000000    0.2907193
31080.0000000    0.2780630
31120.0000000    0.2824653
31160.0000000    0.2718171
31200.0000000    0.2763793
31240.0000000    0.2948774
31280.0000000    0.2798049
31320.0000000    0.2977321
31360.0000000    0.3092398
31400.0000000    0.3128653
31440.0000000    0.2943932
31480.0000000    0.2924350
31520.0000000    0.3123652
31560.0000000    0.2941037
31600.0000000    0.2835279
31640.0000000    0.2854837
31680.0000000    0.2730423
31720.0000000    0.2805303
31760.0000000    0.2751986
31800.0000000    0.2625859
31840.0000000    0.2667445
31880.0000000    0.2684729
31920.0000000    0.2700263
31960.0000000    0.2730363
32000.0000000    0.2811185
32040.0000000    0.3014531
32080.0000000    0.2933220
32120.0000000    0.2665733
32160.0000000    0.2921065
32200.0000000    0.2834863
32240.0000000    0.2750760
32280.0000000    0.2889800
32320.0000000    0.3112249
32360.0000000    0.2982509
32400.0000000    0.2846354
32440.0000000    0.2700287
32480.0000000    0.2675278
32520.0000000    0.2537124
32560.0000000    0.2658795
32600.0000000    0.2774706
32640.0000000    0.2707575
32680.0000000    0.2701857
32720.0000000    0.2730919
32760.0000000    0.2619952
32800.0000000    0.2754258
32840.0000000    0.2927325
32880.0000000    0.2959524
32920.0000000    0.2789055
32960.0000000    0.2742326
33000.0000000    0.2789414
33040.0000000    0.2779422
33080.0000000    0.2741295
33120.0000000    0.2709756
33160.0000000    0.2764369
33200.0000000    0.2872222
33240.0000000    0.2788861
33280.0000000    0.2665746
33320.0000000    0.2755700
33360.0000000    0.2593672
33400.0000000    0.2611647
33440.0000000    0.2391937
33480.0000000    0.2483754
33520.0000000    0.2572259
33560.0000000    0.2427852
33600.0000000    0.2569339
33640.0000000    0.2691078
33680.0000000    0.2350102
33720.0000000    0.2486403
33760.0000000    0.2457945
33800.0000000    0.2412995
33840.0000000    0.2278538
33880.0000000    0.2222343
33920.0000000    0.2591206
33960.0000000    0.2616341
34000.0000000    0.2951631
34040.0000000    0.2529045
34080.0000000    0.2616117
34120.0000000    0.2370650
34160.0000000    0.2409479
34200.0000000    0.2431721
34240.0000000    0.2369914
34280.0000000    0.2521022
34320.0000000    0.2454197
34360.0000000    0.2402410
34400.0000000    0.2600000
34440.0000000    0.2467097
34480.0000000    0.2483242
34520.0000000    0.2361913
34560.0000000    0.2449361
34600.0000000    0.2445065
34640.0000000    0.2604735
34680.0000000    0.2279939
34720.0000000    0.2214085
34760.0000000    0.2357202
34800.0000000    0.2499305
34840.0000000    0.2503200
34880.0000000    0.2385329
34920.0000000    0.2291603
34960.0000000    0.2726860
35000.0000000    0.2648207
35040.0000000    0.2256675
35080.0000000    0.2519491
35120.0000000    0.2344542
35160.0000000    0.2605302
35200.0000000    0.2614010
35240.0000000    0.2532730
35280.0000000    0.2422935
35320.0000000    0.2439497
35360.0000000    0.2378193
35400.0000000    0.2280181
35440.0000000    0.2548446
35480.0000000    0.2511918
35520.0000000    0.2479387
35560.0000000    0.2760482
35600.0000000    0.2647241
35640.0000000    0.2439375
35680.0000000    0.2391683
35720.0000000    0.2358241
35760.0000000    0.2210275
35800.0000000    0.2280147
35840.0000000    0.2100641
35880.0000000    0.2336617
35920.0000000    0.2546362
35960.0000000    0.2365554
36000.0000000    0.2252648
36040.0000000    0.2250111
36080.0000000    0.2352468
36120.0000000    0.2340633
36160.0000000    0.2180154
36200.0000000    0.2378972
36240.0000000    0.2430945
36280.0000000    0.2275311
36320.0000000    0.2366386
36360.0000000    0.2461710
36400.0000000    0.2421993
36440.0000000    0.2381792
36480.0000000    0.2531326
36520.0000000    0.2433190
36560.0000000    0.2308624
36600.0000000    0.2250815
36640.0000000    0.2513291
36680.0000000    0.2469078
36720.0000000    0.2359737
36760.0000000    0.2363375
36800.0000000    0.2400601
36840.0000000    0.2436640
36880.0000000    0.2508322
36920.0000000    0.2555817
36960.0000000    0.2610849
37000.0000000    0.2517534
37040.0000000    0.2490564
37080.0000000    0.2650049
37120.0000000    0.2694826
37160.0000000    0.2594677
37200.0000000    0.2491304
37240.0000000    0.2458930
37280.0000000    0.2341181
37320.0000000    0.2639681
37360.0000000    0.2605819
37400.0000000    0.2380805
37440.0000000    0.2298785
37480.0000000    0.2306255
37520.0000000    0.2108450
37560.0000000    0.2298722
37600.0000000    0.2558883
37640.0000000    0.2383284
37680.0000000    0.2278741
37720.0000000    0.2414826
37760.0000000    0.2494822
37800.0000000    0.2575612
37840.0000000    0.2477914
37880.0000000    0.2609408
37920.0000000    0.2479232
37960.0000000    0.2310758
38000.0000000    0.2736405
38040.0000000    0.2437027
38080.0000000    0.2457362
38120.0000000    0.2621519
38160.0000000    0.2598010
38200.0000000    0.2621614
38240.0000000    0.2550437
38280.0000000    0.2381309
38320.0000000    0.2255471
38360.0000000    0.2626894
38400.0000000    0.2561860
38440.0000000    0.2459186
38480.0000000    0.2665892
38520.0000000    0.2557480
38560.0000000    0.2364359
38600.0000000    0.2257422
38640.0000000    0.2362208
38680.0000000    0.2309631
38720.0000000    0.2304641
38760.0000000    0.2301750
38800.0000000    0.2495041
38840.0000000    0.2360664
38880.0000000    0.2431722
38920.0000000    0.2491278
38960.0000000    0.2649006
39000.0000000    0.2356355
39040.0000000    0.2224715
39080.0000000    0.2462003
39120.0000000    0.2509399
39160.0000000    0.2351323
39200.0000000    0.2626702
39240.0000000    0.2583348
39280.0000000    0.2763992
39320.0000000    0.2648094
39360.0000000    0.2376613
39400.0000000    0.2478167
39440.0000000    0.2755007
39480.0000000    0.2726880
39520.0000000    0.2723441
39560.0000000    0.2574884
39600.0000000    0.2617366
39640.0000000    0.2566409
39680.0000000    0.2815443
39720.0000000    0.2342164
39760.0000000    0.2448458
39800.0000000    0.2456301
39840.0000000    0.2630149
39880.0000000    0.2673997
39920.0000000    0.2712390
39960.0000000    0.2634566
40000.0000000    0.2333182
40040.0000000    0.2377566
40080.0000000    0.2432932
40120.0000000    0.2480734
40160.0000000    0.2575728
40200.0000000    0.2370502
40240.0000000    0.2436555
40280.0000000    0.2607931
40320.0000000    0.2469757
40360.0000000    0.2458012
40400.0000000    0.2318633
40440.0000000    0.2434686
40480.0000000    0.2191904
40520.0000000    0.2242980
40560.0000000    0.2516436
40600.0000000    0.2404618
40640.0000000    0.2378060
40680.0000000    0.2352463
40720.0000000    0.2286967
40760.0000000    0.2486709
40800.0000000    0.2494548
40840.0000000    0.2420209
40880.0000000    0.2358993
40920.0000000    0.2470334
40960.0000000    0.2409172
41000.0000000    0.2394955
41040.0000000    0.2326179
41080.0000000    0.2171647
41120.0000000    0.2328412
41160.0000000    0.2095684
41200.0000000    0.2212627
41240.0000000    0.2401814
41280.0000000    0.2428632
41320.0000000    0.2516486
41360.0000000    0.2367194
41400.0000000    0.2588938
41440.0000000    0.2487438
41480.0000000    0.2457042
41520.0000000    0.2458209
41560.0000000    0.2312486
41600.0000000    0.2351530
41640.0000000    0.2624005
41680.0000000    0.2616377
41720.0000000    0.2623469
41760.0000000    0.2393148
41800.0000000    0.2578845
41840.0000000    0.2497683
41880.0000000    0.2421294
41920.0000000    0.2717451
41960.0000000    0.2557092
42000.0000000    0.2405702
42040.0000000    0.2432607
42080.0000000    0.2395081
42120.0000000    0.2444931
42160.0000000    0.2377946
42200.0000000    0.2605863
42240.0000000    0.2549075
42280.0000000    0.2353996
42320.0000000    0.2338971
42360.0000000    0.2476475
42400.0000000    0.2432508
42440.0000000    0.2470832
42480.0000000    0.2345980
42520.0000000    0.2523089
42560.0000000    0.2317438
42600.0000000    0.2561495
42640.0000000    0.2160479
42680.0000000    0.2309837
42720.0000000    0.2219036
42760.0000000    0.2324356
42800.0000000    0.2445552
42840.0000000    0.2420300
42880.0000000    0.2352112
42920.0000000    0.2597952
42960.0000000    0.2639477
43000.0000000    0.2616939
43040.0000000    0.2394796
43080.0000000    0.2355129
43120.0000000    0.2533022
43160.0000000    0.2867861
43200.0000000    0.2695581
43240.0000000    0.2532183
43280.0000000    0.2471427
43320.0000000    0.2430396
43360.0000000    0.2521823
43400.0000000    0.2251671
43440.0000000    0.2443266
43480.0000000    0.2455653
43520.0000000    0.2520879
43560.0000000    0.2300083
43600.0000000    0.2341714
43640.0000000    0.2356693
43680.0000000    0.2477643
43720.0000000    0.2287844
43760.0000000    0.2182787
43800.0000000    0.2505209
43840.0000000    0.2484970
43880.0000000    0.2382334
43920.0000000    0.2289624
43960.0000000    0.2135511
44000.0000000    0.2194451
44040.0000000    0.2202844
44080.0000000    0.2485406
44120.0000000    0.2275535
44160.0000000    0.2433341
44200.0000000    0.2282787
44240.0000000    0.2248797
44280.0000000    0.2315620
44320.0000000    0.2454394
44360.0000000    0.2632338
44400.0000000    0.2403588
44440.0000000    0.2524031
44480.0000000    0.2588950
44520.0000000    0.2513377
44560.0000000    0.2418335
44600.0000000    0.2606213
44640.0000000    0.2438317
44680.0000000    0.2402452
44720.0000000    0.2258260
44760.0000000    0.2212680
44800.0000000    0.2388461
44840.0000000    0.2544074
44880.0000000    0.2474784
44920.0000000    0.2540659
44960.0000000    0.2140974
45000.0000000    0.2513609
45040.0000000    0.2257439
45080.0000000    0.2379917
45120.0000000    0.2504343
45160.0000000    0.2740720
45200.0000000    0.2808570
45240.0000000    0.2718750
45280.0000000    0.2633718
45320.0000000    0.2739726
45360.0000000    0.2693492
45400.0000000    0.2637898
45440.0000000    0.2661817
45480.0000000    0.2727021
45520.0000000    0.2530582
45560.0000000    0.2190562
45600.0000000    0.2392267
45640.0000000    0.2789586
45680.0000000    0.2854911
45720.0000000    0.2826419
45760.0000000    0.3071140
45800.0000000    0.2977413
45840.0000000    0.2672647
45880.0000000    0.2747903
45920.0000000    0.2823381
45960.0000000    0.2757438
46000.0000000    0.2687535
46040.0000000    0.2770077
46080.0000000    0.2845552
46120.0000000    0.2777230
46160.0000000    0.2705683
46200.0000000    0.2712750
46240.0000000    0.2809953
46280.0000000    0.2730062
46320.0000000    0.2632718
46360.0000000    0.2755900
46400.0000000    0.2794210
46440.0000000    0.2514983
46480.0000000    0.2620809
46520.0000000    0.2648759
46560.0000000    0.2600075
46600.0000000    0.2744642
46640.0000000    0.2798489
46680.0000000    0.2947102
46720.0000000    0.2750481
46760.0000000    0.2704890
46800.0000000    0.2929629
46840.0000000    0.2812002
46880.0000000    0.2753116
46920.0000000    0.2963577
46960.0000000    0.2747247
47000.0000000    0.2782703
47040.0000000    0.2925367
47080.0000000    0.2965648
47120.0000000    0.2961870
47160.0000000    0.2899280
47200.0000000    0.2861011
47240.0000000    0.2672569
47280.0000000    0.2790155
47320.0000000    0.2721128
47360.0000000    0.2862485
47400.0000000    0.2758439
47440.0000000    0.2687024
47480.0000000    0.2869810
47520.0000000    0.2679486
47560.0000000    0.2766677
47600.0000000    0.2807066
47640.0000000    0.2703255
47680.0000000    0.2768910
47720.0000000    0.2647809
47760.0000000    0.2680656
47800.0000000    0.2765322
47840.0000000    0.2697234
47880.0000000    0.2755612
47920.0000000    0.2788728
47960.0000000    0.2837727
48000.0000000    0.2752104
48040.0000000    0.2481289
48080.0000000    0.2820647
48120.0000000    0.2629383
48160.0000000    0.2839927
48200.0000000    0.3134255
48240.0000000    0.2836229
48280.0000000    0.2911319
48320.0000000    0.2863675
48360.0000000    0.2686956
48400.0000000    0.2690574
48440.0000000    0.2859022
48480.0000000    0.2825047
48520.0000000    0.2664582
48560.0000000    0.2773736
48600.0000000    0.2676016
48640.0000000    0.2764392
48680.0000000    0.2650260
48720.0000000    0.2844074
48760.0000000    0.2703711
48800.0000000    0.2683497
48840.0000000    0.2658849
48880.0000000    0.2837252
48920.0000000    0.3122186
48960.0000000    0.2772355
49000.0000000    0.2977074
49040.0000000    0.2870499
49080.0000000    0.2595242
49120.0000000    0.2731559
49160.0000000    0.2719774
49200.0000000    0.2710868
49240.0000000    0.2807135
49280.0000000    0.2811800
49320.0000000    0.2888168
49360.0000000    0.2704035
49400.0000000    0.2648268
49440.0000000    0.2795963
49480.0000000    0.2728671
49520.0000000    0.2686466
49560.0000000    0.2800248
49600.0000000    0.2977771
49640.0000000    0.2899092
49680.0000000    0.2676426
49720.0000000    0.2870118
49760.0000000    0.3023352
49800.0000000    0.3028255
49840.0000000    0.2793022
49880.0000000    0.2544515
49920.0000000    0.2964678
49960.0000000    0.2598232
50000.0000000    0.2927020
50040.0000000    0.2981338
50080.0000000    0.2879467
50120.0000000    0.2810267
50160.0000000    0.2660713
50200.0000000    0.2802764
50240.0000000    0.2703438
50280.0000000    0.2792775
50320.0000000    0.2886390
50360.0000000    0.2857367
50400.0000000    0.2800668
50440.0000000    0.2836950
50480.0000000    0.2693454
50520.0000000    0.2795917
50560.0000000    0.2709286
50600.0000000    0.2781611
50640.0000000    0.2831154
50680.0000000    0.2744914
50720.0000000    0.2513895
50760.0000000    0.2749503
50800.0000000    0.2657220
50840.0000000    0.2564726
50880.0000000    0.2631152
50920.0000000    0.2522576
50960.0000000    0.2594612
51000.0000000    0.2877118
51040.0000000    0.2787228
51080.0000000    0.2727440
51120.0000000    0.2786364
51160.0000000    0.2723055
51200.0000000    0.2827494
51240.0000000    0.2780292
51280.0000000    0.2368473
51320.0000000    0.2659999
51360.0000000    0.2644807
51400.0000000    0.2767207
51440.0000000    0.2732079
51480.0000000    0.2696658
51520.0000000    0.2689299
51560.0000000    0.2659191
51600.0000000    0.2674423
51640.0000000    0.2544495
51680.0000000    0.2638148
51720.0000000    0.2670356
51760.0000000    0.2677658
51800.0000000    0.2665562
51840.0000000    0.2580749
51880.0000000    0.2781499
51920.0000000    0.2837645
51960.0000000    0.2686373
52000.0000000    0.2677026
52040.0000000    0.2710406
52080.0000000    0.2692311
52120.0000000    0.2633914
52160.0000000    0.2712491
52200.0000000    0.2637041
52240.0000000    0.2746307
52280.0000000    0.2794170
52320.0000000    0.2713520
52360.0000000    0.2713366
52400.0000000    0.2587795
52440.0000000    0.2604395
52480.0000000    0.2515175
52520.0000000    0.2466755
52560.0000000    0.2549648
52600.0000000    0.2615487
52640.0000000    0.2749981
52680.0000000    0.2417555
52720.0000000    0.2558757
52760.0000000    0.2490960
52800.0000000    0.2540764
52840.0000000    0.2318661
52880.0000000    0.2600133
52920.0000000    0.2679051
52960.0000000    0.2801331
53000.0000000    0.2801224
53040.0000000    0.2687114
53080.0000000    0.2751881
53120.0000000    0.2795833
53160.0000000    0.2724259
53200.0000000    0.2692596
53240.0000000    0.2526334
53280.0000000    0.2672046
53320.0000000    0.2684553
53360.0000000    0.2605763
53400.0000000    0.2704027
53440.0000000    0.2782628
53480.0000000    0.2755021
53520.0000000    0.2833425
53560.0000000    0.2929704
53600.0000000    0.2754022
53640.0000000    0.2731130
53680.0000000    0.2964649
53720.0000000    0.2783540
53760.0000000    0.2826161
53800.0000000    0.2701509
53840.0000000    0.2668890
53880.0000000    0.2748815
53920.0000000    0.2508163
53960.0000000    0.2782881
54000.0000000    0.2807528
54040.0000000    0.2765374
54080.0000000    0.2754705
54120.0000000    0.2688702
54160.0000000    0.2704746
54200.0000000    0.2632319
54240.0000000    0.2673791
54280.0000000    0.2549195
54320.0000000    0.2466250
54360.0000000    0.2722126
54400.0000000    0.2719293
54440.0000000    0.2721055
54480.0000000    0.2859172
54520.0000000    0.2467209
54560.0000000    0.2572359
54600.0000000    0.2398012
54640.0000000    0.2759278
54680.0000000    0.2524664
54720.0000000    0.2490686
54760.0000000    0.2641775
54800.0000000    0.2468859
54840.0000000    0.2624648
54880.0000000    0.2585308
54920.0000000    0.2476433
54960.0000000    0.2607784
55000.0000000    0.2567692
55040.0000000    0.2702313
55080.0000000    0.2745947
55120.0000000    0.2644519
55160.0000000    0.2769180
55200.0000000    0.2626354
55240.0000000    0.2456803
55280.0000000    0.2814531
55320.0000000    0.2792399
55360.0000000    0.2593869
55400.0000000    0.2767307
55440.0000000    0.2785808
55480.0000000    0.2533170
55520.0000000    0.2461279
55560.0000000    0.2491423
55600.0000000    0.2706477
55640.0000000    0.2802836
55680.0000000    0.2737405
55720.0000000    0.2898812
55760.0000000    0.2653600
55800.0000000    0.2931100
55840.0000000    0.2816709
55880.0000000    0.2642020
55920.0000000    0.2788519
55960.0000000    0.2884358
56000.0000000    0.2631730
56040.0000000    0.2826266
56080.0000000    0.2669241
56120.0000000    0.2539932
56160.0000000    0.2542174
56200.0000000    0.2545513
56240.0000000    0.2345299
56280.0000000    0.2585365
56320.0000000    0.2536400
56360.0000000    0.2492812
56400.0000000    0.2607872
56440.0000000    0.2604129
56480.0000000    0.2519317
56520.0000000    0.2783612
56560.0000000    0.2627016
56600.0000000    0.2620111
56640.0000000    0.2743217
56680.0000000    0.2487167
56720.0000000    0.2618655
56760.0000000    0.2642176
56800.0000000    0.2536825
56840.0000000    0.2803772
56880.0000000    0.2926988
56920.0000000    0.2758651
56960.0000000    0.2699953
57000.0000000    0.2667927
57040.0000000    0.2982863
57080.0000000    0.2681171
57120.0000000    0.2754747
57160.0000000    0.2784191
57200.0000000    0.2729406
57240.0000000    0.2746507
57280.0000000    0.2676663
57320.0000000    0.2795594
57360.0000000    0.2712102
57400.0000000    0.2744794
57440.0000000    0.2678567
57480.0000000    0.2749121
57520.0000000    0.2623826
57560.0000000    0.2607379
57600.0000000    0.2749720
57640.0000000    0.2749449
57680.0000000    0.2664359
57720.0000000    0.2596591
57760.0000000    0.2576310
57800.0000000    0.2778450
57840.0000000    0.2638991
57880.0000000    0.2767192
57920.0000000    0.2967986
57960.0000000    0.2931280
58000.0000000    0.2891658
58040.0000000    0.2624413
58080.0000000    0.2861978
58120.0000000    0.2892847
58160.0000000    0.2690716
58200.0000000    0.2738087
58240.0000000    0.2670877
58280.0000000    0.2874305
58320.0000000    0.2630655
58360.0000000    0.2611493
58400.0000000    0.2698510
58440.0000000    0.2808847
58480.0000000    0.2749612
58520.0000000    0.2706288
58560.0000000    0.2699554
58600.0000000    0.2822433
58640.0000000    0.2818974
58680.0000000    0.2784374
58720.0000000    0.2793894
58760.0000000    0.2706827
58800.0000000    0.2497509
58840.0000000    0.2714287
58880.0000000    0.2408743
58920.0000000    0.2545649
58960.0000000    0.2366192
59000.0000000    0.2480479
59040.0000000    0.2692045
59080.0000000    0.2745057
59120.0000000    0.2803047
59160.0000000    0.2639696
59200.0000000    0.2726985
59240.0000000    0.2878919
59280.0000000    0.2598115
59320.0000000    0.2783976
59360.0000000    0.2636687
59400.0000000    0.2777680
59440.0000000    0.2815299
59480.0000000    0.2986761
59520.0000000    0.2978079
59560.0000000    0.2872040
59600.0000000    0.2788177
59640.0000000    0.2624846
59680.0000000    0.2734573
59720.0000000    0.2643080
59760.0000000    0.2885501
59800.0000000    0.2711010
59840.0000000    0.2673609
59880.0000000    0.2769008
59920.0000000    0.2750500
59960.0000000    0.2740377
60000.0000000    0.2675878
60040.0000000    0.2680228
60080.0000000    0.2779556
60120.0000000    0.2522492
60160.0000000    0.2755282
60200.0000000    0.2880559
60240.0000000    0.2550538
60280.0000000    0.2781122
60320.0000000    0.2862793
60360.0000000    0.2960553
60400.0000000    0.2710605
60440.0000000    0.2858166
60480.0000000    0.2811696
60520.0000000    0.2820702
60560.0000000    0.2939711
60600.0000000    0.2714645
60640.0000000    0.2618650
60680.0000000    0.2831233
60720.0000000    0.2671925
60760.0000000    0.2698961
60800.0000000    0.2680470
60840.0000000    0.2682804
60880.0000000    0.2824808
60920.0000000    0.2786303
60960.0000000    0.2679937
61000.0000000    0.2739618
61040.0000000    0.2954224
61080.0000000    0.2832844
61120.0000000    0.2929526
61160.0000000    0.2766687
61200.0000000    0.2825132
61240.0000000    0.2827897
61280.0000000    0.2730326
61320.0000000    0.2777937
61360.0000000    0.2919025
61400.0000000    0.2787461
61440.0000000    0.2852340
61480.0000000    0.2605360
61520.0000000    0.2687517
61560.0000000    0.2819251
61600.0000000    0.2825890
61640.0000000    0.2913880
61680.0000000    0.3075615
61720.0000000    0.2875156
61760.0000000    0.2739841
61800.0000000    0.2831071
61840.0000000    0.2755157
61880.0000000    0.2949584
61920.0000000    0.2930656
61960.0000000    0.3007556
62000.0000000    0.2797839
62040.0000000    0.2748258
62080.0000000    0.2765898
62120.0000000    0.2843670
62160.0000000    0.2841983
62200.0000000    0.2898012
62240.0000000    0.2885480
62280.0000000    0.2945485
62320.0000000    0.2714652
62360.0000000    0.2757946
62400.0000000    0.2781912
62440.0000000    0.2856524
62480.0000000    0.2857785
62520.0000000    0.2990272
62560.0000000    0.2875546
62600.0000000    0.3047835
62640.0000000    0.2987888
62680.0000000    0.2857182
62720.0000000    0.2787534
62760.0000000    0.3048255
62800.0000000    0.2935064
62840.0000000    0.2842197
62880.0000000    0.2669227
62920.0000000    0.2905797
62960.0000000    0.2579813
63000.0000000    0.2875909
63040.0000000    0.2804198
63080.0000000    0.2702212
63120.0000000    0.2642391
63160.0000000    0.2826928
63200.0000000    0.2770598
63240.0000000    0.2860371
63280.0000000    0.2829691
63320.0000000    0.2715663
63360.0000000    0.2792573
63400.0000000    0.2813419
63440.0000000    0.2771983
63480.0000000    0.2970382
63520.0000000    0.2908202
63560.0000000    0.2962792
63600.0000000    0.2814520
63640.0000000    0.2862325
63680.0000000    0.2793214
63720.0000000    0.2763148
63760.0000000    0.2709421
63800.0000000    0.2604187
63840.0000000    0.2715661
63880.0000000    0.2708479
63920.0000000    0.2669863
63960.0000000    0.2773403
64000.0000000    0.2540522
64040.0000000    0.2652800
64080.0000000    0.2644804
64120.0000000    0.2621736
64160.0000000    0.2784070
64200.0000000    0.2811149
64240.0000000    0.2805790
64280.0000000    0.2614082
64320.0000000    0.2790590
64360.0000000    0.3037030
64400.0000000    0.2891078
64440.0000000    0.2977890
64480.0000000    0.3053989
64520.0000000    0.2994308
64560.0000000    0.2740650
64600.0000000    0.2603634
64640.0000000    0.2750083
64680.0000000    0.2791816
64720.0000000    0.2708237
64760.0000000    0.2701469
64800.0000000    0.2713639
64840.0000000    0.2828658
64880.0000000    0.2951421
64920.0000000    0.2790087
64960.0000000    0.3196504
65000.0000000    0.2939456
65040.0000000    0.2911918
65080.0000000    0.2979931
65120.0000000    0.2914834
65160.0000000    0.2759620
65200.0000000    0.2755792
65240.0000000    0.2942226
65280.0000000    0.3026757
65320.0000000    0.2716264
65360.0000000    0.2788051
65400.0000000    0.2734631
65440.0000000    0.2819791
65480.0000000    0.2717220
65520.0000000    0.2877151
65560.0000000    0.2897963
65600.0000000    0.2770890
65640.0000000    0.2857157
65680.0000000    0.2717508
65720.0000000    0.2807175
65760.0000000    0.2839672
65800.0000000    0.2595882
65840.0000000    0.2657659
65880.0000000    0.2668392
65920.0000000    0.2766928
65960.0000000    0.2731469
66000.0000000    0.2766794
66040.0000000    0.3093926
66080.0000000    0.2998020
66120.0000000    0.3002534
66160.0000000    0.2729733
66200.0000000    0.2945886
66240.0000000    0.3168290
66280.0000000    0.2864422
66320.0000000    0.2917255
66360.0000000    0.2872255
66400.0000000    0.2933696
66440.0000000    0.2972359
66480.0000000    0.2842201
66520.0000000    0.2891949
66560.0000000    0.2982795
66600.0000000    0.3072083
66640.0000000    0.3058071
66680.0000000    0.2860029
66720.0000000    0.2838253
66760.0000000    0.2622791
66800.0000000    0.2791236
66840.0000000    0.2683284
66880.0000000    0.2928940
66920.0000000    0.2896783
66960.0000000    0.2848037
67000.0000000    0.2809043
67040.0000000    0.2891122
67080.0000000    0.2732338
67120.0000000    0.2549709
67160.0000000    0.2538244
67200.0000000    0.2766409
67240.0000000    0.2894275
67280.0000000    0.3108714
67320.0000000    0.3136165
67360.0000000    0.2908860
67400.0000000    0.2864147
67440.0000000    0.2834455
67480.0000000    0.2905097
67520.0000000    0.3053527
67560.0000000    0.2861670
67600.0000000    0.2913975
67640.0000000    0.2984329
67680.0000000    0.2941903
67720.0000000    0.2912117
67760.0000000    0.2876426
67800.0000000    0.2635776
67840.0000000    0.2804499
67880.0000000    0.2847831
67920.0000000    0.2847815
67960.0000000    0.2898748
68000.0000000    0.2955717
68040.0000000    0.3027024
68080.0000000    0.2969739
68120.0000000    0.3017216
68160.0000000    0.2823401
68200.0000000    0.2731848
68240.0000000    0.3009603
68280.0000000    0.2849872
68320.0000000    0.2889330
68360.0000000    0.2880205
68400.0000000    0.3049928
68440.0000000    0.2913011
68480.0000000    0.2899774
68520.0000000    0.2919039
68560.0000000    0.2928821
68600.0000000    0.3002450
68640.0000000    0.3021546
68680.0000000    0.2994209
68720.0000000    0.2941624
68760.0000000    0.2706123
68800.0000000    0.2700820
68840.0000000    0.2615251
68880.0000000    0.3015903
68920.0000000    0.2786438
68960.0000000    0.2883559
69000.0000000    0.2804963
69040.0000000    0.2763395
69080.0000000    0.3008419
69120.0000000    0.2998788
69160.0000000    0.2818150
69200.0000000    0.2728072
69240.0000000    0.2681404
69280.0000000    0.2896737
69320.0000000    0.2729409
69360.0000000    0.2733066
69400.0000000    0.2724845
69440.0000000    0.2673323
69480.0000000    0.2839154
69520.0000000    0.2708054
69560.0000000    0.2713416
69600.0000000    0.2754816
69640.0000000    0.2880530
69680.0000000    0.2672380
69720.0000000    0.2767269
69760.0000000    0.2883278
69800.0000000    0.2822460
69840.0000000    0.2650425
69880.0000000    0.2683715
69920.0000000    0.2922044
69960.0000000    0.2827429
70000.0000000    0.2775517
70040.0000000    0.2951735
70080.0000000    0.2846691
70120.0000000    0.2733464
70160.0000000    0.2813670
70200.0000000    0.2864324
70240.0000000    0.2893922
70280.0000000    0.2772779
70320.0000000    0.2895377
70360.0000000    0.2831678
70400.0000000    0.2817891
70440.0000000    0.2816489
70480.0000000    0.2778240
70520.0000000    0.2783783
70560.0000000    0.2630399
70600.0000000    0.2587533
70640.0000000    0.2734672
70680.0000000    0.2693826
70720.0000000    0.2737859
70760.0000000    0.2539968
70800.0000000    0.2860907
70840.0000000    0.2684402
70880.0000000    0.2821615
70920.0000000    0.2891746
70960.0000000    0.2877780
71000.0000000    0.2885911
71040.0000000    0.2859201
71080.0000000    0.2863089
71120.0000000    0.2632185
71160.0000000    0.2856708
71200.0000000    0.2816262
71240.0000000    0.2907164
71280.0000000    0.2824511
71320.0000000    0.2894426
71360.0000000    0.2959906
71400.0000000    0.2876915
71440.0000000    0.2871484
71480.0000000    0.2827183
71520.0000000    0.2972005
71560.0000000    0.2811610
71600.0000000    0.2730962
71640.0000000    0.2789793
71680.0000000    0.2811548
71720.0000000    0.2961425
71760.0000000    0.2936129
71800.0000000    0.3086947
71840.0000000    0.2807432
71880.0000000    0.2959695
71920.0000000    0.2889515
71960.0000000    0.2908362
72000.0000000    0.2756571
72040.0000000    0.2832917
72080.0000000    0.2899364
72120.0000000    0.2980275
72160.0000000    0.2790266
72200.0000000    0.2657698
72240.0000000    0.2700186
72280.0000000    0.2775057
72320.0000000    0.2653587
72360.0000000    0.2651153
72400.0000000    0.2840762
72440.0000000    0.2796685
72480.0000000    0.2777838
72520.0000000    0.2850823
72560.0000000    0.2899032
72600.0000000    0.2808209
72640.0000000    0.2710070
72680.0000000    0.2561563
72720.0000000    0.2439241
72760.0000000    0.2712271
72800.0000000    0.2606926
72840.0000000    0.2699325
72880.0000000    0.2588924
72920.0000000    0.2721883
72960.0000000    0.2694407
73000.0000000    0.2569037
73040.0000000    0.2625584
73080.0000000    0.2749573
73120.0000000    0.2846268
73160.0000000    0.2734291
73200.0000000    0.2640269
73240.0000000    0.2699506
73280.0000000    0.2820180
73320.0000000    0.2515393
73360.0000000    0.2816607
73400.0000000    0.2768015
73440.0000000    0.2804565
73480.0000000    0.2626924
73520.0000000    0.2686114
73560.0000000    0.3142386
73600.0000000    0.2823614
73640.0000000    0.2794760
73680.0000000    0.2916017
73720.0000000    0.2976361
73760.0000000    0.2868168
73800.0000000    0.2933589
73840.0000000    0.2921378
73880.0000000    0.2794542
73920.0000000    0.2758647
73960.0000000    0.2771905
74000.0000000    0.2836902
74040.0000000    0.2740207
74080.0000000    0.2727838
74120.0000000    0.2879643
74160.0000000    0.2815249
74200.0000000    0.2870623
74240.0000000    0.2892806
74280.0000000    0.2801419
74320.0000000    0.2786824
74360.0000000    0.2718526
74400.0000000    0.2798719
74440.0000000    0.2778479
74480.0000000    0.2553905
74520.0000000    0.2653987
74560.0000000    0.2830325
74600.0000000    0.2906638
74640.0000000    0.2966397
74680.0000000    0.2941476
74720.0000000    0.2819351
74760.0000000    0.2742617
74800.0000000    0.3266861
74840.0000000    0.3221359
74880.0000000    0.2994170
74920.0000000    0.2958764
74960.0000000    0.2935411
75000.0000000    0.2642346
75040.0000000    0.2821959
75080.0000000    0.2844209
75120.0000000    0.2844195
75160.0000000    0.2908534
75200.0000000    0.2852385
75240.0000000    0.2738432
75280.0000000    0.2761362
75320.0000000    0.2870927
75360.0000000    0.2863441
75400.0000000    0.2872854
75440.0000000    0.2917125
75480.0000000    0.2995666
75520.0000000    0.3084484
75560.0000000    0.2862567
75600.0000000    0.2904834
75640.0000000    0.3373566
75680.0000000    0.2911434
75720.0000000    0.2994854
75760.0000000    0.2870805
75800.0000000    0.3049104
75840.0000000    0.2937977
75880.0000000    0.2832443
75920.0000000    0.2905262
75960.0000000    0.3060760
76000.0000000    0.2879128
76040.0000000    0.3083952
76080.0000000    0.2937992
76120.0000000    0.2953909
76160.0000000    0.3012327
76200.0000000    0.2915591
76240.0000000    0.3034945
76280.0000000    0.3139310
76320.0000000    0.3110564
76360.0000000    0.3011804
76400.0000000    0.2973913
76440.0000000    0.2701212
76480.0000000    0.2526151
76520.0000000    0.2961817
76560.0000000    0.2831534
76600.0000000    0.2893981
76640.0000000    0.2688192
76680.0000000    0.2613614
76720.0000000    0.2706253
76760.0000000    0.2727462
76800.0000000    0.2829466
76840.0000000    0.2825424
76880.0000000    0.2526939
76920.0000000    0.2663507
76960.0000000    0.2734226
77000.0000000    0.2703037
77040.0000000    0.3102123
77080.0000000    0.2656471
77120.0000000    0.2755488
77160.0000000    0.3023314
77200.0000000    0.2555067
77240.0000000    0.3025822
77280.0000000    0.2972447
77320.0000000    0.3014193
77360.0000000    0.3021942
77400.0000000    0.3093443
77440.0000000    0.3030069
77480.0000000    0.2886271
77520.0000000    0.2981640
77560.0000000    0.2806354
77600.0000000    0.2778981
77640.0000000    0.2490176
77680.0000000    0.2827936
77720.0000000    0.2986684
77760.0000000    0.2879273
77800.0000000    0.3011745
77840.0000000    0.2728838
77880.0000000    0.2974554
77920.0000000    0.2889507
77960.0000000    0.2968833
78000.0000000    0.2907367
78040.0000000    0.2898027
78080.0000000    0.3083764
78120.0000000    0.3085195
78160.0000000    0.2924477
78200.0000000    0.2916790
78240.0000000    0.2984243
78280.0000000    0.3144983
78320.0000000    0.2829674
78360.0000000    0.2716113
78400.0000000    0.2917839
78440.0000000    0.3258591
78480.0000000    0.2992674
78520.0000000    0.2817278
78560.0000000    0.2889418
78600.0000000    0.3119107
78640.0000000    0.3066866
78680.0000000    0.3228671
78720.0000000    0.2941725
78760.0000000    0.2897291
78800.0000000    0.2726774
78840.0000000    0.3231678
78880.0000000    0.2880256
78920.0000000    0.2787949
78960.0000000    0.2864026
79000.0000000    0.2865199
79040.0000000    0.2810119
79080.0000000    0.2728571
79120.0000000    0.2805845
79160.0000000    0.2736600
79200.0000000    0.2738008
79240.0000000    0.2818105
79280.0000000    0.2905437
79320.0000000    0.2841655
79360.0000000    0.2650299
79400.0000000    0.2791431
79440.0000000    0.2775285
79480.0000000    0.2916861
79520.0000000    0.2666102
79560.0000000    0.2682554
79600.0000000    0.2796575
79640.0000000    0.2777668
79680.0000000    0.2854665
79720.0000000    0.2777976
79760.0000000    0.2993820
79800.0000000    0.3126933
79840.0000000    0.3024363
79880.0000000    0.2832662
79920.0000000    0.2977144
79960.0000000    0.2787185
80000.0000000    0.2886893
80040.0000000    0.2619219
80080.0000000    0.2875658
80120.0000000    0.2872095
80160.0000000    0.2828632
80200.0000000    0.2770466
80240.0000000    0.2661382
80280.0000000    0.3004658
80320.0000000    0.2804684
80360.0000000    0.2671131
80400.0000000    0.2723450
80440.0000000    0.2933199
80480.0000000    0.2657243
80520.0000000    0.2757066
80560.0000000    0.2520595
80600.0000000    0.2797985
80640.0000000    0.2825523
80680.0000000    0.2757454
80720.0000000    0.2605487
80760.0000000    0.2749593
80800.0000000    0.2673115
80840.0000000    0.2711881
80880.0000000    0.2791779
80920.0000000    0.2830630
80960.0000000    0.2718357
81000.0000000    0.3045230
81040.0000000    0.2824527
81080.0000000    0.2688243
81120.0000000    0.2990509
81160.0000000    0.3056906
81200.0000000    0.2933418
81240.0000000    0.2909929
81280.0000000    0.2803042
81320.0000000    0.2640783
81360.0000000    0.2870245
81400.0000000    0.2921622
81440.0000000    0.2895450
81480.0000000    0.2771461
81520.0000000    0.2767540
81560.0000000    0.2805084
81600.0000000    0.2711942
81640.0000000    0.2671271
81680.0000000    0.2789559
81720.0000000    0.2939782
81760.0000000    0.2722619
81800.0000000    0.2647651
81840.0000000    0.2582808
81880.0000000    0.2729383
81920.0000000    0.2870086
81960.0000000    0.2885768
82000.0000000    0.2957329
82040.0000000    0.2782928
82080.0000000    0.2907284
82120.0000000    0.2803231
82160.0000000    0.2730651
82200.0000000    0.2864995
82240.0000000    0.2896227
82280.0000000    0.2997202
82320.0000000    0.2786167
82360.0000000    0.2791266
82400.0000000    0.3032283
82440.0000000    0.3033114
82480.0000000    0.3011697
82520.0000000    0.3102011
82560.0000000    0.3021928
82600.0000000    0.2826373
82640.0000000    0.2931407
82680.0000000    0.2770849
82720.0000000    0.2638942
82760.0000000    0.2652587
82800.0000000    0.2613291
82840.0000000    0.2770565
82880.0000000    0.2715597
82920.0000000    0.2492517
82960.0000000    0.2672282
83000.0000000    0.2450223
83040.0000000    0.3007367
83080.0000000    0.2753095
83120.0000000    0.2987912
83160.0000000    0.3028479
83200.0000000    0.2709951
83240.0000000    0.2770018
83280.0000000    0.2864024
83320.0000000    0.2857573
83360.0000000    0.2627173
83400.0000000    0.2767433
83440.0000000    0.2981157
83480.0000000    0.3048752
83520.0000000    0.2865990
83560.0000000    0.2835486
83600.0000000    0.2664045
83640.0000000    0.2820985
83680.0000000    0.2820350
83720.0000000    0.2948917
83760.0000000    0.2737210
83800.0000000    0.2760096
83840.0000000    0.2785815
83880.0000000    0.2715488
83920.0000000    0.2899906
83960.0000000    0.2385005
84000.0000000    0.2869045
84040.0000000    0.2781563
84080.0000000    0.2942213
84120.0000000    0.2849389
84160.0000000    0.2977060
84200.0000000    0.2742687
84240.0000000    0.2795638
84280.0000000    0.2679844
84320.0000000    0.2967177
84360.0000000    0.3034644
84400.0000000    0.2972716
84440.0000000    0.2727575
84480.0000000    0.2659409
84520.0000000    0.2734255
84560.0000000    0.2861175
84600.0000000    0.2724189
84640.0000000    0.2657220
84680.0000000    0.2679300
84720.0000000    0.2789827
84760.0000000    0.3181795
84800.0000000    0.2891014
84840.0000000    0.3072776
84880.0000000    0.2877930
84920.0000000    0.3055653
84960.0000000    0.2827725
85000.0000000    0.2846666
85040.0000000    0.2931230
85080.0000000    0.2529169
85120.0000000    0.2816627
85160.0000000    0.2881407
85200.0000000    0.2827010
85240.0000000    0.2806990
85280.0000000    0.2716359
85320.0000000    0.2551890
85360.0000000    0.2603371
85400.0000000    0.2727207
85440.0000000    0.2846164
85480.0000000    0.2706928
85520.0000000    0.2626513
85560.0000000    0.2753222
85600.0000000    0.2577987
85640.0000000    0.2669598
85680.0000000    0.2708660
85720.0000000    0.2670387
85760.0000000    0.2757207
85800.0000000    0.2799778
85840.0000000    0.2808381
85880.0000000    0.2703804
85920.0000000    0.2601897
85960.0000000    0.2612955
86000.0000000    0.2708615
86040.0000000    0.2667870
86080.0000000    0.2830206
86120.0000000    0.2638296
86160.0000000    0.2676442
86200.0000000    0.2738425
86240.0000000    0.2805074
86280.0000000    0.2663890
86320.0000000    0.2621319
86360.0000000    0.2570045
86400.0000000    0.2687757
86440.0000000    0.2707596
86480.0000000    0.2895697
86520.0000000    0.2859714
86560.0000000    0.2593684
86600.0000000    0.2619269
86640.0000000    0.2657399
86680.0000000    0.2941405
86720.0000000    0.2690680
86760.0000000    0.2656539
86800.0000000    0.2872280
86840.0000000    0.2587689
86880.0000000    0.2774407
86920.0000000    0.2922666
86960.0000000    0.2765958
87000.0000000    0.2889078
87040.0000000    0.2812695
87080.0000000    0.2858166
87120.0000000    0.2670036
87160.0000000    0.2679470
87200.0000000    0.2681397
87240.0000000    0.2686656
87280.0000000    0.2774426
87320.0000000    0.2392988
87360.0000000    0.2665800
87400.0000000    0.2515495
87440.0000000    0.2611534
87480.0000000    0.2962465
87520.0000000    0.2946287
87560.0000000    0.2853694
87600.0000000    0.2627138
87640.0000000    0.2631278
87680.0000000    0.2984584
87720.0000000    0.2913397
87760.0000000    0.3081703
87800.0000000    0.3132039
87840.0000000    0.2688421
87880.0000000    0.3042891
87920.0000000    0.2883229
87960.0000000    0.3006078
88000.0000000    0.3071423
88040.0000000    0.2994780
88080.0000000    0.3108616
88120.0000000    0.2918124
88160.0000000    0.3091415
88200.0000000    0.2876084
88240.0000000    0.2754658
88280.0000000    0.2861056
88320.0000000    0.2768773
88360.0000000    0.2834773
88400.0000000    0.2800774
88440.0000000    0.2873654
88480.0000000    0.2832793
88520.0000000    0.2704391
88560.0000000    0.2467679
88600.0000000    0.2662044
88640.0000000    0.2798727
88680.0000000    0.2578196
88720.0000000    0.2644609
88760.0000000    0.2704689
88800.0000000    0.2703566
88840.0000000    0.2746582
88880.0000000    0.2773722
88920.0000000    0.2747137
88960.0000000    0.2866877
89000.0000000    0.2898154
89040.0000000    0.2884381
89080.0000000    0.2978400
89120.0000000    0.2986591
89160.0000000    0.3022873
89200.0000000    0.2900867
89240.0000000    0.2967006
89280.0000000    0.2546951
89320.0000000    0.2483630
89360.0000000    0.2536816
89400.0000000    0.2693461
89440.0000000    0.2527833
89480.0000000    0.2441804
89520.0000000    0.2650888
89560.0000000    0.2640785
89600.0000000    0.2658356
89640.0000000    0.2636120
89680.0000000    0.2840901
89720.0000000    0.2738937
89760.0000000    0.2623970
89800.0000000    0.2692471
89840.0000000    0.2725214
89880.0000000    0.2778763
89920.0000000    0.3040355
89960.0000000    0.2850469
90000.0000000    0.2702147
90040.0000000    0.2715384
90080.0000000    0.2886228
90120.0000000    0.2713859
90160.0000000    0.2854016
90200.0000000    0.2806040
90240.0000000    0.2694034
90280.0000000    0.2860514
90320.0000000    0.2875113
90360.0000000    0.2839155
90400.0000000    0.3003868
90440.0000000    0.2805602
90480.0000000    0.2811231
90520.0000000    0.2855082
90560.0000000    0.2781081
90600.0000000    0.2494111
90640.0000000    0.2627514
90680.0000000    0.2640069
90720.0000000    0.2719216
90760.0000000    0.2742454
90800.0000000    0.2694402
90840.0000000    0.2793286
90880.0000000    0.2944185
90920.0000000    0.2866036
90960.0000000    0.2887261
91000.0000000    0.2992198
91040.0000000    0.3007481
91080.0000000    0.3091536
91120.0000000    0.3027174
91160.0000000    0.3087875
91200.0000000    0.2731624
91240.0000000    0.2964256
91280.0000000    0.2641784
91320.0000000    0.2810578
91360.0000000    0.2839495
91400.0000000    0.2766941
91440.0000000    0.2521035
91480.0000000    0.2752374
91520.0000000    0.2812780
91560.0000000    0.2633362
91600.0000000    0.2495139
91640.0000000    0.2425840
91680.0000000    0.2308946
91720.0000000    0.2499534
91760.0000000    0.2596043
91800.0000000    0.2372013
91840.0000000    0.2466595
91880.0000000    0.2562777
91920.0000000    0.2483706
91960.0000000    0.2483047
92000.0000000    0.2539490
92040.0000000    0.2775764
92080.0000000    0.2551478
92120.0000000    0.2692145
92160.0000000    0.2707157
92200.0000000    0.2725002
92240.0000000    0.2964943
92280.0000000    0.2663047
92320.0000000    0.2575342
92360.0000000    0.2776497
92400.0000000    0.2819399
92440.0000000    0.2702140
92480.0000000    0.2474686
92520.0000000    0.2732630
92560.0000000    0.2733030
92600.0000000    0.2784430
92640.0000000    0.2986847
92680.0000000    0.2864858
92720.0000000    0.2949830
92760.0000000    0.2660107
92800.0000000    0.2606201
92840.0000000    0.2678354
92880.0000000    0.2919043
92920.0000000    0.3015934
92960.0000000    0.2820633
93000.0000000    0.2740796
93040.0000000    0.2758674
93080.0000000    0.2747767
93120.0000000    0.2742749
93160.0000000    0.2851675
93200.0000000    0.2779478
93240.0000000    0.3145686
93280.0000000    0.2641707
93320.0000000    0.2807938
93360.0000000    0.2803463
93400.0000000    0.2788002
93440.0000000    0.2927484
93480.0000000    0.2829420
93520.0000000    0.2889679
93560.0000000    0.2947451
93600.0000000    0.3100189
93640.0000000    0.3055381
93680.0000000    0.2980031
93720.0000000    0.3053742
93760.0000000    0.2858831
93800.0000000    0.3181218
93840.0000000    0.3336098
93880.0000000    0.3071042
93920.0000000    0.2914056
93960.0000000    0.2831720
94000.0000000    0.2627471
94040.0000000    0.2985790
94080.0000000    0.2811244
94120.0000000    0.2610557
94160.0000000    0.2941738
94200.0000000    0.3126343
94240.0000000    0.2866832
94280.0000000    0.2852447
94320.0000000    0.2876720
94360.0000000    0.2892074
94400.0000000    0.3045803
94440.0000000    0.2964996
94480.0000000    0.3071842
94520.0000000    0.2835985
94560.0000000    0.2937529
94600.0000000    0.3055243
94640.0000000    0.2926192
94680.0000000    0.3037609
94720.0000000    0.2819296
94760.0000000    0.2729034
94800.0000000    0.2724195
94840.0000000    0.2950129
94880.0000000    0.2657521
94920.0000000    0.2703328
94960.0000000    0.2951075
95000.0000000    0.2870706
95040.0000000    0.2837402
95080.0000000    0.2856140
95120.0000000    0.2751805
95160.0000000    0.2623351
95200.0000000    0.2736150
95240.0000000    0.2826900
95280.0000000    0.2682650
95320.0000000    0.2537693
95360.0000000    0.2419225
95400.0000000    0.2627102
95440.0000000    0.2548656
95480.0000000    0.2548005
95520.0000000    0.2667573
95560.0000000    0.2626405
95600.0000000    0.2495424
95640.0000000    0.2534898
95680.0000000    0.2626933
95720.0000000    0.2466341
95760.0000000    0.2774703
95800.0000000    0.2633678
95840.0000000    0.2491147
95880.0000000    0.2656976
95920.0000000    0.2611049
95960.0000000    0.2541619
96000.0000000    0.2651828
96040.0000000    0.2761356
96080.0000000    0.2491208
96120.0000000    0.2562283
96160.0000000    0.2483142
96200.0000000    0.2525983
96240.0000000    0.2649409
96280.0000000    0.2630670
96320.0000000    0.2925191
96360.0000000    0.2657901
96400.0000000    0.2770001
96440.0000000    0.2651330
96480.0000000    0.2922774
96520.0000000    0.2753192
96560.0000000    0.2692854
96600.0000000    0.3053552
96640.0000000    0.2772031
96680.0000000    0.2809818
96720.0000000    0.2674983
96760.0000000    0.2810105
96800.0000000    0.2621135
96840.0000000    0.2988570
96880.0000000    0.2841575
96920.0000000    0.2708127
96960.0000000    0.2790962
97000.0000000    0.2762784
97040.0000000    0.2807888
97080.0000000    0.2836663
97120.0000000    0.2653715
97160.0000000    0.2912353
97200.0000000    0.3005279
97240.0000000    0.3099125
97280.0000000    0.2945443
97320.0000000    0.2920793
97360.0000000    0.3004686
97400.0000000    0.2769263
97440.0000000    0.2785820
97480.0000000    0.2986124
97520.0000000    0.3173945
97560.0000000    0.2959462
97600.0000000    0.2856681
97640.0000000    0.2821560
97680.0000000    0.2982942
97720.0000000    0.2925404
97760.0000000    0.2790891
97800.0000000    0.2797836
97840.0000000    0.2937009
97880.0000000    0.2800081
97920.0000000    0.2700286
97960.0000000    0.2885273
98000.0000000    0.2717741
98040.0000000    0.2592651
98080.0000000    0.2694320
98120.0000000    0.2858820
98160.0000000    0.2598120
98200.0000000    0.2476100
98240.0000000    0.2637708
98280.0000000    0.2632577
98320.0000000    0.2710854
98360.0000000    0.2698856
98400.0000000    0.3029381
98440.0000000    0.2923741
98480.0000000    0.2907719
98520.0000000    0.2757269
98560.0000000    0.2938537
98600.0000000    0.2750061
98640.0000000    0.2777715
98680.0000000    0.2761347
98720.0000000    0.2615748
98760.0000000    0.2570981
98800.0000000    0.2793071
98840.0000000    0.2699552
98880.0000000    0.2728592
98920.0000000    0.2538486
98960.0000000    0.2729920
99000.0000000    0.2702861
99040.0000000    0.2648355
99080.0000000    0.2691197
99120.0000000    0.2543982
99160.0000000    0.2870913
99200.0000000    0.2766207
99240.0000000    0.2753439
99280.0000000    0.2686806
99320.0000000    0.2676843
99360.0000000    0.2711664
99400.0000000    0.2718741
99440.0000000    0.2628981
99480.0000000    0.2508514
99520.0000000    0.2689770
99560.0000000    0.2563193
99600.0000000    0.2690540
99640.0000000    0.2542959
99680.0000000    0.2749814
99720.0000000    0.2556472
99760.0000000    0.2790630
99800.0000000    0.2749909
99840.0000000    0.2803239
99880.0000000    0.2679030
99920.0000000    0.2680601
99960.0000000    0.2605493
100000.0000000    0.2695655
100040.0000000    0.2600110
100080.0000000    0.2347306
100120.0000000    0.2501937
100160.0000000    0.2583858
100200.0000000    0.2528535
100240.0000000    0.2398838
100280.0000000    0.2625026
100320.0000000    0.2538117
100360.0000000    0.2669402
100400.0000000    0.2783250
100440.0000000    0.2837546
100480.0000000    0.2926941
100520.0000000    0.2763416
100560.0000000    0.2632947
100600.0000000    0.2689800
100640.0000000    0.2766003
100680.0000000    0.2631097
100720.0000000    0.2388605
100760.0000000    0.2675461
100800.0000000    0.2791801
100840.0000000    0.2652628
100880.0000000    0.2593946
100920.0000000    0.2851190
100960.0000000    0.2512666
101000.0000000    0.2600963
101040.0000000    0.2817196
101080.0000000    0.2890481
101120.0000000    0.2816108
101160.0000000    0.2722094
101200.0000000    0.2590883
101240.0000000    0.2865412
101280.0000000    0.2796599
101320.0000000    0.2835822
101360.0000000    0.2729792
101400.0000000    0.2513930
101440.0000000    0.2639663
101480.0000000    0.2525744
101520.0000000    0.2830271
101560.0000000    0.2715361
101600.0000000    0.2842638
101640.0000000    0.2840016
101680.0000000    0.2864484
101720.0000000    0.2802933
101760.0000000    0.2899547
101800.0000000    0.2897066
101840.0000000    0.2690846
101880.0000000    0.2698597
101920.0000000    0.2775737
101960.0000000    0.2698173
102000.0000000    0.2613297
102040.0000000    0.2581921
102080.0000000    0.2395085
102120.0000000    0.2392856
102160.0000000    0.2482514
102200.0000000    0.2517946
102240.0000000    0.2339077
102280.0000000    0.2658391
102320.0000000    0.2618645
102360.0000000    0.2693028
102400.0000000    0.2737072
102440.0000000    0.2762775
102480.0000000    0.2779103
102520.0000000    0.2742687
102560.0000000    0.2756974
102600.0000000    0.2611163
102640.0000000    0.2597417
102680.0000000    0.2774734
102720.0000000    0.2892299
102760.0000000    0.2636725
102800.0000000    0.2602746
102840.0000000    0.2769790
102880.0000000    0.2669736
102920.0000000    0.2757596
102960.0000000    0.2755826
103000.0000000    0.2686554
103040.0000000    0.2681818
103080.0000000    0.2802158
103120.0000000    0.2655424
103160.0000000    0.2705021
103200.0000000    0.2851780
103240.0000000    0.2649527
103280.0000000    0.2620445
103320.0000000    0.2664503
103360.0000000    0.2679366
103400.0000000    0.2828554
103440.0000000    0.2662941
103480.0000000    0.2688436
103520.0000000    0.2809881
103560.0000000    0.2868390
103600.0000000    0.2719844
103640.0000000    0.2495843
103680.0000000    0.2780737
103720.0000000    0.2861351
103760.0000000    0.2725110
103800.0000000    0.2655678
103840.0000000    0.2679908
103880.0000000    0.2714208
103920.0000000    0.2450554
103960.0000000    0.2612064
104000.0000000    0.2680747
104040.0000000    0.2634618
104080.0000000    0.2910282
104120.0000000    0.2748202
104160.0000000    0.2585233
104200.0000000    0.2627857
104240.0000000    0.2787588
104280.0000000    0.2743957
104320.0000000    0.2730534
104360.0000000    0.2674030
104400.0000000    0.2558313
104440.0000000    0.2552657
104480.0000000    0.2695535
104520.0000000    0.2704489
104560.0000000    0.2782565
104600.0000000    0.2860402
104640.0000000    0.2809545
104680.0000000    0.2705328
104720.0000000    0.2861069
104760.0000000    0.2834091
104800.0000000    0.2747231
104840.0000000    0.2863730
104880.0000000    0.2715008
104920.0000000    0.2916381
104960.0000000    0.2922199
105000.0000000    0.2576231
105040.0000000    0.2746875
105080.0000000    0.2725794
105120.0000000    0.2781920
105160.0000000    0.2750726
105200.0000000    0.2775755
105240.0000000    0.2734161
105280.0000000    0.2475962
105320.0000000    0.2700254
105360.0000000    0.2598580
105400.0000000    0.2724240
105440.0000000    0.2749429
105480.0000000    0.2610520
105520.0000000    0.2733601
105560.0000000    0.2742595
105600.0000000    0.2545741
105640.0000000    0.2750640
105680.0000000    0.2800266
105720.0000000    0.2929598
105760.0000000    0.2708043
105800.0000000    0.2700494
105840.0000000    0.2750815
105880.0000000    0.2611367
105920.0000000    0.2622986
105960.0000000    0.2435321
106000.0000000    0.2765996
106040.0000000    0.2712229
106080.0000000    0.2766754
106120.0000000    0.2419673
106160.0000000    0.2786176
106200.0000000    0.2894501
106240.0000000    0.2702656
106280.0000000    0.2732000
106320.0000000    0.2567330
106360.0000000    0.2612906
106400.0000000    0.2751028
106440.0000000    0.2710676
106480.0000000    0.2847605
106520.0000000    0.2955050
106560.0000000    0.2783583
106600.0000000    0.2644971
106640.0000000    0.2600315
106680.0000000    0.2525607
106720.0000000    0.2544392
106760.0000000    0.2736341
106800.0000000    0.2566747
106840.0000000    0.2547993
106880.0000000    0.2655644
106920.0000000    0.2709340
106960.0000000    0.2640250
107000.0000000    0.2751065
107040.0000000    0.2581998
107080.0000000    0.2458607
107120.0000000    0.2322964
107160.0000000    0.2531852
107200.0000000    0.2830186
107240.0000000    0.2602090
107280.0000000    0.2620139
107320.0000000    0.2627263
107360.0000000    0.2626899
107400.0000000    0.2549066
107440.0000000    0.2459804
107480.0000000    0.2515866
107520.0000000    0.2453256
107560.0000000    0.2614318
107600.0000000    0.2671385
107640.0000000    0.2786586
107680.0000000    0.2747369
107720.0000000    0.2838707
107760.0000000    0.2697317
107800.0000000    0.2651443
107840.0000000    0.2598114
107880.0000000    0.2824648
107920.0000000    0.2748354
107960.0000000    0.2657300
108000.0000000    0.2676360
108040.0000000    0.2617569
108080.0000000    0.2657172
108120.0000000    0.2598641
108160.0000000    0.2487761
108200.0000000    0.2513896
108240.0000000    0.2438630
108280.0000000    0.2540101
108320.0000000    0.2107890
108360.0000000    0.2358255
108400.0000000    0.2644053
108440.0000000    0.2554232
108480.0000000    0.2519234
108520.0000000    0.2710516
108560.0000000    0.2693616
108600.0000000    0.2542416
108640.0000000    0.2657939
108680.0000000    0.2633654
108720.0000000    0.2576084
108760.0000000    0.2512695
108800.0000000    0.2554109
108840.0000000    0.2475194
108880.0000000    0.2523718
108920.0000000    0.2438493
108960.0000000    0.2450661
109000.0000000    0.2449712
109040.0000000    0.2629086
109080.0000000    0.2596619
109120.0000000    0.2662260
109160.0000000    0.2622113
109200.0000000    0.2693306
109240.0000000    0.2551880
109280.0000000    0.2680536
109320.0000000    0.2726599
109360.0000000    0.2780212
109400.0000000    0.2607593
109440.0000000    0.2514706
109480.0000000    0.2643619
109520.0000000    0.2663123
109560.0000000    0.2775056
109600.0000000    0.2676201
109640.0000000    0.2983282
109680.0000000    0.2754324
109720.0000000    0.2718427
109760.0000000    0.2683052
109800.0000000    0.2745959
109840.0000000    0.2932914
109880.0000000    0.2479655
109920.0000000    0.2784381
109960.0000000    0.2538560
110000.0000000    0.2831903
110040.0000000    0.2569921
110080.0000000    0.2664661
110120.0000000    0.2798320
110160.0000000    0.2957175
110200.0000000    0.2577926
110240.0000000    0.2814352
110280.0000000    0.2719594
110320.0000000    0.2715373
110360.0000000    0.2794523
110400.0000000    0.2594440
110440.0000000    0.2670701
110480.0000000    0.2587965
110520.0000000    0.2708781
110560.0000000    0.2758019
110600.0000000    0.2771046
110640.0000000    0.2791440
110680.0000000    0.2688164
110720.0000000    0.2736340
110760.0000000    0.2612577
110800.0000000    0.2526121
110840.0000000    0.2520622
110880.0000000    0.2649222
110920.0000000    0.2701534
110960.0000000    0.2838365
111000.0000000    0.2648728
111040.0000000    0.2653304
111080.0000000    0.2992535
111120.0000000    0.2749757
111160.0000000    0.2833613
111200.0000000    0.2638238
111240.0000000    0.2744454
111280.0000000    0.2817798
111320.0000000    0.2886015
111360.0000000    0.3007158
111400.0000000    0.2851338
111440.0000000    0.3015397
111480.0000000    0.2716557
111520.0000000    0.2714171
111560.0000000    0.2646045
111600.0000000    0.2940497
111640.0000000    0.2653124
111680.0000000    0.2880990
111720.0000000    0.2879588
111760.0000000    0.2913445
111800.0000000    0.2973211
111840.0000000    0.2933928
111880.0000000    0.2968311
111920.0000000    0.3012972
111960.0000000    0.3395139
112000.0000000    0.3275408
112040.0000000    0.2914562
112080.0000000    0.2977769
112120.0000000    0.2939206
112160.0000000    0.3031683
112200.0000000    0.2985309
112240.0000000    0.2748902
112280.0000000    0.2921362
112320.0000000    0.2991315
112360.0000000    0.2960291
112400.0000000    0.2916547
112440.0000000    0.2719862
112480.0000000    0.2767317
112520.0000000    0.2884082
112560.0000000    0.2786702
112600.0000000    0.2760617
112640.0000000    0.2720378
112680.0000000    0.2730151
112720.0000000    0.2790961
112760.0000000    0.2892153
112800.0000000    0.2812590
112840.0000000    0.2735440
112880.0000000    0.2733289
112920.0000000    0.2862106
112960.0000000    0.2987636
113000.0000000    0.2966651
113040.0000000    0.2880549
113080.0000000    0.2726575
113120.0000000    0.2563335
113160.0000000    0.2726766
113200.0000000    0.2784031
113240.0000000    0.2816281
113280.0000000    0.2819685
113320.0000000    0.2703134
113360.0000000    0.2899580
113400.0000000    0.3019083
113440.0000000    0.2960403
113480.0000000    0.2903931
113520.0000000    0.3010095
113560.0000000    0.2965716
113600.0000000    0.2982953
113640.0000000    0.3215687
113680.0000000    0.2912686
113720.0000000    0.3145064
113760.0000000    0.3112797
113800.0000000    0.3200365
113840.0000000    0.3058507
113880.0000000    0.3251304
113920.0000000    0.3079842
113960.0000000    0.3246330
114000.0000000    0.3204722
114040.0000000    0.3362920
114080.0000000    0.3416572
114120.0000000    0.3298387
114160.0000000    0.2857851
114200.0000000    0.2952741
114240.0000000    0.2952715
114280.0000000    0.3006169
114320.0000000    0.2983223
114360.0000000    0.3113777
114400.0000000    0.2963540
114440.0000000    0.3232605
114480.0000000    0.3031616
114520.0000000    0.2979943
114560.0000000    0.3034963
114600.0000000    0.2939239
114640.0000000    0.3056767
114680.0000000    0.2898948
114720.0000000    0.3028136
114760.0000000    0.2725628
114800.0000000    0.2862605
114840.0000000    0.2927874
114880.0000000    0.2882772
114920.0000000    0.2771723
114960.0000000    0.3067852
115000.0000000    0.2924046
115040.0000000    0.2967525
115080.0000000    0.3051472
115120.0000000    0.2743230
115160.0000000    0.2774126
115200.0000000    0.2739525
115240.0000000    0.2702417
115280.0000000    0.2679969
115320.0000000    0.2785310
115360.0000000    0.2908557
115400.0000000    0.2733954
115440.0000000    0.2838890
115480.0000000    0.2927112
115520.0000000    0.2926773
115560.0000000    0.2806218
115600.0000000    0.2691767
115640.0000000    0.2832173
115680.0000000    0.2674039
115720.0000000    0.2775203
115760.0000000    0.2539117
115800.0000000    0.2504495
115840.0000000    0.2430537
115880.0000000    0.2753444
115920.0000000    0.2875183
115960.0000000    0.2701503
116000.0000000    0.2835818
116040.0000000    0.2872226
116080.0000000    0.3196097
116120.0000000    0.2862190
116160.0000000    0.2884012
116200.0000000    0.2631436
116240.0000000    0.3001381
116280.0000000    0.2921390
116320.0000000    0.2931427
116360.0000000    0.2855293
116400.0000000    0.2643344
116440.0000000    0.2954730
116480.0000000    0.2877064
116520.0000000    0.3074350
116560.0000000    0.2682168
116600.0000000    0.2755980
116640.0000000    0.2611732
116680.0000000    0.2523791
116720.0000000    0.2724785
116760.0000000    0.2872497
116800.0000000    0.2678681
116840.0000000    0.2800988
116880.0000000    0.2878459
116920.0000000    0.2817168
116960.0000000    0.2868559
117000.0000000    0.2866998
117040.0000000    0.2672309
117080.0000000    0.2821793
117120.0000000    0.2925304
117160.0000000    0.2627036
117200.0000000    0.2803808
117240.0000000    0.2670078
117280.0000000    0.2771873
117320.0000000    0.2743082
117360.0000000    0.2646138
117400.0000000    0.2808056
117440.0000000    0.3008533
117480.0000000    0.2789184
117520.0000000    0.2806340
117560.0000000    0.2933701
117600.0000000    0.2822276
117640.0000000    0.2689183
117680.0000000    0.2700610
117720.0000000    0.2784081
117760.0000000    0.2677219
117800.0000000    0.2498332
117840.0000000    0.2682896
117880.0000000    0.2661037
117920.0000000    0.2544701
117960.0000000    0.2766600
118000.0000000    0.2553045
118040.0000000    0.2528563
118080.0000000    0.2735897
118120.0000000    0.2478174
118160.0000000    0.2760614
118200.0000000    0.2689871
118240.0000000    0.2734756
118280.0000000    0.2766724
118320.0000000    0.2687114
118360.0000000    0.2680269
118400.0000000    0.2674193
118440.0000000    0.2786495
118480.0000000    0.3014011
118520.0000000    0.2747868
118560.0000000    0.2825457
118600.0000000    0.2564753
118640.0000000    0.2483316
118680.0000000    0.2663741
118720.0000000    0.2843986
118760.0000000    0.2759334
118800.0000000    0.2610756
118840.0000000    0.2686332
118880.0000000    0.2829822
118920.0000000    0.2801656
118960.0000000    0.2788383
119000.0000000    0.2712277
119040.0000000    0.2665652
119080.0000000    0.2702422
119120.0000000    0.2810951
119160.0000000    0.2896869
119200.0000000    0.2764778
119240.0000000    0.2752308
119280.0000000    0.2637843
119320.0000000    0.2778642
119360.0000000    0.2704402
119400.0000000    0.2612862
119440.0000000    0.2350215
119480.0000000    0.2575875
119520.0000000    0.2679374
119560.0000000    0.2604559
119600.0000000    0.2630746
119640.0000000    0.2800198
119680.0000000    0.2805579
119720.0000000    0.2921736
119760.0000000    0.2830518
119800.0000000    0.2823697
119840.0000000    0.2743641
119880.0000000    0.2982873
119920.0000000    0.2759366
119960.0000000    0.2651033
120000.0000000    0.2679600
120040.0000000    0.2654909
120080.0000000    0.2491062
120120.0000000    0.2568323
120160.0000000    0.2548968
120200.0000000    0.2618684
120240.0000000    0.2710994
120280.0000000    0.2729748
120320.0000000    0.2715156
120360.0000000    0.2649333
120400.0000000    0.2345008
120440.0000000    0.2367551
120480.0000000    0.2534316
120520.0000000    0.2448139
120560.0000000    0.2489194
120600.0000000    0.2491276
120640.0000000    0.2628906
120680.0000000    0.2741078
120720.0000000    0.2708168
120760.0000000    0.2852283
120800.0000000    0.2831655
120840.0000000    0.2669810
120880.0000000    0.2620713
120920.0000000    0.2689150
120960.0000000    0.2626041
121000.0000000    0.2520735
121040.0000000    0.2569594
121080.0000000    0.2754909
121120.0000000    0.2731654
121160.0000000    0.2787219
121200.0000000    0.2796822
121240.0000000    0.2784882
121280.0000000    0.2506591
121320.0000000    0.2649577
121360.0000000    0.2664733
121400.0000000    0.2687289
121440.0000000    0.2619043
121480.0000000    0.2733762
121520.0000000    0.2836687
121560.0000000    0.2780067
121600.0000000    0.2748361
121640.0000000    0.2935671
121680.0000000    0.3017156
121720.0000000    0.2707568
121760.0000000    0.2787620
121800.0000000    0.2903506
121840.0000000    0.2859050
121880.0000000    0.2708768
121920.0000000    0.2640174
121960.0000000    0.2846604
122000.0000000    0.2716812
122040.0000000    0.2599727
122080.0000000    0.2740499
122120.0000000    0.2887734
122160.0000000    0.2846842
122200.0000000    0.2703625
122240.0000000    0.2614092
122280.0000000    0.2679773
122320.0000000    0.2952298
122360.0000000    0.2673974
122400.0000000    0.2713087
122440.0000000    0.2797419
122480.0000000    0.2529251
122520.0000000    0.2804734
122560.0000000    0.2679013
122600.0000000    0.2738020
122640.0000000    0.2729594
122680.0000000    0.2703542
122720.0000000    0.2939468
122760.0000000    0.2736024
122800.0000000    0.2835710
122840.0000000    0.2882964
122880.0000000    0.2700070
122920.0000000    0.2894773
122960.0000000    0.2859073
123000.0000000    0.2880732
123040.0000000    0.2863533
123080.0000000    0.2745553
123120.0000000    0.2663004
123160.0000000    0.2667070
123200.0000000    0.2983237
123240.0000000    0.2893229
123280.0000000    0.2682557
123320.0000000    0.2626321
123360.0000000    0.2607238
123400.0000000    0.2624094
123440.0000000    0.2736038
123480.0000000    0.2730793
123520.0000000    0.2835285
123560.0000000    0.2914388
123600.0000000    0.2859453
123640.0000000    0.2861437
123680.0000000    0.2679717
123720.0000000    0.2875533
123760.0000000    0.2637613
123800.0000000    0.2888557
123840.0000000    0.2564824
123880.0000000    0.2522426
123920.0000000    0.2593362
123960.0000000    0.2697248
124000.0000000    0.2721213
124040.0000000    0.2634343
124080.0000000    0.2554766
124120.0000000    0.2530810
124160.0000000    0.2611358
124200.0000000    0.2494830
124240.0000000    0.2603103
124280.0000000    0.2613142
124320.0000000    0.2689619
124360.0000000    0.2823524
124400.0000000    0.2682383
124440.0000000    0.2556972
124480.0000000    0.2590062
124520.0000000    0.2671488
124560.0000000    0.2641734
124600.0000000    0.2704446
124640.0000000    0.2702598
124680.0000000    0.2630107
124720.0000000    0.2570772
124760.0000000    0.2703899
124800.0000000    0.2644038
124840.0000000    0.2802296
124880.0000000    0.2887424
124920.0000000    0.2821608
124960.0000000    0.2772411
125000.0000000    0.2601778
125040.0000000    0.2843887
125080.0000000    0.2739738
125120.0000000    0.2779317
125160.0000000    0.2711910
125200.0000000    0.2478589
125240.0000000    0.2750965
125280.0000000    0.2914992
125320.0000000    0.2936220
125360.0000000    0.2929135
125400.0000000    0.2830117
125440.0000000    0.2667129
125480.0000000    0.2525865
125520.0000000    0.2678068
125560.0000000    0.2612647
125600.0000000    0.2763689
125640.0000000    0.2663161
125680.0000000    0.2801339
125720.0000000    0.2794054
125760.0000000    0.2838029
125800.0000000    0.3031928
125840.0000000    0.2912233
125880.0000000    0.2802383
125920.0000000    0.2984034
125960.0000000    0.2778285
126000.0000000    0.2694443
126040.0000000    0.2789128
126080.0000000    0.2727455
126120.0000000    0.2753274
126160.0000000    0.2759174
126200.0000000    0.2720857
126240.0000000    0.2845139
126280.0000000    0.2602760
126320.0000000    0.2570544
126360.0000000    0.2597625
126400.0000000    0.2668332
126440.0000000    0.2597394
126480.0000000    0.2720725
126520.0000000    0.2962785
126560.0000000    0.2869849
126600.0000000    0.2632408
126640.0000000    0.2597606
126680.0000000    0.2586098
126720.0000000    0.2550389
126760.0000000    0.2570888
126800.0000000    0.2826260
126840.0000000    0.2606286
126880.0000000    0.2667820
126920.0000000    0.2673638
126960.0000000    0.2487968
127000.0000000    0.2695747
127040.0000000    0.2671855
127080.0000000    0.2598330
127120.0000000    0.2768654
127160.0000000    0.2780899
127200.0000000    0.2658839
127240.0000000    0.2661916
127280.0000000    0.2848118
127320.0000000    0.2686136
127360.0000000    0.2787786
127400.0000000    0.2956914
127440.0000000    0.2760302
127480.0000000    0.2873315
127520.0000000    0.2821491
127560.0000000    0.2654366
127600.0000000    0.2842355
127640.0000000    0.2928324
127680.0000000    0.2987613
127720.0000000    0.2995774
127760.0000000    0.2831229
127800.0000000    0.2985907
127840.0000000    0.2901501
127880.0000000    0.2838393
127920.0000000    0.2868104
127960.0000000    0.2888190
128000.0000000    0.2889350
128040.0000000    0.2919167
128080.0000000    0.2913369
128120.0000000    0.2920686
128160.0000000    0.2639878
128200.0000000    0.2747717
128240.0000000    0.2973250
128280.0000000    0.2723032
128320.0000000    0.2872047
128360.0000000    0.2863302
128400.0000000    0.2816228
128440.0000000    0.3335093
128480.0000000    0.3072267
128520.0000000    0.3143671
128560.0000000    0.2937113
128600.0000000    0.2825113
128640.0000000    0.3012021
128680.0000000    0.2949168
128720.0000000    0.3139369
128760.0000000    0.3084196
128800.0000000    0.3001165
128840.0000000    0.2867421
128880.0000000    0.2995984
128920.0000000    0.2905312
128960.0000000    0.3097317
129000.0000000    0.2815779
129040.0000000    0.2920991
129080.0000000    0.2792821
129120.0000000    0.2875820
129160.0000000    0.2977920
129200.0000000    0.3256159
129240.0000000    0.3218476
129280.0000000    0.3134986
129320.0000000    0.3202464
129360.0000000    0.3237531
129400.0000000    0.3227232
129440.0000000    0.3295305
129480.0000000    0.3100290
129520.0000000    0.2972958
129560.0000000    0.2898413
129600.0000000    0.2903637
129640.0000000    0.2957289
129680.0000000    0.3086318
129720.0000000    0.2721431
129760.0000000    0.2952001
129800.0000000    0.2760211
129840.0000000    0.2874375
129880.0000000    0.3076196
129920.0000000    0.2990801
129960.0000000    0.2809846
130000.0000000    0.3123799
130040.0000000    0.3052119
130080.0000000    0.2960580
130120.0000000    0.2947281
130160.0000000    0.2899228
130200.0000000    0.2817815
130240.0000000    0.2685501
130280.0000000    0.2737115
130320.0000000    0.2796124
130360.0000000    0.2433388
130400.0000000    0.2578344
130440.0000000    0.2667990
130480.0000000    0.2589468
130520.0000000    0.2776807
130560.0000000    0.2694249
130600.0000000    0.2728348
130640.0000000    0.2527721
130680.0000000    0.2670643
130720.0000000    0.2561828
130760.0000000    0.2802181
130800.0000000    0.2709661
130840.0000000    0.2748039
130880.0000000    0.2750489
130920.0000000    0.2756697
130960.0000000    0.2758091
131000.0000000    0.2580170
131040.0000000    0.2683170
131080.0000000    0.2638464
131120.0000000    0.2839501
131160.0000000    0.2937798
131200.0000000    0.2694709
131240.0000000    0.2886993
131280.0000000    0.2857687
131320.0000000    0.2638648
131360.0000000    0.2799505
131400.0000000    0.2800040
131440.0000000    0.2835979
131480.0000000    0.2617450
131520.0000000    0.2817049
131560.0000000    0.2734113
131600.0000000    0.2765781
131640.0000000    0.2952167
131680.0000000    0.2757635
131720.0000000    0.2849209
131760.0000000    0.2975573
131800.0000000    0.2950272
131840.0000000    0.2985897
131880.0000000    0.2791811
131920.0000000    0.2752797
131960.0000000    0.2680575
132000.0000000    0.2810112
132040.0000000    0.2816792
132080.0000000    0.3001962
132120.0000000    0.3013414
132160.0000000    0.2624402
132200.0000000    0.2614843
132240.0000000    0.2481710
132280.0000000    0.2602867
132320.0000000    0.2575539
132360.0000000    0.2634883
132400.0000000    0.2699159
132440.0000000    0.2808656
132480.0000000    0.2737537
132520.0000000    0.2720330
132560.0000000    0.2538581
132600.0000000    0.2764238
132640.0000000    0.2852076
132680.0000000    0.2684142
132720.0000000    0.2780413
132760.0000000    0.2706234
132800.0000000    0.2670506
132840.0000000    0.2532167
132880.0000000    0.2781504
132920.0000000    0.2723458
132960.0000000    0.2504593
133000.0000000    0.2634268
133040.0000000    0.2614525
133080.0000000    0.2496622
133120.0000000    0.2533256
133160.0000000    0.2570508
133200.0000000    0.2780913
133240.0000000    0.2674018
133280.0000000    0.2591334
133320.0000000    0.2749457
133360.0000000    0.2569610
133400.0000000    0.2491384
133440.0000000    0.2597543
133480.0000000    0.2705235
133520.0000000    0.2851227
133560.0000000    0.2854944
133600.0000000    0.2721631
133640.0000000    0.2704514
133680.0000000    0.2905135
133720.0000000    0.2728467
133760.0000000    0.2660666
133800.0000000    0.2688366
133840.0000000    0.2766163
133880.0000000    0.2712458
133920.0000000    0.2534424
133960.0000000    0.2574570
134000.0000000    0.2718064
134040.0000000    0.2778696
134080.0000000    0.2849081
134120.0000000    0.2702493
134160.0000000    0.2706155
134200.0000000    0.2818287
134240.0000000    0.2660469
134280.0000000    0.2491681
134320.0000000    0.2517174
134360.0000000    0.2837836
134400.0000000    0.2534630
134440.0000000    0.2530527
134480.0000000    0.2621991
134520.0000000    0.2651164
134560.0000000    0.2450174
134600.0000000    0.2556281
134640.0000000    0.2528437
134680.0000000    0.2686676
134720.0000000    0.2843050
134760.0000000    0.2560171
134800.0000000    0.2803064
134840.0000000    0.2562423
134880.0000000    0.2510092
134920.0000000    0.2481772
134960.0000000    0.2775585
135000.0000000    0.2802094
135040.0000000    0.2752624
135080.0000000    0.2971094
135120.0000000    0.2782485
135160.0000000    0.2701872
135200.0000000    0.2661707
135240.0000000    0.2648730
135280.0000000    0.2678118
135320.0000000    0.2704784
135360.0000000    0.2627200
135400.0000000    0.2730360
135440.0000000    0.2633682
135480.0000000    0.2616858
135520.0000000    0.2553195
135560.0000000    0.2688076
135600.0000000    0.2710551
135640.0000000    0.2634468
135680.0000000    0.2645130
135720.0000000    0.2565452
135760.0000000    0.2718792
135800.0000000    0.2624023
135840.0000000    0.2458447
135880.0000000    0.2712032
135920.0000000    0.2772359
135960.0000000    0.2628098
136000.0000000    0.2500504
136040.0000000    0.2827041
136080.0000000    0.2774563
136120.0000000    0.2702813
136160.0000000    0.2585608
136200.0000000    0.2738746
136240.0000000    0.2727830
136280.0000000    0.2659004
136320.0000000    0.2774734
136360.0000000    0.2629976
136400.0000000    0.2760115
136440.0000000    0.2757455
136480.0000000    0.2740514
136520.0000000    0.2788566
136560.0000000    0.2656876
136600.0000000    0.2742690
136640.0000000    0.2468343
136680.0000000    0.2557691
136720.0000000    0.2751904
136760.0000000    0.2691291
136800.0000000    0.2577639
136840.0000000    0.2823493
136880.0000000    0.2674012
136920.0000000    0.2759323
136960.0000000    0.2686050
137000.0000000    0.2748736
137040.0000000    0.2963679
137080.0000000    0.2686244
137120.0000000    0.2842901
137160.0000000    0.2478852
137200.0000000    0.2625845
137240.0000000    0.2420917
137280.0000000    0.2747351
137320.0000000    0.2529800
137360.0000000    0.2648204
137400.0000000    0.2767674
137440.0000000    0.2714827
137480.0000000    0.2705011
137520.0000000    0.2505862
137560.0000000    0.2572342
137600.0000000    0.2326455
137640.0000000    0.2553610
137680.0000000    0.2691884
137720.0000000    0.2650154
137760.0000000    0.2715228
137800.0000000    0.2542944
137840.0000000    0.2610333
137880.0000000    0.2594670
137920.0000000    0.2437712
137960.0000000    0.2550130
138000.0000000    0.2544050
138040.0000000    0.2383868
138080.0000000    0.2502631
138120.0000000    0.2570744
138160.0000000    0.2591424
138200.0000000    0.2642819
138240.0000000    0.2672106
138280.0000000    0.2669448
138320.0000000    0.2791476
138360.0000000    0.2592216
138400.0000000    0.2535574
138440.0000000    0.2237055
138480.0000000    0.2451240
138520.0000000    0.2527692
138560.0000000    0.2770662
138600.0000000    0.2641491
138640.0000000    0.2698525
138680.0000000    0.2371466
138720.0000000    0.2457585
138760.0000000    0.2292485
138800.0000000    0.2399091
138840.0000000    0.2289847
138880.0000000    0.2484871
138920.0000000    0.2494020
138960.0000000    0.2460192
139000.0000000    0.2572282
139040.0000000    0.2606647
139080.0000000    0.2729828
139120.0000000    0.2693952
139160.0000000    0.2485590
139200.0000000    0.2539286
139240.0000000    0.2618115
139280.0000000    0.2704135
139320.0000000    0.2670394
139360.0000000    0.2587491
139400.0000000    0.2677673
139440.0000000    0.2662084
139480.0000000    0.2662676
139520.0000000    0.2671171
139560.0000000    0.2719858
139600.0000000    0.2512096
139640.0000000    0.2561251
139680.0000000    0.2640619
139720.0000000    0.2627043
139760.0000000    0.2484577
139800.0000000    0.2716913
139840.0000000    0.2584951
139880.0000000    0.2546513
139920.0000000    0.2557509
139960.0000000    0.2799308
140000.0000000    0.2627265
140040.0000000    0.2616352
140080.0000000    0.2617037
140120.0000000    0.2562750
140160.0000000    0.2621694
140200.0000000    0.2632173
140240.0000000    0.2666688
140280.0000000    0.2603564
140320.0000000    0.2615246
140360.0000000    0.2601909
140400.0000000    0.2699641
140440.0000000    0.2601304
140480.0000000    0.2666405
140520.0000000    0.2612911
140560.0000000    0.2430514
140600.0000000    0.2404554
140640.0000000    0.2625881
140680.0000000    0.2673729
140720.0000000    0.2461493
140760.0000000    0.2432831
140800.0000000    0.2495182
140840.0000000    0.2302642
140880.0000000    0.2391386
140920.0000000    0.2334508
140960.0000000    0.2502676
141000.0000000    0.2541343
141040.0000000    0.2841626
141080.0000000    0.2478771
141120.0000000    0.2449770
141160.0000000    0.2596799
141200.0000000    0.2688579
141240.0000000    0.2535768
141280.0000000    0.2454573
141320.0000000    0.2400612
141360.0000000    0.2544302
141400.0000000    0.2741326
141440.0000000    0.2360200
141480.0000000    0.2530696
141520.0000000    0.2426769
141560.0000000    0.2572063
141600.0000000    0.2533707
141640.0000000    0.2451691
141680.0000000    0.2547522
141720.0000000    0.2517577
141760.0000000    0.2371450
141800.0000000    0.2485399
141840.0000000    0.2481955
141880.0000000    0.2555123
141920.0000000    0.2460984
141960.0000000    0.2391388
142000.0000000    0.2219393
142040.0000000    0.2329941
142080.0000000    0.2461579
142120.0000000    0.2418774
142160.0000000    0.2435116
142200.0000000    0.2259598
142240.0000000    0.2306873
142280.0000000    0.2436918
142320.0000000    0.2410252
142360.0000000    0.2506528
142400.0000000    0.2521433
142440.0000000    0.2446888
142480.0000000    0.2435367
142520.0000000    0.2586251
142560.0000000    0.2405348
142600.0000000    0.2545153
142640.0000000    0.2515997
142680.0000000    0.2688995
142720.0000000    0.2595638
142760.0000000    0.2526820
142800.0000000    0.2456270
142840.0000000    0.2393717
142880.0000000    0.2646962
142920.0000000    0.2658985
142960.0000000    0.2538462
143000.0000000    0.2310644
143040.0000000    0.2370690
143080.0000000    0.2582259
143120.0000000    0.2517754
143160.0000000    0.2615033
143200.0000000    0.2345880
143240.0000000    0.2346354
143280.0000000    0.2487275
143320.0000000    0.2471484
143360.0000000    0.2483691
143400.0000000    0.2644391
143440.0000000    0.2468683
143480.0000000    0.2449705
143520.0000000    0.2664915
143560.0000000    0.2447304
143600.0000000    0.2420626
143640.0000000    0.2582116
143680.0000000    0.2726059
143720.0000000    0.2549131
143760.0000000    0.2468928
143800.0000000    0.2704165
143840.0000000    0.2617104
143880.0000000    0.2589920
143920.0000000    0.2740065
143960.0000000    0.2719782
144000.0000000    0.2760354
144040.0000000    0.2766731
144080.0000000    0.2526290
144120.0000000    0.2623841
144160.0000000    0.2615199
144200.0000000    0.2521577
144240.0000000    0.2555033
144280.0000000    0.2586029
144320.0000000    0.2557059
144360.0000000    0.2660382
144400.0000000    0.2561500
144440.0000000    0.2463078
144480.0000000    0.2661401
144520.0000000    0.2693371
144560.0000000    0.2541935
144600.0000000    0.2442143
144640.0000000    0.2600671
144680.0000000    0.2677412
144720.0000000    0.2752913
144760.0000000    0.2432148
144800.0000000    0.2602576
144840.0000000    0.2609654
144880.0000000    0.2811737
144920.0000000    0.2588794
144960.0000000    0.2701418
145000.0000000    0.2710634
145040.0000000    0.2614948
145080.0000000    0.2643949
145120.0000000    0.2633679
145160.0000000    0.2596885
145200.0000000    0.2536713
145240.0000000    0.2481488
145280.0000000    0.2469956
145320.0000000    0.2609567
145360.0000000    0.2434779
145400.0000000    0.2580812
145440.0000000    0.2441510
145480.0000000    0.2497322
145520.0000000    0.2710934
145560.0000000    0.2629013
145600.0000000    0.2401049
145640.0000000    0.2493071
145680.0000000    0.2826337
145720.0000000    0.2620476
145760.0000000    0.2513294
145800.0000000    0.2492627
145840.0000000    0.2674919
145880.0000000    0.2483895
145920.0000000    0.2550551
145960.0000000    0.2629443
146000.0000000    0.2767123
146040.0000000    0.2611140
146080.0000000    0.2519905
146120.0000000    0.2618422
146160.0000000    0.2841421
146200.0000000    0.2879872
146240.0000000    0.2568454
146280.0000000    0.2651098
146320.0000000    0.2681441
146360.0000000    0.2677372
146400.0000000    0.2647699
146440.0000000    0.2563408
146480.0000000    0.2653580
146520.0000000    0.2591637
146560.0000000    0.2688438
146600.0000000    0.2518956
146640.0000000    0.2592379
146680.0000000    0.2833404
146720.0000000    0.2555686
146760.0000000    0.2640045
146800.0000000    0.2730298
146840.0000000    0.2724243
146880.0000000    0.2942344
146920.0000000    0.2884040
146960.0000000    0.2795384
147000.0000000    0.3088878
147040.0000000    0.2939250
147080.0000000    0.2735319
147120.0000000    0.2660726
147160.0000000    0.2905534
147200.0000000    0.2946284
147240.0000000    0.2739508
147280.0000000    0.2796905
147320.0000000    0.2866104
147360.0000000    0.2816769
147400.0000000    0.2807197
147440.0000000    0.2834601
147480.0000000    0.3108467
147520.0000000    0.2941962
147560.0000000    0.2912687
147600.0000000    0.3067314
147640.0000000    0.2970257
147680.0000000    0.2840821
147720.0000000    0.2715966
147760.0000000    0.2964877
147800.0000000    0.2886801
147840.0000000    0.2594139
147880.0000000    0.2765415
147920.0000000    0.2587358
147960.0000000    0.2674123
148000.0000000    0.2825896
148040.0000000    0.2733994
148080.0000000    0.2536702
148120.0000000    0.2824934
148160.0000000    0.2622302
148200.0000000    0.2552255
148240.0000000    0.2824295
148280.0000000    0.2651834
148320.0000000    0.2567906
148360.0000000    0.2860056
148400.0000000    0.2665508
148440.0000000    0.2697311
148480.0000000    0.2779093
148520.0000000    0.2407271
148560.0000000    0.2512102
148600.0000000    0.2447096
148640.0000000    0.2510199
148680.0000000    0.2625976
148720.0000000    0.2703980
148760.0000000    0.2606032
148800.0000000    0.2409378
148840.0000000    0.2472550
148880.0000000    0.2463970
148920.0000000    0.2565476
148960.0000000    0.2443558
149000.0000000    0.2465687
149040.0000000    0.2268486
149080.0000000    0.2579665
149120.0000000    0.2505380
149160.0000000    0.2576597
149200.0000000    0.2597186
149240.0000000    0.2494411
149280.0000000    0.2461003
149320.0000000    0.2487583
149360.0000000    0.2577994
149400.0000000    0.2584241
149440.0000000    0.2768047
149480.0000000    0.2473453
149520.0000000    0.2254180
149560.0000000    0.2471734
149600.0000000    0.2602696
149640.0000000    0.2785992
149680.0000000    0.2489597
149720.0000000    0.2489335
149760.0000000    0.2441144
149800.0000000    0.2649120
149840.0000000    0.2563545
149880.0000000    0.2683149
149920.0000000    0.2659524
149960.0000000    0.2482419
150000.0000000    0.2593828
150040.0000000    0.2578771
150080.0000000    0.2654973
150120.0000000    0.2533430
150160.0000000    0.2555142
150200.0000000    0.2550710
150240.0000000    0.2425790
150280.0000000    0.2612301
150320.0000000    0.2608265
150360.0000000    0.2337096
150400.0000000    0.2631875
150440.0000000    0.2505733
150480.0000000    0.2725330
150520.0000000    0.2677961
150560.0000000    0.2805606
150600.0000000    0.2786244
150640.0000000    0.2548747
150680.0000000    0.2774715
150720.0000000    0.2620928
150760.0000000    0.2871611
150800.0000000    0.2781211
150840.0000000    0.2979149
150880.0000000    0.2870899
150920.0000000    0.2855117
150960.0000000    0.2893247
151000.0000000    0.2727253
151040.0000000    0.2776801
151080.0000000    0.2772335
151120.0000000    0.2690526
151160.0000000    0.2711701
151200.0000000    0.2725357
151240.0000000    0.2837031
151280.0000000    0.2901330
151320.0000000    0.2736350
151360.0000000    0.2694703
151400.0000000    0.2730282
151440.0000000    0.2546336
151480.0000000    0.2606877
151520.0000000    0.2597262
151560.0000000    0.2724566
151600.0000000    0.2518300
151640.0000000    0.2356299
151680.0000000    0.2533256
151720.0000000    0.2673061
151760.0000000    0.2517861
151800.0000000    0.2505631
151840.0000000    0.2648870
151880.0000000    0.2545302
151920.0000000    0.2555401
151960.0000000    0.2511437
152000.0000000    0.2321199
152040.0000000    0.2331305
152080.0000000    0.2510533
152120.0000000    0.2650605
152160.0000000    0.2368961
152200.0000000    0.2473199
152240.0000000    0.2697815
152280.0000000    0.2666080
152320.0000000    0.2419315
152360.0000000    0.2461197
152400.0000000    0.2417454
152440.0000000    0.2601189
152480.0000000    0.2775090
152520.0000000    0.2722643
152560.0000000    0.2701900
152600.0000000    0.2604253
152640.0000000    0.2710849
152680.0000000    0.2688626
152720.0000000    0.2681952
152760.0000000    0.2863126
152800.0000000    0.2735641
152840.0000000    0.2480226
152880.0000000    0.2433774
152920.0000000    0.2633130
152960.0000000    0.2732622
153000.0000000    0.2688473
153040.0000000    0.2785190
153080.0000000    0.2703949
153120.0000000    0.2681298
153160.0000000    0.2640519
153200.0000000    0.2440950
153240.0000000    0.2701311
153280.0000000    0.2641833
153320.0000000    0.2476734
153360.0000000    0.2517296
153400.0000000    0.2783499
153440.0000000    0.2596596
153480.0000000    0.2636285
153520.0000000    0.2538943
153560.0000000    0.2700860
153600.0000000    0.2864740
153640.0000000    0.2965569
153680.0000000    0.2951263
153720.0000000    0.2870657
153760.0000000    0.2827092
153800.0000000    0.2643696
153840.0000000    0.2758078
153880.0000000    0.2801807
153920.0000000    0.2749537
153960.0000000    0.2820434
154000.0000000    0.2869148
154040.0000000    0.2734117
154080.0000000    0.2642750
154120.0000000    0.2770699
154160.0000000    0.2660560
154200.0000000    0.2458910
154240.0000000    0.2624783
154280.0000000    0.2731252
154320.0000000    0.2650124
154360.0000000    0.2761896
154400.0000000    0.2629131
154440.0000000    0.2704964
154480.0000000    0.2706513
154520.0000000    0.2700880
154560.0000000    0.2897430
154600.0000000    0.3012934
154640.0000000    0.2820440
154680.0000000    0.2829186
154720.0000000    0.2938448
154760.0000000    0.2956581
154800.0000000    0.2782082
154840.0000000    0.2699052
154880.0000000    0.2928507
154920.0000000    0.2650975
154960.0000000    0.2802045
155000.0000000    0.2666281
155040.0000000    0.2679144
155080.0000000    0.2857282
155120.0000000    0.3134876
155160.0000000    0.2910007
155200.0000000    0.2850281
155240.0000000    0.2880448
155280.0000000    0.2823910
155320.0000000    0.2600309
155360.0000000    0.2801968
155400.0000000    0.2674037
155440.0000000    0.2863961
155480.0000000    0.2711696
155520.0000000    0.2762493
155560.0000000    0.2760222
155600.0000000    0.2925124
155640.0000000    0.2869705
155680.0000000    0.2918301
155720.0000000    0.2930652
155760.0000000    0.2594464
155800.0000000    0.2769704
155840.0000000    0.2778945
155880.0000000    0.2854739
155920.0000000    0.2662051
155960.0000000    0.2664969
156000.0000000    0.2697134
156040.0000000    0.2523656
156080.0000000    0.2806651
156120.0000000    0.2768546
156160.0000000    0.2820790
156200.0000000    0.3051838
156240.0000000    0.2894498
156280.0000000    0.2921084
156320.0000000    0.2829151
156360.0000000    0.2845016
156400.0000000    0.2594514
156440.0000000    0.2714401
156480.0000000    0.2830837
156520.0000000    0.2709276
156560.0000000    0.3044343
156600.0000000    0.2900030
156640.0000000    0.2832509
156680.0000000    0.2558891
156720.0000000    0.2735551
156760.0000000    0.2706824
156800.0000000    0.2817340
156840.0000000    0.2848303
156880.0000000    0.2619609
156920.0000000    0.2357309
156960.0000000    0.2663636
157000.0000000    0.2640546
157040.0000000    0.2623361
157080.0000000    0.2550247
157120.0000000    0.2559392
157160.0000000    0.2741727
157200.0000000    0.2791211
157240.0000000    0.2821988
157280.0000000    0.2682088
157320.0000000    0.2795143
157360.0000000    0.2738611
157400.0000000    0.2731880
157440.0000000    0.2623095
157480.0000000    0.2631450
157520.0000000    0.2545348
157560.0000000    0.2722413
157600.0000000    0.2760325
157640.0000000    0.2639744
157680.0000000    0.2393186
157720.0000000    0.2699998
157760.0000000    0.2523970
157800.0000000    0.2563345
157840.0000000    0.2595767
157880.0000000    0.2468503
157920.0000000    0.2404425
157960.0000000    0.2603306
158000.0000000    0.2453145
158040.0000000    0.2664364
158080.0000000    0.2626722
158120.0000000    0.2546538
158160.0000000    0.2529644
158200.0000000    0.2407382
158240.0000000    0.2684368
158280.0000000    0.2726107
158320.0000000    0.2565027
158360.0000000    0.2547612
158400.0000000    0.2581902
158440.0000000    0.2512039
158480.0000000    0.2657632
158520.0000000    0.2802294
158560.0000000    0.2672342
158600.0000000    0.2756867
158640.0000000    0.2486097
158680.0000000    0.2483722
158720.0000000    0.2513784
158760.0000000    0.2517096
158800.0000000    0.2522418
158840.0000000    0.2704128
158880.0000000    0.2598291
158920.0000000    0.2781982
158960.0000000    0.2602071
159000.0000000    0.2423642
159040.0000000    0.2777936
159080.0000000    0.2658646
159120.0000000    0.2691339
159160.0000000    0.2801105
159200.0000000    0.2566580
159240.0000000    0.2543725
159280.0000000    0.2608255
159320.0000000    0.2636989
159360.0000000    0.2648002
159400.0000000    0.2475051
159440.0000000    0.2600128
159480.0000000    0.2314720
159520.0000000    0.2381770
159560.0000000    0.2557667
159600.0000000    0.2470904
159640.0000000    0.2557802
159680.0000000    0.2402463
159720.0000000    0.2432986
159760.0000000    0.2451104
159800.0000000    0.2627938
159840.0000000    0.2329165
159880.0000000    0.2361196
159920.0000000    0.2514639
159960.0000000    0.2524940
160000.0000000    0.2415872
160040.0000000    0.2454932
160080.0000000    0.2530448
160120.0000000    0.2622018
160160.0000000    0.2498513
160200.0000000    0.2497354
160240.0000000    0.2556769
160280.0000000    0.2433508
160320.0000000    0.2365277
160360.0000000    0.2291764
160400.0000000    0.2445683
160440.0000000    0.2540098
160480.0000000    0.2513634
160520.0000000    0.2625775
160560.0000000    0.2566055
160600.0000000    0.2476669
160640.0000000    0.2382308
160680.0000000    0.2402230
160720.0000000    0.2377266
160760.0000000    0.2529365
160800.0000000    0.2463125
160840.0000000    0.2629959
160880.0000000    0.2355380
160920.0000000    0.2316883
160960.0000000    0.2490684
161000.0000000    0.2296220
161040.0000000    0.2400066
161080.0000000    0.2632802
161120.0000000    0.2605325
161160.0000000    0.2596055
161200.0000000    0.2591774
161240.0000000    0.2527226
161280.0000000    0.2609395
161320.0000000    0.2639313
161360.0000000    0.2447147
161400.0000000    0.2457450
161440.0000000    0.2230323
161480.0000000    0.2388020
161520.0000000    0.2413423
161560.0000000    0.2545563
161600.0000000    0.2279312
161640.0000000    0.2367316
161680.0000000    0.2377184
161720.0000000    0.2504788
161760.0000000    0.2592002
161800.0000000    0.2340008
161840.0000000    0.2592146
161880.0000000    0.2503064
161920.0000000    0.2392035
161960.0000000    0.2491554
162000.0000000    0.2256277
162040.0000000    0.2456058
162080.0000000    0.2533523
162120.0000000    0.2341699
162160.0000000    0.2435574
162200.0000000    0.2373681
162240.0000000    0.2551001
162280.0000000    0.2486653
162320.0000000    0.2478234
162360.0000000    0.2366946
162400.0000000    0.2478930
162440.0000000    0.2488534
162480.0000000    0.2733715
162520.0000000    0.2853048
162560.0000000    0.2475156
162600.0000000    0.2428299
162640.0000000    0.2719266
162680.0000000    0.2611180
162720.0000000    0.2546304
162760.0000000    0.2742372
162800.0000000    0.2560793
162840.0000000    0.2712524
162880.0000000    0.2669912
162920.0000000    0.2589948
162960.0000000    0.2760159
163000.0000000    0.2539227
163040.0000000    0.2533399
163080.0000000    0.2791773
163120.0000000    0.2573197
163160.0000000    0.2515522
163200.0000000    0.2496383
163240.0000000    0.2365939
163280.0000000    0.2509320
163320.0000000    0.2590414
163360.0000000    0.2620833
163400.0000000    0.2720956
163440.0000000    0.2724806
163480.0000000    0.2799522
163520.0000000    0.2614886
163560.0000000    0.2634494
163600.0000000    0.2659416
163640.0000000    0.2600806
163680.0000000    0.2509927
163720.0000000    0.2625694
163760.0000000    0.2642489
163800.0000000    0.2862967
163840.0000000    0.2809529
163880.0000000    0.2706674
163920.0000000    0.2709022
163960.0000000    0.2601834
164000.0000000    0.2574456
164040.0000000    0.2696097
164080.0000000    0.2704140
164120.0000000    0.2674836
164160.0000000    0.2588588
164200.0000000    0.2513853
164240.0000000    0.2620293
164280.0000000    0.2658292
164320.0000000    0.2526164
164360.0000000    0.2531649
164400.0000000    0.2506782
164440.0000000    0.2615944
164480.0000000    0.2710035
164520.0000000    0.2679779
164560.0000000    0.2699352
164600.0000000    0.2495223
164640.0000000    0.2516049
164680.0000000    0.2453916
164720.0000000    0.2600714
164760.0000000    0.2635751
164800.0000000    0.2467826
164840.0000000    0.2361243
164880.0000000    0.2451385
164920.0000000    0.2570834
164960.0000000    0.2565615
165000.0000000    0.2652967
165040.0000000    0.2484072
165080.0000000    0.2738761
165120.0000000    0.2557589
165160.0000000    0.2497441
165200.0000000    0.2424417
165240.0000000    0.2498177
165280.0000000    0.2865820
165320.0000000    0.2751737
165360.0000000    0.2563389
165400.0000000    0.2527323
165440.0000000    0.2620056
165480.0000000    0.2485768
165520.0000000    0.2623613
165560.0000000    0.2605890
165600.0000000    0.2577759
165640.0000000    0.2436961
165680.0000000    0.2488213
165720.0000000    0.2590092
165760.0000000    0.2725204
165800.0000000    0.2522839
165840.0000000    0.2605600
165880.0000000    0.2638312
165920.0000000    0.2601781
165960.0000000    0.2555049
166000.0000000    0.2555867
166040.0000000    0.2585019
166080.0000000    0.2272830
166120.0000000    0.2365286
166160.0000000    0.2455893
166200.0000000    0.2485888
166240.0000000    0.2541362
166280.0000000    0.2437639
166320.0000000    0.2410411
166360.0000000    0.2511725
166400.0000000    0.2462911
166440.0000000    0.2555636
166480.0000000    0.2534344
166520.0000000    0.2613600
166560.0000000    0.2642118
166600.0000000    0.2663174
166640.0000000    0.2751456
166680.0000000    0.2610710
166720.0000000    0.2564004
166760.0000000    0.2584722
166800.0000000    0.2688046
166840.0000000    0.2485951
166880.0000000    0.2461772
166920.0000000    0.2724243
166960.0000000    0.2566315
167000.0000000    0.2523244
167040.0000000    0.2542792
167080.0000000    0.2566621
167120.0000000    0.2395706
167160.0000000    0.2754412
167200.0000000    0.2572674
167240.0000000    0.2723010
167280.0000000    0.2504729
167320.0000000    0.2515217
167360.0000000    0.2592855
167400.0000000    0.2394966
167440.0000000    0.2544974
167480.0000000    0.2297377
167520.0000000    0.2391451
167560.0000000    0.2405906
167600.0000000    0.2201714
167640.0000000    0.2609144
167680.0000000    0.2462689
167720.0000000    0.2602032
167760.0000000    0.2585422
167800.0000000    0.2689603
167840.0000000    0.2736197
167880.0000000    0.2653182
167920.0000000    0.2578933
167960.0000000    0.2510113
168000.0000000    0.2611795
168040.0000000    0.2560231
168080.0000000    0.2664024
168120.0000000    0.2607164
168160.0000000    0.2731270
168200.0000000    0.2762115
168240.0000000    0.2556421
168280.0000000    0.2464331
168320.0000000    0.2677819
168360.0000000    0.2694762
168400.0000000    0.2835322
168440.0000000    0.2605403
168480.0000000    0.2562048
168520.0000000    0.2450402
168560.0000000    0.2567893
168600.0000000    0.2504608
168640.0000000    0.2871450
168680.0000000    0.2858934
168720.0000000    0.2961558
168760.0000000    0.2568192
168800.0000000    0.2655336
168840.0000000    0.2569526
168880.0000000    0.2645758
168920.0000000    0.2934502
168960.0000000    0.2659684
169000.0000000    0.2701201
169040.0000000    0.2757228
169080.0000000    0.2566828
169120.0000000    0.2768155
169160.0000000    0.2724850
169200.0000000    0.2616532
169240.0000000    0.2645295
169280.0000000    0.2606675
169320.0000000    0.2606781
169360.0000000    0.2621636
169400.0000000    0.2669340
169440.0000000    0.2712665
169480.0000000    0.2545065
169520.0000000    0.2506382
169560.0000000    0.2542221
169600.0000000    0.2569643
169640.0000000    0.2569112
169680.0000000    0.2728001
169720.0000000    0.3084617
169760.0000000    0.2693817
169800.0000000    0.2807792
169840.0000000    0.2807872
169880.0000000    0.2696314
169920.0000000    0.2916911
169960.0000000    0.2919244
170000.0000000    0.2804638
170040.0000000    0.2885831
170080.0000000    0.2964016
170120.0000000    0.2734022
170160.0000000    0.2583474
170200.0000000    0.2938355
170240.0000000    0.2765773
170280.0000000    0.2712939
170320.0000000    0.2669099
170360.0000000    0.2767473
170400.0000000    0.2708833
170440.0000000    0.2696798
170480.0000000    0.2836939
170520.0000000    0.2626821
170560.0000000    0.2579683
170600.0000000    0.2458434
170640.0000000    0.2753118
170680.0000000    0.2572155
170720.0000000    0.2591962
170760.0000000    0.2521953
170800.0000000    0.2478984
170840.0000000    0.2581654
170880.0000000    0.2666480
170920.0000000    0.2643742
170960.0000000    0.2833939
171000.0000000    0.2849762
171040.0000000    0.2833993
171080.0000000    0.2741638
171120.0000000    0.2609026
171160.0000000    0.2656066
171200.0000000    0.2741803
171240.0000000    0.2732567
171280.0000000    0.2578540
171320.0000000    0.2616098
171360.0000000    0.2671571
171400.0000000    0.2446860
171440.0000000    0.2691042
171480.0000000    0.2557839
171520.0000000    0.2793048
171560.0000000    0.2931153
171600.0000000    0.2691920
171640.0000000    0.2490952
171680.0000000    0.2828202
171720.0000000    0.2714242
171760.0000000    0.2478396
171800.0000000    0.2734356
171840.0000000    0.2647259
171880.0000000    0.2832496
171920.0000000    0.2686106
171960.0000000    0.2565972
172000.0000000    0.2674120
172040.0000000    0.2502926
172080.0000000    0.2503465
172120.0000000    0.2555937
172160.0000000    0.2377815
172200.0000000    0.2372655
172240.0000000    0.2288088
172280.0000000    0.2499837
172320.0000000    0.2618248
172360.0000000    0.2593250
172400.0000000    0.2701997
172440.0000000    0.2605554
172480.0000000    0.2523251
172520.0000000    0.2425346
172560.0000000    0.2651421
172600.0000000    0.2364528
172640.0000000    0.2727303
172680.0000000    0.2422148
172720.0000000    0.2450461
172760.0000000    0.2580537
172800.0000000    0.2570189
172840.0000000    0.2569292
172880.0000000    0.2740545
172920.0000000    0.2691964
172960.0000000    0.2492260
173000.0000000    0.2280945
173040.0000000    0.2344791
173080.0000000    0.2484614
173120.0000000    0.2368623
173160.0000000    0.2328852
173200.0000000    0.2372234
173240.0000000    0.2571436
173280.0000000    0.2460671
173320.0000000    0.2529658
173360.0000000    0.2489559
173400.0000000    0.2379625
173440.0000000    0.2540652
173480.0000000    0.2511907
173520.0000000    0.2452023
173560.0000000    0.2620160
173600.0000000    0.2203523
173640.0000000    0.2849859
173680.0000000    0.2779596
173720.0000000    0.2823392
173760.0000000    0.2629541
173800.0000000    0.2613483
173840.0000000    0.2673962
173880.0000000    0.2813973
173920.0000000    0.2731115
173960.0000000    0.2531013
174000.0000000    0.2564806
174040.0000000    0.2496170
174080.0000000    0.2455412
174120.0000000    0.2631656
174160.0000000    0.2472713
174200.0000000    0.2487422
174240.0000000    0.2491475
174280.0000000    0.2724901
174320.0000000    0.2529035
174360.0000000    0.2537070
174400.0000000    0.2446438
174440.0000000    0.2559567
174480.0000000    0.2332433
174520.0000000    0.2326463
174560.0000000    0.2346872
174600.0000000    0.2456456
174640.0000000    0.2389310
174680.0000000    0.2616480
174720.0000000    0.2601802
174760.0000000    0.2647354
174800.0000000    0.2647395
174840.0000000    0.2561024
174880.0000000    0.2542560
174920.0000000    0.2797520
174960.0000000    0.2667823
175000.0000000    0.2499994
175040.0000000    0.2909791
175080.0000000    0.2634415
175120.0000000    0.2650588
175160.0000000    0.2650719
175200.0000000    0.2617844
175240.0000000    0.2676264
175280.0000000    0.2532404
175320.0000000    0.2656023
175360.0000000    0.2665091
175400.0000000    0.2619364
175440.0000000    0.2582907
175480.0000000    0.2845715
175520.0000000    0.2735446
175560.0000000    0.2653881
175600.0000000    0.2619413
175640.0000000    0.2619306
175680.0000000    0.2447795
175720.0000000    0.2513956
175760.0000000    0.2664782
175800.0000000    0.2812037
175840.0000000    0.2678086
175880.0000000    0.2700832
175920.0000000    0.2454985
175960.0000000    0.2825568
176000.0000000    0.2599298
176040.0000000    0.2563084
176080.0000000    0.2548820
176120.0000000    0.2608731
176160.0000000    0.2517163
176200.0000000    0.2491796
176240.0000000    0.2538350
176280.0000000    0.2507479
176320.0000000    0.2378639
176360.0000000    0.2495357
176400.0000000    0.2387252
176440.0000000    0.2438296
176480.0000000    0.2432338
176520.0000000    0.2441328
176560.0000000    0.2679951
176600.0000000    0.2681433
176640.0000000    0.2714855
176680.0000000    0.2653683
176720.0000000    0.2726891
176760.0000000    0.2573178
176800.0000000    0.2638366
176840.0000000    0.2576665
176880.0000000    0.2585828
176920.0000000    0.2570927
176960.0000000    0.2511445
177000.0000000    0.2570852
177040.0000000    0.2499472
177080.0000000    0.2481375
177120.0000000    0.2559642
177160.0000000    0.2510647
177200.0000000    0.2717825
177240.0000000    0.2682146
177280.0000000    0.2683249
177320.0000000    0.2618705
177360.0000000    0.2768617
177400.0000000    0.2539317
177440.0000000    0.2558214
177480.0000000    0.2622543
177520.0000000    0.2653478
177560.0000000    0.2875092
177600.0000000    0.2901832
177640.0000000    0.2893554
177680.0000000    0.2714665
177720.0000000    0.2599443
177760.0000000    0.2632056
177800.0000000    0.2788542
177840.0000000    0.2801618
177880.0000000    0.2733032
177920.0000000    0.2626252
177960.0000000    0.2670578
178000.0000000    0.2638219
178040.0000000    0.2750426
178080.0000000    0.2757503
178120.0000000    0.2625301
178160.0000000    0.2816850
178200.0000000    0.2759452
178240.0000000    0.2771330
178280.0000000    0.2596628
178320.0000000    0.2566644
178360.0000000    0.2473565
178400.0000000    0.2628236
178440.0000000    0.2795178
178480.0000000    0.2463904
178520.0000000    0.2663173
178560.0000000    0.2689420
178600.0000000    0.2876232
178640.0000000    0.2975370
178680.0000000    0.2851073
178720.0000000    0.2721085
178760.0000000    0.2625600
178800.0000000    0.2494299
178840.0000000    0.2387500
178880.0000000    0.2641539
178920.0000000    0.2719555
178960.0000000    0.2590696
179000.0000000    0.2665612
179040.0000000    0.2655462
179080.0000000    0.2755447
179120.0000000    0.2784072
179160.0000000    0.2745965
179200.0000000    0.2856568
179240.0000000    0.2872525
179280.0000000    0.2731594
179320.0000000    0.2723708
179360.0000000    0.2604599
179400.0000000    0.2688317
179440.0000000    0.2803124
179480.0000000    0.2748245
179520.0000000    0.2898567
179560.0000000    0.2856767
179600.0000000    0.2721697
179640.0000000    0.2710330
179680.0000000    0.2674078
179720.0000000    0.2693358
179760.0000000    0.2815128
179800.0000000    0.2610025
179840.0000000    0.2586522
179880.0000000    0.2814125
179920.0000000    0.2544912
179960.0000000    0.3040207
180000.0000000    0.2965409
180040.0000000    0.2848787
180080.0000000    0.2853405
180120.0000000    0.2967942
180160.0000000    0.3013239
180200.0000000    0.2812501
180240.0000000    0.2818065
180280.0000000    0.2502651
180320.0000000    0.2755990
180360.0000000    0.2809542
180400.0000000    0.3110579
180440.0000000    0.2882126
180480.0000000    0.2856242
180520.0000000    0.2746877
180560.0000000    0.2695829
180600.0000000    0.2732648
180640.0000000    0.2508993
180680.0000000    0.2756822
180720.0000000    0.2606419
180760.0000000    0.2567760
180800.0000000    0.2456970
180840.0000000    0.2422987
180880.0000000    0.2547706
180920.0000000    0.2684619
180960.0000000    0.2546332
181000.0000000    0.2797960
181040.0000000    0.2643159
181080.0000000    0.2680283
181120.0000000    0.2518949
181160.0000000    0.2565257
181200.0000000    0.2371082
181240.0000000    0.2624456
181280.0000000    0.2484200
181320.0000000    0.2392674
181360.0000000    0.2414619
181400.0000000    0.2346766
181440.0000000    0.2672536
181480.0000000    0.2798778
181520.0000000    0.2646646
181560.0000000    0.2677126
181600.0000000    0.2551161
181640.0000000    0.2694290
181680.0000000    0.2620023
181720.0000000    0.2545669
181760.0000000    0.2713324
181800.0000000    0.2770305
181840.0000000    0.2514027
181880.0000000    0.2672525
181920.0000000    0.2624869
181960.0000000    0.2795320
182000.0000000    0.2838823
182040.0000000    0.2661338
182080.0000000    0.2537385
182120.0000000    0.2589672
182160.0000000    0.2652651
182200.0000000    0.2677917
182240.0000000    0.2364483
182280.0000000    0.2653081
182320.0000000    0.2612967
182360.0000000    0.2566688
182400.0000000    0.2670496
182440.0000000    0.2690616
182480.0000000    0.2548206
182520.0000000    0.2666681
182560.0000000    0.2567462
182600.0000000    0.2718174
182640.0000000    0.2810036
182680.0000000    0.2741773
182720.0000000    0.2643976
182760.0000000    0.2610489
182800.0000000    0.2722642
182840.0000000    0.2622436
182880.0000000    0.2758766
182920.0000000    0.2678609
182960.0000000    0.2613116
183000.0000000    0.2612850
183040.0000000    0.2505198
183080.0000000    0.2557204
183120.0000000    0.2765079
183160.0000000    0.2693807
183200.0000000    0.2598403
183240.0000000    0.2456452
183280.0000000    0.2486889
183320.0000000    0.2550639
183360.0000000    0.2584717
183400.0000000    0.2645005
183440.0000000    0.2515146
183480.0000000    0.2564961
183520.0000000    0.2551413
183560.0000000    0.2632135
183600.0000000    0.2553817
183640.0000000    0.2671463
183680.0000000    0.2683326
183720.0000000    0.2487189
183760.0000000    0.2536144
183800.0000000    0.2704748
183840.0000000    0.2639684
183880.0000000    0.2675744
183920.0000000    0.2656702
183960.0000000    0.2626134
184000.0000000    0.2888457
184040.0000000    0.2868145
184080.0000000    0.2964775
184120.0000000    0.2929431
184160.0000000    0.2960854
184200.0000000    0.2696248
184240.0000000    0.2652591
184280.0000000    0.2669461
184320.0000000    0.2663617
184360.0000000    0.2731818
184400.0000000    0.2744214
184440.0000000    0.2763392
184480.0000000    0.2880887
184520.0000000    0.2614756
184560.0000000    0.2581508
184600.0000000    0.2811379
184640.0000000    0.2660367
184680.0000000    0.2656949
184720.0000000    0.2799697
184760.0000000    0.2625226
184800.0000000    0.2495722
184840.0000000    0.2695177
184880.0000000    0.2669850
184920.0000000    0.2642230
184960.0000000    0.2820618
185000.0000000    0.2773516
185040.0000000    0.2544269
185080.0000000    0.2657118
185120.0000000    0.2451527
185160.0000000    0.2646072
185200.0000000    0.2705126
185240.0000000    0.2621268
185280.0000000    0.2622726
185320.0000000    0.2619671
185360.0000000    0.2436535
185400.0000000    0.2574733
185440.0000000    0.2530008
185480.0000000    0.2594138
185520.0000000    0.2691921
185560.0000000    0.2679957
185600.0000000    0.2528473
185640.0000000    0.2620879
185680.0000000    0.2602638
185720.0000000    0.2409643
185760.0000000    0.2626946
185800.0000000    0.2817773
185840.0000000    0.2808737
185880.0000000    0.2802166
185920.0000000    0.2571350
185960.0000000    0.2706104
186000.0000000    0.2670529
186040.0000000    0.2759428
186080.0000000    0.2860163
186120.0000000    0.2713756
186160.0000000    0.2418774
186200.0000000    0.2789368
186240.0000000    0.2811814
186280.0000000    0.2557365
186320.0000000    0.2713810
186360.0000000    0.2639244
186400.0000000    0.2772707
186440.0000000    0.2533668
186480.0000000    0.2600394
186520.0000000    0.2855470
186560.0000000    0.2668232
186600.0000000    0.2640049
186640.0000000    0.2501431
186680.0000000    0.2650711
186720.0000000    0.2720014
186760.0000000    0.2890825
186800.0000000    0.2772429
186840.0000000    0.2478606
186880.0000000    0.2803193
186920.0000000    0.2727033
186960.0000000    0.2773918
187000.0000000    0.2614027
187040.0000000    0.2666607
187080.0000000    0.2683070
187120.0000000    0.2781577
187160.0000000    0.2920593
187200.0000000    0.2804548
187240.0000000    0.2732690
187280.0000000    0.2867597
187320.0000000    0.2891966
187360.0000000    0.2873368
187400.0000000    0.2515521
187440.0000000    0.2628954
187480.0000000    0.2493127
187520.0000000    0.2772120
187560.0000000    0.2726979
187600.0000000    0.2843624
187640.0000000    0.3042621
187680.0000000    0.2713147
187720.0000000    0.2921592
187760.0000000    0.2967888
187800.0000000    0.2604003
187840.0000000    0.2693077
187880.0000000    0.2868751
187920.0000000    0.2847586
187960.0000000    0.2770995
188000.0000000    0.2623713
188040.0000000    0.2601917
188080.0000000    0.2567923
188120.0000000    0.2627294
188160.0000000    0.2585137
188200.0000000    0.2634050
188240.0000000    0.2519310
188280.0000000    0.2725376
188320.0000000    0.2474278
188360.0000000    0.2494734
188400.0000000    0.2462704
188440.0000000    0.2708369
188480.0000000    0.2731260
188520.0000000    0.2541324
188560.0000000    0.2533757
188600.0000000    0.2628548
188640.0000000    0.2590815
188680.0000000    0.2633212
188720.0000000    0.2574232
188760.0000000    0.2527741
188800.0000000    0.2574739
188840.0000000    0.2753740
188880.0000000    0.2568697
188920.0000000    0.2503095
188960.0000000    0.2543014
189000.0000000    0.2673677
189040.0000000    0.2920499
189080.0000000    0.2741616
189120.0000000    0.2641055
189160.0000000    0.2742476
189200.0000000    0.2760812
189240.0000000    0.2739265
189280.0000000    0.2823514
189320.0000000    0.2658635
189360.0000000    0.2682984
189400.0000000    0.2815707
189440.0000000    0.2737136
189480.0000000    0.2907517
189520.0000000    0.2959831
189560.0000000    0.2956665
189600.0000000    0.2947582
189640.0000000    0.2664409
189680.0000000    0.2755702
189720.0000000    0.2766675
189760.0000000    0.2662294
189800.0000000    0.2490719
189840.0000000    0.2501508
189880.0000000    0.2806945
189920.0000000    0.2709323
189960.0000000    0.2990372
190000.0000000    0.2699098
190040.0000000    0.2728741
190080.0000000    0.2752174
190120.0000000    0.2675752
190160.0000000    0.2560796
190200.0000000    0.2763632
190240.0000000    0.2865665
190280.0000000    0.2732269
190320.0000000    0.2938778
190360.0000000    0.2778484
190400.0000000    0.2755363
190440.0000000    0.2553385
190480.0000000    0.2576279
190520.0000000    0.2849240
190560.0000000    0.2762916
190600.0000000    0.2743220
190640.0000000    0.2675332
190680.0000000    0.2908258
190720.0000000    0.2895845
190760.0000000    0.2924081
190800.0000000    0.2657314
190840.0000000    0.2875323
190880.0000000    0.2706225
190920.0000000    0.2965500
190960.0000000    0.2718862
191000.0000000    0.2703542
191040.0000000    0.2742318
191080.0000000    0.2803146
191120.0000000    0.2937164
191160.0000000    0.2904327
191200.0000000    0.2688519
191240.0000000    0.2776874
191280.0000000    0.2697769
191320.0000000    0.2733916
191360.0000000    0.2800634
191400.0000000    0.2685379
191440.0000000    0.2713546
191480.0000000    0.2877907
191520.0000000    0.2700735
191560.0000000    0.2547345
191600.0000000    0.2625436
191640.0000000    0.2735551
191680.0000000    0.2607262
191720.0000000    0.2687055
191760.0000000    0.2650484
191800.0000000    0.2735897
191840.0000000    0.2720145
191880.0000000    0.2742458
191920.0000000    0.2773654
191960.0000000    0.2740216
192000.0000000    0.2689504
192040.0000000    0.2875084
192080.0000000    0.2834008
192120.0000000    0.2565688
192160.0000000    0.2744528
192200.0000000    0.2687442
192240.0000000    0.2836416
192280.0000000    0.2791635
192320.0000000    0.2496688
192360.0000000    0.2862738
192400.0000000    0.2785853
192440.0000000    0.2592406
192480.0000000    0.2775202
192520.0000000    0.2800750
192560.0000000    0.2547407
192600.0000000    0.2537437
192640.0000000    0.2577325
192680.0000000    0.2803804
192720.0000000    0.2664382
192760.0000000    0.2725020
192800.0000000    0.2819907
192840.0000000    0.2870060
192880.0000000    0.3060579
192920.0000000    0.2859926
192960.0000000    0.2802103
193000.0000000    0.2892590
193040.0000000    0.2912272
193080.0000000    0.2818968
193120.0000000    0.2773543
193160.0000000    0.2798645
193200.0000000    0.2820509
193240.0000000    0.2714980
193280.0000000    0.2854575
193320.0000000    0.2751422
193360.0000000    0.2737025
193400.0000000    0.2896319
193440.0000000    0.2772670
193480.0000000    0.2818409
193520.0000000    0.2848065
193560.0000000    0.2884361
193600.0000000    0.2842661
193640.0000000    0.2785305
193680.0000000    0.2470834
193720.0000000    0.2636191
193760.0000000    0.2728345
193800.0000000    0.2862994
193840.0000000    0.2975066
193880.0000000    0.2733936
193920.0000000    0.2561525
193960.0000000    0.2764813
194000.0000000    0.2455055
194040.0000000    0.2549556
194080.0000000    0.2724414
194120.0000000    0.2693009
194160.0000000    0.2813636
194200.0000000    0.2717205
194240.0000000    0.2817961
194280.0000000    0.2857498
194320.0000000    0.2705225
194360.0000000    0.2903391
194400.0000000    0.2928704
194440.0000000    0.2868533
194480.0000000    0.2737363
194520.0000000    0.2854308
194560.0000000    0.3075727
194600.0000000    0.2898367
194640.0000000    0.2728034
194680.0000000    0.2774658
194720.0000000    0.2716531
194760.0000000    0.2902808
194800.0000000    0.2692627
194840.0000000    0.2774694
194880.0000000    0.2502864
194920.0000000    0.2651378
194960.0000000    0.2702053
195000.0000000    0.2438991
195040.0000000    0.2657114
195080.0000000    0.2667686
195120.0000000    0.2790758
195160.0000000    0.2696244
195200.0000000    0.2683353
195240.0000000    0.2716625
195280.0000000    0.2915735
195320.0000000    0.2687701
195360.0000000    0.2690495
195400.0000000    0.2670150
195440.0000000    0.2771761
195480.0000000    0.2684867
195520.0000000    0.2767326
195560.0000000    0.2725209
195600.0000000    0.2682287
195640.0000000    0.2698625
195680.0000000    0.2769262
195720.0000000    0.2958014
195760.0000000    0.2891236
195800.0000000    0.2646843
195840.0000000    0.2881677
195880.0000000    0.2923943
195920.0000000    0.2825884
195960.0000000    0.2754304
196000.0000000    0.2748014
196040.0000000    0.2665850
196080.0000000    0.2531529
196120.0000000    0.2574837
196160.0000000    0.2912328
196200.0000000    0.2913573
196240.0000000    0.2624971
196280.0000000    0.2743830
196320.0000000    0.2952955
196360.0000000    0.2755431
196400.0000000    0.2680370
196440.0000000    0.2901307
196480.0000000    0.2579412
196520.0000000    0.2814922
196560.0000000    0.2868332
196600.0000000    0.2734610
196640.0000000    0.2777358
196680.0000000    0.2629113
196720.0000000    0.2631380
196760.0000000    0.2688277
196800.0000000    0.2633351
196840.0000000    0.2627661
196880.0000000    0.2424293
196920.0000000    0.2586313
196960.0000000    0.2711920
197000.0000000    0.2822503
197040.0000000    0.2757522
197080.0000000    0.2636833
197120.0000000    0.2602599
197160.0000000    0.2612804
197200.0000000    0.2762349
197240.0000000    0.2605166
197280.0000000    0.2700817
197320.0000000    0.2706866
197360.0000000    0.2763036
197400.0000000    0.2622707
197440.0000000    0.2720103
197480.0000000    0.2596349
197520.0000000    0.2435290
197560.0000000    0.2795730
197600.0000000    0.2785313
197640.0000000    0.2663530
197680.0000000    0.2730209
197720.0000000    0.2776110
197760.0000000    0.2891561
197800.0000000    0.2731402
197840.0000000    0.2775893
197880.0000000    0.2756962
197920.0000000    0.3078682
197960.0000000    0.2890384
198000.0000000    0.2693646
198040.0000000    0.2827033
198080.0000000    0.2606386
198120.0000000    0.2631131
198160.0000000    0.2622622
198200.0000000    0.2622446
198240.0000000    0.2591025
198280.0000000    0.2385904
198320.0000000    0.2720773
198360.0000000    0.2676549
198400.0000000    0.2646241
198440.0000000    0.2772901
198480.0000000    0.2731337
198520.0000000    0.2705704
198560.0000000    0.2534490
198600.0000000    0.2643243
198640.0000000    0.2710168
198680.0000000    0.2714471
198720.0000000    0.2598144
198760.0000000    0.2487229
198800.0000000    0.2453895
198840.0000000    0.2752924
198880.0000000    0.2691304
198920.0000000    0.2747258
198960.0000000    0.2932389
199000.0000000    0.2762527
199040.0000000    0.2834393
199080.0000000    0.2886979
199120.0000000    0.2968593
199160.0000000    0.3044803
199200.0000000    0.3056211
199240.0000000    0.2992844
199280.0000000    0.2758744
199320.0000000    0.2864332
199360.0000000    0.2730644
199400.0000000    0.2671885
199440.0000000    0.2757708
199480.0000000    0.2775324
199520.0000000    0.2961885
199560.0000000    0.2822409
199600.0000000    0.2934763
199640.0000000    0.2759888
199680.0000000    0.2737913
199720.0000000    0.2648077
199760.0000000    0.2643311
199800.0000000    0.2876337
199840.0000000    0.2912672
199880.0000000    0.2876425
199920.0000000    0.2588530
199960.0000000    0.2776975
200000.0000000    0.2915329
200040.0000000    0.2639117
200080.0000000    0.2754494
200120.0000000    0.2749445
200160.0000000    0.2710794
200200.0000000    0.2696424
200240.0000000    0.2725591
200280.0000000    0.2455126
200320.0000000    0.2521336
200360.0000000    0.2949417
200400.0000000    0.2709667
200440.0000000    0.2553655
200480.0000000    0.2663063
200520.0000000    0.2931912
200560.0000000    0.2572628
200600.0000000    0.2542892
200640.0000000    0.2683370
200680.0000000    0.2756488
200720.0000000    0.2563812
200760.0000000    0.2667367
200800.0000000    0.2674692
200840.0000000    0.2788477
200880.0000000    0.2805722
200920.0000000    0.2875907
200960.0000000    0.2743300
201000.0000000    0.2526260
201040.0000000    0.2621907
201080.0000000    0.2680645
201120.0000000    0.2477258
201160.0000000    0.2699881
201200.0000000    0.2666415
201240.0000000    0.2641284
201280.0000000    0.2544537
201320.0000000    0.2871262
201360.0000000    0.3051510
201400.0000000    0.2910788
201440.0000000    0.2998130
201480.0000000    0.2846175
201520.0000000    0.2663667
201560.0000000    0.2991832
201600.0000000    0.2875073
201640.0000000    0.2912467
201680.0000000    0.2939986
201720.0000000    0.2870238
201760.0000000    0.2820006
201800.0000000    0.2798418
201840.0000000    0.2509381
201880.0000000    0.2646172
201920.0000000    0.2675668
201960.0000000    0.2673109
202000.0000000    0.2845134
202040.0000000    0.2794162
202080.0000000    0.2965059
202120.0000000    0.2869283
202160.0000000    0.2860534
202200.0000000    0.2579813
202240.0000000    0.2702582
202280.0000000    0.2724443
202320.0000000    0.2634212
202360.0000000    0.2656659
202400.0000000    0.2602705
202440.0000000    0.2754516
202480.0000000    0.2697535
202520.0000000    0.2649612
202560.0000000    0.2532649
202600.0000000    0.2601515
202640.0000000    0.2604950
202680.0000000    0.2508117
202720.0000000    0.2441702
202760.0000000    0.2504854
202800.0000000    0.2571198
202840.0000000    0.2565504
202880.0000000    0.2466287
202920.0000000    0.2514007
202960.0000000    0.2731545
203000.0000000    0.2627425
203040.0000000    0.2498802
203080.0000000    0.2686846
203120.0000000    0.2549685
203160.0000000    0.2561183
203200.0000000    0.2654451
203240.0000000    0.2608244
203280.0000000    0.2608161
203320.0000000    0.2652094
203360.0000000    0.2530090
203400.0000000    0.2638421
203440.0000000    0.2504285
203480.0000000    0.2664029
203520.0000000    0.2752955
203560.0000000    0.2500400
203600.0000000    0.2592385
203640.0000000    0.2637714
203680.0000000    0.2847539
203720.0000000    0.2807082
203760.0000000    0.2539468
203800.0000000    0.2888866
203840.0000000    0.2751442
203880.0000000    0.2625063
203920.0000000    0.2785614
203960.0000000    0.2652032
204000.0000000    0.2634877
204040.0000000    0.2635505
204080.0000000    0.2835448
204120.0000000    0.2651461
204160.0000000    0.2667304
204200.0000000    0.2811518
204240.0000000    0.2724265
204280.0000000    0.2873603
204320.0000000    0.3093864
204360.0000000    0.2697541
204400.0000000    0.2839309
204440.0000000    0.2837966
204480.0000000    0.2654409
204520.0000000    0.2776237
204560.0000000    0.2947409
204600.0000000    0.2836817
204640.0000000    0.2699080
204680.0000000    0.2697952
204720.0000000    0.2410024
204760.0000000    0.2480845
204800.0000000    0.2608851
204840.0000000    0.2703767
204880.0000000    0.2590784
204920.0000000    0.2821995
204960.0000000    0.2804733
205000.0000000    0.2770424
205040.0000000    0.2816508
205080.0000000    0.2496543
205120.0000000    0.2827652
205160.0000000    0.2670032
205200.0000000    0.2772635
205240.0000000    0.2382844
205280.0000000    0.2450168
205320.0000000    0.2440749
205360.0000000    0.2436967
205400.0000000    0.2589449
205440.0000000    0.2620246
205480.0000000    0.3033635
205520.0000000    0.2739937
205560.0000000    0.2857756
205600.0000000    0.2831788
205640.0000000    0.2713873
205680.0000000    0.2738617
205720.0000000    0.2909593
205760.0000000    0.2817735
205800.0000000    0.2963520
205840.0000000    0.2909335
205880.0000000    0.2808495
205920.0000000    0.2803772
205960.0000000    0.2729047
206000.0000000    0.2612850
206040.0000000    0.2801538
206080.0000000    0.2942131
206120.0000000    0.2900176
206160.0000000    0.2708804
206200.0000000    0.2580058
206240.0000000    0.2721481
206280.0000000    0.2439335
206320.0000000    0.2972750
206360.0000000    0.2767287
206400.0000000    0.2771157
206440.0000000    0.2713977
206480.0000000    0.2906867
206520.0000000    0.2844972
206560.0000000    0.2768956
206600.0000000    0.2633207
206640.0000000    0.2706250
206680.0000000    0.2637605
206720.0000000    0.2755471
206760.0000000    0.2570898
206800.0000000    0.2600006
206840.0000000    0.2565533
206880.0000000    0.2545298
206920.0000000    0.2617552
206960.0000000    0.2758291
207000.0000000    0.2851547
207040.0000000    0.2732812
207080.0000000    0.2787262
207120.0000000    0.2778862
207160.0000000    0.2727037
207200.0000000    0.2825883
207240.0000000    0.2629066
207280.0000000    0.2548569
207320.0000000    0.2576423
207360.0000000    0.2712131
207400.0000000    0.2651105
207440.0000000    0.2573244
207480.0000000    0.2712272
207520.0000000    0.2838505
207560.0000000    0.2787499
207600.0000000    0.2563368
207640.0000000    0.2581138
207680.0000000    0.2786325
207720.0000000    0.2548667
207760.0000000    0.2693808
207800.0000000    0.2745255
207840.0000000    0.2527221
207880.0000000    0.2465625
207920.0000000    0.2572391
207960.0000000    0.2804400
208000.0000000    0.2603470
208040.0000000    0.2546655
208080.0000000    0.2770536
208120.0000000    0.2579831
208160.0000000    0.2390303
208200.0000000    0.2769044
208240.0000000    0.2517534
208280.0000000    0.2593414
208320.0000000    0.2847261
208360.0000000    0.2813612
208400.0000000    0.2686128
208440.0000000    0.2746072
208480.0000000    0.2643135
208520.0000000    0.2640023
208560.0000000    0.2661752
208600.0000000    0.2576870
208640.0000000    0.2449307
208680.0000000    0.2389721
208720.0000000    0.2621148
208760.0000000    0.2601453
208800.0000000    0.2509289
208840.0000000    0.2540092
208880.0000000    0.2715963
208920.0000000    0.2650702
208960.0000000    0.2822870
209000.0000000    0.2484732
209040.0000000    0.2792299
209080.0000000    0.2887930
209120.0000000    0.2752986
209160.0000000    0.2855056
209200.0000000    0.2748547
209240.0000000    0.2842238
209280.0000000    0.2924739
209320.0000000    0.2705514
209360.0000000    0.2708421
209400.0000000    0.2485371
209440.0000000    0.2570627
209480.0000000    0.2648656
209520.0000000    0.2785518
209560.0000000    0.2625217
209600.0000000    0.2846057
209640.0000000    0.2705285
209680.0000000    0.2642055
209720.0000000    0.2865413
209760.0000000    0.2638505
209800.0000000    0.2717194
209840.0000000    0.2672995
209880.0000000    0.2663346
209920.0000000    0.2385496
209960.0000000    0.2504701
210000.0000000    0.2621328
210040.0000000    0.2634424
210080.0000000    0.2656081
210120.0000000    0.2629710
210160.0000000    0.2764859
210200.0000000    0.2571028
210240.0000000    0.2681926
210280.0000000    0.2717615
210320.0000000    0.2809036
210360.0000000    0.2821126
210400.0000000    0.2727172
210440.0000000    0.2901759
210480.0000000    0.2684206
210520.0000000    0.2846382
210560.0000000    0.2711383
210600.0000000    0.2801560
210640.0000000    0.2838871
210680.0000000    0.2791629
210720.0000000    0.2729670
210760.0000000    0.2715874
210800.0000000    0.2634501
210840.0000000    0.2656991
210880.0000000    0.2644912
210920.0000000    0.2704889
210960.0000000    0.2701718
211000.0000000    0.2777123
211040.0000000    0.2695248
211080.0000000    0.2794266
211120.0000000    0.2684043
211160.0000000    0.2666111
211200.0000000    0.2747357
211240.0000000    0.2871599
211280.0000000    0.2760808
211320.0000000    0.2743456
211360.0000000    0.2659786
211400.0000000    0.2924920
211440.0000000    0.2926297
211480.0000000    0.2792788
211520.0000000    0.2600499
211560.0000000    0.2481048
211600.0000000    0.2665353
211640.0000000    0.2621191
211680.0000000    0.2652343
211720.0000000    0.2644937
211760.0000000    0.2768883
211800.0000000    0.2884035
211840.0000000    0.2714159
211880.0000000    0.2718897
211920.0000000    0.2832702
211960.0000000    0.2805088
212000.0000000    0.2840190
212040.0000000    0.2918546
212080.0000000    0.2809938
212120.0000000    0.2810142
212160.0000000    0.2803876
212200.0000000    0.2778987
212240.0000000    0.2872042
212280.0000000    0.2677868
212320.0000000    0.2890195
212360.0000000    0.2752066
212400.0000000    0.2971070
212440.0000000    0.2795671
212480.0000000    0.2851218
212520.0000000    0.2999017
212560.0000000    0.3063166
212600.0000000    0.2997188
212640.0000000    0.2993512
212680.0000000    0.2831975
212720.0000000    0.2887831
212760.0000000    0.2804798
212800.0000000    0.2868973
212840.0000000    0.2693619
212880.0000000    0.2773696
212920.0000000    0.2841739
212960.0000000    0.2822330
213000.0000000    0.2858772
213040.0000000    0.2828940
213080.0000000    0.2747484
213120.0000000    0.2581804
213160.0000000    0.2396149
213200.0000000    0.2646132
213240.0000000    0.2890136
213280.0000000    0.2905609
213320.0000000    0.2767031
213360.0000000    0.2654703
213400.0000000    0.2851842
213440.0000000    0.2544394
213480.0000000    0.2565550
213520.0000000    0.2545255
213560.0000000    0.2508953
213600.0000000    0.2792086
213640.0000000    0.2602739
213680.0000000    0.2672127
213720.0000000    0.2533201
213760.0000000    0.2560169
213800.0000000    0.2556968
213840.0000000    0.2463911
213880.0000000    0.2578129
213920.0000000    0.2623481
213960.0000000    0.2643111
214000.0000000    0.2923864
214040.0000000    0.2757012
214080.0000000    0.2683961
214120.0000000    0.2746394
214160.0000000    0.2625488
214200.0000000    0.2617262
214240.0000000    0.2755917
214280.0000000    0.2828971
214320.0000000    0.2728759
214360.0000000    0.2809005
214400.0000000    0.2638564
214440.0000000    0.2757250
214480.0000000    0.2640876
214520.0000000    0.2592217
214560.0000000    0.2719279
214600.0000000    0.2914824
214640.0000000    0.2715160
214680.0000000    0.2739028
214720.0000000    0.2604083
214760.0000000    0.2531891
214800.0000000    0.2741513
214840.0000000    0.2697798
214880.0000000    0.2474369
214920.0000000    0.2672848
214960.0000000    0.2736188
215000.0000000    0.2689514
215040.0000000    0.2654241
215080.0000000    0.2714620
215120.0000000    0.2635789
215160.0000000    0.2733468
215200.0000000    0.2632512
215240.0000000    0.2691425
215280.0000000    0.2499802
215320.0000000    0.2659394
215360.0000000    0.2743324
215400.0000000    0.2770204
215440.0000000    0.2715916
215480.0000000    0.2732577
215520.0000000    0.2506743
215560.0000000    0.2615654
215600.0000000    0.2771362
215640.0000000    0.2849713
215680.0000000    0.2904623
215720.0000000    0.2676198
215760.0000000    0.2607231
215800.0000000    0.2762235
215840.0000000    0.2390896
215880.0000000    0.2691957
215920.0000000    0.2721429
215960.0000000    0.2601302
216000.0000000    0.2915812
216040.0000000    0.2599885
216080.0000000    0.2566535
216120.0000000    0.2787456
216160.0000000    0.2692434
216200.0000000    0.2721482
216240.0000000    0.2810063
216280.0000000    0.2638155
216320.0000000    0.3139643
216360.0000000    0.2682032
216400.0000000    0.2729075
216440.0000000    0.2488590
216480.0000000    0.2658059
216520.0000000    0.2643303
216560.0000000    0.2726232
216600.0000000    0.2694655
216640.0000000    0.2477177
216680.0000000    0.2602383
216720.0000000    0.2884421
216760.0000000    0.2665695
216800.0000000    0.2708293
216840.0000000    0.2602660
216880.0000000    0.2682410
216920.0000000    0.2518539
216960.0000000    0.2584796
217000.0000000    0.2762898
217040.0000000    0.2709913
217080.0000000    0.2885935
217120.0000000    0.2757209
217160.0000000    0.2714736
217200.0000000    0.3072052
217240.0000000    0.2879372
217280.0000000    0.2663044
217320.0000000    0.3065524
217360.0000000    0.2919003
217400.0000000    0.2511604
217440.0000000    0.2747622
217480.0000000    0.2703446
217520.0000000    0.2610942
217560.0000000    0.2820326
217600.0000000    0.2711045
217640.0000000    0.2771393
217680.0000000    0.2727839
217720.0000000    0.2933427
217760.0000000    0.2751095
217800.0000000    0.2961184
217840.0000000    0.2783606
217880.0000000    0.2675392
217920.0000000    0.2637406
217960.0000000    0.2899784
218000.0000000    0.2826577
218040.0000000    0.2806055
218080.0000000    0.2817255
218120.0000000    0.2660594
218160.0000000    0.2748039
218200.0000000    0.2721721
218240.0000000    0.2426889
218280.0000000    0.2734049
218320.0000000    0.2783750
218360.0000000    0.2617886
218400.0000000    0.2645097
218440.0000000    0.2698842
218480.0000000    0.2757979
218520.0000000    0.2862625
218560.0000000    0.2818681
218600.0000000    0.2881868
218640.0000000    0.2591558
218680.0000000    0.2587519
218720.0000000    0.2386890
218760.0000000    0.2647663
218800.0000000    0.2634380
218840.0000000    0.2590107
218880.0000000    0.2616116
218920.0000000    0.2739611
218960.0000000    0.2494805
219000.0000000    0.2548426
219040.0000000    0.2555080
219080.0000000    0.2552714
219120.0000000    0.2782105
219160.0000000    0.2688254
219200.0000000    0.2695703
219240.0000000    0.2749112
219280.0000000    0.2860347
219320.0000000    0.2771894
219360.0000000    0.2748150
219400.0000000    0.2753038
219440.0000000    0.2774251
219480.0000000    0.2683000
219520.0000000    0.2809339
219560.0000000    0.2645885
219600.0000000    0.2753198
219640.0000000    0.2791427
219680.0000000    0.3001379
219720.0000000    0.2846267
219760.0000000    0.2788129
219800.0000000    0.2934783
219840.0000000    0.3002310
219880.0000000    0.2969064
219920.0000000    0.2946161
219960.0000000    0.2879177
220000.0000000    0.3093855
220040.0000000    0.2959844
220080.0000000    0.2821190
220120.0000000    0.2807288
220160.0000000    0.2805299
220200.0000000    0.2433864
220240.0000000    0.2636603
220280.0000000    0.2618937
220320.0000000    0.2650340
220360.0000000    0.2683226
220400.0000000    0.2513422
220440.0000000    0.2505593
220480.0000000    0.2753488
220520.0000000    0.2736204
220560.0000000    0.2940883
220600.0000000    0.2673884
220640.0000000    0.2889597
220680.0000000    0.2797805
220720.0000000    0.2694212
220760.0000000    0.2809762
220800.0000000    0.2848758
220840.0000000    0.2706731
220880.0000000    0.2886984
220920.0000000    0.2961057
220960.0000000    0.2984995
221000.0000000    0.2797620
221040.0000000    0.2901089
221080.0000000    0.2960797
221120.0000000    0.3008400
221160.0000000    0.2851709
221200.0000000    0.2980645
221240.0000000    0.2620071
221280.0000000    0.2808129
221320.0000000    0.2960320
221360.0000000    0.2889762
221400.0000000    0.2793468
221440.0000000    0.2834269
221480.0000000    0.2897643
221520.0000000    0.2518688
221560.0000000    0.2660669
221600.0000000    0.2713350
221640.0000000    0.2636097
221680.0000000    0.2739030
221720.0000000    0.2794208
221760.0000000    0.2717585
221800.0000000    0.2790853
221840.0000000    0.2956234
221880.0000000    0.2564701
221920.0000000    0.2537995
221960.0000000    0.2644514
222000.0000000    0.2825784
222040.0000000    0.2772099
222080.0000000    0.2789432
222120.0000000    0.2797826
222160.0000000    0.2833036
222200.0000000    0.3057626
222240.0000000    0.2915512
222280.0000000    0.2882031
222320.0000000    0.2640708
222360.0000000    0.2713347
222400.0000000    0.2662144
222440.0000000    0.2768196
222480.0000000    0.2829850
222520.0000000    0.2959177
222560.0000000    0.2826332
222600.0000000    0.2728945
222640.0000000    0.2678181
222680.0000000    0.2665226
222720.0000000    0.2682914
222760.0000000    0.2712763
222800.0000000    0.2736906
222840.0000000    0.2717213
222880.0000000    0.2605574
222920.0000000    0.2649457
222960.0000000    0.2702407
223000.0000000    0.2683040
223040.0000000    0.2709846
223080.0000000    0.2722075
223120.0000000    0.2881342
223160.0000000    0.2757945
223200.0000000    0.2707268
223240.0000000    0.2770271
223280.0000000    0.2773922
223320.0000000    0.2634241
223360.0000000    0.2728443
223400.0000000    0.2674423
223440.0000000    0.2775562
223480.0000000    0.2820931
223520.0000000    0.2905208
223560.0000000    0.3059209
223600.0000000    0.2737523
223640.0000000    0.2785793
223680.0000000    0.2644088
223720.0000000    0.2943873
223760.0000000    0.2953077
223800.0000000    0.2774961
223840.0000000    0.2706196
223880.0000000    0.2693137
223920.0000000    0.2817413
223960.0000000    0.2828266
224000.0000000    0.2950043
224040.0000000    0.2769816
224080.0000000    0.2718454
224120.0000000    0.2998977
224160.0000000    0.3065236
224200.0000000    0.2912388
224240.0000000    0.2872248
224280.0000000    0.2956605
224320.0000000    0.2933550
224360.0000000    0.2876273
224400.0000000    0.2909758
224440.0000000    0.2765569
224480.0000000    0.2936337
224520.0000000    0.2756384
224560.0000000    0.2606014
224600.0000000    0.2787530
224640.0000000    0.2661013
224680.0000000    0.2939878
224720.0000000    0.2810977
224760.0000000    0.2727370
224800.0000000    0.2662599
224840.0000000    0.2677187
224880.0000000    0.2719961
224920.0000000    0.2574184
224960.0000000    0.2625396
225000.0000000    0.2674283
225040.0000000    0.2601139
225080.0000000    0.2726454
225120.0000000    0.2786473
225160.0000000    0.2557071
225200.0000000    0.2553359
225240.0000000    0.2517722
225280.0000000    0.2532149
225320.0000000    0.2721534
225360.0000000    0.2701666
225400.0000000    0.2667168
225440.0000000    0.3007851
225480.0000000    0.2684418
225520.0000000    0.2808709
225560.0000000    0.2705261
225600.0000000    0.2677299
225640.0000000    0.2679821
225680.0000000    0.2733626
225720.0000000    0.2737546
225760.0000000    0.2731464
225800.0000000    0.2759273
225840.0000000    0.2785251
225880.0000000    0.2685708
225920.0000000    0.2535608
225960.0000000    0.2913139
226000.0000000    0.2821899
226040.0000000    0.2809885
226080.0000000    0.2742555
226120.0000000    0.2599688
226160.0000000    0.2555710
226200.0000000    0.2579085
226240.0000000    0.2809252
226280.0000000    0.2808316
226320.0000000    0.2514901
226360.0000000    0.2748959
226400.0000000    0.2592496
226440.0000000    0.2744366
226480.0000000    0.2379891
226520.0000000    0.2779117
226560.0000000    0.2708952
226600.0000000    0.2902304
226640.0000000    0.2531095
226680.0000000    0.2693811
226720.0000000    0.2791472
226760.0000000    0.2727923
226800.0000000    0.2548072
226840.0000000    0.2637922
226880.0000000    0.2647607
226920.0000000    0.2673035
226960.0000000    0.2605164
227000.0000000    0.2638340
227040.0000000    0.2502101
227080.0000000    0.2577454
227120.0000000    0.2730941
227160.0000000    0.2596808
227200.0000000    0.2764129
227240.0000000    0.2652473
227280.0000000    0.2762382
227320.0000000    0.2655409
227360.0000000    0.2579303
227400.0000000    0.2645089
227440.0000000    0.2540911
227480.0000000    0.2729836
227520.0000000    0.2645068
227560.0000000    0.2741314
227600.0000000    0.2840093
227640.0000000    0.2408241
227680.0000000    0.2634589
227720.0000000    0.2599866
227760.0000000    0.2481838
227800.0000000    0.2655018
227840.0000000    0.2583153
227880.0000000    0.2830024
227920.0000000    0.2608602
227960.0000000    0.2544871
228000.0000000    0.2666351
228040.0000000    0.2710960
228080.0000000    0.2838874
228120.0000000    0.2588719
228160.0000000    0.2745183
228200.0000000    0.2754779
228240.0000000    0.2814037
228280.0000000    0.2552694
228320.0000000    0.2577451
228360.0000000    0.2807038
228400.0000000    0.2756357
228440.0000000    0.2670937
228480.0000000    0.2953924
228520.0000000    0.2924235
228560.0000000    0.2979538
228600.0000000    0.2930925
228640.0000000    0.2826624
228680.0000000    0.2884247
228720.0000000    0.2878069
228760.0000000    0.2708988
228800.0000000    0.2861859
228840.0000000    0.2826648
228880.0000000    0.2998895
228920.0000000    0.2771872
228960.0000000    0.2856814
229000.0000000    0.2772063
229040.0000000    0.2743139
229080.0000000    0.2703786
229120.0000000    0.2734215
229160.0000000    0.2796390
229200.0000000    0.2777111
229240.0000000    0.2646742
229280.0000000    0.2802534
229320.0000000    0.2819973
229360.0000000    0.2831801
229400.0000000    0.2721890
229440.0000000    0.2722082
229480.0000000    0.2717311
229520.0000000    0.2686163
229560.0000000    0.2784861
229600.0000000    0.2699590
229640.0000000    0.2873321
229680.0000000    0.2807775
229720.0000000    0.2654836
229760.0000000    0.2652968
229800.0000000    0.2672280
229840.0000000    0.2466287
229880.0000000    0.2482360
229920.0000000    0.2585823
229960.0000000    0.2550060
230000.0000000    0.2410589
230040.0000000    0.2510438
230080.0000000    0.2793413
230120.0000000    0.2512794
230160.0000000    0.2620745
230200.0000000    0.2551149
230240.0000000    0.2725604
230280.0000000    0.2675866
230320.0000000    0.2991261
230360.0000000    0.2641320
230400.0000000    0.2469691
230440.0000000    0.2438101
230480.0000000    0.2611487
230520.0000000    0.2650769
230560.0000000    0.2713914
230600.0000000    0.2456191
230640.0000000    0.2714461
230680.0000000    0.2663321
230720.0000000    0.2689899
230760.0000000    0.2633505
230800.0000000    0.2574138
230840.0000000    0.2674919
230880.0000000    0.2590668
230920.0000000    0.2663003
230960.0000000    0.2653367
231000.0000000    0.2738860
231040.0000000    0.2923017
231080.0000000    0.2655129
231120.0000000    0.2774324
231160.0000000    0.2781227
231200.0000000    0.2592881
231240.0000000    0.2734852
231280.0000000    0.2742897
231320.0000000    0.2674523
231360.0000000    0.2747136
231400.0000000    0.2932166
231440.0000000    0.2492361
231480.0000000    0.2911742
231520.0000000    0.2647973
231560.0000000    0.2924290
231600.0000000    0.2693691
231640.0000000    0.2789892
231680.0000000    0.2621893
231720.0000000    0.2573773
231760.0000000    0.2530844
231800.0000000    0.2691003
231840.0000000    0.2814394
231880.0000000    0.2914284
231920.0000000    0.2907169
231960.0000000    0.2742215
232000.0000000    0.2658927
232040.0000000    0.2757326
232080.0000000    0.2964934
232120.0000000    0.2853840
232160.0000000    0.2807977
232200.0000000    0.2790247
232240.0000000    0.2877184
232280.0000000    0.2592337
232320.0000000    0.2913195
232360.0000000    0.2712039
232400.0000000    0.2816333
232440.0000000    0.2803588
232480.0000000    0.2740078
232520.0000000    0.2801735
232560.0000000    0.2921149
232600.0000000    0.2852798
232640.0000000    0.2874704
232680.0000000    0.2802529
232720.0000000    0.2597066
232760.0000000    0.2760959
232800.0000000    0.2684000
232840.0000000    0.2738080
232880.0000000    0.2611078
232920.0000000    0.2522752
232960.0000000    0.2884835
233000.0000000    0.2813414
233040.0000000    0.2655887
233080.0000000    0.2637030
233120.0000000    0.2553278
233160.0000000    0.2696905
233200.0000000    0.2678080
233240.0000000    0.2759097
233280.0000000    0.2781524
233320.0000000    0.2793258
233360.0000000    0.2607203
233400.0000000    0.2736295
233440.0000000    0.2741241
233480.0000000    0.2387062
233520.0000000    0.2651386
233560.0000000    0.2744670
233600.0000000    0.2586717
233640.0000000    0.2717005
233680.0000000    0.2522497
233720.0000000    0.2836542
233760.0000000    0.2947926
233800.0000000    0.2830078
233840.0000000    0.2760320
233880.0000000    0.2736172
233920.0000000    0.2715988
233960.0000000    0.3020092
234000.0000000    0.2779511
234040.0000000    0.3098886
234080.0000000    0.3027264
234120.0000000    0.3135803
234160.0000000    0.2794919
234200.0000000    0.2745416
234240.0000000    0.2904564
234280.0000000    0.2743842
234320.0000000    0.2772679
234360.0000000    0.2636696
234400.0000000    0.2644417
234440.0000000    0.2738413
234480.0000000    0.2687420
234520.0000000    0.2935537
234560.0000000    0.2704679
234600.0000000    0.2913935
234640.0000000    0.3048786
234680.0000000    0.2930599
234720.0000000    0.2821640
234760.0000000    0.2873051
234800.0000000    0.2715812
234840.0000000    0.2763883
234880.0000000    0.2946195
234920.0000000    0.3100568
234960.0000000    0.2741124
235000.0000000    0.2705797
235040.0000000    0.2856088
235080.0000000    0.2767315
235120.0000000    0.2775714
235160.0000000    0.2595400
235200.0000000    0.2847919
235240.0000000    0.2958262
235280.0000000    0.2884492
235320.0000000    0.2775630
235360.0000000    0.2609483
235400.0000000    0.2756990
235440.0000000    0.2970711
235480.0000000    0.2702641
235520.0000000    0.2896775
235560.0000000    0.2925445
235600.0000000    0.2845789
235640.0000000    0.2921319
235680.0000000    0.2784454
235720.0000000    0.2791885
235760.0000000    0.2751463
235800.0000000    0.3101493
235840.0000000    0.2600484
235880.0000000    0.2928057
235920.0000000    0.2841222
235960.0000000    0.3124842
236000.0000000    0.2799075
236040.0000000    0.3030718
236080.0000000    0.2788371
236120.0000000    0.3015919
236160.0000000    0.2761024
236200.0000000    0.2827322
236240.0000000    0.2994808
236280.0000000    0.2720962
236320.0000000    0.2850569
236360.0000000    0.2651449
236400.0000000    0.3015668
236440.0000000    0.2836587
236480.0000000    0.2665139
236520.0000000    0.2577348
236560.0000000    0.2802748
236600.0000000    0.2841964
236640.0000000    0.3061359
236680.0000000    0.2694467
236720.0000000    0.2760030
236760.0000000    0.2749694
236800.0000000    0.2600447
236840.0000000    0.2739120
236880.0000000    0.2602660
236920.0000000    0.2544588
236960.0000000    0.2588084
237000.0000000    0.2593203
237040.0000000    0.2656491
237080.0000000    0.2589403
237120.0000000    0.2763965
237160.0000000    0.2783907
237200.0000000    0.2942122
237240.0000000    0.2627104
237280.0000000    0.2902711
237320.0000000    0.2656879
237360.0000000    0.2764357
237400.0000000    0.2742777
237440.0000000    0.2651496
237480.0000000    0.2618358
237520.0000000    0.2846247
237560.0000000    0.2791851
237600.0000000    0.2957510
237640.0000000    0.2846300
237680.0000000    0.2794863
237720.0000000    0.2550506
237760.0000000    0.2627045
237800.0000000    0.2886444
237840.0000000    0.2622177
237880.0000000    0.2830372
237920.0000000    0.2924874
237960.0000000    0.2602589
238000.0000000    0.2730913
238040.0000000    0.2862449
238080.0000000    0.2664973
238120.0000000    0.2749344
238160.0000000    0.2762271
238200.0000000    0.2815012
238240.0000000    0.2798802
238280.0000000    0.2691623
238320.0000000    0.2814962
238360.0000000    0.2686597
238400.0000000    0.2726204
238440.0000000    0.2655017
238480.0000000    0.2760451
238520.0000000    0.2687816
238560.0000000    0.2711188
238600.0000000    0.2742759
238640.0000000    0.2782807
238680.0000000    0.2470539
238720.0000000    0.2630928
238760.0000000    0.2781864
238800.0000000    0.2564313
238840.0000000    0.2521118
238880.0000000    0.2746288
238920.0000000    0.2741033
238960.0000000    0.2679316
239000.0000000    0.2753446
239040.0000000    0.2740547
239080.0000000    0.2696743
239120.0000000    0.2646821
239160.0000000    0.2613131
239200.0000000    0.2712470
239240.0000000    0.2711107
239280.0000000    0.2657184
239320.0000000    0.2630611
239360.0000000    0.2843073
239400.0000000    0.2604772
239440.0000000    0.2794009
239480.0000000    0.2883494
239520.0000000    0.2876114
239560.0000000    0.2821276
239600.0000000    0.2903624
239640.0000000    0.2606871
239680.0000000    0.2668399
239720.0000000    0.2758160
239760.0000000    0.2693747
239800.0000000    0.2517231
239840.0000000    0.2758375
239880.0000000    0.2744709
239920.0000000    0.2496869
239960.0000000    0.2529596
240000.0000000    0.2668020
240040.0000000    0.2667964
240080.0000000    0.2834703
240120.0000000    0.2866977
240160.0000000    0.2930338
240200.0000000    0.2929615
240240.0000000    0.2651756
240280.0000000    0.2613763
240320.0000000    0.2819245
240360.0000000    0.2719220
240400.0000000    0.2633283
240440.0000000    0.2912600
240480.0000000    0.3070493
240520.0000000    0.2770487
240560.0000000    0.2830111
240600.0000000    0.2709613
240640.0000000    0.2964282
240680.0000000    0.2805641
240720.0000000    0.2763850
240760.0000000    0.2794022
240800.0000000    0.2726684
240840.0000000    0.2943080
240880.0000000    0.2872240
240920.0000000    0.2986600
240960.0000000    0.2838423
241000.0000000    0.2681521
241040.0000000    0.2830829
241080.0000000    0.2851392
241120.0000000    0.2689893
241160.0000000    0.2808209
241200.0000000    0.2833449
241240.0000000    0.2917491
241280.0000000    0.2748588
241320.0000000    0.2769653
241360.0000000    0.2457119
241400.0000000    0.2500513
241440.0000000    0.2620987
241480.0000000    0.2526316
241520.0000000    0.2728640
241560.0000000    0.2667778
241600.0000000    0.2689100
241640.0000000    0.2573627
241680.0000000    0.2809862
241720.0000000    0.2762752
241760.0000000    0.3025585
241800.0000000    0.2881048
241840.0000000    0.2832386
241880.0000000    0.2703273
241920.0000000    0.2642345
241960.0000000    0.2708873
242000.0000000    0.2690791
242040.0000000    0.2815182
242080.0000000    0.2407821
242120.0000000    0.2661788
242160.0000000    0.2683828
242200.0000000    0.2644513
242240.0000000    0.2480256
242280.0000000    0.2418355
242320.0000000    0.2607085
242360.0000000    0.2397380
242400.0000000    0.2659143
242440.0000000    0.2866219
242480.0000000    0.2720986
242520.0000000    0.2602890
242560.0000000    0.2897540
242600.0000000    0.3039866
242640.0000000    0.2842974
242680.0000000    0.3091382
242720.0000000    0.2815605
242760.0000000    0.2862055
242800.0000000    0.2844619
242840.0000000    0.2792414
242880.0000000    0.2825482
242920.0000000    0.2963715
242960.0000000    0.2669782
243000.0000000    0.2945067
243040.0000000    0.2748633
243080.0000000    0.2865410
243120.0000000    0.2689323
243160.0000000    0.2791963
243200.0000000    0.2797766
243240.0000000    0.2694609
243280.0000000    0.2605965
243320.0000000    0.2758562
243360.0000000    0.2671819
243400.0000000    0.2652284
243440.0000000    0.2675165
243480.0000000    0.2635978
243520.0000000    0.2727996
243560.0000000    0.2591556
243600.0000000    0.2460857
243640.0000000    0.2761925
243680.0000000    0.2924258
243720.0000000    0.2950219
243760.0000000    0.2719446
243800.0000000    0.2660194
243840.0000000    0.2678199
243880.0000000    0.2643441
243920.0000000    0.2710865
243960.0000000    0.2425405
244000.0000000    0.2679420
244040.0000000    0.2747670
244080.0000000    0.2962707
244120.0000000    0.2610905
244160.0000000    0.2495544
244200.0000000    0.2701260
244240.0000000    0.2507679
244280.0000000    0.2508845
244320.0000000    0.2806508
244360.0000000    0.2638379
244400.0000000    0.2675204
244440.0000000    0.2806230
244480.0000000    0.2664021
244520.0000000    0.2836064
244560.0000000    0.2782460
244600.0000000    0.2715450
244640.0000000    0.2985588
244680.0000000    0.2775028
244720.0000000    0.2806927
244760.0000000    0.2825490
244800.0000000    0.2860449
244840.0000000    0.2868545
244880.0000000    0.2770538
244920.0000000    0.2863181
244960.0000000    0.3008744
245000.0000000    0.2954908
245040.0000000    0.2999921
245080.0000000    0.2732001
245120.0000000    0.2685587
245160.0000000    0.2644662
245200.0000000    0.2706025
245240.0000000    0.2854776
245280.0000000    0.2619320
245320.0000000    0.2864696
245360.0000000    0.3011693
245400.0000000    0.2852314
245440.0000000    0.2880037
245480.0000000    0.2815089
245520.0000000    0.2711261
245560.0000000    0.2730828
245600.0000000    0.2859402
245640.0000000    0.2815900
245680.0000000    0.2777805
245720.0000000    0.2724524
245760.0000000    0.2647311
245800.0000000    0.2918358
245840.0000000    0.2625250
245880.0000000    0.2701844
245920.0000000    0.2824803
245960.0000000    0.2830512
246000.0000000    0.2712530
246040.0000000    0.2684185
246080.0000000    0.2681914
246120.0000000    0.2699554
246160.0000000    0.2649264
246200.0000000    0.2671306
246240.0000000    0.2445710
246280.0000000    0.2555769
246320.0000000    0.2626947
246360.0000000    0.2658364
246400.0000000    0.2653410
246440.0000000    0.2530436
246480.0000000    0.2754894
246520.0000000    0.2785858
246560.0000000    0.2789709
246600.0000000    0.2655962
246640.0000000    0.2810282
246680.0000000    0.2808364
246720.0000000    0.2749145
246760.0000000    0.2807783
246800.0000000    0.2756597
246840.0000000    0.2626826
246880.0000000    0.2508291
246920.0000000    0.2719111
246960.0000000    0.2589414
247000.0000000    0.2706987
247040.0000000    0.2703021
247080.0000000    0.2565270
247120.0000000    0.2942799
247160.0000000    0.2697228
247200.0000000    0.2849093
247240.0000000    0.2860492
247280.0000000    0.2672694
247320.0000000    0.2919120
247360.0000000    0.2705333
247400.0000000    0.2695588
247440.0000000    0.2719631
247480.0000000    0.2932994
247520.0000000    0.2763333
247560.0000000    0.2767718
247600.0000000    0.2620482
247640.0000000    0.2481987
247680.0000000    0.2767404
247720.0000000    0.2790695
247760.0000000    0.2470522
247800.0000000    0.2543979
247840.0000000    0.2552626
247880.0000000    0.2776234
247920.0000000    0.2723235
247960.0000000    0.2661324
248000.0000000    0.2709290
248040.0000000    0.2701222
248080.0000000    0.2639434
248120.0000000    0.2705892
248160.0000000    0.2485792
248200.0000000    0.2636996
248240.0000000    0.2747018
248280.0000000    0.2723803
248320.0000000    0.2590171
248360.0000000    0.2652038
248400.0000000    0.2744134
248440.0000000    0.2583194
248480.0000000    0.2589771
248520.0000000    0.2663926
248560.0000000    0.2712711
248600.0000000    0.2521606
248640.0000000    0.2625512
248680.0000000    0.2657005
248720.0000000    0.2686068
248760.0000000    0.2587747
248800.0000000    0.2844002
248840.0000000    0.2744809
248880.0000000    0.2717144
248920.0000000    0.2568067
248960.0000000    0.2707919
249000.0000000    0.2649522
249040.0000000    0.2637281
249080.0000000    0.2892056
249120.0000000    0.2724095
249160.0000000    0.2727103
249200.0000000    0.2679661
249240.0000000    0.2923474
249280.0000000    0.2791345
249320.0000000    0.2751397
249360.0000000    0.2657094
249400.0000000    0.2801124
249440.0000000    0.2914399
249480.0000000    0.3054364
249520.0000000    0.2832755
249560.0000000    0.2724110
249600.0000000    0.2780416
249640.0000000    0.2828864
249680.0000000    0.2924484
249720.0000000    0.2817668
249760.0000000    0.2922970
249800.0000000    0.2648371
249840.0000000    0.2780452
249880.0000000    0.2844987
249920.0000000    0.2753856
249960.0000000    0.2822482
250000.0000000    0.2877003
250040.0000000    0.2912515
250080.0000000    0.2511223
250120.0000000    0.2661984
250160.0000000    0.2645837
250200.0000000    0.2763847
250240.0000000    0.2843096
250280.0000000    0.2611571
250320.0000000    0.2711878
250360.0000000    0.2734565
250400.0000000    0.2646227
250440.0000000    0.2686180
250480.0000000    0.3066137
250520.0000000    0.2751025
250560.0000000    0.2595484
250600.0000000    0.2603362
250640.0000000    0.2434558
250680.0000000    0.2591377
250720.0000000    0.2660159
250760.0000000    0.2707738
250800.0000000    0.2524070
250840.0000000    0.2442505
250880.0000000    0.2649686
250920.0000000    0.2882778
250960.0000000    0.2691928
251000.0000000    0.2750649
251040.0000000    0.2836888
251080.0000000    0.3039660
251120.0000000    0.2859072
251160.0000000    0.2705060
251200.0000000    0.2971871
251240.0000000    0.2969926
251280.0000000    0.2884367
251320.0000000    0.2934723
251360.0000000    0.2913614
251400.0000000    0.2736059
251440.0000000    0.2711343
251480.0000000    0.2937621
251520.0000000    0.2650642
251560.0000000    0.2689009
251600.0000000    0.2637160
251640.0000000    0.2921421
251680.0000000    0.2773302
251720.0000000    0.2623488
251760.0000000    0.2863626
251800.0000000    0.2839066
251840.0000000    0.2848370
251880.0000000    0.2575893
251920.0000000    0.2667067
251960.0000000    0.2579181
252000.0000000    0.2641277
252040.0000000    0.2514172
252080.0000000    0.2812790
252120.0000000    0.2489166
252160.0000000    0.2655740
252200.0000000    0.2577843
252240.0000000    0.2655921
252280.0000000    0.2759345
252320.0000000    0.2867782
252360.0000000    0.2835082
252400.0000000    0.2758968
252440.0000000    0.2740658
252480.0000000    0.2890274
252520.0000000    0.2749278
252560.0000000    0.2996570
252600.0000000    0.2832628
252640.0000000    0.2748222
252680.0000000    0.2707474
252720.0000000    0.2536011
252760.0000000    0.2633251
252800.0000000    0.2429610
252840.0000000    0.2656797
252880.0000000    0.2621242
252920.0000000    0.2537294
252960.0000000    0.2699549
253000.0000000    0.2828562
253040.0000000    0.2884526
253080.0000000    0.2760411
253120.0000000    0.2714643
253160.0000000    0.2616397
253200.0000000    0.2762689
253240.0000000    0.2762159
253280.0000000    0.2775500
253320.0000000    0.2752334
253360.0000000    0.2644605
253400.0000000    0.2928086
253440.0000000    0.2619401
253480.0000000    0.2913372
253520.0000000    0.3090668
253560.0000000    0.2778340
253600.0000000    0.2756677
253640.0000000    0.2925119
253680.0000000    0.2858413
253720.0000000    0.2961815
253760.0000000    0.3139645
253800.0000000    0.2768948
253840.0000000    0.2875949
253880.0000000    0.2723825
253920.0000000    0.2930748
253960.0000000    0.2776882
254000.0000000    0.3051614
254040.0000000    0.2879856
254080.0000000    0.2948290
254120.0000000    0.2636343
254160.0000000    0.2714497
254200.0000000    0.2786525
254240.0000000    0.2704413
254280.0000000    0.2809884
254320.0000000    0.2825822
254360.0000000    0.2796463
254400.0000000    0.2750443
254440.0000000    0.2634844
254480.0000000    0.2990918
254520.0000000    0.2756964
254560.0000000    0.2820851
254600.0000000    0.2797244
254640.0000000    0.2821746
254680.0000000    0.2693875
254720.0000000    0.2802792
254760.0000000    0.2672133
254800.0000000    0.2728741
254840.0000000    0.2699164
254880.0000000    0.2702986
254920.0000000    0.2868634
254960.0000000    0.2915456
255000.0000000    0.2868652
255040.0000000    0.2758404
255080.0000000    0.2788530
255120.0000000    0.2788712
255160.0000000    0.2841749
255200.0000000    0.2913004
255240.0000000    0.2683021
255280.0000000    0.2956099
255320.0000000    0.2714686
255360.0000000    0.2754748
255400.0000000    0.2958694
255440.0000000    0.2781583
255480.0000000    0.2811102
255520.0000000    0.2936903
255560.0000000    0.2858664
255600.0000000    0.2834287
255640.0000000    0.2805496
255680.0000000    0.2923251
255720.0000000    0.2737107
255760.0000000    0.2788381
255800.0000000    0.2941639
255840.0000000    0.2795377
255880.0000000    0.2791829
255920.0000000    0.2886277
255960.0000000    0.2964360
256000.0000000    0.2951023
256040.0000000    0.2886496
256080.0000000    0.2901964
256120.0000000    0.2943327
256160.0000000    0.2855786
256200.0000000    0.2809598
256240.0000000    0.2793853
256280.0000000    0.2911306
256320.0000000    0.2824766
256360.0000000    0.2914304
256400.0000000    0.2917771
256440.0000000    0.2730503
256480.0000000    0.2767329
256520.0000000    0.2610018
256560.0000000    0.2991406
256600.0000000    0.2971200
256640.0000000    0.2877510
256680.0000000    0.2939413
256720.0000000    0.2845991
256760.0000000    0.2961807
256800.0000000    0.2942081
256840.0000000    0.2744378
256880.0000000    0.2954940
256920.0000000    0.2884177
256960.0000000    0.2922056
257000.0000000    0.3148372
257040.0000000    0.3131424
257080.0000000    0.2908607
257120.0000000    0.2844765
257160.0000000    0.2811297
257200.0000000    0.2662970
257240.0000000    0.2881278
257280.0000000    0.2816678
257320.0000000    0.2757895
257360.0000000    0.2676096
257400.0000000    0.2843847
257440.0000000    0.2850839
257480.0000000    0.2841287
257520.0000000    0.2757511
257560.0000000    0.2821319
257600.0000000    0.2778179
257640.0000000    0.2867506
257680.0000000    0.2926182
257720.0000000    0.2937324
257760.0000000    0.2882716
257800.0000000    0.2819907
257840.0000000    0.2714466
257880.0000000    0.2670978
257920.0000000    0.2623901
257960.0000000    0.2613306
258000.0000000    0.2872498
258040.0000000    0.2917167
258080.0000000    0.3074745
258120.0000000    0.2795462
258160.0000000    0.2701747
258200.0000000    0.2876670
258240.0000000    0.2679323
258280.0000000    0.2577277
258320.0000000    0.2769845
258360.0000000    0.2875968
258400.0000000    0.2873380
258440.0000000    0.2757144
258480.0000000    0.2929623
258520.0000000    0.3070700
258560.0000000    0.2677918
258600.0000000    0.2773204
258640.0000000    0.2759177
258680.0000000    0.2912749
258720.0000000    0.2608974
258760.0000000    0.2770251
258800.0000000    0.2751739
258840.0000000    0.2704682
258880.0000000    0.2815716
258920.0000000    0.2900974
258960.0000000    0.2675027
259000.0000000    0.2678726
259040.0000000    0.2803922
259080.0000000    0.2883790
259120.0000000    0.2907146
259160.0000000    0.2848931
259200.0000000    0.2798651
259240.0000000    0.2713998
259280.0000000    0.2873951
259320.0000000    0.2900454
259360.0000000    0.3057353
259400.0000000    0.2740162
259440.0000000    0.2909489
259480.0000000    0.2886978
259520.0000000    0.2726403
259560.0000000    0.2789317
259600.0000000    0.2802689
259640.0000000    0.2932993
259680.0000000    0.2772328
259720.0000000    0.3279929
259760.0000000    0.2936270
259800.0000000    0.2690890
259840.0000000    0.2717921
259880.0000000    0.2787585
259920.0000000    0.2952403
259960.0000000    0.2988099
260000.0000000    0.2998847
260040.0000000    0.2638458
260080.0000000    0.2821993
260120.0000000    0.2807588
260160.0000000    0.2662252
260200.0000000    0.2765907
260240.0000000    0.2893881
260280.0000000    0.2698992
260320.0000000    0.2571430
260360.0000000    0.2700156
260400.0000000    0.2746516
260440.0000000    0.2580772
260480.0000000    0.2765517
260520.0000000    0.2820571
260560.0000000    0.2630664
260600.0000000    0.2899262
260640.0000000    0.2837809
260680.0000000    0.2758266
260720.0000000    0.2827885
260760.0000000    0.2989467
260800.0000000    0.2968630
260840.0000000    0.2967405
260880.0000000    0.3055060
260920.0000000    0.3054290
260960.0000000    0.2826820
261000.0000000    0.2849116
261040.0000000    0.2699661
261080.0000000    0.2647786
261120.0000000    0.2854613
261160.0000000    0.2798295
261200.0000000    0.2621746
261240.0000000    0.2712942
261280.0000000    0.2862746
261320.0000000    0.2865696
261360.0000000    0.2902077
261400.0000000    0.3059492
261440.0000000    0.2972484
261480.0000000    0.2965989
261520.0000000    0.2953472
261560.0000000    0.3004928
261600.0000000    0.2843540
261640.0000000    0.2767547
261680.0000000    0.2928204
261720.0000000    0.3012595
261760.0000000    0.2775424
261800.0000000    0.3088917
261840.0000000    0.3127892
261880.0000000    0.3103444
261920.0000000    0.3117180
261960.0000000    0.2913903
262000.0000000    0.2934915
262040.0000000    0.3047541
262080.0000000    0.2907535
262120.0000000    0.2960504
262160.0000000    0.2910869
262200.0000000    0.2892964
262240.0000000    0.2777795
262280.0000000    0.3156303
262320.0000000    0.2825457
262360.0000000    0.3014922
262400.0000000    0.2692230
262440.0000000    0.2874096
262480.0000000    0.3005621
262520.0000000    0.2920422
262560.0000000    0.2761984
262600.0000000    0.2666127
262640.0000000    0.2739739
262680.0000000    0.2709929
262720.0000000    0.2933296
262760.0000000    0.2869141
262800.0000000    0.2757055
262840.0000000    0.2753577
262880.0000000    0.2784252
262920.0000000    0.2714199
262960.0000000    0.2675706
263000.0000000    0.2810735
263040.0000000    0.2952106
263080.0000000    0.2666031
263120.0000000    0.2893122
263160.0000000    0.2898640
263200.0000000    0.2740457
263240.0000000    0.2866136
263280.0000000    0.2858190
263320.0000000    0.2714149
263360.0000000    0.2757107
263400.0000000    0.2679857
263440.0000000    0.2596779
263480.0000000    0.2663160
263520.0000000    0.2720720
263560.0000000    0.2636728
263600.0000000    0.2631373
263640.0000000    0.2733331
263680.0000000    0.2835717
263720.0000000    0.2759967
263760.0000000    0.2955262
263800.0000000    0.2787742
263840.0000000    0.2679780
263880.0000000    0.2675291
263920.0000000    0.2739962
263960.0000000    0.2805538
264000.0000000    0.2652431
264040.0000000    0.2713306
264080.0000000    0.2844226
264120.0000000    0.2978105
264160.0000000    0.2738147
264200.0000000    0.2754931
264240.0000000    0.2551059
264280.0000000    0.2777898
264320.0000000    0.2776151
264360.0000000    0.2873669
264400.0000000    0.2846026
264440.0000000    0.2825855
264480.0000000    0.2749801
264520.0000000    0.2693200
264560.0000000    0.2767617
264600.0000000    0.2923405
264640.0000000    0.2860676
264680.0000000    0.2867351
264720.0000000    0.2823867
264760.0000000    0.3055279
264800.0000000    0.2970854
264840.0000000    0.2845752
264880.0000000    0.2713003
264920.0000000    0.2746992
264960.0000000    0.2619710
265000.0000000    0.2815020
265040.0000000    0.2857045
265080.0000000    0.2778238
265120.0000000    0.2844713
265160.0000000    0.2743975
265200.0000000    0.2824597
265240.0000000    0.2543316
265280.0000000    0.2811090
265320.0000000    0.2833324
265360.0000000    0.2382579
265400.0000000    0.2753348
265440.0000000    0.2717635
265480.0000000    0.2981064
265520.0000000    0.2720270
265560.0000000    0.2522083
265600.0000000    0.2686990
265640.0000000    0.2576065
265680.0000000    0.2526121
265720.0000000    0.2643760
265760.0000000    0.2465664
265800.0000000    0.2478935
265840.0000000    0.2736942
265880.0000000    0.2792405
265920.0000000    0.2627362
265960.0000000    0.2611631
266000.0000000    0.2552174
266040.0000000    0.2769957
266080.0000000    0.2722579
266120.0000000    0.2649298
266160.0000000    0.2817904
266200.0000000    0.2894651
266240.0000000    0.2928543
266280.0000000    0.3069916
266320.0000000    0.2970356
266360.0000000    0.2929452
266400.0000000    0.3080140
266440.0000000    0.2743140
266480.0000000    0.2848632
266520.0000000    0.2860338
266560.0000000    0.2885755
266600.0000000    0.2877929
266640.0000000    0.2898330
266680.0000000    0.2967974
266720.0000000    0.2964222
266760.0000000    0.2717735
266800.0000000    0.2733615
266840.0000000    0.2700080
266880.0000000    0.2658304
266920.0000000    0.2513402
266960.0000000    0.2775193
267000.0000000    0.2835929
267040.0000000    0.2538533
267080.0000000    0.2766771
267120.0000000    0.2889797
267160.0000000    0.2725935
267200.0000000    0.2738899
267240.0000000    0.2655914
267280.0000000    0.2594553
267320.0000000    0.2574548
267360.0000000    0.2675786
267400.0000000    0.2589294
267440.0000000    0.2544520
267480.0000000    0.2354176
267520.0000000    0.2704015
267560.0000000    0.2798585
267600.0000000    0.2927696
267640.0000000    0.2952328
267680.0000000    0.2660017
267720.0000000    0.2768347
267760.0000000    0.2864663
267800.0000000    0.2672388
267840.0000000    0.2714648
267880.0000000    0.2672645
267920.0000000    0.2745502
267960.0000000    0.2796774
268000.0000000    0.2977917
268040.0000000    0.2651937
268080.0000000    0.2839467
268120.0000000    0.3005333
268160.0000000    0.3129629
268200.0000000    0.2954028
268240.0000000    0.2847027
268280.0000000    0.3037770
268320.0000000    0.2867213
268360.0000000    0.3035830
268400.0000000    0.2694862
268440.0000000    0.2877247
268480.0000000    0.2902153
268520.0000000    0.2852123
268560.0000000    0.2899204
268600.0000000    0.3061189
268640.0000000    0.2681332
268680.0000000    0.2712580
268720.0000000    0.2749349
268760.0000000    0.2989519
268800.0000000    0.3013911
268840.0000000    0.2946697
268880.0000000    0.2908616
268920.0000000    0.2752911
268960.0000000    0.2710195
269000.0000000    0.2748024
269040.0000000    0.2800938
269080.0000000    0.2681715
269120.0000000    0.2800701
269160.0000000    0.2856860
269200.0000000    0.3108276
269240.0000000    0.3062716
269280.0000000    0.2893202
269320.0000000    0.2827016
269360.0000000    0.2712644
269400.0000000    0.2689247
269440.0000000    0.2666777
269480.0000000    0.2711836
269520.0000000    0.2724284
269560.0000000    0.2773977
269600.0000000    0.2912471
269640.0000000    0.2761207
269680.0000000    0.3094665
269720.0000000    0.2950946
269760.0000000    0.2936201
269800.0000000    0.2773930
269840.0000000    0.3068537
269880.0000000    0.3218880
269920.0000000    0.3093157
269960.0000000    0.2834106
270000.0000000    0.2936356
270040.0000000    0.2974995
270080.0000000    0.3039026
270120.0000000    0.2933532
270160.0000000    0.2795096
270200.0000000    0.3092880
270240.0000000    0.2772832
270280.0000000    0.2727336
270320.0000000    0.2767496
270360.0000000    0.2628331
270400.0000000    0.2950464
270440.0000000    0.2980058
270480.0000000    0.2900176
270520.0000000    0.3102127
270560.0000000    0.2836506
270600.0000000    0.2822011
270640.0000000    0.2559758
270680.0000000    0.2790155
270720.0000000    0.2653587
270760.0000000    0.2898267
270800.0000000    0.2880380
270840.0000000    0.2676319
270880.0000000    0.2878905
270920.0000000    0.2731668
270960.0000000    0.2476833
271000.0000000    0.2535570
271040.0000000    0.2556230
271080.0000000    0.2631105
271120.0000000    0.2967722
271160.0000000    0.2696189
271200.0000000    0.2578912
271240.0000000    0.2726164
271280.0000000    0.3198767
271320.0000000    0.3014140
271360.0000000    0.2972063
271400.0000000    0.2847903
271440.0000000    0.3070173
271480.0000000    0.2805009
271520.0000000    0.2958446
271560.0000000    0.2917549
271600.0000000    0.2840678
271640.0000000    0.2758617
271680.0000000    0.2510870
271720.0000000    0.2651066
271760.0000000    0.2712714
271800.0000000    0.2881609
271840.0000000    0.2872957
271880.0000000    0.2722334
271920.0000000    0.2616228
271960.0000000    0.2749726
272000.0000000    0.2671419
272040.0000000    0.2842314
272080.0000000    0.2692779
272120.0000000    0.2882802
272160.0000000    0.2604494
272200.0000000    0.2781317
272240.0000000    0.2916203
272280.0000000    0.2740539
272320.0000000    0.2658402
272360.0000000    0.2852185
272400.0000000    0.2761938
272440.0000000    0.2755762
272480.0000000    0.2751992
272520.0000000    0.2669816
272560.0000000    0.2718907
272600.0000000    0.2950271
272640.0000000    0.2911811
272680.0000000    0.2962035
272720.0000000    0.3134913
272760.0000000    0.2915979
272800.0000000    0.2853947
272840.0000000    0.2599019
272880.0000000    0.2775317
272920.0000000    0.2804749
272960.0000000    0.2722483
273000.0000000    0.2937969
273040.0000000    0.2754039
273080.0000000    0.2912716
273120.0000000    0.2809278
273160.0000000    0.2572761
273200.0000000    0.2949724
273240.0000000    0.2754692
273280.0000000    0.2842608
273320.0000000    0.2831963
273360.0000000    0.2826186
273400.0000000    0.2727779
273440.0000000    0.3048052
273480.0000000    0.2860822
273520.0000000    0.2862379
273560.0000000    0.2649261
273600.0000000    0.2821460
273640.0000000    0.2882864
273680.0000000    0.2950738
273720.0000000    0.3038189
273760.0000000    0.2751913
273800.0000000    0.2817235
273840.0000000    0.2609459
273880.0000000    0.2622872
273920.0000000    0.2684208
273960.0000000    0.2631998
274000.0000000    0.2539398
274040.0000000    0.2784721
274080.0000000    0.2612147
274120.0000000    0.2730874
274160.0000000    0.2708212
274200.0000000    0.2868627
274240.0000000    0.2693619
274280.0000000    0.2709183
274320.0000000    0.2662625
274360.0000000    0.2898324
274400.0000000    0.2714319
274440.0000000    0.2625635
274480.0000000    0.2547464
274520.0000000    0.2762031
274560.0000000    0.2791302
274600.0000000    0.2729236
274640.0000000    0.2876472
274680.0000000    0.2627755
274720.0000000    0.2804050
274760.0000000    0.2559564
274800.0000000    0.2811474
274840.0000000    0.2651085
274880.0000000    0.2570054
274920.0000000    0.2643988
274960.0000000    0.2632909
275000.0000000    0.2620569
275040.0000000    0.2747841
275080.0000000    0.2582624
275120.0000000    0.2732545
275160.0000000    0.2523138
275200.0000000    0.2804022
275240.0000000    0.2899306
275280.0000000    0.2816100
275320.0000000    0.2624846
275360.0000000    0.2750109
275400.0000000    0.2693042
275440.0000000    0.2898932
275480.0000000    0.2860587
275520.0000000    0.2816728
275560.0000000    0.2680078
275600.0000000    0.2671234
275640.0000000    0.2698965
275680.0000000    0.2448979
275720.0000000    0.2571077
275760.0000000    0.2643292
275800.0000000    0.2751998
275840.0000000    0.2786269
275880.0000000    0.2605646
275920.0000000    0.2680215
275960.0000000    0.2599841
276000.0000000    0.2652102
276040.0000000    0.2626145
276080.0000000    0.2657825
276120.0000000    0.2532035
276160.0000000    0.2760522
276200.0000000    0.2609586
276240.0000000    0.2686822
276280.0000000    0.2742347
276320.0000000    0.2860851
276360.0000000    0.2893222
276400.0000000    0.2901532
276440.0000000    0.2977942
276480.0000000    0.2986514
276520.0000000    0.2815011
276560.0000000    0.3004280
276600.0000000    0.2780479
276640.0000000    0.2841842
276680.0000000    0.2665554
276720.0000000    0.2795556
276760.0000000    0.2619555
276800.0000000    0.2666385
276840.0000000    0.2788234
276880.0000000    0.2604905
276920.0000000    0.2690077
276960.0000000    0.2661111
277000.0000000    0.2823985
277040.0000000    0.2556614
277080.0000000    0.2709929
277120.0000000    0.2774672
277160.0000000    0.2770229
277200.0000000    0.2684194
277240.0000000    0.2820776
277280.0000000    0.2728076
277320.0000000    0.2651301
277360.0000000    0.2807458
277400.0000000    0.2700196
277440.0000000    0.2549843
277480.0000000    0.2758139
277520.0000000    0.2727789
277560.0000000    0.2802930
277600.0000000    0.2648239
277640.0000000    0.2618684
277680.0000000    0.2707050
277720.0000000    0.2684306
277760.0000000    0.2698335
277800.0000000    0.2840242
277840.0000000    0.2840418
277880.0000000    0.3084395
277920.0000000    0.2911926
277960.0000000    0.2790868
278000.0000000    0.2832770
278040.0000000    0.2583933
278080.0000000    0.2548533
278120.0000000    0.2600016
278160.0000000    0.2696548
278200.0000000    0.2750337
278240.0000000    0.2670546
278280.0000000    0.2833951
278320.0000000    0.2897680
278360.0000000    0.2875581
278400.0000000    0.2826665
278440.0000000    0.2850164
278480.0000000    0.2854812
278520.0000000    0.2814353
278560.0000000    0.2799528
278600.0000000    0.2713622
278640.0000000    0.2734802
278680.0000000    0.2968040
278720.0000000    0.2730194
278760.0000000    0.2762437
278800.0000000    0.2896627
278840.0000000    0.2970178
278880.0000000    0.2776767
278920.0000000    0.2682067
278960.0000000    0.2783147
279000.0000000    0.2889093
279040.0000000    0.2850464
279080.0000000    0.2696883
279120.0000000    0.2988140
279160.0000000    0.2723609
279200.0000000    0.2842511
279240.0000000    0.2720691
279280.0000000    0.2816106
279320.0000000    0.2894589
279360.0000000    0.2953514
279400.0000000    0.2847419
279440.0000000    0.2809502
279480.0000000    0.2558424
279520.0000000    0.2786835
279560.0000000    0.2622593
279600.0000000    0.2784246
279640.0000000    0.2876769
279680.0000000    0.2797542
279720.0000000    0.2748772
279760.0000000    0.2581426
279800.0000000    0.2433783
279840.0000000    0.2632393
279880.0000000    0.2615073
279920.0000000    0.2924974
279960.0000000    0.2796385
280000.0000000    0.2849424
280040.0000000    0.2855454
280080.0000000    0.2810291
280120.0000000    0.2807313
280160.0000000    0.2959355
280200.0000000    0.2670546
280240.0000000    0.2877525
280280.0000000    0.2992220
280320.0000000    0.2765481
280360.0000000    0.2971964
280400.0000000    0.3061156
280440.0000000    0.2904735
280480.0000000    0.2801275
280520.0000000    0.2692598
280560.0000000    0.2893069
280600.0000000    0.3036105
280640.0000000    0.3096903
280680.0000000    0.3014765
280720.0000000    0.3138996
280760.0000000    0.2914753
280800.0000000    0.3054838
280840.0000000    0.2866203
280880.0000000    0.2780887
280920.0000000    0.2655662
280960.0000000    0.2767660
281000.0000000    0.2918022
281040.0000000    0.2958874
281080.0000000    0.2736698
281120.0000000    0.2716239
281160.0000000    0.2775223
281200.0000000    0.2702494
281240.0000000    0.2769239
281280.0000000    0.2568490
281320.0000000    0.2628955
281360.0000000    0.2956724
281400.0000000    0.2609089
281440.0000000    0.2622073
281480.0000000    0.2635415
281520.0000000    0.2599713
281560.0000000    0.2704406
281600.0000000    0.2711795
281640.0000000    0.2887927
281680.0000000    0.2917449
281720.0000000    0.2823406
281760.0000000    0.2955952
281800.0000000    0.2962142
281840.0000000    0.2806346
281880.0000000    0.2932008
281920.0000000    0.2865017
281960.0000000    0.3160653
282000.0000000    0.2925248
282040.0000000    0.2968218
282080.0000000    0.2918066
282120.0000000    0.3149685
282160.0000000    0.2820270
282200.0000000    0.2662012
282240.0000000    0.2781388
282280.0000000    0.2879929
282320.0000000    0.2671444
282360.0000000    0.2894371
282400.0000000    0.2620508
282440.0000000    0.3129710
282480.0000000    0.2936321
282520.0000000    0.2799485
282560.0000000    0.2809519
282600.0000000    0.2685273
282640.0000000    0.2779885
282680.0000000    0.2569276
282720.0000000    0.2614146
282760.0000000    0.2745870
282800.0000000    0.2785397
282840.0000000    0.3023136
282880.0000000    0.2821362
282920.0000000    0.2850600
282960.0000000    0.2672552
283000.0000000    0.2675505
283040.0000000    0.2927458
283080.0000000    0.2917736
283120.0000000    0.2960777
283160.0000000    0.2843287
283200.0000000    0.2716956
283240.0000000    0.2749278
283280.0000000    0.2863377
283320.0000000    0.3004957
283360.0000000    0.2831849
283400.0000000    0.2607682
283440.0000000    0.2740563
283480.0000000    0.2797857
283520.0000000    0.2688452
283560.0000000    0.2884639
283600.0000000    0.2788729
283640.0000000    0.2903449
283680.0000000    0.2842661
283720.0000000    0.2807091
283760.0000000    0.2866050
283800.0000000    0.2839008
283840.0000000    0.2776975
283880.0000000    0.2928217
283920.0000000    0.3071992
283960.0000000    0.2972603
284000.0000000    0.2826451
284040.0000000    0.2877253
284080.0000000    0.2772118
284120.0000000    0.2848489
284160.0000000    0.3040485
284200.0000000    0.2862592
284240.0000000    0.2879459
284280.0000000    0.2855852
284320.0000000    0.2976606
284360.0000000    0.2881196
284400.0000000    0.2738214
284440.0000000    0.2927814
284480.0000000    0.2846205
284520.0000000    0.2802541
284560.0000000    0.3012166
284600.0000000    0.2797149
284640.0000000    0.2810805
284680.0000000    0.2878864
284720.0000000    0.2987364
284760.0000000    0.2934185
284800.0000000    0.2851933
284840.0000000    0.3013716
284880.0000000    0.2888928
284920.0000000    0.2872806
284960.0000000    0.2935522
285000.0000000    0.2807819
285040.0000000    0.2895607
285080.0000000    0.2692643
285120.0000000    0.2904430
285160.0000000    0.2848424
285200.0000000    0.2853204
285240.0000000    0.2981293
285280.0000000    0.2988454
285320.0000000    0.2963629
285360.0000000    0.2847326
285400.0000000    0.2887181
285440.0000000    0.2986095
285480.0000000    0.2882642
285520.0000000    0.2927197
285560.0000000    0.2860492
285600.0000000    0.2961009
285640.0000000    0.2948305
285680.0000000    0.3095806
285720.0000000    0.2976402
285760.0000000    0.2938516
285800.0000000    0.2774176
285840.0000000    0.2929138
285880.0000000    0.2778271
285920.0000000    0.2973683
285960.0000000    0.2916777
286000.0000000    0.2667681
286040.0000000    0.2897228
286080.0000000    0.2979269
286120.0000000    0.2749809
286160.0000000    0.2903431
286200.0000000    0.3040322
286240.0000000    0.2920461
286280.0000000    0.3003387
286320.0000000    0.2913947
286360.0000000    0.3240719
286400.0000000    0.3090617
286440.0000000    0.2981374
286480.0000000    0.3061415
286520.0000000    0.3092243
286560.0000000    0.3218378
286600.0000000    0.2888178
286640.0000000    0.3012835
286680.0000000    0.3039085
286720.0000000    0.3045126
286760.0000000    0.3051170
286800.0000000    0.3015731
286840.0000000    0.3196761
286880.0000000    0.3233232
286920.0000000    0.3000955
286960.0000000    0.3023377
287000.0000000    0.3144068
287040.0000000    0.3081912
287080.0000000    0.3121698
287120.0000000    0.3137811
287160.0000000    0.3002771
287200.0000000    0.3158309
287240.0000000    0.3130154
287280.0000000    0.3075885
287320.0000000    0.2856148
287360.0000000    0.3138859
287400.0000000    0.3238420
287440.0000000    0.3209908
287480.0000000    0.2804494
287520.0000000    0.2949884
287560.0000000    0.2906072
287600.0000000    0.2985967
287640.0000000    0.3109104
287680.0000000    0.3073868
287720.0000000    0.2835169
287760.0000000    0.3051415
287800.0000000    0.2606608
287840.0000000    0.2853020
287880.0000000    0.2813500
287920.0000000    0.2922398
287960.0000000    0.2769865
288000.0000000    0.2952217
288040.0000000    0.3030154
288080.0000000    0.2767152
288120.0000000    0.2975368
288160.0000000    0.3089060
288200.0000000    0.2811913
288240.0000000    0.2730192
288280.0000000    0.2981413
288320.0000000    0.3017328
288360.0000000    0.2994846
288400.0000000    0.3050857
288440.0000000    0.2705365
288480.0000000    0.2720527
288520.0000000    0.2949937
288560.0000000    0.2668861
288600.0000000    0.2807515
288640.0000000    0.2716788
288680.0000000    0.2820839
288720.0000000    0.2727123
288760.0000000    0.2884693
288800.0000000    0.2873210
288840.0000000    0.2777059
288880.0000000    0.2698294
288920.0000000    0.2778649
288960.0000000    0.2712190
289000.0000000    0.2852945
289040.0000000    0.2792099
289080.0000000    0.3054386
289120.0000000    0.2947495
289160.0000000    0.2982163
289200.0000000    0.3053773
289240.0000000    0.2950435
289280.0000000    0.2776317
289320.0000000    0.2866058
289360.0000000    0.2604227
289400.0000000    0.2600017
289440.0000000    0.2779045
289480.0000000    0.2607638
289520.0000000    0.2813789
289560.0000000    0.2625970
289600.0000000    0.2886429
289640.0000000    0.2831909
289680.0000000    0.2755121
289720.0000000    0.2768151
289760.0000000    0.2861948
289800.0000000    0.2878701
289840.0000000    0.2934497
289880.0000000    0.2694224
289920.0000000    0.2947895
289960.0000000    0.2710980
290000.0000000    0.2895949
290040.0000000    0.2794887
290080.0000000    0.2905290
290120.0000000    0.2819708
290160.0000000    0.2823263
290200.0000000    0.2884623
290240.0000000    0.3046882
290280.0000000    0.2980284
290320.0000000    0.2926851
290360.0000000    0.2705283
290400.0000000    0.2757892
290440.0000000    0.2773768
290480.0000000    0.2786164
290520.0000000    0.2667480
290560.0000000    0.2977497
290600.0000000    0.2813143
290640.0000000    0.2735609
290680.0000000    0.2691878
290720.0000000    0.2746046
290760.0000000    0.2972937
290800.0000000    0.2819789
290840.0000000    0.2742011
290880.0000000    0.2510178
290920.0000000    0.2855367
290960.0000000    0.2636126
291000.0000000    0.2837880
291040.0000000    0.2679464
291080.0000000    0.2759031
291120.0000000    0.2686594
291160.0000000    0.2997045
291200.0000000    0.2767494
291240.0000000    0.2760210
291280.0000000    0.2755136
291320.0000000    0.2781681
291360.0000000    0.2888322
291400.0000000    0.2797651
291440.0000000    0.2838941
291480.0000000    0.2796606
291520.0000000    0.2818169
291560.0000000    0.2995760
291600.0000000    0.2785532
291640.0000000    0.2802109
291680.0000000    0.2707351
291720.0000000    0.2774761
291760.0000000    0.2713610
291800.0000000    0.2630825
291840.0000000    0.2809425
291880.0000000    0.2721990
291920.0000000    0.2747232
291960.0000000    0.2761364
292000.0000000    0.2623266
292040.0000000    0.2736917
292080.0000000    0.2603894
292120.0000000    0.2649078
292160.0000000    0.2767945
292200.0000000    0.2752939
292240.0000000    0.2399799
292280.0000000    0.2460187
292320.0000000    0.2737615
292360.0000000    0.2895842
292400.0000000    0.2863191
292440.0000000    0.2883479
292480.0000000    0.2913034
292520.0000000    0.2872820
292560.0000000    0.2818472
292600.0000000    0.2889715
292640.0000000    0.2599640
292680.0000000    0.2798723
292720.0000000    0.2676996
292760.0000000    0.2698516
292800.0000000    0.3023723
292840.0000000    0.3088772
292880.0000000    0.2801422
292920.0000000    0.2783863
292960.0000000    0.2550165
293000.0000000    0.2512217
293040.0000000    0.2716258
293080.0000000    0.2733559
293120.0000000    0.2687356
293160.0000000    0.2576431
293200.0000000    0.2805770
293240.0000000    0.2627864
293280.0000000    0.2630890
293320.0000000    0.2551062
293360.0000000    0.2546701
293400.0000000    0.2615503
293440.0000000    0.2684268
293480.0000000    0.2831372
293520.0000000    0.2692529
293560.0000000    0.2708637
293600.0000000    0.2672468
293640.0000000    0.2614488
293680.0000000    0.2784478
293720.0000000    0.2547698
293760.0000000    0.2600350
293800.0000000    0.2559526
293840.0000000    0.2728592
293880.0000000    0.2652385
293920.0000000    0.2802304
293960.0000000    0.2938012
294000.0000000    0.2681628
294040.0000000    0.2790064
294080.0000000    0.2580159
294120.0000000    0.2654299
294160.0000000    0.2816970
294200.0000000    0.2585740
294240.0000000    0.2787377
294280.0000000    0.3043968
294320.0000000    0.2990583
294360.0000000    0.3063768
294400.0000000    0.2919808
294440.0000000    0.2751606
294480.0000000    0.3015269
294520.0000000    0.2805067
294560.0000000    0.2954726
294600.0000000    0.2732531
294640.0000000    0.2607638
294680.0000000    0.2688481
294720.0000000    0.2515395
294760.0000000    0.2489952
294800.0000000    0.2593503
294840.0000000    0.2664215
294880.0000000    0.2495880
294920.0000000    0.2621984
294960.0000000    0.2501080
295000.0000000    0.2601287
295040.0000000    0.2432448
295080.0000000    0.2619388
295120.0000000    0.2646038
295160.0000000    0.2743008
295200.0000000    0.2657821
295240.0000000    0.2686332
295280.0000000    0.2602147
295320.0000000    0.2670803
295360.0000000    0.2805035
295400.0000000    0.2673114
295440.0000000    0.2777692
295480.0000000    0.2542448
295520.0000000    0.2618771
295560.0000000    0.2695598
295600.0000000    0.2519183
295640.0000000    0.2661806
295680.0000000    0.2522338
295720.0000000    0.2705962
295760.0000000    0.2576998
295800.0000000    0.2816207
295840.0000000    0.2627988
295880.0000000    0.2616324
295920.0000000    0.2397849
295960.0000000    0.2605906
296000.0000000    0.2557867
296040.0000000    0.2805820
296080.0000000    0.2614112
296120.0000000    0.2731892
296160.0000000    0.2754613
296200.0000000    0.2609870
296240.0000000    0.2575211
296280.0000000    0.2798860
296320.0000000    0.2857064
296360.0000000    0.2754729
296400.0000000    0.2652028
296440.0000000    0.2625052
296480.0000000    0.2398824
296520.0000000    0.2535096
296560.0000000    0.2554290
296600.0000000    0.2626874
296640.0000000    0.2624781
296680.0000000    0.2297799
296720.0000000    0.2517339
296760.0000000    0.2515617
296800.0000000    0.2573767
296840.0000000    0.2321675
296880.0000000    0.2307828
296920.0000000    0.2733537
296960.0000000    0.2655809
297000.0000000    0.2817385
297040.0000000    0.2665554
297080.0000000    0.2493497
297120.0000000    0.2767039
297160.0000000    0.2844499
297200.0000000    0.2844402
297240.0000000    0.2648826
297280.0000000    0.2765226
297320.0000000    0.2479310
297360.0000000    0.2825001
297400.0000000    0.2725348
297440.0000000    0.2421686
297480.0000000    0.2629773
297520.0000000    0.2774558
297560.0000000    0.2538438
297600.0000000    0.2589794
297640.0000000    0.2636619
297680.0000000    0.2487090
297720.0000000    0.2562603
297760.0000000    0.2580512
297800.0000000    0.2538826
297840.0000000    0.2610838
297880.0000000    0.2347366
297920.0000000    0.2680487
297960.0000000    0.2444926
298000.0000000    0.2729051
298040.0000000    0.2695007
298080.0000000    0.2609729
298120.0000000    0.2570193
298160.0000000    0.2591462
298200.0000000    0.2668107
298240.0000000    0.2716123
298280.0000000    0.2681006
298320.0000000    0.2607469
298360.0000000    0.2515671
298400.0000000    0.2691588
298440.0000000    0.2291503
298480.0000000    0.2607441
298520.0000000    0.2550609
298560.0000000    0.2756046
298600.0000000    0.2522688
298640.0000000    0.2637984
298680.0000000    0.2770087
298720.0000000    0.2632780
298760.0000000    0.2596030
298800.0000000    0.2526789
298840.0000000    0.2565632
298880.0000000    0.2686007
298920.0000000    0.2600759
298960.0000000    0.2564218
299000.0000000    0.2707094
299040.0000000    0.2739740
299080.0000000    0.2505551
299120.0000000    0.2660723
299160.0000000    0.2523200
299200.0000000    0.2494202
299240.0000000    0.2479060
299280.0000000    0.2510825
299320.0000000    0.2514691
299360.0000000    0.2831028
299400.0000000    0.2716269
299440.0000000    0.2682399
299480.0000000    0.2610033
299520.0000000    0.2643965
299560.0000000    0.2717825
299600.0000000    0.2944147
299640.0000000    0.2788797
299680.0000000    0.2636095
299720.0000000    0.2492773
299760.0000000    0.2844909
299800.0000000    0.2867875
299840.0000000    0.2824845
299880.0000000    0.2764439
299920.0000000    0.2755541
299960.0000000    0.2735364
300000.0000000    0.2743049
300040.0000000    0.2741957
300080.0000000    0.2867294
300120.0000000    0.2647963
300160.0000000    0.2690205
300200.0000000    0.2638753
300240.0000000    0.2784344
300280.0000000    0.2676089
300320.0000000    0.2787822
300360.0000000    0.2630279
300400.0000000    0.2727701
300440.0000000    0.2769987
300480.0000000    0.2780243
300520.0000000    0.2668392
300560.0000000    0.2826282
300600.0000000    0.2998257
300640.0000000    0.2807040
300680.0000000    0.2931399
300720.0000000    0.2779376
300760.0000000    0.2735088
300800.0000000    0.2955165
300840.0000000    0.2846632
300880.0000000    0.2734264
300920.0000000    0.2724297
300960.0000000    0.2618516
301000.0000000    0.2313024
301040.0000000    0.2529528
301080.0000000    0.2687455
301120.0000000    0.2714180
301160.0000000    0.2725734
301200.0000000    0.2466460
301240.0000000    0.2693212
301280.0000000    0.2854764
301320.0000000    0.2758228
301360.0000000    0.2700397
301400.0000000    0.2734999
301440.0000000    0.2678931
301480.0000000    0.2722190
301520.0000000    0.2672342
301560.0000000    0.2607669
301600.0000000    0.2940435
301640.0000000    0.2951253
301680.0000000    0.2819815
301720.0000000    0.2674389
301760.0000000    0.2717921
301800.0000000    0.2705899
301840.0000000    0.2951045
301880.0000000    0.2880931
301920.0000000    0.2908052
301960.0000000    0.2798677
302000.0000000    0.2875435
302040.0000000    0.2758439
302080.0000000    0.2568739
302120.0000000    0.2796728
302160.0000000    0.2701148
302200.0000000    0.2653318
302240.0000000    0.2720793
302280.0000000    0.2798432
302320.0000000    0.3076882
302360.0000000    0.2831305
302400.0000000    0.2580403
302440.0000000    0.2686599
302480.0000000    0.2499373
302520.0000000    0.2353965
302560.0000000    0.2589554
302600.0000000    0.2638346
302640.0000000    0.2693122
302680.0000000    0.2617464
302720.0000000    0.2658407
302760.0000000    0.2684579
302800.0000000    0.2560683
302840.0000000    0.2675035
302880.0000000    0.2624913
302920.0000000    0.2731145
302960.0000000    0.2647788
303000.0000000    0.2650999
303040.0000000    0.2498561
303080.0000000    0.2718530
303120.0000000    0.2717366
303160.0000000    0.2783057
303200.0000000    0.2496847
303240.0000000    0.2566210
303280.0000000    0.2714422
303320.0000000    0.2510547
303360.0000000    0.2469909
303400.0000000    0.2540393
303440.0000000    0.2314569
303480.0000000    0.2462025
303520.0000000    0.2535908
303560.0000000    0.2434961
303600.0000000    0.2633943
303640.0000000    0.2472229
303680.0000000    0.2659790
303720.0000000    0.2876636
303760.0000000    0.2766494
303800.0000000    0.2731138
303840.0000000    0.2646458
303880.0000000    0.2509355
303920.0000000    0.2692192
303960.0000000    0.2835034
304000.0000000    0.2507798
304040.0000000    0.2830212
304080.0000000    0.2790785
304120.0000000    0.2935320
304160.0000000    0.2990221
304200.0000000    0.2914840
304240.0000000    0.2702551
304280.0000000    0.2527445
304320.0000000    0.2622485
304360.0000000    0.2731203
304400.0000000    0.2613197
304440.0000000    0.2944458
304480.0000000    0.2743246
304520.0000000    0.2820053
304560.0000000    0.2887895
304600.0000000    0.2705805
304640.0000000    0.2874269
304680.0000000    0.2730785
304720.0000000    0.2847704
304760.0000000    0.2822724
304800.0000000    0.2672710
304840.0000000    0.2860756
304880.0000000    0.2698641
304920.0000000    0.2805284
304960.0000000    0.2763000
305000.0000000    0.2719929
305040.0000000    0.2732640
305080.0000000    0.2914005
305120.0000000    0.2925546
305160.0000000    0.2842269
305200.0000000    0.2921139
305240.0000000    0.2894569
305280.0000000    0.2784741
305320.0000000    0.2561880
305360.0000000    0.2552976
305400.0000000    0.2775926
305440.0000000    0.2964660
305480.0000000    0.2890343
305520.0000000    0.2528114
305560.0000000    0.2620748
305600.0000000    0.2535853
305640.0000000    0.2414361
305680.0000000    0.2510592
305720.0000000    0.2396856
305760.0000000    0.2585618
305800.0000000    0.2674234
305840.0000000    0.2732418
305880.0000000    0.2747912
305920.0000000    0.2661043
305960.0000000    0.2658382
306000.0000000    0.2846382
306040.0000000    0.2680739
306080.0000000    0.2854517
306120.0000000    0.2608364
306160.0000000    0.2680226
306200.0000000    0.2704973
306240.0000000    0.2637087
306280.0000000    0.2665232
306320.0000000    0.2791951
306360.0000000    0.2682876
306400.0000000    0.2657930
306440.0000000    0.2638589
306480.0000000    0.2625419
306520.0000000    0.2911570
306560.0000000    0.2997173
306600.0000000    0.2950805
306640.0000000    0.2848803
306680.0000000    0.2744435
306720.0000000    0.2883753
306760.0000000    0.2734540
306800.0000000    0.2675231
306840.0000000    0.2504556
306880.0000000    0.2624012
306920.0000000    0.2449047
306960.0000000    0.2502678
307000.0000000    0.2516364
307040.0000000    0.2484098
307080.0000000    0.2583866
307120.0000000    0.2436468
307160.0000000    0.2461088
307200.0000000    0.2521207
307240.0000000    0.2719487
307280.0000000    0.2352594
307320.0000000    0.2460635
307360.0000000    0.2569886
307400.0000000    0.2561094
307440.0000000    0.2511583
307480.0000000    0.2579457
307520.0000000    0.2629206
307560.0000000    0.2608658
307600.0000000    0.2617917
307640.0000000    0.2732614
307680.0000000    0.2607931
307720.0000000    0.2754443
307760.0000000    0.2762915
307800.0000000    0.2613203
307840.0000000    0.2575831
307880.0000000    0.2559024
307920.0000000    0.2564816
307960.0000000    0.2661469
308000.0000000    0.2739203
308040.0000000    0.2765705
308080.0000000    0.2653921
308120.0000000    0.2710750
308160.0000000    0.2686648
308200.0000000    0.2492980
308240.0000000    0.2611266
308280.0000000    0.2581244
308320.0000000    0.2912884
308360.0000000    0.2864987
308400.0000000    0.2888379
308440.0000000    0.2809516
308480.0000000    0.2761202
308520.0000000    0.2751917
308560.0000000    0.3120304
308600.0000000    0.2654130
308640.0000000    0.2480308
308680.0000000    0.2697566
308720.0000000    0.2632769
308760.0000000    0.2703268
308800.0000000    0.2902726
308840.0000000    0.2855698
308880.0000000    0.2949063
308920.0000000    0.2745645
308960.0000000    0.2615092
309000.0000000    0.2834944
309040.0000000    0.2967378
309080.0000000    0.2723524
309120.0000000    0.2921380
309160.0000000    0.2608566
309200.0000000    0.2719142
309240.0000000    0.2751713
309280.0000000    0.2992373
309320.0000000    0.3004695
309360.0000000    0.2985833
309400.0000000    0.2762203
309440.0000000    0.2982011
309480.0000000    0.3150168
309520.0000000    0.2997800
309560.0000000    0.2886819
309600.0000000    0.2974027
309640.0000000    0.2656424
309680.0000000    0.2731483
309720.0000000    0.2933484
309760.0000000    0.2836330
309800.0000000    0.2848635
309840.0000000    0.2817126
309880.0000000    0.2634411
309920.0000000    0.2716216
309960.0000000    0.2725564
310000.0000000    0.2857400
310040.0000000    0.2721419
310080.0000000    0.2818985
310120.0000000    0.2687083
310160.0000000    0.2762190
310200.0000000    0.2791114
310240.0000000    0.2687600
310280.0000000    0.2599618
310320.0000000    0.2540973
310360.0000000    0.2503873
310400.0000000    0.2500065
310440.0000000    0.2536415
310480.0000000    0.2464439
310520.0000000    0.2737499
310560.0000000    0.2673072
310600.0000000    0.2678213
310640.0000000    0.2540335
310680.0000000    0.2749681
310720.0000000    0.2722152
310760.0000000    0.2945097
310800.0000000    0.2911212
310840.0000000    0.2825389
310880.0000000    0.2866534
310920.0000000    0.2714036
310960.0000000    0.2764103
311000.0000000    0.3137727
311040.0000000    0.3092847
311080.0000000    0.2779700
311120.0000000    0.2909324
311160.0000000    0.2718299
311200.0000000    0.2620983
311240.0000000    0.2831455
311280.0000000    0.2544796
311320.0000000    0.2828318
311360.0000000    0.2735008
311400.0000000    0.2589707
311440.0000000    0.2737652
311480.0000000    0.2577527
311520.0000000    0.2701943
311560.0000000    0.2694827
311600.0000000    0.2605751
311640.0000000    0.2584631
311680.0000000    0.2601759
311720.0000000    0.2715722
311760.0000000    0.2912050
311800.0000000    0.3064060
311840.0000000    0.2868649
311880.0000000    0.2821832
311920.0000000    0.2825495
311960.0000000    0.2699833
312000.0000000    0.2639887
312040.0000000    0.2719612
312080.0000000    0.2627152
312120.0000000    0.2625218
312160.0000000    0.2636650
312200.0000000    0.2437191
312240.0000000    0.2629897
312280.0000000    0.2628718
312320.0000000    0.2703418
312360.0000000    0.2733817
312400.0000000    0.2696287
312440.0000000    0.2860544
312480.0000000    0.2754762
312520.0000000    0.2745897
312560.0000000    0.2720633
312600.0000000    0.2475209
312640.0000000    0.2811663
312680.0000000    0.2754128
312720.0000000    0.2535397
312760.0000000    0.2670895
312800.0000000    0.2746350
312840.0000000    0.2737475
312880.0000000    0.2815432
312920.0000000    0.2680703
312960.0000000    0.2790505
313000.0000000    0.2740887
313040.0000000    0.2684661
313080.0000000    0.2753991
313120.0000000    0.2748329
313160.0000000    0.2799638
313200.0000000    0.2726475
313240.0000000    0.2613366
313280.0000000    0.2641923
313320.0000000    0.2684107
313360.0000000    0.2836158
313400.0000000    0.2709734
313440.0000000    0.2631927
313480.0000000    0.2562494
313520.0000000    0.2633896
313560.0000000    0.2686108
313600.0000000    0.2904860
313640.0000000    0.2639006
313680.0000000    0.2746304
313720.0000000    0.2995872
313760.0000000    0.2690103
313800.0000000    0.2593510
313840.0000000    0.2592599
313880.0000000    0.2704158
313920.0000000    0.3018602
313960.0000000    0.2840778
314000.0000000    0.2869016
314040.0000000    0.2943893
314080.0000000    0.2672512
314120.0000000    0.2737551
314160.0000000    0.2959858
314200.0000000    0.3088796
314240.0000000    0.2977621
314280.0000000    0.2906616
314320.0000000    0.2913182
314360.0000000    0.2719782
314400.0000000    0.2630335
314440.0000000    0.2628669
314480.0000000    0.2690810
314520.0000000    0.2765126
314560.0000000    0.2669939
314600.0000000    0.2635154
314640.0000000    0.2764433
314680.0000000    0.2770792
314720.0000000    0.2734768
314760.0000000    0.2989262
314800.0000000    0.2955657
314840.0000000    0.2745697
314880.0000000    0.2919010
314920.0000000    0.2879037
314960.0000000    0.2751286
315000.0000000    0.2803039
315040.0000000    0.2789601
315080.0000000    0.2942465
315120.0000000    0.2888672
315160.0000000    0.3099805
315200.0000000    0.2838338
315240.0000000    0.2905682
315280.0000000    0.2719965
315320.0000000    0.2598250
315360.0000000    0.2739082
315400.0000000    0.2687891
315440.0000000    0.2605852
315480.0000000    0.2470794
315520.0000000    0.2631511
315560.0000000    0.2533210
315600.0000000    0.2542394
315640.0000000    0.2900296
315680.0000000    0.2907645
315720.0000000    0.2748872
315760.0000000    0.2912180
315800.0000000    0.2872415
315840.0000000    0.2907797
315880.0000000    0.2798631
315920.0000000    0.2816648
315960.0000000    0.2671547
316000.0000000    0.2921713
316040.0000000    0.2783563
316080.0000000    0.2791699
316120.0000000    0.2723228
316160.0000000    0.2859241
316200.0000000    0.2760764
316240.0000000    0.2764705
316280.0000000    0.2948849
316320.0000000    0.2828361
316360.0000000    0.2749437
316400.0000000    0.2888868
316440.0000000    0.3000214
316480.0000000    0.2747528
316520.0000000    0.2588960
316560.0000000    0.2802484
316600.0000000    0.2857489
316640.0000000    0.2753409
316680.0000000    0.2787262
316720.0000000    0.2702271
316760.0000000    0.2531620
316800.0000000    0.2768967
316840.0000000    0.2802047
316880.0000000    0.2644153
316920.0000000    0.2635544
316960.0000000    0.2653528
317000.0000000    0.2685895
317040.0000000    0.2715191
317080.0000000    0.2751936
317120.0000000    0.2701415
317160.0000000    0.2820141
317200.0000000    0.2955291
317240.0000000    0.2834049
317280.0000000    0.3095065
317320.0000000    0.2814685
317360.0000000    0.2922842
317400.0000000    0.2878449
317440.0000000    0.2912623
317480.0000000    0.2798703
317520.0000000    0.2962542
317560.0000000    0.2784325
317600.0000000    0.2998298
317640.0000000    0.2988413
317680.0000000    0.2793857
317720.0000000    0.2826484
317760.0000000    0.2775326
317800.0000000    0.2853541
317840.0000000    0.2929865
317880.0000000    0.2748223
317920.0000000    0.2845684
317960.0000000    0.2829950
318000.0000000    0.3108749
318040.0000000    0.2935873
318080.0000000    0.2767898
318120.0000000    0.2892790
318160.0000000    0.3066561
318200.0000000    0.3061535
318240.0000000    0.3253080
318280.0000000    0.3108507
318320.0000000    0.2920477
318360.0000000    0.2797168
318400.0000000    0.3044163
318440.0000000    0.2967543
318480.0000000    0.3138812
318520.0000000    0.2820207
318560.0000000    0.2776985
318600.0000000    0.3041975
318640.0000000    0.2922620
318680.0000000    0.2723136
318720.0000000    0.3091231
318760.0000000    0.3205824
318800.0000000    0.3150904
318840.0000000    0.2974482
318880.0000000    0.2931087
318920.0000000    0.2907711
318960.0000000    0.3031970
319000.0000000    0.3107204
319040.0000000    0.2969861
319080.0000000    0.2955412
319120.0000000    0.2850812
319160.0000000    0.3071321
319200.0000000    0.2913788
319240.0000000    0.2838493
319280.0000000    0.2907239
319320.0000000    0.2659978
319360.0000000    0.2659918
319400.0000000    0.2847492
319440.0000000    0.2928122
319480.0000000    0.2889251
319520.0000000    0.2754910
319560.0000000    0.2974893
319600.0000000    0.3035365
319640.0000000    0.2881890
319680.0000000    0.2733816
319720.0000000    0.2865798
319760.0000000    0.2679631
319800.0000000    0.2924522
319840.0000000    0.2912064
319880.0000000    0.2823870
319920.0000000    0.2864634
319960.0000000    0.2652062
320000.0000000    0.2733716
320040.0000000    0.2768636
320080.0000000    0.3053048
320120.0000000    0.2801464
320160.0000000    0.2840998
320200.0000000    0.2903275
320240.0000000    0.2785190
320280.0000000    0.2768501
320320.0000000    0.2927417
320360.0000000    0.3090265
320400.0000000    0.2805051
320440.0000000    0.2736122
320480.0000000    0.2770974
320520.0000000    0.2768687
320560.0000000    0.2808812
320600.0000000    0.2801132
320640.0000000    0.2742161
320680.0000000    0.2724755
320720.0000000    0.2764726
320760.0000000    0.2611863
320800.0000000    0.2798397
320840.0000000    0.2740167
320880.0000000    0.2722002
320920.0000000    0.2683841
320960.0000000    0.2546596
321000.0000000    0.2635119
321040.0000000    0.2578993
321080.0000000    0.2797657
321120.0000000    0.2671804
321160.0000000    0.2473034
321200.0000000    0.2653131
321240.0000000    0.2748875
321280.0000000    0.2860704
321320.0000000    0.2835469
321360.0000000    0.2720740
321400.0000000    0.2737976
321440.0000000    0.2735914
321480.0000000    0.2616489
321520.0000000    0.2763763
321560.0000000    0.2515616
321600.0000000    0.2754510
321640.0000000    0.2765472
321680.0000000    0.2695705
321720.0000000    0.2772301
321760.0000000    0.2563626
321800.0000000    0.2746128
321840.0000000    0.2813931
321880.0000000    0.2759263
321920.0000000    0.2841436
321960.0000000    0.2778919
322000.0000000    0.2918989
322040.0000000    0.2898007
322080.0000000    0.2798861
322120.0000000    0.2920997
322160.0000000    0.2859179
322200.0000000    0.2837972
322240.0000000    0.2898991
322280.0000000    0.2732166
322320.0000000    0.2711032
322360.0000000    0.2712413
322400.0000000    0.2760334
322440.0000000    0.2817503
322480.0000000    0.2674631
322520.0000000    0.2743178
322560.0000000    0.2909201
322600.0000000    0.2734433
322640.0000000    0.2911451
322680.0000000    0.2774224
322720.0000000    0.2768566
322760.0000000    0.2726792
322800.0000000    0.3020284
322840.0000000    0.2660397
322880.0000000    0.2838853
322920.0000000    0.2779585
322960.0000000    0.3057546
323000.0000000    0.3009508
323040.0000000    0.2773630
323080.0000000    0.2853621
323120.0000000    0.2950214
323160.0000000    0.3097593
323200.0000000    0.2993566
323240.0000000    0.2946563
323280.0000000    0.2934488
323320.0000000    0.2687037
323360.0000000    0.2994660
323400.0000000    0.2913204
323440.0000000    0.2907944
323480.0000000    0.3012631
323520.0000000    0.2738951
323560.0000000    0.2671320
323600.0000000    0.2762895
323640.0000000    0.2677224
323680.0000000    0.2720851
323720.0000000    0.2732075
323760.0000000    0.2900771
323800.0000000    0.2891702
323840.0000000    0.2750491
323880.0000000    0.2906741
323920.0000000    0.2950977
323960.0000000    0.3012393
324000.0000000    0.2780384
324040.0000000    0.2621886
324080.0000000    0.2623616
324120.0000000    0.2817936
324160.0000000    0.2662553
324200.0000000    0.2706371
324240.0000000    0.2976717
324280.0000000    0.2852337
324320.0000000    0.2608089
324360.0000000    0.2615344
324400.0000000    0.2574288
324440.0000000    0.2808190
324480.0000000    0.2788748
324520.0000000    0.2707293
324560.0000000    0.2667574
324600.0000000    0.2734238
324640.0000000    0.2725640
324680.0000000    0.2959139
324720.0000000    0.2834654
324760.0000000    0.2715705
324800.0000000    0.2783456
324840.0000000    0.2926654
324880.0000000    0.2733768
324920.0000000    0.2865712
324960.0000000    0.2664845
325000.0000000    0.2896045
325040.0000000    0.2788354
325080.0000000    0.2723869
325120.0000000    0.2761257
325160.0000000    0.2545564
325200.0000000    0.2769849
325240.0000000    0.2796984
325280.0000000    0.2798838
325320.0000000    0.2593590
325360.0000000    0.2805855
325400.0000000    0.2665282
325440.0000000    0.2438018
325480.0000000    0.2804246
325520.0000000    0.2799720
325560.0000000    0.2534711
325600.0000000    0.2494375
325640.0000000    0.2466483
325680.0000000    0.2648527
325720.0000000    0.2648544
325760.0000000    0.2562163
325800.0000000    0.2614135
325840.0000000    0.2633719
325880.0000000    0.2688227
325920.0000000    0.2666089
325960.0000000    0.2750396
326000.0000000    0.2771288
326040.0000000    0.2710443
326080.0000000    0.2621637
326120.0000000    0.2463295
326160.0000000    0.2549354
326200.0000000    0.2780255
326240.0000000    0.2796692
326280.0000000    0.2669694
326320.0000000    0.2700636
326360.0000000    0.2715591
326400.0000000    0.2744878
326440.0000000    0.2712376
326480.0000000    0.2758023
326520.0000000    0.2713015
326560.0000000    0.2550904
326600.0000000    0.2602101
326640.0000000    0.2645547
326680.0000000    0.2558130
326720.0000000    0.2713567
326760.0000000    0.2916366
326800.0000000    0.2846667
326840.0000000    0.2801741
326880.0000000    0.2822274
326920.0000000    0.2849075
326960.0000000    0.2781849
327000.0000000    0.2748249
327040.0000000    0.2768506
327080.0000000    0.2904352
327120.0000000    0.2831892
327160.0000000    0.2997367
327200.0000000    0.2644338
327240.0000000    0.2821136
327280.0000000    0.2683589
327320.0000000    0.2713839
327360.0000000    0.2837930
327400.0000000    0.2608040
327440.0000000    0.2950523
327480.0000000    0.2665952
327520.0000000    0.2695146
327560.0000000    0.2656755
327600.0000000    0.2757691
327640.0000000    0.2704388
327680.0000000    0.2769191
327720.0000000    0.2657423
327760.0000000    0.2665665
327800.0000000    0.2791399
327840.0000000    0.2729719
327880.0000000    0.2536205
327920.0000000    0.2611065
327960.0000000    0.2503255
328000.0000000    0.2678380
328040.0000000    0.2664574
328080.0000000    0.2732302
328120.0000000    0.2537183
328160.0000000    0.2690437
328200.0000000    0.2599655
328240.0000000    0.2841070
328280.0000000    0.2696934
328320.0000000    0.2790661
328360.0000000    0.2917973
328400.0000000    0.2916715
328440.0000000    0.2723844
328480.0000000    0.2565817
328520.0000000    0.2694800
328560.0000000    0.2456598
328600.0000000    0.2551384
328640.0000000    0.2700205
328680.0000000    0.2556763
328720.0000000    0.2835375
328760.0000000    0.2665103
328800.0000000    0.2857729
328840.0000000    0.3067960
328880.0000000    0.2781184
328920.0000000    0.2595071
328960.0000000    0.2635781
329000.0000000    0.2676608
329040.0000000    0.2580520
329080.0000000    0.2888460
329120.0000000    0.2747950
329160.0000000    0.2767243
329200.0000000    0.2646837
329240.0000000    0.2769574
329280.0000000    0.2775500
329320.0000000    0.2841131
329360.0000000    0.3156909
329400.0000000    0.2690230
329440.0000000    0.2842042
329480.0000000    0.2823165
329520.0000000    0.2695013
329560.0000000    0.2952566
329600.0000000    0.2713129
329640.0000000    0.2804983
329680.0000000    0.2657662
329720.0000000    0.2799496
329760.0000000    0.2688419
329800.0000000    0.2783709
329840.0000000    0.2562338
329880.0000000    0.2586302
329920.0000000    0.2729960
329960.0000000    0.3036740
330000.0000000    0.2697209
330040.0000000    0.2924313
330080.0000000    0.2829385
330120.0000000    0.2945627
330160.0000000    0.2956136
330200.0000000    0.2748285
330240.0000000    0.2908173
330280.0000000    0.2918021
330320.0000000    0.2723763
330360.0000000    0.2671258
330400.0000000    0.2719673
330440.0000000    0.2690552
330480.0000000    0.2658300
330520.0000000    0.2677729
330560.0000000    0.2775336
330600.0000000    0.2945373
330640.0000000    0.2848575
330680.0000000    0.2637245
330720.0000000    0.2884571
330760.0000000    0.3028598
330800.0000000    0.2851648
330840.0000000    0.2952197
330880.0000000    0.2725424
330920.0000000    0.2827994
330960.0000000    0.2507534
331000.0000000    0.2673723
331040.0000000    0.2793595
331080.0000000    0.2576998
331120.0000000    0.2754416
331160.0000000    0.2847889
331200.0000000    0.2857768
331240.0000000    0.2672487
331280.0000000    0.2720769
331320.0000000    0.2855766
331360.0000000    0.2612037
331400.0000000    0.2887473
331440.0000000    0.2705417
331480.0000000    0.2569433
331520.0000000    0.2846031
331560.0000000    0.2861314
331600.0000000    0.2845808
331640.0000000    0.2617252
331680.0000000    0.2720714
331720.0000000    0.2888158
331760.0000000    0.2538939
331800.0000000    0.2514425
331840.0000000    0.2687724
331880.0000000    0.2762324
331920.0000000    0.2769862
331960.0000000    0.2878419
332000.0000000    0.2918675
332040.0000000    0.2664985
332080.0000000    0.2621263
332120.0000000    0.2806762
332160.0000000    0.2941786
332200.0000000    0.2862940
332240.0000000    0.2909593
332280.0000000    0.2846117
332320.0000000    0.2874533
332360.0000000    0.2828634
332400.0000000    0.2817211
332440.0000000    0.2819310
332480.0000000    0.2762097
332520.0000000    0.3000627
332560.0000000    0.2845048
332600.0000000    0.2874837
332640.0000000    0.2884135
332680.0000000    0.2827740
332720.0000000    0.2687390
332760.0000000    0.2842021
332800.0000000    0.2602976
332840.0000000    0.2761368
332880.0000000    0.2724222
332920.0000000    0.2714920
332960.0000000    0.2713678
333000.0000000    0.2669037
333040.0000000    0.2572163
333080.0000000    0.2827885
333120.0000000    0.2769316
333160.0000000    0.2945384
333200.0000000    0.2741266
333240.0000000    0.2603957
333280.0000000    0.2805566
333320.0000000    0.2790549
333360.0000000    0.2573479
333400.0000000    0.2653912
333440.0000000    0.2587067
333480.0000000    0.2587861
333520.0000000    0.2484646
333560.0000000    0.2489053
333600.0000000    0.2657803
333640.0000000    0.2509845
333680.0000000    0.2694070
333720.0000000    0.2700090
333760.0000000    0.2782455
333800.0000000    0.2701813
333840.0000000    0.2778296
333880.0000000    0.2589087
333920.0000000    0.2757983
333960.0000000    0.2456920
334000.0000000    0.2582786
334040.0000000    0.2577799
334080.0000000    0.2565679
334120.0000000    0.2709428
334160.0000000    0.2604638
334200.0000000    0.2841992
334240.0000000    0.2645083
334280.0000000    0.2631652
334320.0000000    0.2836250
334360.0000000    0.2731851
334400.0000000    0.2841902
334440.0000000    0.2710137
334480.0000000    0.2733949
334520.0000000    0.2830591
334560.0000000    0.2798184
334600.0000000    0.2643722
334640.0000000    0.2687203
334680.0000000    0.2675994
334720.0000000    0.2829090
334760.0000000    0.2766222
334800.0000000    0.2675893
334840.0000000    0.2534602
334880.0000000    0.2612940
334920.0000000    0.2809891
334960.0000000    0.2613569
335000.0000000    0.2643356
335040.0000000    0.2780004
335080.0000000    0.2513462
335120.0000000    0.2553630
335160.0000000    0.2509673
335200.0000000    0.2514807
335240.0000000    0.2681600
335280.0000000    0.2560266
335320.0000000    0.2658906
335360.0000000    0.2644916
335400.0000000    0.2619055
335440.0000000    0.2552915
335480.0000000    0.2719337
335520.0000000    0.2535678
335560.0000000    0.2610188
335600.0000000    0.3011229
335640.0000000    0.2853183
335680.0000000    0.2695389
335720.0000000    0.2723720
335760.0000000    0.2923608
335800.0000000    0.2833835
335840.0000000    0.2773373
335880.0000000    0.2707111
335920.0000000    0.2817295
335960.0000000    0.2948723
336000.0000000    0.3268138
336040.0000000    0.2829585
336080.0000000    0.2839303
336120.0000000    0.2742836
336160.0000000    0.2838050
336200.0000000    0.2780084
336240.0000000    0.2748542
336280.0000000    0.2856991
336320.0000000    0.2836417
336360.0000000    0.2772836
336400.0000000    0.2725527
336440.0000000    0.2879640
336480.0000000    0.2438090
336520.0000000    0.2481831
336560.0000000    0.2543020
336600.0000000    0.2609289
336640.0000000    0.2681807
336680.0000000    0.2662908
336720.0000000    0.2732857
336760.0000000    0.2808033
336800.0000000    0.2851058
336840.0000000    0.2786758
336880.0000000    0.2875099
336920.0000000    0.2446923
336960.0000000    0.2745874
337000.0000000    0.2631387
337040.0000000    0.2885138
337080.0000000    0.2867028
337120.0000000    0.2875546
337160.0000000    0.2851444
337200.0000000    0.2856857
337240.0000000    0.2859378
337280.0000000    0.2764913
337320.0000000    0.2807624
337360.0000000    0.2936304
337400.0000000    0.2872559
337440.0000000    0.2766110
337480.0000000    0.2977342
337520.0000000    0.2728485
337560.0000000    0.2758043
337600.0000000    0.2986176
337640.0000000    0.2956447
337680.0000000    0.2797192
337720.0000000    0.2764298
337760.0000000    0.3006807
337800.0000000    0.2978104
337840.0000000    0.3016895
337880.0000000    0.2857437
337920.0000000    0.2818431
337960.0000000    0.2949029
338000.0000000    0.2717143
338040.0000000    0.2717969
338080.0000000    0.2760779
338120.0000000    0.2880810
338160.0000000    0.2885979
338200.0000000    0.2788542
338240.0000000    0.2776583
338280.0000000    0.2635780
338320.0000000    0.2829016
338360.0000000    0.2710658
338400.0000000    0.2650518
338440.0000000    0.2819916
338480.0000000    0.2905662
338520.0000000    0.2658405
338560.0000000    0.2716077
338600.0000000    0.2625690
338640.0000000    0.2839986
338680.0000000    0.2514631
338720.0000000    0.2736582
338760.0000000    0.2644169
338800.0000000    0.2579375
338840.0000000    0.2585135
338880.0000000    0.2796633
338920.0000000    0.2888075
338960.0000000    0.3010451
339000.0000000    0.2822078
339040.0000000    0.2790189
339080.0000000    0.2837429
339120.0000000    0.2993880
339160.0000000    0.2839641
339200.0000000    0.2838234
339240.0000000    0.3085955
339280.0000000    0.2770779
339320.0000000    0.2936850
339360.0000000    0.2652603
339400.0000000    0.2702253
339440.0000000    0.2919326
339480.0000000    0.2766064
339520.0000000    0.2964907
339560.0000000    0.3007877
339600.0000000    0.2878635
339640.0000000    0.2719398
339680.0000000    0.2966793
339720.0000000    0.2923032
339760.0000000    0.2935579
339800.0000000    0.2533285
339840.0000000    0.2628110
339880.0000000    0.2641370
339920.0000000    0.2632445
339960.0000000    0.2598120
340000.0000000    0.2966457
340040.0000000    0.2926423
340080.0000000    0.2953111
340120.0000000    0.2882633
340160.0000000    0.3083094
340200.0000000    0.2708025
340240.0000000    0.3148046
340280.0000000    0.2975123
340320.0000000    0.2730191
340360.0000000    0.2665394
340400.0000000    0.2977945
340440.0000000    0.2883422
340480.0000000    0.2576126
340520.0000000    0.2838674
340560.0000000    0.2850821
340600.0000000    0.2740042
340640.0000000    0.3064580
340680.0000000    0.2887589
340720.0000000    0.2961330
340760.0000000    0.2757575
340800.0000000    0.2766387
340840.0000000    0.2794806
340880.0000000    0.2828073
340920.0000000    0.2558818
340960.0000000    0.2569340
341000.0000000    0.2508933
341040.0000000    0.2771592
341080.0000000    0.2698425
341120.0000000    0.2489263
341160.0000000    0.2781686
341200.0000000    0.2468551
341240.0000000    0.2631394
341280.0000000    0.2704335
341320.0000000    0.2753574
341360.0000000    0.2604909
341400.0000000    0.2746696
341440.0000000    0.2789803
341480.0000000    0.2819488
341520.0000000    0.2686376
341560.0000000    0.2807542
341600.0000000    0.2820636
341640.0000000    0.2810192
341680.0000000    0.2795038
341720.0000000    0.2649993
341760.0000000    0.2505880
341800.0000000    0.2706284
341840.0000000    0.2702914
341880.0000000    0.2788409
341920.0000000    0.3011630
341960.0000000    0.2755215
342000.0000000    0.2759627
342040.0000000    0.2786558
342080.0000000    0.2995128
342120.0000000    0.3121085
342160.0000000    0.2821181
342200.0000000    0.2753524
342240.0000000    0.2732426
342280.0000000    0.2888092
342320.0000000    0.2599822
342360.0000000    0.2771055
342400.0000000    0.2663926
342440.0000000    0.2876613
342480.0000000    0.2784500
342520.0000000    0.2778670
342560.0000000    0.2712911
342600.0000000    0.2527972
342640.0000000    0.2409617
342680.0000000    0.2582382
342720.0000000    0.2981472
342760.0000000    0.2727677
342800.0000000    0.2668721
342840.0000000    0.2675796
342880.0000000    0.2832600
342920.0000000    0.2615870
342960.0000000    0.2768294
343000.0000000    0.2932149
343040.0000000    0.2810161
343080.0000000    0.2736982
343120.0000000    0.2837299
343160.0000000    0.2805760
343200.0000000    0.2660747
343240.0000000    0.2815347
343280.0000000    0.2769355
343320.0000000    0.2750602
343360.0000000    0.2896662
343400.0000000    0.2936181
343440.0000000    0.2895775
343480.0000000    0.2663075
343520.0000000    0.2684842
343560.0000000    0.2736909
343600.0000000    0.2989755
343640.0000000    0.2915627
343680.0000000    0.2959440
343720.0000000    0.2953923
343760.0000000    0.2936934
343800.0000000    0.2938601
343840.0000000    0.2753652
343880.0000000    0.2544210
343920.0000000    0.2671496
343960.0000000    0.2828813
344000.0000000    0.2817846
344040.0000000    0.2844806
344080.0000000    0.2830042
344120.0000000    0.2686003
344160.0000000    0.2799331
344200.0000000    0.2690177
344240.0000000    0.2728441
344280.0000000    0.2828071
344320.0000000    0.2799189
344360.0000000    0.2767294
344400.0000000    0.2564025
344440.0000000    0.2650364
344480.0000000    0.2744543
344520.0000000    0.2791361
344560.0000000    0.2837364
344600.0000000    0.2708478
344640.0000000    0.2653603
344680.0000000    0.2782468
344720.0000000    0.2803955
344760.0000000    0.2896047
344800.0000000    0.2684612
344840.0000000    0.2736122
344880.0000000    0.2664970
344920.0000000    0.2466686
344960.0000000    0.2653170
345000.0000000    0.2612204
345040.0000000    0.2811106
345080.0000000    0.2813758
345120.0000000    0.2693731
345160.0000000    0.2667874
345200.0000000    0.2873729
345240.0000000    0.2901666
345280.0000000    0.2782702
345320.0000000    0.2777386
345360.0000000    0.2567165
345400.0000000    0.2625090
345440.0000000    0.2701925
345480.0000000    0.2862604
345520.0000000    0.2535689
345560.0000000    0.2789083
345600.0000000    0.2632346
345640.0000000    0.2693413
345680.0000000    0.2607488
345720.0000000    0.2500659
345760.0000000    0.2546729
345800.0000000    0.2700477
345840.0000000    0.2770065
345880.0000000    0.2604170
345920.0000000    0.2532650
345960.0000000    0.2637647
346000.0000000    0.2791611
346040.0000000    0.3019524
346080.0000000    0.2931272
346120.0000000    0.2932369
346160.0000000    0.2772540
346200.0000000    0.3000899
346240.0000000    0.2895061
346280.0000000    0.3039550
346320.0000000    0.2886729
346360.0000000    0.3037564
346400.0000000    0.2849808
346440.0000000    0.3053326
346480.0000000    0.2910644
346520.0000000    0.2730092
346560.0000000    0.2817192
346600.0000000    0.2882197
346640.0000000    0.2826672
346680.0000000    0.2570197
346720.0000000    0.2709462
346760.0000000    0.2857500
346800.0000000    0.2763234
346840.0000000    0.2697223
346880.0000000    0.2702152
346920.0000000    0.2846519
346960.0000000    0.2827830
347000.0000000    0.2713059
347040.0000000    0.2861813
347080.0000000    0.2688071
347120.0000000    0.2893026
347160.0000000    0.2800092
347200.0000000    0.2843441
347240.0000000    0.2919171
347280.0000000    0.2743289
347320.0000000    0.2651021
347360.0000000    0.2837106
347400.0000000    0.2839994
347440.0000000    0.2849418
347480.0000000    0.2575375
347520.0000000    0.2794750
347560.0000000    0.2699748
347600.0000000    0.2851626
347640.0000000    0.2782812
347680.0000000    0.2749702
347720.0000000    0.2770445
347760.0000000    0.2696476
347800.0000000    0.2729415
347840.0000000    0.2802601
347880.0000000    0.2664714
347920.0000000    0.2672698
347960.0000000    0.2642511
348000.0000000    0.2643604
348040.0000000    0.2694660
348080.0000000    0.2852066
348120.0000000    0.2756097
348160.0000000    0.2726587
348200.0000000    0.2756797
348240.0000000    0.2710925
348280.0000000    0.2606722
348320.0000000    0.2447246
348360.0000000    0.2715812
348400.0000000    0.2697796
348440.0000000    0.2761980
348480.0000000    0.2799200
348520.0000000    0.2808939
348560.0000000    0.2648922
348600.0000000    0.2749791
348640.0000000    0.2872083
348680.0000000    0.2722081
348720.0000000    0.2801497
348760.0000000    0.2945558
348800.0000000    0.2800674
348840.0000000    0.2757303
348880.0000000    0.2770807
348920.0000000    0.2794395
348960.0000000    0.2746873
349000.0000000    0.2558477
349040.0000000    0.2786230
349080.0000000    0.2782444
349120.0000000    0.2827671
349160.0000000    0.2862357
349200.0000000    0.2646141
349240.0000000    0.2880224
349280.0000000    0.2788935
349320.0000000    0.2721269
349360.0000000    0.2653705
349400.0000000    0.2777994
349440.0000000    0.2779077
349480.0000000    0.2703526
349520.0000000    0.2803784
349560.0000000    0.2691159
349600.0000000    0.2833319
349640.0000000    0.2789940
349680.0000000    0.2800330
349720.0000000    0.2772881
349760.0000000    0.2690908
349800.0000000    0.2816857
349840.0000000    0.2941525
349880.0000000    0.3124651
349920.0000000    0.2678257
349960.0000000    0.2772155
350000.0000000    0.2733692
350040.0000000    0.2753946
350080.0000000    0.2545187
350120.0000000    0.2606993
350160.0000000    0.2694803
350200.0000000    0.2786103
350240.0000000    0.2894331
350280.0000000    0.2861389
350320.0000000    0.2564809
350360.0000000    0.2755705
350400.0000000    0.2783170
350440.0000000    0.2544224
350480.0000000    0.2735567
350520.0000000    0.2817473
350560.0000000    0.2656865
350600.0000000    0.2641834
350640.0000000    0.2563345
350680.0000000    0.2739558
350720.0000000    0.2591909
350760.0000000    0.2589639
350800.0000000    0.2571801
350840.0000000    0.2789342
350880.0000000    0.2714563
350920.0000000    0.2755111
350960.0000000    0.2615240
351000.0000000    0.2566306
351040.0000000    0.2692787
351080.0000000    0.2719172
351120.0000000    0.2649353
351160.0000000    0.3000212
351200.0000000    0.2848063
351240.0000000    0.2943178
351280.0000000    0.2885464
351320.0000000    0.3006623
351360.0000000    0.2817895
351400.0000000    0.3068070
351440.0000000    0.2807117
351480.0000000    0.2594173
351520.0000000    0.2557182
351560.0000000    0.2726142
351600.0000000    0.2744496
351640.0000000    0.2798892
351680.0000000    0.2748746
351720.0000000    0.2718830
351760.0000000    0.2518636
351800.0000000    0.2703419
351840.0000000    0.2675745
351880.0000000    0.2789305
351920.0000000    0.2715749
351960.0000000    0.2583521
352000.0000000    0.2696176
352040.0000000    0.2551682
352080.0000000    0.2986643
352120.0000000    0.2742286
352160.0000000    0.2672429
352200.0000000    0.2980181
352240.0000000    0.2622663
352280.0000000    0.2802449
352320.0000000    0.2802808
352360.0000000    0.2692369
352400.0000000    0.2893913
352440.0000000    0.2710840
352480.0000000    0.2643396
352520.0000000    0.2599305
352560.0000000    0.2591417
352600.0000000    0.2444333
352640.0000000    0.2695597
352680.0000000    0.2759795
352720.0000000    0.2563811
352760.0000000    0.2648972
352800.0000000    0.2625580
352840.0000000    0.2518868
352880.0000000    0.2739075
352920.0000000    0.2545414
352960.0000000    0.2621590
353000.0000000    0.2654015
353040.0000000    0.2745043
353080.0000000    0.2715725
353120.0000000    0.2518271
353160.0000000    0.2922753
353200.0000000    0.2878721
353240.0000000    0.3053190
353280.0000000    0.2821434
353320.0000000    0.2858724
353360.0000000    0.2748782
353400.0000000    0.2609503
353440.0000000    0.2668429
353480.0000000    0.2596158
353520.0000000    0.2603166
353560.0000000    0.2645027
353600.0000000    0.2664751
353640.0000000    0.2639723
353680.0000000    0.2411579
353720.0000000    0.2480395
353760.0000000    0.2684003
353800.0000000    0.2705899
353840.0000000    0.2882992
353880.0000000    0.2912085
353920.0000000    0.2667485
353960.0000000    0.2576962
354000.0000000    0.2623992
354040.0000000    0.2763338
354080.0000000    0.2850214
354120.0000000    0.2685097
354160.0000000    0.2834414
354200.0000000    0.2567702
354240.0000000    0.2472105
354280.0000000    0.2472112
354320.0000000    0.2459868
354360.0000000    0.2515393
354400.0000000    0.2477691
354440.0000000    0.2830579
354480.0000000    0.2640949
354520.0000000    0.2662811
354560.0000000    0.2747962
354600.0000000    0.2782082
354640.0000000    0.2841514
354680.0000000    0.2908987
354720.0000000    0.2982766
354760.0000000    0.2976983
354800.0000000    0.3019630
354840.0000000    0.2702025
354880.0000000    0.3025744
354920.0000000    0.2818471
354960.0000000    0.2771705
355000.0000000    0.2881764
355040.0000000    0.2994637
355080.0000000    0.2691608
355120.0000000    0.2726826
355160.0000000    0.2907240
355200.0000000    0.2864186
355240.0000000    0.3012750
355280.0000000    0.2653471
355320.0000000    0.2763061
355360.0000000    0.2778188
355400.0000000    0.2621604
355440.0000000    0.2677203
355480.0000000    0.2993848
355520.0000000    0.2963399
355560.0000000    0.2570841
355600.0000000    0.2773578
355640.0000000    0.2961901
355680.0000000    0.2862089
355720.0000000    0.2904334
355760.0000000    0.2644141
355800.0000000    0.2735159
355840.0000000    0.2643931
355880.0000000    0.2663994
355920.0000000    0.2835569
355960.0000000    0.2860866
356000.0000000    0.2840752
356040.0000000    0.2740494
356080.0000000    0.2875794
356120.0000000    0.2502400
356160.0000000    0.2712078
356200.0000000    0.2559642
356240.0000000    0.2557152
356280.0000000    0.2799548
356320.0000000    0.2597038
356360.0000000    0.2622623
356400.0000000    0.2827023
356440.0000000    0.2777079
356480.0000000    0.2640097
356520.0000000    0.2794284
356560.0000000    0.2779382
356600.0000000    0.2805535
356640.0000000    0.2651465
356680.0000000    0.2756411
356720.0000000    0.2703623
356760.0000000    0.2915897
356800.0000000    0.2745701
356840.0000000    0.2762175
356880.0000000    0.2412061
356920.0000000    0.2389272
356960.0000000    0.2419019
357000.0000000    0.2484416
357040.0000000    0.2291075
357080.0000000    0.2481843
357120.0000000    0.2542244
357160.0000000    0.2457301
357200.0000000    0.2599895
357240.0000000    0.2654694
357280.0000000    0.2651800
357320.0000000    0.2538069
357360.0000000    0.2628623
357400.0000000    0.2756729
357440.0000000    0.2602838
357480.0000000    0.2714873
357520.0000000    0.2737042
357560.0000000    0.2803849
357600.0000000    0.2935990
357640.0000000    0.2679447
357680.0000000    0.2374956
357720.0000000    0.2739710
357760.0000000    0.2369371
357800.0000000    0.2573503
357840.0000000    0.2784503
357880.0000000    0.2897432
357920.0000000    0.2948059
357960.0000000    0.2742448
358000.0000000    0.2638376
358040.0000000    0.2876523
358080.0000000    0.2995000
358120.0000000    0.2920498
358160.0000000    0.2927741
358200.0000000    0.2785590
358240.0000000    0.2993878
358280.0000000    0.2899545
358320.0000000    0.2919748
358360.0000000    0.2683009
358400.0000000    0.2861403
358440.0000000    0.2436563
358480.0000000    0.2667877
358520.0000000    0.2712051
358560.0000000    0.2857378
358600.0000000    0.2800835
358640.0000000    0.2795012
358680.0000000    0.2853842
358720.0000000    0.2698569
358760.0000000    0.2908729
358800.0000000    0.2787577
358840.0000000    0.2683514
358880.0000000    0.2815767
358920.0000000    0.2551872
358960.0000000    0.2641185
359000.0000000    0.2747486
359040.0000000    0.2813313
359080.0000000    0.2747360
359120.0000000    0.2856559
359160.0000000    0.2677562
359200.0000000    0.2806377
359240.0000000    0.2881600
359280.0000000    0.2975235
359320.0000000    0.3017906
359360.0000000    0.2759769
359400.0000000    0.2816491
359440.0000000    0.2603421
359480.0000000    0.2833794
359520.0000000    0.3158150
359560.0000000    0.2995377
359600.0000000    0.2862900
359640.0000000    0.2876243
359680.0000000    0.2791762
359720.0000000    0.2837767
359760.0000000    0.2794659
359800.0000000    0.2715344
359840.0000000    0.2643487
359880.0000000    0.2744293
359920.0000000    0.2977305
359960.0000000    0.2742461
360000.0000000    0.2688651
360040.0000000    0.2988700
360080.0000000    0.2878476
360120.0000000    0.2805725
360160.0000000    0.2739194
360200.0000000    0.2817406
360240.0000000    0.2839025
360280.0000000    0.2752140
360320.0000000    0.2759691
360360.0000000    0.2768848
360400.0000000    0.2672060
360440.0000000    0.2738923
360480.0000000    0.2762426
360520.0000000    0.2887128
360560.0000000    0.2678337
360600.0000000    0.2669004
360640.0000000    0.2744847
360680.0000000    0.2721255
360720.0000000    0.2744208
360760.0000000    0.2719156
360800.0000000    0.2831502
360840.0000000    0.2833600
360880.0000000    0.2850544
360920.0000000    0.2815385
360960.0000000    0.2773280
361000.0000000    0.2815780
361040.0000000    0.2796347
361080.0000000    0.2684129
361120.0000000    0.2882220
361160.0000000    0.2758916
361200.0000000    0.2719893
361240.0000000    0.2771192
361280.0000000    0.2738144
361320.0000000    0.2655713
361360.0000000    0.2492878
361400.0000000    0.2452520
361440.0000000    0.2575613
361480.0000000    0.2569537
361520.0000000    0.2575974
361560.0000000    0.2709274
361600.0000000    0.2676047
361640.0000000    0.2570650
361680.0000000    0.2561995
361720.0000000    0.2688702
361760.0000000    0.2616237
361800.0000000    0.2689325
361840.0000000    0.2807275
361880.0000000    0.2743116
361920.0000000    0.2677253
361960.0000000    0.2724625
362000.0000000    0.2686304
362040.0000000    0.2985419
362080.0000000    0.2809007
362120.0000000    0.2776481
362160.0000000    0.2959849
362200.0000000    0.2741784
362240.0000000    0.2785722
362280.0000000    0.2893060
362320.0000000    0.2752181
362360.0000000    0.2780546
362400.0000000    0.2671766
362440.0000000    0.2511353
362480.0000000    0.2527467
362520.0000000    0.2579168
362560.0000000    0.2766153
362600.0000000    0.2612357
362640.0000000    0.2805709
362680.0000000    0.3027874
362720.0000000    0.2652613
362760.0000000    0.2686229
362800.0000000    0.2652166
362840.0000000    0.2494522
362880.0000000    0.2808430
362920.0000000    0.2655576
362960.0000000    0.2827314
363000.0000000    0.2773913
363040.0000000    0.2765764
363080.0000000    0.2748131
363120.0000000    0.2624791
363160.0000000    0.2770487
363200.0000000    0.2707060
363240.0000000    0.2646101
363280.0000000    0.2798124
363320.0000000    0.2788450
363360.0000000    0.2681159
363400.0000000    0.2746818
363440.0000000    0.2863856
363480.0000000    0.2480210
363520.0000000    0.2595577
363560.0000000    0.2818330
363600.0000000    0.2739167
363640.0000000    0.2781346
363680.0000000    0.3138219
363720.0000000    0.2885500
363760.0000000    0.2992203
363800.0000000    0.2833050
363840.0000000    0.2919881
363880.0000000    0.2947040
363920.0000000    0.2582625
363960.0000000    0.2871592
364000.0000000    0.2716206
364040.0000000    0.2754355
364080.0000000    0.2866770
364120.0000000    0.2801980
364160.0000000    0.2748050
364200.0000000    0.2820832
364240.0000000    0.2940782
364280.0000000    0.2891602
364320.0000000    0.2824693
364360.0000000    0.2869272
364400.0000000    0.2739238
364440.0000000    0.2795456
364480.0000000    0.2710204
364520.0000000    0.2692431
364560.0000000    0.3112229
364600.0000000    0.2978804
364640.0000000    0.3040385
364680.0000000    0.2876786
364720.0000000    0.2928565
364760.0000000    0.2821784
364800.0000000    0.2915236
364840.0000000    0.2857513
364880.0000000    0.3001522
364920.0000000    0.2747771
364960.0000000    0.2967456
365000.0000000    0.2751388
365040.0000000    0.2796747
365080.0000000    0.2649028
365120.0000000    0.2635948
365160.0000000    0.2750968
365200.0000000    0.2720071
365240.0000000    0.2727289
365280.0000000    0.2707894
365320.0000000    0.2813244
365360.0000000    0.2521191
365400.0000000    0.2535793
365440.0000000    0.2845853
365480.0000000    0.2568539
365520.0000000    0.2652094
365560.0000000    0.2599369
365600.0000000    0.2525867
365640.0000000    0.2561249
365680.0000000    0.2974111
365720.0000000    0.2908992
365760.0000000    0.2668491
365800.0000000    0.2842357
365840.0000000    0.2606027
365880.0000000    0.2712097
365920.0000000    0.2775334
365960.0000000    0.2794456
366000.0000000    0.2641107
366040.0000000    0.2680795
366080.0000000    0.2732513
366120.0000000    0.2612403
366160.0000000    0.2713681
366200.0000000    0.2456779
366240.0000000    0.2629108
366280.0000000    0.2616614
366320.0000000    0.2654338
366360.0000000    0.2562194
366400.0000000    0.2628771
366440.0000000    0.2821855
366480.0000000    0.2675889
366520.0000000    0.2718283
366560.0000000    0.2850599
366600.0000000    0.2655959
366640.0000000    0.2581075
366680.0000000    0.2786503
366720.0000000    0.2771996
366760.0000000    0.2704750
366800.0000000    0.2621049
366840.0000000    0.2713733
366880.0000000    0.2702527
366920.0000000    0.2649714
366960.0000000    0.2508980
367000.0000000    0.2355675
367040.0000000    0.2698628
367080.0000000    0.2667527
367120.0000000    0.2543931
367160.0000000    0.2835934
367200.0000000    0.2626372
367240.0000000    0.2668426
367280.0000000    0.2741637
367320.0000000    0.2587150
367360.0000000    0.2690982
367400.0000000    0.2686533
367440.0000000    0.2860248
367480.0000000    0.2599026
367520.0000000    0.2700023
367560.0000000    0.2605383
367600.0000000    0.2752166
367640.0000000    0.2547565
367680.0000000    0.2633429
367720.0000000    0.2664283
367760.0000000    0.2667423
367800.0000000    0.2681861
367840.0000000    0.2742941
367880.0000000    0.2725587
367920.0000000    0.2611744
367960.0000000    0.2578635
368000.0000000    0.2707101
368040.0000000    0.2862124
368080.0000000    0.2942233
368120.0000000    0.2757064
368160.0000000    0.2511423
368200.0000000    0.2730026
368240.0000000    0.2568255
368280.0000000    0.2410048
368320.0000000    0.2688408
368360.0000000    0.2495080
368400.0000000    0.2594756
368440.0000000    0.2626112
368480.0000000    0.2722682
368520.0000000    0.2663512
368560.0000000    0.2850976
368600.0000000    0.2712289
368640.0000000    0.2670469
368680.0000000    0.2726910
368720.0000000    0.2838903
368760.0000000    0.2860562
368800.0000000    0.2722662
368840.0000000    0.2984761
368880.0000000    0.2784008
368920.0000000    0.2802760
368960.0000000    0.2731929
369000.0000000    0.2582479
369040.0000000    0.2584901
369080.0000000    0.2766216
369120.0000000    0.2857614
369160.0000000    0.2851717
369200.0000000    0.2885485
369240.0000000    0.2783644
369280.0000000    0.2830856
369320.0000000    0.2686877
369360.0000000    0.2872895
369400.0000000    0.2978036
369440.0000000    0.2738866
369480.0000000    0.2827357
369520.0000000    0.2960946
369560.0000000    0.2865132
369600.0000000    0.2835928
369640.0000000    0.2630937
369680.0000000    0.2724825
369720.0000000    0.2636663
369760.0000000    0.2734020
369800.0000000    0.2833955
369840.0000000    0.2648118
369880.0000000    0.2740393
369920.0000000    0.2624554
369960.0000000    0.2633573
370000.0000000    0.2648482
370040.0000000    0.2676564
370080.0000000    0.2456245
370120.0000000    0.2509136
370160.0000000    0.2548978
370200.0000000    0.2485130
370240.0000000    0.2817943
370280.0000000    0.2630116
370320.0000000    0.2578293
370360.0000000    0.2550151
370400.0000000    0.2599957
370440.0000000    0.2754506
370480.0000000    0.2611342
370520.0000000    0.2723362
370560.0000000    0.2918741
370600.0000000    0.2863379
370640.0000000    0.2749661
370680.0000000    0.2833352
370720.0000000    0.2751245
370760.0000000    0.2737376
370800.0000000    0.2554060
370840.0000000    0.2643972
370880.0000000    0.2769769
370920.0000000    0.2869210
370960.0000000    0.2867947
371000.0000000    0.2893099
371040.0000000    0.2737402
371080.0000000    0.2636188
371120.0000000    0.2674512
371160.0000000    0.2789456
371200.0000000    0.2627626
371240.0000000    0.2828837
371280.0000000    0.2846452
371320.0000000    0.2688159
371360.0000000    0.2664231
371400.0000000    0.2681725
371440.0000000    0.2592762
371480.0000000    0.2577973
371520.0000000    0.2560726
371560.0000000    0.2649709
371600.0000000    0.2873847
371640.0000000    0.2879581
371680.0000000    0.2704864
371720.0000000    0.2652765
371760.0000000    0.2478605
371800.0000000    0.2726872
371840.0000000    0.2541024
371880.0000000    0.2622927
371920.0000000    0.2713265
371960.0000000    0.2715410
372000.0000000    0.2564909
372040.0000000    0.2650775
372080.0000000    0.2769347
372120.0000000    0.2645488
372160.0000000    0.2812620
372200.0000000    0.2641019
372240.0000000    0.2629260
372280.0000000    0.2523737
372320.0000000    0.2637913
372360.0000000    0.2718711
372400.0000000    0.2628768
372440.0000000    0.2726009
372480.0000000    0.2676495
372520.0000000    0.2709498
372560.0000000    0.2576689
372600.0000000    0.2685990
372640.0000000    0.2880815
372680.0000000    0.2819408
372720.0000000    0.2746869
372760.0000000    0.2622964
372800.0000000    0.2585504
372840.0000000    0.2638244
372880.0000000    0.2718374
372920.0000000    0.2637506
372960.0000000    0.2676236
373000.0000000    0.2517739
373040.0000000    0.2497992
373080.0000000    0.2490130
373120.0000000    0.2640026
373160.0000000    0.2534968
373200.0000000    0.2540323
373240.0000000    0.2542729
373280.0000000    0.2569473
373320.0000000    0.2783249
373360.0000000    0.2813269
373400.0000000    0.2880229
373440.0000000    0.2854387
373480.0000000    0.2753785
373520.0000000    0.2812292
373560.0000000    0.2504780
373600.0000000    0.2705249
373640.0000000    0.2820884
373680.0000000    0.2661187
373720.0000000    0.2769049
373760.0000000    0.2888812
373800.0000000    0.2653762
373840.0000000    0.2613471
373880.0000000    0.2823009
373920.0000000    0.2945189
373960.0000000    0.2797793
374000.0000000    0.2698488
374040.0000000    0.2787327
374080.0000000    0.2650905
374120.0000000    0.3022619
374160.0000000    0.2910827
374200.0000000    0.2783774
374240.0000000    0.2975202
374280.0000000    0.3053630
374320.0000000    0.2915606
374360.0000000    0.2998452
374400.0000000    0.3017039
374440.0000000    0.2964672
374480.0000000    0.2934788
374520.0000000    0.2630344
374560.0000000    0.2690619
374600.0000000    0.2874404
374640.0000000    0.2746364
374680.0000000    0.2561731
374720.0000000    0.2837195
374760.0000000    0.2929134
374800.0000000    0.2925816
374840.0000000    0.2784390
374880.0000000    0.2856942
374920.0000000    0.2761951
374960.0000000    0.2687561
375000.0000000    0.2817975
375040.0000000    0.2779954
375080.0000000    0.2706029
375120.0000000    0.2542998
375160.0000000    0.2572507
375200.0000000    0.2898450
375240.0000000    0.2724675
375280.0000000    0.2785128
375320.0000000    0.2728825
375360.0000000    0.3056637
375400.0000000    0.2737308
375440.0000000    0.2758738
375480.0000000    0.2765682
375520.0000000    0.2798721
375560.0000000    0.2819220
375600.0000000    0.2710786
375640.0000000    0.2639803
375680.0000000    0.2692629
375720.0000000    0.2612368
375760.0000000    0.2706969
375800.0000000    0.2642674
375840.0000000    0.2677910
375880.0000000    0.2765854
375920.0000000    0.2714617
375960.0000000    0.2591496
376000.0000000    0.2644174
376040.0000000    0.2772816
376080.0000000    0.2588930
376120.0000000    0.2820151
376160.0000000    0.2885577
376200.0000000    0.2929471
376240.0000000    0.2835759
376280.0000000    0.2618006
376320.0000000    0.2698390
376360.0000000    0.2745922
376400.0000000    0.2613740
376440.0000000    0.2820680
376480.0000000    0.2938956
376520.0000000    0.3023967
376560.0000000    0.2832584
376600.0000000    0.2929463
376640.0000000    0.2806765
376680.0000000    0.2933795
376720.0000000    0.2809312
376760.0000000    0.3013264
376800.0000000    0.3007573
376840.0000000    0.2958291
376880.0000000    0.2819264
376920.0000000    0.2718578
376960.0000000    0.2990292
377000.0000000    0.2912539
377040.0000000    0.2965092
377080.0000000    0.2706925
377120.0000000    0.2930124
377160.0000000    0.2953734
377200.0000000    0.2825077
377240.0000000    0.2789906
377280.0000000    0.2975200
377320.0000000    0.3048514
377360.0000000    0.2879948
377400.0000000    0.2643095
377440.0000000    0.2608024
377480.0000000    0.2927807
377520.0000000    0.2759762
377560.0000000    0.2849973
377600.0000000    0.2730224
377640.0000000    0.2697649
377680.0000000    0.2809575
377720.0000000    0.2809624
377760.0000000    0.2943905
377800.0000000    0.2677282
377840.0000000    0.2862992
377880.0000000    0.2764824
377920.0000000    0.2714205
377960.0000000    0.2943407
378000.0000000    0.3013309
378040.0000000    0.2939707
378080.0000000    0.2954627
378120.0000000    0.2988293
378160.0000000    0.2990362
378200.0000000    0.2958180
378240.0000000    0.3070535
378280.0000000    0.3222155
378320.0000000    0.3022824
378360.0000000    0.2887437
378400.0000000    0.2903000
378440.0000000    0.3074601
378480.0000000    0.2818618
378520.0000000    0.2853627
378560.0000000    0.2924500
378600.0000000    0.2586314
378640.0000000    0.2594113
378680.0000000    0.2849697
378720.0000000    0.2689854
378760.0000000    0.2659392
378800.0000000    0.2738319
378840.0000000    0.2513077
378880.0000000    0.2791423
378920.0000000    0.2655309
378960.0000000    0.2799170
379000.0000000    0.2760288
379040.0000000    0.2755112
379080.0000000    0.2721266
379120.0000000    0.2566814
379160.0000000    0.2589272
379200.0000000    0.2722486
379240.0000000    0.2753823
379280.0000000    0.2711138
379320.0000000    0.3048517
379360.0000000    0.2919189
379400.0000000    0.2777720
379440.0000000    0.2875167
379480.0000000    0.2730488
379520.0000000    0.2637729
379560.0000000    0.2523811
379600.0000000    0.2576111
379640.0000000    0.2877291
379680.0000000    0.3080435
379720.0000000    0.2924768
379760.0000000    0.2791101
379800.0000000    0.2817295
379840.0000000    0.2741022
379880.0000000    0.2710955
379920.0000000    0.2990414
379960.0000000    0.2794226
380000.0000000    0.2647491
380040.0000000    0.2819771
380080.0000000    0.2625830
380120.0000000    0.2529758
380160.0000000    0.2499483
380200.0000000    0.2887706
380240.0000000    0.2920633
380280.0000000    0.2787993
380320.0000000    0.3059519
380360.0000000    0.2818129
380400.0000000    0.2699829
380440.0000000    0.2822818
380480.0000000    0.2907981
380520.0000000    0.2828766
380560.0000000    0.2978555
380600.0000000    0.3206034
380640.0000000    0.2944029
380680.0000000    0.2787346
380720.0000000    0.3011209
380760.0000000    0.2790631
380800.0000000    0.2732091
380840.0000000    0.2707772
380880.0000000    0.2926414
380920.0000000    0.2987844
380960.0000000    0.2917517
381000.0000000    0.2811976
381040.0000000    0.2826202
381080.0000000    0.2739536
381120.0000000    0.2939268
381160.0000000    0.2814064
381200.0000000    0.2833595
381240.0000000    0.2483245
381280.0000000    0.2617283
381320.0000000    0.2644678
381360.0000000    0.2645663
381400.0000000    0.2865442
381440.0000000    0.2646780
381480.0000000    0.2727585
381520.0000000    0.2482660
381560.0000000    0.2655556
381600.0000000    0.2524376
381640.0000000    0.2855118
381680.0000000    0.2839349
381720.0000000    0.2915270
381760.0000000    0.2921581
381800.0000000    0.2795944
381840.0000000    0.2745450
381880.0000000    0.2608130
381920.0000000    0.2646309
381960.0000000    0.2598653
382000.0000000    0.2776658
382040.0000000    0.2653510
382080.0000000    0.2762830
382120.0000000    0.2789572
382160.0000000    0.2513878
382200.0000000    0.2560788
382240.0000000    0.2476915
382280.0000000    0.2589251
382320.0000000    0.2702436
382360.0000000    0.2650566
382400.0000000    0.2554620
382440.0000000    0.3009260
382480.0000000    0.2777345
382520.0000000    0.2738435
382560.0000000    0.2703880
382600.0000000    0.2549257
382640.0000000    0.2673229
382680.0000000    0.2560733
382720.0000000    0.2593103
382760.0000000    0.2483187
382800.0000000    0.2559234
382840.0000000    0.2671767
382880.0000000    0.2728136
382920.0000000    0.2912295
382960.0000000    0.2716089
383000.0000000    0.2734437
383040.0000000    0.2762610
383080.0000000    0.2778240
383120.0000000    0.3048961
383160.0000000    0.2996218
383200.0000000    0.3041252
383240.0000000    0.2814837
383280.0000000    0.2846256
383320.0000000    0.2765281
383360.0000000    0.2854578
383400.0000000    0.2835759
383440.0000000    0.2911820
383480.0000000    0.2857857
383520.0000000    0.2931714
383560.0000000    0.2785368
383600.0000000    0.2929545
383640.0000000    0.3007736
383680.0000000    0.2775090
383720.0000000    0.2731716
383760.0000000    0.2725803
383800.0000000    0.3046042
383840.0000000    0.2731607
383880.0000000    0.2950248
383920.0000000    0.3100223
383960.0000000    0.2942151
384000.0000000    0.3008417
384040.0000000    0.3040625
384080.0000000    0.2827204
384120.0000000    0.3128434
384160.0000000    0.3045049
384200.0000000    0.2932983
384240.0000000    0.3059945
384280.0000000    0.2964871
384320.0000000    0.2825538
384360.0000000    0.3091228
384400.0000000    0.3072578
384440.0000000    0.3062121
384480.0000000    0.2771357
384520.0000000    0.2688662
384560.0000000    0.2919607
384600.0000000    0.3035510
384640.0000000    0.3009321
384680.0000000    0.2960594
384720.0000000    0.3134652
384760.0000000    0.3045110
384800.0000000    0.2915104
384840.0000000    0.3129418
384880.0000000    0.2684008
384920.0000000    0.2715564
384960.0000000    0.2876963
385000.0000000    0.2948233
385040.0000000    0.2738834
385080.0000000    0.2583456
385120.0000000    0.2586680
385160.0000000    0.2642215
385200.0000000    0.2722906
385240.0000000    0.2777732
385280.0000000    0.2884969
385320.0000000    0.2954075
385360.0000000    0.2751666
385400.0000000    0.2862398
385440.0000000    0.2781951
385480.0000000    0.2754945
385520.0000000    0.2980508
385560.0000000    0.2843885
385600.0000000    0.2824391
385640.0000000    0.2750970
385680.0000000    0.2961766
385720.0000000    0.2811923
385760.0000000    0.2929985
385800.0000000    0.2597612
385840.0000000    0.2735744
385880.0000000    0.2865833
385920.0000000    0.3016548
385960.0000000    0.2960146
386000.0000000    0.2680059
386040.0000000    0.2655955
386080.0000000    0.2933152
386120.0000000    0.2898364
386160.0000000    0.2801025
386200.0000000    0.3028472
386240.0000000    0.2922887
386280.0000000    0.3057718
386320.0000000    0.2656733
386360.0000000    0.2909242
386400.0000000    0.2745736
386440.0000000    0.2544693
386480.0000000    0.2796707
386520.0000000    0.2846695
386560.0000000    0.2823490
386600.0000000    0.2683297
386640.0000000    0.2692604
386680.0000000    0.2790889
386720.0000000    0.2992634
386760.0000000    0.2958070
386800.0000000    0.2594115
386840.0000000    0.2689283
386880.0000000    0.2529430
386920.0000000    0.2811758
386960.0000000    0.3110416
387000.0000000    0.2788797
387040.0000000    0.2709401
387080.0000000    0.2737877
387120.0000000    0.2858268
387160.0000000    0.2785497
387200.0000000    0.2807745
387240.0000000    0.3024238
387280.0000000    0.3148942
387320.0000000    0.3216039
387360.0000000    0.2992279
387400.0000000    0.2906345
387440.0000000    0.3055317
387480.0000000    0.2686813
387520.0000000    0.2820210
387560.0000000    0.2827692
387600.0000000    0.2764628
387640.0000000    0.2686712
387680.0000000    0.2616038
387720.0000000    0.2631137
387760.0000000    0.2760691
387800.0000000    0.2737544
387840.0000000    0.2872579
387880.0000000    0.2680630
387920.0000000    0.2698800
387960.0000000    0.2669164
388000.0000000    0.2683643
388040.0000000    0.2699259
388080.0000000    0.2724575
388120.0000000    0.2664884
388160.0000000    0.2735808
388200.0000000    0.2980192
388240.0000000    0.2832240
388280.0000000    0.2966955
388320.0000000    0.2945314
388360.0000000    0.2942553
388400.0000000    0.2696447
388440.0000000    0.3060382
388480.0000000    0.2920542
388520.0000000    0.2968841
388560.0000000    0.2867651
388600.0000000    0.2801914
388640.0000000    0.3037116
388680.0000000    0.2815030
388720.0000000    0.2850268
388760.0000000    0.2715840
388800.0000000    0.2695198
388840.0000000    0.2617381
388880.0000000    0.2709172
388920.0000000    0.2432236
388960.0000000    0.2424324
389000.0000000    0.2382163
389040.0000000    0.2490977
389080.0000000    0.2657772
389120.0000000    0.2561373
389160.0000000    0.2559194
389200.0000000    0.2604986
389240.0000000    0.2675165
389280.0000000    0.2756484
389320.0000000    0.2722500
389360.0000000    0.2640671
389400.0000000    0.2596493
389440.0000000    0.2598000
389480.0000000    0.2483365
389520.0000000    0.2480663
389560.0000000    0.2281608
389600.0000000    0.2444742
389640.0000000    0.2469169
389680.0000000    0.2683487
389720.0000000    0.2679794
389760.0000000    0.2717818
389800.0000000    0.2704507
389840.0000000    0.2680616
389880.0000000    0.2638325
389920.0000000    0.2721072
389960.0000000    0.2730494
390000.0000000    0.2480915
390040.0000000    0.2760973
390080.0000000    0.2787498
390120.0000000    0.2961907
390160.0000000    0.2754948
390200.0000000    0.2828295
390240.0000000    0.3011001
390280.0000000    0.2773537
390320.0000000    0.2994644
390360.0000000    0.2975377
390400.0000000    0.2827072
390440.0000000    0.2758710
390480.0000000    0.2839713
390520.0000000    0.2817305
390560.0000000    0.2810753
390600.0000000    0.3045366
390640.0000000    0.2866609
390680.0000000    0.2889581
390720.0000000    0.2641895
390760.0000000    0.2779600
390800.0000000    0.2931357
390840.0000000    0.2821055
390880.0000000    0.2848028
390920.0000000    0.2860779
390960.0000000    0.2710637
391000.0000000    0.2882622
391040.0000000    0.2964374
391080.0000000    0.2800984
391120.0000000    0.2617058
391160.0000000    0.2650355
391200.0000000    0.2946579
391240.0000000    0.2691880
391280.0000000    0.2887880
391320.0000000    0.2695308
391360.0000000    0.2549944
391400.0000000    0.2542781
391440.0000000    0.2663849
391480.0000000    0.2881279
391520.0000000    0.2611414
391560.0000000    0.2760965
391600.0000000    0.2670882
391640.0000000    0.2665845
391680.0000000    0.2859142
391720.0000000    0.2909813
391760.0000000    0.2949302
391800.0000000    0.2886715
391840.0000000    0.2871159
391880.0000000    0.3051668
391920.0000000    0.3068156
391960.0000000    0.2931281
392000.0000000    0.2962296
392040.0000000    0.3046923
392080.0000000    0.2894291
392120.0000000    0.2787196
392160.0000000    0.2935428
392200.0000000    0.3024229
392240.0000000    0.3022259
392280.0000000    0.3102754
392320.0000000    0.2757039
392360.0000000    0.3009388
392400.0000000    0.2794819
392440.0000000    0.2893200
392480.0000000    0.2774987
392520.0000000    0.2800069
392560.0000000    0.2818945
392600.0000000    0.3116111
392640.0000000    0.2846453
392680.0000000    0.2934580
392720.0000000    0.2875842
392760.0000000    0.2903612
392800.0000000    0.2949139
392840.0000000    0.2902576
392880.0000000    0.3180395
392920.0000000    0.3063170
392960.0000000    0.2870117
393000.0000000    0.3127277
393040.0000000    0.2657481
393080.0000000    0.2862321
393120.0000000    0.2796885
393160.0000000    0.2833184
393200.0000000    0.2788512
393240.0000000    0.2931837
393280.0000000    0.2864826
393320.0000000    0.3003730
393360.0000000    0.2775925
393400.0000000    0.2725119
393440.0000000    0.2873558
393480.0000000    0.3086106
393520.0000000    0.2824380
393560.0000000    0.2714192
393600.0000000    0.2766326
393640.0000000    0.2776689
393680.0000000    0.2791955
393720.0000000    0.2973175
393760.0000000    0.2620077
393800.0000000    0.2772392
393840.0000000    0.2819223
393880.0000000    0.2892534
393920.0000000    0.2916102
393960.0000000    0.2910634
394000.0000000    0.2980962
394040.0000000    0.2838449
394080.0000000    0.2828606
394120.0000000    0.2875396
394160.0000000    0.2989468
394200.0000000    0.2955393
394240.0000000    0.2860607
394280.0000000    0.2793382
394320.0000000    0.2871953
394360.0000000    0.2925249
394400.0000000    0.2955232
394440.0000000    0.2696670
394480.0000000    0.2841527
394520.0000000    0.2880450
394560.0000000    0.2741703
394600.0000000    0.2583974
394640.0000000    0.2543476
394680.0000000    0.2689734
394720.0000000    0.2895633
394760.0000000    0.2799224
394800.0000000    0.2824451
394840.0000000    0.2761333
394880.0000000    0.2767540
394920.0000000    0.2960496
394960.0000000    0.2720324
395000.0000000    0.2804318
395040.0000000    0.2746815
395080.0000000    0.2682175
395120.0000000    0.2634190
395160.0000000    0.2586135
395200.0000000    0.2794523
395240.0000000    0.2781092
395280.0000000    0.2780053
395320.0000000    0.2799315
395360.0000000    0.2657413
395400.0000000    0.2704564
395440.0000000    0.2985063
395480.0000000    0.2779044
395520.0000000    0.2817436
395560.0000000    0.2700345
395600.0000000    0.2709787
395640.0000000    0.2802344
395680.0000000    0.2690522
395720.0000000    0.2627411
395760.0000000    0.2789208
395800.0000000    0.2695175
395840.0000000    0.2914307
395880.0000000    0.2762457
395920.0000000    0.2729684
395960.0000000    0.2754526
396000.0000000    0.2554825
396040.0000000    0.2764507
396080.0000000    0.2699582
396120.0000000    0.2811396
396160.0000000    0.2603736
396200.0000000    0.2806538
396240.0000000    0.2974790
396280.0000000    0.2902305
396320.0000000    0.2864974
396360.0000000    0.2837963
396400.0000000    0.2715607
396440.0000000    0.2912948
396480.0000000    0.2963490
396520.0000000    0.2680437
396560.0000000    0.2984932
396600.0000000    0.2762704
396640.0000000    0.2803995
396680.0000000    0.2957256
396720.0000000    0.2899247
396760.0000000    0.2716177
396800.0000000    0.2762601
396840.0000000    0.2463234
396880.0000000    0.2696327
396920.0000000    0.2573823
396960.0000000    0.2493489
397000.0000000    0.2733417
397040.0000000    0.2632293
397080.0000000    0.2532831
397120.0000000    0.2779219
397160.0000000    0.2725591
397200.0000000    0.2675034
397240.0000000    0.2427190
397280.0000000    0.2507318
397320.0000000    0.2626659
397360.0000000    0.2841693
397400.0000000    0.2843324
397440.0000000    0.2797518
397480.0000000    0.2760395
397520.0000000    0.2964134
397560.0000000    0.2783726
397600.0000000    0.3031062
397640.0000000    0.2828828
397680.0000000    0.2987718
397720.0000000    0.2962366
397760.0000000    0.2969334
397800.0000000    0.2645494
397840.0000000    0.2768488
397880.0000000    0.2974222
397920.0000000    0.2811011
397960.0000000    0.2833557
398000.0000000    0.2977314
398040.0000000    0.3021339
398080.0000000    0.2848496
398120.0000000    0.2931008
398160.0000000    0.2934774
398200.0000000    0.2705184
398240.0000000    0.3023457
398280.0000000    0.3129229
398320.0000000    0.3235776
398360.0000000    0.3141515
398400.0000000    0.3112777
398440.0000000    0.2912943
398480.0000000    0.3123090
398520.0000000    0.3130609
398560.0000000    0.2819288
398600.0000000    0.2955024
398640.0000000    0.2996857
398680.0000000    0.2911755
398720.0000000    0.2873754
398760.0000000    0.2960213
398800.0000000    0.2902127
398840.0000000    0.2708623
398880.0000000    0.2793058
398920.0000000    0.2938996
398960.0000000    0.2866137
399000.0000000    0.2878006
399040.0000000    0.2988483
399080.0000000    0.3034569
399120.0000000    0.2941485
399160.0000000    0.2917604
399200.0000000    0.2934085
399240.0000000    0.2849228
399280.0000000    0.2920263
399320.0000000    0.2886548
399360.0000000    0.2868265
399400.0000000    0.2857448
399440.0000000    0.3080077
399480.0000000    0.2779899
399520.0000000    0.2768605
399560.0000000    0.2844504
399600.0000000    0.2638850
399640.0000000    0.2742331
399680.0000000    0.2661031
399720.0000000    0.2656199
399760.0000000    0.3024727
399800.0000000    0.2893306
399840.0000000    0.3000402
399880.0000000    0.2666045
399920.0000000    0.2616692
399960.0000000    0.2632193
400000.0000000    0.2810222
400040.0000000    0.2700783
400080.0000000    0.2585236
400120.0000000    0.2713135
400160.0000000    0.2784800
400200.0000000    0.2623434
400240.0000000    0.2880232
400280.0000000    0.2793798
400320.0000000    0.2701961
400360.0000000    0.2758262
400400.0000000    0.2868587
400440.0000000    0.2706381
400480.0000000    0.2835845
400520.0000000    0.2679282
400560.0000000    0.2825332
400600.0000000    0.2686257
400640.0000000    0.2896596
400680.0000000    0.2852892
400720.0000000    0.2956180
400760.0000000    0.2807340
400800.0000000    0.2901996
400840.0000000    0.3077200
400880.0000000    0.2662494
400920.0000000    0.2722961
400960.0000000    0.3127075
401000.0000000    0.2866699
401040.0000000    0.2960913
401080.0000000    0.2958326
401120.0000000    0.2958064
401160.0000000    0.2971881
401200.0000000    0.2665622
401240.0000000    0.2919050
401280.0000000    0.2742845
401320.0000000    0.2913166
401360.0000000    0.2891307
401400.0000000    0.2857452
401440.0000000    0.2826553
401480.0000000    0.2871974
401520.0000000    0.2968046
401560.0000000    0.2807149
401600.0000000    0.2934491
401640.0000000    0.3176123
401680.0000000    0.3113892
401720.0000000    0.2984374
401760.0000000    0.2902815
401800.0000000    0.2845773
401840.0000000    0.3031858
401880.0000000    0.2828413
401920.0000000    0.2842390
401960.0000000    0.3132714
402000.0000000    0.2963378
402040.0000000    0.2883398
402080.0000000    0.2616464
402120.0000000    0.3023250
402160.0000000    0.2765370
402200.0000000    0.2967457
402240.0000000    0.3054489
402280.0000000    0.3104928
402320.0000000    0.2696340
402360.0000000    0.2677451
402400.0000000    0.2913414
402440.0000000    0.2798513
402480.0000000    0.2875502
402520.0000000    0.2625335
402560.0000000    0.2897062
402600.0000000    0.2817041
402640.0000000    0.3119518
402680.0000000    0.3129047
402720.0000000    0.2725985
402760.0000000    0.2849678
402800.0000000    0.2825375
402840.0000000    0.2886078
402880.0000000    0.2692414
402920.0000000    0.2957561
402960.0000000    0.2630715
403000.0000000    0.2772728
403040.0000000    0.2849850
403080.0000000    0.2763543
403120.0000000    0.2851020
403160.0000000    0.2734502
403200.0000000    0.2532421
403240.0000000    0.2733899
403280.0000000    0.2639371
403320.0000000    0.2610787
403360.0000000    0.2567507
403400.0000000    0.2625799
403440.0000000    0.2626885
403480.0000000    0.2600403
403520.0000000    0.2650026
403560.0000000    0.2693403
403600.0000000    0.2763499
403640.0000000    0.2537769
403680.0000000    0.2765495
403720.0000000    0.2721274
403760.0000000    0.2654949
403800.0000000    0.2425713
403840.0000000    0.2505032
403880.0000000    0.2375280
403920.0000000    0.2439682
403960.0000000    0.2612446
404000.0000000    0.2692391
404040.0000000    0.2932734
404080.0000000    0.2778096
404120.0000000    0.2851230
404160.0000000    0.2797504
404200.0000000    0.2849199
404240.0000000    0.2982233
404280.0000000    0.2865068
404320.0000000    0.2710834
404360.0000000    0.2770607
404400.0000000    0.2684928
404440.0000000    0.2690355
404480.0000000    0.2912486
404520.0000000    0.2726732
404560.0000000    0.2703523
404600.0000000    0.2775063
404640.0000000    0.2806488
404680.0000000    0.2789546
404720.0000000    0.2739569
404760.0000000    0.2967985
404800.0000000    0.2896625
404840.0000000    0.2622411
404880.0000000    0.2833070
404920.0000000    0.2842557
404960.0000000    0.2811998
405000.0000000    0.2850407
405040.0000000    0.2829409
405080.0000000    0.2812929
405120.0000000    0.2891689
405160.0000000    0.2911153
405200.0000000    0.2750318
405240.0000000    0.2829916
405280.0000000    0.2845825
405320.0000000    0.2568341
405360.0000000    0.2614786
405400.0000000    0.2630628
405440.0000000    0.2923522
405480.0000000    0.2965723
405520.0000000    0.2765516
405560.0000000    0.2805294
405600.0000000    0.2634258
405640.0000000    0.2595862
405680.0000000    0.2733678
405720.0000000    0.2623345
405760.0000000    0.2600569
405800.0000000    0.2728961
405840.0000000    0.2769846
405880.0000000    0.2486602
405920.0000000    0.2589498
405960.0000000    0.2883298
406000.0000000    0.2864265
406040.0000000    0.2556845
406080.0000000    0.2707379
406120.0000000    0.3019322
406160.0000000    0.2707118
406200.0000000    0.2724910
406240.0000000    0.2817727
406280.0000000    0.2835218
406320.0000000    0.2621764
406360.0000000    0.2585723
406400.0000000    0.2553936
406440.0000000    0.2715200
406480.0000000    0.2558569
406520.0000000    0.2302947
406560.0000000    0.2497737
406600.0000000    0.2772616
406640.0000000    0.2744521
406680.0000000    0.2570227
406720.0000000    0.2982428
406760.0000000    0.2905341
406800.0000000    0.2600226
406840.0000000    0.2804576
406880.0000000    0.2692928
406920.0000000    0.2857290
406960.0000000    0.2764257
407000.0000000    0.2767286
407040.0000000    0.2366110
407080.0000000    0.2627406
407120.0000000    0.2707587
407160.0000000    0.2703004
407200.0000000    0.2637473
407240.0000000    0.2787904
407280.0000000    0.2718716
407320.0000000    0.2815117
407360.0000000    0.2940322
407400.0000000    0.3089437
407440.0000000    0.2922940
407480.0000000    0.2764682
407520.0000000    0.2783835
407560.0000000    0.2706661
407600.0000000    0.2974705
407640.0000000    0.2670169
407680.0000000    0.2517569
407720.0000000    0.2551428
407760.0000000    0.2766694
407800.0000000    0.2902472
407840.0000000    0.2952005
407880.0000000    0.2557144
407920.0000000    0.2558476
407960.0000000    0.2569194
408000.0000000    0.2534605
408040.0000000    0.2707968
408080.0000000    0.2674827
408120.0000000    0.2914707
408160.0000000    0.2817452
408200.0000000    0.2757510
408240.0000000    0.2658089
408280.0000000    0.2578043
408320.0000000    0.2709148
408360.0000000    0.2679606
408400.0000000    0.2774016
408440.0000000    0.2632122
408480.0000000    0.2643850
408520.0000000    0.2682185
408560.0000000    0.2742462
408600.0000000    0.2562315
408640.0000000    0.2660957
408680.0000000    0.2708768
408720.0000000    0.2653883
408760.0000000    0.2617744
408800.0000000    0.2704628
408840.0000000    0.2494674
408880.0000000    0.2499754
408920.0000000    0.2534105
408960.0000000    0.2873232
409000.0000000    0.2742557
409040.0000000    0.2687059
409080.0000000    0.2800945
409120.0000000    0.2855476
409160.0000000    0.2753198
409200.0000000    0.2739573
409240.0000000    0.2603003
409280.0000000    0.2621567
409320.0000000    0.2643290
409360.0000000    0.2880450
409400.0000000    0.2913653
409440.0000000    0.2812530
409480.0000000    0.2642726
409520.0000000    0.2740052
409560.0000000    0.2643497
409600.0000000    0.2563989
409640.0000000    0.2517301
409680.0000000    0.2568631
409720.0000000    0.2852174
409760.0000000    0.2837406
409800.0000000    0.2762180
409840.0000000    0.2800488
409880.0000000    0.2777936
409920.0000000    0.2482795
409960.0000000    0.2743951
410000.0000000    0.2825009
410040.0000000    0.2556635
410080.0000000    0.2663974
410120.0000000    0.2745143
410160.0000000    0.2632312
410200.0000000    0.2683972
410240.0000000    0.2692562
410280.0000000    0.2898955
410320.0000000    0.2753430
410360.0000000    0.2823772
410400.0000000    0.2681036
410440.0000000    0.2867375
410480.0000000    0.2829658
410520.0000000    0.2821209
410560.0000000    0.2734809
410600.0000000    0.2557349
410640.0000000    0.2392200
410680.0000000    0.2518808
410720.0000000    0.2607178
410760.0000000    0.2507506
410800.0000000    0.2905077
410840.0000000    0.2661652
410880.0000000    0.2761318
410920.0000000    0.2649078
410960.0000000    0.2590518
411000.0000000    0.2587748
411040.0000000    0.2528135
411080.0000000    0.2552827
411120.0000000    0.2693406
411160.0000000    0.2697546
411200.0000000    0.2679703
411240.0000000    0.2829102
411280.0000000    0.2749234
411320.0000000    0.2624632
411360.0000000    0.2507845
411400.0000000    0.2554332
411440.0000000    0.2765801
411480.0000000    0.2670245
411520.0000000    0.2597230
411560.0000000    0.2537569
411600.0000000    0.2665983
411640.0000000    0.2717650
411680.0000000    0.2640136
411720.0000000    0.2846850
411760.0000000    0.2751367
411800.0000000    0.2678732
411840.0000000    0.2576110
411880.0000000    0.2751804
411920.0000000    0.2741574
411960.0000000    0.2692546
412000.0000000    0.2698928
412040.0000000    0.2570855
412080.0000000    0.2730840
412120.0000000    0.2720497
412160.0000000    0.2848809
412200.0000000    0.2742166
412240.0000000    0.2559223
412280.0000000    0.2530312
412320.0000000    0.2494695
412360.0000000    0.2569513
412400.0000000    0.2717556
412440.0000000    0.2539861
412480.0000000    0.2640352
412520.0000000    0.2566435
412560.0000000    0.2480688
412600.0000000    0.2256301
412640.0000000    0.2421112
412680.0000000    0.2578740
412720.0000000    0.2628790
412760.0000000    0.2738373
412800.0000000    0.2597883
412840.0000000    0.2579223
412880.0000000    0.2588159
412920.0000000    0.2495068
412960.0000000    0.2817103
413000.0000000    0.2652919
413040.0000000    0.2598225
413080.0000000    0.2396693
413120.0000000    0.2594160
413160.0000000    0.2752415
413200.0000000    0.2522246
413240.0000000    0.2919591
413280.0000000    0.2571210
413320.0000000    0.2611831
413360.0000000    0.2778130
413400.0000000    0.2787131
413440.0000000    0.2688690
413480.0000000    0.2653383
413520.0000000    0.2548446
413560.0000000    0.2741739
413600.0000000    0.2678799
413640.0000000    0.2635073
413680.0000000    0.2797076
413720.0000000    0.2621449
413760.0000000    0.2617137
413800.0000000    0.2770309
413840.0000000    0.2713769
413880.0000000    0.2959681
413920.0000000    0.2826157
413960.0000000    0.2732537
414000.0000000    0.2893291
414040.0000000    0.2692715
414080.0000000    0.2479973
414120.0000000    0.2582583
414160.0000000    0.2741493
414200.0000000    0.2814367
414240.0000000    0.2867435
414280.0000000    0.2832866
414320.0000000    0.2686206
414360.0000000    0.2521873
414400.0000000    0.2723544
414440.0000000    0.2651073
414480.0000000    0.2737586
414520.0000000    0.2801473
414560.0000000    0.2770571
414600.0000000    0.2952470
414640.0000000    0.2851120
414680.0000000    0.2685150
414720.0000000    0.2862778
414760.0000000    0.2959554
414800.0000000    0.2993233
414840.0000000    0.2971275
414880.0000000    0.2912665
414920.0000000    0.2814904
414960.0000000    0.2804229
415000.0000000    0.2661942
415040.0000000    0.2856419
415080.0000000    0.2646746
415120.0000000    0.2686541
415160.0000000    0.2816281
415200.0000000    0.2685573
415240.0000000    0.2640220
415280.0000000    0.2824610
415320.0000000    0.2637412
415360.0000000    0.2554077
415400.0000000    0.2816666
415440.0000000    0.2734139
415480.0000000    0.2849247
415520.0000000    0.2792014
415560.0000000    0.2795805
415600.0000000    0.2967784
415640.0000000    0.2970892
415680.0000000    0.2998408
415720.0000000    0.2969790
415760.0000000    0.2964007
415800.0000000    0.2985608
415840.0000000    0.3052220
415880.0000000    0.3008338
415920.0000000    0.2914689
415960.0000000    0.2891024
416000.0000000    0.2858710
416040.0000000    0.2859104
416080.0000000    0.2735939
416120.0000000    0.2767214
416160.0000000    0.2507456
416200.0000000    0.2628546
416240.0000000    0.2483844
416280.0000000    0.2630673
416320.0000000    0.2700855
416360.0000000    0.2823777
416400.0000000    0.2765803
416440.0000000    0.2831031
416480.0000000    0.2859132
416520.0000000    0.2641478
416560.0000000    0.2583592
416600.0000000    0.2785562
416640.0000000    0.2664422
416680.0000000    0.2738559
416720.0000000    0.2700287
416760.0000000    0.2645247
416800.0000000    0.2523338
416840.0000000    0.2615018
416880.0000000    0.2696266
416920.0000000    0.2976485
416960.0000000    0.2779255
417000.0000000    0.2878287
417040.0000000    0.2888812
417080.0000000    0.2886051
417120.0000000    0.2774107
417160.0000000    0.2878471
417200.0000000    0.3074956
417240.0000000    0.2833667
417280.0000000    0.2531879
417320.0000000    0.2691269
417360.0000000    0.2982314
417400.0000000    0.2637369
417440.0000000    0.2953672
417480.0000000    0.2927911
417520.0000000    0.2864316
417560.0000000    0.2833059
417600.0000000    0.3062893
417640.0000000    0.2639926
417680.0000000    0.2715580
417720.0000000    0.2736922
417760.0000000    0.2657591
417800.0000000    0.2757097
417840.0000000    0.2821421
417880.0000000    0.2950457
417920.0000000    0.2896394
417960.0000000    0.2768821
418000.0000000    0.2925653
418040.0000000    0.2738672
418080.0000000    0.3091835
418120.0000000    0.2957106
418160.0000000    0.2631072
418200.0000000    0.2556331
418240.0000000    0.3014849
418280.0000000    0.2715196
418320.0000000    0.2912377
418360.0000000    0.2950155
418400.0000000    0.2797382
418440.0000000    0.2728291
418480.0000000    0.2830058
418520.0000000    0.2681723
418560.0000000    0.2833900
418600.0000000    0.2748807
418640.0000000    0.2766541
418680.0000000    0.2815767
418720.0000000    0.2863824
418760.0000000    0.2700319
418800.0000000    0.2818462
418840.0000000    0.2879170
418880.0000000    0.2679158
418920.0000000    0.3004391
418960.0000000    0.2710832
419000.0000000    0.2883618
419040.0000000    0.2795402
419080.0000000    0.2796080
419120.0000000    0.2695710
419160.0000000    0.2614698
419200.0000000    0.2734198
419240.0000000    0.2865074
419280.0000000    0.2725045
419320.0000000    0.2767531
419360.0000000    0.2530801
419400.0000000    0.2800963
419440.0000000    0.2914795
419480.0000000    0.2823367
419520.0000000    0.2833046
419560.0000000    0.2730962
419600.0000000    0.2851703
419640.0000000    0.2790920
419680.0000000    0.2897759
419720.0000000    0.2795824
419760.0000000    0.2881152
419800.0000000    0.2827295
419840.0000000    0.3062554
419880.0000000    0.2826390
419920.0000000    0.3021113
419960.0000000    0.2731873
420000.0000000    0.2755153
420040.0000000    0.2703174
420080.0000000    0.2468213
420120.0000000    0.2685708
420160.0000000    0.2657760
420200.0000000    0.2644406
420240.0000000    0.2970778
420280.0000000    0.2806158
420320.0000000    0.2728739
420360.0000000    0.2853953
420400.0000000    0.2856529
420440.0000000    0.2841856
420480.0000000    0.2638696
420520.0000000    0.2704467
420560.0000000    0.2722738
420600.0000000    0.2759538
420640.0000000    0.2834944
420680.0000000    0.2831246
420720.0000000    0.2626022
420760.0000000    0.2565526
420800.0000000    0.2676635
420840.0000000    0.2775963
420880.0000000    0.2631977
420920.0000000    0.2595964
420960.0000000    0.2816694
421000.0000000    0.2754116
421040.0000000    0.2821737
421080.0000000    0.2657607
421120.0000000    0.2779996
421160.0000000    0.2827198
421200.0000000    0.2718124
421240.0000000    0.2726557
421280.0000000    0.2688453
421320.0000000    0.2554065
421360.0000000    0.2720236
421400.0000000    0.2604415
421440.0000000    0.2689697
421480.0000000    0.2618646
421520.0000000    0.2775863
421560.0000000    0.2699954
421600.0000000    0.2753888
421640.0000000    0.2722821
421680.0000000    0.2700320
421720.0000000    0.2764156
421760.0000000    0.2790357
421800.0000000    0.2799159
421840.0000000    0.2870043
421880.0000000    0.2741321
421920.0000000    0.2585218
421960.0000000    0.2713739
422000.0000000    0.2640474
422040.0000000    0.2579423
422080.0000000    0.2624054
422120.0000000    0.2779456
422160.0000000    0.2712795
422200.0000000    0.2844367
422240.0000000    0.2828370
422280.0000000    0.2877338
422320.0000000    0.3092483
422360.0000000    0.2846670
422400.0000000    0.2635542
422440.0000000    0.2978841
422480.0000000    0.2911588
422520.0000000    0.2633182
422560.0000000    0.2883576
422600.0000000    0.2647692
422640.0000000    0.2625147
422680.0000000    0.2827325
422720.0000000    0.2858708
422760.0000000    0.2932377
422800.0000000    0.2894724
422840.0000000    0.2990950
422880.0000000    0.2924861
422920.0000000    0.2699101
422960.0000000    0.2654881
423000.0000000    0.2978888
423040.0000000    0.2849631
423080.0000000    0.2930429
423120.0000000    0.2619744
423160.0000000    0.2778065
423200.0000000    0.2766259
423240.0000000    0.2740560
423280.0000000    0.2770317
423320.0000000    0.2761873
423360.0000000    0.2707388
423400.0000000    0.2613738
423440.0000000    0.2520465
423480.0000000    0.2647348
423520.0000000    0.2790952
423560.0000000    0.2686557
423600.0000000    0.2678360
423640.0000000    0.2606182
423680.0000000    0.2695878
423720.0000000    0.2629989
423760.0000000    0.2554117
423800.0000000    0.2704790
423840.0000000    0.2484982
423880.0000000    0.2561657
423920.0000000    0.2808355
423960.0000000    0.2630818
424000.0000000    0.2697492
424040.0000000    0.2645866
424080.0000000    0.2732666
424120.0000000    0.2591347
424160.0000000    0.2694475
424200.0000000    0.2799807
424240.0000000    0.2723108
424280.0000000    0.2711414
424320.0000000    0.2652261
424360.0000000    0.2597242
424400.0000000    0.2550564
424440.0000000    0.2657371
424480.0000000    0.2602173
424520.0000000    0.2594292
424560.0000000    0.2729233
424600.0000000    0.2714213
424640.0000000    0.2559112
424680.0000000    0.2727199
424720.0000000    0.2648916
424760.0000000    0.3049350
424800.0000000    0.2745923
424840.0000000    0.2704013
424880.0000000    0.2547049
424920.0000000    0.2800874
424960.0000000    0.2860149
425000.0000000    0.2655953
425040.0000000    0.2708789
425080.0000000    0.2831632
425120.0000000    0.2754532
425160.0000000    0.2746263
425200.0000000    0.2655192
425240.0000000    0.2706653
425280.0000000    0.2609116
425320.0000000    0.2735691
425360.0000000    0.2805917
425400.0000000    0.2725311
425440.0000000    0.2829763
425480.0000000    0.2715591
425520.0000000    0.2929166
425560.0000000    0.2834297
425600.0000000    0.2786783
425640.0000000    0.2904620
425680.0000000    0.2784791
425720.0000000    0.2881689
425760.0000000    0.2748353
425800.0000000    0.2788381
425840.0000000    0.2736895
425880.0000000    0.2677494
425920.0000000    0.2717963
425960.0000000    0.2801001
426000.0000000    0.2840071
426040.0000000    0.2755139
426080.0000000    0.2824994
426120.0000000    0.3009780
426160.0000000    0.2643790
426200.0000000    0.2780941
426240.0000000    0.2847369
426280.0000000    0.2686764
426320.0000000    0.2640402
426360.0000000    0.2610433
426400.0000000    0.2602081
426440.0000000    0.2643220
426480.0000000    0.2599500
426520.0000000    0.2553345
426560.0000000    0.2504707
426600.0000000    0.2595343
426640.0000000    0.2670731
426680.0000000    0.2658275
426720.0000000    0.2758446
426760.0000000    0.2694074
426800.0000000    0.2665688
426840.0000000    0.2659280
426880.0000000    0.2764317
426920.0000000    0.2737962
426960.0000000    0.2623946
427000.0000000    0.2415057
427040.0000000    0.2512647
427080.0000000    0.2563664
427120.0000000    0.2468076
427160.0000000    0.2737039
427200.0000000    0.2734054
427240.0000000    0.2925751
427280.0000000    0.2707285
427320.0000000    0.2807727
427360.0000000    0.2704325
427400.0000000    0.2656604
427440.0000000    0.2710512
427480.0000000    0.2855651
427520.0000000    0.2448697
427560.0000000    0.2496047
427600.0000000    0.2525907
427640.0000000    0.2718599
427680.0000000    0.2608102
427720.0000000    0.2760085
427760.0000000    0.2531467
427800.0000000    0.2436268
427840.0000000    0.2779117
427880.0000000    0.2515192
427920.0000000    0.2490019
427960.0000000    0.2687557
428000.0000000    0.2555555
428040.0000000    0.2662574
428080.0000000    0.2777313
428120.0000000    0.2717195
428160.0000000    0.2739686
428200.0000000    0.2865051
428240.0000000    0.2705748
428280.0000000    0.2566278
428320.0000000    0.2720036
428360.0000000    0.2739761
428400.0000000    0.2693495
428440.0000000    0.2613782
428480.0000000    0.2746578
428520.0000000    0.2877762
428560.0000000    0.2921134
428600.0000000    0.2904447
428640.0000000    0.2833026
428680.0000000    0.2873609
428720.0000000    0.2816826
428760.0000000    0.2825947
428800.0000000    0.2796879
428840.0000000    0.2810706
428880.0000000    0.2731801
428920.0000000    0.2637794
428960.0000000    0.2880823
429000.0000000    0.2775086
429040.0000000    0.2861444
429080.0000000    0.3135845
429120.0000000    0.2892846
429160.0000000    0.2723716
429200.0000000    0.2801048
429240.0000000    0.2804900
429280.0000000    0.2774585
429320.0000000    0.2746024
429360.0000000    0.2770453
429400.0000000    0.2706319
429440.0000000    0.2759606
429480.0000000    0.2787445
429520.0000000    0.2641538
429560.0000000    0.2493894
429600.0000000    0.2740907
429640.0000000    0.2519667
429680.0000000    0.2504421
429720.0000000    0.2678530
429760.0000000    0.2463049
429800.0000000    0.2881832
429840.0000000    0.2757668
429880.0000000    0.2834363
429920.0000000    0.2936016
429960.0000000    0.2848195
430000.0000000    0.3069074
430040.0000000    0.2931530
430080.0000000    0.2829324
430120.0000000    0.2856402
430160.0000000    0.3029861
430200.0000000    0.2723268
430240.0000000    0.2867059
430280.0000000    0.2634342
430320.0000000    0.2840507
430360.0000000    0.2798432
430400.0000000    0.2709088
430440.0000000    0.2661800
430480.0000000    0.2998829
430520.0000000    0.2894974
430560.0000000    0.2786013
430600.0000000    0.2935213
430640.0000000    0.2731961
430680.0000000    0.3052082
430720.0000000    0.2981766
430760.0000000    0.2810209
430800.0000000    0.2810223
430840.0000000    0.2826972
430880.0000000    0.2972144
430920.0000000    0.2910915
430960.0000000    0.2850339
431000.0000000    0.2857409
431040.0000000    0.2893611
431080.0000000    0.2616823
431120.0000000    0.2922775
431160.0000000    0.2694436
431200.0000000    0.2789289
431240.0000000    0.2841517
431280.0000000    0.2693359
431320.0000000    0.2733458
431360.0000000    0.3001836
431400.0000000    0.2848076
431440.0000000    0.2979670
431480.0000000    0.2943220
431520.0000000    0.2866234
431560.0000000    0.2785439
431600.0000000    0.2719755
431640.0000000    0.2760984
431680.0000000    0.2854685
431720.0000000    0.2838961
431760.0000000    0.2833627
431800.0000000    0.2839865
431840.0000000    0.2622028
431880.0000000    0.2787088
431920.0000000    0.2818196
431960.0000000    0.2756746
432000.0000000    0.2919861
432040.0000000    0.2711851
432080.0000000    0.2821426
432120.0000000    0.2490461
432160.0000000    0.2806062
432200.0000000    0.2935955
432240.0000000    0.3081719
432280.0000000    0.3104642
432320.0000000    0.2949566
432360.0000000    0.2765952
432400.0000000    0.3000240
432440.0000000    0.2924502
432480.0000000    0.2845668
432520.0000000    0.2751128
432560.0000000    0.2772012
432600.0000000    0.2743963
432640.0000000    0.2787160
432680.0000000    0.2842580
432720.0000000    0.2902658
432760.0000000    0.2578538
432800.0000000    0.2962534
432840.0000000    0.2809493
432880.0000000    0.2848508
432920.0000000    0.2697813
432960.0000000    0.2592585
433000.0000000    0.2748956
433040.0000000    0.2916042
433080.0000000    0.2935957
433120.0000000    0.2824895
433160.0000000    0.2748043
433200.0000000    0.2830452
433240.0000000    0.2851053
433280.0000000    0.2876881
433320.0000000    0.2853264
433360.0000000    0.2594560
433400.0000000    0.2754952
433440.0000000    0.2858831
433480.0000000    0.2878655
433520.0000000    0.2898963
433560.0000000    0.2835049
433600.0000000    0.2906362
433640.0000000    0.2807500
433680.0000000    0.2720690
433720.0000000    0.2948129
433760.0000000    0.2800676
433800.0000000    0.2891524
433840.0000000    0.2785589
433880.0000000    0.2682053
433920.0000000    0.2639921
433960.0000000    0.2661004
434000.0000000    0.2704366
434040.0000000    0.2660837
434080.0000000    0.2715848
434120.0000000    0.2997139
434160.0000000    0.2986080
434200.0000000    0.2891238
434240.0000000    0.2919685
434280.0000000    0.2707345
434320.0000000    0.2671234
434360.0000000    0.2665391
434400.0000000    0.2665437
434440.0000000    0.2783687
434480.0000000    0.2784090
434520.0000000    0.2813145
434560.0000000    0.3017330
434600.0000000    0.2909902
434640.0000000    0.2827452
434680.0000000    0.2704100
434720.0000000    0.2792540
434760.0000000    0.2691462
434800.0000000    0.2673839
434840.0000000    0.2442872
434880.0000000    0.2473469
434920.0000000    0.2683114
434960.0000000    0.2601736
435000.0000000    0.2509591
435040.0000000    0.2612613
435080.0000000    0.2576635
435120.0000000    0.2718275
435160.0000000    0.2482100
435200.0000000    0.2849311
435240.0000000    0.2572646
435280.0000000    0.2595383
435320.0000000    0.2518063
435360.0000000    0.2665332
435400.0000000    0.2493773
435440.0000000    0.2675892
435480.0000000    0.2629276
435520.0000000    0.2721729
435560.0000000    0.2663702
435600.0000000    0.2669542
435640.0000000    0.2654181
435680.0000000    0.2584586
435720.0000000    0.2794218
435760.0000000    0.2729372
435800.0000000    0.2520677
435840.0000000    0.2865652
435880.0000000    0.2872543
435920.0000000    0.2667191
435960.0000000    0.2813317
436000.0000000    0.2737735
436040.0000000    0.2656176
436080.0000000    0.2831128
436120.0000000    0.2759111
436160.0000000    0.2741157
436200.0000000    0.2903593
436240.0000000    0.2841794
436280.0000000    0.2728432
436320.0000000    0.2889279
436360.0000000    0.2736306
436400.0000000    0.2691976
436440.0000000    0.2635754
436480.0000000    0.2760891
436520.0000000    0.2719184
436560.0000000    0.2547550
436600.0000000    0.2364421
436640.0000000    0.2662179
436680.0000000    0.2723066
436720.0000000    0.2713337
436760.0000000    0.2736614
436800.0000000    0.2583904
436840.0000000    0.2755647
436880.0000000    0.2623006
436920.0000000    0.2735971
436960.0000000    0.2807896
437000.0000000    0.2981275
437040.0000000    0.2788070
437080.0000000    0.2930905
437120.0000000    0.2686026
437160.0000000    0.2742438
437200.0000000    0.2850496
437240.0000000    0.2746746
437280.0000000    0.2852113
437320.0000000    0.2840110
437360.0000000    0.2752658
437400.0000000    0.2734206
437440.0000000    0.2946676
437480.0000000    0.2664915
437520.0000000    0.2583533
437560.0000000    0.2720612
437600.0000000    0.2640457
437640.0000000    0.2761361
437680.0000000    0.2833498
437720.0000000    0.2780622
437760.0000000    0.3057265
437800.0000000    0.2851922
437840.0000000    0.2873201
437880.0000000    0.2757268
437920.0000000    0.2946792
437960.0000000    0.2695775
438000.0000000    0.2998821
438040.0000000    0.2924913
438080.0000000    0.2889489
438120.0000000    0.3023323
438160.0000000    0.3058020
438200.0000000    0.2948576
438240.0000000    0.2750916
438280.0000000    0.2790602
438320.0000000    0.2774991
438360.0000000    0.3011902
438400.0000000    0.2797882
438440.0000000    0.2841617
438480.0000000    0.2864848
438520.0000000    0.2789409
438560.0000000    0.2819415
438600.0000000    0.2622146
438640.0000000    0.2570985
438680.0000000    0.2727913
438720.0000000    0.2585530
438760.0000000    0.3009686
438800.0000000    0.2800955
438840.0000000    0.2687466
438880.0000000    0.2881725
438920.0000000    0.2758426
438960.0000000    0.2837394
439000.0000000    0.2827028
439040.0000000    0.2887734
439080.0000000    0.2779197
439120.0000000    0.2708741
439160.0000000    0.2782241
439200.0000000    0.2795534
439240.0000000    0.3010635
439280.0000000    0.2763109
439320.0000000    0.2771765
439360.0000000    0.2906851
439400.0000000    0.2836553
439440.0000000    0.2926579
439480.0000000    0.2860456
439520.0000000    0.2895906
439560.0000000    0.2694388
439600.0000000    0.2732910
439640.0000000    0.2576760
439680.0000000    0.2573372
439720.0000000    0.2498740
439760.0000000    0.2621561
439800.0000000    0.2818792
439840.0000000    0.2806390
439880.0000000    0.2877092
439920.0000000    0.2543572
439960.0000000    0.2818316
440000.0000000    0.2971499
440040.0000000    0.2731878
440080.0000000    0.2925486
440120.0000000    0.2779272
440160.0000000    0.2731596
440200.0000000    0.2788571
440240.0000000    0.2815211
440280.0000000    0.2667454
440320.0000000    0.2759078
440360.0000000    0.2634812
440400.0000000    0.2667691
440440.0000000    0.2640364
440480.0000000    0.2671309
440520.0000000    0.2721352
440560.0000000    0.2733936
440600.0000000    0.2843484
440640.0000000    0.2907019
440680.0000000    0.2835183
440720.0000000    0.2702568
440760.0000000    0.2694112
440800.0000000    0.2812537
440840.0000000    0.2989458
440880.0000000    0.2742366
440920.0000000    0.2622346
440960.0000000    0.2792781
441000.0000000    0.2814773
441040.0000000    0.2934535
441080.0000000    0.2846287
441120.0000000    0.2758060
441160.0000000    0.2754888
441200.0000000    0.2723634
441240.0000000    0.2751302
441280.0000000    0.2868728
441320.0000000    0.2893028
441360.0000000    0.2956127
441400.0000000    0.3049910
441440.0000000    0.2718491
441480.0000000    0.2957579
441520.0000000    0.2849183
441560.0000000    0.2826341
441600.0000000    0.2609029
441640.0000000    0.2474218
441680.0000000    0.2741151
441720.0000000    0.2448915
441760.0000000    0.2673630
441800.0000000    0.2561068
441840.0000000    0.2389188
441880.0000000    0.2701961
441920.0000000    0.2536181
441960.0000000    0.2581137
442000.0000000    0.2623154
442040.0000000    0.2859281
442080.0000000    0.2724371
442120.0000000    0.2850789
442160.0000000    0.2753705
442200.0000000    0.2800986
442240.0000000    0.2735411
442280.0000000    0.2813082
442320.0000000    0.2736544
442360.0000000    0.2713687
442400.0000000    0.2527109
442440.0000000    0.2602518
442480.0000000    0.2513726
442520.0000000    0.2617204
442560.0000000    0.2890481
442600.0000000    0.2790930
442640.0000000    0.2618964
442680.0000000    0.2839809
442720.0000000    0.2718630
442760.0000000    0.2968970
442800.0000000    0.2805795
442840.0000000    0.2722290
442880.0000000    0.2868620
442920.0000000    0.2940460
442960.0000000    0.2849444
443000.0000000    0.2976403
443040.0000000    0.2951447
443080.0000000    0.2746595
443120.0000000    0.3031099
443160.0000000    0.2677022
443200.0000000    0.2898409
443240.0000000    0.3047916
443280.0000000    0.2886012
443320.0000000    0.2668067
443360.0000000    0.2887071
443400.0000000    0.2898609
443440.0000000    0.2813662
443480.0000000    0.2826411
443520.0000000    0.3060196
443560.0000000    0.2580090
443600.0000000    0.2724943
443640.0000000    0.2941424
443680.0000000    0.2795240
443720.0000000    0.2891688
443760.0000000    0.2880911
443800.0000000    0.2895324
443840.0000000    0.3014054
443880.0000000    0.2992446
443920.0000000    0.2905725
443960.0000000    0.2776870
444000.0000000    0.2735196
444040.0000000    0.2833035
444080.0000000    0.2748627
444120.0000000    0.2746758
444160.0000000    0.2571188
444200.0000000    0.2923539
444240.0000000    0.2811580
444280.0000000    0.2810782
444320.0000000    0.2766411
444360.0000000    0.2805932
444400.0000000    0.2841419
444440.0000000    0.2970172
444480.0000000    0.2981068
444520.0000000    0.2795505
444560.0000000    0.2789282
444600.0000000    0.2870556
444640.0000000    0.2749861
444680.0000000    0.2658896
444720.0000000    0.2804181
444760.0000000    0.2837112
444800.0000000    0.2873142
444840.0000000    0.2802542
444880.0000000    0.2598141
444920.0000000    0.2781925
444960.0000000    0.2711205
445000.0000000    0.2942114
445040.0000000    0.2762892
445080.0000000    0.2912250
445120.0000000    0.2814254
445160.0000000    0.3121538
445200.0000000    0.2739823
445240.0000000    0.2678113
445280.0000000    0.2722290
445320.0000000    0.2651113
445360.0000000    0.2665379
445400.0000000    0.2596445
445440.0000000    0.2597083
445480.0000000    0.2455745
445520.0000000    0.2425704
445560.0000000    0.2568742
445600.0000000    0.2395326
445640.0000000    0.2738838
445680.0000000    0.2576756
445720.0000000    0.2551876
445760.0000000    0.2568225
445800.0000000    0.2692166
445840.0000000    0.2633127
445880.0000000    0.2619182
445920.0000000    0.2656981
445960.0000000    0.2596631
446000.0000000    0.2740766
446040.0000000    0.2579012
446080.0000000    0.2622285
446120.0000000    0.2763483
446160.0000000    0.2699302
446200.0000000    0.2783352
446240.0000000    0.2711080
446280.0000000    0.2693371
446320.0000000    0.2586139
446360.0000000    0.2851776
446400.0000000    0.2812932
446440.0000000    0.2840083
446480.0000000    0.2832973
446520.0000000    0.2819924
446560.0000000    0.2814647
446600.0000000    0.2968251
446640.0000000    0.2785298
446680.0000000    0.2845025
446720.0000000    0.2853457
446760.0000000    0.2985733
446800.0000000    0.2502320
446840.0000000    0.2575293
446880.0000000    0.2617958
446920.0000000    0.2636138
446960.0000000    0.2710632
447000.0000000    0.2831735
447040.0000000    0.2746796
447080.0000000    0.2908790
447120.0000000    0.2896192
447160.0000000    0.2676434
447200.0000000    0.2716058
447240.0000000    0.2658461
447280.0000000    0.2865661
447320.0000000    0.2480965
447360.0000000    0.2412471
447400.0000000    0.2521321
447440.0000000    0.2598472
447480.0000000    0.2584492
447520.0000000    0.2556990
447560.0000000    0.2401717
447600.0000000    0.2439494
447640.0000000    0.2515340
447680.0000000    0.2609273
447720.0000000    0.2661697
447760.0000000    0.2459257
447800.0000000    0.2517125
447840.0000000    0.2552589
447880.0000000    0.2592218
447920.0000000    0.2536832
447960.0000000    0.2553495
448000.0000000    0.2617903
448040.0000000    0.2566355
448080.0000000    0.2700356
448120.0000000    0.2703198
448160.0000000    0.2648473
448200.0000000    0.2741065
448240.0000000    0.2788447
448280.0000000    0.2900075
448320.0000000    0.2803785
448360.0000000    0.2797970
448400.0000000    0.2561703
448440.0000000    0.2651971
448480.0000000    0.2630755
448520.0000000    0.2540079
448560.0000000    0.2440150
448600.0000000    0.2770181
448640.0000000    0.2588268
448680.0000000    0.2736893
448720.0000000    0.2757182
448760.0000000    0.2882376
448800.0000000    0.2512000
448840.0000000    0.2688192
448880.0000000    0.2698169
448920.0000000    0.2589606
448960.0000000    0.2764910
449000.0000000    0.2559764
449040.0000000    0.2776212
449080.0000000    0.2728772
449120.0000000    0.2559581
449160.0000000    0.2669050
449200.0000000    0.2707049
449240.0000000    0.2598806
449280.0000000    0.2649755
449320.0000000    0.2613239
449360.0000000    0.2484291
449400.0000000    0.2644589
449440.0000000    0.2583658
449480.0000000    0.2730536
449520.0000000    0.2677211
449560.0000000    0.2950920
449600.0000000    0.2582818
449640.0000000    0.2791463
449680.0000000    0.2615713
449720.0000000    0.2764582
449760.0000000    0.2709639
449800.0000000    0.2742904
449840.0000000    0.2661277
449880.0000000    0.2441161
449920.0000000    0.2569399
449960.0000000    0.2568310
450000.0000000    0.2682982
450040.0000000    0.2567177
450080.0000000    0.2875482
450120.0000000    0.2804709
450160.0000000    0.2654269
450200.0000000    0.2503272
450240.0000000    0.2547225
450280.0000000    0.2541417
450320.0000000    0.2740718
450360.0000000    0.2929367
450400.0000000    0.2762349
450440.0000000    0.2952155
450480.0000000    0.2669185
450520.0000000    0.2748651
450560.0000000    0.2524204
450600.0000000    0.2696908
450640.0000000    0.2742122
450680.0000000    0.2688991
450720.0000000    0.2439883
450760.0000000    0.2531908
450800.0000000    0.2675349
450840.0000000    0.2458613
450880.0000000    0.2567914
450920.0000000    0.2691021
450960.0000000    0.2463392
451000.0000000    0.2625795
451040.0000000    0.2568667
451080.0000000    0.2561220
451120.0000000    0.2577075
451160.0000000    0.2664280
451200.0000000    0.2407892
451240.0000000    0.2557943
451280.0000000    0.2678602
451320.0000000    0.2417839
451360.0000000    0.2487063
451400.0000000    0.2652873
451440.0000000    0.2576580
451480.0000000    0.2720283
451520.0000000    0.2723550
451560.0000000    0.2539279
451600.0000000    0.2463679
451640.0000000    0.2701351
451680.0000000    0.2630692
451720.0000000    0.2714116
451760.0000000    0.2535137
451800.0000000    0.2380334
451840.0000000    0.2520493
451880.0000000    0.2340659
451920.0000000    0.2539701
451960.0000000    0.2631646
452000.0000000    0.2594390
452040.0000000    0.2452406
452080.0000000    0.2669587
452120.0000000    0.2544101
452160.0000000    0.2696194
452200.0000000    0.2658319
452240.0000000    0.2717360
452280.0000000    0.2614662
452320.0000000    0.2633120
452360.0000000    0.2421054
452400.0000000    0.2387981
452440.0000000    0.2568488
452480.0000000    0.2478540
452520.0000000    0.2571205
452560.0000000    0.2497350
452600.0000000    0.2514379
452640.0000000    0.2765366
452680.0000000    0.2407548
452720.0000000    0.2261936
452760.0000000    0.2527409
452800.0000000    0.2511217
452840.0000000    0.2731375
452880.0000000    0.2785971
452920.0000000    0.2964505
452960.0000000    0.2838362
453000.0000000    0.2970442
453040.0000000    0.2890015
453080.0000000    0.2781241
453120.0000000    0.2571335
453160.0000000    0.2625747
453200.0000000    0.2600433
453240.0000000    0.2544736
453280.0000000    0.2538017
453320.0000000    0.2547952
453360.0000000    0.2686256
453400.0000000    0.2417315
453440.0000000    0.2591354
453480.0000000    0.2518214
453520.0000000    0.2425264
453560.0000000    0.2533781
453600.0000000    0.2641962
453640.0000000    0.2745771
453680.0000000    0.2509120
453720.0000000    0.2756368
453760.0000000    0.2604090
453800.0000000    0.2624320
453840.0000000    0.2598827
453880.0000000    0.2496899
453920.0000000    0.2643208
453960.0000000    0.2418377
454000.0000000    0.2310089
454040.0000000    0.2363274
454080.0000000    0.2366007
454120.0000000    0.2564277
454160.0000000    0.2698261
454200.0000000    0.2594618
454240.0000000    0.2791969
454280.0000000    0.2828403
454320.0000000    0.2841106
454360.0000000    0.2717596
454400.0000000    0.2792993
454440.0000000    0.2946774
454480.0000000    0.2853922
454520.0000000    0.2665673
454560.0000000    0.2739813
454600.0000000    0.2572493
454640.0000000    0.2640109
454680.0000000    0.2779062
454720.0000000    0.2981267
454760.0000000    0.2922169
454800.0000000    0.2601329
454840.0000000    0.2598534
454880.0000000    0.2895350
454920.0000000    0.2689192
454960.0000000    0.2731375
455000.0000000    0.2736567
455040.0000000    0.3024701
455080.0000000    0.2909362
455120.0000000    0.2783581
455160.0000000    0.2681740
455200.0000000    0.2553192
455240.0000000    0.2741713
455280.0000000    0.2797821
455320.0000000    0.2885499
455360.0000000    0.2740488
455400.0000000    0.2814524
455440.0000000    0.2570410
455480.0000000    0.2691179
455520.0000000    0.2790581
455560.0000000    0.2533667
455600.0000000    0.2532772
455640.0000000    0.2579027
455680.0000000    0.2445859
455720.0000000    0.2395491
455760.0000000    0.2353143
455800.0000000    0.2518212
455840.0000000    0.2696769
455880.0000000    0.2503310
455920.0000000    0.2530065
455960.0000000    0.2635246
456000.0000000    0.2595347
456040.0000000    0.2327195
456080.0000000    0.2504360
456120.0000000    0.2689715
456160.0000000    0.2658927
456200.0000000    0.2554731
456240.0000000    0.2566049
456280.0000000    0.2608589
456320.0000000    0.2481680
456360.0000000    0.2496672
456400.0000000    0.2585069
456440.0000000    0.2546355
456480.0000000    0.2586809
456520.0000000    0.2535723
456560.0000000    0.2633072
456600.0000000    0.2514962
456640.0000000    0.2560570
456680.0000000    0.2438766
456720.0000000    0.2741496
456760.0000000    0.2604572
456800.0000000    0.2542290
456840.0000000    0.2703579
456880.0000000    0.2705564
456920.0000000    0.2432868
456960.0000000    0.2632079
457000.0000000    0.2677129
457040.0000000    0.2780411
457080.0000000    0.2726513
457120.0000000    0.2649595
457160.0000000    0.2678063
457200.0000000    0.2723066
457240.0000000    0.2718068
457280.0000000    0.2755025
457320.0000000    0.2650160
457360.0000000    0.2684549
457400.0000000    0.2775979
457440.0000000    0.2613957
457480.0000000    0.2539868
457520.0000000    0.2648691
457560.0000000    0.2614574
457600.0000000    0.2627721
457640.0000000    0.2710305
457680.0000000    0.2815659
457720.0000000    0.2749281
457760.0000000    0.2703368
457800.0000000    0.2704856
457840.0000000    0.2623174
457880.0000000    0.2405968
457920.0000000    0.2500519
457960.0000000    0.2661545
458000.0000000    0.2593689
458040.0000000    0.2663313
458080.0000000    0.2451291
458120.0000000    0.2429057
458160.0000000    0.2692815
458200.0000000    0.2453047
458240.0000000    0.2470889
458280.0000000    0.2549690
458320.0000000    0.2671359
458360.0000000    0.2452941
458400.0000000    0.2629794
458440.0000000    0.2671674
458480.0000000    0.2664631
458520.0000000    0.2591669
458560.0000000    0.2594350
458600.0000000    0.2560281
458640.0000000    0.2685239
458680.0000000    0.2625118
458720.0000000    0.2790752
458760.0000000    0.2574108
458800.0000000    0.2728473
458840.0000000    0.2567467
458880.0000000    0.2732856
458920.0000000    0.2568251
458960.0000000    0.2759153
459000.0000000    0.2543975
459040.0000000    0.2511706
459080.0000000    0.2647503
459120.0000000    0.2590759
459160.0000000    0.2615776
459200.0000000    0.2786175
459240.0000000    0.2555343
459280.0000000    0.2813271
459320.0000000    0.2527221
459360.0000000    0.2604353
459400.0000000    0.2591825
459440.0000000    0.2717436
459480.0000000    0.2590913
459520.0000000    0.2934293
459560.0000000    0.2598471
459600.0000000    0.2396725
459640.0000000    0.2520776
459680.0000000    0.2649189
459720.0000000    0.2443756
459760.0000000    0.2430652
459800.0000000    0.2566534
459840.0000000    0.2634425
459880.0000000    0.2534069
459920.0000000    0.2525654
459960.0000000    0.2380709
460000.0000000    0.2632585
460040.0000000    0.2602003
460080.0000000    0.2678371
460120.0000000    0.2666785
460160.0000000    0.2651887
460200.0000000    0.2565690
460240.0000000    0.2504621
460280.0000000    0.2761856
460320.0000000    0.2476881
460360.0000000    0.2547813
460400.0000000    0.2386484
460440.0000000    0.2356701
460480.0000000    0.2523544
460520.0000000    0.2363112
460560.0000000    0.2531661
460600.0000000    0.2645120
460640.0000000    0.2499444
460680.0000000    0.2592918
460720.0000000    0.2710185
460760.0000000    0.2717538
460800.0000000    0.2624952
460840.0000000    0.2548724
460880.0000000    0.2475052
460920.0000000    0.2489833
460960.0000000    0.2798769
461000.0000000    0.2612125
461040.0000000    0.2502629
461080.0000000    0.2735147
461120.0000000    0.2851446
461160.0000000    0.3036000
461200.0000000    0.2837370
461240.0000000    0.2596771
461280.0000000    0.2779524
461320.0000000    0.2532207
461360.0000000    0.2714524
461400.0000000    0.2855703
461440.0000000    0.2695316
461480.0000000    0.2633702
461520.0000000    0.2729419
461560.0000000    0.2867676
461600.0000000    0.2662344
461640.0000000    0.2566133
461680.0000000    0.2858676
461720.0000000    0.2689747
461760.0000000    0.2631387
461800.0000000    0.2742473
461840.0000000    0.2542009
461880.0000000    0.2660725
461920.0000000    0.2762535
461960.0000000    0.2618685
462000.0000000    0.2582687
462040.0000000    0.2506060
462080.0000000    0.2309498
462120.0000000    0.2703107
462160.0000000    0.2760487
462200.0000000    0.2611122
462240.0000000    0.2700526
462280.0000000    0.2534751
462320.0000000    0.2641561
462360.0000000    0.2666602
462400.0000000    0.2555081
462440.0000000    0.2848175
462480.0000000    0.2683172
462520.0000000    0.2712722
462560.0000000    0.2643468
462600.0000000    0.2620996
462640.0000000    0.2768187
462680.0000000    0.2606598
462720.0000000    0.2435382
462760.0000000    0.2630923
462800.0000000    0.2719336
462840.0000000    0.2715316
462880.0000000    0.2738713
462920.0000000    0.2600053
462960.0000000    0.2687609
463000.0000000    0.2768824
463040.0000000    0.2579725
463080.0000000    0.2404091
463120.0000000    0.2479088
463160.0000000    0.2447283
463200.0000000    0.2438282
463240.0000000    0.2579219
463280.0000000    0.2638821
463320.0000000    0.2584276
463360.0000000    0.2588325
463400.0000000    0.2508923
463440.0000000    0.2618293
463480.0000000    0.2566569
463520.0000000    0.2557123
463560.0000000    0.2623599
463600.0000000    0.2605954
463640.0000000    0.2475482
463680.0000000    0.2510549
463720.0000000    0.2320936
463760.0000000    0.2476705
463800.0000000    0.2405727
463840.0000000    0.2520688
463880.0000000    0.2673056
463920.0000000    0.2540182
463960.0000000    0.2359611
464000.0000000    0.2712089
464040.0000000    0.2731228
464080.0000000    0.2444313
464120.0000000    0.2606837
464160.0000000    0.2649410
464200.0000000    0.2613990
464240.0000000    0.2424217
464280.0000000    0.2524617
464320.0000000    0.2585182
464360.0000000    0.2446962
464400.0000000    0.2744516
464440.0000000    0.2721664
464480.0000000    0.2897448
464520.0000000    0.2801341
464560.0000000    0.2813452
464600.0000000    0.2599326
464640.0000000    0.2487155
464680.0000000    0.2510653
464720.0000000    0.2818180
464760.0000000    0.2854931
464800.0000000    0.2800813
464840.0000000    0.2674605
464880.0000000    0.2656278
464920.0000000    0.2592804
464960.0000000    0.2786583
465000.0000000    0.2623454
465040.0000000    0.2749623
465080.0000000    0.2631905
465120.0000000    0.2538908
465160.0000000    0.2667860
465200.0000000    0.2548272
465240.0000000    0.2670249
465280.0000000    0.2571805
465320.0000000    0.2829954
465360.0000000    0.2623875
465400.0000000    0.2722316
465440.0000000    0.2773866
465480.0000000    0.2652384
465520.0000000    0.2621937
465560.0000000    0.2625729
465600.0000000    0.2749921
465640.0000000    0.2643554
465680.0000000    0.2634757
465720.0000000    0.2709165
465760.0000000    0.2874206
465800.0000000    0.2720104
465840.0000000    0.2945952
465880.0000000    0.2854924
465920.0000000    0.2590193
465960.0000000    0.2805088
466000.0000000    0.2835208
466040.0000000    0.2947299
466080.0000000    0.2833864
466120.0000000    0.3152798
466160.0000000    0.2944156
466200.0000000    0.3061765
466240.0000000    0.2825470
466280.0000000    0.2919208
466320.0000000    0.2782522
466360.0000000    0.3156617
466400.0000000    0.3109466
466440.0000000    0.2668571
466480.0000000    0.2962811
466520.0000000    0.2926692
466560.0000000    0.2665186
466600.0000000    0.2865584
466640.0000000    0.2757526
466680.0000000    0.2987523
466720.0000000    0.2881624
466760.0000000    0.2985088
466800.0000000    0.2954360
466840.0000000    0.2889719
466880.0000000    0.2935532
466920.0000000    0.2848698
466960.0000000    0.2689398
467000.0000000    0.2646129
467040.0000000    0.2539137
467080.0000000    0.2508216
467120.0000000    0.2687093
467160.0000000    0.2701378
467200.0000000    0.2668725
467240.0000000    0.2781717
467280.0000000    0.2655820
467320.0000000    0.2794758
467360.0000000    0.2709603
467400.0000000    0.2658576
467440.0000000    0.2688824
467480.0000000    0.2678452
467520.0000000    0.2795830
467560.0000000    0.2782009
467600.0000000    0.2553957
467640.0000000    0.2642934
467680.0000000    0.2856321
467720.0000000    0.2593775
467760.0000000    0.2718176
467800.0000000    0.2600987
467840.0000000    0.2506319
467880.0000000    0.2740167
467920.0000000    0.2534830
467960.0000000    0.2444899
468000.0000000    0.2471000
468040.0000000    0.2685181
468080.0000000    0.2637596
468120.0000000    0.2490251
468160.0000000    0.2560903
468200.0000000    0.2594912
468240.0000000    0.2522337
468280.0000000    0.2518694
468320.0000000    0.2606453
468360.0000000    0.2638878
468400.0000000    0.2626881
468440.0000000    0.2715808
468480.0000000    0.2725287
468520.0000000    0.2619381
468560.0000000    0.2760153
468600.0000000    0.2855689
468640.0000000    0.2790377
468680.0000000    0.2612551
468720.0000000    0.2721923
468760.0000000    0.2645407
468800.0000000    0.2649170
468840.0000000    0.2447306
468880.0000000    0.2351643
468920.0000000    0.2437786
468960.0000000    0.2560540
469000.0000000    0.2592365
469040.0000000    0.2653500
469080.0000000    0.2343648
469120.0000000    0.2455866
469160.0000000    0.2402270
469200.0000000    0.2541460
469240.0000000    0.2581688
469280.0000000    0.2446629
469320.0000000    0.2638442
469360.0000000    0.2576438
469400.0000000    0.2737536
469440.0000000    0.2673276
469480.0000000    0.2678955
469520.0000000    0.2700739
469560.0000000    0.2436905
469600.0000000    0.2510574
469640.0000000    0.2490987
469680.0000000    0.2324924
469720.0000000    0.2522417
469760.0000000    0.2612419
469800.0000000    0.2690280
469840.0000000    0.2525823
469880.0000000    0.2497074
469920.0000000    0.2550873
469960.0000000    0.2385345
470000.0000000    0.2614328
470040.0000000    0.2402027
470080.0000000    0.2567964
470120.0000000    0.2782903
470160.0000000    0.2604260
470200.0000000    0.2615180
470240.0000000    0.2695153
470280.0000000    0.2800776
470320.0000000    0.2769954
470360.0000000    0.2850457
470400.0000000    0.2664006
470440.0000000    0.2516174
470480.0000000    0.2677027
470520.0000000    0.2771353
470560.0000000    0.2802664
470600.0000000    0.2826099
470640.0000000    0.2633538
470680.0000000    0.2732885
470720.0000000    0.2736645
470760.0000000    0.2887705
470800.0000000    0.2983712
470840.0000000    0.2817740
470880.0000000    0.2808527
470920.0000000    0.2864788
470960.0000000    0.2718556
471000.0000000    0.2828876
471040.0000000    0.2652579
471080.0000000    0.2544862
471120.0000000    0.2878195
471160.0000000    0.2666952
471200.0000000    0.2877155
471240.0000000    0.2750392
471280.0000000    0.2831279
471320.0000000    0.2668404
471360.0000000    0.2825365
471400.0000000    0.2733772
471440.0000000    0.2878074
471480.0000000    0.2609894
471520.0000000    0.2744987
471560.0000000    0.2733372
471600.0000000    0.2704354
471640.0000000    0.2681458
471680.0000000    0.2760894
471720.0000000    0.2742075
471760.0000000    0.2889750
471800.0000000    0.2813647
471840.0000000    0.2818538
471880.0000000    0.2931236
471920.0000000    0.2745991
471960.0000000    0.2708139
472000.0000000    0.2607511
472040.0000000    0.2690553
472080.0000000    0.2695782
472120.0000000    0.2702700
472160.0000000    0.2875601
472200.0000000    0.2765523
472240.0000000    0.2652255
472280.0000000    0.2911093
472320.0000000    0.2747994
472360.0000000    0.2480086
472400.0000000    0.2889352
472440.0000000    0.2617666
472480.0000000    0.2787384
472520.0000000    0.2800717
472560.0000000    0.2584566
472600.0000000    0.2833068
472640.0000000    0.2708095
472680.0000000    0.2621368
472720.0000000    0.2470807
472760.0000000    0.2567350
472800.0000000    0.2670320
472840.0000000    0.2705960
472880.0000000    0.2605171
472920.0000000    0.2631429
472960.0000000    0.2434140
473000.0000000    0.2622456
473040.0000000    0.2550926
473080.0000000    0.2631226
473120.0000000    0.2544446
473160.0000000    0.2538717
473200.0000000    0.2661113
473240.0000000    0.2430287
473280.0000000    0.2522129
473320.0000000    0.2504098
473360.0000000    0.2537747
473400.0000000    0.2552847
473440.0000000    0.2577785
473480.0000000    0.2478511
473520.0000000    0.2604867
473560.0000000    0.2562633
473600.0000000    0.2650543
473640.0000000    0.2461005
473680.0000000    0.2557304
473720.0000000    0.2647235
473760.0000000    0.2526397
473800.0000000    0.2690297
473840.0000000    0.2631140
473880.0000000    0.2611225
473920.0000000    0.2616672
473960.0000000    0.2472690
474000.0000000    0.2411369
474040.0000000    0.2541574
474080.0000000    0.2618296
474120.0000000    0.2516091
474160.0000000    0.2613669
474200.0000000    0.2579035
474240.0000000    0.2521580
474280.0000000    0.2565534
474320.0000000    0.2626680
474360.0000000    0.2466252
474400.0000000    0.2523351
474440.0000000    0.2654996
474480.0000000    0.2535604
474520.0000000    0.2668096
474560.0000000    0.2600806
474600.0000000    0.2582416
474640.0000000    0.2525911
474680.0000000    0.2476615
474720.0000000    0.2521272
474760.0000000    0.2669524
474800.0000000    0.2525503
474840.0000000    0.2798354
474880.0000000    0.2562187
474920.0000000    0.2636988
474960.0000000    0.2686334
475000.0000000    0.2682327
475040.0000000    0.2784943
475080.0000000    0.2706093
475120.0000000    0.2465647
475160.0000000    0.2603630
475200.0000000    0.2604309
475240.0000000    0.2613171
475280.0000000    0.2508407
475320.0000000    0.2541778
475360.0000000    0.2316881
475400.0000000    0.2372691
475440.0000000    0.2432556
475480.0000000    0.2781586
475520.0000000    0.2756776
475560.0000000    0.2747142
475600.0000000    0.2801321
475640.0000000    0.2843647
475680.0000000    0.2810600
475720.0000000    0.2909839
475760.0000000    0.2733173
475800.0000000    0.2749784
475840.0000000    0.2585051
475880.0000000    0.2707683
475920.0000000    0.2770687
475960.0000000    0.2626192
476000.0000000    0.2891248
476040.0000000    0.2631798
476080.0000000    0.2678004
476120.0000000    0.2854948
476160.0000000    0.2770914
476200.0000000    0.2768311
476240.0000000    0.2829626
476280.0000000    0.2752705
476320.0000000    0.2716049
476360.0000000    0.2639024
476400.0000000    0.2593565
476440.0000000    0.2757318
476480.0000000    0.2543837
476520.0000000    0.2567106
476560.0000000    0.2625176
476600.0000000    0.2679649
476640.0000000    0.2866426
476680.0000000    0.2702930
476720.0000000    0.2725768
476760.0000000    0.2631775
476800.0000000    0.2694819
476840.0000000    0.2731103
476880.0000000    0.2676601
476920.0000000    0.2873261
476960.0000000    0.2729969
477000.0000000    0.2599775
477040.0000000    0.2707678
477080.0000000    0.2686849
477120.0000000    0.2783923
477160.0000000    0.2516697
477200.0000000    0.2522421
477240.0000000    0.2678410
477280.0000000    0.2690824
477320.0000000    0.2543702
477360.0000000    0.2576790
477400.0000000    0.2364074
477440.0000000    0.2765414
477480.0000000    0.2753356
477520.0000000    0.2400656
477560.0000000    0.2493907
477600.0000000    0.2818164
477640.0000000    0.2619023
477680.0000000    0.2597922
477720.0000000    0.2533540
477760.0000000    0.2626636
477800.0000000    0.2712797
477840.0000000    0.2632597
477880.0000000    0.2601825
477920.0000000    0.2700442
477960.0000000    0.2679514
478000.0000000    0.2618049
478040.0000000    0.2689476
478080.0000000    0.2818089
478120.0000000    0.2764587
478160.0000000    0.2609663
478200.0000000    0.2705439
478240.0000000    0.2898970
478280.0000000    0.2647252
478320.0000000    0.2753679
478360.0000000    0.2477644
478400.0000000    0.2446159
478440.0000000    0.2587782
478480.0000000    0.2567722
478520.0000000    0.2614019
478560.0000000    0.2543260
478600.0000000    0.2579002
478640.0000000    0.2828426
478680.0000000    0.2493842
478720.0000000    0.2677473
478760.0000000    0.2728241
478800.0000000    0.2629478
478840.0000000    0.2805054
478880.0000000    0.2781684
478920.0000000    0.2841156
478960.0000000    0.2678584
479000.0000000    0.2716351
479040.0000000    0.2733183
479080.0000000    0.2699257
479120.0000000    0.2609353
479160.0000000    0.2659042
479200.0000000    0.2666765
479240.0000000    0.2672176
479280.0000000    0.2667957
479320.0000000    0.2516662
479360.0000000    0.2716783
479400.0000000    0.2538660
479440.0000000    0.2689926
479480.0000000    0.2542199
479520.0000000    0.2647764
479560.0000000    0.2584595
479600.0000000    0.2510160
479640.0000000    0.2709400
479680.0000000    0.2587590
479720.0000000    0.2754963
479760.0000000    0.2610106
479800.0000000    0.2418955
479840.0000000    0.2663601
479880.0000000    0.2610953
479920.0000000    0.2602377
479960.0000000    0.2565056
480000.0000000    0.2526194
480040.0000000    0.2562670
480080.0000000    0.2435345
480120.0000000    0.2421893
480160.0000000    0.2361334
480200.0000000    0.2534056
480240.0000000    0.2718161
480280.0000000    0.2493464
480320.0000000    0.2829291
480360.0000000    0.2584668
480400.0000000    0.2667221
480440.0000000    0.2574773
480480.0000000    0.2726465
480520.0000000    0.2585273
480560.0000000    0.2836358
480600.0000000    0.2734717
480640.0000000    0.2819934
480680.0000000    0.2850792
480720.0000000    0.2771261
480760.0000000    0.2882718
480800.0000000    0.2825944
480840.0000000    0.2858088
480880.0000000    0.2687442
480920.0000000    0.2830440
480960.0000000    0.2618376
481000.0000000    0.2469415
481040.0000000    0.2964788
481080.0000000    0.2608053
481120.0000000    0.2753364
481160.0000000    0.2777165
481200.0000000    0.2814807
481240.0000000    0.2630704
481280.0000000    0.2828279
481320.0000000    0.2759889
481360.0000000    0.2768813
481400.0000000    0.2571806
481440.0000000    0.2818621
481480.0000000    0.2875049
481520.0000000    0.2517481
481560.0000000    0.2525534
481600.0000000    0.2673737
481640.0000000    0.2831321
481680.0000000    0.2549381
481720.0000000    0.2743013
481760.0000000    0.2756827
481800.0000000    0.2952047
481840.0000000    0.2785989
481880.0000000    0.2671477
481920.0000000    0.2650405
481960.0000000    0.2700737
482000.0000000    0.2765363
482040.0000000    0.3092039
482080.0000000    0.2770107
482120.0000000    0.2899154
482160.0000000    0.2770294
482200.0000000    0.2682750
482240.0000000    0.2708995
482280.0000000    0.2699710
482320.0000000    0.2631793
482360.0000000    0.2740239
482400.0000000    0.2711627
482440.0000000    0.2647610
482480.0000000    0.2782305
482520.0000000    0.2747606
482560.0000000    0.2816902
482600.0000000    0.2777490
482640.0000000    0.2681114
482680.0000000    0.2736774
482720.0000000    0.2837462
482760.0000000    0.2754803
482800.0000000    0.2669306
482840.0000000    0.2731711
482880.0000000    0.2827463
482920.0000000    0.2621951
482960.0000000    0.2641392
483000.0000000    0.2706925
483040.0000000    0.2556066
483080.0000000    0.2691097
483120.0000000    0.2716898
483160.0000000    0.2858794
483200.0000000    0.2692049
483240.0000000    0.2581027
483280.0000000    0.2673531
483320.0000000    0.2853809
483360.0000000    0.2677760
483400.0000000    0.2803508
483440.0000000    0.2722518
483480.0000000    0.2769713
483520.0000000    0.2613434
483560.0000000    0.2647555
483600.0000000    0.2803796
483640.0000000    0.2680165
483680.0000000    0.2693629
483720.0000000    0.2772893
483760.0000000    0.2579535
483800.0000000    0.2685253
483840.0000000    0.2714035
483880.0000000    0.2498421
483920.0000000    0.2817726
483960.0000000    0.2802519
484000.0000000    0.2703652
484040.0000000    0.2792180
484080.0000000    0.2789414
484120.0000000    0.2935769
484160.0000000    0.2995221
484200.0000000    0.2800397
484240.0000000    0.3085568
484280.0000000    0.2982152
484320.0000000    0.2829001
484360.0000000    0.3017875
484400.0000000    0.2724999
484440.0000000    0.2670361
484480.0000000    0.2925079
484520.0000000    0.2746931
484560.0000000    0.2830269
484600.0000000    0.2956246
484640.0000000    0.2704680
484680.0000000    0.3088982
484720.0000000    0.2526173
484760.0000000    0.2646623
484800.0000000    0.2781574
484840.0000000    0.2717753
484880.0000000    0.2699061
484920.0000000    0.2947202
484960.0000000    0.2590615
485000.0000000    0.3107099
485040.0000000    0.2815336
485080.0000000    0.2793423
485120.0000000    0.2884561
485160.0000000    0.2730561
485200.0000000    0.2711831
485240.0000000    0.2780714
485280.0000000    0.2924413
485320.0000000    0.2645059
485360.0000000    0.2620419
485400.0000000    0.2581416
485440.0000000    0.2757614
485480.0000000    0.2715316
485520.0000000    0.2616951
485560.0000000    0.2562519
485600.0000000    0.2728726
485640.0000000    0.2640723
485680.0000000    0.2569867
485720.0000000    0.2695403
485760.0000000    0.2816663
485800.0000000    0.2667463
485840.0000000    0.2712743
485880.0000000    0.2604575
485920.0000000    0.2645209
485960.0000000    0.2612006
486000.0000000    0.2860930
486040.0000000    0.2762714
486080.0000000    0.2855998
486120.0000000    0.2713301
486160.0000000    0.2734829
486200.0000000    0.2686154
486240.0000000    0.2800773
486280.0000000    0.2621645
486320.0000000    0.2719293
486360.0000000    0.2616632
486400.0000000    0.2615510
486440.0000000    0.2900039
486480.0000000    0.2773846
486520.0000000    0.2672661
486560.0000000    0.2820727
486600.0000000    0.3042811
486640.0000000    0.2781969
486680.0000000    0.2954880
486720.0000000    0.2861855
486760.0000000    0.2776721
486800.0000000    0.2704431
486840.0000000    0.2791398
486880.0000000    0.2861083
486920.0000000    0.3073474
486960.0000000    0.2972630
487000.0000000    0.2811950
487040.0000000    0.2640161
487080.0000000    0.2728682
487120.0000000    0.2707565
487160.0000000    0.2596206
487200.0000000    0.2607347
487240.0000000    0.2799181
487280.0000000    0.2771383
487320.0000000    0.2760981
487360.0000000    0.3006912
487400.0000000    0.2781474
487440.0000000    0.2699737
487480.0000000    0.2664844
487520.0000000    0.2839340
487560.0000000    0.2940736
487600.0000000    0.2850337
487640.0000000    0.2493386
487680.0000000    0.2527421
487720.0000000    0.2765137
487760.0000000    0.2775089
487800.0000000    0.3039300
487840.0000000    0.2733470
487880.0000000    0.2698934
487920.0000000    0.2817897
487960.0000000    0.2716861
488000.0000000    0.2782360
488040.0000000    0.2811607
488080.0000000    0.2756644
488120.0000000    0.2873069
488160.0000000    0.2506755
488200.0000000    0.2586869
488240.0000000    0.2582695
488280.0000000    0.2657353
488320.0000000    0.2832468
488360.0000000    0.2669307
488400.0000000    0.2770564
488440.0000000    0.2625829
488480.0000000    0.2847567
488520.0000000    0.2725043
488560.0000000    0.2884661
488600.0000000    0.2593489
488640.0000000    0.2617419
488680.0000000    0.2792078
488720.0000000    0.2732223
488760.0000000    0.2626946
488800.0000000    0.2753941
488840.0000000    0.2833645
488880.0000000    0.2811321
488920.0000000    0.2831368
488960.0000000    0.2616474
489000.0000000    0.2651356
489040.0000000    0.2759037
489080.0000000    0.2560471
489120.0000000    0.2760212
489160.0000000    0.2603043
489200.0000000    0.2675423
489240.0000000    0.2721505
489280.0000000    0.2637127
489320.0000000    0.2850998
489360.0000000    0.2700804
489400.0000000    0.2715265
489440.0000000    0.2700666
489480.0000000    0.2722902
489520.0000000    0.2699910
489560.0000000    0.2676158
489600.0000000    0.2756650
489640.0000000    0.2869871
489680.0000000    0.2967214
489720.0000000    0.2962533
489760.0000000    0.2913411
489800.0000000    0.2742424
489840.0000000    0.2483693
489880.0000000    0.2456539
489920.0000000    0.2645530
489960.0000000    0.2761176
490000.0000000    0.2521759
490040.0000000    0.2585152
490080.0000000    0.2771546
490120.0000000    0.2869607
490160.0000000    0.2642531
490200.0000000    0.2621318
490240.0000000    0.2700050
490280.0000000    0.2664827
490320.0000000    0.2585850
490360.0000000    0.2587676
490400.0000000    0.2524356
490440.0000000    0.2403449
490480.0000000    0.2604702
490520.0000000    0.2596213
490560.0000000    0.2530159
490600.0000000    0.2544605
490640.0000000    0.2707326
490680.0000000    0.2717584
490720.0000000    0.2644140
490760.0000000    0.2485334
490800.0000000    0.2515597
490840.0000000    0.2434716
490880.0000000    0.2473996
490920.0000000    0.2451286
490960.0000000    0.2494308
491000.0000000    0.2361900
491040.0000000    0.2647119
491080.0000000    0.2442023
491120.0000000    0.2410082
491160.0000000    0.2445951
491200.0000000    0.2528661
491240.0000000    0.2676390
491280.0000000    0.2596439
491320.0000000    0.2503863
491360.0000000    0.2580298
491400.0000000    0.2682339
491440.0000000    0.2752256
491480.0000000    0.2622410
491520.0000000    0.2883717
491560.0000000    0.2737810
491600.0000000    0.2608009
491640.0000000    0.2737918
491680.0000000    0.2649322
491720.0000000    0.2506036
491760.0000000    0.2589233
491800.0000000    0.2789783
491840.0000000    0.2817685
491880.0000000    0.2532963
491920.0000000    0.2857625
491960.0000000    0.2539279
492000.0000000    0.2668657
492040.0000000    0.2567377
492080.0000000    0.2757846
492120.0000000    0.2671436
492160.0000000    0.2740694
492200.0000000    0.2654092
492240.0000000    0.2454978
492280.0000000    0.2756860
492320.0000000    0.2714284
492360.0000000    0.2572396
492400.0000000    0.2510672
492440.0000000    0.2681563
492480.0000000    0.2571743
492520.0000000    0.2754141
492560.0000000    0.2632931
492600.0000000    0.2549758
492640.0000000    0.2664739
492680.0000000    0.2606549
492720.0000000    0.2657149
492760.0000000    0.2503680
492800.0000000    0.2673066
492840.0000000    0.2584578
492880.0000000    0.2618039
492920.0000000    0.2413013
492960.0000000    0.2670688
493000.0000000    0.2583700
493040.0000000    0.2342441
493080.0000000    0.2445991
493120.0000000    0.2656169
493160.0000000    0.2644010
493200.0000000    0.2612420
493240.0000000    0.2526306
493280.0000000    0.2542547
493320.0000000    0.2732702
493360.0000000    0.2525106
493400.0000000    0.2641669
493440.0000000    0.2802321
493480.0000000    0.2800798
493520.0000000    0.2639801
493560.0000000    0.2967765
493600.0000000    0.2753451
493640.0000000    0.2890773
493680.0000000    0.2698056
493720.0000000    0.2540803
493760.0000000    0.2640467
493800.0000000    0.2786883
493840.0000000    0.2700256
493880.0000000    0.2778260
493920.0000000    0.2908818
493960.0000000    0.2863248
494000.0000000    0.2740415
494040.0000000    0.2823755
494080.0000000    0.2830785
494120.0000000    0.2665833
494160.0000000    0.2822181
494200.0000000    0.2760411
494240.0000000    0.2589018
494280.0000000    0.2633647
494320.0000000    0.2495972
494360.0000000    0.2525773
494400.0000000    0.2714117
494440.0000000    0.2597046
494480.0000000    0.2809690
494520.0000000    0.2537191
494560.0000000    0.2539769
494600.0000000    0.2647511
494640.0000000    0.2589895
494680.0000000    0.2878431
494720.0000000    0.2697193
494760.0000000    0.2792691
494800.0000000    0.2682229
494840.0000000    0.2758300
494880.0000000    0.2766020
494920.0000000    0.2639467
494960.0000000    0.2635596
495000.0000000    0.2681537
495040.0000000    0.2715093
495080.0000000    0.2760207
495120.0000000    0.2667775
495160.0000000    0.2641965
495200.0000000    0.2801515
495240.0000000    0.2831955
495280.0000000    0.2819016
495320.0000000    0.2734963
495360.0000000    0.2696186
495400.0000000    0.2792723
495440.0000000    0.3074473
495480.0000000    0.3017105
495520.0000000    0.3025852
495560.0000000    0.2937482
495600.0000000    0.2838108
495640.0000000    0.2664674
495680.0000000    0.2650587
495720.0000000    0.2660039
495760.0000000    0.2571699
495800.0000000    0.2570208
495840.0000000    0.2770219
495880.0000000    0.2476823
495920.0000000    0.2652033
495960.0000000    0.2814866
496000.0000000    0.2733447
496040.0000000    0.2715557
496080.0000000    0.2662759
496120.0000000    0.2874961
496160.0000000    0.2770184
496200.0000000    0.2676846
496240.0000000    0.2799156
496280.0000000    0.2658525
496320.0000000    0.2585890
496360.0000000    0.2573363
496400.0000000    0.2391709
496440.0000000    0.2515454
496480.0000000    0.2592501
496520.0000000    0.2736154
496560.0000000    0.2632173
496600.0000000    0.2572381
496640.0000000    0.2662102
496680.0000000    0.2585848
496720.0000000    0.2604825
496760.0000000    0.2879973
496800.0000000    0.2800777
496840.0000000    0.2679844
496880.0000000    0.2466523
496920.0000000    0.2608010
496960.0000000    0.2565977
497000.0000000    0.2607136
497040.0000000    0.2686897
497080.0000000    0.2500088
497120.0000000    0.2503347
497160.0000000    0.2718647
497200.0000000    0.2703706
497240.0000000    0.2640954
497280.0000000    0.2678356
497320.0000000    0.2629105
497360.0000000    0.2680164
497400.0000000    0.2559049
497440.0000000    0.2735619
497480.0000000    0.2725482
497520.0000000    0.2658830
497560.0000000    0.2606145
497600.0000000    0.2469435
497640.0000000    0.2604398
497680.0000000    0.2609373
497720.0000000    0.2518213
497760.0000000    0.2472280
497800.0000000    0.2303937
497840.0000000    0.2433448
497880.0000000    0.2532682
497920.0000000    0.2637094
497960.0000000    0.2561006
498000.0000000    0.2611121
498040.0000000    0.2501473
498080.0000000    0.2405563
498120.0000000    0.2683246
498160.0000000    0.2511301
498200.0000000    0.2386615
498240.0000000    0.2532907
498280.0000000    0.2509409
498320.0000000    0.2470273
498360.0000000    0.2295280
498400.0000000    0.2444312
498440.0000000    0.2489255
498480.0000000    0.2567787
498520.0000000    0.2593665
498560.0000000    0.2442854
498600.0000000    0.2585942
498640.0000000    0.2676109
498680.0000000    0.2603545
498720.0000000    0.2569418
498760.0000000    0.2371656
498800.0000000    0.2619057
498840.0000000    0.2565358
498880.0000000    0.2560834
498920.0000000    0.2529483
498960.0000000    0.2542530
499000.0000000    0.2617617
499040.0000000    0.2490769
499080.0000000    0.2574526
499120.0000000    0.2601849
499160.0000000    0.2534414
499200.0000000    0.2518908
499240.0000000    0.2559253
499280.0000000    0.2448868
499320.0000000    0.2576201
499360.0000000    0.2626746
499400.0000000    0.2538056
499440.0000000    0.2589326
499480.0000000    0.2485017
499520.0000000    0.2439017
499560.0000000    0.2563518
499600.0000000    0.2443327
499640.0000000    0.2612396
499680.0000000    0.2447297
499720.0000000    0.2465205
499760.0000000    0.2608150
499800.0000000    0.2509775
499840.0000000    0.2542526
499880.0000000    0.2741738
499920.0000000    0.2668446
499960.0000000    0.2544876
500000.0000000    0.2467721
500040.0000000    0.2416985
500080.0000000    0.2545994
500120.0000000    0.2737209
500160.0000000    0.2802022
500200.0000000    0.2553643
500240.0000000    0.2437223
500280.0000000    0.2495737
500320.0000000    0.2711950
500360.0000000    0.2556419
500400.0000000    0.2365142
500440.0000000    0.2469249
500480.0000000    0.2588318
500520.0000000    0.2468522
500560.0000000    0.2643641
500600.0000000    0.2635105
500640.0000000    0.2685780
500680.0000000    0.2474115
500720.0000000    0.2752817
500760.0000000    0.2575977
500800.0000000    0.2484668
500840.0000000    0.2367292
500880.0000000    0.2516540
500920.0000000    0.2655020
500960.0000000    0.2587231
501000.0000000    0.2668197
501040.0000000    0.2778158
501080.0000000    0.2808325
501120.0000000    0.2643158
501160.0000000    0.2336241
501200.0000000    0.2446780
501240.0000000    0.2668356
501280.0000000    0.2574052
501320.0000000    0.2538753
501360.0000000    0.2847424
501400.0000000    0.2695645
501440.0000000    0.2657320
501480.0000000    0.2330229
501520.0000000    0.2481135
501560.0000000    0.2417850
501600.0000000    0.2488027
501640.0000000    0.2262486
501680.0000000    0.2758155
501720.0000000    0.2833709
501760.0000000    0.2816664
501800.0000000    0.2931159
501840.0000000    0.2585888
501880.0000000    0.2669126
501920.0000000    0.2841921
501960.0000000    0.2571412
502000.0000000    0.2514792
502040.0000000    0.2386111
502080.0000000    0.2521691
502120.0000000    0.2587393
502160.0000000    0.2871594
502200.0000000    0.2861695
502240.0000000    0.2781408
502280.0000000    0.2795631
502320.0000000    0.2821191
502360.0000000    0.2820008
502400.0000000    0.2856289
502440.0000000    0.2811283
502480.0000000    0.2675266
502520.0000000    0.2596264
502560.0000000    0.2764545
502600.0000000    0.2554704
502640.0000000    0.2684217
502680.0000000    0.2758612
502720.0000000    0.2750855
502760.0000000    0.2811559
502800.0000000    0.2781097
502840.0000000    0.2608606
502880.0000000    0.2751520
502920.0000000    0.2453716
502960.0000000    0.2451176
503000.0000000    0.2678774
503040.0000000    0.2784350
503080.0000000    0.2552412
503120.0000000    0.2593559
503160.0000000    0.2845111
503200.0000000    0.2663151
503240.0000000    0.2400326
503280.0000000    0.2701185
503320.0000000    0.2757567
503360.0000000    0.2958102
503400.0000000    0.2872967
503440.0000000    0.2919020
503480.0000000    0.2792821
503520.0000000    0.2722076
503560.0000000    0.2685363
503600.0000000    0.2751110
503640.0000000    0.2593848
503680.0000000    0.2550285
503720.0000000    0.2739056
503760.0000000    0.2604509
503800.0000000    0.2521980
503840.0000000    0.2643435
503880.0000000    0.2491633
503920.0000000    0.2491339
503960.0000000    0.2532144
504000.0000000    0.2709573
504040.0000000    0.2531554
504080.0000000    0.2529094
504120.0000000    0.2513531
504160.0000000    0.2569248
504200.0000000    0.2575722
504240.0000000    0.2425069
504280.0000000    0.2333401
504320.0000000    0.2579628
504360.0000000    0.2640610
504400.0000000    0.2888902
504440.0000000    0.2407726
504480.0000000    0.2483438
504520.0000000    0.2525996
504560.0000000    0.2517032
504600.0000000    0.2352971
504640.0000000    0.2544028
504680.0000000    0.2550772
504720.0000000    0.2485487
504760.0000000    0.2546967
504800.0000000    0.2488780
504840.0000000    0.2691743
504880.0000000    0.2611134
504920.0000000    0.2618844
504960.0000000    0.2728180
505000.0000000    0.2693087
505040.0000000    0.2639770
505080.0000000    0.2626389
505120.0000000    0.2601110
505160.0000000    0.2594866
505200.0000000    0.2670961
505240.0000000    0.2764646
505280.0000000    0.2727819
505320.0000000    0.2649239
505360.0000000    0.2426828
505400.0000000    0.2605113
505440.0000000    0.2491193
505480.0000000    0.2561247
505520.0000000    0.2564071
505560.0000000    0.2552248
505600.0000000    0.2511341
505640.0000000    0.2639681
505680.0000000    0.2448441
505720.0000000    0.2510866
505760.0000000    0.2668242
505800.0000000    0.2648973
505840.0000000    0.2717596
505880.0000000    0.2599641
505920.0000000    0.2859080
505960.0000000    0.2590518
506000.0000000    0.2726875
506040.0000000    0.2566952
506080.0000000    0.2466974
506120.0000000    0.2600613
506160.0000000    0.2741954
506200.0000000    0.2537389
506240.0000000    0.2458308
506280.0000000    0.2227138
506320.0000000    0.2651094
506360.0000000    0.2602559
506400.0000000    0.2624133
506440.0000000    0.2692031
506480.0000000    0.2799592
506520.0000000    0.2700317
506560.0000000    0.2819568
506600.0000000    0.2578011
506640.0000000    0.2573118
506680.0000000    0.2801820
506720.0000000    0.2659100
506760.0000000    0.2525201
506800.0000000    0.2474139
506840.0000000    0.2877899
506880.0000000    0.2791233
506920.0000000    0.2763855
506960.0000000    0.2598490
507000.0000000    0.2714000
507040.0000000    0.2803631
507080.0000000    0.2702395
507120.0000000    0.2584020
507160.0000000    0.2634872
507200.0000000    0.2490203
507240.0000000    0.2561042
507280.0000000    0.2545365
507320.0000000    0.2631391
507360.0000000    0.2492502
507400.0000000    0.2533026
507440.0000000    0.2548335
507480.0000000    0.2693860
507520.0000000    0.2492158
507560.0000000    0.2457279
507600.0000000    0.2641281
507640.0000000    0.2524108
507680.0000000    0.2402719
507720.0000000    0.2457853
507760.0000000    0.2546335
507800.0000000    0.2379691
507840.0000000    0.2619713
507880.0000000    0.2493432
507920.0000000    0.2537574
507960.0000000    0.2547737
508000.0000000    0.2639305
508040.0000000    0.2727314
508080.0000000    0.2698129
508120.0000000    0.2450228
508160.0000000    0.2825763
508200.0000000    0.2744107
508240.0000000    0.2534854
508280.0000000    0.2583091
508320.0000000    0.2864745
508360.0000000    0.2745885
508400.0000000    0.2693534
508440.0000000    0.2653137
508480.0000000    0.2579208
508520.0000000    0.2500014
508560.0000000    0.2615919
508600.0000000    0.2611897
508640.0000000    0.2504732
508680.0000000    0.2504232
508720.0000000    0.2806113
508760.0000000    0.2588342
508800.0000000    0.2685012
508840.0000000    0.2553876
508880.0000000    0.2598824
508920.0000000    0.2683035
508960.0000000    0.2686247
509000.0000000    0.2672869
509040.0000000    0.2577047
509080.0000000    0.2485798
509120.0000000    0.2611290
509160.0000000    0.2727915
509200.0000000    0.2635116
509240.0000000    0.2662952
509280.0000000    0.2467705
509320.0000000    0.2596715
509360.0000000    0.2643979
509400.0000000    0.2473623
509440.0000000    0.2517048
509480.0000000    0.2667443
509520.0000000    0.2531624
509560.0000000    0.2531709
509600.0000000    0.2579514
509640.0000000    0.2535844
509680.0000000    0.2431837
509720.0000000    0.2683003
509760.0000000    0.2632139
509800.0000000    0.2487464
509840.0000000    0.2320514
509880.0000000    0.2572745
509920.0000000    0.2815942
509960.0000000    0.2504742
510000.0000000    0.2787576
510040.0000000    0.2514153
510080.0000000    0.2659613
510120.0000000    0.2940890
510160.0000000    0.2797926
510200.0000000    0.2525868
510240.0000000    0.2833883
510280.0000000    0.2737074
510320.0000000    0.2659466
510360.0000000    0.2601957
510400.0000000    0.2687881
510440.0000000    0.2537851
510480.0000000    0.2756325
510520.0000000    0.2725650
510560.0000000    0.2536634
510600.0000000    0.2580060
510640.0000000    0.2909440
510680.0000000    0.2505118
510720.0000000    0.2676839
510760.0000000    0.2533750
510800.0000000    0.2419440
510840.0000000    0.2571799
510880.0000000    0.2550471
510920.0000000    0.2523143
510960.0000000    0.2618206
511000.0000000    0.2668345
511040.0000000    0.2624947
511080.0000000    0.2655232
511120.0000000    0.2738981
511160.0000000    0.2666847
511200.0000000    0.2604483
511240.0000000    0.2639551
511280.0000000    0.2551074
511320.0000000    0.2854674
511360.0000000    0.2728455
511400.0000000    0.2668343
511440.0000000    0.2657191
511480.0000000    0.2874610
511520.0000000    0.2750098
511560.0000000    0.2796653
511600.0000000    0.2894568
511640.0000000    0.2791413
511680.0000000    0.2842294
511720.0000000    0.2598037
511760.0000000    0.2705682
511800.0000000    0.2571541
511840.0000000    0.2658291
511880.0000000    0.2559099
511920.0000000    0.2673845
511960.0000000    0.2591877
512000.0000000    0.2787874
512040.0000000    0.2540131
512080.0000000    0.2707166
512120.0000000    0.2755782
512160.0000000    0.2808597
512200.0000000    0.2382661
512240.0000000    0.2785283
512280.0000000    0.2818171
512320.0000000    0.2607383
512360.0000000    0.2533734
512400.0000000    0.2534892
512440.0000000    0.2484165
512480.0000000    0.2576849
512520.0000000    0.2484703
512560.0000000    0.2682573
512600.0000000    0.2729299
512640.0000000    0.2569984
512680.0000000    0.2637286
512720.0000000    0.2608164
512760.0000000    0.2587678
512800.0000000    0.2744836
512840.0000000    0.2700820
512880.0000000    0.2392232
512920.0000000    0.2475129
512960.0000000    0.2408873
513000.0000000    0.2604268
513040.0000000    0.2490406
513080.0000000    0.2467903
513120.0000000    0.2750250
513160.0000000    0.2616653
513200.0000000    0.2936779
513240.0000000    0.2801496
513280.0000000    0.2900938
513320.0000000    0.2927529
513360.0000000    0.2918215
513400.0000000    0.2794801
513440.0000000    0.2860189
513480.0000000    0.2771657
513520.0000000    0.2623435
513560.0000000    0.2542954
513600.0000000    0.2609882
513640.0000000    0.2607481
513680.0000000    0.2686738
513720.0000000    0.2700789
513760.0000000    0.2690365
513800.0000000    0.2591397
513840.0000000    0.2461645
513880.0000000    0.2535957
513920.0000000    0.2887146
513960.0000000    0.2732878
514000.0000000    0.2623020
514040.0000000    0.2584968
514080.0000000    0.2810215
514120.0000000    0.2633990
514160.0000000    0.2504969
514200.0000000    0.2525261
514240.0000000    0.2574888
514280.0000000    0.2705615
514320.0000000    0.2735075
514360.0000000    0.2667101
514400.0000000    0.2407899
514440.0000000    0.2535954
514480.0000000    0.2718745
514520.0000000    0.2666315
514560.0000000    0.2546013
514600.0000000    0.2500313
514640.0000000    0.2560285
514680.0000000    0.2616690
514720.0000000    0.2487065
514760.0000000    0.2329390
514800.0000000    0.2502640
514840.0000000    0.2821552
514880.0000000    0.2734196
514920.0000000    0.2561770
514960.0000000    0.2803310
515000.0000000    0.2579747
515040.0000000    0.2636476
515080.0000000    0.2641958
515120.0000000    0.2732485
515160.0000000    0.3000554
515200.0000000    0.2714494
515240.0000000    0.2584903
515280.0000000    0.2630174
515320.0000000    0.2859810
515360.0000000    0.2708968
515400.0000000    0.2814510
515440.0000000    0.2678546
515480.0000000    0.2731988
515520.0000000    0.2734807
515560.0000000    0.2697397
515600.0000000    0.2692876
515640.0000000    0.2792096
515680.0000000    0.2663761
515720.0000000    0.2500404
515760.0000000    0.2651368
515800.0000000    0.2769118
515840.0000000    0.2875359
515880.0000000    0.2711706
515920.0000000    0.2549763
515960.0000000    0.2717499
516000.0000000    0.2605152
516040.0000000    0.2761275
516080.0000000    0.2794194
516120.0000000    0.2659747
516160.0000000    0.2722940
516200.0000000    0.2710066
516240.0000000    0.2824979
516280.0000000    0.2716805
516320.0000000    0.2742489
516360.0000000    0.2630245
516400.0000000    0.2875288
516440.0000000    0.2574858
516480.0000000    0.2492488
516520.0000000    0.2680167
516560.0000000    0.2849340
516600.0000000    0.2744516
516640.0000000    0.2899417
516680.0000000    0.2780668
516720.0000000    0.2573442
516760.0000000    0.2566190
516800.0000000    0.2507853
516840.0000000    0.2568302
516880.0000000    0.2633737
516920.0000000    0.2586281
516960.0000000    0.2685649
517000.0000000    0.2584999
517040.0000000    0.2616508
517080.0000000    0.2557455
517120.0000000    0.2815550
517160.0000000    0.2727630
517200.0000000    0.2734935
517240.0000000    0.2766604
517280.0000000    0.2650006
517320.0000000    0.2588184
517360.0000000    0.2537097
517400.0000000    0.2740722
517440.0000000    0.2792911
517480.0000000    0.2676405
517520.0000000    0.2686504
517560.0000000    0.2755328
517600.0000000    0.2750689
517640.0000000    0.2648902
517680.0000000    0.2509401
517720.0000000    0.2616327
517760.0000000    0.2717425
517800.0000000    0.2885707
517840.0000000    0.2874630
517880.0000000    0.2714798
517920.0000000    0.2929584
517960.0000000    0.2824263
518000.0000000    0.2770488
518040.0000000    0.2582764
518080.0000000    0.2626141
518120.0000000    0.2671332
518160.0000000    0.2902443
518200.0000000    0.2839895
518240.0000000    0.2738043
518280.0000000    0.2867591
518320.0000000    0.2623041
518360.0000000    0.2699337
518400.0000000    0.2709221
518440.0000000    0.2782160
518480.0000000    0.2723235
518520.0000000    0.2626038
518560.0000000    0.2710372
518600.0000000    0.2814843
518640.0000000    0.2639427
518680.0000000    0.2758117
518720.0000000    0.2740909
518760.0000000    0.2917876
518800.0000000    0.3022656
518840.0000000    0.2900278
518880.0000000    0.2865759
518920.0000000    0.2687210
518960.0000000    0.2780155
519000.0000000    0.2535104
519040.0000000    0.2795564
519080.0000000    0.2732350
519120.0000000    0.2607779
519160.0000000    0.2655286
519200.0000000    0.2659134
519240.0000000    0.2794904
519280.0000000    0.2633387
519320.0000000    0.2573597
519360.0000000    0.2742891
519400.0000000    0.2732680
519440.0000000    0.2691768
519480.0000000    0.2718863
519520.0000000    0.2789690
519560.0000000    0.2348164
519600.0000000    0.2472294
519640.0000000    0.2428928
519680.0000000    0.2552830
519720.0000000    0.2483796
519760.0000000    0.2656757
519800.0000000    0.2485841
519840.0000000    0.2499655
519880.0000000    0.2721707
519920.0000000    0.2699568
519960.0000000    0.2529036
520000.0000000    0.2684368
520040.0000000    0.2455471
520080.0000000    0.2678902
520120.0000000    0.2550814
520160.0000000    0.2532534
520200.0000000    0.2547806
520240.0000000    0.2461988
520280.0000000    0.2468711
520320.0000000    0.2728612
520360.0000000    0.2583462
520400.0000000    0.2484659
520440.0000000    0.2578586
520480.0000000    0.2814020
520520.0000000    0.2782158
520560.0000000    0.2748430
520600.0000000    0.2742179
520640.0000000    0.2683345
520680.0000000    0.2714746
520720.0000000    0.2564594
520760.0000000    0.2649890
520800.0000000    0.2616201
520840.0000000    0.2723142
520880.0000000    0.2718201
520920.0000000    0.2531711
520960.0000000    0.2434319
521000.0000000    0.2493121
521040.0000000    0.2773836
521080.0000000    0.2692909
521120.0000000    0.2652874
521160.0000000    0.2476018
521200.0000000    0.2602637
521240.0000000    0.2559136
521280.0000000    0.2698661
521320.0000000    0.2597761
521360.0000000    0.2573667
521400.0000000    0.2503730
521440.0000000    0.2628947
521480.0000000    0.2655965
521520.0000000    0.2671379
521560.0000000    0.2624800
521600.0000000    0.2537389
521640.0000000    0.2799569
521680.0000000    0.2534413
521720.0000000    0.2532345
521760.0000000    0.2640707
521800.0000000    0.2595017
521840.0000000    0.2529115
521880.0000000    0.2483690
521920.0000000    0.2774364
521960.0000000    0.2856885
522000.0000000    0.2870433
522040.0000000    0.2642444
522080.0000000    0.2694520
522120.0000000    0.2554028
522160.0000000    0.2499701
522200.0000000    0.2631623
522240.0000000    0.2809929
522280.0000000    0.2559998
522320.0000000    0.2642682
522360.0000000    0.2617246
522400.0000000    0.2645890
522440.0000000    0.2865762
522480.0000000    0.2750832
522520.0000000    0.2670379
522560.0000000    0.2640471
522600.0000000    0.2558228
522640.0000000    0.2876725
522680.0000000    0.2665424
522720.0000000    0.2755002
522760.0000000    0.2873393
522800.0000000    0.2724025
522840.0000000    0.2794853
522880.0000000    0.2652434
522920.0000000    0.2706631
522960.0000000    0.2796118
523000.0000000    0.2810068
523040.0000000    0.2815526
523080.0000000    0.2530169
523120.0000000    0.2783259
523160.0000000    0.2485043
523200.0000000    0.2496366
523240.0000000    0.2657835
523280.0000000    0.2811732
523320.0000000    0.2656416
523360.0000000    0.2742033
523400.0000000    0.2638406
523440.0000000    0.2708681
523480.0000000    0.2484492
523520.0000000    0.2724575
523560.0000000    0.2900060
523600.0000000    0.2816648
523640.0000000    0.2614769
523680.0000000    0.2640889
523720.0000000    0.2681600
523760.0000000    0.2657129
523800.0000000    0.2691625
523840.0000000    0.2519975
523880.0000000    0.2717235
523920.0000000    0.2690215
523960.0000000    0.2692198
524000.0000000    0.2816957
524040.0000000    0.2808897
524080.0000000    0.2859563
524120.0000000    0.2502173
524160.0000000    0.2612788
524200.0000000    0.2537902
524240.0000000    0.2688652
524280.0000000    0.2782324
524320.0000000    0.2734588
524360.0000000    0.2690788
524400.0000000    0.2694168
524440.0000000    0.2726103
524480.0000000    0.2635840
524520.0000000    0.2599883
524560.0000000    0.2483937
524600.0000000    0.2577070
524640.0000000    0.2590739
524680.0000000    0.2821965
524720.0000000    0.2579762
524760.0000000    0.2580718
524800.0000000    0.2666376
524840.0000000    0.2680301
524880.0000000    0.2613634
524920.0000000    0.2713518
524960.0000000    0.2833765
525000.0000000    0.2875809
525040.0000000    0.2763425
525080.0000000    0.3028721
525120.0000000    0.2893509
525160.0000000    0.2980038
525200.0000000    0.2761724
525240.0000000    0.2598879
525280.0000000    0.2790833
525320.0000000    0.2666433
525360.0000000    0.2800447
525400.0000000    0.2725580
525440.0000000    0.2721428
525480.0000000    0.2471243
525520.0000000    0.2963465
525560.0000000    0.2571966
525600.0000000    0.2731849
525640.0000000    0.2797977
525680.0000000    0.2469723
525720.0000000    0.2654113
525760.0000000    0.2531655
525800.0000000    0.2693132
525840.0000000    0.2562452
525880.0000000    0.2781689
525920.0000000    0.2688667
525960.0000000    0.2778992
526000.0000000    0.2628965
526040.0000000    0.2782418
526080.0000000    0.2680315
526120.0000000    0.2497598
526160.0000000    0.2433924
526200.0000000    0.2455648
526240.0000000    0.2597676
526280.0000000    0.2473621
526320.0000000    0.2493940
526360.0000000    0.2523565
526400.0000000    0.2583326
526440.0000000    0.2888608
526480.0000000    0.2515939
526520.0000000    0.2726577
526560.0000000    0.2705678
526600.0000000    0.2813589
526640.0000000    0.2721483
526680.0000000    0.2838073
526720.0000000    0.2780000
526760.0000000    0.2729712
526800.0000000    0.2956905
526840.0000000    0.2624231
526880.0000000    0.2518508
526920.0000000    0.2747812
526960.0000000    0.2644242
527000.0000000    0.2599248
527040.0000000    0.2542099
527080.0000000    0.2652695
527120.0000000    0.2483463
527160.0000000    0.2655858
527200.0000000    0.2569494
527240.0000000    0.2633653
527280.0000000    0.2850383
527320.0000000    0.2772612
527360.0000000    0.2661991
527400.0000000    0.2706361
527440.0000000    0.2711471
527480.0000000    0.2555013
527520.0000000    0.2569669
527560.0000000    0.2431362
527600.0000000    0.2764069
527640.0000000    0.2786945
527680.0000000    0.2641179
527720.0000000    0.2623648
527760.0000000    0.2817428
527800.0000000    0.2538193
527840.0000000    0.2708226
527880.0000000    0.2638852
527920.0000000    0.2552331
527960.0000000    0.2772909
528000.0000000    0.2847852
528040.0000000    0.2819631
528080.0000000    0.2745012
528120.0000000    0.2729616
528160.0000000    0.2903956
528200.0000000    0.2774517
528240.0000000    0.2611625
528280.0000000    0.2534558
528320.0000000    0.2626146
528360.0000000    0.2664407
528400.0000000    0.2551502
528440.0000000    0.2712211
528480.0000000    0.2643452
528520.0000000    0.2583396
528560.0000000    0.2624717
528600.0000000    0.2504011
528640.0000000    0.2501290
528680.0000000    0.2607376
528720.0000000    0.2635617
528760.0000000    0.2633587
528800.0000000    0.2697251
528840.0000000    0.2632706
528880.0000000    0.2455950
528920.0000000    0.2683359
528960.0000000    0.2709549
529000.0000000    0.2726754
529040.0000000    0.2646406
529080.0000000    0.2488818
529120.0000000    0.2541042
529160.0000000    0.2695635
529200.0000000    0.2811100
529240.0000000    0.2759772
529280.0000000    0.2845489
529320.0000000    0.2583670
529360.0000000    0.2479235
529400.0000000    0.2499692
529440.0000000    0.2497432
529480.0000000    0.2522946
529520.0000000    0.2658680
529560.0000000    0.2868048
529600.0000000    0.2492151
529640.0000000    0.2395286
529680.0000000    0.2479936
529720.0000000    0.2506198
529760.0000000    0.2484535
529800.0000000    0.2643780
529840.0000000    0.2490117
529880.0000000    0.2546613
529920.0000000    0.2446336
529960.0000000    0.2690289
530000.0000000    0.2594751
530040.0000000    0.2505839
530080.0000000    0.2703134
530120.0000000    0.2380533
530160.0000000    0.2604885
530200.0000000    0.2493225
530240.0000000    0.2555489
530280.0000000    0.2452095
530320.0000000    0.2692972
530360.0000000    0.2825501
530400.0000000    0.2793497
530440.0000000    0.2631194
530480.0000000    0.2607461
530520.0000000    0.2874972
530560.0000000    0.2536580
530600.0000000    0.2712141
530640.0000000    0.2597600
530680.0000000    0.2700151
530720.0000000    0.2673771
530760.0000000    0.2719535
530800.0000000    0.2564894
530840.0000000    0.2768070
530880.0000000    0.2931097
530920.0000000    0.2606068
530960.0000000    0.2478511
531000.0000000    0.2708781
531040.0000000    0.2549918
531080.0000000    0.2857787
531120.0000000    0.2920436
531160.0000000    0.2736374
531200.0000000    0.2748678
531240.0000000    0.2738082
531280.0000000    0.2502151
531320.0000000    0.2402903
531360.0000000    0.2689143
531400.0000000    0.2739413
531440.0000000    0.3029161
531480.0000000    0.2636320
531520.0000000    0.2804708
531560.0000000    0.2820635
531600.0000000    0.2587304
531640.0000000    0.2645483
531680.0000000    0.2792140
531720.0000000    0.2529754
531760.0000000    0.2763641
531800.0000000    0.2743198
531840.0000000    0.2649345
531880.0000000    0.2849858
531920.0000000    0.2759948
531960.0000000    0.2731875
532000.0000000    0.2585517
532040.0000000    0.2538830
532080.0000000    0.2404932
532120.0000000    0.2699400
532160.0000000    0.2791409
532200.0000000    0.2525691
532240.0000000    0.2667566
532280.0000000    0.2800780
532320.0000000    0.2752486
532360.0000000    0.2857680
532400.0000000    0.2751645
532440.0000000    0.2571095
532480.0000000    0.2761628
532520.0000000    0.2760619
532560.0000000    0.2865542
532600.0000000    0.2639992
532640.0000000    0.2637517
532680.0000000    0.2537074
532720.0000000    0.2624192
532760.0000000    0.2813168
532800.0000000    0.2910463
532840.0000000    0.2669713
532880.0000000    0.2737713
532920.0000000    0.2746768
532960.0000000    0.2906584
533000.0000000    0.2632289
533040.0000000    0.2570557
533080.0000000    0.2706381
533120.0000000    0.2570904
533160.0000000    0.2464544
533200.0000000    0.2420040
533240.0000000    0.2524941
533280.0000000    0.2479973
533320.0000000    0.2528394
533360.0000000    0.2649966
533400.0000000    0.2654126
533440.0000000    0.2680328
533480.0000000    0.2529501
533520.0000000    0.2649744
533560.0000000    0.2556150
533600.0000000    0.2641041
533640.0000000    0.2750607
533680.0000000    0.2724770
533720.0000000    0.2585167
533760.0000000    0.2755457
533800.0000000    0.2679367
533840.0000000    0.2709112
533880.0000000    0.2745705
533920.0000000    0.2843566
533960.0000000    0.2828630
534000.0000000    0.2885351
534040.0000000    0.2835381
534080.0000000    0.2813180
534120.0000000    0.2703301
534160.0000000    0.2706354
534200.0000000    0.2855442
534240.0000000    0.2763148
534280.0000000    0.2639679
534320.0000000    0.2535083
534360.0000000    0.2947623
534400.0000000    0.2675942
534440.0000000    0.2865042
534480.0000000    0.2711726
534520.0000000    0.2600836
534560.0000000    0.3096943
534600.0000000    0.2907387
534640.0000000    0.2780331
534680.0000000    0.2747077
534720.0000000    0.2520778
534760.0000000    0.2871701
534800.0000000    0.2663822
534840.0000000    0.2933702
534880.0000000    0.2699883
534920.0000000    0.2710169
534960.0000000    0.2705619
535000.0000000    0.2666190
535040.0000000    0.2757521
535080.0000000    0.2758200
535120.0000000    0.2780446
535160.0000000    0.2725528
535200.0000000    0.2545097
535240.0000000    0.2656016
535280.0000000    0.2679010
535320.0000000    0.2585288
535360.0000000    0.2524957
535400.0000000    0.2803905
535440.0000000    0.2991946
535480.0000000    0.2798083
535520.0000000    0.2655292
535560.0000000    0.2903944
535600.0000000    0.2654765
535640.0000000    0.2820993
535680.0000000    0.2764403
535720.0000000    0.2639238
535760.0000000    0.2721052
535800.0000000    0.2843477
535840.0000000    0.2572182
535880.0000000    0.2979255
535920.0000000    0.3044865
535960.0000000    0.2860538
536000.0000000    0.2610655
536040.0000000    0.2571333
536080.0000000    0.2777907
536120.0000000    0.2697395
536160.0000000    0.2721571
536200.0000000    0.2709727
536240.0000000    0.2492726
536280.0000000    0.2537006
536320.0000000    0.2687514
536360.0000000    0.2496319
536400.0000000    0.2602823
536440.0000000    0.2663802
536480.0000000    0.2612970
536520.0000000    0.2540549
536560.0000000    0.2690810
536600.0000000    0.2771123
536640.0000000    0.2798522
536680.0000000    0.2657537
536720.0000000    0.2611482
536760.0000000    0.2577525
536800.0000000    0.2460068
536840.0000000    0.2571130
536880.0000000    0.2675990
536920.0000000    0.2463842
536960.0000000    0.2511121
537000.0000000    0.2452581
537040.0000000    0.2140095
537080.0000000    0.2551811
537120.0000000    0.2448229
537160.0000000    0.2325103
537200.0000000    0.2314492
537240.0000000    0.2470965
537280.0000000    0.2397502
537320.0000000    0.2378336
537360.0000000    0.2537986
537400.0000000    0.2855529
537440.0000000    0.2754107
537480.0000000    0.2591098
537520.0000000    0.2466955
537560.0000000    0.2419721
537600.0000000    0.2351669
537640.0000000    0.2381345
537680.0000000    0.2260242
537720.0000000    0.2403346
537760.0000000    0.2805678
537800.0000000    0.2580174
537840.0000000    0.2379656
537880.0000000    0.2516755
537920.0000000    0.2492590
537960.0000000    0.2531689
538000.0000000    0.2382175
538040.0000000    0.2502438
538080.0000000    0.2677955
538120.0000000    0.2577597
538160.0000000    0.2353938
538200.0000000    0.2512970
538240.0000000    0.2511192
538280.0000000    0.2527139
538320.0000000    0.2482246
538360.0000000    0.2473327
538400.0000000    0.2461358
538440.0000000    0.2592756
538480.0000000    0.2425699
538520.0000000    0.2593389
538560.0000000    0.2621538
538600.0000000    0.2593708
538640.0000000    0.2691705
538680.0000000    0.2701608
538720.0000000    0.2484165
538760.0000000    0.2595897
538800.0000000    0.2605600
538840.0000000    0.2640442
538880.0000000    0.2843700
538920.0000000    0.2907982
538960.0000000    0.2865387
539000.0000000    0.2755860
539040.0000000    0.2831601
539080.0000000    0.2769829
539120.0000000    0.2869003
539160.0000000    0.2741095
539200.0000000    0.2602432
539240.0000000    0.2634977
539280.0000000    0.2616101
539320.0000000    0.2658495
539360.0000000    0.2568623
539400.0000000    0.2405551
539440.0000000    0.2740293
539480.0000000    0.2819912
539520.0000000    0.2730645
539560.0000000    0.2681847
539600.0000000    0.2768739
539640.0000000    0.2843017
539680.0000000    0.2812724
539720.0000000    0.2808940
539760.0000000    0.2489231
539800.0000000    0.2527235
539840.0000000    0.2791891
539880.0000000    0.2719838
539920.0000000    0.2836107
539960.0000000    0.2999115
540000.0000000    0.2654949
540040.0000000    0.2517063
540080.0000000    0.2502525
540120.0000000    0.2530466
540160.0000000    0.2664066
540200.0000000    0.2729041
540240.0000000    0.2695750
540280.0000000    0.2608139
540320.0000000    0.2687173
540360.0000000    0.2815094
540400.0000000    0.2737497
540440.0000000    0.2586141
540480.0000000    0.2488977
540520.0000000    0.2505338
540560.0000000    0.2683093
540600.0000000    0.2868631
540640.0000000    0.2682515
540680.0000000    0.2464687
540720.0000000    0.2650244
540760.0000000    0.2791472
540800.0000000    0.2476920
540840.0000000    0.2735438
540880.0000000    0.2680027
540920.0000000    0.2699147
540960.0000000    0.2537692
541000.0000000    0.2620326
541040.0000000    0.2778287
541080.0000000    0.2723785
541120.0000000    0.2539916
541160.0000000    0.2853021
541200.0000000    0.2859941
541240.0000000    0.2843724
541280.0000000    0.2905105
541320.0000000    0.2859259
541360.0000000    0.2777584
541400.0000000    0.2900858
541440.0000000    0.2769495
541480.0000000    0.2774125
541520.0000000    0.2893807
541560.0000000    0.2840232
541600.0000000    0.2738903
541640.0000000    0.2787003
541680.0000000    0.2884186
541720.0000000    0.2596189
541760.0000000    0.2718188
541800.0000000    0.2762882
541840.0000000    0.2725975
541880.0000000    0.2595254
541920.0000000    0.2745731
541960.0000000    0.2592802
542000.0000000    0.2565699
542040.0000000    0.2651982
542080.0000000    0.2716481
542120.0000000    0.2999828
542160.0000000    0.2691460
542200.0000000    0.2417441
542240.0000000    0.2826942
542280.0000000    0.2890956
542320.0000000    0.2765546
542360.0000000    0.2757485
542400.0000000    0.2868994
542440.0000000    0.2710582
542480.0000000    0.2757651
542520.0000000    0.2581688
542560.0000000    0.2746843
542600.0000000    0.2755629
542640.0000000    0.2879889
542680.0000000    0.2866250
542720.0000000    0.2865070
542760.0000000    0.2783355
542800.0000000    0.2801568
542840.0000000    0.2687548
542880.0000000    0.2759907
542920.0000000    0.2631727
542960.0000000    0.2767657
543000.0000000    0.2638338
543040.0000000    0.2589328
543080.0000000    0.2801917
543120.0000000    0.2794107
543160.0000000    0.2700475
543200.0000000    0.2530721
543240.0000000    0.2704124
543280.0000000    0.2716730
543320.0000000    0.2752106
543360.0000000    0.2682227
543400.0000000    0.2846245
543440.0000000    0.2892106
543480.0000000    0.2615470
543520.0000000    0.2850766
543560.0000000    0.2860384
543600.0000000    0.2736315
543640.0000000    0.2554322
543680.0000000    0.2929189
543720.0000000    0.2836876
543760.0000000    0.2856438
543800.0000000    0.2642117
543840.0000000    0.2713204
543880.0000000    0.2677452
543920.0000000    0.2698601
543960.0000000    0.2631927
544000.0000000    0.2714819
544040.0000000    0.2604072
544080.0000000    0.2727871
544120.0000000    0.2487191
544160.0000000    0.2804673
544200.0000000    0.2674775
544240.0000000    0.2630218
544280.0000000    0.2642107
544320.0000000    0.2645350
544360.0000000    0.2732905
544400.0000000    0.2758989
544440.0000000    0.2908027
544480.0000000    0.2739080
544520.0000000    0.2752968
544560.0000000    0.2826724
544600.0000000    0.2927904
544640.0000000    0.2744951
544680.0000000    0.2700644
544720.0000000    0.2779038
544760.0000000    0.2687125
544800.0000000    0.2629968
544840.0000000    0.2995599
544880.0000000    0.2738229
544920.0000000    0.2981566
544960.0000000    0.2930382
545000.0000000    0.3028500
545040.0000000    0.2868940
545080.0000000    0.2834861
545120.0000000    0.2867816
545160.0000000    0.2830243
545200.0000000    0.2526529
545240.0000000    0.2676407
545280.0000000    0.2597516
545320.0000000    0.2630381
545360.0000000    0.2575193
545400.0000000    0.2744788
545440.0000000    0.2631891
545480.0000000    0.2635524
545520.0000000    0.2711940
545560.0000000    0.2800504
545600.0000000    0.2736280
545640.0000000    0.2514657
545680.0000000    0.2918668
545720.0000000    0.2681496
545760.0000000    0.2886601
545800.0000000    0.2694870
545840.0000000    0.2639603
545880.0000000    0.2611052
545920.0000000    0.2720945
545960.0000000    0.2757921
546000.0000000    0.2620792
546040.0000000    0.2749909
546080.0000000    0.2721380
546120.0000000    0.2523019
546160.0000000    0.2643835
546200.0000000    0.2654755
546240.0000000    0.2543178
546280.0000000    0.2795154
546320.0000000    0.2722413
546360.0000000    0.2857544
546400.0000000    0.2643982
546440.0000000    0.2848140
546480.0000000    0.2669921
546520.0000000    0.3003337
546560.0000000    0.2839394
546600.0000000    0.2775643
546640.0000000    0.3098282
546680.0000000    0.2761324
546720.0000000    0.2856997
546760.0000000    0.2814119
546800.0000000    0.2715796
546840.0000000    0.2703303
546880.0000000    0.2654549
546920.0000000    0.2790856
546960.0000000    0.2675543
547000.0000000    0.2774015
547040.0000000    0.2575540
547080.0000000    0.2711347
547120.0000000    0.2677903
547160.0000000    0.2643618
547200.0000000    0.2695806
547240.0000000    0.2713233
547280.0000000    0.2536479
547320.0000000    0.2694177
547360.0000000    0.2542715
547400.0000000    0.2890472
547440.0000000    0.2616418
547480.0000000    0.2940632
547520.0000000    0.2629926
547560.0000000    0.2824424
547600.0000000    0.2613505
547640.0000000    0.2722574
547680.0000000    0.2646917
547720.0000000    0.2717550
547760.0000000    0.2479012
547800.0000000    0.2686617
547840.0000000    0.2682901
547880.0000000    0.2857818
547920.0000000    0.2763006
547960.0000000    0.2582668
548000.0000000    0.2787242
548040.0000000    0.2734128
548080.0000000    0.2538571
548120.0000000    0.2660635
548160.0000000    0.2666713
548200.0000000    0.2679558
548240.0000000    0.2767564
548280.0000000    0.2696125
548320.0000000    0.2826863
548360.0000000    0.2807198
548400.0000000    0.2666225
548440.0000000    0.2943475
548480.0000000    0.2932088
548520.0000000    0.2859376
548560.0000000    0.2673108
548600.0000000    0.2689719
548640.0000000    0.2614611
548680.0000000    0.2858134
548720.0000000    0.2800006
548760.0000000    0.2834910
548800.0000000    0.2773140
548840.0000000    0.2666527
548880.0000000    0.2825815
548920.0000000    0.2537964
548960.0000000    0.2677227
549000.0000000    0.2800320
549040.0000000    0.2747683
549080.0000000    0.2592928
549120.0000000    0.2663470
549160.0000000    0.2644154
549200.0000000    0.2990318
549240.0000000    0.2781133
549280.0000000    0.2725099
549320.0000000    0.2851640
549360.0000000    0.2721750
549400.0000000    0.2720162
549440.0000000    0.2610951
549480.0000000    0.2653662
549520.0000000    0.2712367
549560.0000000    0.2591305
549600.0000000    0.2742742
549640.0000000    0.2706395
549680.0000000    0.2820932
549720.0000000    0.2981520
549760.0000000    0.2830106
549800.0000000    0.2888601
549840.0000000    0.3027405
549880.0000000    0.3011754
549920.0000000    0.2889025
549960.0000000    0.2770979
550000.0000000    0.2895727
550040.0000000    0.2827952
550080.0000000    0.2584274
550120.0000000    0.2724121
550160.0000000    0.2732376
550200.0000000    0.2908179
550240.0000000    0.2793462
550280.0000000    0.2873210
550320.0000000    0.2768431
550360.0000000    0.2583994
550400.0000000    0.2653547
550440.0000000    0.2702585
550480.0000000    0.2670306
550520.0000000    0.2732393
550560.0000000    0.2891350
550600.0000000    0.2885819
550640.0000000    0.2707989
550680.0000000    0.2882474
550720.0000000    0.2658075
550760.0000000    0.2660406
550800.0000000    0.2505153
550840.0000000    0.2586727
550880.0000000    0.2665652
550920.0000000    0.2545720
550960.0000000    0.2609523
551000.0000000    0.2657834
551040.0000000    0.2846877
551080.0000000    0.2740929
551120.0000000    0.2921247
551160.0000000    0.2806523
551200.0000000    0.2695966
551240.0000000    0.2461649
551280.0000000    0.2211926
551320.0000000    0.2415731
551360.0000000    0.2575127
551400.0000000    0.2611372
551440.0000000    0.2689902
551480.0000000    0.2633627
551520.0000000    0.2645923
551560.0000000    0.2910416
551600.0000000    0.2630844
551640.0000000    0.2575084
551680.0000000    0.2738788
551720.0000000    0.2845957
551760.0000000    0.2860016
551800.0000000    0.2766617
551840.0000000    0.2697223
551880.0000000    0.2837217
551920.0000000    0.2722794
551960.0000000    0.2645475
552000.0000000    0.2831531
552040.0000000    0.2813625
552080.0000000    0.2742446
552120.0000000    0.2734903
552160.0000000    0.2642366
552200.0000000    0.2857457
552240.0000000    0.2707124
552280.0000000    0.2657501
552320.0000000    0.2562972
552360.0000000    0.2470108
552400.0000000    0.2680841
552440.0000000    0.2595250
552480.0000000    0.2785619
552520.0000000    0.2640730
552560.0000000    0.2714137
552600.0000000    0.2429412
552640.0000000    0.2562104
552680.0000000    0.2858269
552720.0000000    0.2964848
552760.0000000    0.2700571
552800.0000000    0.2858108
552840.0000000    0.2530094
552880.0000000    0.2869463
552920.0000000    0.2561581
552960.0000000    0.2808005
553000.0000000    0.2977159
553040.0000000    0.2913943
553080.0000000    0.2829421
553120.0000000    0.2758341
553160.0000000    0.2609773
553200.0000000    0.2821700
553240.0000000    0.2561254
553280.0000000    0.2941852
553320.0000000    0.2763353
553360.0000000    0.2590316
553400.0000000    0.2620232
553440.0000000    0.2642177
553480.0000000    0.2745852
553520.0000000    0.2758550
553560.0000000    0.2790994
553600.0000000    0.2667862
553640.0000000    0.2793124
553680.0000000    0.2809948
553720.0000000    0.2690796
553760.0000000    0.2592919
553800.0000000    0.2661112
553840.0000000    0.2696426
553880.0000000    0.2768928
553920.0000000    0.2728532
553960.0000000    0.2749400
554000.0000000    0.2676497
554040.0000000    0.2448481
554080.0000000    0.2879719
554120.0000000    0.2653560
554160.0000000    0.2642690
554200.0000000    0.2762634
554240.0000000    0.2881279
554280.0000000    0.2841033
554320.0000000    0.2833129
554360.0000000    0.2852100
554400.0000000    0.2721403
554440.0000000    0.2778718
554480.0000000    0.2532249
554520.0000000    0.2704323
554560.0000000    0.2684538
554600.0000000    0.2877911
554640.0000000    0.2924494
554680.0000000    0.2827685
554720.0000000    0.2785287
554760.0000000    0.2638171
554800.0000000    0.2658531
554840.0000000    0.2628731
554880.0000000    0.2705038
554920.0000000    0.2634996
554960.0000000    0.2793659
555000.0000000    0.2554550
555040.0000000    0.2709119
555080.0000000    0.2885605
555120.0000000    0.2586736
555160.0000000    0.2432995
555200.0000000    0.2494596
555240.0000000    0.2636804
555280.0000000    0.2597990
555320.0000000    0.2684238
555360.0000000    0.2843626
555400.0000000    0.2640497
555440.0000000    0.2734427
555480.0000000    0.2642952
555520.0000000    0.2777136
555560.0000000    0.2763652
555600.0000000    0.2748651
555640.0000000    0.2669276
555680.0000000    0.2657750
555720.0000000    0.2466980
555760.0000000    0.2512632
555800.0000000    0.2529927
555840.0000000    0.2549040
555880.0000000    0.2334977
555920.0000000    0.2551138
555960.0000000    0.2760009
556000.0000000    0.2783289
556040.0000000    0.2658108
556080.0000000    0.2650283
556120.0000000    0.2415778
556160.0000000    0.2630361
556200.0000000    0.2576578
556240.0000000    0.2383766
556280.0000000    0.2584555
556320.0000000    0.2809993
556360.0000000    0.2680195
556400.0000000    0.2635355
556440.0000000    0.2577334
556480.0000000    0.2262577
556520.0000000    0.2726807
556560.0000000    0.2611156
556600.0000000    0.2649678
556640.0000000    0.2852542
556680.0000000    0.2643743
556720.0000000    0.2774132
556760.0000000    0.2727437
556800.0000000    0.2593784
556840.0000000    0.2814805
556880.0000000    0.2748591
556920.0000000    0.2630675
556960.0000000    0.2787591
557000.0000000    0.2757814
557040.0000000    0.2775294
557080.0000000    0.2729437
557120.0000000    0.2595737
557160.0000000    0.2616629
557200.0000000    0.2810749
557240.0000000    0.2626662
557280.0000000    0.2727927
557320.0000000    0.2486747
557360.0000000    0.2426487
557400.0000000    0.2697985
557440.0000000    0.2699940
557480.0000000    0.2626753
557520.0000000    0.2643500
557560.0000000    0.2878144
557600.0000000    0.2698651
557640.0000000    0.2847718
557680.0000000    0.2774200
557720.0000000    0.2300009
557760.0000000    0.2451488
557800.0000000    0.2635940
557840.0000000    0.2613269
557880.0000000    0.2484414
557920.0000000    0.2611888
557960.0000000    0.2619308
558000.0000000    0.2583562
558040.0000000    0.2672383
558080.0000000    0.2819561
558120.0000000    0.2800899
558160.0000000    0.2769648
558200.0000000    0.2574533
558240.0000000    0.2658816
558280.0000000    0.2560711
558320.0000000    0.2616631
558360.0000000    0.2689039
558400.0000000    0.2713587
558440.0000000    0.2766421
558480.0000000    0.2654022
558520.0000000    0.2711476
558560.0000000    0.2905684
558600.0000000    0.2806592
558640.0000000    0.2709600
558680.0000000    0.2722562
558720.0000000    0.2546494
558760.0000000    0.2727593
558800.0000000    0.2773297
558840.0000000    0.2758662
558880.0000000    0.2688317
558920.0000000    0.2593542
558960.0000000    0.2469259
559000.0000000    0.2515541
559040.0000000    0.2637113
559080.0000000    0.2616656
559120.0000000    0.2565826
559160.0000000    0.2535990
559200.0000000    0.2692213
559240.0000000    0.2881473
559280.0000000    0.2796584
559320.0000000    0.2437628
559360.0000000    0.2468881
559400.0000000    0.2847123
559440.0000000    0.2701542
559480.0000000    0.2791034
559520.0000000    0.2694907
559560.0000000    0.2715907
559600.0000000    0.2651937
559640.0000000    0.2751238
559680.0000000    0.2720197
559720.0000000    0.2723812
559760.0000000    0.2630169
559800.0000000    0.2552041
559840.0000000    0.2517316
559880.0000000    0.2523781
559920.0000000    0.2561487
559960.0000000    0.2807513
560000.0000000    0.2926903
560040.0000000    0.2757668
560080.0000000    0.2634961
560120.0000000    0.2747852
560160.0000000    0.2605491
560200.0000000    0.2722448
560240.0000000    0.2778059
560280.0000000    0.2491790
560320.0000000    0.2580911
560360.0000000    0.2381017
560400.0000000    0.2450824
560440.0000000    0.2452507
560480.0000000    0.2497930
560520.0000000    0.2666055
560560.0000000    0.2510980
560600.0000000    0.2651670
560640.0000000    0.2636288
560680.0000000    0.2661617
560720.0000000    0.2765383
560760.0000000    0.2790803
560800.0000000    0.2932287
560840.0000000    0.2810852
560880.0000000    0.2556318
560920.0000000    0.2730274
560960.0000000    0.2596484
561000.0000000    0.2890073
561040.0000000    0.2921535
561080.0000000    0.2927719
561120.0000000    0.2707513
561160.0000000    0.2883513
561200.0000000    0.2865047
561240.0000000    0.2935882
561280.0000000    0.2837034
561320.0000000    0.2768442
561360.0000000    0.2869575
561400.0000000    0.2820748
561440.0000000    0.2872337
561480.0000000    0.2828326
561520.0000000    0.2857404
561560.0000000    0.2840463
561600.0000000    0.2655276
561640.0000000    0.2552693
561680.0000000    0.2604360
561720.0000000    0.2555653
561760.0000000    0.2766123
561800.0000000    0.2572750
561840.0000000    0.2856504
561880.0000000    0.2885249
561920.0000000    0.2764112
561960.0000000    0.2735570
562000.0000000    0.2852432
562040.0000000    0.2803209
562080.0000000    0.3014149
562120.0000000    0.2734962
562160.0000000    0.2835768
562200.0000000    0.2675671
562240.0000000    0.2593238
562280.0000000    0.2666864
562320.0000000    0.2423237
562360.0000000    0.2512052
562400.0000000    0.2565368
562440.0000000    0.2666382
562480.0000000    0.2644025
562520.0000000    0.2586175
562560.0000000    0.2542503
562600.0000000    0.2590082
562640.0000000    0.2582318
562680.0000000    0.2758138
562720.0000000    0.2880300
562760.0000000    0.2585657
562800.0000000    0.2618634
562840.0000000    0.2741445
562880.0000000    0.2670871
562920.0000000    0.2654984
562960.0000000    0.2533184
563000.0000000    0.2611888
563040.0000000    0.2713544
563080.0000000    0.2724985
563120.0000000    0.2719992
563160.0000000    0.2668167
563200.0000000    0.2694536
563240.0000000    0.2710009
563280.0000000    0.2602201
563320.0000000    0.2896262
563360.0000000    0.2898964
563400.0000000    0.2709983
563440.0000000    0.2795138
563480.0000000    0.2852035
563520.0000000    0.2705168
563560.0000000    0.2569187
563600.0000000    0.2593843
563640.0000000    0.2476077
563680.0000000    0.2724679
563720.0000000    0.2549204
563760.0000000    0.2491353
563800.0000000    0.2728178
563840.0000000    0.2503660
563880.0000000    0.2767762
563920.0000000    0.2698883
563960.0000000    0.2879120
564000.0000000    0.2885654
564040.0000000    0.2595616
564080.0000000    0.2746716
564120.0000000    0.2793484
564160.0000000    0.2882003
564200.0000000    0.2854151
564240.0000000    0.2918629
564280.0000000    0.2444361
564320.0000000    0.2754027
564360.0000000    0.2449201
564400.0000000    0.2501962
564440.0000000    0.2616373
564480.0000000    0.2479533
564520.0000000    0.2525502
564560.0000000    0.2639224
564600.0000000    0.2558959
564640.0000000    0.2487771
564680.0000000    0.2619835
564720.0000000    0.2571845
564760.0000000    0.2316696
564800.0000000    0.2579508
564840.0000000    0.2625084
564880.0000000    0.2418665
564920.0000000    0.2490636
564960.0000000    0.2600060
565000.0000000    0.2674550
565040.0000000    0.2523520
565080.0000000    0.2550269
565120.0000000    0.2491647
565160.0000000    0.2571481
565200.0000000    0.2623577
565240.0000000    0.2572163
565280.0000000    0.2956040
565320.0000000    0.2661181
565360.0000000    0.2686135
565400.0000000    0.2656140
565440.0000000    0.2612781
565480.0000000    0.2749843
565520.0000000    0.2645611
565560.0000000    0.2751953
565600.0000000    0.2648003
565640.0000000    0.2695263
565680.0000000    0.2755263
565720.0000000    0.2799339
565760.0000000    0.2999966
565800.0000000    0.2767150
565840.0000000    0.2820585
565880.0000000    0.2697693
565920.0000000    0.2721967
565960.0000000    0.2637788
566000.0000000    0.2653365
566040.0000000    0.2985030
566080.0000000    0.2874129
566120.0000000    0.3021823
566160.0000000    0.2930627
566200.0000000    0.2675934
566240.0000000    0.2735493
566280.0000000    0.2948949
566320.0000000    0.2492724
566360.0000000    0.2516946
566400.0000000    0.2568780
566440.0000000    0.2743290
566480.0000000    0.2620969
566520.0000000    0.2516832
566560.0000000    0.2537326
566600.0000000    0.2712157
566640.0000000    0.2914444
566680.0000000    0.3037799
566720.0000000    0.2941497
566760.0000000    0.2768538
566800.0000000    0.2630608
566840.0000000    0.2544142
566880.0000000    0.2856002
566920.0000000    0.2725493
566960.0000000    0.2689819
567000.0000000    0.2628824
567040.0000000    0.2663178
567080.0000000    0.2594645
567120.0000000    0.2764458
567160.0000000    0.2982230
567200.0000000    0.2632683
567240.0000000    0.2518800
567280.0000000    0.2530295
567320.0000000    0.2582012
567360.0000000    0.2552292
567400.0000000    0.2779908
567440.0000000    0.2633724
567480.0000000    0.2573476
567520.0000000    0.2520868
567560.0000000    0.2493595
567600.0000000    0.2558619
567640.0000000    0.2507126
567680.0000000    0.2709941
567720.0000000    0.2743205
567760.0000000    0.2747452
567800.0000000    0.2681987
567840.0000000    0.2703238
567880.0000000    0.2533459
567920.0000000    0.2737815
567960.0000000    0.2848115
568000.0000000    0.2765976
568040.0000000    0.2689961
568080.0000000    0.2757763
568120.0000000    0.2614429
568160.0000000    0.2862519
568200.0000000    0.2670961
568240.0000000    0.2792899
568280.0000000    0.2556850
568320.0000000    0.2593914
568360.0000000    0.2754691
568400.0000000    0.3058081
568440.0000000    0.2932399
568480.0000000    0.2538362
568520.0000000    0.2574774
568560.0000000    0.2391118
568600.0000000    0.2514636
568640.0000000    0.2570366
568680.0000000    0.2548576
568720.0000000    0.2723863
568760.0000000    0.2647133
568800.0000000    0.2470199
568840.0000000    0.2748902
568880.0000000    0.2540568
568920.0000000    0.2636667
568960.0000000    0.2622178
569000.0000000    0.2596591
569040.0000000    0.2736482
569080.0000000    0.2499670
569120.0000000    0.2661161
569160.0000000    0.2585383
569200.0000000    0.2619552
569240.0000000    0.2665019
569280.0000000    0.2806253
569320.0000000    0.2856397
569360.0000000    0.2775199
569400.0000000    0.2736374
569440.0000000    0.2870182
569480.0000000    0.2746447
569520.0000000    0.2981189
569560.0000000    0.2936633
569600.0000000    0.2735703
569640.0000000    0.2669010
569680.0000000    0.2828441
569720.0000000    0.2777599
569760.0000000    0.2665805
569800.0000000    0.2823006
569840.0000000    0.2807596
569880.0000000    0.2780433
569920.0000000    0.2593046
569960.0000000    0.2745116
570000.0000000    0.2684977
570040.0000000    0.2755353
570080.0000000    0.2796350
570120.0000000    0.2684698
570160.0000000    0.2617926
570200.0000000    0.2588200
570240.0000000    0.2563125
570280.0000000    0.2507420
570320.0000000    0.2620951
570360.0000000    0.2725377
570400.0000000    0.2554549
570440.0000000    0.2562497
570480.0000000    0.2550339
570520.0000000    0.2785767
570560.0000000    0.2630927
570600.0000000    0.2757151
570640.0000000    0.2532753
570680.0000000    0.2553447
570720.0000000    0.2760311
570760.0000000    0.2517375
570800.0000000    0.2557301
570840.0000000    0.2620073
570880.0000000    0.2696881
570920.0000000    0.2646610
570960.0000000    0.2586418
571000.0000000    0.2611803
571040.0000000    0.2738165
571080.0000000    0.2691008
571120.0000000    0.2598836
571160.0000000    0.2668056
571200.0000000    0.2317106
571240.0000000    0.2489958
571280.0000000    0.2569621
571320.0000000    0.2729686
571360.0000000    0.2643436
571400.0000000    0.2648587
571440.0000000    0.2479371
571480.0000000    0.2534463
571520.0000000    0.2564246
571560.0000000    0.2682670
571600.0000000    0.2621357
571640.0000000    0.2622014
571680.0000000    0.2585091
571720.0000000    0.2593177
571760.0000000    0.2663298
571800.0000000    0.2742587
571840.0000000    0.2719059
571880.0000000    0.2656083
571920.0000000    0.2686524
571960.0000000    0.2547395
572000.0000000    0.2568667
572040.0000000    0.2608618
572080.0000000    0.2608184
572120.0000000    0.2772287
572160.0000000    0.2576087
572200.0000000    0.2531337
572240.0000000    0.2606874
572280.0000000    0.2629989
572320.0000000    0.2418721
572360.0000000    0.2613607
572400.0000000    0.2403683
572440.0000000    0.2575619
572480.0000000    0.2493567
572520.0000000    0.2603853
572560.0000000    0.2623786
572600.0000000    0.2475436
572640.0000000    0.2399304
572680.0000000    0.2410045
572720.0000000    0.2638906
572760.0000000    0.2436817
572800.0000000    0.2422183
572840.0000000    0.2551141
572880.0000000    0.2600754
572920.0000000    0.2715906
572960.0000000    0.2581460
573000.0000000    0.2475802
573040.0000000    0.2577027
573080.0000000    0.2626836
573120.0000000    0.2744650
573160.0000000    0.2680386
573200.0000000    0.2542844
573240.0000000    0.2538803
573280.0000000    0.2700384
573320.0000000    0.2724450
573360.0000000    0.2702424
573400.0000000    0.2789961
573440.0000000    0.2606016
573480.0000000    0.2721549
573520.0000000    0.2578769
573560.0000000    0.2769270
573600.0000000    0.2559760
573640.0000000    0.2566246
573680.0000000    0.2679033
573720.0000000    0.2737985
573760.0000000    0.2530726
573800.0000000    0.2789377
573840.0000000    0.2696205
573880.0000000    0.2768890
573920.0000000    0.2644800
573960.0000000    0.2542896
574000.0000000    0.2576641
574040.0000000    0.2500972
574080.0000000    0.2601129
574120.0000000    0.2617849
574160.0000000    0.2511245
574200.0000000    0.2575796
574240.0000000    0.2647175
574280.0000000    0.2522802
574320.0000000    0.2568653
574360.0000000    0.2761585
[truncated: 297,950 more chars]
