# Supplementary material for: Comment on 'Valid molecular dynamics simulations of human hemoglobin require a surprisingly large box size'
Source: eLife. 2019 Jun 20;8:e44718. doi: 10.7554/eLife.44718 (PMC6586461; doi:10.7554/eLife.44718)
Supplement: Figure 1—source data 1. — The zip archive contains a README file describing which source files correspond to the different panels. [file elife-44718-fig1-data1.zip › figure1/panels_AB/120A/4/rmsd_2dn2.xvg]

# This file was created Fri Dec 21 12:41:03 2018
# Created by:
#             :-) GROMACS - gmx rms, 2018.5-dev-20181129-d5972f7 (-:
# 
# Executable:   /usr/local/gromacs/2018/2018.4-impi2017-fftw337-gcc640-cuda91/bin/gmx
# Data prefix:  /usr/local/gromacs/2018/2018.4-impi2017-fftw337-gcc640-cuda91
# Working dir:  /home/degroot/hb/2dn2/Meuwly/120a-elife/4
# Command line:
#   gmx rms -s ../topol.tpr -f x.xtc -nice 0 -o rmsd_2dn2.xvg
# gmx rms is part of G R O M A C S:
#
# Glycine aRginine prOline Methionine Alanine Cystine Serine
#
@    title "RMSD"
@    xaxis  label "Time (ps)"
@    yaxis  label "RMSD (nm)"
@TYPE xy
@ subtitle "Backbone after lsq fit to Backbone"
   0.0000000    0.0000009
  40.0000000    0.0893554
  80.0000000    0.0947204
 120.0000000    0.0946374
 160.0000000    0.0875820
 200.0000000    0.1049571
 240.0000000    0.1101501
 280.0000000    0.1010418
 320.0000000    0.1024572
 360.0000000    0.1091795
 400.0000000    0.1109933
 440.0000000    0.0982234
 480.0000000    0.0957743
 520.0000000    0.0889957
 560.0000000    0.1050100
 600.0000000    0.1167076
 640.0000000    0.1033000
 680.0000000    0.0888769
 720.0000000    0.1108218
 760.0000000    0.1081873
 800.0000000    0.1163850
 840.0000000    0.1129417
 880.0000000    0.1029586
 920.0000000    0.1053871
 960.0000000    0.1106758
1000.0000000    0.1172754
1040.0000000    0.1162595
1080.0000000    0.1109225
1120.0000000    0.1044191
1160.0000000    0.0937292
1200.0000000    0.1006141
1240.0000000    0.0929435
1280.0000000    0.0901859
1320.0000000    0.1005899
1360.0000000    0.0992417
1400.0000000    0.1014140
1440.0000000    0.0978332
1480.0000000    0.0920867
1520.0000000    0.1025115
1560.0000000    0.1113199
1600.0000000    0.1010566
1640.0000000    0.0943682
1680.0000000    0.1043324
1720.0000000    0.1153832
1760.0000000    0.1085276
1800.0000000    0.1045665
1840.0000000    0.1018825
1880.0000000    0.1087467
1920.0000000    0.1136312
1960.0000000    0.1099701
2000.0000000    0.1034400
2040.0000000    0.0965691
2080.0000000    0.1073361
2120.0000000    0.1051182
2160.0000000    0.1100315
2200.0000000    0.0989837
2240.0000000    0.1005613
2280.0000000    0.0962930
2320.0000000    0.0983604
2360.0000000    0.0969143
2400.0000000    0.0935567
2440.0000000    0.0996800
2480.0000000    0.0999068
2520.0000000    0.0904287
2560.0000000    0.1027749
2600.0000000    0.0950951
2640.0000000    0.0961134
2680.0000000    0.1060970
2720.0000000    0.1004873
2760.0000000    0.1051780
2800.0000000    0.0861917
2840.0000000    0.0940640
2880.0000000    0.0984009
2920.0000000    0.1007980
2960.0000000    0.1142401
3000.0000000    0.1047294
3040.0000000    0.0972923
3080.0000000    0.0994919
3120.0000000    0.1184139
3160.0000000    0.1043584
3200.0000000    0.1004554
3240.0000000    0.1061353
3280.0000000    0.0971444
3320.0000000    0.1047742
3360.0000000    0.1000111
3400.0000000    0.0928498
3440.0000000    0.0938575
3480.0000000    0.0996122
3520.0000000    0.1029949
3560.0000000    0.0986188
3600.0000000    0.0880656
3640.0000000    0.0892224
3680.0000000    0.0974819
3720.0000000    0.0958532
3760.0000000    0.0967301
3800.0000000    0.0971734
3840.0000000    0.1068344
3880.0000000    0.1025925
3920.0000000    0.1028221
3960.0000000    0.0979272
4000.0000000    0.0935482
4040.0000000    0.0922668
4080.0000000    0.0846940
4120.0000000    0.0888302
4160.0000000    0.0976864
4200.0000000    0.0872695
4240.0000000    0.1000310
4280.0000000    0.0928402
4320.0000000    0.0864565
4360.0000000    0.0920690
4400.0000000    0.0879775
4440.0000000    0.0868925
4480.0000000    0.0902763
4520.0000000    0.0904804
4560.0000000    0.0895702
4600.0000000    0.1050483
4640.0000000    0.1065743
4680.0000000    0.1032792
4720.0000000    0.0990251
4760.0000000    0.0904961
4800.0000000    0.0896547
4840.0000000    0.1056135
4880.0000000    0.1046597
4920.0000000    0.0950849
4960.0000000    0.0975938
5000.0000000    0.0895908
5040.0000000    0.0975041
5080.0000000    0.0873277
5120.0000000    0.0879014
5160.0000000    0.0895859
5200.0000000    0.0876274
5240.0000000    0.0853887
5280.0000000    0.0851004
5320.0000000    0.0888714
5360.0000000    0.0988329
5400.0000000    0.0964225
5440.0000000    0.1013303
5480.0000000    0.1010504
5520.0000000    0.0992294
5560.0000000    0.1066125
5600.0000000    0.0975385
5640.0000000    0.1010726
5680.0000000    0.0914257
5720.0000000    0.0976360
5760.0000000    0.0976479
5800.0000000    0.0945549
5840.0000000    0.0929139
5880.0000000    0.0916562
5920.0000000    0.0991223
5960.0000000    0.1143953
6000.0000000    0.0938375
6040.0000000    0.1032480
6080.0000000    0.0967749
6120.0000000    0.0995966
6160.0000000    0.1017052
6200.0000000    0.0912950
6240.0000000    0.0908414
6280.0000000    0.1041076
6320.0000000    0.1067813
6360.0000000    0.0934961
6400.0000000    0.0970935
6440.0000000    0.0989547
6480.0000000    0.0953624
6520.0000000    0.1047008
6560.0000000    0.0975278
6600.0000000    0.1019553
6640.0000000    0.0990699
6680.0000000    0.1032165
6720.0000000    0.0887660
6760.0000000    0.0882652
6800.0000000    0.0895503
6840.0000000    0.0961937
6880.0000000    0.0999473
6920.0000000    0.1015003
6960.0000000    0.0888954
7000.0000000    0.1117915
7040.0000000    0.0985859
7080.0000000    0.0989539
7120.0000000    0.0958565
7160.0000000    0.1023186
7200.0000000    0.0942887
7240.0000000    0.1020042
7280.0000000    0.1019130
7320.0000000    0.0980845
7360.0000000    0.0863010
7400.0000000    0.1055760
7440.0000000    0.0979362
7480.0000000    0.0932908
7520.0000000    0.1005757
7560.0000000    0.1081947
7600.0000000    0.0938146
7640.0000000    0.0970799
7680.0000000    0.0937197
7720.0000000    0.0929495
7760.0000000    0.1011854
7800.0000000    0.1082228
7840.0000000    0.1176547
7880.0000000    0.1008296
7920.0000000    0.1158722
7960.0000000    0.1092674
8000.0000000    0.1112325
8040.0000000    0.1044921
8080.0000000    0.1105516
8120.0000000    0.1116055
8160.0000000    0.1115646
8200.0000000    0.0999790
8240.0000000    0.1067574
8280.0000000    0.1082831
8320.0000000    0.1012718
8360.0000000    0.1038149
8400.0000000    0.0969386
8440.0000000    0.0981314
8480.0000000    0.0960526
8520.0000000    0.1028071
8560.0000000    0.1161199
8600.0000000    0.1039713
8640.0000000    0.1075529
8680.0000000    0.0976875
8720.0000000    0.0906638
8760.0000000    0.0920923
8800.0000000    0.0963270
8840.0000000    0.1080413
8880.0000000    0.1010999
8920.0000000    0.0978100
8960.0000000    0.0992757
9000.0000000    0.0919879
9040.0000000    0.0921367
9080.0000000    0.0957212
9120.0000000    0.0956080
9160.0000000    0.0938761
9200.0000000    0.0982785
9240.0000000    0.0994478
9280.0000000    0.0941864
9320.0000000    0.0919030
9360.0000000    0.1003770
9400.0000000    0.0964693
9440.0000000    0.0971687
9480.0000000    0.0943133
9520.0000000    0.0983253
9560.0000000    0.0933200
9600.0000000    0.0948621
9640.0000000    0.0915510
9680.0000000    0.1022955
9720.0000000    0.0988718
9760.0000000    0.0989561
9800.0000000    0.1062858
9840.0000000    0.1066657
9880.0000000    0.1000546
9920.0000000    0.0895744
9960.0000000    0.1006248
10000.0000000    0.1021329
10040.0000000    0.1001464
10080.0000000    0.0960625
10120.0000000    0.0947240
10160.0000000    0.0972053
10200.0000000    0.0886473
10240.0000000    0.0928701
10280.0000000    0.0990353
10320.0000000    0.0988031
10360.0000000    0.0996106
10400.0000000    0.0977231
10440.0000000    0.0939315
10480.0000000    0.0937846
10520.0000000    0.0985333
10560.0000000    0.0958282
10600.0000000    0.0941675
10640.0000000    0.0985492
10680.0000000    0.0969980
10720.0000000    0.0935443
10760.0000000    0.1012589
10800.0000000    0.0971271
10840.0000000    0.0953626
10880.0000000    0.0849896
10920.0000000    0.1049830
10960.0000000    0.0992305
11000.0000000    0.0981005
11040.0000000    0.1046553
11080.0000000    0.1062570
11120.0000000    0.0980187
11160.0000000    0.0963162
11200.0000000    0.0942387
11240.0000000    0.0996630
11280.0000000    0.1027867
11320.0000000    0.1014085
11360.0000000    0.1074878
11400.0000000    0.0999099
11440.0000000    0.1062754
11480.0000000    0.1065629
11520.0000000    0.1068915
11560.0000000    0.0956574
11600.0000000    0.0984582
11640.0000000    0.0955156
11680.0000000    0.0946774
11720.0000000    0.0879732
11760.0000000    0.0901454
11800.0000000    0.0966804
11840.0000000    0.0911430
11880.0000000    0.0918863
11920.0000000    0.0883211
11960.0000000    0.0960022
12000.0000000    0.0956862
12040.0000000    0.0908621
12080.0000000    0.1077795
12120.0000000    0.0960747
12160.0000000    0.0798411
12200.0000000    0.0873905
12240.0000000    0.0815267
12280.0000000    0.0897705
12320.0000000    0.0931463
12360.0000000    0.0926917
12400.0000000    0.0934074
12440.0000000    0.0984991
12480.0000000    0.0905318
12520.0000000    0.0914546
12560.0000000    0.0915168
12600.0000000    0.0870059
12640.0000000    0.0904764
12680.0000000    0.0963445
12720.0000000    0.0828188
12760.0000000    0.0898273
12800.0000000    0.1034055
12840.0000000    0.0935212
12880.0000000    0.0932152
12920.0000000    0.0908146
12960.0000000    0.0944123
13000.0000000    0.0978759
13040.0000000    0.0930957
13080.0000000    0.0976872
13120.0000000    0.0964172
13160.0000000    0.0895114
13200.0000000    0.0909774
13240.0000000    0.1189508
13280.0000000    0.0989295
13320.0000000    0.0915348
13360.0000000    0.0969921
13400.0000000    0.0885398
13440.0000000    0.0897596
13480.0000000    0.0981069
13520.0000000    0.0944201
13560.0000000    0.0930084
13600.0000000    0.0986495
13640.0000000    0.0843103
13680.0000000    0.0877926
13720.0000000    0.1145557
13760.0000000    0.0942784
13800.0000000    0.1033291
13840.0000000    0.0921869
13880.0000000    0.0934301
13920.0000000    0.0916473
13960.0000000    0.0891740
14000.0000000    0.0984819
14040.0000000    0.0944571
14080.0000000    0.0985626
14120.0000000    0.0983777
14160.0000000    0.0995649
14200.0000000    0.0870463
14240.0000000    0.0934792
14280.0000000    0.0956507
14320.0000000    0.0978472
14360.0000000    0.0963114
14400.0000000    0.0949728
14440.0000000    0.1022717
14480.0000000    0.1043159
14520.0000000    0.1032698
14560.0000000    0.0975117
14600.0000000    0.0966157
14640.0000000    0.0944479
14680.0000000    0.0952816
14720.0000000    0.0928707
14760.0000000    0.0766333
14800.0000000    0.0832896
14840.0000000    0.0801946
14880.0000000    0.0863977
14920.0000000    0.0859304
14960.0000000    0.0856704
15000.0000000    0.0898548
15040.0000000    0.0978950
15080.0000000    0.0919046
15120.0000000    0.0853188
15160.0000000    0.0926247
15200.0000000    0.1038848
15240.0000000    0.1028786
15280.0000000    0.0940405
15320.0000000    0.0861935
15360.0000000    0.0896798
15400.0000000    0.0977926
15440.0000000    0.1065192
15480.0000000    0.1010738
15520.0000000    0.1091061
15560.0000000    0.0986041
15600.0000000    0.0944661
15640.0000000    0.0911829
15680.0000000    0.0955029
15720.0000000    0.0916078
15760.0000000    0.0901702
15800.0000000    0.1035289
15840.0000000    0.0944259
15880.0000000    0.0958521
15920.0000000    0.1054977
15960.0000000    0.0920939
16000.0000000    0.1000662
16040.0000000    0.0911740
16080.0000000    0.0927495
16120.0000000    0.1065963
16160.0000000    0.0986598
16200.0000000    0.0922598
16240.0000000    0.0900440
16280.0000000    0.0878303
16320.0000000    0.0968520
16360.0000000    0.0956414
16400.0000000    0.0909657
16440.0000000    0.1025957
16480.0000000    0.1015150
16520.0000000    0.0999541
16560.0000000    0.1030707
16600.0000000    0.1052750
16640.0000000    0.1078794
16680.0000000    0.1017284
16720.0000000    0.1064869
16760.0000000    0.1031379
16800.0000000    0.1070211
16840.0000000    0.1190924
16880.0000000    0.1123531
16920.0000000    0.1084157
16960.0000000    0.1079880
17000.0000000    0.1084913
17040.0000000    0.0998645
17080.0000000    0.0986932
17120.0000000    0.0997161
17160.0000000    0.1084370
17200.0000000    0.1018594
17240.0000000    0.1078484
17280.0000000    0.1007280
17320.0000000    0.1114495
17360.0000000    0.1022206
17400.0000000    0.1006542
17440.0000000    0.1097841
17480.0000000    0.1178000
17520.0000000    0.1079680
17560.0000000    0.1065896
17600.0000000    0.1049421
17640.0000000    0.1044278
17680.0000000    0.1091846
17720.0000000    0.1074045
17760.0000000    0.1096799
17800.0000000    0.1076662
17840.0000000    0.1143980
17880.0000000    0.0986224
17920.0000000    0.1047339
17960.0000000    0.1066309
18000.0000000    0.1000503
18040.0000000    0.1026800
18080.0000000    0.1040798
18120.0000000    0.1074599
18160.0000000    0.1124992
18200.0000000    0.1103482
18240.0000000    0.1101093
18280.0000000    0.1152250
18320.0000000    0.1117579
18360.0000000    0.1105870
18400.0000000    0.1149580
18440.0000000    0.1093205
18480.0000000    0.1171334
18520.0000000    0.1097129
18560.0000000    0.1097759
18600.0000000    0.1075132
18640.0000000    0.1081569
18680.0000000    0.1092694
18720.0000000    0.1126772
18760.0000000    0.1135908
18800.0000000    0.1127089
18840.0000000    0.1152894
18880.0000000    0.1313738
18920.0000000    0.1163500
18960.0000000    0.1138044
19000.0000000    0.1109799
19040.0000000    0.1097149
19080.0000000    0.1204706
19120.0000000    0.1152841
19160.0000000    0.1184026
19200.0000000    0.1060432
19240.0000000    0.1115813
19280.0000000    0.1065320
19320.0000000    0.1147186
19360.0000000    0.1147355
19400.0000000    0.1164620
19440.0000000    0.1163122
19480.0000000    0.1189977
19520.0000000    0.1144966
19560.0000000    0.1279126
19600.0000000    0.1275928
19640.0000000    0.1166977
19680.0000000    0.1174750
19720.0000000    0.1159232
19760.0000000    0.1319779
19800.0000000    0.1141426
19840.0000000    0.1202464
19880.0000000    0.1135407
19920.0000000    0.1194300
19960.0000000    0.1201848
20000.0000000    0.1146832
20040.0000000    0.1081074
20080.0000000    0.1117705
20120.0000000    0.1090335
20160.0000000    0.1072364
20200.0000000    0.1065954
20240.0000000    0.1092594
20280.0000000    0.1092051
20320.0000000    0.1171204
20360.0000000    0.1138701
20400.0000000    0.1131106
20440.0000000    0.1121383
20480.0000000    0.1105572
20520.0000000    0.1120128
20560.0000000    0.1133552
20600.0000000    0.1131212
20640.0000000    0.1116444
20680.0000000    0.1181746
20720.0000000    0.1161148
20760.0000000    0.1204357
20800.0000000    0.1076827
20840.0000000    0.1184061
20880.0000000    0.1241423
20920.0000000    0.1138865
20960.0000000    0.1264776
21000.0000000    0.1270994
21040.0000000    0.1206269
21080.0000000    0.1176359
21120.0000000    0.1137040
21160.0000000    0.1182326
21200.0000000    0.1218706
21240.0000000    0.1283169
21280.0000000    0.1220687
21320.0000000    0.1145357
21360.0000000    0.1148680
21400.0000000    0.1146794
21440.0000000    0.1187421
21480.0000000    0.1161805
21520.0000000    0.1114937
21560.0000000    0.1249534
21600.0000000    0.1197684
21640.0000000    0.1255311
21680.0000000    0.1269550
21720.0000000    0.1212332
21760.0000000    0.1163287
21800.0000000    0.1109181
21840.0000000    0.1104242
21880.0000000    0.1148983
21920.0000000    0.1136207
21960.0000000    0.1131411
22000.0000000    0.1063520
22040.0000000    0.1209508
22080.0000000    0.1145051
22120.0000000    0.1205491
22160.0000000    0.1187059
22200.0000000    0.1166983
22240.0000000    0.1148709
22280.0000000    0.1098662
22320.0000000    0.1097342
22360.0000000    0.1121163
22400.0000000    0.1161201
22440.0000000    0.1056653
22480.0000000    0.1065975
22520.0000000    0.1089902
22560.0000000    0.1146600
22600.0000000    0.1106295
22640.0000000    0.1143964
22680.0000000    0.1173679
22720.0000000    0.1097281
22760.0000000    0.1160547
22800.0000000    0.1070558
22840.0000000    0.1152787
22880.0000000    0.1165310
22920.0000000    0.1112886
22960.0000000    0.1099698
23000.0000000    0.1050526
23040.0000000    0.1019900
23080.0000000    0.1081032
23120.0000000    0.1166640
23160.0000000    0.1182386
23200.0000000    0.1234587
23240.0000000    0.1157718
23280.0000000    0.1188207
23320.0000000    0.1172113
23360.0000000    0.1162864
23400.0000000    0.1154768
23440.0000000    0.1283447
23480.0000000    0.1312367
23520.0000000    0.1275399
23560.0000000    0.1070615
23600.0000000    0.1018776
23640.0000000    0.1115780
23680.0000000    0.1065568
23720.0000000    0.0970435
23760.0000000    0.1139100
23800.0000000    0.1199500
23840.0000000    0.1058898
23880.0000000    0.0996528
23920.0000000    0.1143600
23960.0000000    0.1067048
24000.0000000    0.1105946
24040.0000000    0.1276774
24080.0000000    0.1298264
24120.0000000    0.1206881
24160.0000000    0.1116826
24200.0000000    0.1116656
24240.0000000    0.1135895
24280.0000000    0.1233714
24320.0000000    0.1039736
24360.0000000    0.1162980
24400.0000000    0.1165411
24440.0000000    0.1207304
24480.0000000    0.1238382
24520.0000000    0.1256179
24560.0000000    0.1261650
24600.0000000    0.1125613
24640.0000000    0.1085602
24680.0000000    0.1070689
24720.0000000    0.1067954
24760.0000000    0.1073837
24800.0000000    0.1107537
24840.0000000    0.1077599
24880.0000000    0.1081742
24920.0000000    0.1156982
24960.0000000    0.1155307
25000.0000000    0.1024659
25040.0000000    0.1116323
25080.0000000    0.1078212
25120.0000000    0.1142619
25160.0000000    0.1183898
25200.0000000    0.1265123
25240.0000000    0.1230459
25280.0000000    0.1140214
25320.0000000    0.1182549
25360.0000000    0.1192272
25400.0000000    0.1195823
25440.0000000    0.1214130
25480.0000000    0.1324179
25520.0000000    0.1285836
25560.0000000    0.1226881
25600.0000000    0.1209408
25640.0000000    0.1196657
25680.0000000    0.1047022
25720.0000000    0.1208136
25760.0000000    0.1128783
25800.0000000    0.1087900
25840.0000000    0.1140732
25880.0000000    0.1244626
25920.0000000    0.1126141
25960.0000000    0.1078680
26000.0000000    0.1061329
26040.0000000    0.1014806
26080.0000000    0.0986207
26120.0000000    0.0989310
26160.0000000    0.1045216
26200.0000000    0.1052934
26240.0000000    0.1141597
26280.0000000    0.1054891
26320.0000000    0.1078678
26360.0000000    0.1060562
26400.0000000    0.0985921
26440.0000000    0.1030726
26480.0000000    0.1125761
26520.0000000    0.1126655
26560.0000000    0.1073341
26600.0000000    0.1146538
26640.0000000    0.1063159
26680.0000000    0.1037589
26720.0000000    0.1222022
26760.0000000    0.1115464
26800.0000000    0.1114666
26840.0000000    0.0989941
26880.0000000    0.1089108
26920.0000000    0.0998955
26960.0000000    0.1106146
27000.0000000    0.1091775
27040.0000000    0.1102629
27080.0000000    0.1059547
27120.0000000    0.0976250
27160.0000000    0.1104099
27200.0000000    0.1081053
27240.0000000    0.0947550
27280.0000000    0.1130852
27320.0000000    0.1096648
27360.0000000    0.1080348
27400.0000000    0.0912809
27440.0000000    0.1025040
27480.0000000    0.1058122
27520.0000000    0.1018522
27560.0000000    0.1026214
27600.0000000    0.1036913
27640.0000000    0.1070976
27680.0000000    0.1036080
27720.0000000    0.1027704
27760.0000000    0.1024386
27800.0000000    0.0992913
27840.0000000    0.1135653
27880.0000000    0.1146872
27920.0000000    0.1057298
27960.0000000    0.1061176
28000.0000000    0.1047448
28040.0000000    0.1048817
28080.0000000    0.1161507
28120.0000000    0.1120591
28160.0000000    0.0980031
28200.0000000    0.1076758
28240.0000000    0.1146223
28280.0000000    0.1083402
28320.0000000    0.1113720
28360.0000000    0.1238162
28400.0000000    0.1146185
28440.0000000    0.1081099
28480.0000000    0.1061149
28520.0000000    0.1104978
28560.0000000    0.1042981
28600.0000000    0.1111543
28640.0000000    0.0980659
28680.0000000    0.1017751
28720.0000000    0.1172199
28760.0000000    0.1081836
28800.0000000    0.1062071
28840.0000000    0.1125839
28880.0000000    0.1071218
28920.0000000    0.1073031
28960.0000000    0.1047918
29000.0000000    0.1136432
29040.0000000    0.1058268
29080.0000000    0.1170388
29120.0000000    0.1054278
29160.0000000    0.0952400
29200.0000000    0.1072434
29240.0000000    0.1066408
29280.0000000    0.1059956
29320.0000000    0.1063466
29360.0000000    0.1064313
29400.0000000    0.1073724
29440.0000000    0.1164312
29480.0000000    0.1179721
29520.0000000    0.1063673
29560.0000000    0.1099734
29600.0000000    0.1079806
29640.0000000    0.1159088
29680.0000000    0.1167927
29720.0000000    0.1226581
29760.0000000    0.1155161
29800.0000000    0.1220390
29840.0000000    0.1114034
29880.0000000    0.1137732
29920.0000000    0.1086074
29960.0000000    0.1090797
30000.0000000    0.1016247
30040.0000000    0.1054709
30080.0000000    0.1025529
30120.0000000    0.1015218
30160.0000000    0.1102693
30200.0000000    0.1046073
30240.0000000    0.1150714
30280.0000000    0.0984451
30320.0000000    0.0979284
30360.0000000    0.1057417
30400.0000000    0.1119890
30440.0000000    0.1083369
30480.0000000    0.1042476
30520.0000000    0.1112507
30560.0000000    0.1149357
30600.0000000    0.1160661
30640.0000000    0.1161941
30680.0000000    0.1115674
30720.0000000    0.1240639
30760.0000000    0.1205494
30800.0000000    0.1152480
30840.0000000    0.1220011
30880.0000000    0.1164454
30920.0000000    0.1194648
30960.0000000    0.1373765
31000.0000000    0.1078441
31040.0000000    0.1138424
31080.0000000    0.1140746
31120.0000000    0.1090356
31160.0000000    0.1081576
31200.0000000    0.1053124
31240.0000000    0.1073869
31280.0000000    0.1070600
31320.0000000    0.1083399
31360.0000000    0.1068320
31400.0000000    0.1066618
31440.0000000    0.1041473
31480.0000000    0.1060516
31520.0000000    0.0946776
31560.0000000    0.1042391
31600.0000000    0.1030956
31640.0000000    0.0979968
31680.0000000    0.0956391
31720.0000000    0.0966736
31760.0000000    0.1066591
31800.0000000    0.0958578
31840.0000000    0.0987919
31880.0000000    0.1060897
31920.0000000    0.1202090
31960.0000000    0.0933774
32000.0000000    0.1182436
32040.0000000    0.1026482
32080.0000000    0.1019812
32120.0000000    0.1106201
32160.0000000    0.1015486
32200.0000000    0.1105429
32240.0000000    0.1036233
32280.0000000    0.1010402
32320.0000000    0.1065112
32360.0000000    0.1074715
32400.0000000    0.1257298
32440.0000000    0.1191881
32480.0000000    0.1155139
32520.0000000    0.0989425
32560.0000000    0.1065182
32600.0000000    0.1066652
32640.0000000    0.1116180
32680.0000000    0.1118694
32720.0000000    0.1167976
32760.0000000    0.1064851
32800.0000000    0.1280078
32840.0000000    0.1000211
32880.0000000    0.0986904
32920.0000000    0.1028882
32960.0000000    0.1128811
33000.0000000    0.1116877
33040.0000000    0.1125506
33080.0000000    0.1230066
33120.0000000    0.1171307
33160.0000000    0.1139147
33200.0000000    0.1069071
33240.0000000    0.1090769
33280.0000000    0.1124364
33320.0000000    0.1118992
33360.0000000    0.1084408
33400.0000000    0.1004208
33440.0000000    0.1054553
33480.0000000    0.1150440
33520.0000000    0.1156329
33560.0000000    0.1016238
33600.0000000    0.1073853
33640.0000000    0.1079092
33680.0000000    0.1169877
33720.0000000    0.1138648
33760.0000000    0.1082988
33800.0000000    0.1079938
33840.0000000    0.1024984
33880.0000000    0.1016659
33920.0000000    0.1189821
33960.0000000    0.1029887
34000.0000000    0.1026914
34040.0000000    0.1065153
34080.0000000    0.1033424
34120.0000000    0.1091759
34160.0000000    0.0963709
34200.0000000    0.1115480
34240.0000000    0.1205137
34280.0000000    0.1022178
34320.0000000    0.1032457
34360.0000000    0.1069946
34400.0000000    0.1137210
34440.0000000    0.0998103
34480.0000000    0.1111805
34520.0000000    0.1045874
34560.0000000    0.1052278
34600.0000000    0.1101273
34640.0000000    0.1235425
34680.0000000    0.1157605
34720.0000000    0.1118531
34760.0000000    0.1145236
34800.0000000    0.1156037
34840.0000000    0.1139980
34880.0000000    0.1146137
34920.0000000    0.1132204
34960.0000000    0.1162844
35000.0000000    0.1155661
35040.0000000    0.1201143
35080.0000000    0.1110607
35120.0000000    0.1087377
35160.0000000    0.1103202
35200.0000000    0.1093913
35240.0000000    0.1053523
35280.0000000    0.1074794
35320.0000000    0.1223944
35360.0000000    0.1184871
35400.0000000    0.1082251
35440.0000000    0.1013072
35480.0000000    0.0959440
35520.0000000    0.1044328
35560.0000000    0.1206508
35600.0000000    0.1224273
35640.0000000    0.1345435
35680.0000000    0.1224940
35720.0000000    0.1126412
35760.0000000    0.1350926
35800.0000000    0.1316247
35840.0000000    0.1462255
35880.0000000    0.1297296
35920.0000000    0.1331261
35960.0000000    0.1275103
36000.0000000    0.1174626
36040.0000000    0.1279220
36080.0000000    0.1339187
36120.0000000    0.1308787
36160.0000000    0.1214024
36200.0000000    0.1303717
36240.0000000    0.1290441
36280.0000000    0.1210494
36320.0000000    0.1207372
36360.0000000    0.1099906
36400.0000000    0.1230448
36440.0000000    0.1227359
36480.0000000    0.1242341
36520.0000000    0.1275868
36560.0000000    0.1250696
36600.0000000    0.1230968
36640.0000000    0.1291527
36680.0000000    0.1398360
36720.0000000    0.1402525
36760.0000000    0.1205226
36800.0000000    0.1246773
36840.0000000    0.1258846
36880.0000000    0.1180848
36920.0000000    0.1340929
36960.0000000    0.1373430
37000.0000000    0.1355875
37040.0000000    0.1296799
37080.0000000    0.1364020
37120.0000000    0.1370470
37160.0000000    0.1335584
37200.0000000    0.1361352
37240.0000000    0.1311084
37280.0000000    0.1365293
37320.0000000    0.1298848
37360.0000000    0.1194183
37400.0000000    0.1386207
37440.0000000    0.1441633
37480.0000000    0.1438845
37520.0000000    0.1423253
37560.0000000    0.1342837
37600.0000000    0.1400351
37640.0000000    0.1297388
37680.0000000    0.1309626
37720.0000000    0.1344028
37760.0000000    0.1206480
37800.0000000    0.1285070
37840.0000000    0.1195982
37880.0000000    0.1286136
37920.0000000    0.1246418
37960.0000000    0.1323964
38000.0000000    0.1275964
38040.0000000    0.1199078
38080.0000000    0.1270307
38120.0000000    0.1169375
38160.0000000    0.1239820
38200.0000000    0.1225198
38240.0000000    0.1265508
38280.0000000    0.1218193
38320.0000000    0.1181857
38360.0000000    0.1244065
38400.0000000    0.1266652
38440.0000000    0.1277353
38480.0000000    0.1286852
38520.0000000    0.1389062
38560.0000000    0.1414534
38600.0000000    0.1264590
38640.0000000    0.1282284
38680.0000000    0.1260343
38720.0000000    0.1203494
38760.0000000    0.1343413
38800.0000000    0.1308641
38840.0000000    0.1343598
38880.0000000    0.1390699
38920.0000000    0.1327219
38960.0000000    0.1238825
39000.0000000    0.1412728
39040.0000000    0.1297915
39080.0000000    0.1285285
39120.0000000    0.1250137
39160.0000000    0.1193213
39200.0000000    0.1236942
39240.0000000    0.1305239
39280.0000000    0.1314857
39320.0000000    0.1193015
39360.0000000    0.1322575
39400.0000000    0.1221820
39440.0000000    0.1218970
39480.0000000    0.1223195
39520.0000000    0.1284331
39560.0000000    0.1177859
39600.0000000    0.1321432
39640.0000000    0.1327124
39680.0000000    0.1526714
39720.0000000    0.1341249
39760.0000000    0.1396427
39800.0000000    0.1367783
39840.0000000    0.1420726
39880.0000000    0.1523268
39920.0000000    0.1426149
39960.0000000    0.1446841
40000.0000000    0.1404576
40040.0000000    0.1344864
40080.0000000    0.1204879
40120.0000000    0.1175995
40160.0000000    0.1323953
40200.0000000    0.1180154
40240.0000000    0.1268467
40280.0000000    0.1076092
40320.0000000    0.1179220
40360.0000000    0.1231475
40400.0000000    0.1253238
40440.0000000    0.1212324
40480.0000000    0.1218461
40520.0000000    0.1205308
40560.0000000    0.1310622
40600.0000000    0.1295748
40640.0000000    0.1356001
40680.0000000    0.1224439
40720.0000000    0.1334683
40760.0000000    0.1462511
40800.0000000    0.1439971
40840.0000000    0.1434149
40880.0000000    0.1473213
40920.0000000    0.1480937
40960.0000000    0.1365492
41000.0000000    0.1278329
41040.0000000    0.1307822
41080.0000000    0.1397478
41120.0000000    0.1441277
41160.0000000    0.1395966
41200.0000000    0.1425312
41240.0000000    0.1317392
41280.0000000    0.1406500
41320.0000000    0.1328378
41360.0000000    0.1433417
41400.0000000    0.1350342
41440.0000000    0.1296323
41480.0000000    0.1216153
41520.0000000    0.1191063
41560.0000000    0.1278734
41600.0000000    0.1281371
41640.0000000    0.1261549
41680.0000000    0.1270209
41720.0000000    0.1201066
41760.0000000    0.1258259
41800.0000000    0.1304754
41840.0000000    0.1383573
41880.0000000    0.1310496
41920.0000000    0.1349857
41960.0000000    0.1326955
42000.0000000    0.1445025
42040.0000000    0.1314592
42080.0000000    0.1378011
42120.0000000    0.1398773
42160.0000000    0.1268881
42200.0000000    0.1351902
42240.0000000    0.1402319
42280.0000000    0.1415110
42320.0000000    0.1350141
42360.0000000    0.1323835
42400.0000000    0.1385352
42440.0000000    0.1387430
42480.0000000    0.1232391
42520.0000000    0.1408210
42560.0000000    0.1441475
42600.0000000    0.1348207
42640.0000000    0.1375417
42680.0000000    0.1348901
42720.0000000    0.1465871
42760.0000000    0.1327558
42800.0000000    0.1294022
42840.0000000    0.1309114
42880.0000000    0.1349508
42920.0000000    0.1367764
42960.0000000    0.1322323
43000.0000000    0.1427196
43040.0000000    0.1356938
43080.0000000    0.1323975
43120.0000000    0.1445085
43160.0000000    0.1579190
43200.0000000    0.1643515
43240.0000000    0.1424494
43280.0000000    0.1455866
43320.0000000    0.1401002
43360.0000000    0.1416518
43400.0000000    0.1358877
43440.0000000    0.1409050
43480.0000000    0.1461181
43520.0000000    0.1428333
43560.0000000    0.1500390
43600.0000000    0.1498849
43640.0000000    0.1456420
43680.0000000    0.1502460
43720.0000000    0.1493664
43760.0000000    0.1547726
43800.0000000    0.1421943
43840.0000000    0.1310955
43880.0000000    0.1361398
43920.0000000    0.1407143
43960.0000000    0.1353204
44000.0000000    0.1300157
44040.0000000    0.1270716
44080.0000000    0.1323055
44120.0000000    0.1379044
44160.0000000    0.1431594
44200.0000000    0.1514983
44240.0000000    0.1509822
44280.0000000    0.1369759
44320.0000000    0.1439589
44360.0000000    0.1382567
44400.0000000    0.1426764
44440.0000000    0.1507658
44480.0000000    0.1389288
44520.0000000    0.1318040
44560.0000000    0.1353629
44600.0000000    0.1545647
44640.0000000    0.1325990
44680.0000000    0.1504548
44720.0000000    0.1527316
44760.0000000    0.1514584
44800.0000000    0.1613019
44840.0000000    0.1368762
44880.0000000    0.1431306
44920.0000000    0.1432244
44960.0000000    0.1412190
45000.0000000    0.1372621
45040.0000000    0.1521399
45080.0000000    0.1347463
45120.0000000    0.1528167
45160.0000000    0.1414486
45200.0000000    0.1336405
45240.0000000    0.1437034
45280.0000000    0.1390162
45320.0000000    0.1422129
45360.0000000    0.1345599
45400.0000000    0.1505668
45440.0000000    0.1384152
45480.0000000    0.1600932
45520.0000000    0.1344376
45560.0000000    0.1456445
45600.0000000    0.1402289
45640.0000000    0.1404146
45680.0000000    0.1347324
45720.0000000    0.1428647
45760.0000000    0.1334802
45800.0000000    0.1390663
45840.0000000    0.1344898
45880.0000000    0.1481512
45920.0000000    0.1466599
45960.0000000    0.1337385
46000.0000000    0.1495130
46040.0000000    0.1342094
46080.0000000    0.1437854
46120.0000000    0.1459585
46160.0000000    0.1404861
46200.0000000    0.1414068
46240.0000000    0.1406840
46280.0000000    0.1435379
46320.0000000    0.1396966
46360.0000000    0.1331257
46400.0000000    0.1470126
46440.0000000    0.1330816
46480.0000000    0.1257061
46520.0000000    0.1384944
46560.0000000    0.1285671
46600.0000000    0.1343242
46640.0000000    0.1311390
46680.0000000    0.1302519
46720.0000000    0.1299089
46760.0000000    0.1462096
46800.0000000    0.1449207
46840.0000000    0.1305636
46880.0000000    0.1337181
46920.0000000    0.1410921
46960.0000000    0.1322954
47000.0000000    0.1351096
47040.0000000    0.1442836
47080.0000000    0.1384924
47120.0000000    0.1344390
47160.0000000    0.1376339
47200.0000000    0.1387988
47240.0000000    0.1344488
47280.0000000    0.1428293
47320.0000000    0.1389136
47360.0000000    0.1275113
47400.0000000    0.1394749
47440.0000000    0.1390161
47480.0000000    0.1329901
47520.0000000    0.1471417
47560.0000000    0.1522045
47600.0000000    0.1388190
47640.0000000    0.1433623
47680.0000000    0.1340319
47720.0000000    0.1550782
47760.0000000    0.1276825
47800.0000000    0.1384604
47840.0000000    0.1336748
47880.0000000    0.1328125
47920.0000000    0.1466425
47960.0000000    0.1395585
48000.0000000    0.1445765
48040.0000000    0.1373364
48080.0000000    0.1435753
48120.0000000    0.1451018
48160.0000000    0.1411733
48200.0000000    0.1332203
48240.0000000    0.1357665
48280.0000000    0.1311879
48320.0000000    0.1307164
48360.0000000    0.1284708
48400.0000000    0.1359455
48440.0000000    0.1250474
48480.0000000    0.1363908
48520.0000000    0.1202466
48560.0000000    0.1186192
48600.0000000    0.1239307
48640.0000000    0.1356736
48680.0000000    0.1320296
48720.0000000    0.1354825
48760.0000000    0.1403315
48800.0000000    0.1379205
48840.0000000    0.1366084
48880.0000000    0.1385263
48920.0000000    0.1290949
48960.0000000    0.1280161
49000.0000000    0.1176537
49040.0000000    0.1227748
49080.0000000    0.1314805
49120.0000000    0.1214108
49160.0000000    0.1207240
49200.0000000    0.1251350
49240.0000000    0.1134684
49280.0000000    0.1188599
49320.0000000    0.1116423
49360.0000000    0.1183434
49400.0000000    0.1142564
49440.0000000    0.1126237
49480.0000000    0.1243003
49520.0000000    0.1252750
49560.0000000    0.1140558
49600.0000000    0.1234221
49640.0000000    0.1163112
49680.0000000    0.1190961
49720.0000000    0.1169731
49760.0000000    0.1292366
49800.0000000    0.1267156
49840.0000000    0.1312483
49880.0000000    0.1241231
49920.0000000    0.1266416
49960.0000000    0.1182023
50000.0000000    0.1195749
50040.0000000    0.1307012
50080.0000000    0.1366656
50120.0000000    0.1269036
50160.0000000    0.1360099
50200.0000000    0.1348087
50240.0000000    0.1251751
50280.0000000    0.1203162
50320.0000000    0.1279988
50360.0000000    0.1394090
50400.0000000    0.1257370
50440.0000000    0.1318640
50480.0000000    0.1328748
50520.0000000    0.1384376
50560.0000000    0.1306903
50600.0000000    0.1248574
50640.0000000    0.1210272
50680.0000000    0.1323252
50720.0000000    0.1317966
50760.0000000    0.1366976
50800.0000000    0.1228499
50840.0000000    0.1202247
50880.0000000    0.1249082
50920.0000000    0.1318542
50960.0000000    0.1216422
51000.0000000    0.1404504
51040.0000000    0.1311012
51080.0000000    0.1189141
51120.0000000    0.1192320
51160.0000000    0.1214822
51200.0000000    0.1127600
51240.0000000    0.1215050
51280.0000000    0.1355826
51320.0000000    0.1302299
51360.0000000    0.1273839
51400.0000000    0.1401499
51440.0000000    0.1261176
51480.0000000    0.1279231
51520.0000000    0.1415783
51560.0000000    0.1147749
51600.0000000    0.1232790
51640.0000000    0.1204511
51680.0000000    0.1343793
51720.0000000    0.1285923
51760.0000000    0.1205405
51800.0000000    0.1177538
51840.0000000    0.1289561
51880.0000000    0.1275406
51920.0000000    0.1220731
51960.0000000    0.1267379
52000.0000000    0.1279632
52040.0000000    0.1167353
52080.0000000    0.1378109
52120.0000000    0.1332161
52160.0000000    0.1299189
52200.0000000    0.1273384
52240.0000000    0.1211915
52280.0000000    0.1280178
52320.0000000    0.1235469
52360.0000000    0.1269314
52400.0000000    0.1354632
52440.0000000    0.1240994
52480.0000000    0.1319631
52520.0000000    0.1321429
52560.0000000    0.1271614
52600.0000000    0.1141026
52640.0000000    0.1207554
52680.0000000    0.1281918
52720.0000000    0.1261114
52760.0000000    0.1235909
52800.0000000    0.1335704
52840.0000000    0.1325306
52880.0000000    0.1253728
52920.0000000    0.1271518
52960.0000000    0.1233575
53000.0000000    0.1354201
53040.0000000    0.1370152
53080.0000000    0.1235720
53120.0000000    0.1299248
53160.0000000    0.1318238
53200.0000000    0.1311240
53240.0000000    0.1250606
53280.0000000    0.1163910
53320.0000000    0.1210945
53360.0000000    0.1332333
53400.0000000    0.1163533
53440.0000000    0.1160440
53480.0000000    0.1284291
53520.0000000    0.1212487
53560.0000000    0.1181967
53600.0000000    0.1195924
53640.0000000    0.1298034
53680.0000000    0.1168871
53720.0000000    0.1203450
53760.0000000    0.1272934
53800.0000000    0.1305831
53840.0000000    0.1217229
53880.0000000    0.1299982
53920.0000000    0.1143736
53960.0000000    0.1257072
54000.0000000    0.1180495
54040.0000000    0.1074002
54080.0000000    0.1174296
54120.0000000    0.1052610
54160.0000000    0.1249424
54200.0000000    0.1118387
54240.0000000    0.1140629
54280.0000000    0.1154036
54320.0000000    0.1326694
54360.0000000    0.1131601
54400.0000000    0.1152819
54440.0000000    0.1224762
54480.0000000    0.1237256
54520.0000000    0.1086252
54560.0000000    0.1120380
54600.0000000    0.1092880
54640.0000000    0.1085934
54680.0000000    0.1096339
54720.0000000    0.1094935
54760.0000000    0.1056249
54800.0000000    0.1056340
54840.0000000    0.1175876
54880.0000000    0.1132873
54920.0000000    0.1114960
54960.0000000    0.1026304
55000.0000000    0.1097637
55040.0000000    0.1127094
55080.0000000    0.1171878
55120.0000000    0.1084822
55160.0000000    0.1041358
55200.0000000    0.1091999
55240.0000000    0.1064118
55280.0000000    0.1099901
55320.0000000    0.1143766
55360.0000000    0.1187075
55400.0000000    0.1059065
55440.0000000    0.1065647
55480.0000000    0.1121815
55520.0000000    0.1181822
55560.0000000    0.1101297
55600.0000000    0.1139051
55640.0000000    0.1133278
55680.0000000    0.1133690
55720.0000000    0.1084428
55760.0000000    0.1119288
55800.0000000    0.1118238
55840.0000000    0.1104735
55880.0000000    0.1132406
55920.0000000    0.1230687
55960.0000000    0.1108974
56000.0000000    0.1088583
56040.0000000    0.1114866
56080.0000000    0.1091044
56120.0000000    0.1071093
56160.0000000    0.1092520
56200.0000000    0.1036622
56240.0000000    0.1034938
56280.0000000    0.1108935
56320.0000000    0.0963719
56360.0000000    0.1027596
56400.0000000    0.1000236
56440.0000000    0.1067032
56480.0000000    0.1055192
56520.0000000    0.1049248
56560.0000000    0.1161084
56600.0000000    0.1124082
56640.0000000    0.1127958
56680.0000000    0.1180682
56720.0000000    0.1156529
56760.0000000    0.1061616
56800.0000000    0.1065839
56840.0000000    0.1146289
56880.0000000    0.1102724
56920.0000000    0.1084401
56960.0000000    0.1248534
57000.0000000    0.1147806
57040.0000000    0.1227820
57080.0000000    0.1328187
57120.0000000    0.1209477
57160.0000000    0.1205792
57200.0000000    0.1178764
57240.0000000    0.1132852
57280.0000000    0.1241082
57320.0000000    0.1185439
57360.0000000    0.1179823
57400.0000000    0.1258516
57440.0000000    0.1243899
57480.0000000    0.1107488
57520.0000000    0.1260883
57560.0000000    0.1178820
57600.0000000    0.1135484
57640.0000000    0.1117979
57680.0000000    0.1269735
57720.0000000    0.1218854
57760.0000000    0.1277528
57800.0000000    0.1222911
57840.0000000    0.1316055
57880.0000000    0.1239932
57920.0000000    0.1252980
57960.0000000    0.1306839
58000.0000000    0.1257998
58040.0000000    0.1156800
58080.0000000    0.1208551
58120.0000000    0.1079644
58160.0000000    0.1117535
58200.0000000    0.1205345
58240.0000000    0.1179859
58280.0000000    0.1161337
58320.0000000    0.1136325
58360.0000000    0.1216010
58400.0000000    0.1212675
58440.0000000    0.1273827
58480.0000000    0.1320125
58520.0000000    0.1306821
58560.0000000    0.1268289
58600.0000000    0.1215472
58640.0000000    0.1277214
58680.0000000    0.1178418
58720.0000000    0.1139436
58760.0000000    0.1219395
58800.0000000    0.1296536
58840.0000000    0.1276659
58880.0000000    0.1285008
58920.0000000    0.1188352
58960.0000000    0.1180706
59000.0000000    0.1172663
59040.0000000    0.1192552
59080.0000000    0.1253025
59120.0000000    0.1296004
59160.0000000    0.1242751
59200.0000000    0.1293732
59240.0000000    0.1271363
59280.0000000    0.1250508
59320.0000000    0.1356379
59360.0000000    0.1348443
59400.0000000    0.1227545
59440.0000000    0.1274944
59480.0000000    0.1426299
59520.0000000    0.1289210
59560.0000000    0.1193463
59600.0000000    0.1299958
59640.0000000    0.1076331
59680.0000000    0.1111013
59720.0000000    0.1285920
59760.0000000    0.1164249
59800.0000000    0.1039194
59840.0000000    0.1120375
59880.0000000    0.1130137
59920.0000000    0.1121054
59960.0000000    0.1160333
60000.0000000    0.1153303
60040.0000000    0.1160271
60080.0000000    0.1167546
60120.0000000    0.1270322
60160.0000000    0.1146837
60200.0000000    0.1270099
60240.0000000    0.1069484
60280.0000000    0.1138090
60320.0000000    0.1215932
60360.0000000    0.1158504
60400.0000000    0.1233114
60440.0000000    0.1208000
60480.0000000    0.1230459
60520.0000000    0.1151808
60560.0000000    0.1058911
60600.0000000    0.1140727
60640.0000000    0.1120539
60680.0000000    0.1095084
60720.0000000    0.1073020
60760.0000000    0.1255064
60800.0000000    0.1170687
60840.0000000    0.1209378
60880.0000000    0.1176171
60920.0000000    0.1345891
60960.0000000    0.1219057
61000.0000000    0.1161369
61040.0000000    0.1298624
61080.0000000    0.1200065
61120.0000000    0.1109797
61160.0000000    0.1149714
61200.0000000    0.1191260
61240.0000000    0.1193738
61280.0000000    0.1128450
61320.0000000    0.1146113
61360.0000000    0.1155637
61400.0000000    0.1219213
61440.0000000    0.1186111
61480.0000000    0.1169453
61520.0000000    0.1143478
61560.0000000    0.1049091
61600.0000000    0.1136129
61640.0000000    0.1165288
61680.0000000    0.1217106
61720.0000000    0.1271627
61760.0000000    0.1295764
61800.0000000    0.1384232
61840.0000000    0.1256576
61880.0000000    0.1314014
61920.0000000    0.1286646
61960.0000000    0.1386445
62000.0000000    0.1350131
62040.0000000    0.1319306
62080.0000000    0.1259992
62120.0000000    0.1161881
62160.0000000    0.1206151
62200.0000000    0.1378598
62240.0000000    0.1291787
62280.0000000    0.1259465
62320.0000000    0.1322917
62360.0000000    0.1265195
62400.0000000    0.1322259
62440.0000000    0.1280604
62480.0000000    0.1260528
62520.0000000    0.1291163
62560.0000000    0.1305366
62600.0000000    0.1354779
62640.0000000    0.1330619
62680.0000000    0.1510101
62720.0000000    0.1259630
62760.0000000    0.1214820
62800.0000000    0.1277636
62840.0000000    0.1305304
62880.0000000    0.1350272
62920.0000000    0.1256803
62960.0000000    0.1283511
63000.0000000    0.1307972
63040.0000000    0.1273734
63080.0000000    0.1409572
63120.0000000    0.1348771
63160.0000000    0.1233723
63200.0000000    0.1403541
63240.0000000    0.1337533
63280.0000000    0.1360736
63320.0000000    0.1394249
63360.0000000    0.1466077
63400.0000000    0.1371464
63440.0000000    0.1429693
63480.0000000    0.1358484
63520.0000000    0.1452862
63560.0000000    0.1313392
63600.0000000    0.1298188
63640.0000000    0.1367752
63680.0000000    0.1312469
63720.0000000    0.1154689
63760.0000000    0.1299941
63800.0000000    0.1413257
63840.0000000    0.1286862
63880.0000000    0.1317729
63920.0000000    0.1226626
63960.0000000    0.1251356
64000.0000000    0.1284973
64040.0000000    0.1402508
64080.0000000    0.1277063
64120.0000000    0.1360924
64160.0000000    0.1247923
64200.0000000    0.1427729
64240.0000000    0.1416008
64280.0000000    0.1248293
64320.0000000    0.1172099
64360.0000000    0.1288007
64400.0000000    0.1150324
64440.0000000    0.1278124
64480.0000000    0.1457324
64520.0000000    0.1294732
64560.0000000    0.1372064
64600.0000000    0.1314415
64640.0000000    0.1350574
64680.0000000    0.1405272
64720.0000000    0.1419389
64760.0000000    0.1572594
64800.0000000    0.1382963
64840.0000000    0.1646385
64880.0000000    0.1417168
64920.0000000    0.1472122
64960.0000000    0.1407517
65000.0000000    0.1452812
65040.0000000    0.1459505
65080.0000000    0.1441788
65120.0000000    0.1458597
65160.0000000    0.1529213
65200.0000000    0.1800264
65240.0000000    0.1742823
65280.0000000    0.1638239
65320.0000000    0.1791722
65360.0000000    0.1734062
65400.0000000    0.1570525
65440.0000000    0.1600611
65480.0000000    0.1548409
65520.0000000    0.1693823
65560.0000000    0.1739659
65600.0000000    0.1639268
65640.0000000    0.1614291
65680.0000000    0.1497329
65720.0000000    0.1514765
65760.0000000    0.1469847
65800.0000000    0.1564405
65840.0000000    0.1578742
65880.0000000    0.1701415
65920.0000000    0.1471726
65960.0000000    0.1471303
66000.0000000    0.1596440
66040.0000000    0.1660222
66080.0000000    0.1679623
66120.0000000    0.1780483
66160.0000000    0.1552450
66200.0000000    0.1571693
66240.0000000    0.1664488
66280.0000000    0.1598714
66320.0000000    0.1502248
66360.0000000    0.1516881
66400.0000000    0.1426757
66440.0000000    0.1393324
66480.0000000    0.1542130
66520.0000000    0.1566632
66560.0000000    0.1588686
66600.0000000    0.1479029
66640.0000000    0.1586535
66680.0000000    0.1500849
66720.0000000    0.1503293
66760.0000000    0.1450117
66800.0000000    0.1667791
66840.0000000    0.1450450
66880.0000000    0.1550393
66920.0000000    0.1715971
66960.0000000    0.1472218
67000.0000000    0.1471593
67040.0000000    0.1465380
67080.0000000    0.1395397
67120.0000000    0.1311954
67160.0000000    0.1525605
67200.0000000    0.1463332
67240.0000000    0.1459439
67280.0000000    0.1613241
67320.0000000    0.1648319
67360.0000000    0.1782272
67400.0000000    0.1729361
67440.0000000    0.1720216
67480.0000000    0.1726099
67520.0000000    0.1877460
67560.0000000    0.1733211
67600.0000000    0.1719908
67640.0000000    0.1666529
67680.0000000    0.1550669
67720.0000000    0.1726750
67760.0000000    0.1690303
67800.0000000    0.1585679
67840.0000000    0.1636586
67880.0000000    0.1610148
67920.0000000    0.1577212
67960.0000000    0.1724782
68000.0000000    0.1666424
68040.0000000    0.1610859
68080.0000000    0.1801872
68120.0000000    0.1745251
68160.0000000    0.1673378
68200.0000000    0.1546658
68240.0000000    0.1617002
68280.0000000    0.1668351
68320.0000000    0.1721960
68360.0000000    0.1666154
68400.0000000    0.1673537
68440.0000000    0.1741836
68480.0000000    0.1727015
68520.0000000    0.1703334
68560.0000000    0.1794689
68600.0000000    0.1665254
68640.0000000    0.1582748
68680.0000000    0.1574456
68720.0000000    0.1640094
68760.0000000    0.1618068
68800.0000000    0.1611099
68840.0000000    0.1682684
68880.0000000    0.1706437
68920.0000000    0.1592989
68960.0000000    0.1641078
69000.0000000    0.1665470
69040.0000000    0.1700648
69080.0000000    0.1864524
69120.0000000    0.1719047
69160.0000000    0.1577234
69200.0000000    0.1655099
69240.0000000    0.1743682
69280.0000000    0.1789175
69320.0000000    0.1552497
69360.0000000    0.1537745
69400.0000000    0.1652063
69440.0000000    0.1637854
69480.0000000    0.1661752
69520.0000000    0.1686818
69560.0000000    0.1896814
69600.0000000    0.1745347
69640.0000000    0.1697939
69680.0000000    0.1742511
69720.0000000    0.1692677
69760.0000000    0.1731026
69800.0000000    0.1584577
69840.0000000    0.1617534
69880.0000000    0.1644288
69920.0000000    0.1523308
69960.0000000    0.1541614
70000.0000000    0.1509174
70040.0000000    0.1595198
70080.0000000    0.1661327
70120.0000000    0.1731326
70160.0000000    0.1619387
70200.0000000    0.1919466
70240.0000000    0.1590431
70280.0000000    0.1685504
70320.0000000    0.1646191
70360.0000000    0.1540356
70400.0000000    0.1515479
70440.0000000    0.1468976
70480.0000000    0.1554540
70520.0000000    0.1564104
70560.0000000    0.1609606
70600.0000000    0.1460564
70640.0000000    0.1587049
70680.0000000    0.1655485
70720.0000000    0.1653082
70760.0000000    0.1736203
70800.0000000    0.1800913
70840.0000000    0.1742878
70880.0000000    0.1771567
70920.0000000    0.1713730
70960.0000000    0.1760062
71000.0000000    0.1660216
71040.0000000    0.1723008
71080.0000000    0.1752773
71120.0000000    0.1800736
71160.0000000    0.1599155
71200.0000000    0.1656270
71240.0000000    0.1546072
71280.0000000    0.1459037
71320.0000000    0.1523293
71360.0000000    0.1461726
71400.0000000    0.1424568
71440.0000000    0.1526862
71480.0000000    0.1521712
71520.0000000    0.1437707
71560.0000000    0.1625769
71600.0000000    0.1679032
71640.0000000    0.1619303
71680.0000000    0.1632499
71720.0000000    0.1714233
71760.0000000    0.1677080
71800.0000000    0.1639010
71840.0000000    0.1589722
71880.0000000    0.1691546
71920.0000000    0.1693437
71960.0000000    0.1614619
72000.0000000    0.1680705
72040.0000000    0.1731640
72080.0000000    0.1570888
72120.0000000    0.1514603
72160.0000000    0.1647515
72200.0000000    0.1481892
72240.0000000    0.1683065
72280.0000000    0.1625461
72320.0000000    0.1681415
72360.0000000    0.1680954
72400.0000000    0.1848871
72440.0000000    0.1729636
72480.0000000    0.1572533
72520.0000000    0.1674182
72560.0000000    0.1521930
72600.0000000    0.1437622
72640.0000000    0.1620518
72680.0000000    0.1599226
72720.0000000    0.1449384
72760.0000000    0.1626571
72800.0000000    0.1470242
72840.0000000    0.1452085
72880.0000000    0.1285935
72920.0000000    0.1447421
72960.0000000    0.1315119
73000.0000000    0.1391095
73040.0000000    0.1540355
73080.0000000    0.1693576
73120.0000000    0.1698919
73160.0000000    0.1682870
73200.0000000    0.1558308
73240.0000000    0.1587107
73280.0000000    0.1648284
73320.0000000    0.1725440
73360.0000000    0.1661490
73400.0000000    0.1614477
73440.0000000    0.1470389
73480.0000000    0.1387540
73520.0000000    0.1333918
73560.0000000    0.1465148
73600.0000000    0.1476809
73640.0000000    0.1350846
73680.0000000    0.1421742
73720.0000000    0.1567905
73760.0000000    0.1576400
73800.0000000    0.1542710
73840.0000000    0.1509760
73880.0000000    0.1477155
73920.0000000    0.1452291
73960.0000000    0.1522438
74000.0000000    0.1435477
74040.0000000    0.1413729
74080.0000000    0.1437678
74120.0000000    0.1440587
74160.0000000    0.1577085
74200.0000000    0.1612497
74240.0000000    0.1752494
74280.0000000    0.1559119
74320.0000000    0.1662708
74360.0000000    0.1615970
74400.0000000    0.1809510
74440.0000000    0.1752303
74480.0000000    0.1712808
74520.0000000    0.1629620
74560.0000000    0.1657192
74600.0000000    0.1711191
74640.0000000    0.1639680
74680.0000000    0.1600116
74720.0000000    0.1634548
74760.0000000    0.1650863
74800.0000000    0.1790354
74840.0000000    0.1687992
74880.0000000    0.1768360
74920.0000000    0.1652375
74960.0000000    0.1627972
75000.0000000    0.1705969
75040.0000000    0.1644755
75080.0000000    0.1700533
75120.0000000    0.1730932
75160.0000000    0.1782864
75200.0000000    0.1639919
75240.0000000    0.1582814
75280.0000000    0.1410515
75320.0000000    0.1743491
75360.0000000    0.1924705
75400.0000000    0.1735120
75440.0000000    0.1829735
75480.0000000    0.1869277
75520.0000000    0.1866601
75560.0000000    0.1878542
75600.0000000    0.1854683
75640.0000000    0.1894910
75680.0000000    0.1712834
75720.0000000    0.1702495
75760.0000000    0.1659398
75800.0000000    0.1608726
75840.0000000    0.1580017
75880.0000000    0.1707863
75920.0000000    0.1692587
75960.0000000    0.1719261
76000.0000000    0.1851429
76040.0000000    0.1846867
76080.0000000    0.1994196
76120.0000000    0.1901722
76160.0000000    0.1949348
76200.0000000    0.1833518
76240.0000000    0.1919415
76280.0000000    0.1857228
76320.0000000    0.1682366
76360.0000000    0.1871228
76400.0000000    0.1728031
76440.0000000    0.1678348
76480.0000000    0.1719276
76520.0000000    0.1871502
76560.0000000    0.1818724
76600.0000000    0.1736930
76640.0000000    0.1981976
76680.0000000    0.1803055
76720.0000000    0.1892143
76760.0000000    0.1962681
76800.0000000    0.1920415
76840.0000000    0.2062190
76880.0000000    0.1966740
76920.0000000    0.1865042
76960.0000000    0.1963091
77000.0000000    0.1795655
77040.0000000    0.1944743
77080.0000000    0.2016182
77120.0000000    0.2003563
77160.0000000    0.2141172
77200.0000000    0.1926028
77240.0000000    0.1923057
77280.0000000    0.1990062
77320.0000000    0.2023285
77360.0000000    0.2053693
77400.0000000    0.1850212
77440.0000000    0.1872244
77480.0000000    0.1806589
77520.0000000    0.1979923
77560.0000000    0.1919398
77600.0000000    0.1708462
77640.0000000    0.1881676
77680.0000000    0.2050160
77720.0000000    0.1866384
77760.0000000    0.1843407
77800.0000000    0.1820764
77840.0000000    0.1948592
77880.0000000    0.1841301
77920.0000000    0.1838318
77960.0000000    0.1862550
78000.0000000    0.1859032
78040.0000000    0.1846662
78080.0000000    0.1983117
78120.0000000    0.1780040
78160.0000000    0.2072353
78200.0000000    0.1769852
78240.0000000    0.1695268
78280.0000000    0.1857945
78320.0000000    0.1556903
78360.0000000    0.1790006
78400.0000000    0.1731049
78440.0000000    0.1686753
78480.0000000    0.1762231
78520.0000000    0.1921682
78560.0000000    0.1918769
78600.0000000    0.1881995
78640.0000000    0.1869985
78680.0000000    0.1920065
78720.0000000    0.1946553
78760.0000000    0.1879291
78800.0000000    0.2095503
78840.0000000    0.1993275
78880.0000000    0.2063425
78920.0000000    0.2125557
78960.0000000    0.1948024
79000.0000000    0.1881654
79040.0000000    0.2132370
79080.0000000    0.1974963
79120.0000000    0.1946644
79160.0000000    0.1943645
79200.0000000    0.2015916
79240.0000000    0.1974654
79280.0000000    0.1826293
79320.0000000    0.1757978
79360.0000000    0.1823761
79400.0000000    0.1848407
79440.0000000    0.1811361
79480.0000000    0.1881738
79520.0000000    0.1944308
79560.0000000    0.1889260
79600.0000000    0.1881512
79640.0000000    0.2080811
79680.0000000    0.1852711
79720.0000000    0.1697711
79760.0000000    0.1754082
79800.0000000    0.1540934
79840.0000000    0.1913330
79880.0000000    0.1921250
79920.0000000    0.1843656
79960.0000000    0.1791522
80000.0000000    0.1920894
80040.0000000    0.1845264
80080.0000000    0.1875002
80120.0000000    0.1774890
80160.0000000    0.1866990
80200.0000000    0.1801537
80240.0000000    0.1829272
80280.0000000    0.1874637
80320.0000000    0.1963874
80360.0000000    0.1982772
80400.0000000    0.2012811
80440.0000000    0.1946424
80480.0000000    0.1894717
80520.0000000    0.1821222
80560.0000000    0.1851062
80600.0000000    0.1862467
80640.0000000    0.1874094
80680.0000000    0.2014572
80720.0000000    0.1806891
80760.0000000    0.1788189
80800.0000000    0.1767416
80840.0000000    0.1864290
80880.0000000    0.1861966
80920.0000000    0.1886036
80960.0000000    0.1747292
81000.0000000    0.1796428
81040.0000000    0.1840311
81080.0000000    0.1837636
81120.0000000    0.1867476
81160.0000000    0.1802128
81200.0000000    0.1800593
81240.0000000    0.1930264
81280.0000000    0.1921338
81320.0000000    0.1839177
81360.0000000    0.1803533
81400.0000000    0.1932222
81440.0000000    0.1964483
81480.0000000    0.1931875
81520.0000000    0.1958221
81560.0000000    0.1883539
81600.0000000    0.1924708
81640.0000000    0.1858170
81680.0000000    0.1826463
81720.0000000    0.1918399
81760.0000000    0.1671165
81800.0000000    0.1880372
81840.0000000    0.1824813
81880.0000000    0.1794041
81920.0000000    0.1699293
81960.0000000    0.1774919
82000.0000000    0.1667820
82040.0000000    0.1677468
82080.0000000    0.1799033
82120.0000000    0.1644262
82160.0000000    0.1700783
82200.0000000    0.1858501
82240.0000000    0.1707229
82280.0000000    0.1690988
82320.0000000    0.1721319
82360.0000000    0.1738375
82400.0000000    0.1766914
82440.0000000    0.1752584
82480.0000000    0.1808231
82520.0000000    0.1889069
82560.0000000    0.1964487
82600.0000000    0.1844993
82640.0000000    0.1925868
82680.0000000    0.2023736
82720.0000000    0.1949990
82760.0000000    0.2063453
82800.0000000    0.1813393
82840.0000000    0.1834435
82880.0000000    0.1959687
82920.0000000    0.1853188
82960.0000000    0.1829256
83000.0000000    0.1809234
83040.0000000    0.1707345
83080.0000000    0.1677298
83120.0000000    0.1750057
83160.0000000    0.1651189
83200.0000000    0.1627900
83240.0000000    0.1691786
83280.0000000    0.1599919
83320.0000000    0.1779106
83360.0000000    0.1691938
83400.0000000    0.1830221
83440.0000000    0.1722690
83480.0000000    0.1663365
83520.0000000    0.1605879
83560.0000000    0.1572137
83600.0000000    0.1560705
83640.0000000    0.1643146
83680.0000000    0.1754551
83720.0000000    0.1720210
83760.0000000    0.1666346
83800.0000000    0.1726818
83840.0000000    0.1585055
83880.0000000    0.1597993
83920.0000000    0.1548984
83960.0000000    0.1577519
84000.0000000    0.1527214
84040.0000000    0.1575170
84080.0000000    0.1568119
84120.0000000    0.1564987
84160.0000000    0.1639622
84200.0000000    0.1612563
84240.0000000    0.1618156
84280.0000000    0.1731284
84320.0000000    0.1731444
84360.0000000    0.1809525
84400.0000000    0.1702224
84440.0000000    0.1859568
84480.0000000    0.1823260
84520.0000000    0.1694736
84560.0000000    0.1843094
84600.0000000    0.1935479
84640.0000000    0.2051246
84680.0000000    0.1791311
84720.0000000    0.1741253
84760.0000000    0.1700588
84800.0000000    0.1577681
84840.0000000    0.1722667
84880.0000000    0.1654159
84920.0000000    0.1469744
84960.0000000    0.1725379
85000.0000000    0.1603593
85040.0000000    0.1814785
85080.0000000    0.1631733
85120.0000000    0.1669672
85160.0000000    0.1567650
85200.0000000    0.1614632
85240.0000000    0.1558853
85280.0000000    0.1617603
85320.0000000    0.1628075
85360.0000000    0.1580773
85400.0000000    0.1769348
85440.0000000    0.1721378
85480.0000000    0.1757139
85520.0000000    0.1814700
85560.0000000    0.1691660
85600.0000000    0.1597925
85640.0000000    0.1640748
85680.0000000    0.1523512
85720.0000000    0.1513734
85760.0000000    0.1708294
85800.0000000    0.1739456
85840.0000000    0.1661461
85880.0000000    0.1674879
85920.0000000    0.1639003
85960.0000000    0.1713753
86000.0000000    0.1783626
86040.0000000    0.1610049
86080.0000000    0.1680198
86120.0000000    0.1666001
86160.0000000    0.1777728
86200.0000000    0.1782262
86240.0000000    0.1601697
86280.0000000    0.1592419
86320.0000000    0.1657463
86360.0000000    0.1629513
86400.0000000    0.1723827
86440.0000000    0.1660617
86480.0000000    0.1617162
86520.0000000    0.1636274
86560.0000000    0.1809220
86600.0000000    0.1676539
86640.0000000    0.1626471
86680.0000000    0.1512174
86720.0000000    0.1838966
86760.0000000    0.1504888
86800.0000000    0.1719829
86840.0000000    0.1691029
86880.0000000    0.1577857
86920.0000000    0.1506111
86960.0000000    0.1668246
87000.0000000    0.1590608
87040.0000000    0.1631629
87080.0000000    0.1794622
87120.0000000    0.1745583
87160.0000000    0.1661389
87200.0000000    0.1640012
87240.0000000    0.1745004
87280.0000000    0.1772543
87320.0000000    0.1863433
87360.0000000    0.1774626
87400.0000000    0.1680089
87440.0000000    0.1517841
87480.0000000    0.1616036
87520.0000000    0.1843147
87560.0000000    0.1774889
87600.0000000    0.1651614
87640.0000000    0.1685385
87680.0000000    0.1676729
87720.0000000    0.1739213
87760.0000000    0.1598960
87800.0000000    0.1796702
87840.0000000    0.1836838
87880.0000000    0.1684608
87920.0000000    0.1834123
87960.0000000    0.1739343
88000.0000000    0.1733673
88040.0000000    0.1734608
88080.0000000    0.1666411
88120.0000000    0.1614927
88160.0000000    0.1719198
88200.0000000    0.1763770
88240.0000000    0.1627346
88280.0000000    0.1768455
88320.0000000    0.1800805
88360.0000000    0.1681238
88400.0000000    0.1634153
88440.0000000    0.1669263
88480.0000000    0.1759598
88520.0000000    0.1490636
88560.0000000    0.1733331
88600.0000000    0.1672140
88640.0000000    0.1583186
88680.0000000    0.1617394
88720.0000000    0.1608060
88760.0000000    0.1585137
88800.0000000    0.1697816
88840.0000000    0.1556357
88880.0000000    0.1504532
88920.0000000    0.1702789
88960.0000000    0.1772042
89000.0000000    0.1757902
89040.0000000    0.1821874
89080.0000000    0.1757660
89120.0000000    0.1819470
89160.0000000    0.1729191
89200.0000000    0.1653575
89240.0000000    0.1601628
89280.0000000    0.1617448
89320.0000000    0.1597243
89360.0000000    0.1702350
89400.0000000    0.1701466
89440.0000000    0.1572943
89480.0000000    0.1470243
89520.0000000    0.1516945
89560.0000000    0.1706939
89600.0000000    0.1558477
89640.0000000    0.1565485
89680.0000000    0.1593723
89720.0000000    0.1567761
89760.0000000    0.1634754
89800.0000000    0.1609312
89840.0000000    0.1654972
89880.0000000    0.1782256
89920.0000000    0.1740009
89960.0000000    0.1730956
90000.0000000    0.1825527
90040.0000000    0.1826261
90080.0000000    0.1713900
90120.0000000    0.1767490
90160.0000000    0.1589319
90200.0000000    0.1736068
90240.0000000    0.1809272
90280.0000000    0.1928257
90320.0000000    0.1681394
90360.0000000    0.1686673
90400.0000000    0.1747530
90440.0000000    0.1580792
90480.0000000    0.1430681
90520.0000000    0.1673943
90560.0000000    0.1751096
90600.0000000    0.1848115
90640.0000000    0.2007582
90680.0000000    0.1903501
90720.0000000    0.1910084
90760.0000000    0.1821323
90800.0000000    0.2004351
90840.0000000    0.1866211
90880.0000000    0.1743035
90920.0000000    0.1825645
90960.0000000    0.1750176
91000.0000000    0.1959160
91040.0000000    0.1809034
91080.0000000    0.1895964
91120.0000000    0.1875646
91160.0000000    0.1871441
91200.0000000    0.1832417
91240.0000000    0.1930380
91280.0000000    0.1778528
91320.0000000    0.1872483
91360.0000000    0.1902844
91400.0000000    0.1843046
91440.0000000    0.1681301
91480.0000000    0.1685676
91520.0000000    0.1833699
91560.0000000    0.1762349
91600.0000000    0.1856118
91640.0000000    0.1881962
91680.0000000    0.2051892
91720.0000000    0.1660321
91760.0000000    0.1875769
91800.0000000    0.1863147
91840.0000000    0.1915938
91880.0000000    0.1674411
91920.0000000    0.1830248
91960.0000000    0.1510916
92000.0000000    0.1761732
92040.0000000    0.1692989
92080.0000000    0.1883248
92120.0000000    0.1767334
92160.0000000    0.1860098
92200.0000000    0.1746297
92240.0000000    0.1696131
92280.0000000    0.1673080
92320.0000000    0.1804166
92360.0000000    0.1721145
92400.0000000    0.1834590
92440.0000000    0.1754608
92480.0000000    0.1706446
92520.0000000    0.1735451
92560.0000000    0.1614931
92600.0000000    0.1678723
92640.0000000    0.1646925
92680.0000000    0.1962484
92720.0000000    0.1864028
92760.0000000    0.1966659
92800.0000000    0.1827374
92840.0000000    0.1880205
92880.0000000    0.1935880
92920.0000000    0.1855376
92960.0000000    0.1886043
93000.0000000    0.1698082
93040.0000000    0.1893321
93080.0000000    0.1894879
93120.0000000    0.1908230
93160.0000000    0.1854636
93200.0000000    0.1868678
93240.0000000    0.1900944
93280.0000000    0.1804266
93320.0000000    0.1758528
93360.0000000    0.1667762
93400.0000000    0.1823072
93440.0000000    0.1809613
93480.0000000    0.1728282
93520.0000000    0.1739834
93560.0000000    0.1824477
93600.0000000    0.1661430
93640.0000000    0.1660396
93680.0000000    0.1749031
93720.0000000    0.1597670
93760.0000000    0.1620713
93800.0000000    0.1631117
93840.0000000    0.1664121
93880.0000000    0.1680233
93920.0000000    0.1662356
93960.0000000    0.1646709
94000.0000000    0.1573282
94040.0000000    0.1651062
94080.0000000    0.1666925
94120.0000000    0.1684965
94160.0000000    0.1711803
94200.0000000    0.1525842
94240.0000000    0.1466443
94280.0000000    0.1716118
94320.0000000    0.1496500
94360.0000000    0.1537960
94400.0000000    0.1719921
94440.0000000    0.1628226
94480.0000000    0.1547104
94520.0000000    0.1458480
94560.0000000    0.1581397
94600.0000000    0.1558974
94640.0000000    0.1522915
94680.0000000    0.1550545
94720.0000000    0.1540145
94760.0000000    0.1590269
94800.0000000    0.1507387
94840.0000000    0.1457940
94880.0000000    0.1504652
94920.0000000    0.1693826
94960.0000000    0.1466234
95000.0000000    0.1512046
95040.0000000    0.1625221
95080.0000000    0.1511484
95120.0000000    0.1676831
95160.0000000    0.1764800
95200.0000000    0.1745225
95240.0000000    0.1658293
95280.0000000    0.1715693
95320.0000000    0.1762507
95360.0000000    0.1781363
95400.0000000    0.1820730
95440.0000000    0.1802237
95480.0000000    0.1660183
95520.0000000    0.1644932
95560.0000000    0.1560286
95600.0000000    0.1555054
95640.0000000    0.1499251
95680.0000000    0.1652136
95720.0000000    0.1567771
95760.0000000    0.1728967
95800.0000000    0.1718745
95840.0000000    0.1503340
95880.0000000    0.1463194
95920.0000000    0.1637977
95960.0000000    0.1777477
96000.0000000    0.1678043
96040.0000000    0.1760904
96080.0000000    0.1610818
96120.0000000    0.1554497
96160.0000000    0.1600787
96200.0000000    0.1362440
96240.0000000    0.1505595
96280.0000000    0.1635394
96320.0000000    0.1520791
96360.0000000    0.1540893
96400.0000000    0.1712710
96440.0000000    0.1555345
96480.0000000    0.1527422
96520.0000000    0.1609548
96560.0000000    0.1671503
96600.0000000    0.1732957
96640.0000000    0.1766939
96680.0000000    0.1601298
96720.0000000    0.1426199
96760.0000000    0.1493532
96800.0000000    0.1708678
96840.0000000    0.1622349
96880.0000000    0.1464469
96920.0000000    0.1710266
96960.0000000    0.1637101
97000.0000000    0.1691986
97040.0000000    0.1689913
97080.0000000    0.1735656
97120.0000000    0.1625602
97160.0000000    0.1592047
97200.0000000    0.1711072
97240.0000000    0.1579102
97280.0000000    0.1735177
97320.0000000    0.1693558
97360.0000000    0.1869500
97400.0000000    0.1887509
97440.0000000    0.1728420
97480.0000000    0.1681134
97520.0000000    0.1564096
97560.0000000    0.1506561
97600.0000000    0.1713168
97640.0000000    0.1468462
97680.0000000    0.1527707
97720.0000000    0.1588516
97760.0000000    0.1454952
97800.0000000    0.1582346
97840.0000000    0.1466896
97880.0000000    0.1543943
97920.0000000    0.1492252
97960.0000000    0.1651638
98000.0000000    0.1662103
98040.0000000    0.1458800
98080.0000000    0.1394872
98120.0000000    0.1667243
98160.0000000    0.1716360
98200.0000000    0.1650081
98240.0000000    0.1796561
98280.0000000    0.1599200
98320.0000000    0.1750622
98360.0000000    0.1562771
98400.0000000    0.1743499
98440.0000000    0.1863816
98480.0000000    0.1835021
98520.0000000    0.1574929
98560.0000000    0.1822247
98600.0000000    0.1869194
98640.0000000    0.1829123
98680.0000000    0.1779744
98720.0000000    0.1509951
98760.0000000    0.1635701
98800.0000000    0.1662904
98840.0000000    0.1699639
98880.0000000    0.1577011
98920.0000000    0.1776841
98960.0000000    0.1764496
99000.0000000    0.1816036
99040.0000000    0.1720917
99080.0000000    0.1763496
99120.0000000    0.1739362
99160.0000000    0.1709225
99200.0000000    0.1862815
99240.0000000    0.1769786
99280.0000000    0.1777270
99320.0000000    0.1687075
99360.0000000    0.1702047
99400.0000000    0.1656564
99440.0000000    0.1641948
99480.0000000    0.1624765
99520.0000000    0.1572220
99560.0000000    0.1530683
99600.0000000    0.1653494
99640.0000000    0.1490628
99680.0000000    0.1690705
99720.0000000    0.1563607
99760.0000000    0.1467818
99800.0000000    0.1458364
99840.0000000    0.1495470
99880.0000000    0.1619055
99920.0000000    0.1719338
99960.0000000    0.1573700
100000.0000000    0.1789225
100040.0000000    0.1733926
100080.0000000    0.1588866
100120.0000000    0.1602883
100160.0000000    0.1499686
100200.0000000    0.1630581
100240.0000000    0.1544308
100280.0000000    0.1550734
100320.0000000    0.1609860
100360.0000000    0.1786480
100400.0000000    0.1589786
100440.0000000    0.1608497
100480.0000000    0.1679856
100520.0000000    0.1612367
100560.0000000    0.1888869
100600.0000000    0.1725388
100640.0000000    0.1745735
100680.0000000    0.1687883
100720.0000000    0.1833816
100760.0000000    0.1977270
100800.0000000    0.1862316
100840.0000000    0.1645744
100880.0000000    0.1682266
100920.0000000    0.1591952
100960.0000000    0.1599326
101000.0000000    0.1722211
101040.0000000    0.1868916
101080.0000000    0.1787861
101120.0000000    0.1854574
101160.0000000    0.1846442
101200.0000000    0.1792474
101240.0000000    0.1796549
101280.0000000    0.1691566
101320.0000000    0.1743519
101360.0000000    0.1816803
101400.0000000    0.1744626
101440.0000000    0.1881748
101480.0000000    0.1804935
101520.0000000    0.1641692
101560.0000000    0.1790510
101600.0000000    0.1777674
101640.0000000    0.1919094
101680.0000000    0.1948146
101720.0000000    0.1800584
101760.0000000    0.1791334
101800.0000000    0.1813295
101840.0000000    0.2003928
101880.0000000    0.1851807
101920.0000000    0.1799250
101960.0000000    0.1730099
102000.0000000    0.1846667
102040.0000000    0.1658927
102080.0000000    0.1813471
102120.0000000    0.1834041
102160.0000000    0.1869908
102200.0000000    0.1667773
102240.0000000    0.1773274
102280.0000000    0.1881396
102320.0000000    0.1765386
102360.0000000    0.1768637
102400.0000000    0.1787941
102440.0000000    0.1810807
102480.0000000    0.1721989
102520.0000000    0.1795003
102560.0000000    0.1602431
102600.0000000    0.1735900
102640.0000000    0.1844328
102680.0000000    0.1685346
102720.0000000    0.1776956
102760.0000000    0.1753253
102800.0000000    0.1762805
102840.0000000    0.1845415
102880.0000000    0.1864672
102920.0000000    0.1886206
102960.0000000    0.1789501
103000.0000000    0.1881961
103040.0000000    0.1976438
103080.0000000    0.1756001
103120.0000000    0.1750689
103160.0000000    0.1942709
103200.0000000    0.1769416
103240.0000000    0.1784062
103280.0000000    0.1717732
103320.0000000    0.1721976
103360.0000000    0.1800022
103400.0000000    0.1818724
103440.0000000    0.1650381
103480.0000000    0.1719675
103520.0000000    0.1821595
103560.0000000    0.1755256
103600.0000000    0.1964954
103640.0000000    0.1952178
103680.0000000    0.1996036
103720.0000000    0.1979060
103760.0000000    0.1842497
103800.0000000    0.1862849
103840.0000000    0.1790377
103880.0000000    0.1731419
103920.0000000    0.1889516
103960.0000000    0.1827983
104000.0000000    0.1814260
104040.0000000    0.1728784
104080.0000000    0.1787952
104120.0000000    0.1920757
104160.0000000    0.1810524
104200.0000000    0.1706545
104240.0000000    0.1724309
104280.0000000    0.1663672
104320.0000000    0.1691249
104360.0000000    0.1615079
104400.0000000    0.1830194
104440.0000000    0.1939377
104480.0000000    0.1871669
104520.0000000    0.1767105
104560.0000000    0.1766701
104600.0000000    0.1745495
104640.0000000    0.1641394
104680.0000000    0.1597430
104720.0000000    0.1609987
104760.0000000    0.1728160
104800.0000000    0.1754151
104840.0000000    0.1711891
104880.0000000    0.1852864
104920.0000000    0.1833908
104960.0000000    0.1896017
105000.0000000    0.1697965
105040.0000000    0.1688509
105080.0000000    0.1734636
105120.0000000    0.1616843
105160.0000000    0.1678319
105200.0000000    0.1829165
105240.0000000    0.1752988
105280.0000000    0.1783426
105320.0000000    0.1828199
105360.0000000    0.1817891
105400.0000000    0.1980784
105440.0000000    0.2001224
105480.0000000    0.2076481
105520.0000000    0.2180728
105560.0000000    0.1831878
105600.0000000    0.1800999
105640.0000000    0.1861068
105680.0000000    0.1883400
105720.0000000    0.1643098
105760.0000000    0.1841478
105800.0000000    0.1707010
105840.0000000    0.1640453
105880.0000000    0.1754708
105920.0000000    0.1650227
105960.0000000    0.1846186
106000.0000000    0.1727449
106040.0000000    0.1696484
106080.0000000    0.1806496
106120.0000000    0.1754406
106160.0000000    0.1510946
106200.0000000    0.1628362
106240.0000000    0.1618512
106280.0000000    0.1592238
106320.0000000    0.1640784
106360.0000000    0.1639384
106400.0000000    0.1765848
106440.0000000    0.1689094
106480.0000000    0.1567770
106520.0000000    0.1584607
106560.0000000    0.1617853
106600.0000000    0.1421829
106640.0000000    0.1396827
106680.0000000    0.1683457
106720.0000000    0.1759654
106760.0000000    0.1721573
106800.0000000    0.1742980
106840.0000000    0.1672990
106880.0000000    0.1673767
106920.0000000    0.1637599
106960.0000000    0.1500965
107000.0000000    0.1680778
107040.0000000    0.1536004
107080.0000000    0.1484704
107120.0000000    0.1356565
107160.0000000    0.1346753
107200.0000000    0.1540692
107240.0000000    0.1448761
107280.0000000    0.1315325
107320.0000000    0.1551743
107360.0000000    0.1260112
107400.0000000    0.1368181
107440.0000000    0.1381076
107480.0000000    0.1391526
107520.0000000    0.1537913
107560.0000000    0.1512319
107600.0000000    0.1462618
107640.0000000    0.1551630
107680.0000000    0.1702932
107720.0000000    0.1700572
107760.0000000    0.1847939
107800.0000000    0.1703036
107840.0000000    0.1548260
107880.0000000    0.1718760
107920.0000000    0.1684466
107960.0000000    0.1790281
108000.0000000    0.1540715
108040.0000000    0.1687960
108080.0000000    0.1778059
108120.0000000    0.1784464
108160.0000000    0.1639950
108200.0000000    0.1703732
108240.0000000    0.1738230
108280.0000000    0.1766221
108320.0000000    0.1562130
108360.0000000    0.1550218
108400.0000000    0.1521805
108440.0000000    0.1630233
108480.0000000    0.1584577
108520.0000000    0.1637273
108560.0000000    0.1622441
108600.0000000    0.1420002
108640.0000000    0.1662639
108680.0000000    0.1637207
108720.0000000    0.1713655
108760.0000000    0.1562244
108800.0000000    0.1822666
108840.0000000    0.1768008
108880.0000000    0.1664267
108920.0000000    0.1837732
108960.0000000    0.1834031
109000.0000000    0.1973924
109040.0000000    0.1894527
109080.0000000    0.1586895
109120.0000000    0.1757967
109160.0000000    0.1631036
109200.0000000    0.1752345
109240.0000000    0.1714304
109280.0000000    0.1943745
109320.0000000    0.1722394
109360.0000000    0.1656741
109400.0000000    0.1449127
109440.0000000    0.1600632
109480.0000000    0.1601978
109520.0000000    0.1604087
109560.0000000    0.1595695
109600.0000000    0.1707022
109640.0000000    0.1707511
109680.0000000    0.1572727
109720.0000000    0.1872559
109760.0000000    0.1822613
109800.0000000    0.1727245
109840.0000000    0.1637813
109880.0000000    0.1681329
109920.0000000    0.1869193
109960.0000000    0.1844128
110000.0000000    0.1919144
110040.0000000    0.1747129
110080.0000000    0.1506773
110120.0000000    0.1721407
110160.0000000    0.1678122
110200.0000000    0.1647188
110240.0000000    0.1765319
110280.0000000    0.1722456
110320.0000000    0.1629934
110360.0000000    0.1503392
110400.0000000    0.1502101
110440.0000000    0.1683210
110480.0000000    0.1566174
110520.0000000    0.1565561
110560.0000000    0.1514643
110600.0000000    0.1837477
110640.0000000    0.1523262
110680.0000000    0.1764640
110720.0000000    0.1695363
110760.0000000    0.1465410
110800.0000000    0.1449129
110840.0000000    0.1521459
110880.0000000    0.1311136
110920.0000000    0.1367405
110960.0000000    0.1447634
111000.0000000    0.1467048
111040.0000000    0.1521669
111080.0000000    0.1545913
111120.0000000    0.1643201
111160.0000000    0.1534020
111200.0000000    0.1441063
111240.0000000    0.1372224
111280.0000000    0.1469550
111320.0000000    0.1480453
111360.0000000    0.1489075
111400.0000000    0.1489065
111440.0000000    0.1448936
111480.0000000    0.1647951
111520.0000000    0.1562845
111560.0000000    0.1567720
111600.0000000    0.1519933
111640.0000000    0.1676746
111680.0000000    0.1712699
111720.0000000    0.1564504
111760.0000000    0.1678112
111800.0000000    0.1621999
111840.0000000    0.1813088
111880.0000000    0.1664783
111920.0000000    0.1692353
111960.0000000    0.1524664
112000.0000000    0.1678725
112040.0000000    0.1675999
112080.0000000    0.1747482
112120.0000000    0.1656289
112160.0000000    0.1650476
112200.0000000    0.1658046
112240.0000000    0.1567930
112280.0000000    0.1510571
112320.0000000    0.1634147
112360.0000000    0.1755781
112400.0000000    0.1596724
112440.0000000    0.1647144
112480.0000000    0.1689511
112520.0000000    0.1768297
112560.0000000    0.1686015
112600.0000000    0.1727041
112640.0000000    0.1587085
112680.0000000    0.1668106
112720.0000000    0.1719657
112760.0000000    0.1601624
112800.0000000    0.1848983
112840.0000000    0.1670460
112880.0000000    0.1763373
112920.0000000    0.1590297
112960.0000000    0.1781695
113000.0000000    0.1628066
113040.0000000    0.1719628
113080.0000000    0.1771193
113120.0000000    0.1723107
113160.0000000    0.1750677
113200.0000000    0.1679247
113240.0000000    0.1768015
113280.0000000    0.1770385
113320.0000000    0.1651513
113360.0000000    0.1673391
113400.0000000    0.1680578
113440.0000000    0.1590667
113480.0000000    0.1658187
113520.0000000    0.1600833
113560.0000000    0.1632655
113600.0000000    0.1542387
113640.0000000    0.1665411
113680.0000000    0.1649073
113720.0000000    0.1613980
113760.0000000    0.1751103
113800.0000000    0.1785696
113840.0000000    0.1650334
113880.0000000    0.1646688
113920.0000000    0.1615744
113960.0000000    0.1679434
114000.0000000    0.1682937
114040.0000000    0.1575160
114080.0000000    0.1576406
114120.0000000    0.1661389
114160.0000000    0.1586891
114200.0000000    0.1701482
114240.0000000    0.1741616
114280.0000000    0.1730324
114320.0000000    0.1673588
114360.0000000    0.1634806
114400.0000000    0.1646837
114440.0000000    0.1596512
114480.0000000    0.1734928
114520.0000000    0.1705997
114560.0000000    0.1728777
114600.0000000    0.1607044
114640.0000000    0.1737893
114680.0000000    0.1806222
114720.0000000    0.1648879
114760.0000000    0.1794367
114800.0000000    0.1820220
114840.0000000    0.1764869
114880.0000000    0.1821101
114920.0000000    0.1688721
114960.0000000    0.1846300
115000.0000000    0.1993996
115040.0000000    0.1832401
115080.0000000    0.1737160
115120.0000000    0.1754205
115160.0000000    0.1768977
115200.0000000    0.1680650
115240.0000000    0.1712749
115280.0000000    0.1833110
115320.0000000    0.1657062
115360.0000000    0.1689440
115400.0000000    0.1649640
115440.0000000    0.1580542
115480.0000000    0.1756458
115520.0000000    0.1711569
115560.0000000    0.1708258
115600.0000000    0.1641506
115640.0000000    0.1677525
115680.0000000    0.1564670
115720.0000000    0.1727026
115760.0000000    0.1603794
115800.0000000    0.1680730
115840.0000000    0.1743158
115880.0000000    0.1645154
115920.0000000    0.1492698
115960.0000000    0.1598128
116000.0000000    0.1711174
116040.0000000    0.1733112
116080.0000000    0.1678686
116120.0000000    0.1726500
116160.0000000    0.1593343
116200.0000000    0.1636745
116240.0000000    0.1691230
116280.0000000    0.1489013
116320.0000000    0.1655037
116360.0000000    0.1539511
116400.0000000    0.1651963
116440.0000000    0.1572982
116480.0000000    0.1507135
116520.0000000    0.1614066
116560.0000000    0.1639742
116600.0000000    0.1625017
116640.0000000    0.1679938
116680.0000000    0.1797880
116720.0000000    0.1770926
116760.0000000    0.1739987
116800.0000000    0.1751441
116840.0000000    0.1868159
116880.0000000    0.1805001
116920.0000000    0.1788637
116960.0000000    0.1906680
117000.0000000    0.1749766
117040.0000000    0.1703488
117080.0000000    0.1653654
117120.0000000    0.1817892
117160.0000000    0.1713868
117200.0000000    0.1595866
117240.0000000    0.1786740
117280.0000000    0.1831370
117320.0000000    0.1962038
117360.0000000    0.1797732
117400.0000000    0.1794871
117440.0000000    0.1949987
117480.0000000    0.1790193
117520.0000000    0.1828996
117560.0000000    0.1721723
117600.0000000    0.1606188
117640.0000000    0.1775824
117680.0000000    0.1701277
117720.0000000    0.1655208
117760.0000000    0.1667103
117800.0000000    0.1870789
117840.0000000    0.1813750
117880.0000000    0.1916265
117920.0000000    0.1896212
117960.0000000    0.2049284
118000.0000000    0.1930398
118040.0000000    0.1910536
118080.0000000    0.1609286
118120.0000000    0.1775192
118160.0000000    0.1713728
118200.0000000    0.1718328
118240.0000000    0.1638248
118280.0000000    0.1760741
118320.0000000    0.1796225
118360.0000000    0.1674966
118400.0000000    0.1665665
118440.0000000    0.1823821
118480.0000000    0.1805548
118520.0000000    0.1763529
118560.0000000    0.1806613
118600.0000000    0.1894370
118640.0000000    0.1884200
118680.0000000    0.1731549
118720.0000000    0.1784360
118760.0000000    0.1967592
118800.0000000    0.1759904
118840.0000000    0.1793405
118880.0000000    0.1894567
118920.0000000    0.1818441
118960.0000000    0.1856645
119000.0000000    0.1833139
119040.0000000    0.1872743
119080.0000000    0.1727603
119120.0000000    0.1773339
119160.0000000    0.1751044
119200.0000000    0.1763326
119240.0000000    0.1750889
119280.0000000    0.1733820
119320.0000000    0.1918498
119360.0000000    0.1885251
119400.0000000    0.1939202
119440.0000000    0.1957114
119480.0000000    0.2016759
119520.0000000    0.1800649
119560.0000000    0.1729389
119600.0000000    0.1792792
119640.0000000    0.1650388
119680.0000000    0.1688458
119720.0000000    0.1683726
119760.0000000    0.1728263
119800.0000000    0.1790743
119840.0000000    0.1723695
119880.0000000    0.1815171
119920.0000000    0.1693066
119960.0000000    0.1629931
120000.0000000    0.1680400
120040.0000000    0.1720018
120080.0000000    0.1724509
120120.0000000    0.1806609
120160.0000000    0.1736744
120200.0000000    0.1775645
120240.0000000    0.1776300
120280.0000000    0.1819644
120320.0000000    0.1800277
120360.0000000    0.1940116
120400.0000000    0.1937928
120440.0000000    0.1947840
120480.0000000    0.1938880
120520.0000000    0.1879350
120560.0000000    0.1860644
120600.0000000    0.1913358
120640.0000000    0.1944965
120680.0000000    0.2004611
120720.0000000    0.1759135
120760.0000000    0.1754644
120800.0000000    0.1912531
120840.0000000    0.1883673
120880.0000000    0.1800962
120920.0000000    0.1789260
120960.0000000    0.1785895
121000.0000000    0.1618870
121040.0000000    0.1722672
121080.0000000    0.1826966
121120.0000000    0.1780963
121160.0000000    0.1656159
121200.0000000    0.1790329
121240.0000000    0.1640776
121280.0000000    0.1679703
121320.0000000    0.1782538
121360.0000000    0.1775819
121400.0000000    0.1702871
121440.0000000    0.1760575
121480.0000000    0.1736214
121520.0000000    0.1796168
121560.0000000    0.1813733
121600.0000000    0.1876193
121640.0000000    0.1685974
121680.0000000    0.1899239
121720.0000000    0.1734951
121760.0000000    0.1801319
121800.0000000    0.1823405
121840.0000000    0.1801709
121880.0000000    0.1877676
121920.0000000    0.1717281
121960.0000000    0.1913039
122000.0000000    0.1884002
122040.0000000    0.1859571
122080.0000000    0.1795266
122120.0000000    0.1651356
122160.0000000    0.1776754
122200.0000000    0.1648863
122240.0000000    0.1788772
122280.0000000    0.1779224
122320.0000000    0.1697930
122360.0000000    0.1761085
122400.0000000    0.1753722
122440.0000000    0.1696780
122480.0000000    0.1674684
122520.0000000    0.1835749
122560.0000000    0.1786110
122600.0000000    0.1946823
122640.0000000    0.1927510
122680.0000000    0.1802305
122720.0000000    0.1856851
122760.0000000    0.1771958
122800.0000000    0.1873145
122840.0000000    0.1853016
122880.0000000    0.1756052
122920.0000000    0.1926776
122960.0000000    0.1808698
123000.0000000    0.1880424
123040.0000000    0.1840680
123080.0000000    0.1771862
123120.0000000    0.1802092
123160.0000000    0.1801366
123200.0000000    0.1668371
123240.0000000    0.1709802
123280.0000000    0.1804380
123320.0000000    0.1662577
123360.0000000    0.1994243
123400.0000000    0.2034430
123440.0000000    0.1903765
123480.0000000    0.1892200
123520.0000000    0.1726218
123560.0000000    0.1825266
123600.0000000    0.1878761
123640.0000000    0.1894383
123680.0000000    0.1992273
123720.0000000    0.1888280
123760.0000000    0.2077068
123800.0000000    0.1914462
123840.0000000    0.1929837
123880.0000000    0.2003280
123920.0000000    0.1829531
123960.0000000    0.1790825
124000.0000000    0.2005370
124040.0000000    0.1850813
124080.0000000    0.1860065
124120.0000000    0.1791739
124160.0000000    0.1886365
124200.0000000    0.1861557
124240.0000000    0.1875447
124280.0000000    0.1787918
124320.0000000    0.1943481
124360.0000000    0.1902373
124400.0000000    0.1846069
124440.0000000    0.1963814
124480.0000000    0.1857393
124520.0000000    0.1923169
124560.0000000    0.1695961
124600.0000000    0.1715128
124640.0000000    0.1927629
124680.0000000    0.2004532
124720.0000000    0.2029751
124760.0000000    0.2040698
124800.0000000    0.1760314
124840.0000000    0.1939954
124880.0000000    0.1876973
124920.0000000    0.1962301
124960.0000000    0.1874245
125000.0000000    0.1974299
125040.0000000    0.1843784
125080.0000000    0.1780589
125120.0000000    0.1936843
125160.0000000    0.1835643
125200.0000000    0.1931704
125240.0000000    0.1894945
125280.0000000    0.2035676
125320.0000000    0.2012811
125360.0000000    0.1976840
125400.0000000    0.2104103
125440.0000000    0.2015637
125480.0000000    0.2029982
125520.0000000    0.2035385
125560.0000000    0.1877189
125600.0000000    0.2016008
125640.0000000    0.2055637
125680.0000000    0.2080688
125720.0000000    0.2123066
125760.0000000    0.2197969
125800.0000000    0.2124096
125840.0000000    0.1929096
125880.0000000    0.1932465
125920.0000000    0.1851654
125960.0000000    0.1949289
126000.0000000    0.1857714
126040.0000000    0.1758493
126080.0000000    0.1967758
126120.0000000    0.1905082
126160.0000000    0.1906239
126200.0000000    0.1749962
126240.0000000    0.1898857
126280.0000000    0.1803563
126320.0000000    0.1875032
126360.0000000    0.1963362
126400.0000000    0.1829522
126440.0000000    0.1729885
126480.0000000    0.1791381
126520.0000000    0.1946754
126560.0000000    0.1932722
126600.0000000    0.1908576
126640.0000000    0.2052038
126680.0000000    0.2034116
126720.0000000    0.2122931
126760.0000000    0.2237945
126800.0000000    0.2091827
126840.0000000    0.2115747
126880.0000000    0.2181078
126920.0000000    0.1919017
126960.0000000    0.2004306
127000.0000000    0.1860832
127040.0000000    0.1858471
127080.0000000    0.2106180
127120.0000000    0.2014209
127160.0000000    0.1956717
127200.0000000    0.1950013
127240.0000000    0.1881273
127280.0000000    0.2025402
127320.0000000    0.2009356
127360.0000000    0.1938444
127400.0000000    0.1908502
127440.0000000    0.1859380
127480.0000000    0.1967438
127520.0000000    0.1846219
127560.0000000    0.1938361
127600.0000000    0.2102035
127640.0000000    0.2050704
127680.0000000    0.2015973
127720.0000000    0.2055212
127760.0000000    0.2077767
127800.0000000    0.2139937
127840.0000000    0.1973878
127880.0000000    0.1869414
127920.0000000    0.1919596
127960.0000000    0.2007099
128000.0000000    0.1973711
128040.0000000    0.1775985
128080.0000000    0.1941610
128120.0000000    0.1872872
128160.0000000    0.1915805
128200.0000000    0.1818950
128240.0000000    0.1794594
128280.0000000    0.1711882
128320.0000000    0.1640191
128360.0000000    0.1772255
128400.0000000    0.1764585
128440.0000000    0.1720834
128480.0000000    0.1764938
128520.0000000    0.1844802
128560.0000000    0.1840942
128600.0000000    0.1845619
128640.0000000    0.1798491
128680.0000000    0.1786801
128720.0000000    0.1684965
128760.0000000    0.1802048
128800.0000000    0.1714988
128840.0000000    0.1690414
128880.0000000    0.1755948
128920.0000000    0.1867139
128960.0000000    0.1835188
129000.0000000    0.1965640
129040.0000000    0.1845568
129080.0000000    0.1709122
129120.0000000    0.1840602
129160.0000000    0.1844436
129200.0000000    0.1818193
129240.0000000    0.1733181
129280.0000000    0.1657186
129320.0000000    0.1705372
129360.0000000    0.1700856
129400.0000000    0.1758797
129440.0000000    0.1721197
129480.0000000    0.1756562
129520.0000000    0.1907487
129560.0000000    0.1671248
129600.0000000    0.1714529
129640.0000000    0.1790794
129680.0000000    0.1939843
129720.0000000    0.1809026
129760.0000000    0.1839519
129800.0000000    0.1667713
129840.0000000    0.1829155
129880.0000000    0.1881731
129920.0000000    0.2027913
129960.0000000    0.1923998
130000.0000000    0.1739676
130040.0000000    0.1862032
130080.0000000    0.1933174
130120.0000000    0.1925040
130160.0000000    0.1785250
130200.0000000    0.1768689
130240.0000000    0.1767313
130280.0000000    0.1659798
130320.0000000    0.1747704
130360.0000000    0.1636328
130400.0000000    0.1731358
130440.0000000    0.1788460
130480.0000000    0.1549141
130520.0000000    0.1539940
130560.0000000    0.1583446
130600.0000000    0.1735379
130640.0000000    0.1776386
130680.0000000    0.1735862
130720.0000000    0.1781171
130760.0000000    0.1705288
130800.0000000    0.1790228
130840.0000000    0.1749335
130880.0000000    0.1814498
130920.0000000    0.1746852
130960.0000000    0.1717343
131000.0000000    0.1808330
131040.0000000    0.1667320
131080.0000000    0.1664851
131120.0000000    0.1674862
131160.0000000    0.1829802
131200.0000000    0.1632991
131240.0000000    0.1689709
131280.0000000    0.1924478
131320.0000000    0.1886500
131360.0000000    0.1809926
131400.0000000    0.1830180
131440.0000000    0.1920091
131480.0000000    0.1824507
131520.0000000    0.1894955
131560.0000000    0.1726468
131600.0000000    0.1816956
131640.0000000    0.1863737
131680.0000000    0.1776189
131720.0000000    0.1808902
131760.0000000    0.1994033
131800.0000000    0.1793940
131840.0000000    0.1865965
131880.0000000    0.1790118
131920.0000000    0.1724740
131960.0000000    0.1910443
132000.0000000    0.1893058
132040.0000000    0.1874962
132080.0000000    0.1789721
132120.0000000    0.1771680
132160.0000000    0.1762584
132200.0000000    0.1770878
132240.0000000    0.1809843
132280.0000000    0.1858176
132320.0000000    0.1834623
132360.0000000    0.1642873
132400.0000000    0.1564188
132440.0000000    0.1692906
132480.0000000    0.1785240
132520.0000000    0.1706184
132560.0000000    0.1748986
132600.0000000    0.1817173
132640.0000000    0.1800698
132680.0000000    0.1743547
132720.0000000    0.1640510
132760.0000000    0.1712793
132800.0000000    0.1697804
132840.0000000    0.1718500
132880.0000000    0.1872014
132920.0000000    0.1672778
132960.0000000    0.1680776
133000.0000000    0.1729902
133040.0000000    0.1747801
133080.0000000    0.1781411
133120.0000000    0.1828124
133160.0000000    0.1797426
133200.0000000    0.1815828
133240.0000000    0.1817214
133280.0000000    0.1711007
133320.0000000    0.1694966
133360.0000000    0.1712127
133400.0000000    0.1717456
133440.0000000    0.1728148
133480.0000000    0.1837297
133520.0000000    0.1931815
133560.0000000    0.1820498
133600.0000000    0.1852068
133640.0000000    0.1703621
133680.0000000    0.1641008
133720.0000000    0.1790124
133760.0000000    0.1621762
133800.0000000    0.1687110
133840.0000000    0.1901821
133880.0000000    0.1909910
133920.0000000    0.1809611
133960.0000000    0.1697045
134000.0000000    0.1717819
134040.0000000    0.1991316
134080.0000000    0.1767306
134120.0000000    0.1910260
134160.0000000    0.1886152
134200.0000000    0.1811083
134240.0000000    0.1942157
134280.0000000    0.1980207
134320.0000000    0.1828985
134360.0000000    0.1912996
134400.0000000    0.1887278
134440.0000000    0.1752813
134480.0000000    0.1815441
134520.0000000    0.1767329
134560.0000000    0.1909100
134600.0000000    0.1956574
134640.0000000    0.1877933
134680.0000000    0.1848560
134720.0000000    0.1767056
134760.0000000    0.1829726
134800.0000000    0.1833399
134840.0000000    0.1717438
134880.0000000    0.1840938
134920.0000000    0.1857854
134960.0000000    0.1925750
135000.0000000    0.1809941
135040.0000000    0.1816123
135080.0000000    0.1762494
135120.0000000    0.1896011
135160.0000000    0.1888929
135200.0000000    0.1834742
135240.0000000    0.1880984
135280.0000000    0.1678962
135320.0000000    0.1687202
135360.0000000    0.1874658
135400.0000000    0.1922102
135440.0000000    0.2034018
135480.0000000    0.1707157
135520.0000000    0.1847188
135560.0000000    0.1710986
135600.0000000    0.1829275
135640.0000000    0.1980337
135680.0000000    0.1844293
135720.0000000    0.1824416
135760.0000000    0.1783535
135800.0000000    0.2025838
135840.0000000    0.1992697
135880.0000000    0.2002397
135920.0000000    0.2060215
135960.0000000    0.2039054
136000.0000000    0.2075286
136040.0000000    0.2149680
136080.0000000    0.2016433
136120.0000000    0.2046306
136160.0000000    0.1945646
136200.0000000    0.2014058
136240.0000000    0.1917139
136280.0000000    0.1771887
136320.0000000    0.1927752
136360.0000000    0.1822327
136400.0000000    0.1830607
136440.0000000    0.1888375
136480.0000000    0.1775572
136520.0000000    0.2031959
136560.0000000    0.2061128
136600.0000000    0.1837299
136640.0000000    0.1877811
136680.0000000    0.1824713
136720.0000000    0.1896723
136760.0000000    0.2107647
136800.0000000    0.1830035
136840.0000000    0.1834852
136880.0000000    0.1854950
136920.0000000    0.1723012
136960.0000000    0.1879262
137000.0000000    0.1850011
137040.0000000    0.1784905
137080.0000000    0.1849248
137120.0000000    0.1846423
137160.0000000    0.1831070
137200.0000000    0.1849238
137240.0000000    0.1773190
137280.0000000    0.2026312
137320.0000000    0.1850254
137360.0000000    0.1919647
137400.0000000    0.1992256
137440.0000000    0.1835679
137480.0000000    0.1908148
137520.0000000    0.1805042
137560.0000000    0.1746235
137600.0000000    0.1712803
137640.0000000    0.1799897
137680.0000000    0.1781467
137720.0000000    0.1776690
137760.0000000    0.1845373
137800.0000000    0.1798262
137840.0000000    0.1783368
137880.0000000    0.1673764
137920.0000000    0.1797541
137960.0000000    0.1743491
138000.0000000    0.1935518
138040.0000000    0.1981313
138080.0000000    0.1943003
138120.0000000    0.1779337
138160.0000000    0.1755472
138200.0000000    0.1679547
138240.0000000    0.1671350
138280.0000000    0.1837839
138320.0000000    0.1740775
138360.0000000    0.1766277
138400.0000000    0.1861407
138440.0000000    0.1940732
138480.0000000    0.1795384
138520.0000000    0.1836247
138560.0000000    0.1817600
138600.0000000    0.1886135
138640.0000000    0.1905471
138680.0000000    0.1790799
138720.0000000    0.1780116
138760.0000000    0.1960847
138800.0000000    0.1958716
138840.0000000    0.1778937
138880.0000000    0.1995507
138920.0000000    0.1982944
138960.0000000    0.2072826
139000.0000000    0.2155182
139040.0000000    0.2044602
139080.0000000    0.2016660
139120.0000000    0.2086641
139160.0000000    0.2032922
139200.0000000    0.1913575
139240.0000000    0.1872780
139280.0000000    0.1930067
139320.0000000    0.1770517
139360.0000000    0.1819433
139400.0000000    0.1889622
139440.0000000    0.1888389
139480.0000000    0.1912174
139520.0000000    0.1801170
139560.0000000    0.1926326
139600.0000000    0.1949760
139640.0000000    0.1952337
139680.0000000    0.1837227
139720.0000000    0.2009025
139760.0000000    0.1888665
139800.0000000    0.1865755
139840.0000000    0.1960669
139880.0000000    0.1976369
139920.0000000    0.1902028
139960.0000000    0.1884876
140000.0000000    0.1870871
140040.0000000    0.1781082
140080.0000000    0.1817319
140120.0000000    0.1742224
140160.0000000    0.1941549
140200.0000000    0.1943960
140240.0000000    0.1983752
140280.0000000    0.1846129
140320.0000000    0.1885068
140360.0000000    0.2028484
140400.0000000    0.1861960
140440.0000000    0.2028256
140480.0000000    0.2059025
140520.0000000    0.2111039
140560.0000000    0.2075461
140600.0000000    0.1966784
140640.0000000    0.1814826
140680.0000000    0.1853084
140720.0000000    0.2044957
140760.0000000    0.2036667
140800.0000000    0.1879046
140840.0000000    0.1907705
140880.0000000    0.1892983
140920.0000000    0.2101393
140960.0000000    0.1895219
141000.0000000    0.1919689
141040.0000000    0.1946322
141080.0000000    0.1824407
141120.0000000    0.1801807
141160.0000000    0.1992978
141200.0000000    0.2043935
141240.0000000    0.1902011
141280.0000000    0.1918536
141320.0000000    0.1937594
141360.0000000    0.1953602
141400.0000000    0.1915197
141440.0000000    0.1999533
141480.0000000    0.1960036
141520.0000000    0.1871469
141560.0000000    0.2012977
141600.0000000    0.1972968
141640.0000000    0.2109878
141680.0000000    0.1994825
141720.0000000    0.2057254
141760.0000000    0.2078355
141800.0000000    0.2083421
141840.0000000    0.1966655
141880.0000000    0.2153518
141920.0000000    0.2199547
141960.0000000    0.2122787
142000.0000000    0.2275942
142040.0000000    0.2160999
142080.0000000    0.2027557
142120.0000000    0.1968497
142160.0000000    0.2034377
142200.0000000    0.1946738
142240.0000000    0.2057041
142280.0000000    0.2173629
142320.0000000    0.2044833
142360.0000000    0.2185704
142400.0000000    0.2109787
142440.0000000    0.2100886
142480.0000000    0.2114759
142520.0000000    0.2004257
142560.0000000    0.2059202
142600.0000000    0.1958799
142640.0000000    0.2130922
142680.0000000    0.2109697
142720.0000000    0.1971115
142760.0000000    0.2047116
142800.0000000    0.2020623
142840.0000000    0.2025667
142880.0000000    0.1972022
142920.0000000    0.2026821
142960.0000000    0.2092098
143000.0000000    0.2068464
143040.0000000    0.2122680
143080.0000000    0.2124496
143120.0000000    0.2052045
143160.0000000    0.2211431
143200.0000000    0.2150737
143240.0000000    0.2074687
143280.0000000    0.2036486
143320.0000000    0.2110125
143360.0000000    0.2274363
143400.0000000    0.2256352
143440.0000000    0.2237114
143480.0000000    0.2274787
143520.0000000    0.2295813
143560.0000000    0.2129773
143600.0000000    0.2249534
143640.0000000    0.2055214
143680.0000000    0.2192050
143720.0000000    0.2186970
143760.0000000    0.1959483
143800.0000000    0.2119183
143840.0000000    0.2172968
143880.0000000    0.2081326
143920.0000000    0.2094054
143960.0000000    0.2159362
144000.0000000    0.2326960
144040.0000000    0.2268094
144080.0000000    0.2184314
144120.0000000    0.2086751
144160.0000000    0.2141140
144200.0000000    0.2110364
144240.0000000    0.2036746
144280.0000000    0.1993969
144320.0000000    0.2088860
144360.0000000    0.2096066
144400.0000000    0.2163441
144440.0000000    0.1968370
144480.0000000    0.1772303
144520.0000000    0.1821631
144560.0000000    0.1807635
144600.0000000    0.1840815
144640.0000000    0.1757906
144680.0000000    0.1840525
144720.0000000    0.1863808
144760.0000000    0.2105038
144800.0000000    0.1948323
144840.0000000    0.1931411
144880.0000000    0.1886498
144920.0000000    0.1982462
144960.0000000    0.1798334
145000.0000000    0.1875240
145040.0000000    0.1812669
145080.0000000    0.1980639
145120.0000000    0.1899191
145160.0000000    0.1930923
145200.0000000    0.1884364
145240.0000000    0.1856397
145280.0000000    0.1854324
145320.0000000    0.1961336
145360.0000000    0.1990514
145400.0000000    0.1865847
145440.0000000    0.1834632
145480.0000000    0.1990551
145520.0000000    0.1976733
145560.0000000    0.1932884
145600.0000000    0.1778432
145640.0000000    0.1945166
145680.0000000    0.1870046
145720.0000000    0.1928738
145760.0000000    0.1856935
145800.0000000    0.1907233
145840.0000000    0.1870556
145880.0000000    0.2030386
145920.0000000    0.1937018
145960.0000000    0.2113946
146000.0000000    0.2036642
146040.0000000    0.1994007
146080.0000000    0.1971088
146120.0000000    0.1961722
146160.0000000    0.2016606
146200.0000000    0.2048779
146240.0000000    0.2173103
146280.0000000    0.2051309
146320.0000000    0.2003365
146360.0000000    0.2131442
146400.0000000    0.1995244
146440.0000000    0.2234341
146480.0000000    0.2154390
146520.0000000    0.1900056
146560.0000000    0.2039788
146600.0000000    0.2146393
146640.0000000    0.2078294
146680.0000000    0.2188089
146720.0000000    0.2263400
146760.0000000    0.2096890
146800.0000000    0.2158912
146840.0000000    0.2094024
146880.0000000    0.2127813
146920.0000000    0.1960704
146960.0000000    0.2045415
147000.0000000    0.2011044
147040.0000000    0.2213952
147080.0000000    0.2135954
147120.0000000    0.1892689
147160.0000000    0.1971154
147200.0000000    0.2028831
147240.0000000    0.2082583
147280.0000000    0.2148861
147320.0000000    0.2083689
147360.0000000    0.2052512
147400.0000000    0.2030909
147440.0000000    0.1953735
147480.0000000    0.2100306
147520.0000000    0.2104612
147560.0000000    0.2124844
147600.0000000    0.2098399
147640.0000000    0.2198286
147680.0000000    0.2137680
147720.0000000    0.2183702
147760.0000000    0.2336271
147800.0000000    0.2150554
147840.0000000    0.2008038
147880.0000000    0.2043243
147920.0000000    0.1934184
147960.0000000    0.2028431
148000.0000000    0.1947359
148040.0000000    0.2045611
148080.0000000    0.2036317
148120.0000000    0.1931552
148160.0000000    0.1991611
148200.0000000    0.2047911
148240.0000000    0.1856037
148280.0000000    0.1881724
148320.0000000    0.1835307
148360.0000000    0.1785190
148400.0000000    0.1679803
148440.0000000    0.1937503
148480.0000000    0.1822598
148520.0000000    0.1782753
148560.0000000    0.1836807
148600.0000000    0.1734533
148640.0000000    0.1823554
148680.0000000    0.1791076
148720.0000000    0.1777180
148760.0000000    0.1801894
148800.0000000    0.1768876
148840.0000000    0.1783274
148880.0000000    0.1691370
148920.0000000    0.1850055
148960.0000000    0.1889019
149000.0000000    0.1794546
149040.0000000    0.1694998
149080.0000000    0.1853953
149120.0000000    0.1723455
149160.0000000    0.1947422
149200.0000000    0.1728494
149240.0000000    0.1864969
149280.0000000    0.1897830
149320.0000000    0.1925217
149360.0000000    0.1848838
149400.0000000    0.1813282
149440.0000000    0.1765529
149480.0000000    0.1774740
149520.0000000    0.1728074
149560.0000000    0.1678101
149600.0000000    0.1855373
149640.0000000    0.1829195
149680.0000000    0.1864032
149720.0000000    0.1818234
149760.0000000    0.2015469
149800.0000000    0.1819469
149840.0000000    0.1777130
149880.0000000    0.1731260
149920.0000000    0.1661226
149960.0000000    0.1782056
150000.0000000    0.1611311
150040.0000000    0.1717655
150080.0000000    0.1700734
150120.0000000    0.1659806
150160.0000000    0.1752113
150200.0000000    0.1677537
150240.0000000    0.1704078
150280.0000000    0.1804331
150320.0000000    0.1678842
150360.0000000    0.1709632
150400.0000000    0.1690443
150440.0000000    0.1725047
150480.0000000    0.1783270
150520.0000000    0.1731099
150560.0000000    0.1811949
150600.0000000    0.1877285
150640.0000000    0.1873461
150680.0000000    0.1901587
150720.0000000    0.1812946
150760.0000000    0.1775638
150800.0000000    0.1911082
150840.0000000    0.2007797
150880.0000000    0.1756850
150920.0000000    0.1867199
150960.0000000    0.1709811
151000.0000000    0.1733343
151040.0000000    0.1795484
151080.0000000    0.1764077
151120.0000000    0.1622163
151160.0000000    0.1881994
151200.0000000    0.1902005
151240.0000000    0.1777844
151280.0000000    0.1893796
151320.0000000    0.1764215
151360.0000000    0.1787042
151400.0000000    0.1796430
151440.0000000    0.1722255
151480.0000000    0.1760810
151520.0000000    0.1617575
151560.0000000    0.1904255
151600.0000000    0.1864687
151640.0000000    0.1837344
151680.0000000    0.1869133
151720.0000000    0.1820181
151760.0000000    0.1745459
151800.0000000    0.1942068
151840.0000000    0.1765464
151880.0000000    0.1855050
151920.0000000    0.1788829
151960.0000000    0.1827279
152000.0000000    0.1858176
152040.0000000    0.1858364
152080.0000000    0.1822237
152120.0000000    0.1841197
152160.0000000    0.1833767
152200.0000000    0.1829015
152240.0000000    0.1878122
152280.0000000    0.1828683
152320.0000000    0.1905022
152360.0000000    0.1737134
152400.0000000    0.1852752
152440.0000000    0.2005060
152480.0000000    0.2005355
152520.0000000    0.1841024
152560.0000000    0.1895291
152600.0000000    0.1842006
152640.0000000    0.2031144
152680.0000000    0.1970768
152720.0000000    0.2021891
152760.0000000    0.2048235
152800.0000000    0.2033502
152840.0000000    0.2000751
152880.0000000    0.1993448
152920.0000000    0.1976061
152960.0000000    0.1879126
153000.0000000    0.1811893
153040.0000000    0.1894434
153080.0000000    0.1907840
153120.0000000    0.1987814
153160.0000000    0.2095411
153200.0000000    0.2011371
153240.0000000    0.1929040
153280.0000000    0.1802759
153320.0000000    0.1893807
153360.0000000    0.1801211
153400.0000000    0.1868123
153440.0000000    0.1763436
153480.0000000    0.1870615
153520.0000000    0.2008406
153560.0000000    0.1962286
153600.0000000    0.1983700
153640.0000000    0.1793783
153680.0000000    0.2015492
153720.0000000    0.2005706
153760.0000000    0.1964344
153800.0000000    0.1992807
153840.0000000    0.1887252
153880.0000000    0.1887455
153920.0000000    0.1833429
153960.0000000    0.1966095
154000.0000000    0.1934340
154040.0000000    0.1832203
154080.0000000    0.1885715
154120.0000000    0.1898331
154160.0000000    0.2020182
154200.0000000    0.1989026
154240.0000000    0.1789817
154280.0000000    0.1885895
154320.0000000    0.1902355
154360.0000000    0.1912709
154400.0000000    0.1718212
154440.0000000    0.1956309
154480.0000000    0.1894195
154520.0000000    0.1953987
154560.0000000    0.1862414
154600.0000000    0.1980077
154640.0000000    0.1834035
154680.0000000    0.1829692
154720.0000000    0.1929663
154760.0000000    0.1937209
154800.0000000    0.1842985
154840.0000000    0.1953176
154880.0000000    0.2016513
154920.0000000    0.1806461
154960.0000000    0.1830322
155000.0000000    0.1827989
155040.0000000    0.1774716
155080.0000000    0.1944350
155120.0000000    0.2047494
155160.0000000    0.2117393
155200.0000000    0.1897043
155240.0000000    0.1933986
155280.0000000    0.1789719
155320.0000000    0.1842487
155360.0000000    0.1911505
155400.0000000    0.1964847
155440.0000000    0.1948623
155480.0000000    0.1959435
155520.0000000    0.1821900
155560.0000000    0.1943698
155600.0000000    0.1881503
155640.0000000    0.1947313
155680.0000000    0.1927743
155720.0000000    0.1918422
155760.0000000    0.1938796
155800.0000000    0.1903041
155840.0000000    0.2066936
155880.0000000    0.1916809
155920.0000000    0.1832948
155960.0000000    0.1916403
156000.0000000    0.1840058
156040.0000000    0.1881783
156080.0000000    0.2010219
156120.0000000    0.2002740
156160.0000000    0.2026751
156200.0000000    0.1957936
156240.0000000    0.1848078
156280.0000000    0.1893397
156320.0000000    0.1854124
156360.0000000    0.1808231
156400.0000000    0.1839344
156440.0000000    0.1820228
156480.0000000    0.1923848
156520.0000000    0.1884001
156560.0000000    0.1772315
156600.0000000    0.1848464
156640.0000000    0.1922949
156680.0000000    0.1914867
156720.0000000    0.1950313
156760.0000000    0.1900062
156800.0000000    0.1855710
156840.0000000    0.2138148
156880.0000000    0.1905726
156920.0000000    0.2078987
156960.0000000    0.1873674
157000.0000000    0.1896823
157040.0000000    0.1869608
157080.0000000    0.1937906
157120.0000000    0.1955152
157160.0000000    0.1927755
157200.0000000    0.1981932
157240.0000000    0.2043405
157280.0000000    0.1986968
157320.0000000    0.1914118
157360.0000000    0.1834458
157400.0000000    0.1996369
157440.0000000    0.2007088
157480.0000000    0.2070358
157520.0000000    0.1926902
157560.0000000    0.2000375
157600.0000000    0.2002417
157640.0000000    0.2121590
157680.0000000    0.1983540
157720.0000000    0.2070291
157760.0000000    0.2040979
157800.0000000    0.1935005
157840.0000000    0.2037291
157880.0000000    0.1972869
157920.0000000    0.1812703
157960.0000000    0.1760448
158000.0000000    0.1993890
158040.0000000    0.1854592
158080.0000000    0.1830233
158120.0000000    0.1855699
158160.0000000    0.1853500
158200.0000000    0.1826872
158240.0000000    0.1851910
158280.0000000    0.1774896
158320.0000000    0.1914605
158360.0000000    0.1890378
158400.0000000    0.2003158
158440.0000000    0.2043762
158480.0000000    0.1987767
158520.0000000    0.1764511
158560.0000000    0.1861726
158600.0000000    0.1985090
158640.0000000    0.1982353
158680.0000000    0.2014297
158720.0000000    0.2126878
158760.0000000    0.1893792
158800.0000000    0.1991100
158840.0000000    0.2184389
158880.0000000    0.2190291
158920.0000000    0.2122195
158960.0000000    0.1989410
159000.0000000    0.2127174
159040.0000000    0.1991001
159080.0000000    0.2132017
159120.0000000    0.2069989
159160.0000000    0.2127195
159200.0000000    0.2095092
159240.0000000    0.1911565
159280.0000000    0.2062088
159320.0000000    0.2009462
159360.0000000    0.1959327
159400.0000000    0.1938338
159440.0000000    0.2007095
159480.0000000    0.1922878
159520.0000000    0.2096784
159560.0000000    0.2084258
159600.0000000    0.2068307
159640.0000000    0.2002183
159680.0000000    0.2066146
159720.0000000    0.1967846
159760.0000000    0.2271679
159800.0000000    0.2112804
159840.0000000    0.2080413
159880.0000000    0.2186440
159920.0000000    0.2236458
159960.0000000    0.1986137
160000.0000000    0.2135093
160040.0000000    0.2238913
160080.0000000    0.2117331
160120.0000000    0.2153461
160160.0000000    0.2148575
160200.0000000    0.2112875
160240.0000000    0.1891992
160280.0000000    0.1923898
160320.0000000    0.2016287
160360.0000000    0.1971605
160400.0000000    0.2124258
160440.0000000    0.2173043
160480.0000000    0.2161992
160520.0000000    0.2032689
160560.0000000    0.2143307
160600.0000000    0.2128681
160640.0000000    0.2048995
160680.0000000    0.1983745
160720.0000000    0.2035042
160760.0000000    0.2074854
160800.0000000    0.1930043
160840.0000000    0.2029868
160880.0000000    0.1946451
160920.0000000    0.2088442
160960.0000000    0.2174995
161000.0000000    0.2143333
161040.0000000    0.2252248
161080.0000000    0.2135593
161120.0000000    0.2283652
161160.0000000    0.2152741
161200.0000000    0.2290662
161240.0000000    0.2463798
161280.0000000    0.2185021
161320.0000000    0.2061041
161360.0000000    0.2106630
161400.0000000    0.2266914
161440.0000000    0.2003745
161480.0000000    0.2191091
161520.0000000    0.2351241
161560.0000000    0.2132555
161600.0000000    0.2248737
161640.0000000    0.2367977
161680.0000000    0.2272661
161720.0000000    0.2258755
161760.0000000    0.2156033
161800.0000000    0.2162969
161840.0000000    0.2238144
161880.0000000    0.2104170
161920.0000000    0.2057511
161960.0000000    0.2083618
162000.0000000    0.2144787
162040.0000000    0.2120831
162080.0000000    0.2313735
162120.0000000    0.2186475
162160.0000000    0.2299587
162200.0000000    0.1911941
162240.0000000    0.2053638
162280.0000000    0.2004257
162320.0000000    0.2035354
162360.0000000    0.1977332
162400.0000000    0.2124249
162440.0000000    0.2134622
162480.0000000    0.2176395
162520.0000000    0.2017986
162560.0000000    0.2099624
162600.0000000    0.2189782
162640.0000000    0.2066149
162680.0000000    0.2135183
162720.0000000    0.1984612
162760.0000000    0.2039814
162800.0000000    0.2088276
162840.0000000    0.1995133
162880.0000000    0.2121928
162920.0000000    0.2178165
162960.0000000    0.1994796
163000.0000000    0.2216744
163040.0000000    0.2177735
163080.0000000    0.2177640
163120.0000000    0.2264890
163160.0000000    0.2158807
163200.0000000    0.2088287
163240.0000000    0.2035882
163280.0000000    0.2000398
163320.0000000    0.2103423
163360.0000000    0.2022680
163400.0000000    0.2215505
163440.0000000    0.1927548
163480.0000000    0.2142393
163520.0000000    0.2212302
163560.0000000    0.2071023
163600.0000000    0.2211300
163640.0000000    0.2090503
163680.0000000    0.2001072
163720.0000000    0.2114693
163760.0000000    0.2060866
163800.0000000    0.2355871
163840.0000000    0.2121737
163880.0000000    0.2089913
163920.0000000    0.2185396
163960.0000000    0.2142571
164000.0000000    0.2090941
164040.0000000    0.2045762
164080.0000000    0.2162668
164120.0000000    0.2170049
164160.0000000    0.2100554
164200.0000000    0.2126176
164240.0000000    0.2245359
164280.0000000    0.2049267
164320.0000000    0.2178680
164360.0000000    0.2031461
164400.0000000    0.2170478
164440.0000000    0.2266413
164480.0000000    0.2277043
164520.0000000    0.2187147
164560.0000000    0.2115884
164600.0000000    0.2111553
164640.0000000    0.2297767
164680.0000000    0.2166592
164720.0000000    0.2097297
164760.0000000    0.2291988
164800.0000000    0.2078143
164840.0000000    0.2333227
164880.0000000    0.2178620
164920.0000000    0.2206447
164960.0000000    0.2005490
165000.0000000    0.2081584
165040.0000000    0.2082821
165080.0000000    0.2136159
165120.0000000    0.2074351
165160.0000000    0.2194020
165200.0000000    0.2202693
165240.0000000    0.2095006
165280.0000000    0.2246225
165320.0000000    0.2093840
165360.0000000    0.2159457
165400.0000000    0.2051164
165440.0000000    0.2135862
165480.0000000    0.2213250
165520.0000000    0.2131447
165560.0000000    0.2256182
165600.0000000    0.2087148
165640.0000000    0.2014219
165680.0000000    0.1969139
165720.0000000    0.2165612
165760.0000000    0.1969626
165800.0000000    0.2034719
165840.0000000    0.2028152
165880.0000000    0.2156645
165920.0000000    0.2196998
165960.0000000    0.2163123
166000.0000000    0.2160611
166040.0000000    0.2297658
166080.0000000    0.2062269
166120.0000000    0.2035710
166160.0000000    0.2200174
166200.0000000    0.2207170
166240.0000000    0.2266801
166280.0000000    0.2025335
166320.0000000    0.2076492
166360.0000000    0.2014768
166400.0000000    0.2033663
166440.0000000    0.2152924
166480.0000000    0.2103093
166520.0000000    0.1930210
166560.0000000    0.1889252
166600.0000000    0.1995130
166640.0000000    0.2148764
166680.0000000    0.2038129
166720.0000000    0.2042372
166760.0000000    0.2007182
166800.0000000    0.2025226
166840.0000000    0.1912547
166880.0000000    0.1927035
166920.0000000    0.1959130
166960.0000000    0.2233565
167000.0000000    0.2162871
167040.0000000    0.2037428
167080.0000000    0.2133875
167120.0000000    0.2072213
167160.0000000    0.2132859
167200.0000000    0.2072556
167240.0000000    0.2015088
167280.0000000    0.2066334
167320.0000000    0.2011809
167360.0000000    0.2043957
167400.0000000    0.2129084
167440.0000000    0.2113018
167480.0000000    0.2146607
167520.0000000    0.2042456
167560.0000000    0.2026596
167600.0000000    0.1990194
167640.0000000    0.2026983
167680.0000000    0.2061022
167720.0000000    0.2249228
167760.0000000    0.2267621
167800.0000000    0.2151093
167840.0000000    0.2097927
167880.0000000    0.2224518
167920.0000000    0.2043397
167960.0000000    0.2042338
168000.0000000    0.2130059
168040.0000000    0.2140884
168080.0000000    0.2146032
168120.0000000    0.2075841
168160.0000000    0.2110921
168200.0000000    0.2112908
168240.0000000    0.2154450
168280.0000000    0.1924167
168320.0000000    0.1992209
168360.0000000    0.1943069
168400.0000000    0.2081734
168440.0000000    0.2220797
168480.0000000    0.2151650
168520.0000000    0.2265555
168560.0000000    0.2185605
168600.0000000    0.2132319
168640.0000000    0.2148767
168680.0000000    0.2112371
168720.0000000    0.2047412
168760.0000000    0.1922529
168800.0000000    0.2013851
168840.0000000    0.2189133
168880.0000000    0.2115707
168920.0000000    0.2081110
168960.0000000    0.1955794
169000.0000000    0.1982846
169040.0000000    0.1913516
169080.0000000    0.2121864
169120.0000000    0.1968718
169160.0000000    0.2071257
169200.0000000    0.2065139
169240.0000000    0.2110600
169280.0000000    0.2214184
169320.0000000    0.2059778
169360.0000000    0.2221016
169400.0000000    0.2311470
169440.0000000    0.2295228
169480.0000000    0.2239438
169520.0000000    0.2216708
169560.0000000    0.2034375
169600.0000000    0.2092267
169640.0000000    0.2188619
169680.0000000    0.2116627
169720.0000000    0.2285002
169760.0000000    0.2077546
169800.0000000    0.2186538
169840.0000000    0.1980375
169880.0000000    0.2226691
169920.0000000    0.2439737
169960.0000000    0.2254573
170000.0000000    0.2334703
170040.0000000    0.2220025
170080.0000000    0.2183126
170120.0000000    0.2276776
170160.0000000    0.2369727
170200.0000000    0.2318542
170240.0000000    0.2324022
170280.0000000    0.2250224
170320.0000000    0.2177081
170360.0000000    0.1986429
170400.0000000    0.2250668
170440.0000000    0.2287629
170480.0000000    0.2280999
170520.0000000    0.2150223
170560.0000000    0.2357754
170600.0000000    0.2287167
170640.0000000    0.2031579
170680.0000000    0.2190709
170720.0000000    0.2176007
170760.0000000    0.2126729
170800.0000000    0.2063754
170840.0000000    0.2062898
170880.0000000    0.2210430
170920.0000000    0.2348357
170960.0000000    0.2244818
171000.0000000    0.2139155
171040.0000000    0.2149561
171080.0000000    0.2098833
171120.0000000    0.2194428
171160.0000000    0.2163901
171200.0000000    0.2161549
171240.0000000    0.2262786
171280.0000000    0.2109598
171320.0000000    0.2185493
171360.0000000    0.2156457
171400.0000000    0.2047324
171440.0000000    0.2197006
171480.0000000    0.2310707
171520.0000000    0.2335205
171560.0000000    0.2140463
171600.0000000    0.2370824
171640.0000000    0.2249265
171680.0000000    0.2444601
171720.0000000    0.2489245
171760.0000000    0.2267095
171800.0000000    0.2170773
171840.0000000    0.2120951
171880.0000000    0.2105509
171920.0000000    0.2238149
171960.0000000    0.2268832
172000.0000000    0.2149071
172040.0000000    0.2205157
172080.0000000    0.2224566
172120.0000000    0.2262827
172160.0000000    0.2033195
172200.0000000    0.2395083
172240.0000000    0.2150076
172280.0000000    0.2310899
172320.0000000    0.2211274
172360.0000000    0.2156021
172400.0000000    0.2151921
172440.0000000    0.2162229
172480.0000000    0.2238519
172520.0000000    0.2289323
172560.0000000    0.2310413
172600.0000000    0.2243328
172640.0000000    0.2303239
172680.0000000    0.2214689
172720.0000000    0.2145320
172760.0000000    0.2121820
172800.0000000    0.2156823
172840.0000000    0.2303222
172880.0000000    0.2214897
172920.0000000    0.1948532
172960.0000000    0.2070470
173000.0000000    0.2275578
173040.0000000    0.2163826
173080.0000000    0.2192073
173120.0000000    0.1959813
173160.0000000    0.2095139
173200.0000000    0.2157505
173240.0000000    0.2163170
173280.0000000    0.1988700
173320.0000000    0.2132981
173360.0000000    0.2211651
173400.0000000    0.2307924
173440.0000000    0.2103625
173480.0000000    0.2131453
173520.0000000    0.2083906
173560.0000000    0.2126615
173600.0000000    0.2286257
173640.0000000    0.2317911
173680.0000000    0.2348993
173720.0000000    0.2310353
173760.0000000    0.2127879
173800.0000000    0.2109819
173840.0000000    0.2236442
173880.0000000    0.2160103
173920.0000000    0.2110632
173960.0000000    0.2172959
174000.0000000    0.2314223
174040.0000000    0.2267032
174080.0000000    0.2345332
174120.0000000    0.2193706
174160.0000000    0.2257497
174200.0000000    0.2197030
174240.0000000    0.2257232
174280.0000000    0.2276173
174320.0000000    0.2271854
174360.0000000    0.2295273
174400.0000000    0.2327780
174440.0000000    0.2256262
174480.0000000    0.2204460
174520.0000000    0.2219849
174560.0000000    0.2275444
174600.0000000    0.2248790
174640.0000000    0.2302813
174680.0000000    0.2291721
174720.0000000    0.2248943
174760.0000000    0.2160890
174800.0000000    0.2242358
174840.0000000    0.2157987
174880.0000000    0.2141500
174920.0000000    0.2093824
174960.0000000    0.2145469
175000.0000000    0.2306978
175040.0000000    0.2258087
175080.0000000    0.2366980
175120.0000000    0.2201063
175160.0000000    0.2274737
175200.0000000    0.2239695
175240.0000000    0.2420827
175280.0000000    0.2209880
175320.0000000    0.2179102
175360.0000000    0.2203987
175400.0000000    0.2336611
175440.0000000    0.2309742
175480.0000000    0.2181845
175520.0000000    0.2205010
175560.0000000    0.2257555
175600.0000000    0.2125241
175640.0000000    0.2039592
175680.0000000    0.2102215
175720.0000000    0.2122271
175760.0000000    0.2443449
175800.0000000    0.2135019
175840.0000000    0.2240759
175880.0000000    0.2147237
175920.0000000    0.2236497
175960.0000000    0.2078451
176000.0000000    0.2056948
176040.0000000    0.2308397
176080.0000000    0.2092802
176120.0000000    0.2096106
176160.0000000    0.2315133
176200.0000000    0.2268049
176240.0000000    0.2339502
176280.0000000    0.2392548
176320.0000000    0.2128708
176360.0000000    0.2198633
176400.0000000    0.2192938
176440.0000000    0.2131468
176480.0000000    0.2227648
176520.0000000    0.2139197
176560.0000000    0.2137623
176600.0000000    0.2175680
176640.0000000    0.2153109
176680.0000000    0.2336377
176720.0000000    0.2220889
176760.0000000    0.2171003
176800.0000000    0.2146544
176840.0000000    0.2279474
176880.0000000    0.2198559
176920.0000000    0.2076730
176960.0000000    0.2248253
177000.0000000    0.2134161
177040.0000000    0.2253270
177080.0000000    0.2317390
177120.0000000    0.2280088
177160.0000000    0.2344839
177200.0000000    0.2379420
177240.0000000    0.2346470
177280.0000000    0.2217203
177320.0000000    0.2309086
177360.0000000    0.2187403
177400.0000000    0.2236905
177440.0000000    0.2199195
177480.0000000    0.2339190
177520.0000000    0.2239629
177560.0000000    0.2266211
177600.0000000    0.2105842
177640.0000000    0.2160096
177680.0000000    0.2184646
177720.0000000    0.2295588
177760.0000000    0.2123954
177800.0000000    0.2123303
177840.0000000    0.2215234
177880.0000000    0.2164221
177920.0000000    0.2206956
177960.0000000    0.2213302
178000.0000000    0.2348014
178040.0000000    0.2121586
178080.0000000    0.2026437
178120.0000000    0.2094343
178160.0000000    0.2208798
178200.0000000    0.2164753
178240.0000000    0.2031459
178280.0000000    0.2040289
178320.0000000    0.1983614
178360.0000000    0.2101963
178400.0000000    0.2084617
178440.0000000    0.2152927
178480.0000000    0.1994523
178520.0000000    0.2227513
178560.0000000    0.2086867
178600.0000000    0.2142268
178640.0000000    0.2060121
178680.0000000    0.2094981
178720.0000000    0.2126039
178760.0000000    0.2185496
178800.0000000    0.2124796
178840.0000000    0.2221361
178880.0000000    0.2116437
178920.0000000    0.2267962
178960.0000000    0.2314780
179000.0000000    0.2307062
179040.0000000    0.2171654
179080.0000000    0.2130212
179120.0000000    0.2231184
179160.0000000    0.2175032
179200.0000000    0.2270705
179240.0000000    0.2054922
179280.0000000    0.2161897
179320.0000000    0.2143730
179360.0000000    0.2039972
179400.0000000    0.1983019
179440.0000000    0.2163569
179480.0000000    0.1991373
179520.0000000    0.2051534
179560.0000000    0.2077425
179600.0000000    0.2356775
179640.0000000    0.2144175
179680.0000000    0.2287269
179720.0000000    0.2117414
179760.0000000    0.2278196
179800.0000000    0.2122149
179840.0000000    0.2268142
179880.0000000    0.2254012
179920.0000000    0.2167953
179960.0000000    0.2129929
180000.0000000    0.2204443
180040.0000000    0.2132900
180080.0000000    0.2132144
180120.0000000    0.2135002
180160.0000000    0.2156469
180200.0000000    0.2195415
180240.0000000    0.2063852
180280.0000000    0.2123168
180320.0000000    0.2142270
180360.0000000    0.2150202
180400.0000000    0.2095109
180440.0000000    0.2157794
180480.0000000    0.2172365
180520.0000000    0.2333639
180560.0000000    0.2163619
180600.0000000    0.2117953
180640.0000000    0.2213099
180680.0000000    0.2125240
180720.0000000    0.2197021
180760.0000000    0.1996481
180800.0000000    0.2030865
180840.0000000    0.1977991
180880.0000000    0.2209017
180920.0000000    0.2199487
180960.0000000    0.1994138
181000.0000000    0.1989200
181040.0000000    0.2100264
181080.0000000    0.2061297
181120.0000000    0.2064108
181160.0000000    0.2072334
181200.0000000    0.2123793
181240.0000000    0.2064453
181280.0000000    0.2115402
181320.0000000    0.2222274
181360.0000000    0.2157702
181400.0000000    0.2316414
181440.0000000    0.2125203
181480.0000000    0.2177438
181520.0000000    0.2248822
181560.0000000    0.2186096
181600.0000000    0.2152472
181640.0000000    0.2094338
181680.0000000    0.2021967
181720.0000000    0.2075429
181760.0000000    0.2111501
181800.0000000    0.2265076
181840.0000000    0.2193400
181880.0000000    0.2244505
181920.0000000    0.2246704
181960.0000000    0.2284981
182000.0000000    0.2294263
182040.0000000    0.2354637
182080.0000000    0.2118770
182120.0000000    0.2211764
182160.0000000    0.2201929
182200.0000000    0.2401106
182240.0000000    0.2395456
182280.0000000    0.2260686
182320.0000000    0.2370932
182360.0000000    0.2381363
182400.0000000    0.2289793
182440.0000000    0.2374333
182480.0000000    0.2211085
182520.0000000    0.2310333
182560.0000000    0.2404408
182600.0000000    0.2296640
182640.0000000    0.2225912
182680.0000000    0.2071363
182720.0000000    0.2297278
182760.0000000    0.2262622
182800.0000000    0.2253937
182840.0000000    0.2333791
182880.0000000    0.2262572
182920.0000000    0.2148595
182960.0000000    0.2280950
183000.0000000    0.2246024
183040.0000000    0.2280817
183080.0000000    0.2245229
183120.0000000    0.2190612
183160.0000000    0.2061481
183200.0000000    0.2204304
183240.0000000    0.2116269
183280.0000000    0.2126078
183320.0000000    0.2097690
183360.0000000    0.2207833
183400.0000000    0.2235824
183440.0000000    0.2105407
183480.0000000    0.1948010
183520.0000000    0.2056220
183560.0000000    0.1950421
183600.0000000    0.2099200
183640.0000000    0.2203808
183680.0000000    0.2096519
183720.0000000    0.2112774
183760.0000000    0.2072912
183800.0000000    0.2116018
183840.0000000    0.2203831
183880.0000000    0.2240346
183920.0000000    0.2325663
183960.0000000    0.2143741
184000.0000000    0.2161996
184040.0000000    0.2192256
184080.0000000    0.2344937
184120.0000000    0.2016691
184160.0000000    0.2016895
184200.0000000    0.2177035
184240.0000000    0.2176786
184280.0000000    0.2150106
184320.0000000    0.2055522
184360.0000000    0.2146584
184400.0000000    0.2016987
184440.0000000    0.2069534
184480.0000000    0.2064213
184520.0000000    0.1909185
184560.0000000    0.2051916
184600.0000000    0.2119492
184640.0000000    0.2197123
184680.0000000    0.2197051
184720.0000000    0.2152255
184760.0000000    0.2187586
184800.0000000    0.2269807
184840.0000000    0.2261605
184880.0000000    0.2060983
184920.0000000    0.2095159
184960.0000000    0.2177317
185000.0000000    0.2212599
185040.0000000    0.2306575
185080.0000000    0.2204994
185120.0000000    0.2187354
185160.0000000    0.2202231
185200.0000000    0.2406835
185240.0000000    0.2038532
185280.0000000    0.2190038
185320.0000000    0.2107375
185360.0000000    0.2165484
185400.0000000    0.2236184
185440.0000000    0.2169354
185480.0000000    0.2246500
185520.0000000    0.2064396
185560.0000000    0.2057304
185600.0000000    0.2480143
185640.0000000    0.2377188
185680.0000000    0.2339231
185720.0000000    0.2191246
185760.0000000    0.2274230
185800.0000000    0.2071997
185840.0000000    0.2215070
185880.0000000    0.2023297
185920.0000000    0.2205780
185960.0000000    0.2161016
186000.0000000    0.2101711
186040.0000000    0.2154486
186080.0000000    0.2143130
186120.0000000    0.2304968
186160.0000000    0.2232795
186200.0000000    0.2364064
186240.0000000    0.2320495
186280.0000000    0.2314939
186320.0000000    0.2172957
186360.0000000    0.2249653
186400.0000000    0.2171707
186440.0000000    0.2332283
186480.0000000    0.2096350
186520.0000000    0.2182716
186560.0000000    0.2275431
186600.0000000    0.2235838
186640.0000000    0.2293465
186680.0000000    0.2229473
186720.0000000    0.2120764
186760.0000000    0.2054351
186800.0000000    0.2029649
186840.0000000    0.2126037
186880.0000000    0.2234116
186920.0000000    0.2328670
186960.0000000    0.2143238
187000.0000000    0.2110066
187040.0000000    0.2121656
187080.0000000    0.2227613
187120.0000000    0.2188183
187160.0000000    0.2194640
187200.0000000    0.2241820
187240.0000000    0.2234072
187280.0000000    0.2175255
187320.0000000    0.2175675
187360.0000000    0.2161270
187400.0000000    0.2076259
187440.0000000    0.2159458
187480.0000000    0.2189041
187520.0000000    0.2248177
187560.0000000    0.2230905
187600.0000000    0.2107176
187640.0000000    0.2255695
187680.0000000    0.2200768
187720.0000000    0.2175249
187760.0000000    0.2022473
187800.0000000    0.2074752
187840.0000000    0.2112794
187880.0000000    0.2001243
187920.0000000    0.2115792
187960.0000000    0.2109612
188000.0000000    0.1923380
188040.0000000    0.2070481
188080.0000000    0.2068518
188120.0000000    0.2180061
188160.0000000    0.2070685
188200.0000000    0.2086257
188240.0000000    0.2141280
188280.0000000    0.2053208
188320.0000000    0.2162627
188360.0000000    0.2069026
188400.0000000    0.2183411
188440.0000000    0.2071041
188480.0000000    0.2113756
188520.0000000    0.2111284
188560.0000000    0.2044969
188600.0000000    0.2080251
188640.0000000    0.2148353
188680.0000000    0.2252174
188720.0000000    0.2143972
188760.0000000    0.2083941
188800.0000000    0.2219204
188840.0000000    0.2307434
188880.0000000    0.2283963
188920.0000000    0.2333594
188960.0000000    0.2165967
189000.0000000    0.2075453
189040.0000000    0.2201783
189080.0000000    0.2324006
189120.0000000    0.2246319
189160.0000000    0.2244976
189200.0000000    0.2338145
189240.0000000    0.2204103
189280.0000000    0.2179303
189320.0000000    0.2161661
189360.0000000    0.2189917
189400.0000000    0.2093536
189440.0000000    0.2191385
189480.0000000    0.2179872
189520.0000000    0.2063932
189560.0000000    0.2145118
189600.0000000    0.2275922
189640.0000000    0.2110085
189680.0000000    0.2006637
189720.0000000    0.2181140
189760.0000000    0.2165700
189800.0000000    0.2096869
189840.0000000    0.2048173
189880.0000000    0.2186370
189920.0000000    0.2206624
189960.0000000    0.2108748
190000.0000000    0.2081663
190040.0000000    0.2131583
190080.0000000    0.2117750
190120.0000000    0.2100725
190160.0000000    0.2078866
190200.0000000    0.2016882
190240.0000000    0.2047317
190280.0000000    0.2113142
190320.0000000    0.2086658
190360.0000000    0.2204681
190400.0000000    0.2100600
190440.0000000    0.2081438
190480.0000000    0.2297509
190520.0000000    0.2270362
190560.0000000    0.2216869
190600.0000000    0.2210314
190640.0000000    0.2193009
190680.0000000    0.2102819
190720.0000000    0.2284437
190760.0000000    0.2277825
190800.0000000    0.2222374
190840.0000000    0.2202472
190880.0000000    0.2164000
190920.0000000    0.2290504
190960.0000000    0.2213978
191000.0000000    0.2194884
191040.0000000    0.2149621
191080.0000000    0.2318430
191120.0000000    0.2326858
191160.0000000    0.2185799
191200.0000000    0.2319596
191240.0000000    0.2019535
191280.0000000    0.2120194
191320.0000000    0.2102100
191360.0000000    0.2167414
191400.0000000    0.2181162
191440.0000000    0.2166671
191480.0000000    0.2066915
191520.0000000    0.2113635
191560.0000000    0.2083268
191600.0000000    0.2155569
191640.0000000    0.2198933
191680.0000000    0.2125987
191720.0000000    0.2255878
191760.0000000    0.2254518
191800.0000000    0.2147085
191840.0000000    0.2183678
191880.0000000    0.2158902
191920.0000000    0.2223790
191960.0000000    0.2082075
192000.0000000    0.2134451
192040.0000000    0.2186421
192080.0000000    0.2185322
192120.0000000    0.2242605
192160.0000000    0.2123753
192200.0000000    0.2270478
192240.0000000    0.2248446
192280.0000000    0.2224214
192320.0000000    0.2205901
192360.0000000    0.2269693
192400.0000000    0.2248352
192440.0000000    0.2218190
192480.0000000    0.2201908
192520.0000000    0.2226231
192560.0000000    0.2260709
192600.0000000    0.2322260
192640.0000000    0.2103259
192680.0000000    0.2053487
192720.0000000    0.2157099
192760.0000000    0.2216397
192800.0000000    0.2155811
192840.0000000    0.2149999
192880.0000000    0.2245134
192920.0000000    0.2277034
192960.0000000    0.2379450
193000.0000000    0.2231386
193040.0000000    0.2315620
193080.0000000    0.2328618
193120.0000000    0.2163071
193160.0000000    0.2232850
193200.0000000    0.2180345
193240.0000000    0.2151244
193280.0000000    0.2221474
193320.0000000    0.2156252
193360.0000000    0.2206418
193400.0000000    0.2125479
193440.0000000    0.2010665
193480.0000000    0.2086812
193520.0000000    0.2032402
193560.0000000    0.2193169
193600.0000000    0.2207888
193640.0000000    0.1986194
193680.0000000    0.2008820
193720.0000000    0.2141568
193760.0000000    0.2154968
193800.0000000    0.2119990
193840.0000000    0.2033692
193880.0000000    0.2116983
193920.0000000    0.1906939
193960.0000000    0.2085528
194000.0000000    0.2040257
194040.0000000    0.2085731
194080.0000000    0.2073226
194120.0000000    0.1872180
194160.0000000    0.1975991
194200.0000000    0.2046213
194240.0000000    0.1871850
194280.0000000    0.2083064
194320.0000000    0.1947068
194360.0000000    0.2211522
194400.0000000    0.1975866
194440.0000000    0.2027090
194480.0000000    0.2081818
194520.0000000    0.1946569
194560.0000000    0.2097129
194600.0000000    0.2039343
194640.0000000    0.2124811
194680.0000000    0.2028915
194720.0000000    0.1902963
194760.0000000    0.2045079
194800.0000000    0.2098649
194840.0000000    0.2264623
194880.0000000    0.2221415
194920.0000000    0.2044625
194960.0000000    0.2170808
195000.0000000    0.1975067
195040.0000000    0.2141687
195080.0000000    0.2076607
195120.0000000    0.2035497
195160.0000000    0.2067034
195200.0000000    0.2105112
195240.0000000    0.2077605
195280.0000000    0.2051618
195320.0000000    0.2110244
195360.0000000    0.2170499
195400.0000000    0.2170315
195440.0000000    0.2193143
195480.0000000    0.1940653
195520.0000000    0.2180382
195560.0000000    0.2286228
195600.0000000    0.2263492
195640.0000000    0.2187504
195680.0000000    0.2100760
195720.0000000    0.2187926
195760.0000000    0.2089651
195800.0000000    0.2306963
195840.0000000    0.2157857
195880.0000000    0.2095845
195920.0000000    0.2159912
195960.0000000    0.2224604
196000.0000000    0.2154143
196040.0000000    0.2048283
196080.0000000    0.2226133
196120.0000000    0.2182957
196160.0000000    0.2234755
196200.0000000    0.2263491
196240.0000000    0.2124426
196280.0000000    0.2077933
196320.0000000    0.2084552
196360.0000000    0.1899895
196400.0000000    0.2185697
196440.0000000    0.2094091
196480.0000000    0.2011218
196520.0000000    0.2143125
196560.0000000    0.2177510
196600.0000000    0.2057425
196640.0000000    0.2005074
196680.0000000    0.2022719
196720.0000000    0.2095470
196760.0000000    0.2094892
196800.0000000    0.1951873
196840.0000000    0.2016127
196880.0000000    0.2163154
196920.0000000    0.2043989
196960.0000000    0.2048751
197000.0000000    0.2062011
197040.0000000    0.2134534
197080.0000000    0.1978272
197120.0000000    0.2110580
197160.0000000    0.2146397
197200.0000000    0.2176163
197240.0000000    0.2101502
197280.0000000    0.1904189
197320.0000000    0.2016811
197360.0000000    0.2062631
197400.0000000    0.2149379
197440.0000000    0.2052800
197480.0000000    0.2180791
197520.0000000    0.2172217
197560.0000000    0.2254215
197600.0000000    0.2229663
197640.0000000    0.2055202
197680.0000000    0.2209478
197720.0000000    0.2161750
197760.0000000    0.2312708
197800.0000000    0.2056834
197840.0000000    0.2205513
197880.0000000    0.2170864
197920.0000000    0.2273459
197960.0000000    0.2308425
198000.0000000    0.2210753
198040.0000000    0.2058811
198080.0000000    0.2371536
198120.0000000    0.2250838
198160.0000000    0.2195590
198200.0000000    0.2187232
198240.0000000    0.2305921
198280.0000000    0.2312725
198320.0000000    0.2211304
198360.0000000    0.2169037
198400.0000000    0.2260124
198440.0000000    0.2201655
198480.0000000    0.2109286
198520.0000000    0.2332686
198560.0000000    0.2115961
198600.0000000    0.1949062
198640.0000000    0.2182117
198680.0000000    0.2242787
198720.0000000    0.2303181
198760.0000000    0.2229003
198800.0000000    0.2090044
198840.0000000    0.2248900
198880.0000000    0.2214259
198920.0000000    0.2167030
198960.0000000    0.2158525
199000.0000000    0.2256108
199040.0000000    0.2208720
199080.0000000    0.2293897
199120.0000000    0.2300773
199160.0000000    0.2256145
199200.0000000    0.2183222
199240.0000000    0.2265831
199280.0000000    0.2155438
199320.0000000    0.2281508
199360.0000000    0.2275705
199400.0000000    0.2192713
199440.0000000    0.2342169
199480.0000000    0.2199071
199520.0000000    0.2247464
199560.0000000    0.2364699
199600.0000000    0.2348662
199640.0000000    0.2360224
199680.0000000    0.2323529
199720.0000000    0.2359605
199760.0000000    0.2256193
199800.0000000    0.2139016
199840.0000000    0.2285683
199880.0000000    0.2206986
199920.0000000    0.2064476
199960.0000000    0.2236868
200000.0000000    0.2148093
200040.0000000    0.2211559
200080.0000000    0.2175312
200120.0000000    0.2214344
200160.0000000    0.2117320
200200.0000000    0.2197571
200240.0000000    0.2307648
200280.0000000    0.2058739
200320.0000000    0.2267812
200360.0000000    0.2238382
200400.0000000    0.2063817
200440.0000000    0.1938531
200480.0000000    0.2168337
200520.0000000    0.2098135
200560.0000000    0.1996691
200600.0000000    0.2079484
200640.0000000    0.1935748
200680.0000000    0.2118035
200720.0000000    0.1969142
200760.0000000    0.2070286
200800.0000000    0.2139401
200840.0000000    0.2068782
200880.0000000    0.2101843
200920.0000000    0.2092772
200960.0000000    0.2061407
201000.0000000    0.2101367
201040.0000000    0.1977675
201080.0000000    0.1948032
201120.0000000    0.2084965
201160.0000000    0.2098816
201200.0000000    0.2031268
201240.0000000    0.1983870
201280.0000000    0.2038649
201320.0000000    0.2131718
201360.0000000    0.2148407
201400.0000000    0.2103391
201440.0000000    0.2064873
201480.0000000    0.2102136
201520.0000000    0.2105952
201560.0000000    0.2238216
201600.0000000    0.2229473
201640.0000000    0.1967401
201680.0000000    0.2230230
201720.0000000    0.2230229
201760.0000000    0.2187813
201800.0000000    0.2226733
201840.0000000    0.2179841
201880.0000000    0.2068388
201920.0000000    0.2108186
201960.0000000    0.2067872
202000.0000000    0.2022696
202040.0000000    0.2128347
202080.0000000    0.2142958
202120.0000000    0.2195956
202160.0000000    0.1927688
202200.0000000    0.2007430
202240.0000000    0.2217364
202280.0000000    0.2200016
202320.0000000    0.2132504
202360.0000000    0.2130931
202400.0000000    0.2178542
202440.0000000    0.2201935
202480.0000000    0.2169471
202520.0000000    0.2037278
202560.0000000    0.2066351
202600.0000000    0.2136735
202640.0000000    0.2032429
202680.0000000    0.2058029
202720.0000000    0.1962054
202760.0000000    0.2020320
202800.0000000    0.2173603
202840.0000000    0.2088179
202880.0000000    0.2102408
202920.0000000    0.2217240
202960.0000000    0.2061896
203000.0000000    0.2170944
203040.0000000    0.2123836
203080.0000000    0.2111072
203120.0000000    0.2166125
203160.0000000    0.2335920
203200.0000000    0.2246016
203240.0000000    0.2082752
203280.0000000    0.2112665
203320.0000000    0.2149164
203360.0000000    0.2258013
203400.0000000    0.2225310
203440.0000000    0.2140013
203480.0000000    0.2083584
203520.0000000    0.1969565
203560.0000000    0.2148257
203600.0000000    0.2054338
203640.0000000    0.2116862
203680.0000000    0.2209548
203720.0000000    0.2182859
203760.0000000    0.2313107
203800.0000000    0.2452870
203840.0000000    0.2289722
203880.0000000    0.2127211
203920.0000000    0.2179894
203960.0000000    0.2343225
204000.0000000    0.2167049
204040.0000000    0.2141793
204080.0000000    0.2131711
204120.0000000    0.2113122
204160.0000000    0.2179793
204200.0000000    0.2064187
204240.0000000    0.1978012
204280.0000000    0.2011086
204320.0000000    0.2059196
204360.0000000    0.2033824
204400.0000000    0.2122236
204440.0000000    0.2160483
204480.0000000    0.2142164
204520.0000000    0.2165150
204560.0000000    0.2086954
204600.0000000    0.1999545
204640.0000000    0.2044807
204680.0000000    0.2034610
204720.0000000    0.2165327
204760.0000000    0.1993392
204800.0000000    0.2090925
204840.0000000    0.2007742
204880.0000000    0.1943020
204920.0000000    0.2103356
204960.0000000    0.2066484
205000.0000000    0.2162002
205040.0000000    0.1957923
205080.0000000    0.1947388
205120.0000000    0.1944607
205160.0000000    0.2127568
205200.0000000    0.1968980
205240.0000000    0.2096290
205280.0000000    0.1987085
205320.0000000    0.2002324
205360.0000000    0.2151933
205400.0000000    0.1999994
205440.0000000    0.1976079
205480.0000000    0.2196447
205520.0000000    0.2031111
205560.0000000    0.2075204
205600.0000000    0.2004165
205640.0000000    0.2088838
205680.0000000    0.2047847
205720.0000000    0.2069600
205760.0000000    0.2094536
205800.0000000    0.2052592
205840.0000000    0.2122598
205880.0000000    0.2124445
205920.0000000    0.2067861
205960.0000000    0.2155234
206000.0000000    0.2060328
206040.0000000    0.1981829
206080.0000000    0.1985169
206120.0000000    0.2190551
206160.0000000    0.2169950
206200.0000000    0.2254819
206240.0000000    0.2169973
206280.0000000    0.2209908
206320.0000000    0.2166767
206360.0000000    0.2178880
206400.0000000    0.2123292
206440.0000000    0.2291067
206480.0000000    0.2186226
206520.0000000    0.2158210
206560.0000000    0.2268802
206600.0000000    0.2169664
206640.0000000    0.2193526
206680.0000000    0.2218555
206720.0000000    0.2176843
206760.0000000    0.2087107
206800.0000000    0.1952258
206840.0000000    0.2204863
206880.0000000    0.2148278
206920.0000000    0.2218712
206960.0000000    0.2254349
207000.0000000    0.2070135
207040.0000000    0.2188908
207080.0000000    0.2085011
207120.0000000    0.2046083
207160.0000000    0.2137514
207200.0000000    0.2011591
207240.0000000    0.1939264
207280.0000000    0.2030796
207320.0000000    0.1859861
207360.0000000    0.2209765
207400.0000000    0.2164040
207440.0000000    0.2020166
207480.0000000    0.2028064
207520.0000000    0.2042697
207560.0000000    0.2177090
207600.0000000    0.2214917
207640.0000000    0.2025504
207680.0000000    0.1997169
207720.0000000    0.2068122
207760.0000000    0.2204382
207800.0000000    0.2179084
207840.0000000    0.2111616
207880.0000000    0.2268125
207920.0000000    0.2149903
207960.0000000    0.2329433
208000.0000000    0.2109750
208040.0000000    0.2232762
208080.0000000    0.2241957
208120.0000000    0.2429601
208160.0000000    0.2090659
208200.0000000    0.1888586
208240.0000000    0.2009857
208280.0000000    0.2213260
208320.0000000    0.2236857
208360.0000000    0.2236844
208400.0000000    0.2200658
208440.0000000    0.2299861
208480.0000000    0.2211473
208520.0000000    0.2194517
208560.0000000    0.2163956
208600.0000000    0.2101876
208640.0000000    0.2068487
208680.0000000    0.2252283
208720.0000000    0.2112424
208760.0000000    0.2093319
208800.0000000    0.2170014
208840.0000000    0.2098019
208880.0000000    0.2170110
208920.0000000    0.2132038
208960.0000000    0.2023968
209000.0000000    0.1890907
209040.0000000    0.2029475
209080.0000000    0.2133714
209120.0000000    0.1918544
209160.0000000    0.2099222
209200.0000000    0.1960621
209240.0000000    0.2051846
209280.0000000    0.2209228
209320.0000000    0.2068759
209360.0000000    0.1993631
209400.0000000    0.2234875
209440.0000000    0.2120162
209480.0000000    0.1959756
209520.0000000    0.2134474
209560.0000000    0.2020640
209600.0000000    0.2039666
209640.0000000    0.2132594
209680.0000000    0.2182870
209720.0000000    0.2045734
209760.0000000    0.2076188
209800.0000000    0.2130940
209840.0000000    0.2268447
209880.0000000    0.1968297
209920.0000000    0.2067405
209960.0000000    0.2057463
210000.0000000    0.1915830
210040.0000000    0.1900278
210080.0000000    0.1929543
210120.0000000    0.1957473
210160.0000000    0.2047638
210200.0000000    0.2043664
210240.0000000    0.1920204
210280.0000000    0.2002318
210320.0000000    0.1892375
210360.0000000    0.1975422
210400.0000000    0.2060862
210440.0000000    0.2142886
210480.0000000    0.2110080
210520.0000000    0.2225485
210560.0000000    0.1963260
210600.0000000    0.1962968
210640.0000000    0.1960493
210680.0000000    0.2150487
210720.0000000    0.1915124
210760.0000000    0.1864759
210800.0000000    0.1914405
210840.0000000    0.2154842
210880.0000000    0.2128868
210920.0000000    0.2221839
210960.0000000    0.2044942
211000.0000000    0.2114001
211040.0000000    0.2115328
211080.0000000    0.1927570
211120.0000000    0.2009822
211160.0000000    0.2103693
211200.0000000    0.2017523
211240.0000000    0.1853797
211280.0000000    0.2086591
211320.0000000    0.2071883
211360.0000000    0.1927276
211400.0000000    0.2045079
211440.0000000    0.1940204
211480.0000000    0.2073011
211520.0000000    0.2115084
211560.0000000    0.2168671
211600.0000000    0.2138750
211640.0000000    0.2126112
211680.0000000    0.2039762
211720.0000000    0.1969859
211760.0000000    0.2116006
211800.0000000    0.2213633
211840.0000000    0.2194893
211880.0000000    0.2164763
211920.0000000    0.1978709
211960.0000000    0.2120991
212000.0000000    0.2034482
212040.0000000    0.2091455
212080.0000000    0.2000038
212120.0000000    0.2160869
212160.0000000    0.2182367
212200.0000000    0.2221667
212240.0000000    0.1994574
212280.0000000    0.1983918
212320.0000000    0.1912511
212360.0000000    0.1967147
212400.0000000    0.1895610
212440.0000000    0.2066870
212480.0000000    0.2266624
212520.0000000    0.2230330
212560.0000000    0.2118674
212600.0000000    0.2356698
212640.0000000    0.2169121
212680.0000000    0.2242423
212720.0000000    0.2330174
212760.0000000    0.2416184
212800.0000000    0.2285898
212840.0000000    0.2298107
212880.0000000    0.2321530
212920.0000000    0.2186610
212960.0000000    0.2099027
213000.0000000    0.2283988
213040.0000000    0.2359490
213080.0000000    0.2154610
213120.0000000    0.2305936
213160.0000000    0.2192527
213200.0000000    0.2097948
213240.0000000    0.2007022
213280.0000000    0.1890889
213320.0000000    0.2094577
213360.0000000    0.1968211
213400.0000000    0.1927194
213440.0000000    0.2153303
213480.0000000    0.2043620
213520.0000000    0.2080158
213560.0000000    0.1994947
213600.0000000    0.2046109
213640.0000000    0.1961455
213680.0000000    0.2055202
213720.0000000    0.2029575
213760.0000000    0.2018335
213800.0000000    0.2042794
213840.0000000    0.2045093
213880.0000000    0.1993941
213920.0000000    0.2036463
213960.0000000    0.2023960
214000.0000000    0.2065846
214040.0000000    0.1969313
214080.0000000    0.2022020
214120.0000000    0.2166514
214160.0000000    0.2112170
214200.0000000    0.2005580
214240.0000000    0.2154152
214280.0000000    0.2314404
214320.0000000    0.2070876
214360.0000000    0.2191853
214400.0000000    0.2155818
214440.0000000    0.2227958
214480.0000000    0.2148140
214520.0000000    0.2210251
214560.0000000    0.2100506
214600.0000000    0.2126389
214640.0000000    0.2024193
214680.0000000    0.2079104
214720.0000000    0.1874330
214760.0000000    0.2003456
214800.0000000    0.2022090
214840.0000000    0.2060572
214880.0000000    0.2099340
214920.0000000    0.2067134
214960.0000000    0.1952296
215000.0000000    0.1877486
215040.0000000    0.1995024
215080.0000000    0.1959226
215120.0000000    0.2072969
215160.0000000    0.2057471
215200.0000000    0.2024031
215240.0000000    0.2154612
215280.0000000    0.2043656
215320.0000000    0.2153190
215360.0000000    0.2054780
215400.0000000    0.2034532
215440.0000000    0.2046264
215480.0000000    0.2018762
215520.0000000    0.2113588
215560.0000000    0.2052608
215600.0000000    0.2224655
215640.0000000    0.1980980
215680.0000000    0.2023375
215720.0000000    0.1982360
215760.0000000    0.1961502
215800.0000000    0.2141470
215840.0000000    0.2000588
215880.0000000    0.2136948
215920.0000000    0.2013188
215960.0000000    0.2157005
216000.0000000    0.2009202
216040.0000000    0.1993953
216080.0000000    0.1999354
216120.0000000    0.2029039
216160.0000000    0.1841022
216200.0000000    0.2059749
216240.0000000    0.1961605
216280.0000000    0.2030544
216320.0000000    0.1963664
216360.0000000    0.2073801
216400.0000000    0.2023043
216440.0000000    0.2106349
216480.0000000    0.2159382
216520.0000000    0.2088704
216560.0000000    0.2045159
216600.0000000    0.2045454
216640.0000000    0.2020154
216680.0000000    0.2112059
216720.0000000    0.2091508
216760.0000000    0.1963471
216800.0000000    0.2010926
216840.0000000    0.1971311
216880.0000000    0.2011440
216920.0000000    0.2212056
216960.0000000    0.2052851
217000.0000000    0.2157546
217040.0000000    0.2175765
217080.0000000    0.2172798
217120.0000000    0.2229000
217160.0000000    0.2320730
217200.0000000    0.2136062
217240.0000000    0.2167629
217280.0000000    0.2129773
217320.0000000    0.2194058
217360.0000000    0.2165237
217400.0000000    0.2161730
217440.0000000    0.2109517
217480.0000000    0.2152802
217520.0000000    0.2104287
217560.0000000    0.2039063
217600.0000000    0.1978841
217640.0000000    0.2093233
217680.0000000    0.2080075
217720.0000000    0.2089477
217760.0000000    0.1963947
217800.0000000    0.2068315
217840.0000000    0.2195097
217880.0000000    0.2059522
217920.0000000    0.1934763
217960.0000000    0.2243812
218000.0000000    0.2137539
218040.0000000    0.2186193
218080.0000000    0.2187705
218120.0000000    0.2340039
218160.0000000    0.2331069
218200.0000000    0.2229017
218240.0000000    0.2105867
218280.0000000    0.2084889
218320.0000000    0.2243143
218360.0000000    0.2110164
218400.0000000    0.2289426
218440.0000000    0.2307913
218480.0000000    0.2267907
218520.0000000    0.2307091
218560.0000000    0.2222481
218600.0000000    0.2350185
218640.0000000    0.2220468
218680.0000000    0.2226385
218720.0000000    0.2332255
218760.0000000    0.2208591
218800.0000000    0.2245903
218840.0000000    0.2120948
218880.0000000    0.2044149
218920.0000000    0.2222424
218960.0000000    0.2203034
219000.0000000    0.2135841
219040.0000000    0.2155934
219080.0000000    0.2157305
219120.0000000    0.2010326
219160.0000000    0.1969315
219200.0000000    0.1975743
219240.0000000    0.1980114
219280.0000000    0.1968075
219320.0000000    0.2227707
219360.0000000    0.2127074
219400.0000000    0.2244439
219440.0000000    0.2190961
219480.0000000    0.2170606
219520.0000000    0.2181698
219560.0000000    0.2121036
219600.0000000    0.2107536
219640.0000000    0.2194795
219680.0000000    0.2181357
219720.0000000    0.2192878
219760.0000000    0.2196143
219800.0000000    0.2296377
219840.0000000    0.2186739
219880.0000000    0.2270526
219920.0000000    0.2294931
219960.0000000    0.2152166
220000.0000000    0.2207921
220040.0000000    0.2112770
220080.0000000    0.2126336
220120.0000000    0.2045797
220160.0000000    0.1976153
220200.0000000    0.2101505
220240.0000000    0.1963421
220280.0000000    0.2185522
220320.0000000    0.2285786
220360.0000000    0.2317886
220400.0000000    0.2341187
220440.0000000    0.2332726
220480.0000000    0.2193505
220520.0000000    0.2503635
220560.0000000    0.2356710
220600.0000000    0.2111477
220640.0000000    0.2245891
220680.0000000    0.2287732
220720.0000000    0.2272758
220760.0000000    0.2328487
220800.0000000    0.2348305
220840.0000000    0.2259963
220880.0000000    0.2344846
220920.0000000    0.2272511
220960.0000000    0.2250277
221000.0000000    0.2361975
221040.0000000    0.2211761
221080.0000000    0.2036988
221120.0000000    0.2285355
221160.0000000    0.2266735
221200.0000000    0.2198867
221240.0000000    0.2097347
221280.0000000    0.2145261
221320.0000000    0.2054600
221360.0000000    0.2075780
221400.0000000    0.2077434
221440.0000000    0.2059296
221480.0000000    0.2014785
221520.0000000    0.2132022
221560.0000000    0.2111471
221600.0000000    0.2121765
221640.0000000    0.2141570
221680.0000000    0.2134203
221720.0000000    0.1986530
221760.0000000    0.2078352
221800.0000000    0.1984159
221840.0000000    0.2127423
221880.0000000    0.1941215
221920.0000000    0.1957607
221960.0000000    0.2037780
222000.0000000    0.2121905
222040.0000000    0.2247698
222080.0000000    0.2065049
222120.0000000    0.2034987
222160.0000000    0.2108110
222200.0000000    0.2134981
222240.0000000    0.2273801
222280.0000000    0.2381786
222320.0000000    0.2363895
222360.0000000    0.2381103
222400.0000000    0.2168921
222440.0000000    0.2228090
222480.0000000    0.2357611
222520.0000000    0.2187319
222560.0000000    0.2254862
222600.0000000    0.2388637
222640.0000000    0.2222111
222680.0000000    0.2226762
222720.0000000    0.2380168
222760.0000000    0.2356323
222800.0000000    0.2332917
222840.0000000    0.2221100
222880.0000000    0.2216210
222920.0000000    0.2230456
222960.0000000    0.2216051
223000.0000000    0.2221204
223040.0000000    0.2357037
223080.0000000    0.2117669
223120.0000000    0.2275682
223160.0000000    0.2244419
223200.0000000    0.2401641
223240.0000000    0.2460613
223280.0000000    0.2339756
223320.0000000    0.2204129
223360.0000000    0.2415844
223400.0000000    0.2345156
223440.0000000    0.2354700
223480.0000000    0.2112239
223520.0000000    0.2241497
223560.0000000    0.2223853
223600.0000000    0.2202122
223640.0000000    0.2296671
223680.0000000    0.2254907
223720.0000000    0.2388116
223760.0000000    0.2107250
223800.0000000    0.2095303
223840.0000000    0.2390713
223880.0000000    0.2129100
223920.0000000    0.2391855
223960.0000000    0.2219153
224000.0000000    0.2149087
224040.0000000    0.2202576
224080.0000000    0.2151392
224120.0000000    0.2206478
224160.0000000    0.2364253
224200.0000000    0.2237954
224240.0000000    0.2366974
224280.0000000    0.2295476
224320.0000000    0.2190574
224360.0000000    0.2178247
224400.0000000    0.2362068
224440.0000000    0.2252233
224480.0000000    0.2351964
224520.0000000    0.2297053
224560.0000000    0.2255366
224600.0000000    0.2247306
224640.0000000    0.2216996
224680.0000000    0.2059083
224720.0000000    0.2236602
224760.0000000    0.2342817
224800.0000000    0.2249294
224840.0000000    0.2355654
224880.0000000    0.2267584
224920.0000000    0.2328203
224960.0000000    0.2267243
225000.0000000    0.2319232
225040.0000000    0.2338461
225080.0000000    0.2215856
225120.0000000    0.2292193
225160.0000000    0.2285899
225200.0000000    0.2154174
225240.0000000    0.2258732
225280.0000000    0.2275560
225320.0000000    0.2145598
225360.0000000    0.2046364
225400.0000000    0.1965460
225440.0000000    0.2165818
225480.0000000    0.2159885
225520.0000000    0.2256912
225560.0000000    0.2109356
225600.0000000    0.2222778
225640.0000000    0.2197332
225680.0000000    0.2261887
225720.0000000    0.2058612
225760.0000000    0.1966840
225800.0000000    0.2112316
225840.0000000    0.2292444
225880.0000000    0.2278592
225920.0000000    0.2346516
225960.0000000    0.2328091
226000.0000000    0.2321410
226040.0000000    0.2169802
226080.0000000    0.2089842
226120.0000000    0.2183283
226160.0000000    0.2198900
226200.0000000    0.2198416
226240.0000000    0.2126655
226280.0000000    0.2228949
226320.0000000    0.2139623
226360.0000000    0.2067352
226400.0000000    0.2198007
226440.0000000    0.2271592
226480.0000000    0.2301380
226520.0000000    0.2241596
226560.0000000    0.2196634
226600.0000000    0.2269324
226640.0000000    0.2171340
226680.0000000    0.2174682
226720.0000000    0.2134318
226760.0000000    0.2243120
226800.0000000    0.2193078
226840.0000000    0.2220490
226880.0000000    0.2268775
226920.0000000    0.2165298
226960.0000000    0.2241386
227000.0000000    0.2357592
227040.0000000    0.2264149
227080.0000000    0.2187168
227120.0000000    0.2167741
227160.0000000    0.2351204
227200.0000000    0.2286617
227240.0000000    0.2179724
227280.0000000    0.2187602
227320.0000000    0.2270266
227360.0000000    0.2244135
227400.0000000    0.2264919
227440.0000000    0.2367420
227480.0000000    0.2231539
227520.0000000    0.2391994
227560.0000000    0.2308386
227600.0000000    0.2272346
227640.0000000    0.2386031
227680.0000000    0.2279074
227720.0000000    0.2297685
227760.0000000    0.2164377
227800.0000000    0.2299950
227840.0000000    0.2258807
227880.0000000    0.2314882
227920.0000000    0.2332693
227960.0000000    0.2542968
228000.0000000    0.2455833
228040.0000000    0.2391263
228080.0000000    0.2408040
228120.0000000    0.2273326
228160.0000000    0.2413092
228200.0000000    0.2514717
228240.0000000    0.2318871
228280.0000000    0.2217361
228320.0000000    0.2302139
228360.0000000    0.2320638
228400.0000000    0.2350673
228440.0000000    0.2235662
228480.0000000    0.2255567
228520.0000000    0.2416362
228560.0000000    0.2360309
228600.0000000    0.2209647
228640.0000000    0.2260094
228680.0000000    0.2223552
228720.0000000    0.2177098
228760.0000000    0.2390051
228800.0000000    0.2249568
228840.0000000    0.2329386
228880.0000000    0.2380656
228920.0000000    0.2244953
228960.0000000    0.2208936
229000.0000000    0.2253562
229040.0000000    0.2278427
229080.0000000    0.2328472
229120.0000000    0.2113824
229160.0000000    0.2148736
229200.0000000    0.2367966
229240.0000000    0.2359381
229280.0000000    0.2339723
229320.0000000    0.2285215
229360.0000000    0.2289055
229400.0000000    0.2220102
229440.0000000    0.2189801
229480.0000000    0.2221072
229520.0000000    0.2164630
229560.0000000    0.2212125
229600.0000000    0.2162507
229640.0000000    0.2314740
229680.0000000    0.2289860
229720.0000000    0.2237188
229760.0000000    0.2187766
229800.0000000    0.2131327
229840.0000000    0.2278623
229880.0000000    0.2108734
229920.0000000    0.2183421
229960.0000000    0.2262333
230000.0000000    0.2266797
230040.0000000    0.2244609
230080.0000000    0.2313376
230120.0000000    0.2355928
230160.0000000    0.2362728
230200.0000000    0.2280249
230240.0000000    0.2312290
230280.0000000    0.2280499
230320.0000000    0.2238944
230360.0000000    0.2380083
230400.0000000    0.2397025
230440.0000000    0.2282857
230480.0000000    0.2339419
230520.0000000    0.2407531
230560.0000000    0.2404647
230600.0000000    0.2266004
230640.0000000    0.2320613
230680.0000000    0.2208885
230720.0000000    0.2357846
230760.0000000    0.2304326
230800.0000000    0.2281052
230840.0000000    0.2318552
230880.0000000    0.2288341
230920.0000000    0.2310340
230960.0000000    0.2305563
231000.0000000    0.2384916
231040.0000000    0.2319369
231080.0000000    0.2241442
231120.0000000    0.2375458
231160.0000000    0.2382250
231200.0000000    0.2460047
231240.0000000    0.2460614
231280.0000000    0.2284334
231320.0000000    0.2355366
231360.0000000    0.2334141
231400.0000000    0.2286745
231440.0000000    0.2385633
231480.0000000    0.2285941
231520.0000000    0.2336460
231560.0000000    0.2279466
231600.0000000    0.2229271
231640.0000000    0.2163887
231680.0000000    0.2130075
231720.0000000    0.2113040
231760.0000000    0.2183785
231800.0000000    0.2244612
231840.0000000    0.2283329
231880.0000000    0.2330149
231920.0000000    0.2126361
231960.0000000    0.2260080
232000.0000000    0.2184590
232040.0000000    0.2199847
232080.0000000    0.2144934
232120.0000000    0.2270799
232160.0000000    0.2231765
232200.0000000    0.2165395
232240.0000000    0.2221979
232280.0000000    0.2244062
232320.0000000    0.2099366
232360.0000000    0.2045953
232400.0000000    0.2317916
232440.0000000    0.2226787
232480.0000000    0.2297516
232520.0000000    0.2249610
232560.0000000    0.2185281
232600.0000000    0.2160158
232640.0000000    0.2132872
232680.0000000    0.2296512
232720.0000000    0.2316065
232760.0000000    0.2248434
232800.0000000    0.2223409
232840.0000000    0.2215163
232880.0000000    0.2098512
232920.0000000    0.2172326
232960.0000000    0.2293078
233000.0000000    0.2302695
233040.0000000    0.2192963
233080.0000000    0.2265332
233120.0000000    0.2111168
233160.0000000    0.2303848
233200.0000000    0.2191670
233240.0000000    0.2173354
233280.0000000    0.2101628
233320.0000000    0.2143581
233360.0000000    0.2173941
233400.0000000    0.2178886
233440.0000000    0.2125114
233480.0000000    0.2074628
233520.0000000    0.2206898
233560.0000000    0.2216090
233600.0000000    0.2208533
233640.0000000    0.2064068
233680.0000000    0.2219124
233720.0000000    0.2212258
233760.0000000    0.2194265
233800.0000000    0.2334300
233840.0000000    0.2313010
233880.0000000    0.2316090
233920.0000000    0.2373170
233960.0000000    0.2259144
234000.0000000    0.2220122
234040.0000000    0.2205365
234080.0000000    0.2278769
234120.0000000    0.2074929
234160.0000000    0.2232911
234200.0000000    0.2350351
234240.0000000    0.2272338
234280.0000000    0.2111147
234320.0000000    0.2278912
234360.0000000    0.2215554
234400.0000000    0.2210976
234440.0000000    0.2290124
234480.0000000    0.2158262
234520.0000000    0.2274854
234560.0000000    0.2204480
234600.0000000    0.2064962
234640.0000000    0.2137185
234680.0000000    0.2150533
234720.0000000    0.2238998
234760.0000000    0.2261197
234800.0000000    0.2185555
234840.0000000    0.2275118
234880.0000000    0.2265310
234920.0000000    0.2244723
234960.0000000    0.2305100
235000.0000000    0.2224396
235040.0000000    0.2240185
235080.0000000    0.2220901
235120.0000000    0.2305712
235160.0000000    0.2194193
235200.0000000    0.2172046
235240.0000000    0.2147567
235280.0000000    0.2108124
235320.0000000    0.2209989
235360.0000000    0.2179507
235400.0000000    0.2367300
235440.0000000    0.2243825
235480.0000000    0.2174446
235520.0000000    0.2169054
235560.0000000    0.2246697
235600.0000000    0.2133183
235640.0000000    0.2100906
235680.0000000    0.2071968
235720.0000000    0.2206586
235760.0000000    0.2165049
235800.0000000    0.2187252
235840.0000000    0.2167596
235880.0000000    0.2117290
235920.0000000    0.2300266
235960.0000000    0.2224381
236000.0000000    0.2181536
236040.0000000    0.2271583
236080.0000000    0.2255957
236120.0000000    0.2197986
236160.0000000    0.2165467
236200.0000000    0.2304975
236240.0000000    0.2202424
236280.0000000    0.2170785
236320.0000000    0.2180579
236360.0000000    0.2157619
236400.0000000    0.2221836
236440.0000000    0.2342230
236480.0000000    0.2304126
236520.0000000    0.2263200
236560.0000000    0.2268275
236600.0000000    0.2229799
236640.0000000    0.2221078
236680.0000000    0.2174685
236720.0000000    0.2245242
236760.0000000    0.2199170
236800.0000000    0.2323060
236840.0000000    0.2305566
236880.0000000    0.2306639
236920.0000000    0.2461818
236960.0000000    0.2420464
237000.0000000    0.2124181
237040.0000000    0.2263248
237080.0000000    0.2359694
237120.0000000    0.2215870
237160.0000000    0.2203516
237200.0000000    0.2331619
237240.0000000    0.2218785
237280.0000000    0.2349479
237320.0000000    0.2278091
237360.0000000    0.2392718
237400.0000000    0.2260772
237440.0000000    0.2326989
237480.0000000    0.2101526
237520.0000000    0.2260402
237560.0000000    0.2157265
237600.0000000    0.2301072
237640.0000000    0.2419225
237680.0000000    0.2389387
237720.0000000    0.2394369
237760.0000000    0.2280899
237800.0000000    0.2306757
237840.0000000    0.2301063
237880.0000000    0.2258771
237920.0000000    0.2387061
237960.0000000    0.2354861
238000.0000000    0.2239136
238040.0000000    0.2165784
238080.0000000    0.2209898
238120.0000000    0.2296707
238160.0000000    0.2175637
238200.0000000    0.2224480
238240.0000000    0.2264234
238280.0000000    0.2029029
238320.0000000    0.2170119
238360.0000000    0.2256893
238400.0000000    0.2225547
238440.0000000    0.2203477
238480.0000000    0.2144069
238520.0000000    0.2311896
238560.0000000    0.2194706
238600.0000000    0.2240577
238640.0000000    0.2333135
238680.0000000    0.2175393
238720.0000000    0.2053813
238760.0000000    0.2202164
238800.0000000    0.2147309
238840.0000000    0.2126524
238880.0000000    0.2196621
238920.0000000    0.2090524
238960.0000000    0.2085003
239000.0000000    0.2110317
239040.0000000    0.2147142
239080.0000000    0.2026358
239120.0000000    0.2224913
239160.0000000    0.2075401
239200.0000000    0.1980089
239240.0000000    0.2077432
239280.0000000    0.2060685
239320.0000000    0.2176014
239360.0000000    0.2109385
239400.0000000    0.2122545
239440.0000000    0.2048554
239480.0000000    0.2175405
239520.0000000    0.2117760
239560.0000000    0.2075336
239600.0000000    0.2089351
239640.0000000    0.2016967
239680.0000000    0.2036100
239720.0000000    0.2076808
239760.0000000    0.2092948
239800.0000000    0.2089460
239840.0000000    0.2177250
239880.0000000    0.2013837
239920.0000000    0.2044542
239960.0000000    0.2015631
240000.0000000    0.2107283
240040.0000000    0.1905035
240080.0000000    0.2100551
240120.0000000    0.2026256
240160.0000000    0.2062075
240200.0000000    0.1946405
240240.0000000    0.1961238
240280.0000000    0.2053662
240320.0000000    0.1971363
240360.0000000    0.1944723
240400.0000000    0.2025708
240440.0000000    0.1919074
240480.0000000    0.1965169
240520.0000000    0.1872955
240560.0000000    0.1973640
240600.0000000    0.1992446
240640.0000000    0.2022316
240680.0000000    0.2251830
240720.0000000    0.2236688
240760.0000000    0.2101294
240800.0000000    0.2124794
240840.0000000    0.2210510
240880.0000000    0.2139973
240920.0000000    0.2182561
240960.0000000    0.2114263
241000.0000000    0.2079993
241040.0000000    0.2156435
241080.0000000    0.2020705
241120.0000000    0.1968780
241160.0000000    0.2052138
241200.0000000    0.2081216
241240.0000000    0.2064029
241280.0000000    0.1945646
241320.0000000    0.2022299
241360.0000000    0.2168396
241400.0000000    0.2102573
241440.0000000    0.2103712
241480.0000000    0.2235056
241520.0000000    0.2178023
241560.0000000    0.2166366
241600.0000000    0.2246939
241640.0000000    0.2074782
241680.0000000    0.2164333
241720.0000000    0.2107145
241760.0000000    0.2187841
241800.0000000    0.2214985
241840.0000000    0.2181647
241880.0000000    0.2090975
241920.0000000    0.2048519
241960.0000000    0.2089721
242000.0000000    0.2134154
242040.0000000    0.2004896
242080.0000000    0.1917717
242120.0000000    0.1952320
242160.0000000    0.2149462
242200.0000000    0.1977326
242240.0000000    0.2091774
242280.0000000    0.2050546
242320.0000000    0.2000278
242360.0000000    0.2286839
242400.0000000    0.2059405
242440.0000000    0.2149296
242480.0000000    0.2063606
242520.0000000    0.1958286
242560.0000000    0.2054946
242600.0000000    0.1949624
242640.0000000    0.1974139
242680.0000000    0.2145338
242720.0000000    0.2144120
242760.0000000    0.2187114
242800.0000000    0.2151421
242840.0000000    0.2156264
242880.0000000    0.2143269
242920.0000000    0.2035614
242960.0000000    0.1977436
243000.0000000    0.1819551
243040.0000000    0.1799688
243080.0000000    0.1922406
243120.0000000    0.1714627
243160.0000000    0.1936823
243200.0000000    0.1952061
243240.0000000    0.1882461
243280.0000000    0.1922805
243320.0000000    0.2099225
243360.0000000    0.2000766
243400.0000000    0.2056372
243440.0000000    0.2061507
243480.0000000    0.2054216
243520.0000000    0.2036045
243560.0000000    0.1945029
243600.0000000    0.2082571
243640.0000000    0.2127298
243680.0000000    0.1946639
243720.0000000    0.1989620
243760.0000000    0.1939500
243800.0000000    0.1862687
243840.0000000    0.1960655
243880.0000000    0.2123524
243920.0000000    0.1879551
243960.0000000    0.1801849
244000.0000000    0.1959671
244040.0000000    0.1957292
244080.0000000    0.1957930
244120.0000000    0.2068767
244160.0000000    0.2167242
244200.0000000    0.2193703
244240.0000000    0.2124866
244280.0000000    0.2073712
244320.0000000    0.2122321
244360.0000000    0.2019408
244400.0000000    0.2163965
244440.0000000    0.2227349
244480.0000000    0.2047701
244520.0000000    0.2164696
244560.0000000    0.1993332
244600.0000000    0.2062701
244640.0000000    0.1999662
244680.0000000    0.2163659
244720.0000000    0.2005137
244760.0000000    0.1959555
244800.0000000    0.1909715
244840.0000000    0.1960267
244880.0000000    0.1960977
244920.0000000    0.2077104
244960.0000000    0.1939646
245000.0000000    0.2132771
245040.0000000    0.2170798
245080.0000000    0.2028134
245120.0000000    0.2210058
245160.0000000    0.2161340
245200.0000000    0.2116481
245240.0000000    0.1963911
245280.0000000    0.2000096
245320.0000000    0.1993116
245360.0000000    0.2168793
245400.0000000    0.2186306
245440.0000000    0.2085975
245480.0000000    0.2042814
245520.0000000    0.2263227
245560.0000000    0.2118562
245600.0000000    0.2024473
245640.0000000    0.2251729
245680.0000000    0.2053935
245720.0000000    0.2169711
245760.0000000    0.2083902
245800.0000000    0.2131850
245840.0000000    0.1952588
245880.0000000    0.2181610
245920.0000000    0.2271961
245960.0000000    0.2180572
246000.0000000    0.2010959
246040.0000000    0.1996435
246080.0000000    0.2051546
246120.0000000    0.2097333
246160.0000000    0.2114494
246200.0000000    0.2293026
246240.0000000    0.2246873
246280.0000000    0.2193540
246320.0000000    0.2261040
246360.0000000    0.2177482
246400.0000000    0.2199023
246440.0000000    0.2161139
246480.0000000    0.2247386
246520.0000000    0.2226965
246560.0000000    0.2228624
246600.0000000    0.2142084
246640.0000000    0.2286435
246680.0000000    0.2234570
246720.0000000    0.2262987
246760.0000000    0.2243302
246800.0000000    0.2245228
246840.0000000    0.2270355
246880.0000000    0.2305885
246920.0000000    0.2265439
246960.0000000    0.2341052
247000.0000000    0.2292364
247040.0000000    0.2333732
247080.0000000    0.2154581
247120.0000000    0.2193528
247160.0000000    0.2333644
247200.0000000    0.2296474
247240.0000000    0.2273753
247280.0000000    0.2219473
247320.0000000    0.2200131
247360.0000000    0.2314806
247400.0000000    0.2335777
247440.0000000    0.2261393
247480.0000000    0.2582528
247520.0000000    0.2365763
247560.0000000    0.2318506
247600.0000000    0.2182338
247640.0000000    0.2179912
247680.0000000    0.2224020
247720.0000000    0.2222823
247760.0000000    0.2190207
247800.0000000    0.2247019
247840.0000000    0.2307462
247880.0000000    0.2217619
247920.0000000    0.2396366
247960.0000000    0.2341984
248000.0000000    0.2329481
248040.0000000    0.2600107
248080.0000000    0.2446093
248120.0000000    0.2412640
248160.0000000    0.2497154
248200.0000000    0.2462322
248240.0000000    0.2593204
248280.0000000    0.2465737
248320.0000000    0.2528363
248360.0000000    0.2499005
248400.0000000    0.2361633
248440.0000000    0.2592377
248480.0000000    0.2474904
248520.0000000    0.2450486
248560.0000000    0.2422812
248600.0000000    0.2352380
248640.0000000    0.2351879
248680.0000000    0.2561872
248720.0000000    0.2227767
248760.0000000    0.2267557
248800.0000000    0.2187958
248840.0000000    0.2261434
248880.0000000    0.2481571
248920.0000000    0.2378237
248960.0000000    0.2396698
249000.0000000    0.2347954
249040.0000000    0.2251143
249080.0000000    0.2315576
249120.0000000    0.2372126
249160.0000000    0.2253735
249200.0000000    0.2299704
249240.0000000    0.2314533
249280.0000000    0.2256467
249320.0000000    0.2200427
249360.0000000    0.2304266
249400.0000000    0.2215353
249440.0000000    0.2126297
249480.0000000    0.2181434
249520.0000000    0.2360748
249560.0000000    0.2121869
249600.0000000    0.2120114
249640.0000000    0.2037847
249680.0000000    0.2083134
249720.0000000    0.2109776
249760.0000000    0.2022547
249800.0000000    0.2071631
249840.0000000    0.2118692
249880.0000000    0.2058559
249920.0000000    0.2083437
249960.0000000    0.2113638
250000.0000000    0.2201431
250040.0000000    0.2154646
250080.0000000    0.2198193
250120.0000000    0.2300142
250160.0000000    0.2295490
250200.0000000    0.2240253
250240.0000000    0.2075378
250280.0000000    0.2173853
250320.0000000    0.2316245
250360.0000000    0.2162509
250400.0000000    0.2164541
250440.0000000    0.2023483
250480.0000000    0.2267946
250520.0000000    0.2015605
250560.0000000    0.2076519
250600.0000000    0.2204241
250640.0000000    0.2132774
250680.0000000    0.2193973
250720.0000000    0.2144210
250760.0000000    0.2045747
250800.0000000    0.2092367
250840.0000000    0.2163654
250880.0000000    0.2008938
250920.0000000    0.2193701
250960.0000000    0.2203368
251000.0000000    0.2130342
251040.0000000    0.2241474
251080.0000000    0.2262566
251120.0000000    0.2143075
251160.0000000    0.2133643
251200.0000000    0.2166146
251240.0000000    0.2342185
251280.0000000    0.2314401
251320.0000000    0.2213897
251360.0000000    0.2183667
251400.0000000    0.2296601
251440.0000000    0.2269362
251480.0000000    0.2288833
251520.0000000    0.1947721
251560.0000000    0.2109340
251600.0000000    0.2232627
251640.0000000    0.2092952
251680.0000000    0.2100901
251720.0000000    0.2245743
251760.0000000    0.2214190
251800.0000000    0.2093347
251840.0000000    0.2122193
251880.0000000    0.1998623
251920.0000000    0.2104237
251960.0000000    0.2047785
252000.0000000    0.2012995
252040.0000000    0.2318580
252080.0000000    0.2333230
252120.0000000    0.2424218
252160.0000000    0.2194902
252200.0000000    0.2300039
252240.0000000    0.2300385
252280.0000000    0.2202644
252320.0000000    0.2157684
252360.0000000    0.2246884
252400.0000000    0.2293695
252440.0000000    0.2252600
252480.0000000    0.2345801
252520.0000000    0.2251540
252560.0000000    0.2189606
252600.0000000    0.2217543
252640.0000000    0.2293614
252680.0000000    0.2252916
252720.0000000    0.2168023
252760.0000000    0.2297288
252800.0000000    0.2143961
252840.0000000    0.2301224
252880.0000000    0.2255161
252920.0000000    0.2330372
252960.0000000    0.2330828
253000.0000000    0.2264631
253040.0000000    0.2360891
253080.0000000    0.2350138
253120.0000000    0.2171954
253160.0000000    0.2359868
253200.0000000    0.2403654
253240.0000000    0.2396452
253280.0000000    0.2319637
253320.0000000    0.2274776
253360.0000000    0.2307275
253400.0000000    0.2259679
253440.0000000    0.2387258
253480.0000000    0.2176937
253520.0000000    0.2176125
253560.0000000    0.2104066
253600.0000000    0.2410504
253640.0000000    0.2300094
253680.0000000    0.2296101
253720.0000000    0.2168429
253760.0000000    0.2265562
253800.0000000    0.2234136
253840.0000000    0.2298382
253880.0000000    0.2255593
253920.0000000    0.2118422
253960.0000000    0.2107573
254000.0000000    0.2174934
254040.0000000    0.2232760
254080.0000000    0.2297074
254120.0000000    0.2205651
254160.0000000    0.2114177
254200.0000000    0.2084141
254240.0000000    0.2045407
254280.0000000    0.2279416
254320.0000000    0.2193578
254360.0000000    0.2165336
254400.0000000    0.2166667
254440.0000000    0.2280988
254480.0000000    0.2237116
254520.0000000    0.2115999
254560.0000000    0.2055261
254600.0000000    0.2035380
254640.0000000    0.2253437
254680.0000000    0.1947791
254720.0000000    0.1998557
254760.0000000    0.2138772
254800.0000000    0.2263283
254840.0000000    0.2224927
254880.0000000    0.2184206
254920.0000000    0.2033961
254960.0000000    0.2029027
255000.0000000    0.2111107
255040.0000000    0.2122921
255080.0000000    0.2088965
255120.0000000    0.2018546
255160.0000000    0.2139155
255200.0000000    0.2022236
255240.0000000    0.1955121
255280.0000000    0.2049773
255320.0000000    0.1984252
255360.0000000    0.2065717
255400.0000000    0.1978493
255440.0000000    0.2017277
255480.0000000    0.1928990
255520.0000000    0.1989938
255560.0000000    0.2093983
255600.0000000    0.2234744
255640.0000000    0.2138068
255680.0000000    0.2220838
255720.0000000    0.2135190
255760.0000000    0.2050089
255800.0000000    0.2148715
255840.0000000    0.2042993
255880.0000000    0.2113588
255920.0000000    0.2122099
255960.0000000    0.2064907
256000.0000000    0.2170660
256040.0000000    0.2173248
256080.0000000    0.2102154
256120.0000000    0.2022633
256160.0000000    0.1845812
256200.0000000    0.2146815
256240.0000000    0.2002056
256280.0000000    0.2134143
256320.0000000    0.2175789
256360.0000000    0.2019878
256400.0000000    0.2119572
256440.0000000    0.1911357
256480.0000000    0.2253684
256520.0000000    0.2193855
256560.0000000    0.2161166
256600.0000000    0.2134136
256640.0000000    0.2271908
256680.0000000    0.2192909
256720.0000000    0.2277477
256760.0000000    0.2194504
256800.0000000    0.2175915
256840.0000000    0.2189939
256880.0000000    0.2198179
256920.0000000    0.1937341
256960.0000000    0.1977502
257000.0000000    0.1999153
257040.0000000    0.2115623
257080.0000000    0.2189669
257120.0000000    0.2229112
257160.0000000    0.2087705
257200.0000000    0.2027077
257240.0000000    0.2034404
257280.0000000    0.2214375
257320.0000000    0.2143286
257360.0000000    0.2206118
257400.0000000    0.2193357
257440.0000000    0.2207168
257480.0000000    0.2233689
257520.0000000    0.2257910
257560.0000000    0.2164558
257600.0000000    0.2216830
257640.0000000    0.2295818
257680.0000000    0.2196608
257720.0000000    0.2233330
257760.0000000    0.2288745
257800.0000000    0.2278232
257840.0000000    0.2213034
257880.0000000    0.2131983
257920.0000000    0.1934230
257960.0000000    0.2000655
258000.0000000    0.1843662
258040.0000000    0.1961028
258080.0000000    0.2047966
258120.0000000    0.1995385
258160.0000000    0.1895417
258200.0000000    0.2170609
258240.0000000    0.2145918
258280.0000000    0.2105972
258320.0000000    0.2025200
258360.0000000    0.2191662
258400.0000000    0.2056917
258440.0000000    0.2032152
258480.0000000    0.2069361
258520.0000000    0.2045551
258560.0000000    0.2094986
258600.0000000    0.2258803
258640.0000000    0.2148343
258680.0000000    0.2216155
258720.0000000    0.2110556
258760.0000000    0.2099816
258800.0000000    0.2180100
258840.0000000    0.2061124
258880.0000000    0.2025095
258920.0000000    0.1919377
258960.0000000    0.2146043
259000.0000000    0.1940427
259040.0000000    0.2054056
259080.0000000    0.2104254
259120.0000000    0.2112326
259160.0000000    0.2193551
259200.0000000    0.2116062
259240.0000000    0.2185861
259280.0000000    0.2203221
259320.0000000    0.2148219
259360.0000000    0.2160847
259400.0000000    0.2218926
259440.0000000    0.2106939
259480.0000000    0.2179555
259520.0000000    0.2133070
259560.0000000    0.1981737
259600.0000000    0.2053120
259640.0000000    0.2134981
259680.0000000    0.2189149
259720.0000000    0.2198723
259760.0000000    0.2210477
259800.0000000    0.2098548
259840.0000000    0.2170715
259880.0000000    0.2119579
259920.0000000    0.2161931
259960.0000000    0.2099511
260000.0000000    0.2134664
260040.0000000    0.2171079
260080.0000000    0.2080528
260120.0000000    0.2116622
260160.0000000    0.2141189
260200.0000000    0.2244351
260240.0000000    0.2192371
260280.0000000    0.2134820
260320.0000000    0.2164655
260360.0000000    0.2192401
260400.0000000    0.2258016
260440.0000000    0.2038800
260480.0000000    0.2139016
260520.0000000    0.2241790
260560.0000000    0.2372076
260600.0000000    0.2206715
260640.0000000    0.2088544
260680.0000000    0.2266611
260720.0000000    0.2186270
260760.0000000    0.2040763
260800.0000000    0.2173066
260840.0000000    0.2170564
260880.0000000    0.2134405
260920.0000000    0.2080938
260960.0000000    0.2219329
261000.0000000    0.2187955
261040.0000000    0.2100566
261080.0000000    0.2033461
261120.0000000    0.2179927
261160.0000000    0.2159030
261200.0000000    0.2074629
261240.0000000    0.2147100
261280.0000000    0.2180557
261320.0000000    0.2338724
261360.0000000    0.2120618
261400.0000000    0.2070757
261440.0000000    0.2288255
261480.0000000    0.2193577
261520.0000000    0.2014414
261560.0000000    0.2082790
261600.0000000    0.2153647
261640.0000000    0.2159424
261680.0000000    0.2092050
261720.0000000    0.2066797
261760.0000000    0.2205373
261800.0000000    0.2253738
261840.0000000    0.2194423
261880.0000000    0.2190006
261920.0000000    0.2196449
261960.0000000    0.2036652
262000.0000000    0.2191645
262040.0000000    0.2226432
262080.0000000    0.2334520
262120.0000000    0.2299305
262160.0000000    0.2264474
262200.0000000    0.2175015
262240.0000000    0.2241792
262280.0000000    0.2116619
262320.0000000    0.2036045
262360.0000000    0.2241720
262400.0000000    0.2136224
262440.0000000    0.2091818
262480.0000000    0.2213517
262520.0000000    0.2104863
262560.0000000    0.2230981
262600.0000000    0.2174517
262640.0000000    0.2190118
262680.0000000    0.2185468
262720.0000000    0.2157439
262760.0000000    0.2214696
262800.0000000    0.2154125
262840.0000000    0.2316840
262880.0000000    0.2160665
262920.0000000    0.2030923
262960.0000000    0.2082364
263000.0000000    0.2113379
263040.0000000    0.2201335
263080.0000000    0.2163635
263120.0000000    0.2086421
263160.0000000    0.2188247
263200.0000000    0.2024291
263240.0000000    0.2132968
263280.0000000    0.2117849
263320.0000000    0.2144712
263360.0000000    0.2128241
263400.0000000    0.2141716
263440.0000000    0.2052837
263480.0000000    0.2132084
263520.0000000    0.2112730
263560.0000000    0.2149902
263600.0000000    0.2155047
263640.0000000    0.2269853
263680.0000000    0.2123913
263720.0000000    0.2245708
263760.0000000    0.2164834
263800.0000000    0.2206836
263840.0000000    0.2306966
263880.0000000    0.2264171
263920.0000000    0.2304502
263960.0000000    0.2363746
264000.0000000    0.2317110
264040.0000000    0.2202106
264080.0000000    0.2317397
264120.0000000    0.2349229
264160.0000000    0.2338178
264200.0000000    0.2379003
264240.0000000    0.2329399
264280.0000000    0.2468036
264320.0000000    0.2301634
264360.0000000    0.2308102
264400.0000000    0.2205654
264440.0000000    0.2142481
264480.0000000    0.2215870
264520.0000000    0.2278927
264560.0000000    0.2225823
264600.0000000    0.2376757
264640.0000000    0.2464737
264680.0000000    0.2329812
264720.0000000    0.2306640
264760.0000000    0.2270337
264800.0000000    0.2420984
264840.0000000    0.2412296
264880.0000000    0.2303572
264920.0000000    0.2228823
264960.0000000    0.2222862
265000.0000000    0.2253611
265040.0000000    0.2190379
265080.0000000    0.2221671
265120.0000000    0.2230009
265160.0000000    0.2191192
265200.0000000    0.2047803
265240.0000000    0.2253994
265280.0000000    0.2297909
265320.0000000    0.2404667
265360.0000000    0.2315933
265400.0000000    0.2270324
265440.0000000    0.2372948
265480.0000000    0.2516517
265520.0000000    0.2474817
265560.0000000    0.2299097
265600.0000000    0.2437674
265640.0000000    0.2340236
265680.0000000    0.2336579
265720.0000000    0.2291533
265760.0000000    0.2366469
265800.0000000    0.2409504
265840.0000000    0.2403555
265880.0000000    0.2431467
265920.0000000    0.2394680
265960.0000000    0.2298220
266000.0000000    0.2325934
266040.0000000    0.2389330
266080.0000000    0.2336060
266120.0000000    0.2325977
266160.0000000    0.2302341
266200.0000000    0.2217172
266240.0000000    0.2287514
266280.0000000    0.2334158
266320.0000000    0.2288972
266360.0000000    0.2391539
266400.0000000    0.2450816
266440.0000000    0.2288246
266480.0000000    0.2326000
266520.0000000    0.2277747
266560.0000000    0.2335882
266600.0000000    0.2269200
266640.0000000    0.2411856
266680.0000000    0.2352434
266720.0000000    0.2506737
266760.0000000    0.2389209
266800.0000000    0.2390916
266840.0000000    0.2311916
266880.0000000    0.2463890
266920.0000000    0.2212985
266960.0000000    0.2306291
267000.0000000    0.2431740
267040.0000000    0.2337854
267080.0000000    0.2384278
267120.0000000    0.2561826
267160.0000000    0.2498886
267200.0000000    0.2424074
267240.0000000    0.2480330
267280.0000000    0.2527275
267320.0000000    0.2382367
267360.0000000    0.2424964
267400.0000000    0.2382236
267440.0000000    0.2189958
267480.0000000    0.2329421
267520.0000000    0.2391568
267560.0000000    0.2416817
267600.0000000    0.2549025
267640.0000000    0.2418766
267680.0000000    0.2385342
267720.0000000    0.2363413
267760.0000000    0.2344317
267800.0000000    0.2351952
267840.0000000    0.2437026
267880.0000000    0.2518392
267920.0000000    0.2569449
267960.0000000    0.2572503
268000.0000000    0.2356487
268040.0000000    0.2518696
268080.0000000    0.2395951
268120.0000000    0.2392686
268160.0000000    0.2388550
268200.0000000    0.2492347
268240.0000000    0.2488606
268280.0000000    0.2363005
268320.0000000    0.2397956
268360.0000000    0.2286718
268400.0000000    0.2151802
268440.0000000    0.2129130
268480.0000000    0.2306809
268520.0000000    0.2292669
268560.0000000    0.2330641
268600.0000000    0.2173563
268640.0000000    0.2153042
268680.0000000    0.2327221
268720.0000000    0.2218972
268760.0000000    0.2240333
268800.0000000    0.2368818
268840.0000000    0.2267105
268880.0000000    0.2188338
268920.0000000    0.2365444
268960.0000000    0.2201882
269000.0000000    0.2203151
269040.0000000    0.2381915
269080.0000000    0.2382730
269120.0000000    0.2344237
269160.0000000    0.2347238
269200.0000000    0.2363191
269240.0000000    0.2347193
269280.0000000    0.2342594
269320.0000000    0.2235893
269360.0000000    0.2412197
269400.0000000    0.2320454
269440.0000000    0.2216017
269480.0000000    0.2281571
269520.0000000    0.2250041
269560.0000000    0.2217327
269600.0000000    0.2255567
269640.0000000    0.2181216
269680.0000000    0.2195558
269720.0000000    0.2278470
269760.0000000    0.2295656
269800.0000000    0.2341593
269840.0000000    0.2263224
269880.0000000    0.2432960
269920.0000000    0.2245653
269960.0000000    0.2204716
270000.0000000    0.2327835
270040.0000000    0.2267760
270080.0000000    0.2274129
270120.0000000    0.2348197
270160.0000000    0.2213663
270200.0000000    0.2336389
270240.0000000    0.2281540
270280.0000000    0.2268189
270320.0000000    0.2387841
270360.0000000    0.2209555
270400.0000000    0.2211807
270440.0000000    0.2250108
270480.0000000    0.2340514
270520.0000000    0.2411571
270560.0000000    0.2332475
270600.0000000    0.2337075
270640.0000000    0.2368158
270680.0000000    0.2331531
270720.0000000    0.2317919
270760.0000000    0.2380031
270800.0000000    0.2285255
270840.0000000    0.2323542
270880.0000000    0.2301210
270920.0000000    0.2471857
270960.0000000    0.2485227
271000.0000000    0.2238163
271040.0000000    0.2312999
271080.0000000    0.2295497
271120.0000000    0.2488350
271160.0000000    0.2447385
271200.0000000    0.2377147
271240.0000000    0.2532327
271280.0000000    0.2422969
271320.0000000    0.2416941
271360.0000000    0.2382457
271400.0000000    0.2390247
271440.0000000    0.2470367
271480.0000000    0.2394791
271520.0000000    0.2311045
271560.0000000    0.2342937
271600.0000000    0.2419914
271640.0000000    0.2414479
271680.0000000    0.2272125
271720.0000000    0.2340159
271760.0000000    0.2423589
271800.0000000    0.2391563
271840.0000000    0.2272454
271880.0000000    0.2248403
271920.0000000    0.2249929
271960.0000000    0.2329615
272000.0000000    0.2428183
272040.0000000    0.2450191
272080.0000000    0.2493730
272120.0000000    0.2433657
272160.0000000    0.2433543
272200.0000000    0.2210091
272240.0000000    0.2228109
272280.0000000    0.2201348
272320.0000000    0.2311691
272360.0000000    0.2192623
272400.0000000    0.2483058
272440.0000000    0.2494381
272480.0000000    0.2296275
272520.0000000    0.2328000
272560.0000000    0.2273210
272600.0000000    0.2306609
272640.0000000    0.2290567
272680.0000000    0.2241969
272720.0000000    0.2224829
272760.0000000    0.2278745
272800.0000000    0.2161649
272840.0000000    0.2141788
272880.0000000    0.2042835
272920.0000000    0.2201231
272960.0000000    0.2174117
273000.0000000    0.2160050
273040.0000000    0.2124813
273080.0000000    0.2229535
273120.0000000    0.2271059
273160.0000000    0.2119239
273200.0000000    0.2280572
273240.0000000    0.2169106
273280.0000000    0.2126845
273320.0000000    0.2220543
273360.0000000    0.2228782
273400.0000000    0.2277884
273440.0000000    0.2276699
273480.0000000    0.2212120
273520.0000000    0.2202684
273560.0000000    0.2268248
273600.0000000    0.2220037
273640.0000000    0.2210391
273680.0000000    0.2347985
273720.0000000    0.2251619
273760.0000000    0.2299092
273800.0000000    0.2327634
273840.0000000    0.2219546
273880.0000000    0.2302692
273920.0000000    0.2285054
273960.0000000    0.2180545
274000.0000000    0.2276804
274040.0000000    0.2469979
274080.0000000    0.2315943
274120.0000000    0.2324368
274160.0000000    0.2446696
274200.0000000    0.2209269
274240.0000000    0.2205076
274280.0000000    0.2392761
274320.0000000    0.2495385
274360.0000000    0.2314433
274400.0000000    0.2358508
274440.0000000    0.2263449
274480.0000000    0.2203527
274520.0000000    0.2303020
274560.0000000    0.2312829
274600.0000000    0.2272150
274640.0000000    0.2414508
274680.0000000    0.2335226
274720.0000000    0.2329502
274760.0000000    0.2536012
274800.0000000    0.2472963
274840.0000000    0.2348807
274880.0000000    0.2480567
274920.0000000    0.2418032
274960.0000000    0.2350162
275000.0000000    0.2412443
275040.0000000    0.2326230
275080.0000000    0.2325792
275120.0000000    0.2370007
275160.0000000    0.2342153
275200.0000000    0.2219050
275240.0000000    0.2356050
275280.0000000    0.2345742
275320.0000000    0.2327892
275360.0000000    0.2267529
275400.0000000    0.2311752
275440.0000000    0.2355343
275480.0000000    0.2375991
275520.0000000    0.2358314
275560.0000000    0.2272412
275600.0000000    0.2199632
275640.0000000    0.2282311
275680.0000000    0.2300404
275720.0000000    0.2310518
275760.0000000    0.2196110
275800.0000000    0.2342429
275840.0000000    0.2373694
275880.0000000    0.2378671
275920.0000000    0.2164721
275960.0000000    0.2243295
276000.0000000    0.2163205
276040.0000000    0.2216510
276080.0000000    0.2229686
276120.0000000    0.2266514
276160.0000000    0.2294750
276200.0000000    0.2504901
276240.0000000    0.2331140
276280.0000000    0.2311782
276320.0000000    0.2402755
276360.0000000    0.2476546
276400.0000000    0.2372404
276440.0000000    0.2376339
276480.0000000    0.2301783
276520.0000000    0.2244735
276560.0000000    0.2430497
276600.0000000    0.2323920
276640.0000000    0.2315482
276680.0000000    0.2318577
276720.0000000    0.2337625
276760.0000000    0.2329383
276800.0000000    0.2186349
276840.0000000    0.2191171
276880.0000000    0.2178879
276920.0000000    0.2266281
276960.0000000    0.2257303
277000.0000000    0.2280043
277040.0000000    0.2270197
277080.0000000    0.2432341
277120.0000000    0.2298644
277160.0000000    0.2270060
277200.0000000    0.2138923
277240.0000000    0.2333416
277280.0000000    0.2167990
277320.0000000    0.2148936
277360.0000000    0.2167885
277400.0000000    0.2083113
277440.0000000    0.2186990
277480.0000000    0.2188315
277520.0000000    0.2181432
277560.0000000    0.2209774
277600.0000000    0.2218082
277640.0000000    0.2171161
277680.0000000    0.2226584
277720.0000000    0.2192935
277760.0000000    0.2178204
277800.0000000    0.2288723
277840.0000000    0.2197493
277880.0000000    0.2141450
277920.0000000    0.2128275
277960.0000000    0.2065742
278000.0000000    0.2190117
278040.0000000    0.2272370
278080.0000000    0.2134652
278120.0000000    0.2096526
278160.0000000    0.2092926
278200.0000000    0.2177480
278240.0000000    0.2195513
278280.0000000    0.2169529
278320.0000000    0.2321681
278360.0000000    0.2309562
278400.0000000    0.2195483
278440.0000000    0.2322802
278480.0000000    0.2375823
278520.0000000    0.2376994
278560.0000000    0.2310135
278600.0000000    0.2326335
278640.0000000    0.2251168
278680.0000000    0.2268807
278720.0000000    0.2235386
278760.0000000    0.2255589
278800.0000000    0.2199205
278840.0000000    0.2183316
278880.0000000    0.2080517
278920.0000000    0.2185722
278960.0000000    0.2214019
279000.0000000    0.2296925
279040.0000000    0.2208197
279080.0000000    0.2216932
279120.0000000    0.2174765
279160.0000000    0.2243184
279200.0000000    0.2244664
279240.0000000    0.2279051
279280.0000000    0.2186430
279320.0000000    0.2364202
279360.0000000    0.2382290
279400.0000000    0.2208781
279440.0000000    0.2185592
279480.0000000    0.2114650
279520.0000000    0.2225716
279560.0000000    0.2183910
279600.0000000    0.2192500
279640.0000000    0.2171328
279680.0000000    0.2240343
279720.0000000    0.2174073
279760.0000000    0.2147133
279800.0000000    0.2303052
279840.0000000    0.2169207
279880.0000000    0.2377761
279920.0000000    0.2355999
279960.0000000    0.2236434
280000.0000000    0.2201777
280040.0000000    0.2239635
280080.0000000    0.2184730
280120.0000000    0.2192284
280160.0000000    0.2122578
280200.0000000    0.2240294
280240.0000000    0.2176668
280280.0000000    0.2267980
280320.0000000    0.2171236
280360.0000000    0.2199143
280400.0000000    0.2204659
280440.0000000    0.2177698
280480.0000000    0.2168453
280520.0000000    0.2127492
280560.0000000    0.2071698
280600.0000000    0.2104829
280640.0000000    0.1922579
280680.0000000    0.2003633
280720.0000000    0.2065769
280760.0000000    0.2093452
280800.0000000    0.2043281
280840.0000000    0.2067745
280880.0000000    0.2023275
280920.0000000    0.2083471
280960.0000000    0.1971718
281000.0000000    0.2169603
281040.0000000    0.2062255
281080.0000000    0.1948443
281120.0000000    0.2011393
281160.0000000    0.2064269
281200.0000000    0.2073319
281240.0000000    0.2004645
281280.0000000    0.1925746
281320.0000000    0.2017946
281360.0000000    0.2062269
281400.0000000    0.1989659
281440.0000000    0.1972809
281480.0000000    0.2038551
281520.0000000    0.2045086
281560.0000000    0.1966455
281600.0000000    0.1886531
281640.0000000    0.1968894
281680.0000000    0.2039953
281720.0000000    0.2012787
281760.0000000    0.1990149
281800.0000000    0.2088400
281840.0000000    0.2130873
281880.0000000    0.2085037
281920.0000000    0.2047536
281960.0000000    0.1956041
282000.0000000    0.1974607
282040.0000000    0.1977232
282080.0000000    0.2062043
282120.0000000    0.2084108
282160.0000000    0.1874831
282200.0000000    0.1980371
282240.0000000    0.1909137
282280.0000000    0.2001491
282320.0000000    0.1929585
282360.0000000    0.1933447
282400.0000000    0.2024360
282440.0000000    0.2065999
282480.0000000    0.2058412
282520.0000000    0.2030868
282560.0000000    0.1985473
282600.0000000    0.1939349
282640.0000000    0.2160358
282680.0000000    0.2004154
282720.0000000    0.2129957
282760.0000000    0.2199518
282800.0000000    0.2166916
282840.0000000    0.2163646
282880.0000000    0.2129819
282920.0000000    0.2290007
282960.0000000    0.2288755
283000.0000000    0.2171137
283040.0000000    0.2208890
283080.0000000    0.2273369
283120.0000000    0.2099236
283160.0000000    0.2051642
283200.0000000    0.2092315
283240.0000000    0.2063017
283280.0000000    0.2130346
283320.0000000    0.2009874
283360.0000000    0.2141507
283400.0000000    0.2193788
283440.0000000    0.2137597
283480.0000000    0.2173577
283520.0000000    0.2170408
283560.0000000    0.2212197
283600.0000000    0.2148313
283640.0000000    0.2104871
283680.0000000    0.2104352
283720.0000000    0.1982732
283760.0000000    0.2119312
283800.0000000    0.2114817
283840.0000000    0.2202165
283880.0000000    0.2185839
283920.0000000    0.2323874
283960.0000000    0.2140082
284000.0000000    0.2124073
284040.0000000    0.2133623
284080.0000000    0.1950594
284120.0000000    0.1999096
284160.0000000    0.2013112
284200.0000000    0.2034669
284240.0000000    0.1934504
284280.0000000    0.1961227
284320.0000000    0.1908036
284360.0000000    0.2041627
284400.0000000    0.1869372
284440.0000000    0.1944541
284480.0000000    0.1979093
284520.0000000    0.2134265
284560.0000000    0.2095946
284600.0000000    0.2023761
284640.0000000    0.1940548
284680.0000000    0.1978834
284720.0000000    0.1971162
284760.0000000    0.2068841
284800.0000000    0.2176262
284840.0000000    0.2079920
284880.0000000    0.2083032
284920.0000000    0.2091538
284960.0000000    0.2106799
285000.0000000    0.2140000
285040.0000000    0.1973666
285080.0000000    0.2074574
285120.0000000    0.2008736
285160.0000000    0.2199863
285200.0000000    0.2254750
285240.0000000    0.2054727
285280.0000000    0.2053392
285320.0000000    0.2230035
285360.0000000    0.2154877
285400.0000000    0.1909239
285440.0000000    0.2040940
285480.0000000    0.2066886
285520.0000000    0.2149391
285560.0000000    0.2195898
285600.0000000    0.2107036
285640.0000000    0.2078250
285680.0000000    0.2042978
285720.0000000    0.1969649
285760.0000000    0.2048050
285800.0000000    0.2088099
285840.0000000    0.2030621
285880.0000000    0.2174742
285920.0000000    0.2084121
285960.0000000    0.2008961
286000.0000000    0.2020055
286040.0000000    0.1922764
286080.0000000    0.2015281
286120.0000000    0.1990047
286160.0000000    0.2029061
286200.0000000    0.2071192
286240.0000000    0.2068748
286280.0000000    0.2093217
286320.0000000    0.1988743
286360.0000000    0.1936820
286400.0000000    0.1919949
286440.0000000    0.2135938
286480.0000000    0.1960894
286520.0000000    0.2138905
286560.0000000    0.2075059
286600.0000000    0.1992873
286640.0000000    0.1979943
286680.0000000    0.2038026
286720.0000000    0.1911934
286760.0000000    0.1902891
286800.0000000    0.1835455
286840.0000000    0.1917515
286880.0000000    0.2044640
286920.0000000    0.2040852
286960.0000000    0.2081761
287000.0000000    0.2079674
287040.0000000    0.2110223
287080.0000000    0.2108802
287120.0000000    0.2038441
287160.0000000    0.2171776
287200.0000000    0.2123691
287240.0000000    0.2264245
287280.0000000    0.2199319
287320.0000000    0.2050091
287360.0000000    0.2191529
287400.0000000    0.2158415
287440.0000000    0.2117438
287480.0000000    0.2100883
287520.0000000    0.2106866
287560.0000000    0.2038347
287600.0000000    0.1924383
287640.0000000    0.2022172
287680.0000000    0.2126436
287720.0000000    0.2090035
287760.0000000    0.1991051
287800.0000000    0.2031894
287840.0000000    0.2034075
287880.0000000    0.1917410
287920.0000000    0.1954162
287960.0000000    0.1967494
288000.0000000    0.1964290
288040.0000000    0.1789220
288080.0000000    0.1834756
288120.0000000    0.1938810
288160.0000000    0.1991795
288200.0000000    0.1864231
288240.0000000    0.1955588
288280.0000000    0.1839267
288320.0000000    0.2051472
288360.0000000    0.1955523
288400.0000000    0.2057943
288440.0000000    0.2012765
288480.0000000    0.1933899
288520.0000000    0.2006303
288560.0000000    0.1905698
288600.0000000    0.2038219
288640.0000000    0.1992660
288680.0000000    0.2000384
288720.0000000    0.1959648
288760.0000000    0.1973013
288800.0000000    0.2010661
288840.0000000    0.2088758
288880.0000000    0.1950240
288920.0000000    0.2035179
288960.0000000    0.1878296
289000.0000000    0.1996332
289040.0000000    0.1891045
289080.0000000    0.2075752
289120.0000000    0.1807339
289160.0000000    0.1849943
289200.0000000    0.1908191
289240.0000000    0.1941230
289280.0000000    0.2051930
289320.0000000    0.1975639
289360.0000000    0.2042197
289400.0000000    0.1961173
289440.0000000    0.1990516
289480.0000000    0.1751283
289520.0000000    0.1887319
289560.0000000    0.1911334
289600.0000000    0.1720022
289640.0000000    0.1844201
289680.0000000    0.1849123
289720.0000000    0.1923112
289760.0000000    0.1812836
289800.0000000    0.1772993
289840.0000000    0.1799339
289880.0000000    0.1940962
289920.0000000    0.1755515
289960.0000000    0.1703338
290000.0000000    0.1842193
290040.0000000    0.1973147
290080.0000000    0.1846340
290120.0000000    0.1952346
290160.0000000    0.1903368
290200.0000000    0.1842047
290240.0000000    0.1861972
290280.0000000    0.1872736
290320.0000000    0.1921587
290360.0000000    0.2004277
290400.0000000    0.1977792
290440.0000000    0.1890556
290480.0000000    0.1874356
290520.0000000    0.1919399
290560.0000000    0.2086018
290600.0000000    0.2033721
290640.0000000    0.1924625
290680.0000000    0.2041342
290720.0000000    0.1920667
290760.0000000    0.1943959
290800.0000000    0.1893247
290840.0000000    0.2059290
290880.0000000    0.1974667
290920.0000000    0.1970797
290960.0000000    0.1924206
291000.0000000    0.1993043
291040.0000000    0.1908380
291080.0000000    0.1913595
291120.0000000    0.2014097
291160.0000000    0.2090105
291200.0000000    0.1873829
291240.0000000    0.1996878
291280.0000000    0.2120862
291320.0000000    0.2058821
291360.0000000    0.2134710
291400.0000000    0.2022523
291440.0000000    0.2121140
291480.0000000    0.2124323
291520.0000000    0.2086866
291560.0000000    0.2055891
291600.0000000    0.2050645
291640.0000000    0.2015698
291680.0000000    0.2020389
291720.0000000    0.2040052
291760.0000000    0.1958013
291800.0000000    0.1993178
291840.0000000    0.1904995
291880.0000000    0.2250161
291920.0000000    0.2078563
291960.0000000    0.1935514
292000.0000000    0.1998080
292040.0000000    0.1931031
292080.0000000    0.1902030
292120.0000000    0.2108010
292160.0000000    0.2045810
292200.0000000    0.2150346
292240.0000000    0.2178969
292280.0000000    0.2170318
292320.0000000    0.2112295
292360.0000000    0.2100233
292400.0000000    0.2042191
292440.0000000    0.1996346
292480.0000000    0.2122533
292520.0000000    0.2071869
292560.0000000    0.1968028
292600.0000000    0.2122984
292640.0000000    0.2084633
292680.0000000    0.2094521
292720.0000000    0.1958138
292760.0000000    0.2077112
292800.0000000    0.2069096
292840.0000000    0.2090977
292880.0000000    0.2133887
292920.0000000    0.2120176
292960.0000000    0.1996648
293000.0000000    0.2114476
293040.0000000    0.2074237
293080.0000000    0.2070872
293120.0000000    0.2075125
293160.0000000    0.2052223
293200.0000000    0.2216713
293240.0000000    0.2016647
293280.0000000    0.2020462
293320.0000000    0.1987160
293360.0000000    0.2010461
293400.0000000    0.1968052
293440.0000000    0.2025605
293480.0000000    0.2036622
293520.0000000    0.1906742
293560.0000000    0.1993146
293600.0000000    0.1905086
293640.0000000    0.2137926
293680.0000000    0.2162333
293720.0000000    0.2078641
293760.0000000    0.2055470
293800.0000000    0.2025179
293840.0000000    0.2060366
293880.0000000    0.2120901
293920.0000000    0.2146248
293960.0000000    0.2050078
294000.0000000    0.2025284
294040.0000000    0.2154470
294080.0000000    0.2092569
294120.0000000    0.2224630
294160.0000000    0.2266079
294200.0000000    0.2047625
294240.0000000    0.2054826
294280.0000000    0.2140262
294320.0000000    0.2072194
294360.0000000    0.2162708
294400.0000000    0.2118661
294440.0000000    0.2197308
294480.0000000    0.2173954
294520.0000000    0.2237806
294560.0000000    0.2082074
294600.0000000    0.2326910
294640.0000000    0.2256783
294680.0000000    0.2224944
294720.0000000    0.2247001
294760.0000000    0.2227447
294800.0000000    0.2195445
294840.0000000    0.2076234
294880.0000000    0.2045272
294920.0000000    0.2193873
294960.0000000    0.2194107
295000.0000000    0.2118366
295040.0000000    0.2212396
295080.0000000    0.2240326
295120.0000000    0.2171839
295160.0000000    0.2121928
295200.0000000    0.2096433
295240.0000000    0.2044277
295280.0000000    0.1996401
295320.0000000    0.2068235
295360.0000000    0.2107960
295400.0000000    0.2102154
295440.0000000    0.1956460
295480.0000000    0.1989322
295520.0000000    0.2042531
295560.0000000    0.2090602
295600.0000000    0.1980977
295640.0000000    0.2057323
295680.0000000    0.1888474
295720.0000000    0.2049573
295760.0000000    0.2086500
295800.0000000    0.2011028
295840.0000000    0.1933778
295880.0000000    0.2035279
295920.0000000    0.2187726
295960.0000000    0.2087506
296000.0000000    0.2105424
296040.0000000    0.1995361
296080.0000000    0.2096076
296120.0000000    0.2233665
296160.0000000    0.2122132
296200.0000000    0.2081737
296240.0000000    0.2057973
296280.0000000    0.2160348
296320.0000000    0.2167824
296360.0000000    0.2192741
296400.0000000    0.2153131
296440.0000000    0.2191144
296480.0000000    0.2255435
296520.0000000    0.2239187
296560.0000000    0.2249132
296600.0000000    0.2223333
296640.0000000    0.2250161
296680.0000000    0.2151552
296720.0000000    0.2044930
296760.0000000    0.2011442
296800.0000000    0.1962378
296840.0000000    0.2077188
296880.0000000    0.2166641
296920.0000000    0.2150116
296960.0000000    0.2311530
297000.0000000    0.2256311
297040.0000000    0.2083296
297080.0000000    0.2091479
297120.0000000    0.2228171
297160.0000000    0.2131938
297200.0000000    0.2261202
297240.0000000    0.2057343
297280.0000000    0.2142628
297320.0000000    0.2170621
297360.0000000    0.1918166
297400.0000000    0.2293490
297440.0000000    0.2183804
297480.0000000    0.2190305
297520.0000000    0.2152697
297560.0000000    0.2062123
297600.0000000    0.2111325
297640.0000000    0.2149389
297680.0000000    0.2129959
297720.0000000    0.2111521
297760.0000000    0.2126571
297800.0000000    0.2139740
297840.0000000    0.2186329
297880.0000000    0.2312253
297920.0000000    0.2317451
297960.0000000    0.2181589
298000.0000000    0.2256950
298040.0000000    0.2130600
298080.0000000    0.2140635
298120.0000000    0.2084120
298160.0000000    0.2011669
298200.0000000    0.2177919
298240.0000000    0.1968391
298280.0000000    0.1953425
298320.0000000    0.1983041
298360.0000000    0.2102046
298400.0000000    0.2105380
298440.0000000    0.2135415
298480.0000000    0.2083583
298520.0000000    0.2172494
298560.0000000    0.2087081
298600.0000000    0.2096574
298640.0000000    0.2105573
298680.0000000    0.1973757
298720.0000000    0.2123227
298760.0000000    0.2210423
298800.0000000    0.2102729
298840.0000000    0.1977959
298880.0000000    0.2022131
298920.0000000    0.1991981
298960.0000000    0.2021899
299000.0000000    0.1984221
299040.0000000    0.1878446
299080.0000000    0.2086428
299120.0000000    0.2020378
299160.0000000    0.2017209
299200.0000000    0.2070937
299240.0000000    0.2043605
299280.0000000    0.2065554
299320.0000000    0.2025750
299360.0000000    0.1905226
299400.0000000    0.2192228
299440.0000000    0.2095835
299480.0000000    0.2007651
299520.0000000    0.2097703
299560.0000000    0.1977874
299600.0000000    0.1862862
299640.0000000    0.2067074
299680.0000000    0.2004432
299720.0000000    0.1877961
299760.0000000    0.2090571
299800.0000000    0.2130870
299840.0000000    0.2060730
299880.0000000    0.2114040
299920.0000000    0.2025356
299960.0000000    0.2055563
300000.0000000    0.2203812
300040.0000000    0.2067568
300080.0000000    0.2236588
300120.0000000    0.2072169
300160.0000000    0.1939958
300200.0000000    0.1891717
300240.0000000    0.2013344
300280.0000000    0.1939960
300320.0000000    0.2113686
300360.0000000    0.1946465
300400.0000000    0.1976886
300440.0000000    0.2083735
300480.0000000    0.2058208
300520.0000000    0.2203962
300560.0000000    0.2025434
300600.0000000    0.1948962
300640.0000000    0.1997960
300680.0000000    0.1954561
300720.0000000    0.2026595
300760.0000000    0.1801029
300800.0000000    0.1907850
300840.0000000    0.1916748
300880.0000000    0.1996925
300920.0000000    0.1873102
300960.0000000    0.1931812
301000.0000000    0.1954910
301040.0000000    0.2095956
301080.0000000    0.2094570
301120.0000000    0.2135257
301160.0000000    0.2125162
301200.0000000    0.2232235
301240.0000000    0.1949151
301280.0000000    0.2101684
301320.0000000    0.2016255
301360.0000000    0.2136036
301400.0000000    0.1913371
301440.0000000    0.1981281
301480.0000000    0.2018284
301520.0000000    0.2104112
301560.0000000    0.1982586
301600.0000000    0.1985494
301640.0000000    0.1947960
301680.0000000    0.1754899
301720.0000000    0.1960600
301760.0000000    0.1880345
301800.0000000    0.2023333
301840.0000000    0.1926842
301880.0000000    0.2032631
301920.0000000    0.1987344
301960.0000000    0.2007716
302000.0000000    0.2012065
302040.0000000    0.1894136
302080.0000000    0.2028065
302120.0000000    0.2156073
302160.0000000    0.2140925
302200.0000000    0.2048613
302240.0000000    0.2155213
302280.0000000    0.2189066
302320.0000000    0.2183508
302360.0000000    0.2091691
302400.0000000    0.2108226
302440.0000000    0.2091278
302480.0000000    0.2255442
302520.0000000    0.2217601
302560.0000000    0.2354328
302600.0000000    0.2198151
302640.0000000    0.2299003
302680.0000000    0.2124214
302720.0000000    0.2294162
302760.0000000    0.2227182
302800.0000000    0.2253775
302840.0000000    0.2123010
302880.0000000    0.2428931
302920.0000000    0.2133640
302960.0000000    0.2092244
303000.0000000    0.2103325
303040.0000000    0.2219820
303080.0000000    0.2075693
303120.0000000    0.2117128
303160.0000000    0.2212101
303200.0000000    0.2262148
303240.0000000    0.2277316
303280.0000000    0.2319285
303320.0000000    0.2355245
303360.0000000    0.2269197
303400.0000000    0.2297474
303440.0000000    0.2246005
303480.0000000    0.2222892
303520.0000000    0.2342807
303560.0000000    0.2227821
303600.0000000    0.2196663
303640.0000000    0.2257647
303680.0000000    0.2463408
303720.0000000    0.2275894
303760.0000000    0.2213882
303800.0000000    0.2330813
303840.0000000    0.2270798
303880.0000000    0.2132151
303920.0000000    0.2250039
303960.0000000    0.2383437
304000.0000000    0.2225642
304040.0000000    0.2208078
304080.0000000    0.2279227
304120.0000000    0.2168059
304160.0000000    0.2247248
304200.0000000    0.2160406
304240.0000000    0.2303662
304280.0000000    0.2339810
304320.0000000    0.2276389
304360.0000000    0.2246411
304400.0000000    0.2260943
304440.0000000    0.1990869
304480.0000000    0.2158176
304520.0000000    0.2085352
304560.0000000    0.2194021
304600.0000000    0.2200925
304640.0000000    0.2150913
304680.0000000    0.2231092
304720.0000000    0.2201021
304760.0000000    0.2273661
304800.0000000    0.2191249
304840.0000000    0.2065594
304880.0000000    0.2278160
304920.0000000    0.2136129
304960.0000000    0.2304716
305000.0000000    0.2304492
305040.0000000    0.2183090
305080.0000000    0.2170967
305120.0000000    0.2069254
305160.0000000    0.2207472
305200.0000000    0.2147795
305240.0000000    0.2183356
305280.0000000    0.2033183
305320.0000000    0.2192613
305360.0000000    0.2060235
305400.0000000    0.2201454
305440.0000000    0.2220828
305480.0000000    0.2088851
305520.0000000    0.2044035
305560.0000000    0.2132973
305600.0000000    0.2174464
305640.0000000    0.2049887
305680.0000000    0.2161371
305720.0000000    0.2220235
305760.0000000    0.2127237
305800.0000000    0.2090444
305840.0000000    0.2195055
305880.0000000    0.2199672
305920.0000000    0.2231560
305960.0000000    0.2126888
306000.0000000    0.2023643
306040.0000000    0.2010528
306080.0000000    0.2007408
306120.0000000    0.2087969
306160.0000000    0.2183619
306200.0000000    0.2124143
306240.0000000    0.2077020
306280.0000000    0.2109620
306320.0000000    0.2017013
306360.0000000    0.2084919
306400.0000000    0.2163277
306440.0000000    0.2094257
306480.0000000    0.2201617
306520.0000000    0.2156910
306560.0000000    0.2205803
306600.0000000    0.2137730
306640.0000000    0.2078338
306680.0000000    0.2100642
306720.0000000    0.2061000
306760.0000000    0.2267177
306800.0000000    0.2194593
306840.0000000    0.2134846
306880.0000000    0.2134604
306920.0000000    0.2229116
306960.0000000    0.2019941
307000.0000000    0.2120851
307040.0000000    0.2148720
307080.0000000    0.2046828
307120.0000000    0.2119904
307160.0000000    0.2094400
307200.0000000    0.2102701
307240.0000000    0.2235852
307280.0000000    0.2088669
307320.0000000    0.2038566
307360.0000000    0.2163933
307400.0000000    0.2113732
307440.0000000    0.2174241
307480.0000000    0.1990753
307520.0000000    0.2165370
307560.0000000    0.2211635
307600.0000000    0.2131853
307640.0000000    0.2015233
307680.0000000    0.2032714
307720.0000000    0.2303211
307760.0000000    0.2095539
307800.0000000    0.2357553
307840.0000000    0.2245654
307880.0000000    0.2293390
307920.0000000    0.2166446
307960.0000000    0.2046311
308000.0000000    0.2195036
308040.0000000    0.2066235
308080.0000000    0.2177617
308120.0000000    0.2283542
308160.0000000    0.2213668
308200.0000000    0.2219928
308240.0000000    0.2294468
308280.0000000    0.2370246
308320.0000000    0.2298104
308360.0000000    0.2274447
308400.0000000    0.2214961
308440.0000000    0.2155003
308480.0000000    0.2270016
308520.0000000    0.2186533
308560.0000000    0.2213415
308600.0000000    0.2141790
308640.0000000    0.2296808
308680.0000000    0.2134056
308720.0000000    0.2072645
308760.0000000    0.2142676
308800.0000000    0.2144671
308840.0000000    0.2178233
308880.0000000    0.2194247
308920.0000000    0.2160063
308960.0000000    0.2124574
309000.0000000    0.2223869
309040.0000000    0.2115556
309080.0000000    0.2221546
309120.0000000    0.2121827
309160.0000000    0.2188698
309200.0000000    0.2142334
309240.0000000    0.2271020
309280.0000000    0.2300450
309320.0000000    0.2278323
309360.0000000    0.2370303
309400.0000000    0.2255669
309440.0000000    0.2294775
309480.0000000    0.2265492
309520.0000000    0.2253970
309560.0000000    0.2225561
309600.0000000    0.2297239
309640.0000000    0.2162926
309680.0000000    0.2221256
309720.0000000    0.2320702
309760.0000000    0.2283540
309800.0000000    0.2252033
309840.0000000    0.2241424
309880.0000000    0.2241704
309920.0000000    0.2185464
309960.0000000    0.2139873
310000.0000000    0.2098551
310040.0000000    0.2311564
310080.0000000    0.2256487
310120.0000000    0.2229005
310160.0000000    0.2332039
310200.0000000    0.2299141
310240.0000000    0.2252689
310280.0000000    0.2162680
310320.0000000    0.2216664
310360.0000000    0.2168529
310400.0000000    0.2074845
310440.0000000    0.2130644
310480.0000000    0.2115570
310520.0000000    0.2247166
310560.0000000    0.2080807
310600.0000000    0.2082238
310640.0000000    0.2089117
310680.0000000    0.2255494
310720.0000000    0.2159308
310760.0000000    0.2136379
310800.0000000    0.2097346
310840.0000000    0.2137959
310880.0000000    0.2121938
310920.0000000    0.2246984
310960.0000000    0.2091562
311000.0000000    0.2087491
311040.0000000    0.2244759
311080.0000000    0.2123687
311120.0000000    0.2153022
311160.0000000    0.2217103
311200.0000000    0.2079113
311240.0000000    0.2089082
311280.0000000    0.2147020
311320.0000000    0.2084355
311360.0000000    0.2171131
311400.0000000    0.2063013
311440.0000000    0.2050236
311480.0000000    0.2125978
311520.0000000    0.2134990
311560.0000000    0.2109388
311600.0000000    0.2083741
311640.0000000    0.2094181
311680.0000000    0.2127068
311720.0000000    0.2014597
311760.0000000    0.2109992
311800.0000000    0.2174261
311840.0000000    0.2158776
311880.0000000    0.2157334
311920.0000000    0.2138693
311960.0000000    0.2133965
312000.0000000    0.2343647
312040.0000000    0.2051797
312080.0000000    0.2126731
312120.0000000    0.2350412
312160.0000000    0.2238780
312200.0000000    0.2254729
312240.0000000    0.2179497
312280.0000000    0.2162352
312320.0000000    0.2239360
312360.0000000    0.2103215
312400.0000000    0.2175369
312440.0000000    0.2181133
312480.0000000    0.2214097
312520.0000000    0.2093022
312560.0000000    0.2236311
312600.0000000    0.2153551
312640.0000000    0.2216495
312680.0000000    0.2153185
312720.0000000    0.2108650
312760.0000000    0.2068022
312800.0000000    0.2134495
312840.0000000    0.2220410
312880.0000000    0.2036801
312920.0000000    0.2095176
312960.0000000    0.2205273
313000.0000000    0.2035744
313040.0000000    0.2021432
313080.0000000    0.2171724
313120.0000000    0.2115157
313160.0000000    0.2058856
313200.0000000    0.2069938
313240.0000000    0.2007735
313280.0000000    0.2100667
313320.0000000    0.2083161
313360.0000000    0.2072324
313400.0000000    0.2170887
313440.0000000    0.2219262
313480.0000000    0.2190123
313520.0000000    0.2209043
313560.0000000    0.2045158
313600.0000000    0.2155520
313640.0000000    0.1922672
313680.0000000    0.2041859
313720.0000000    0.2260982
313760.0000000    0.2155302
313800.0000000    0.2276029
313840.0000000    0.2166698
313880.0000000    0.2267590
313920.0000000    0.2254064
313960.0000000    0.2140334
314000.0000000    0.2179432
314040.0000000    0.2168396
314080.0000000    0.2135025
314120.0000000    0.2186968
314160.0000000    0.2124865
314200.0000000    0.2106088
314240.0000000    0.2106579
314280.0000000    0.2136962
314320.0000000    0.2208944
314360.0000000    0.2099029
314400.0000000    0.2172370
314440.0000000    0.2179973
314480.0000000    0.2081149
314520.0000000    0.2226924
314560.0000000    0.2177572
314600.0000000    0.2129893
314640.0000000    0.2211639
314680.0000000    0.2323427
314720.0000000    0.2303730
314760.0000000    0.2253675
314800.0000000    0.2188505
314840.0000000    0.2282086
314880.0000000    0.2118343
314920.0000000    0.2166119
314960.0000000    0.2213106
315000.0000000    0.2267486
315040.0000000    0.2169282
315080.0000000    0.2274904
315120.0000000    0.2252898
315160.0000000    0.2191864
315200.0000000    0.2219342
315240.0000000    0.2353326
315280.0000000    0.2247227
315320.0000000    0.2247877
315360.0000000    0.2202042
315400.0000000    0.2393944
315440.0000000    0.2223204
315480.0000000    0.2170663
315520.0000000    0.2321443
315560.0000000    0.2343468
315600.0000000    0.2195560
315640.0000000    0.2174484
315680.0000000    0.2191716
315720.0000000    0.2232789
315760.0000000    0.2156383
315800.0000000    0.2188338
315840.0000000    0.2208675
315880.0000000    0.2236763
315920.0000000    0.2187902
315960.0000000    0.2264000
316000.0000000    0.2262166
316040.0000000    0.2233222
316080.0000000    0.2312696
316120.0000000    0.2287906
316160.0000000    0.2315090
316200.0000000    0.2285470
316240.0000000    0.2210430
316280.0000000    0.2229523
316320.0000000    0.2254407
316360.0000000    0.2317206
316400.0000000    0.2223850
316440.0000000    0.2326630
316480.0000000    0.2295161
316520.0000000    0.2288398
316560.0000000    0.2223308
316600.0000000    0.2235106
316640.0000000    0.2312163
316680.0000000    0.2345516
316720.0000000    0.2315396
316760.0000000    0.2339655
316800.0000000    0.2219396
316840.0000000    0.2433037
316880.0000000    0.2196164
316920.0000000    0.2201681
316960.0000000    0.2253075
317000.0000000    0.2210891
317040.0000000    0.2407966
317080.0000000    0.2316111
317120.0000000    0.2346826
317160.0000000    0.2410022
317200.0000000    0.2325916
317240.0000000    0.2424771
317280.0000000    0.2335943
317320.0000000    0.2357191
317360.0000000    0.2425038
317400.0000000    0.2227552
317440.0000000    0.2503843
317480.0000000    0.2330775
317520.0000000    0.2210843
317560.0000000    0.2320403
317600.0000000    0.2383352
317640.0000000    0.2428561
317680.0000000    0.2283164
317720.0000000    0.2242871
317760.0000000    0.2271686
317800.0000000    0.2226997
317840.0000000    0.2353648
317880.0000000    0.2240412
317920.0000000    0.2387144
317960.0000000    0.2398626
318000.0000000    0.2418034
318040.0000000    0.2491433
318080.0000000    0.2557124
318120.0000000    0.2406367
318160.0000000    0.2639865
318200.0000000    0.2550732
318240.0000000    0.2358945
318280.0000000    0.2371586
318320.0000000    0.2380860
318360.0000000    0.2452836
318400.0000000    0.2446999
318440.0000000    0.2380197
318480.0000000    0.2306467
318520.0000000    0.2388419
318560.0000000    0.2362778
318600.0000000    0.2439258
318640.0000000    0.2335522
318680.0000000    0.2352337
318720.0000000    0.2268688
318760.0000000    0.2306009
318800.0000000    0.2382719
318840.0000000    0.2333995
318880.0000000    0.2420073
318920.0000000    0.2447290
318960.0000000    0.2407918
319000.0000000    0.2346354
319040.0000000    0.2265758
319080.0000000    0.2247367
319120.0000000    0.2289964
319160.0000000    0.2281339
319200.0000000    0.2347058
319240.0000000    0.2436586
319280.0000000    0.2422583
319320.0000000    0.2287440
319360.0000000    0.2311690
319400.0000000    0.2492000
319440.0000000    0.2334743
319480.0000000    0.2346940
319520.0000000    0.2331016
319560.0000000    0.2407095
319600.0000000    0.2303478
319640.0000000    0.2371888
319680.0000000    0.2433397
319720.0000000    0.2534716
319760.0000000    0.2340518
319800.0000000    0.2505131
319840.0000000    0.2420543
319880.0000000    0.2363998
319920.0000000    0.2272349
319960.0000000    0.2296339
320000.0000000    0.2387383
320040.0000000    0.2326704
320080.0000000    0.2419144
320120.0000000    0.2332705
320160.0000000    0.2329492
320200.0000000    0.2326042
320240.0000000    0.2333675
320280.0000000    0.2389733
320320.0000000    0.2431287
320360.0000000    0.2348741
320400.0000000    0.2269815
320440.0000000    0.2361564
320480.0000000    0.2324037
320520.0000000    0.2418369
320560.0000000    0.2212072
320600.0000000    0.2348258
320640.0000000    0.2212847
320680.0000000    0.2518797
320720.0000000    0.2378384
320760.0000000    0.2469756
320800.0000000    0.2474772
320840.0000000    0.2410802
320880.0000000    0.2347282
320920.0000000    0.2468277
320960.0000000    0.2389827
321000.0000000    0.2568257
321040.0000000    0.2420198
321080.0000000    0.2640867
321120.0000000    0.2383522
321160.0000000    0.2439566
321200.0000000    0.2423715
321240.0000000    0.2391454
321280.0000000    0.2393373
321320.0000000    0.2392811
321360.0000000    0.2438807
321400.0000000    0.2360729
321440.0000000    0.2356867
321480.0000000    0.2379598
321520.0000000    0.2523515
321560.0000000    0.2365764
321600.0000000    0.2416517
321640.0000000    0.2355645
321680.0000000    0.2337342
321720.0000000    0.2327294
321760.0000000    0.2511310
321800.0000000    0.2495165
321840.0000000    0.2331959
321880.0000000    0.2286208
321920.0000000    0.2399818
321960.0000000    0.2386885
322000.0000000    0.2233970
322040.0000000    0.2405621
322080.0000000    0.2224050
322120.0000000    0.2214859
322160.0000000    0.2356903
322200.0000000    0.2392752
322240.0000000    0.2343708
322280.0000000    0.2419533
322320.0000000    0.2283265
322360.0000000    0.2265747
322400.0000000    0.2450581
322440.0000000    0.2313262
322480.0000000    0.2326952
322520.0000000    0.2330165
322560.0000000    0.2372181
322600.0000000    0.2490506
322640.0000000    0.2463614
322680.0000000    0.2379670
322720.0000000    0.2472717
322760.0000000    0.2373150
322800.0000000    0.2247297
322840.0000000    0.2414106
322880.0000000    0.2393309
322920.0000000    0.2341015
322960.0000000    0.2348694
323000.0000000    0.2371373
323040.0000000    0.2316766
323080.0000000    0.2371456
323120.0000000    0.2342104
323160.0000000    0.2371215
323200.0000000    0.2342360
323240.0000000    0.2226408
323280.0000000    0.2288984
323320.0000000    0.2259154
323360.0000000    0.2267163
323400.0000000    0.2193938
323440.0000000    0.2144742
323480.0000000    0.2289578
323520.0000000    0.2139262
323560.0000000    0.2289458
323600.0000000    0.2215624
323640.0000000    0.2176681
323680.0000000    0.2239514
323720.0000000    0.2295403
323760.0000000    0.2244144
323800.0000000    0.2343645
323840.0000000    0.2407746
323880.0000000    0.2327496
323920.0000000    0.2300712
323960.0000000    0.2264797
324000.0000000    0.2211403
324040.0000000    0.2254874
324080.0000000    0.2286495
324120.0000000    0.2265583
324160.0000000    0.2297855
324200.0000000    0.2303485
324240.0000000    0.2275422
324280.0000000    0.2359001
324320.0000000    0.2391032
324360.0000000    0.2340387
324400.0000000    0.2409825
324440.0000000    0.2311558
324480.0000000    0.2401221
324520.0000000    0.2348940
324560.0000000    0.2349782
324600.0000000    0.2376094
324640.0000000    0.2252404
324680.0000000    0.2352170
324720.0000000    0.2384326
324760.0000000    0.2228377
324800.0000000    0.2348875
324840.0000000    0.2306810
324880.0000000    0.2399692
324920.0000000    0.2448670
324960.0000000    0.2356641
325000.0000000    0.2224311
325040.0000000    0.2364829
325080.0000000    0.2334295
325120.0000000    0.2263341
325160.0000000    0.2246444
325200.0000000    0.2388114
325240.0000000    0.2431853
325280.0000000    0.2298087
325320.0000000    0.2342619
325360.0000000    0.2311850
325400.0000000    0.2310839
325440.0000000    0.2321853
325480.0000000    0.2280454
325520.0000000    0.2288012
325560.0000000    0.2282533
325600.0000000    0.2413909
325640.0000000    0.2414188
325680.0000000    0.2303494
325720.0000000    0.2397369
325760.0000000    0.2331736
325800.0000000    0.2351535
325840.0000000    0.2380205
325880.0000000    0.2404388
325920.0000000    0.2375996
325960.0000000    0.2403632
326000.0000000    0.2319389
326040.0000000    0.2264683
326080.0000000    0.2434225
326120.0000000    0.2289240
326160.0000000    0.2247062
326200.0000000    0.2310089
326240.0000000    0.2259757
326280.0000000    0.2219401
326320.0000000    0.2270427
326360.0000000    0.2270728
326400.0000000    0.2270029
326440.0000000    0.2335286
326480.0000000    0.2383983
326520.0000000    0.2318162
326560.0000000    0.2286576
326600.0000000    0.2337316
326640.0000000    0.2326900
326680.0000000    0.2323952
326720.0000000    0.2480316
326760.0000000    0.2402499
326800.0000000    0.2299977
326840.0000000    0.2167762
326880.0000000    0.2308655
326920.0000000    0.2385439
326960.0000000    0.2376687
327000.0000000    0.2218835
327040.0000000    0.2281618
327080.0000000    0.2351014
327120.0000000    0.2299844
327160.0000000    0.2302984
327200.0000000    0.2327611
327240.0000000    0.2287997
327280.0000000    0.2199215
327320.0000000    0.2249838
327360.0000000    0.2323690
327400.0000000    0.2401055
327440.0000000    0.2264974
327480.0000000    0.2179376
327520.0000000    0.2186460
327560.0000000    0.2297249
327600.0000000    0.2296635
327640.0000000    0.2206490
327680.0000000    0.2187563
327720.0000000    0.2257784
327760.0000000    0.2324694
327800.0000000    0.2205060
327840.0000000    0.2399515
327880.0000000    0.2285852
327920.0000000    0.2460297
327960.0000000    0.2350438
328000.0000000    0.2331066
328040.0000000    0.2254823
328080.0000000    0.2305985
328120.0000000    0.2328178
328160.0000000    0.2306323
328200.0000000    0.2253066
328240.0000000    0.2282845
328280.0000000    0.2175288
328320.0000000    0.2311219
328360.0000000    0.2185479
328400.0000000    0.2268870
328440.0000000    0.2431447
328480.0000000    0.2185680
328520.0000000    0.2286568
328560.0000000    0.2194647
328600.0000000    0.2414574
328640.0000000    0.2422470
328680.0000000    0.2258209
328720.0000000    0.2139118
328760.0000000    0.2372058
328800.0000000    0.2313204
328840.0000000    0.2236837
328880.0000000    0.2288866
328920.0000000    0.2298091
328960.0000000    0.2404157
329000.0000000    0.2401344
329040.0000000    0.2348286
329080.0000000    0.2351111
329120.0000000    0.2361074
329160.0000000    0.2322534
329200.0000000    0.2353052
329240.0000000    0.2213198
329280.0000000    0.2272954
329320.0000000    0.2294731
329360.0000000    0.2286586
329400.0000000    0.2322550
329440.0000000    0.2274804
329480.0000000    0.2283773
329520.0000000    0.2221595
329560.0000000    0.2274708
329600.0000000    0.2198266
329640.0000000    0.2258984
329680.0000000    0.2300532
329720.0000000    0.2259064
329760.0000000    0.2278932
329800.0000000    0.2292288
329840.0000000    0.2352143
329880.0000000    0.2307304
329920.0000000    0.2281199
329960.0000000    0.2298110
330000.0000000    0.2373052
330040.0000000    0.2142421
330080.0000000    0.2247363
330120.0000000    0.2367176
330160.0000000    0.2327569
330200.0000000    0.2432215
330240.0000000    0.2475931
330280.0000000    0.2304785
330320.0000000    0.2254929
330360.0000000    0.2312209
330400.0000000    0.2195962
330440.0000000    0.2469292
330480.0000000    0.2320157
330520.0000000    0.2366004
330560.0000000    0.2354545
330600.0000000    0.2302393
330640.0000000    0.2261868
330680.0000000    0.2307807
330720.0000000    0.2291079
330760.0000000    0.2327178
330800.0000000    0.2308674
330840.0000000    0.2489940
330880.0000000    0.2238789
330920.0000000    0.2296280
330960.0000000    0.2324904
331000.0000000    0.2266073
331040.0000000    0.2384755
331080.0000000    0.2479760
331120.0000000    0.2514881
331160.0000000    0.2414087
331200.0000000    0.2352348
331240.0000000    0.2491682
331280.0000000    0.2347022
331320.0000000    0.2336807
331360.0000000    0.2461324
331400.0000000    0.2397446
331440.0000000    0.2397880
331480.0000000    0.2398772
331520.0000000    0.2398784
331560.0000000    0.2316201
331600.0000000    0.2318986
331640.0000000    0.2305980
331680.0000000    0.2390058
331720.0000000    0.2386125
331760.0000000    0.2284217
331800.0000000    0.2342771
331840.0000000    0.2226577
331880.0000000    0.2322451
331920.0000000    0.2376724
331960.0000000    0.2416647
332000.0000000    0.2479525
332040.0000000    0.2352101
332080.0000000    0.2131572
332120.0000000    0.2296327
332160.0000000    0.2323499
332200.0000000    0.2293858
332240.0000000    0.2369781
332280.0000000    0.2406421
332320.0000000    0.2339978
332360.0000000    0.2314771
332400.0000000    0.2484996
332440.0000000    0.2463894
332480.0000000    0.2393956
332520.0000000    0.2425572
332560.0000000    0.2282915
332600.0000000    0.2355474
332640.0000000    0.2175534
332680.0000000    0.2291153
332720.0000000    0.2319979
332760.0000000    0.2205532
332800.0000000    0.2176198
332840.0000000    0.2373764
332880.0000000    0.2320071
332920.0000000    0.2358220
332960.0000000    0.2419679
333000.0000000    0.2373615
333040.0000000    0.2359921
333080.0000000    0.2356196
333120.0000000    0.2423783
333160.0000000    0.2502660
333200.0000000    0.2277904
333240.0000000    0.2502452
333280.0000000    0.2426708
333320.0000000    0.2432359
333360.0000000    0.2392117
333400.0000000    0.2319886
333440.0000000    0.2459027
333480.0000000    0.2346816
333520.0000000    0.2275230
333560.0000000    0.2372809
333600.0000000    0.2316168
333640.0000000    0.2423860
333680.0000000    0.2399117
333720.0000000    0.2280940
333760.0000000    0.2311249
333800.0000000    0.2348496
333840.0000000    0.2431690
333880.0000000    0.2311182
333920.0000000    0.2340780
333960.0000000    0.2362729
334000.0000000    0.2311343
334040.0000000    0.2363960
334080.0000000    0.2322774
334120.0000000    0.2345153
334160.0000000    0.2242794
334200.0000000    0.2325434
334240.0000000    0.2345428
334280.0000000    0.2228537
334320.0000000    0.2311346
334360.0000000    0.2260801
334400.0000000    0.2399852
334440.0000000    0.2352341
334480.0000000    0.2222488
334520.0000000    0.2357725
334560.0000000    0.2262224
334600.0000000    0.2225396
334640.0000000    0.2325391
334680.0000000    0.2291534
334720.0000000    0.2499475
334760.0000000    0.2421458
334800.0000000    0.2537951
334840.0000000    0.2349353
334880.0000000    0.2328647
334920.0000000    0.2206088
334960.0000000    0.2444362
335000.0000000    0.2335389
335040.0000000    0.2334172
335080.0000000    0.2460449
335120.0000000    0.2299497
335160.0000000    0.2239991
335200.0000000    0.2325003
335240.0000000    0.2188488
335280.0000000    0.2300000
335320.0000000    0.2501914
335360.0000000    0.2347894
335400.0000000    0.2215170
335440.0000000    0.2176040
335480.0000000    0.2248306
335520.0000000    0.2235194
335560.0000000    0.2152102
335600.0000000    0.2204647
335640.0000000    0.2161981
335680.0000000    0.2124873
335720.0000000    0.2215680
335760.0000000    0.2184740
335800.0000000    0.2191665
335840.0000000    0.2311379
335880.0000000    0.2251915
335920.0000000    0.2271025
335960.0000000    0.2198614
336000.0000000    0.2225175
336040.0000000    0.2198433
336080.0000000    0.2225690
336120.0000000    0.2152669
336160.0000000    0.2186807
336200.0000000    0.2062227
336240.0000000    0.2124440
336280.0000000    0.2130087
336320.0000000    0.2187274
336360.0000000    0.2231060
336400.0000000    0.2145555
336440.0000000    0.2127847
336480.0000000    0.2032811
336520.0000000    0.2097992
336560.0000000    0.2199543
336600.0000000    0.2097005
336640.0000000    0.2180251
336680.0000000    0.2016320
336720.0000000    0.2169877
336760.0000000    0.2167223
336800.0000000    0.2089387
336840.0000000    0.2122895
336880.0000000    0.2093979
336920.0000000    0.2141679
336960.0000000    0.2182037
337000.0000000    0.2170537
337040.0000000    0.2027265
337080.0000000    0.2073993
337120.0000000    0.2103748
337160.0000000    0.2203395
337200.0000000    0.2093067
337240.0000000    0.2115124
337280.0000000    0.2115977
337320.0000000    0.2140926
337360.0000000    0.2076207
337400.0000000    0.2082665
337440.0000000    0.2273523
337480.0000000    0.2114192
337520.0000000    0.2134501
337560.0000000    0.2128247
337600.0000000    0.2104319
337640.0000000    0.2124161
337680.0000000    0.2247116
337720.0000000    0.2190011
337760.0000000    0.2078208
337800.0000000    0.2133621
337840.0000000    0.2146128
337880.0000000    0.1906915
337920.0000000    0.1943718
337960.0000000    0.2017167
338000.0000000    0.2078088
338040.0000000    0.2173312
338080.0000000    0.2114626
338120.0000000    0.2182441
338160.0000000    0.2245668
338200.0000000    0.2157556
338240.0000000    0.2132210
338280.0000000    0.2147135
338320.0000000    0.2114628
338360.0000000    0.2106764
338400.0000000    0.2112640
338440.0000000    0.2215680
338480.0000000    0.2098501
338520.0000000    0.2122567
338560.0000000    0.2307696
338600.0000000    0.2148061
338640.0000000    0.2278876
338680.0000000    0.2123390
338720.0000000    0.2211943
338760.0000000    0.2427407
338800.0000000    0.2161296
338840.0000000    0.2335751
338880.0000000    0.2236203
338920.0000000    0.2143153
338960.0000000    0.2241462
339000.0000000    0.2261734
339040.0000000    0.2225031
339080.0000000    0.2250417
339120.0000000    0.2178746
339160.0000000    0.2183092
339200.0000000    0.2168632
339240.0000000    0.2159714
339280.0000000    0.2219077
339320.0000000    0.2014873
339360.0000000    0.2177062
339400.0000000    0.2283886
339440.0000000    0.2150812
339480.0000000    0.2330675
339520.0000000    0.2248813
339560.0000000    0.2132849
339600.0000000    0.2193549
339640.0000000    0.2136818
339680.0000000    0.2087483
339720.0000000    0.2331605
339760.0000000    0.2117457
339800.0000000    0.2055595
339840.0000000    0.2198459
339880.0000000    0.2165444
339920.0000000    0.2284192
339960.0000000    0.2139769
340000.0000000    0.2129594
340040.0000000    0.2204691
340080.0000000    0.2037235
340120.0000000    0.2148325
340160.0000000    0.2146037
340200.0000000    0.2004407
340240.0000000    0.2184712
340280.0000000    0.2078230
340320.0000000    0.2192955
340360.0000000    0.2132900
340400.0000000    0.2218432
340440.0000000    0.2056493
340480.0000000    0.2122442
340520.0000000    0.2152054
340560.0000000    0.2099921
340600.0000000    0.2102666
340640.0000000    0.2178145
340680.0000000    0.2143594
340720.0000000    0.2171601
340760.0000000    0.2214862
340800.0000000    0.2177491
340840.0000000    0.2137099
340880.0000000    0.2114783
340920.0000000    0.2349363
340960.0000000    0.2128607
341000.0000000    0.2147623
341040.0000000    0.2200387
341080.0000000    0.2244591
341120.0000000    0.2100343
341160.0000000    0.2121757
341200.0000000    0.2042138
341240.0000000    0.2156216
341280.0000000    0.2118667
341320.0000000    0.2258293
341360.0000000    0.2292093
341400.0000000    0.2126873
341440.0000000    0.2186712
341480.0000000    0.2303328
341520.0000000    0.2348832
341560.0000000    0.2230573
341600.0000000    0.2239949
341640.0000000    0.2360905
341680.0000000    0.2298729
341720.0000000    0.2350360
341760.0000000    0.2312921
341800.0000000    0.2303802
341840.0000000    0.2460368
341880.0000000    0.2366865
341920.0000000    0.2318476
341960.0000000    0.2345369
342000.0000000    0.2342927
342040.0000000    0.2407683
342080.0000000    0.2327054
342120.0000000    0.2265974
342160.0000000    0.2283886
342200.0000000    0.2302974
342240.0000000    0.2286506
342280.0000000    0.2238115
342320.0000000    0.2369430
342360.0000000    0.2373716
342400.0000000    0.2342119
342440.0000000    0.2395229
342480.0000000    0.2227103
342520.0000000    0.2159775
342560.0000000    0.2399644
342600.0000000    0.2321830
342640.0000000    0.2371840
342680.0000000    0.2277040
342720.0000000    0.2143824
342760.0000000    0.2132154
342800.0000000    0.2249164
342840.0000000    0.2250561
342880.0000000    0.2248049
342920.0000000    0.2150584
342960.0000000    0.2263133
343000.0000000    0.2263640
343040.0000000    0.2267477
343080.0000000    0.2119254
343120.0000000    0.2217871
343160.0000000    0.2284033
343200.0000000    0.2256823
343240.0000000    0.2313762
343280.0000000    0.2295337
343320.0000000    0.2211871
343360.0000000    0.2217327
343400.0000000    0.2241124
343440.0000000    0.2184618
343480.0000000    0.2295380
343520.0000000    0.2228180
343560.0000000    0.2211141
343600.0000000    0.2185764
343640.0000000    0.2320673
343680.0000000    0.2189014
343720.0000000    0.2156059
343760.0000000    0.2261158
343800.0000000    0.2199905
343840.0000000    0.2311651
343880.0000000    0.2266174
343920.0000000    0.2227997
343960.0000000    0.2321130
344000.0000000    0.2161916
344040.0000000    0.2265795
344080.0000000    0.2362984
344120.0000000    0.2301858
344160.0000000    0.2320957
344200.0000000    0.2286198
344240.0000000    0.2243096
344280.0000000    0.2342214
344320.0000000    0.2292542
344360.0000000    0.2245977
344400.0000000    0.2383028
344440.0000000    0.2190945
344480.0000000    0.2257289
344520.0000000    0.2214496
344560.0000000    0.2332431
344600.0000000    0.2074487
344640.0000000    0.2113142
344680.0000000    0.2180730
344720.0000000    0.2161782
344760.0000000    0.2141190
344800.0000000    0.2056254
344840.0000000    0.2149000
344880.0000000    0.2200615
344920.0000000    0.2011558
344960.0000000    0.2224014
345000.0000000    0.2283127
345040.0000000    0.2132964
345080.0000000    0.2209906
345120.0000000    0.2271409
345160.0000000    0.2291818
345200.0000000    0.2201489
345240.0000000    0.2211035
345280.0000000    0.2262223
345320.0000000    0.2228943
345360.0000000    0.2248974
345400.0000000    0.2281143
345440.0000000    0.2298280
345480.0000000    0.2322224
345520.0000000    0.2320940
345560.0000000    0.2276344
345600.0000000    0.2171998
345640.0000000    0.2375825
345680.0000000    0.2328493
345720.0000000    0.2315447
345760.0000000    0.2317144
345800.0000000    0.2305768
345840.0000000    0.2413166
345880.0000000    0.2356181
345920.0000000    0.2314884
345960.0000000    0.2251028
346000.0000000    0.2423450
346040.0000000    0.2251778
346080.0000000    0.2303201
346120.0000000    0.2318773
346160.0000000    0.2389411
346200.0000000    0.2383247
346240.0000000    0.2341026
346280.0000000    0.2577117
346320.0000000    0.2374546
346360.0000000    0.2440630
346400.0000000    0.2261992
346440.0000000    0.2332268
346480.0000000    0.2398378
346520.0000000    0.2365946
346560.0000000    0.2275310
346600.0000000    0.2293336
346640.0000000    0.2280435
346680.0000000    0.2215351
346720.0000000    0.2289909
346760.0000000    0.2362346
346800.0000000    0.2250491
346840.0000000    0.2202653
346880.0000000    0.2304454
346920.0000000    0.2232129
346960.0000000    0.2187583
347000.0000000    0.2246338
347040.0000000    0.2287223
347080.0000000    0.2338192
347120.0000000    0.2255564
347160.0000000    0.2154611
347200.0000000    0.2272103
347240.0000000    0.2215843
347280.0000000    0.2275360
347320.0000000    0.2162253
347360.0000000    0.2071144
347400.0000000    0.2172158
347440.0000000    0.2102652
347480.0000000    0.2286660
347520.0000000    0.2302387
347560.0000000    0.2354802
347600.0000000    0.2301668
347640.0000000    0.2368430
347680.0000000    0.2237032
347720.0000000    0.2239448
347760.0000000    0.2261940
347800.0000000    0.2191866
347840.0000000    0.2259684
347880.0000000    0.2224699
347920.0000000    0.2181449
347960.0000000    0.2081728
348000.0000000    0.2019834
348040.0000000    0.2090234
348080.0000000    0.2091321
348120.0000000    0.2070202
348160.0000000    0.2121254
348200.0000000    0.2191337
348240.0000000    0.2085942
348280.0000000    0.2147200
348320.0000000    0.2240392
348360.0000000    0.2094867
348400.0000000    0.2138140
348440.0000000    0.2122975
348480.0000000    0.2176547
348520.0000000    0.2148644
348560.0000000    0.2310921
348600.0000000    0.2077880
348640.0000000    0.2198011
348680.0000000    0.2295537
348720.0000000    0.2111205
348760.0000000    0.2176464
348800.0000000    0.2223540
348840.0000000    0.2140512
348880.0000000    0.2239013
348920.0000000    0.2174507
348960.0000000    0.2188930
349000.0000000    0.2184703
349040.0000000    0.2274264
349080.0000000    0.2227911
349120.0000000    0.2343316
349160.0000000    0.2133083
349200.0000000    0.2106428
349240.0000000    0.1988295
349280.0000000    0.2041412
349320.0000000    0.2257879
349360.0000000    0.2109748
349400.0000000    0.2222479
349440.0000000    0.2074708
349480.0000000    0.1991819
349520.0000000    0.1976992
349560.0000000    0.2156179
349600.0000000    0.2187351
349640.0000000    0.2174997
349680.0000000    0.2168181
349720.0000000    0.2292417
349760.0000000    0.2265425
349800.0000000    0.2196214
349840.0000000    0.2330077
349880.0000000    0.2416869
349920.0000000    0.2366375
349960.0000000    0.2370478
350000.0000000    0.2357551
350040.0000000    0.2266956
350080.0000000    0.2302916
350120.0000000    0.2374299
350160.0000000    0.2362275
350200.0000000    0.2266721
350240.0000000    0.2243034
350280.0000000    0.2255013
350320.0000000    0.2263635
350360.0000000    0.2393632
350400.0000000    0.2301734
350440.0000000    0.2325445
350480.0000000    0.2441683
350520.0000000    0.2456476
350560.0000000    0.2359075
350600.0000000    0.2392390
350640.0000000    0.2414603
350680.0000000    0.2411029
350720.0000000    0.2378800
350760.0000000    0.2380113
350800.0000000    0.2328386
350840.0000000    0.2326583
350880.0000000    0.2355796
350920.0000000    0.2314603
350960.0000000    0.2369318
351000.0000000    0.2258819
351040.0000000    0.2291855
351080.0000000    0.2314652
351120.0000000    0.2262615
351160.0000000    0.2205015
351200.0000000    0.2267308
351240.0000000    0.2214634
351280.0000000    0.2220827
351320.0000000    0.2371254
351360.0000000    0.2262570
351400.0000000    0.2228135
351440.0000000    0.2096723
351480.0000000    0.2079011
351520.0000000    0.2088959
351560.0000000    0.2197177
351600.0000000    0.2261955
351640.0000000    0.2313905
351680.0000000    0.2145168
351720.0000000    0.2292499
351760.0000000    0.2198202
351800.0000000    0.2167077
351840.0000000    0.2309139
351880.0000000    0.2347814
351920.0000000    0.2259871
351960.0000000    0.2319527
352000.0000000    0.2172647
352040.0000000    0.2150369
352080.0000000    0.2012828
352120.0000000    0.2175574
352160.0000000    0.2138196
352200.0000000    0.2037697
352240.0000000    0.1995059
352280.0000000    0.2172100
352320.0000000    0.2087155
352360.0000000    0.2132598
352400.0000000    0.2166134
352440.0000000    0.1991257
352480.0000000    0.2177281
352520.0000000    0.2087122
352560.0000000    0.2122151
352600.0000000    0.2155621
352640.0000000    0.2130136
352680.0000000    0.2295165
352720.0000000    0.2040354
352760.0000000    0.2105533
352800.0000000    0.2260909
352840.0000000    0.2149205
352880.0000000    0.2115338
352920.0000000    0.2153229
352960.0000000    0.2197108
353000.0000000    0.2268918
353040.0000000    0.2174193
353080.0000000    0.2164298
353120.0000000    0.1930741
353160.0000000    0.2019224
353200.0000000    0.2199963
353240.0000000    0.2147359
353280.0000000    0.2144169
353320.0000000    0.2157476
353360.0000000    0.2247506
353400.0000000    0.2114393
353440.0000000    0.2124284
353480.0000000    0.2146223
353520.0000000    0.2235301
353560.0000000    0.2109645
353600.0000000    0.2158534
353640.0000000    0.2095881
353680.0000000    0.2076762
353720.0000000    0.2036250
353760.0000000    0.2172625
353800.0000000    0.2185814
353840.0000000    0.2022784
353880.0000000    0.2128755
353920.0000000    0.2199176
353960.0000000    0.2336049
354000.0000000    0.2158940
354040.0000000    0.2231444
354080.0000000    0.2047095
354120.0000000    0.2166605
354160.0000000    0.2296855
354200.0000000    0.2194356
354240.0000000    0.2101133
354280.0000000    0.2052154
354320.0000000    0.1946170
354360.0000000    0.2122218
354400.0000000    0.2142757
354440.0000000    0.2090135
354480.0000000    0.2168617
354520.0000000    0.2061814
354560.0000000    0.2246519
354600.0000000    0.2395397
354640.0000000    0.2159873
354680.0000000    0.2261488
354720.0000000    0.2023965
354760.0000000    0.2130620
354800.0000000    0.2195293
354840.0000000    0.2216311
354880.0000000    0.2089545
354920.0000000    0.2114902
354960.0000000    0.2057897
355000.0000000    0.2187827
355040.0000000    0.2165322
355080.0000000    0.2183747
355120.0000000    0.2111365
355160.0000000    0.2202804
355200.0000000    0.2129950
355240.0000000    0.2239193
355280.0000000    0.2260000
355320.0000000    0.2177009
355360.0000000    0.2201102
355400.0000000    0.2077855
355440.0000000    0.2065369
355480.0000000    0.2262985
355520.0000000    0.2303863
355560.0000000    0.2143199
355600.0000000    0.2258911
355640.0000000    0.2217229
355680.0000000    0.2444029
355720.0000000    0.2294345
355760.0000000    0.2246119
355800.0000000    0.2279525
355840.0000000    0.2234669
355880.0000000    0.2200182
355920.0000000    0.2270515
355960.0000000    0.2132927
356000.0000000    0.2270977
356040.0000000    0.2161713
356080.0000000    0.2173351
356120.0000000    0.2123175
356160.0000000    0.2087760
356200.0000000    0.2219295
356240.0000000    0.2074075
356280.0000000    0.2090631
356320.0000000    0.2014356
356360.0000000    0.2057918
356400.0000000    0.2123358
356440.0000000    0.2117747
356480.0000000    0.2198735
356520.0000000    0.2163522
356560.0000000    0.2226966
356600.0000000    0.2169271
356640.0000000    0.2081395
356680.0000000    0.2175462
356720.0000000    0.2113218
356760.0000000    0.2139492
356800.0000000    0.2232301
356840.0000000    0.2256828
356880.0000000    0.2352177
356920.0000000    0.2249950
356960.0000000    0.2206136
357000.0000000    0.2101032
357040.0000000    0.2335334
357080.0000000    0.2251045
357120.0000000    0.2228487
357160.0000000    0.2342386
357200.0000000    0.2077464
357240.0000000    0.2267312
357280.0000000    0.2211426
357320.0000000    0.2241219
357360.0000000    0.2304357
357400.0000000    0.2288307
357440.0000000    0.2078584
357480.0000000    0.2221253
357520.0000000    0.2203724
357560.0000000    0.2370006
357600.0000000    0.2297998
357640.0000000    0.2272202
357680.0000000    0.2167964
357720.0000000    0.2196790
357760.0000000    0.1989878
357800.0000000    0.2186578
357840.0000000    0.2178736
357880.0000000    0.2077711
357920.0000000    0.2174911
357960.0000000    0.2074431
358000.0000000    0.2103862
358040.0000000    0.2017868
358080.0000000    0.2107576
358120.0000000    0.2218451
358160.0000000    0.2087334
358200.0000000    0.2178898
358240.0000000    0.2151441
358280.0000000    0.2147625
358320.0000000    0.2212986
358360.0000000    0.2246416
358400.0000000    0.2247290
358440.0000000    0.2239685
358480.0000000    0.2152206
358520.0000000    0.2201584
358560.0000000    0.2090822
358600.0000000    0.2204615
358640.0000000    0.2153780
358680.0000000    0.2167074
358720.0000000    0.2221378
358760.0000000    0.2224398
358800.0000000    0.2276970
358840.0000000    0.2122327
358880.0000000    0.2051146
358920.0000000    0.2081347
358960.0000000    0.2224425
359000.0000000    0.2281558
359040.0000000    0.2338621
359080.0000000    0.2213402
359120.0000000    0.2386419
359160.0000000    0.2264779
359200.0000000    0.2146043
359240.0000000    0.2117355
359280.0000000    0.2220146
359320.0000000    0.2173451
359360.0000000    0.2170451
359400.0000000    0.2232474
359440.0000000    0.2258545
359480.0000000    0.2211398
359520.0000000    0.2220562
359560.0000000    0.2188379
359600.0000000    0.2082712
359640.0000000    0.2290829
359680.0000000    0.2101206
359720.0000000    0.1996893
359760.0000000    0.2127322
359800.0000000    0.2177910
359840.0000000    0.2215104
359880.0000000    0.2296650
359920.0000000    0.2087579
359960.0000000    0.2237607
360000.0000000    0.2073000
360040.0000000    0.2221944
360080.0000000    0.2369158
360120.0000000    0.2185541
360160.0000000    0.2299077
360200.0000000    0.2272653
360240.0000000    0.2137959
360280.0000000    0.2197903
360320.0000000    0.2193471
360360.0000000    0.2311952
360400.0000000    0.2394281
360440.0000000    0.2268384
360480.0000000    0.2342967
360520.0000000    0.2289539
360560.0000000    0.2357205
360600.0000000    0.2249588
360640.0000000    0.2247845
360680.0000000    0.2495721
360720.0000000    0.2300918
360760.0000000    0.2283066
360800.0000000    0.2368435
360840.0000000    0.2315601
360880.0000000    0.2232846
360920.0000000    0.2302407
360960.0000000    0.2478628
361000.0000000    0.2319435
361040.0000000    0.2294964
361080.0000000    0.2240959
361120.0000000    0.2365209
361160.0000000    0.2121550
361200.0000000    0.2223334
361240.0000000    0.2334594
361280.0000000    0.2272546
361320.0000000    0.2330365
361360.0000000    0.2316335
361400.0000000    0.2509367
361440.0000000    0.2279578
361480.0000000    0.2249571
361520.0000000    0.2163375
361560.0000000    0.2333493
361600.0000000    0.2245618
361640.0000000    0.2342568
361680.0000000    0.2316133
361720.0000000    0.2307726
361760.0000000    0.2276537
361800.0000000    0.2439558
361840.0000000    0.2332979
361880.0000000    0.2418051
361920.0000000    0.2376246
361960.0000000    0.2331374
362000.0000000    0.2220064
362040.0000000    0.2241232
362080.0000000    0.2320241
362120.0000000    0.2351104
362160.0000000    0.2392074
362200.0000000    0.2556032
362240.0000000    0.2286431
362280.0000000    0.2512520
362320.0000000    0.2297604
362360.0000000    0.2347935
362400.0000000    0.2288273
362440.0000000    0.2284363
362480.0000000    0.2199854
362520.0000000    0.2317831
362560.0000000    0.2176455
362600.0000000    0.2351718
362640.0000000    0.2288431
362680.0000000    0.2407383
362720.0000000    0.2337258
362760.0000000    0.2406834
362800.0000000    0.2413170
362840.0000000    0.2354856
362880.0000000    0.2371457
362920.0000000    0.2351370
362960.0000000    0.2273978
363000.0000000    0.2408376
363040.0000000    0.2226495
363080.0000000    0.2342291
363120.0000000    0.2396264
363160.0000000    0.2378823
363200.0000000    0.2465405
363240.0000000    0.2354804
363280.0000000    0.2440576
363320.0000000    0.2389427
363360.0000000    0.2272252
363400.0000000    0.2319104
363440.0000000    0.2503208
363480.0000000    0.2496990
363520.0000000    0.2331482
363560.0000000    0.2490727
363600.0000000    0.2527327
363640.0000000    0.2409698
363680.0000000    0.2383297
363720.0000000    0.2493340
363760.0000000    0.2411419
363800.0000000    0.2416157
363840.0000000    0.2403013
363880.0000000    0.2474156
363920.0000000    0.2427696
363960.0000000    0.2510204
364000.0000000    0.2301581
364040.0000000    0.2370035
364080.0000000    0.2421204
364120.0000000    0.2488815
364160.0000000    0.2439131
364200.0000000    0.2491042
364240.0000000    0.2457617
364280.0000000    0.2388094
364320.0000000    0.2412297
364360.0000000    0.2337131
364400.0000000    0.2426141
364440.0000000    0.2336566
364480.0000000    0.2448087
364520.0000000    0.2386035
364560.0000000    0.2440367
364600.0000000    0.2594295
364640.0000000    0.2409473
364680.0000000    0.2519276
364720.0000000    0.2402944
364760.0000000    0.2437773
364800.0000000    0.2452051
364840.0000000    0.2498072
364880.0000000    0.2372334
364920.0000000    0.2226520
364960.0000000    0.2454749
365000.0000000    0.2435566
365040.0000000    0.2478606
365080.0000000    0.2497774
365120.0000000    0.2363396
365160.0000000    0.2287752
365200.0000000    0.2364844
365240.0000000    0.2442438
365280.0000000    0.2495158
365320.0000000    0.2442733
365360.0000000    0.2317225
365400.0000000    0.2214924
365440.0000000    0.2323382
365480.0000000    0.2365314
365520.0000000    0.2284337
365560.0000000    0.2411068
365600.0000000    0.2464555
365640.0000000    0.2339882
365680.0000000    0.2263124
365720.0000000    0.2337469
365760.0000000    0.2210687
365800.0000000    0.2438401
365840.0000000    0.2361372
365880.0000000    0.2389193
365920.0000000    0.2448438
365960.0000000    0.2384125
366000.0000000    0.2389800
366040.0000000    0.2392121
366080.0000000    0.2422138
366120.0000000    0.2332063
366160.0000000    0.2400692
366200.0000000    0.2343799
366240.0000000    0.2266745
366280.0000000    0.2394939
366320.0000000    0.2285379
366360.0000000    0.2386872
366400.0000000    0.2451920
366440.0000000    0.2272103
366480.0000000    0.2334303
366520.0000000    0.2320855
366560.0000000    0.2334942
366600.0000000    0.2263781
366640.0000000    0.2362470
366680.0000000    0.2270525
366720.0000000    0.2273235
366760.0000000    0.2331216
366800.0000000    0.2295899
366840.0000000    0.2327160
366880.0000000    0.2403969
366920.0000000    0.2309533
366960.0000000    0.2331785
367000.0000000    0.2346641
367040.0000000    0.2262838
367080.0000000    0.2300259
367120.0000000    0.2351717
367160.0000000    0.2342626
367200.0000000    0.2560064
367240.0000000    0.2287288
367280.0000000    0.2372444
367320.0000000    0.2211698
367360.0000000    0.2270410
367400.0000000    0.2148157
367440.0000000    0.2216448
367480.0000000    0.2306044
367520.0000000    0.2154709
367560.0000000    0.2162701
367600.0000000    0.2316267
367640.0000000    0.2403278
367680.0000000    0.2278999
367720.0000000    0.2298027
367760.0000000    0.2327230
367800.0000000    0.2158359
367840.0000000    0.2250639
367880.0000000    0.2177323
367920.0000000    0.2389982
367960.0000000    0.2390933
368000.0000000    0.2383760
368040.0000000    0.2447950
368080.0000000    0.2444671
368120.0000000    0.2376687
368160.0000000    0.2322742
368200.0000000    0.2395467
368240.0000000    0.2247169
368280.0000000    0.2300914
368320.0000000    0.2233408
368360.0000000    0.2345967
368400.0000000    0.2317570
368440.0000000    0.2344358
368480.0000000    0.2426615
368520.0000000    0.2304044
368560.0000000    0.2233161
368600.0000000    0.2381366
368640.0000000    0.2165907
368680.0000000    0.2295740
368720.0000000    0.2220550
368760.0000000    0.2306706
368800.0000000    0.2307829
368840.0000000    0.2247363
368880.0000000    0.2266557
368920.0000000    0.2289602
368960.0000000    0.2274050
369000.0000000    0.2225018
369040.0000000    0.2380778
369080.0000000    0.2185634
369120.0000000    0.2299678
369160.0000000    0.2338890
369200.0000000    0.2227709
369240.0000000    0.2244386
369280.0000000    0.2253838
369320.0000000    0.2114868
369360.0000000    0.2260879
369400.0000000    0.2317581
369440.0000000    0.2105917
369480.0000000    0.2227602
369520.0000000    0.2184314
369560.0000000    0.2219889
369600.0000000    0.2172570
369640.0000000    0.2197957
369680.0000000    0.2237648
369720.0000000    0.2162973
369760.0000000    0.2264811
369800.0000000    0.2280637
369840.0000000    0.2287442
369880.0000000    0.2326256
369920.0000000    0.2214773
369960.0000000    0.2253628
370000.0000000    0.2327254
370040.0000000    0.2360277
370080.0000000    0.2226016
370120.0000000    0.2340849
370160.0000000    0.2329757
370200.0000000    0.2414595
370240.0000000    0.2295402
370280.0000000    0.2444707
370320.0000000    0.2306904
370360.0000000    0.2298631
370400.0000000    0.2341848
370440.0000000    0.2420242
370480.0000000    0.2394145
370520.0000000    0.2352137
370560.0000000    0.2314798
370600.0000000    0.2319250
370640.0000000    0.2276527
370680.0000000    0.2400921
370720.0000000    0.2342064
370760.0000000    0.2290454
370800.0000000    0.2226239
370840.0000000    0.2225453
370880.0000000    0.2316946
370920.0000000    0.2129070
370960.0000000    0.2220197
371000.0000000    0.2307306
371040.0000000    0.2272664
371080.0000000    0.2239472
371120.0000000    0.2351702
371160.0000000    0.2101827
371200.0000000    0.2274339
371240.0000000    0.2128527
371280.0000000    0.2205477
371320.0000000    0.2331422
371360.0000000    0.2345954
371400.0000000    0.2266293
371440.0000000    0.2331529
371480.0000000    0.2293934
371520.0000000    0.2221580
371560.0000000    0.2377614
371600.0000000    0.2414953
371640.0000000    0.2387604
371680.0000000    0.2350710
371720.0000000    0.2271762
371760.0000000    0.2292793
371800.0000000    0.2271926
371840.0000000    0.2318952
371880.0000000    0.2307023
371920.0000000    0.2435863
371960.0000000    0.2348947
372000.0000000    0.2334274
372040.0000000    0.2178999
372080.0000000    0.2233789
372120.0000000    0.2419244
372160.0000000    0.2382216
372200.0000000    0.2260859
372240.0000000    0.2252627
372280.0000000    0.2321336
372320.0000000    0.2318624
372360.0000000    0.2369201
372400.0000000    0.2320772
372440.0000000    0.2272176
372480.0000000    0.2243848
372520.0000000    0.2312683
372560.0000000    0.2230318
372600.0000000    0.2370055
372640.0000000    0.2355174
372680.0000000    0.2376809
372720.0000000    0.2208550
372760.0000000    0.2347691
372800.0000000    0.2272777
372840.0000000    0.2191460
372880.0000000    0.2260800
372920.0000000    0.2261509
372960.0000000    0.2505490
373000.0000000    0.2398272
373040.0000000    0.2411707
373080.0000000    0.2376759
373120.0000000    0.2296606
373160.0000000    0.2330872
373200.0000000    0.2407320
373240.0000000    0.2282157
373280.0000000    0.2417251
373320.0000000    0.2295913
373360.0000000    0.2195485
373400.0000000    0.2218181
373440.0000000    0.2337431
373480.0000000    0.2325985
373520.0000000    0.2302325
373560.0000000    0.2311888
373600.0000000    0.2317055
373640.0000000    0.2272754
373680.0000000    0.2214860
373720.0000000    0.2183191
373760.0000000    0.2273220
373800.0000000    0.2268367
373840.0000000    0.2351463
373880.0000000    0.2256379
373920.0000000    0.2375290
373960.0000000    0.2366914
374000.0000000    0.2299325
374040.0000000    0.2245208
374080.0000000    0.2349404
374120.0000000    0.2370039
374160.0000000    0.2247029
374200.0000000    0.2260368
374240.0000000    0.2374659
374280.0000000    0.2241838
374320.0000000    0.2341230
374360.0000000    0.2298133
374400.0000000    0.2336571
374440.0000000    0.2427160
374480.0000000    0.2400386
374520.0000000    0.2392710
374560.0000000    0.2408310
374600.0000000    0.2279396
374640.0000000    0.2319424
374680.0000000    0.2382669
374720.0000000    0.2181966
374760.0000000    0.2201023
374800.0000000    0.2255342
374840.0000000    0.2153169
374880.0000000    0.2294097
374920.0000000    0.2395980
374960.0000000    0.2384022
375000.0000000    0.2356125
375040.0000000    0.2217467
375080.0000000    0.2391528
375120.0000000    0.2267667
375160.0000000    0.2417063
375200.0000000    0.2382984
375240.0000000    0.2525622
375280.0000000    0.2390203
375320.0000000    0.2523566
375360.0000000    0.2360446
375400.0000000    0.2288496
375440.0000000    0.2370872
375480.0000000    0.2346593
375520.0000000    0.2294764
375560.0000000    0.2334352
375600.0000000    0.2392210
375640.0000000    0.2302198
375680.0000000    0.2358507
375720.0000000    0.2393280
375760.0000000    0.2254407
375800.0000000    0.2277152
375840.0000000    0.2435589
375880.0000000    0.2237408
375920.0000000    0.2481980
375960.0000000    0.2294441
376000.0000000    0.2432682
376040.0000000    0.2435056
376080.0000000    0.2361507
376120.0000000    0.2347314
376160.0000000    0.2256504
376200.0000000    0.2205110
376240.0000000    0.2260766
376280.0000000    0.2343336
376320.0000000    0.2211269
376360.0000000    0.2231181
376400.0000000    0.2292925
376440.0000000    0.2366720
376480.0000000    0.2333602
376520.0000000    0.2393605
376560.0000000    0.2324083
376600.0000000    0.2329411
376640.0000000    0.2377410
376680.0000000    0.2369102
376720.0000000    0.2505285
376760.0000000    0.2416020
376800.0000000    0.2331671
376840.0000000    0.2377234
376880.0000000    0.2402126
376920.0000000    0.2433831
376960.0000000    0.2549683
377000.0000000    0.2466030
377040.0000000    0.2465479
377080.0000000    0.2393587
377120.0000000    0.2320777
377160.0000000    0.2306480
377200.0000000    0.2250620
377240.0000000    0.2314499
377280.0000000    0.2344424
377320.0000000    0.2396222
377360.0000000    0.2499329
377400.0000000    0.2239132
377440.0000000    0.2377317
377480.0000000    0.2285794
377520.0000000    0.2371901
377560.0000000    0.2250771
377600.0000000    0.2257189
377640.0000000    0.2359434
377680.0000000    0.2236375
377720.0000000    0.2380235
377760.0000000    0.2275352
377800.0000000    0.2296481
377840.0000000    0.2278887
377880.0000000    0.2354319
377920.0000000    0.2286040
377960.0000000    0.2406853
378000.0000000    0.2348093
378040.0000000    0.2408432
378080.0000000    0.2310882
378120.0000000    0.2395813
378160.0000000    0.2319008
378200.0000000    0.2423179
378240.0000000    0.2358143
378280.0000000    0.2606092
378320.0000000    0.2453177
378360.0000000    0.2427117
378400.0000000    0.2441384
378440.0000000    0.2479257
378480.0000000    0.2408332
378520.0000000    0.2342707
378560.0000000    0.2378588
378600.0000000    0.2341652
378640.0000000    0.2419813
378680.0000000    0.2530204
378720.0000000    0.2462578
378760.0000000    0.2589601
378800.0000000    0.2499594
378840.0000000    0.2438772
378880.0000000    0.2369283
378920.0000000    0.2283695
378960.0000000    0.2435558
379000.0000000    0.2477595
379040.0000000    0.2459156
379080.0000000    0.2589456
379120.0000000    0.2400136
379160.0000000    0.2402132
379200.0000000    0.2297360
379240.0000000    0.2569884
379280.0000000    0.2568953
379320.0000000    0.2320953
379360.0000000    0.2424586
379400.0000000    0.2519089
379440.0000000    0.2524140
379480.0000000    0.2428294
379520.0000000    0.2513282
379560.0000000    0.2303514
379600.0000000    0.2309897
379640.0000000    0.2364311
379680.0000000    0.2454630
379720.0000000    0.2376549
379760.0000000    0.2332141
379800.0000000    0.2323555
379840.0000000    0.2310941
379880.0000000    0.2277545
379920.0000000    0.2304497
379960.0000000    0.2462653
380000.0000000    0.2342180
380040.0000000    0.2379709
380080.0000000    0.2362261
380120.0000000    0.2434254
380160.0000000    0.2319255
380200.0000000    0.2226157
380240.0000000    0.2413440
380280.0000000    0.2367429
380320.0000000    0.2458815
380360.0000000    0.2281403
380400.0000000    0.2349873
380440.0000000    0.2416169
380480.0000000    0.2398597
380520.0000000    0.2249865
380560.0000000    0.2298581
380600.0000000    0.2270180
380640.0000000    0.2273537
380680.0000000    0.2063706
380720.0000000    0.2253326
380760.0000000    0.2065703
380800.0000000    0.2290628
380840.0000000    0.2346621
380880.0000000    0.2260697
380920.0000000    0.2180342
380960.0000000    0.2152036
381000.0000000    0.2405853
381040.0000000    0.2235372
381080.0000000    0.2273787
381120.0000000    0.2324844
381160.0000000    0.2153968
381200.0000000    0.2176656
381240.0000000    0.2331400
381280.0000000    0.2439885
381320.0000000    0.2356214
381360.0000000    0.2251603
381400.0000000    0.2165934
381440.0000000    0.2284916
381480.0000000    0.2305576
381520.0000000    0.2355110
381560.0000000    0.2328147
381600.0000000    0.2337633
381640.0000000    0.2362468
381680.0000000    0.2368231
381720.0000000    0.2225968
381760.0000000    0.2224580
381800.0000000    0.2337384
381840.0000000    0.2285584
381880.0000000    0.2332579
381920.0000000    0.2247606
381960.0000000    0.2336477
382000.0000000    0.2286890
382040.0000000    0.2225087
382080.0000000    0.2342775
382120.0000000    0.2299425
382160.0000000    0.2286554
382200.0000000    0.2209068
382240.0000000    0.2209486
382280.0000000    0.2483881
382320.0000000    0.2359560
382360.0000000    0.2223643
382400.0000000    0.2289472
382440.0000000    0.2332721
382480.0000000    0.2242348
382520.0000000    0.2329142
382560.0000000    0.2313403
382600.0000000    0.2380418
382640.0000000    0.2306458
382680.0000000    0.2261055
382720.0000000    0.2217566
382760.0000000    0.2384690
382800.0000000    0.2368394
382840.0000000    0.2305206
382880.0000000    0.2198322
382920.0000000    0.2438572
382960.0000000    0.2263152
383000.0000000    0.2466484
383040.0000000    0.2261017
383080.0000000    0.2271687
383120.0000000    0.2307493
383160.0000000    0.2198539
383200.0000000    0.2266024
383240.0000000    0.2276377
383280.0000000    0.2184622
383320.0000000    0.2318252
383360.0000000    0.2310058
383400.0000000    0.2327042
383440.0000000    0.2359686
383480.0000000    0.2318510
383520.0000000    0.2347350
383560.0000000    0.2375688
383600.0000000    0.2222539
383640.0000000    0.2166061
383680.0000000    0.2224717
383720.0000000    0.2206410
383760.0000000    0.2242440
383800.0000000    0.2237013
383840.0000000    0.2159135
383880.0000000    0.2234918
383920.0000000    0.2296371
383960.0000000    0.2281047
384000.0000000    0.2298370
384040.0000000    0.2231364
384080.0000000    0.2153689
384120.0000000    0.2123585
384160.0000000    0.2308878
384200.0000000    0.2243823
384240.0000000    0.2133304
384280.0000000    0.2297448
384320.0000000    0.2167544
384360.0000000    0.2153978
384400.0000000    0.2220985
384440.0000000    0.2172380
384480.0000000    0.2227168
384520.0000000    0.2262313
384560.0000000    0.2180718
384600.0000000    0.2233332
384640.0000000    0.2234621
384680.0000000    0.2223694
384720.0000000    0.2256413
384760.0000000    0.2336157
384800.0000000    0.2272307
384840.0000000    0.2161820
384880.0000000    0.2381591
384920.0000000    0.2346331
384960.0000000    0.2232433
385000.0000000    0.2271228
385040.0000000    0.2325546
385080.0000000    0.2189800
385120.0000000    0.2283338
385160.0000000    0.2198721
385200.0000000    0.2298389
385240.0000000    0.2326972
385280.0000000    0.2316239
385320.0000000    0.2305447
385360.0000000    0.2299952
385400.0000000    0.2314954
385440.0000000    0.2290321
385480.0000000    0.2335487
385520.0000000    0.2238560
385560.0000000    0.2195117
385600.0000000    0.2209371
385640.0000000    0.2266233
385680.0000000    0.2314486
385720.0000000    0.2325266
385760.0000000    0.2384913
385800.0000000    0.2328225
385840.0000000    0.2243906
385880.0000000    0.2285756
385920.0000000    0.2405230
385960.0000000    0.2377380
386000.0000000    0.2297522
386040.0000000    0.2378388
386080.0000000    0.2337237
386120.0000000    0.2281426
386160.0000000    0.2354757
386200.0000000    0.2325713
386240.0000000    0.2297300
386280.0000000    0.2257137
386320.0000000    0.2176283
386360.0000000    0.2077294
386400.0000000    0.2228878
386440.0000000    0.2183324
386480.0000000    0.2225717
386520.0000000    0.2406491
386560.0000000    0.2291434
386600.0000000    0.2279720
386640.0000000    0.2105543
386680.0000000    0.2210458
386720.0000000    0.2257607
386760.0000000    0.2419176
386800.0000000    0.2249394
386840.0000000    0.2327764
386880.0000000    0.2352057
386920.0000000    0.2303436
386960.0000000    0.2177633
387000.0000000    0.2187263
387040.0000000    0.2257543
387080.0000000    0.2271372
387120.0000000    0.2265103
387160.0000000    0.2287174
387200.0000000    0.2283082
387240.0000000    0.2273021
387280.0000000    0.2317061
387320.0000000    0.2297068
387360.0000000    0.2327521
387400.0000000    0.2278768
387440.0000000    0.2273987
387480.0000000    0.2290384
387520.0000000    0.2190247
387560.0000000    0.2214523
387600.0000000    0.2174362
387640.0000000    0.2161877
387680.0000000    0.2247718
387720.0000000    0.2236185
387760.0000000    0.2202749
387800.0000000    0.2174888
387840.0000000    0.2190056
387880.0000000    0.2277204
387920.0000000    0.2204605
387960.0000000    0.2192360
388000.0000000    0.2159888
388040.0000000    0.2267755
388080.0000000    0.2293593
388120.0000000    0.2259344
388160.0000000    0.2289004
388200.0000000    0.2276519
388240.0000000    0.2285532
388280.0000000    0.2316204
388320.0000000    0.2240336
388360.0000000    0.2263689
388400.0000000    0.2281659
388440.0000000    0.2435183
388480.0000000    0.2190671
388520.0000000    0.2428993
388560.0000000    0.2193721
388600.0000000    0.2335480
388640.0000000    0.2257929
388680.0000000    0.2296388
388720.0000000    0.2271170
388760.0000000    0.2418008
388800.0000000    0.2305535
388840.0000000    0.2324585
388880.0000000    0.2381139
388920.0000000    0.2283851
388960.0000000    0.2257341
389000.0000000    0.2243068
389040.0000000    0.2228390
389080.0000000    0.2381004
389120.0000000    0.2270041
389160.0000000    0.2186293
389200.0000000    0.2319113
389240.0000000    0.2393442
389280.0000000    0.2394348
389320.0000000    0.2378991
389360.0000000    0.2178293
389400.0000000    0.2190207
389440.0000000    0.2203164
389480.0000000    0.2163159
389520.0000000    0.2233180
389560.0000000    0.2284741
389600.0000000    0.2258364
389640.0000000    0.2391945
389680.0000000    0.2240106
389720.0000000    0.2155938
389760.0000000    0.2093857
389800.0000000    0.2208063
389840.0000000    0.2240195
389880.0000000    0.2198178
389920.0000000    0.2113596
389960.0000000    0.2243419
390000.0000000    0.2215969
390040.0000000    0.2220567
390080.0000000    0.2110359
390120.0000000    0.2127348
390160.0000000    0.2004778
390200.0000000    0.2055541
390240.0000000    0.2244748
390280.0000000    0.2356991
390320.0000000    0.2285092
390360.0000000    0.2255704
390400.0000000    0.2199266
390440.0000000    0.2216638
390480.0000000    0.2359675
390520.0000000    0.2041327
390560.0000000    0.2238804
390600.0000000    0.2151746
390640.0000000    0.2188207
390680.0000000    0.2208591
390720.0000000    0.2231939
390760.0000000    0.2211464
390800.0000000    0.2252040
390840.0000000    0.2312117
390880.0000000    0.2251467
390920.0000000    0.2257806
390960.0000000    0.2286352
391000.0000000    0.2502550
391040.0000000    0.2162565
391080.0000000    0.2234059
391120.0000000    0.2178485
391160.0000000    0.2219411
391200.0000000    0.2202614
391240.0000000    0.2296734
391280.0000000    0.2331364
391320.0000000    0.2226480
391360.0000000    0.2335574
391400.0000000    0.2288732
391440.0000000    0.2321456
391480.0000000    0.2391118
391520.0000000    0.2176458
391560.0000000    0.2271653
391600.0000000    0.2324781
391640.0000000    0.2332674
391680.0000000    0.2237291
391720.0000000    0.2370762
391760.0000000    0.2176514
391800.0000000    0.2438841
391840.0000000    0.2254184
391880.0000000    0.2138243
391920.0000000    0.2204793
391960.0000000    0.2239137
392000.0000000    0.2142969
392040.0000000    0.2327436
392080.0000000    0.2290497
392120.0000000    0.2340277
392160.0000000    0.2288505
392200.0000000    0.2335466
392240.0000000    0.2516278
392280.0000000    0.2502547
392320.0000000    0.2443279
392360.0000000    0.2326311
392400.0000000    0.2545469
392440.0000000    0.2472280
392480.0000000    0.2391410
392520.0000000    0.2424062
392560.0000000    0.2437722
392600.0000000    0.2445370
392640.0000000    0.2309484
392680.0000000    0.2449756
392720.0000000    0.2404133
392760.0000000    0.2576998
392800.0000000    0.2464559
392840.0000000    0.2536528
392880.0000000    0.2507899
392920.0000000    0.2407736
392960.0000000    0.2529778
393000.0000000    0.2468609
393040.0000000    0.2444571
393080.0000000    0.2502545
393120.0000000    0.2420274
393160.0000000    0.2410146
393200.0000000    0.2360776
393240.0000000    0.2455449
393280.0000000    0.2450132
393320.0000000    0.2499468
393360.0000000    0.2418139
393400.0000000    0.2415567
393440.0000000    0.2381959
393480.0000000    0.2441592
393520.0000000    0.2434071
393560.0000000    0.2307583
393600.0000000    0.2364257
393640.0000000    0.2339905
393680.0000000    0.2474788
393720.0000000    0.2551027
393760.0000000    0.2474899
393800.0000000    0.2433217
393840.0000000    0.2373012
393880.0000000    0.2511134
393920.0000000    0.2581336
393960.0000000    0.2354126
394000.0000000    0.2246682
394040.0000000    0.2372216
394080.0000000    0.2389449
394120.0000000    0.2403140
394160.0000000    0.2473426
394200.0000000    0.2471630
394240.0000000    0.2441930
394280.0000000    0.2481641
394320.0000000    0.2624181
394360.0000000    0.2453751
394400.0000000    0.2413398
394440.0000000    0.2388620
394480.0000000    0.2600025
394520.0000000    0.2511713
394560.0000000    0.2380848
394600.0000000    0.2373686
394640.0000000    0.2463237
394680.0000000    0.2462488
394720.0000000    0.2343631
394760.0000000    0.2423912
394800.0000000    0.2403119
394840.0000000    0.2287589
394880.0000000    0.2424761
394920.0000000    0.2399492
394960.0000000    0.2465342
395000.0000000    0.2417900
395040.0000000    0.2490104
395080.0000000    0.2285966
395120.0000000    0.2297092
395160.0000000    0.2310460
395200.0000000    0.2317669
395240.0000000    0.2402161
395280.0000000    0.2339212
395320.0000000    0.2445342
395360.0000000    0.2329361
395400.0000000    0.2345565
395440.0000000    0.2286193
395480.0000000    0.2401220
395520.0000000    0.2269130
395560.0000000    0.2395398
395600.0000000    0.2433546
395640.0000000    0.2362011
395680.0000000    0.2296311
395720.0000000    0.2244856
395760.0000000    0.2281488
395800.0000000    0.2404185
395840.0000000    0.2418554
395880.0000000    0.2342294
395920.0000000    0.2374979
395960.0000000    0.2456227
396000.0000000    0.2436714
396040.0000000    0.2428806
396080.0000000    0.2428616
396120.0000000    0.2272267
396160.0000000    0.2274442
396200.0000000    0.2295263
396240.0000000    0.2444300
396280.0000000    0.2245111
396320.0000000    0.2358373
396360.0000000    0.2412820
396400.0000000    0.2320776
396440.0000000    0.2387564
396480.0000000    0.2478102
396520.0000000    0.2453897
396560.0000000    0.2426561
396600.0000000    0.2424019
396640.0000000    0.2381771
396680.0000000    0.2337454
396720.0000000    0.2359959
396760.0000000    0.2511216
396800.0000000    0.2373557
396840.0000000    0.2289580
396880.0000000    0.2262670
396920.0000000    0.2387722
396960.0000000    0.2283679
397000.0000000    0.2417820
397040.0000000    0.2377179
397080.0000000    0.2311762
397120.0000000    0.2372575
397160.0000000    0.2398854
397200.0000000    0.2327134
397240.0000000    0.2373055
397280.0000000    0.2249121
397320.0000000    0.2366201
397360.0000000    0.2392298
397400.0000000    0.2296061
397440.0000000    0.2392019
397480.0000000    0.2290624
397520.0000000    0.2348279
397560.0000000    0.2425472
397600.0000000    0.2340644
397640.0000000    0.2518457
397680.0000000    0.2368648
397720.0000000    0.2408499
397760.0000000    0.2318016
397800.0000000    0.2361511
397840.0000000    0.2359771
397880.0000000    0.2441143
397920.0000000    0.2371860
397960.0000000    0.2423012
398000.0000000    0.2354148
398040.0000000    0.2397235
398080.0000000    0.2348281
398120.0000000    0.2434581
398160.0000000    0.2523406
398200.0000000    0.2353084
398240.0000000    0.2302211
398280.0000000    0.2393012
398320.0000000    0.2422624
398360.0000000    0.2248767
398400.0000000    0.2221746
398440.0000000    0.2224798
398480.0000000    0.2225551
398520.0000000    0.2288519
398560.0000000    0.2207258
398600.0000000    0.2162603
398640.0000000    0.2241986
398680.0000000    0.2242125
398720.0000000    0.2351970
398760.0000000    0.2324605
398800.0000000    0.2302734
398840.0000000    0.2350374
398880.0000000    0.2204093
398920.0000000    0.2294781
398960.0000000    0.2261589
399000.0000000    0.2349571
399040.0000000    0.2293873
399080.0000000    0.2323775
399120.0000000    0.2307408
399160.0000000    0.2332693
399200.0000000    0.2171377
399240.0000000    0.2230416
399280.0000000    0.2107017
399320.0000000    0.2122758
399360.0000000    0.2320936
399400.0000000    0.2317079
399440.0000000    0.2252789
399480.0000000    0.2245983
399520.0000000    0.2180572
399560.0000000    0.2271097
399600.0000000    0.2313696
399640.0000000    0.2310456
399680.0000000    0.2269350
399720.0000000    0.2217903
399760.0000000    0.2348193
399800.0000000    0.2306477
399840.0000000    0.2375431
399880.0000000    0.2256055
399920.0000000    0.2235748
399960.0000000    0.2300680
400000.0000000    0.2359073
400040.0000000    0.2339929
400080.0000000    0.2221662
400120.0000000    0.2368606
400160.0000000    0.2176116
400200.0000000    0.2355393
400240.0000000    0.2442443
400280.0000000    0.2319235
400320.0000000    0.2306198
400360.0000000    0.2254208
400400.0000000    0.2313697
400440.0000000    0.2361531
400480.0000000    0.2268306
400520.0000000    0.2407514
400560.0000000    0.2398616
400600.0000000    0.2264244
400640.0000000    0.2229383
400680.0000000    0.2242831
400720.0000000    0.2298235
400760.0000000    0.2428815
400800.0000000    0.2426727
400840.0000000    0.2345693
400880.0000000    0.2328053
400920.0000000    0.2534289
400960.0000000    0.2416154
401000.0000000    0.2379733
401040.0000000    0.2309634
401080.0000000    0.2353846
401120.0000000    0.2466206
401160.0000000    0.2484530
401200.0000000    0.2324494
401240.0000000    0.2324529
401280.0000000    0.2332883
401320.0000000    0.2240170
401360.0000000    0.2286943
401400.0000000    0.2459942
401440.0000000    0.2263885
401480.0000000    0.2301618
401520.0000000    0.2492910
401560.0000000    0.2390852
401600.0000000    0.2674446
401640.0000000    0.2317381
401680.0000000    0.2444028
401720.0000000    0.2330413
401760.0000000    0.2406573
401800.0000000    0.2380997
401840.0000000    0.2413135
401880.0000000    0.2375673
401920.0000000    0.2422567
401960.0000000    0.2338053
402000.0000000    0.2359055
402040.0000000    0.2273640
402080.0000000    0.2335354
402120.0000000    0.2325249
402160.0000000    0.2397910
402200.0000000    0.2275076
402240.0000000    0.2321776
402280.0000000    0.2312071
402320.0000000    0.2467494
402360.0000000    0.2285891
402400.0000000    0.2354089
402440.0000000    0.2266401
402480.0000000    0.2267968
402520.0000000    0.2332333
402560.0000000    0.2376987
402600.0000000    0.2356395
402640.0000000    0.2458923
402680.0000000    0.2483509
402720.0000000    0.2387102
402760.0000000    0.2350606
402800.0000000    0.2344310
402840.0000000    0.2328392
402880.0000000    0.2367039
402920.0000000    0.2420695
402960.0000000    0.2282645
403000.0000000    0.2329832
403040.0000000    0.2211579
403080.0000000    0.2328700
403120.0000000    0.2386980
403160.0000000    0.2308445
403200.0000000    0.2306675
403240.0000000    0.2405574
403280.0000000    0.2459699
403320.0000000    0.2352365
403360.0000000    0.2446786
403400.0000000    0.2274708
403440.0000000    0.2313951
403480.0000000    0.2325752
403520.0000000    0.2259045
403560.0000000    0.2430670
403600.0000000    0.2304145
403640.0000000    0.2300750
403680.0000000    0.2315349
403720.0000000    0.2346267
403760.0000000    0.2279388
403800.0000000    0.2482485
403840.0000000    0.2569540
403880.0000000    0.2435416
403920.0000000    0.2417096
403960.0000000    0.2424210
404000.0000000    0.2348491
404040.0000000    0.2401862
404080.0000000    0.2430120
404120.0000000    0.2300893
404160.0000000    0.2326171
404200.0000000    0.2284624
404240.0000000    0.2378072
404280.0000000    0.2240531
404320.0000000    0.2245725
404360.0000000    0.2309074
404400.0000000    0.2346233
404440.0000000    0.2267583
404480.0000000    0.2230286
404520.0000000    0.2289968
404560.0000000    0.2334002
404600.0000000    0.2478424
404640.0000000    0.2285638
404680.0000000    0.2358610
404720.0000000    0.2264572
404760.0000000    0.2357238
404800.0000000    0.2277971
404840.0000000    0.2354316
404880.0000000    0.2349492
404920.0000000    0.2370540
404960.0000000    0.2226221
405000.0000000    0.2283390
405040.0000000    0.2183776
405080.0000000    0.2253666
405120.0000000    0.2248671
405160.0000000    0.2174243
405200.0000000    0.2258701
405240.0000000    0.2277477
405280.0000000    0.2274026
405320.0000000    0.2325531
405360.0000000    0.2217136
405400.0000000    0.2236049
405440.0000000    0.2287982
405480.0000000    0.2191817
405520.0000000    0.2380482
405560.0000000    0.2441389
405600.0000000    0.2365937
405640.0000000    0.2471130
405680.0000000    0.2296759
405720.0000000    0.2388053
405760.0000000    0.2382921
405800.0000000    0.2320992
405840.0000000    0.2317958
405880.0000000    0.2457699
405920.0000000    0.2281479
405960.0000000    0.2324625
406000.0000000    0.2252507
406040.0000000    0.2268552
406080.0000000    0.2266355
406120.0000000    0.2384168
406160.0000000    0.2353664
406200.0000000    0.2150772
406240.0000000    0.2281455
406280.0000000    0.2212216
406320.0000000    0.2394468
406360.0000000    0.2232570
406400.0000000    0.2273869
406440.0000000    0.2179797
406480.0000000    0.2083051
406520.0000000    0.2247372
406560.0000000    0.2147042
406600.0000000    0.2324173
406640.0000000    0.2178172
406680.0000000    0.2217117
406720.0000000    0.2117505
406760.0000000    0.2259027
406800.0000000    0.2198499
406840.0000000    0.2258365
406880.0000000    0.2270897
406920.0000000    0.2290033
406960.0000000    0.2350644
407000.0000000    0.2316832
407040.0000000    0.2403070
407080.0000000    0.2411722
407120.0000000    0.2223730
407160.0000000    0.2216660
407200.0000000    0.2207785
407240.0000000    0.2305679
407280.0000000    0.2325037
407320.0000000    0.2268665
407360.0000000    0.2248915
407400.0000000    0.2191750
407440.0000000    0.2288328
407480.0000000    0.2256756
407520.0000000    0.2446945
407560.0000000    0.2456725
407600.0000000    0.2459333
407640.0000000    0.2310001
407680.0000000    0.2365268
407720.0000000    0.2501371
407760.0000000    0.2294658
407800.0000000    0.2416271
407840.0000000    0.2371642
407880.0000000    0.2329434
407920.0000000    0.2386103
407960.0000000    0.2360297
408000.0000000    0.2324196
408040.0000000    0.2398468
408080.0000000    0.2327988
408120.0000000    0.2397570
408160.0000000    0.2255617
408200.0000000    0.2284937
408240.0000000    0.2310656
408280.0000000    0.2313114
408320.0000000    0.2213320
408360.0000000    0.2401548
408400.0000000    0.2396512
408440.0000000    0.2377069
408480.0000000    0.2273022
408520.0000000    0.2261731
408560.0000000    0.2246062
408600.0000000    0.2284795
408640.0000000    0.2260158
408680.0000000    0.2254929
408720.0000000    0.2439468
408760.0000000    0.2429688
408800.0000000    0.2276611
408840.0000000    0.2287489
408880.0000000    0.2411787
408920.0000000    0.2357043
408960.0000000    0.2267060
409000.0000000    0.2307275
409040.0000000    0.2221667
409080.0000000    0.2175508
409120.0000000    0.2354695
409160.0000000    0.2306632
409200.0000000    0.2193673
409240.0000000    0.2423328
409280.0000000    0.2416954
409320.0000000    0.2203048
409360.0000000    0.2330818
409400.0000000    0.2286992
409440.0000000    0.2466065
409480.0000000    0.2329155
409520.0000000    0.2270079
409560.0000000    0.2265195
409600.0000000    0.2356386
409640.0000000    0.2465369
409680.0000000    0.2371812
409720.0000000    0.2452278
409760.0000000    0.2519856
409800.0000000    0.2300537
409840.0000000    0.2328339
409880.0000000    0.2454363
409920.0000000    0.2375900
409960.0000000    0.2383164
410000.0000000    0.2406306
410040.0000000    0.2413148
410080.0000000    0.2446978
410120.0000000    0.2425551
410160.0000000    0.2461291
410200.0000000    0.2418738
410240.0000000    0.2326737
410280.0000000    0.2450475
410320.0000000    0.2489744
410360.0000000    0.2483596
410400.0000000    0.2528891
410440.0000000    0.2479893
410480.0000000    0.2402936
410520.0000000    0.2401641
410560.0000000    0.2361065
410600.0000000    0.2528376
410640.0000000    0.2367895
410680.0000000    0.2417727
410720.0000000    0.2392384
410760.0000000    0.2394880
410800.0000000    0.2353562
410840.0000000    0.2322325
410880.0000000    0.2363639
410920.0000000    0.2213100
410960.0000000    0.2297939
411000.0000000    0.2403153
411040.0000000    0.2426056
411080.0000000    0.2438979
411120.0000000    0.2282165
411160.0000000    0.2406614
411200.0000000    0.2366168
411240.0000000    0.2357274
411280.0000000    0.2272007
411320.0000000    0.2366749
411360.0000000    0.2236233
411400.0000000    0.2356840
411440.0000000    0.2328051
411480.0000000    0.2305056
411520.0000000    0.2319822
411560.0000000    0.2426445
411600.0000000    0.2407823
411640.0000000    0.2373391
411680.0000000    0.2339314
411720.0000000    0.2395264
411760.0000000    0.2344649
411800.0000000    0.2394462
411840.0000000    0.2474300
411880.0000000    0.2422415
411920.0000000    0.2388745
411960.0000000    0.2530761
412000.0000000    0.2498844
412040.0000000    0.2544563
412080.0000000    0.2444717
412120.0000000    0.2504046
412160.0000000    0.2451114
412200.0000000    0.2455105
412240.0000000    0.2537442
412280.0000000    0.2469183
412320.0000000    0.2386135
412360.0000000    0.2378310
412400.0000000    0.2470777
412440.0000000    0.2436818
412480.0000000    0.2361702
412520.0000000    0.2466966
412560.0000000    0.2477085
412600.0000000    0.2509578
412640.0000000    0.2296063
412680.0000000    0.2406803
412720.0000000    0.2468421
412760.0000000    0.2393960
412800.0000000    0.2570947
412840.0000000    0.2566049
412880.0000000    0.2446246
412920.0000000    0.2449078
412960.0000000    0.2320094
413000.0000000    0.2398281
413040.0000000    0.2410861
413080.0000000    0.2347149
413120.0000000    0.2330555
413160.0000000    0.2460997
413200.0000000    0.2315853
413240.0000000    0.2346399
413280.0000000    0.2424989
413320.0000000    0.2398653
413360.0000000    0.2415145
413400.0000000    0.2416485
413440.0000000    0.2359254
413480.0000000    0.2315728
413520.0000000    0.2272975
413560.0000000    0.2245929
413600.0000000    0.2372851
413640.0000000    0.2522956
413680.0000000    0.2417526
413720.0000000    0.2390956
413760.0000000    0.2403331
413800.0000000    0.2355268
413840.0000000    0.2223214
413880.0000000    0.2221284
413920.0000000    0.2170252
413960.0000000    0.2262979
414000.0000000    0.2282339
414040.0000000    0.2336722
414080.0000000    0.2382812
414120.0000000    0.2524387
414160.0000000    0.2390237
414200.0000000    0.2362272
414240.0000000    0.2307047
414280.0000000    0.2339049
414320.0000000    0.2371563
414360.0000000    0.2431780
414400.0000000    0.2318337
414440.0000000    0.2406060
414480.0000000    0.2317750
414520.0000000    0.2170238
414560.0000000    0.2286725
414600.0000000    0.2354916
414640.0000000    0.2255611
414680.0000000    0.2312751
414720.0000000    0.2460828
414760.0000000    0.2336377
414800.0000000    0.2405959
414840.0000000    0.2360323
414880.0000000    0.2374625
414920.0000000    0.2285617
414960.0000000    0.2403448
415000.0000000    0.2439979
415040.0000000    0.2503331
415080.0000000    0.2562996
415120.0000000    0.2585858
415160.0000000    0.2462013
415200.0000000    0.2452469
415240.0000000    0.2498184
415280.0000000    0.2404491
415320.0000000    0.2547425
415360.0000000    0.2418392
415400.0000000    0.2395189
415440.0000000    0.2243346
415480.0000000    0.2293191
415520.0000000    0.2277217
415560.0000000    0.2353668
415600.0000000    0.2432412
415640.0000000    0.2516738
415680.0000000    0.2495455
415720.0000000    0.2505654
415760.0000000    0.2525039
415800.0000000    0.2389841
415840.0000000    0.2370924
415880.0000000    0.2287183
415920.0000000    0.2399417
415960.0000000    0.2359131
416000.0000000    0.2505578
416040.0000000    0.2396324
416080.0000000    0.2438351
416120.0000000    0.2401397
416160.0000000    0.2357685
416200.0000000    0.2364726
416240.0000000    0.2179355
416280.0000000    0.2334120
416320.0000000    0.2254684
416360.0000000    0.2301226
416400.0000000    0.2310995
416440.0000000    0.2395875
416480.0000000    0.2349456
416520.0000000    0.2261297
416560.0000000    0.2233025
416600.0000000    0.2333615
416640.0000000    0.2335244
416680.0000000    0.2475092
416720.0000000    0.2366540
416760.0000000    0.2515352
416800.0000000    0.2462317
416840.0000000    0.2355108
416880.0000000    0.2319336
416920.0000000    0.2325479
416960.0000000    0.2410488
417000.0000000    0.2340620
417040.0000000    0.2343944
417080.0000000    0.2372346
417120.0000000    0.2379879
417160.0000000    0.2130015
417200.0000000    0.2238246
417240.0000000    0.2368692
417280.0000000    0.2546409
417320.0000000    0.2383120
417360.0000000    0.2381900
417400.0000000    0.2506166
417440.0000000    0.2522161
417480.0000000    0.2297755
417520.0000000    0.2394957
417560.0000000    0.2285866
417600.0000000    0.2362334
417640.0000000    0.2374929
417680.0000000    0.2325464
417720.0000000    0.2307243
417760.0000000    0.2247846
417800.0000000    0.2339915
417840.0000000    0.2292853
417880.0000000    0.2327726
417920.0000000    0.2240796
417960.0000000    0.2276096
418000.0000000    0.2257662
418040.0000000    0.2449715
418080.0000000    0.2291075
418120.0000000    0.2250991
418160.0000000    0.2212799
418200.0000000    0.2355097
418240.0000000    0.2243330
418280.0000000    0.2325048
418320.0000000    0.2198352
418360.0000000    0.2471256
418400.0000000    0.2367200
418440.0000000    0.2287024
418480.0000000    0.2331763
418520.0000000    0.2285579
418560.0000000    0.2313375
418600.0000000    0.2373604
418640.0000000    0.2226177
418680.0000000    0.2167463
418720.0000000    0.2229307
418760.0000000    0.2209705
418800.0000000    0.2316492
418840.0000000    0.2233320
418880.0000000    0.2289473
418920.0000000    0.2429848
418960.0000000    0.2390867
419000.0000000    0.2274285
419040.0000000    0.2305459
419080.0000000    0.2251437
419120.0000000    0.2291668
419160.0000000    0.2434968
419200.0000000    0.2326670
419240.0000000    0.2247122
419280.0000000    0.2322999
419320.0000000    0.2431704
419360.0000000    0.2422652
419400.0000000    0.2363630
419440.0000000    0.2421659
419480.0000000    0.2444473
419520.0000000    0.2325519
419560.0000000    0.2291363
419600.0000000    0.2277438
419640.0000000    0.2420955
419680.0000000    0.2406396
419720.0000000    0.2413488
419760.0000000    0.2309925
419800.0000000    0.2285441
419840.0000000    0.2289193
419880.0000000    0.2273400
419920.0000000    0.2354014
419960.0000000    0.2380220
420000.0000000    0.2196318
420040.0000000    0.2370548
420080.0000000    0.2516861
420120.0000000    0.2247281
420160.0000000    0.2414629
420200.0000000    0.2399892
420240.0000000    0.2405419
420280.0000000    0.2377476
420320.0000000    0.2251370
420360.0000000    0.2407844
420400.0000000    0.2357471
420440.0000000    0.2435150
420480.0000000    0.2355256
420520.0000000    0.2403400
420560.0000000    0.2303258
420600.0000000    0.2352669
420640.0000000    0.2332035
420680.0000000    0.2395304
420720.0000000    0.2336969
420760.0000000    0.2429449
420800.0000000    0.2340811
420840.0000000    0.2285865
420880.0000000    0.2428803
420920.0000000    0.2401903
420960.0000000    0.2421538
421000.0000000    0.2459335
421040.0000000    0.2514278
421080.0000000    0.2357260
421120.0000000    0.2453178
421160.0000000    0.2316311
421200.0000000    0.2491516
421240.0000000    0.2502567
421280.0000000    0.2358653
421320.0000000    0.2560522
421360.0000000    0.2417319
421400.0000000    0.2339411
421440.0000000    0.2521334
421480.0000000    0.2337815
421520.0000000    0.2344150
421560.0000000    0.2487764
421600.0000000    0.2335205
421640.0000000    0.2424884
421680.0000000    0.2415801
421720.0000000    0.2443398
421760.0000000    0.2332988
421800.0000000    0.2405419
421840.0000000    0.2443834
421880.0000000    0.2394882
421920.0000000    0.2444371
421960.0000000    0.2557271
422000.0000000    0.2623193
422040.0000000    0.2469199
422080.0000000    0.2394513
422120.0000000    0.2389901
422160.0000000    0.2400768
422200.0000000    0.2410953
422240.0000000    0.2588656
422280.0000000    0.2404562
422320.0000000    0.2577363
422360.0000000    0.2474114
422400.0000000    0.2532704
422440.0000000    0.2455611
422480.0000000    0.2528031
422520.0000000    0.2479085
422560.0000000    0.2419796
422600.0000000    0.2503281
422640.0000000    0.2368110
422680.0000000    0.2416753
422720.0000000    0.2485221
422760.0000000    0.2396358
422800.0000000    0.2425184
422840.0000000    0.2459044
422880.0000000    0.2331831
422920.0000000    0.2377868
422960.0000000    0.2346411
423000.0000000    0.2403618
423040.0000000    0.2262076
423080.0000000    0.2244428
423120.0000000    0.2232594
423160.0000000    0.2291716
423200.0000000    0.2239630
423240.0000000    0.2243122
423280.0000000    0.2263374
423320.0000000    0.2248597
423360.0000000    0.2358293
423400.0000000    0.2278282
423440.0000000    0.2290152
423480.0000000    0.2322427
423520.0000000    0.2298802
423560.0000000    0.2169720
423600.0000000    0.2352626
423640.0000000    0.2335245
423680.0000000    0.2330336
423720.0000000    0.2302251
423760.0000000    0.2244716
423800.0000000    0.2392298
423840.0000000    0.2332058
423880.0000000    0.2342071
423920.0000000    0.2371352
423960.0000000    0.2317442
424000.0000000    0.2308752
424040.0000000    0.2233692
424080.0000000    0.2248739
424120.0000000    0.2272806
424160.0000000    0.2362966
424200.0000000    0.2244811
424240.0000000    0.2244977
424280.0000000    0.2288664
424320.0000000    0.2300046
424360.0000000    0.2470617
424400.0000000    0.2454039
424440.0000000    0.2564775
424480.0000000    0.2312047
424520.0000000    0.2425897
424560.0000000    0.2485188
424600.0000000    0.2495109
424640.0000000    0.2547172
424680.0000000    0.2326645
424720.0000000    0.2585734
424760.0000000    0.2358258
424800.0000000    0.2297402
424840.0000000    0.2396879
424880.0000000    0.2367760
424920.0000000    0.2461045
424960.0000000    0.2497665
425000.0000000    0.2453809
425040.0000000    0.2446232
425080.0000000    0.2490621
425120.0000000    0.2480026
425160.0000000    0.2415954
425200.0000000    0.2340880
425240.0000000    0.2371098
425280.0000000    0.2268119
425320.0000000    0.2462516
425360.0000000    0.2260350
425400.0000000    0.2291473
425440.0000000    0.2340914
425480.0000000    0.2378846
425520.0000000    0.2336117
425560.0000000    0.2459040
425600.0000000    0.2331865
425640.0000000    0.2341975
425680.0000000    0.2481201
425720.0000000    0.2429347
425760.0000000    0.2373625
425800.0000000    0.2461383
425840.0000000    0.2366231
425880.0000000    0.2375341
425920.0000000    0.2423383
425960.0000000    0.2378712
426000.0000000    0.2368563
426040.0000000    0.2460229
426080.0000000    0.2306535
426120.0000000    0.2499509
426160.0000000    0.2386911
426200.0000000    0.2462390
426240.0000000    0.2374402
426280.0000000    0.2374223
426320.0000000    0.2403479
426360.0000000    0.2416341
426400.0000000    0.2369734
426440.0000000    0.2280877
426480.0000000    0.2412350
426520.0000000    0.2513906
426560.0000000    0.2418655
426600.0000000    0.2321919
426640.0000000    0.2557457
426680.0000000    0.2441223
426720.0000000    0.2469180
426760.0000000    0.2461330
426800.0000000    0.2391463
426840.0000000    0.2448982
426880.0000000    0.2519358
426920.0000000    0.2424430
426960.0000000    0.2465522
427000.0000000    0.2462960
427040.0000000    0.2440899
427080.0000000    0.2475412
427120.0000000    0.2430356
427160.0000000    0.2355585
427200.0000000    0.2321180
427240.0000000    0.2307418
427280.0000000    0.2385676
427320.0000000    0.2480358
427360.0000000    0.2494694
427400.0000000    0.2502496
427440.0000000    0.2458986
427480.0000000    0.2430158
427520.0000000    0.2380796
427560.0000000    0.2480233
427600.0000000    0.2355985
427640.0000000    0.2389058
427680.0000000    0.2369246
427720.0000000    0.2330221
427760.0000000    0.2404213
427800.0000000    0.2467271
427840.0000000    0.2508769
427880.0000000    0.2389625
427920.0000000    0.2451138
427960.0000000    0.2496831
428000.0000000    0.2610165
428040.0000000    0.2577304
428080.0000000    0.2473195
428120.0000000    0.2565035
428160.0000000    0.2537542
428200.0000000    0.2437808
428240.0000000    0.2427256
428280.0000000    0.2451273
428320.0000000    0.2423957
428360.0000000    0.2360473
428400.0000000    0.2391642
428440.0000000    0.2665759
428480.0000000    0.2419765
428520.0000000    0.2371824
428560.0000000    0.2469460
428600.0000000    0.2368350
428640.0000000    0.2391155
428680.0000000    0.2360934
428720.0000000    0.2436604
428760.0000000    0.2439258
428800.0000000    0.2481603
428840.0000000    0.2470089
428880.0000000    0.2372712
428920.0000000    0.2585043
428960.0000000    0.2670349
429000.0000000    0.2479871
429040.0000000    0.2460310
429080.0000000    0.2519615
429120.0000000    0.2405779
429160.0000000    0.2461198
429200.0000000    0.2467471
429240.0000000    0.2510561
429280.0000000    0.2346486
429320.0000000    0.2480642
429360.0000000    0.2438603
429400.0000000    0.2467311
429440.0000000    0.2540648
429480.0000000    0.2509301
429520.0000000    0.2495734
429560.0000000    0.2473769
429600.0000000    0.2527645
429640.0000000    0.2572246
429680.0000000    0.2517617
429720.0000000    0.2532952
429760.0000000    0.2510166
429800.0000000    0.2408555
429840.0000000    0.2462236
429880.0000000    0.2621183
429920.0000000    0.2540140
429960.0000000    0.2424628
430000.0000000    0.2492312
430040.0000000    0.2475347
430080.0000000    0.2441402
430120.0000000    0.2548209
430160.0000000    0.2513626
430200.0000000    0.2411537
430240.0000000    0.2342769
430280.0000000    0.2305296
430320.0000000    0.2328720
430360.0000000    0.2440213
430400.0000000    0.2537329
430440.0000000    0.2441467
430480.0000000    0.2456157
430520.0000000    0.2602473
430560.0000000    0.2535164
430600.0000000    0.2612934
430640.0000000    0.2666340
430680.0000000    0.2600393
430720.0000000    0.2410911
430760.0000000    0.2590044
430800.0000000    0.2494134
430840.0000000    0.2476902
430880.0000000    0.2641298
430920.0000000    0.2377572
430960.0000000    0.2523437
431000.0000000    0.2430815
431040.0000000    0.2453039
431080.0000000    0.2453660
431120.0000000    0.2458699
431160.0000000    0.2378441
431200.0000000    0.2307256
431240.0000000    0.2348613
431280.0000000    0.2325539
431320.0000000    0.2302129
431360.0000000    0.2553418
431400.0000000    0.2391593
431440.0000000    0.2367307
431480.0000000    0.2358881
431520.0000000    0.2391468
431560.0000000    0.2345562
431600.0000000    0.2432570
431640.0000000    0.2468536
431680.0000000    0.2307787
431720.0000000    0.2506368
431760.0000000    0.2459373
431800.0000000    0.2432053
431840.0000000    0.2390151
431880.0000000    0.2350010
431920.0000000    0.2497307
431960.0000000    0.2511073
432000.0000000    0.2492540
432040.0000000    0.2383703
432080.0000000    0.2491141
432120.0000000    0.2408877
432160.0000000    0.2445047
432200.0000000    0.2365036
432240.0000000    0.2392896
432280.0000000    0.2486320
432320.0000000    0.2420727
432360.0000000    0.2379977
432400.0000000    0.2399007
432440.0000000    0.2454398
432480.0000000    0.2324531
432520.0000000    0.2311101
432560.0000000    0.2540074
432600.0000000    0.2408294
432640.0000000    0.2478669
432680.0000000    0.2453839
432720.0000000    0.2448091
432760.0000000    0.2621415
432800.0000000    0.2489091
432840.0000000    0.2472793
432880.0000000    0.2478022
432920.0000000    0.2621094
432960.0000000    0.2460557
433000.0000000    0.2464339
433040.0000000    0.2572913
433080.0000000    0.2331204
433120.0000000    0.2521904
433160.0000000    0.2317851
433200.0000000    0.2333883
433240.0000000    0.2445687
433280.0000000    0.2412693
433320.0000000    0.2392502
433360.0000000    0.2314069
433400.0000000    0.2345071
433440.0000000    0.2394472
433480.0000000    0.2336656
433520.0000000    0.2241703
433560.0000000    0.2395915
433600.0000000    0.2354291
433640.0000000    0.2420169
433680.0000000    0.2306316
433720.0000000    0.2429816
433760.0000000    0.2414815
433800.0000000    0.2385907
433840.0000000    0.2312915
433880.0000000    0.2448042
433920.0000000    0.2350411
433960.0000000    0.2453294
434000.0000000    0.2382525
434040.0000000    0.2361139
434080.0000000    0.2423848
434120.0000000    0.2432681
434160.0000000    0.2408965
434200.0000000    0.2469805
434240.0000000    0.2388463
434280.0000000    0.2556470
434320.0000000    0.2395205
434360.0000000    0.2343545
434400.0000000    0.2316884
434440.0000000    0.2343857
434480.0000000    0.2422346
434520.0000000    0.2374206
434560.0000000    0.2446316
434600.0000000    0.2432000
434640.0000000    0.2405359
434680.0000000    0.2473235
434720.0000000    0.2426299
434760.0000000    0.2576285
434800.0000000    0.2490997
434840.0000000    0.2463764
434880.0000000    0.2406318
434920.0000000    0.2429350
434960.0000000    0.2472645
435000.0000000    0.2482410
435040.0000000    0.2244250
435080.0000000    0.2384695
435120.0000000    0.2350697
435160.0000000    0.2369270
435200.0000000    0.2417302
435240.0000000    0.2382772
435280.0000000    0.2382412
435320.0000000    0.2343474
435360.0000000    0.2254496
435400.0000000    0.2329793
435440.0000000    0.2420312
435480.0000000    0.2362687
435520.0000000    0.2335996
435560.0000000    0.2374404
435600.0000000    0.2425478
435640.0000000    0.2528582
435680.0000000    0.2326523
435720.0000000    0.2414777
435760.0000000    0.2274358
435800.0000000    0.2295399
435840.0000000    0.2302008
435880.0000000    0.2184568
435920.0000000    0.2280290
435960.0000000    0.2320935
436000.0000000    0.2347563
436040.0000000    0.2329495
436080.0000000    0.2356381
436120.0000000    0.2367106
436160.0000000    0.2309347
436200.0000000    0.2229998
436240.0000000    0.2283769
436280.0000000    0.2383724
436320.0000000    0.2337671
436360.0000000    0.2428109
436400.0000000    0.2340384
436440.0000000    0.2232291
436480.0000000    0.2319535
436520.0000000    0.2324642
436560.0000000    0.2439680
436600.0000000    0.2388214
436640.0000000    0.2355134
436680.0000000    0.2414362
436720.0000000    0.2463032
436760.0000000    0.2481328
436800.0000000    0.2291909
436840.0000000    0.2286485
436880.0000000    0.2302917
436920.0000000    0.2337927
436960.0000000    0.2330269
437000.0000000    0.2145913
437040.0000000    0.2418809
437080.0000000    0.2272618
437120.0000000    0.2293156
437160.0000000    0.2352152
437200.0000000    0.2276028
437240.0000000    0.2253960
437280.0000000    0.2387429
437320.0000000    0.2214621
437360.0000000    0.2247474
437400.0000000    0.2218271
437440.0000000    0.2434535
437480.0000000    0.2274107
437520.0000000    0.2355467
437560.0000000    0.2276368
437600.0000000    0.2451888
437640.0000000    0.2306567
437680.0000000    0.2415516
437720.0000000    0.2438606
437760.0000000    0.2441585
437800.0000000    0.2392939
437840.0000000    0.2494874
437880.0000000    0.2358667
437920.0000000    0.2374554
437960.0000000    0.2385141
438000.0000000    0.2373143
438040.0000000    0.2544008
438080.0000000    0.2439641
438120.0000000    0.2346101
438160.0000000    0.2292214
438200.0000000    0.2476019
438240.0000000    0.2237077
438280.0000000    0.2349722
438320.0000000    0.2264813
438360.0000000    0.2297543
438400.0000000    0.2292518
438440.0000000    0.2191257
438480.0000000    0.2331156
438520.0000000    0.2233725
438560.0000000    0.2344881
438600.0000000    0.2321222
438640.0000000    0.2510627
438680.0000000    0.2428107
438720.0000000    0.2442399
438760.0000000    0.2431009
438800.0000000    0.2403930
438840.0000000    0.2377097
438880.0000000    0.2558207
438920.0000000    0.2439741
438960.0000000    0.2371135
439000.0000000    0.2441571
439040.0000000    0.2255965
439080.0000000    0.2344699
439120.0000000    0.2259887
439160.0000000    0.2367733
439200.0000000    0.2402136
439240.0000000    0.2420882
439280.0000000    0.2491670
439320.0000000    0.2332374
439360.0000000    0.2253162
439400.0000000    0.2313979
439440.0000000    0.2366423
439480.0000000    0.2335375
439520.0000000    0.2259751
439560.0000000    0.2289299
439600.0000000    0.2349535
439640.0000000    0.2295889
439680.0000000    0.2313612
439720.0000000    0.2380069
439760.0000000    0.2365235
439800.0000000    0.2413192
439840.0000000    0.2380667
439880.0000000    0.2329905
439920.0000000    0.2361950
439960.0000000    0.2279910
440000.0000000    0.2541052
440040.0000000    0.2424246
440080.0000000    0.2318731
440120.0000000    0.2278411
440160.0000000    0.2334334
440200.0000000    0.2335228
440240.0000000    0.2364970
440280.0000000    0.2392146
440320.0000000    0.2284493
440360.0000000    0.2441378
440400.0000000    0.2277121
440440.0000000    0.2320369
440480.0000000    0.2309688
440520.0000000    0.2498222
440560.0000000    0.2302198
440600.0000000    0.2376936
440640.0000000    0.2322727
440680.0000000    0.2448893
440720.0000000    0.2264102
440760.0000000    0.2299553
440800.0000000    0.2242339
440840.0000000    0.2359803
440880.0000000    0.2306782
440920.0000000    0.2208579
440960.0000000    0.2284101
441000.0000000    0.2306580
441040.0000000    0.2263051
441080.0000000    0.2354902
441120.0000000    0.2357994
441160.0000000    0.2209566
441200.0000000    0.2290898
441240.0000000    0.2333533
441280.0000000    0.2425302
441320.0000000    0.2338601
441360.0000000    0.2315850
441400.0000000    0.2246784
441440.0000000    0.2369992
441480.0000000    0.2319557
441520.0000000    0.2297391
441560.0000000    0.2336693
441600.0000000    0.2469037
441640.0000000    0.2355868
441680.0000000    0.2387891
441720.0000000    0.2326782
441760.0000000    0.2263536
441800.0000000    0.2208159
441840.0000000    0.2185191
441880.0000000    0.2254943
441920.0000000    0.2362282
441960.0000000    0.2261198
442000.0000000    0.2195204
442040.0000000    0.2278502
442080.0000000    0.2247256
442120.0000000    0.2332883
442160.0000000    0.2350374
442200.0000000    0.2214080
442240.0000000    0.2352395
442280.0000000    0.2283595
442320.0000000    0.2316068
442360.0000000    0.2338700
442400.0000000    0.2385536
442440.0000000    0.2318849
442480.0000000    0.2346995
442520.0000000    0.2444821
442560.0000000    0.2358308
442600.0000000    0.2351418
442640.0000000    0.2250743
442680.0000000    0.2305386
442720.0000000    0.2320733
442760.0000000    0.2374626
442800.0000000    0.2514879
442840.0000000    0.2373927
442880.0000000    0.2193315
442920.0000000    0.2304589
442960.0000000    0.2464165
443000.0000000    0.2336983
443040.0000000    0.2352785
443080.0000000    0.2301986
443120.0000000    0.2334222
443160.0000000    0.2344829
443200.0000000    0.2307181
443240.0000000    0.2405214
443280.0000000    0.2360120
443320.0000000    0.2326791
443360.0000000    0.2227297
443400.0000000    0.2409994
443440.0000000    0.2268851
443480.0000000    0.2423951
443520.0000000    0.2420274
443560.0000000    0.2360371
443600.0000000    0.2340474
443640.0000000    0.2387175
443680.0000000    0.2416320
443720.0000000    0.2397693
443760.0000000    0.2398485
443800.0000000    0.2400042
443840.0000000    0.2391519
443880.0000000    0.2407342
443920.0000000    0.2326757
443960.0000000    0.2428145
444000.0000000    0.2312845
444040.0000000    0.2277355
444080.0000000    0.2338619
444120.0000000    0.2318906
444160.0000000    0.2493855
444200.0000000    0.2371314
444240.0000000    0.2383558
444280.0000000    0.2232524
444320.0000000    0.2356961
444360.0000000    0.2364227
444400.0000000    0.2443680
444440.0000000    0.2427730
444480.0000000    0.2435460
444520.0000000    0.2477138
444560.0000000    0.2408094
444600.0000000    0.2333546
444640.0000000    0.2442370
444680.0000000    0.2433185
444720.0000000    0.2349067
444760.0000000    0.2336936
444800.0000000    0.2444825
444840.0000000    0.2484003
444880.0000000    0.2417127
444920.0000000    0.2423234
444960.0000000    0.2386646
445000.0000000    0.2428146
445040.0000000    0.2420307
445080.0000000    0.2342611
445120.0000000    0.2390981
445160.0000000    0.2457927
445200.0000000    0.2481032
445240.0000000    0.2360165
445280.0000000    0.2369078
445320.0000000    0.2410677
445360.0000000    0.2464602
445400.0000000    0.2420945
445440.0000000    0.2469442
445480.0000000    0.2548079
445520.0000000    0.2512443
445560.0000000    0.2400723
445600.0000000    0.2421536
445640.0000000    0.2459197
445680.0000000    0.2477936
445720.0000000    0.2541571
445760.0000000    0.2567434
445800.0000000    0.2551711
445840.0000000    0.2550077
445880.0000000    0.2543640
445920.0000000    0.2411835
445960.0000000    0.2382295
446000.0000000    0.2425319
446040.0000000    0.2444521
446080.0000000    0.2362444
446120.0000000    0.2431791
446160.0000000    0.2499571
446200.0000000    0.2485377
446240.0000000    0.2553427
446280.0000000    0.2408787
446320.0000000    0.2583745
446360.0000000    0.2417994
446400.0000000    0.2501808
446440.0000000    0.2350534
446480.0000000    0.2460781
446520.0000000    0.2425248
446560.0000000    0.2405484
446600.0000000    0.2410214
446640.0000000    0.2371031
446680.0000000    0.2435835
446720.0000000    0.2404337
446760.0000000    0.2512389
446800.0000000    0.2480714
446840.0000000    0.2540377
446880.0000000    0.2481317
446920.0000000    0.2358609
446960.0000000    0.2455580
447000.0000000    0.2503408
447040.0000000    0.2500281
447080.0000000    0.2503657
447120.0000000    0.2441325
447160.0000000    0.2434751
447200.0000000    0.2486891
447240.0000000    0.2450101
447280.0000000    0.2415679
447320.0000000    0.2465639
447360.0000000    0.2366416
447400.0000000    0.2391570
447440.0000000    0.2438877
447480.0000000    0.2630581
447520.0000000    0.2532301
447560.0000000    0.2387536
447600.0000000    0.2481896
447640.0000000    0.2431778
447680.0000000    0.2435460
447720.0000000    0.2469207
447760.0000000    0.2505535
447800.0000000    0.2536304
447840.0000000    0.2388684
447880.0000000    0.2469376
447920.0000000    0.2458602
447960.0000000    0.2575311
448000.0000000    0.2624771
448040.0000000    0.2444047
448080.0000000    0.2480409
448120.0000000    0.2497364
448160.0000000    0.2559155
448200.0000000    0.2603646
448240.0000000    0.2509705
448280.0000000    0.2379307
448320.0000000    0.2498915
448360.0000000    0.2347858
448400.0000000    0.2330867
448440.0000000    0.2365025
448480.0000000    0.2438703
448520.0000000    0.2345738
448560.0000000    0.2354069
448600.0000000    0.2442343
448640.0000000    0.2450987
448680.0000000    0.2416072
448720.0000000    0.2391537
448760.0000000    0.2436951
448800.0000000    0.2380178
448840.0000000    0.2310622
448880.0000000    0.2334195
448920.0000000    0.2375875
448960.0000000    0.2495268
449000.0000000    0.2414821
449040.0000000    0.2449766
449080.0000000    0.2380670
449120.0000000    0.2434847
449160.0000000    0.2346220
449200.0000000    0.2467028
449240.0000000    0.2432711
449280.0000000    0.2350754
449320.0000000    0.2426502
449360.0000000    0.2369241
449400.0000000    0.2342110
449440.0000000    0.2400769
449480.0000000    0.2283814
449520.0000000    0.2377958
449560.0000000    0.2509657
449600.0000000    0.2411587
449640.0000000    0.2341371
449680.0000000    0.2389320
449720.0000000    0.2287344
449760.0000000    0.2445232
449800.0000000    0.2494361
449840.0000000    0.2466217
449880.0000000    0.2402232
449920.0000000    0.2405054
449960.0000000    0.2515837
450000.0000000    0.2562567
450040.0000000    0.2477853
450080.0000000    0.2436100
450120.0000000    0.2278802
450160.0000000    0.2347857
450200.0000000    0.2387732
450240.0000000    0.2293545
450280.0000000    0.2235269
450320.0000000    0.2255097
450360.0000000    0.2445266
450400.0000000    0.2331569
450440.0000000    0.2184652
450480.0000000    0.2283887
450520.0000000    0.2484810
450560.0000000    0.2375061
450600.0000000    0.2367098
450640.0000000    0.2513919
450680.0000000    0.2433827
450720.0000000    0.2406010
450760.0000000    0.2400955
450800.0000000    0.2381610
450840.0000000    0.2395853
450880.0000000    0.2396380
450920.0000000    0.2356336
450960.0000000    0.2579675
451000.0000000    0.2457416
451040.0000000    0.2432415
451080.0000000    0.2475639
451120.0000000    0.2432109
451160.0000000    0.2348215
451200.0000000    0.2384963
451240.0000000    0.2433882
451280.0000000    0.2332762
451320.0000000    0.2374673
451360.0000000    0.2345425
451400.0000000    0.2258071
451440.0000000    0.2366136
451480.0000000    0.2473692
451520.0000000    0.2404772
451560.0000000    0.2297707
451600.0000000    0.2261439
451640.0000000    0.2359976
451680.0000000    0.2451787
451720.0000000    0.2394540
451760.0000000    0.2359054
451800.0000000    0.2351578
451840.0000000    0.2414811
451880.0000000    0.2291317
451920.0000000    0.2420004
451960.0000000    0.2340737
452000.0000000    0.2295285
452040.0000000    0.2305614
452080.0000000    0.2468415
452120.0000000    0.2283930
452160.0000000    0.2289590
452200.0000000    0.2360185
452240.0000000    0.2324359
452280.0000000    0.2331003
452320.0000000    0.2379705
452360.0000000    0.2471911
452400.0000000    0.2451615
452440.0000000    0.2404762
452480.0000000    0.2314172
452520.0000000    0.2441259
452560.0000000    0.2371548
452600.0000000    0.2365361
452640.0000000    0.2250347
452680.0000000    0.2326186
452720.0000000    0.2337710
452760.0000000    0.2340238
452800.0000000    0.2292351
452840.0000000    0.2299020
452880.0000000    0.2264430
452920.0000000    0.2349112
452960.0000000    0.2371124
453000.0000000    0.2215288
453040.0000000    0.2301836
453080.0000000    0.2181055
453120.0000000    0.2285963
453160.0000000    0.2359103
453200.0000000    0.2331860
453240.0000000    0.2323307
453280.0000000    0.2307007
453320.0000000    0.2313893
453360.0000000    0.2467917
453400.0000000    0.2491692
453440.0000000    0.2425914
453480.0000000    0.2514049
453520.0000000    0.2397451
453560.0000000    0.2417966
453600.0000000    0.2348426
453640.0000000    0.2309982
453680.0000000    0.2374129
453720.0000000    0.2287246
453760.0000000    0.2307448
453800.0000000    0.2304834
453840.0000000    0.2355854
453880.0000000    0.2418153
453920.0000000    0.2288049
453960.0000000    0.2348501
454000.0000000    0.2327329
454040.0000000    0.2466617
454080.0000000    0.2443429
454120.0000000    0.2335775
454160.0000000    0.2408376
454200.0000000    0.2355762
454240.0000000    0.2415683
454280.0000000    0.2442009
454320.0000000    0.2404904
454360.0000000    0.2591611
454400.0000000    0.2431348
454440.0000000    0.2398418
454480.0000000    0.2283384
454520.0000000    0.2355448
454560.0000000    0.2383932
454600.0000000    0.2423871
454640.0000000    0.2490583
454680.0000000    0.2388571
454720.0000000    0.2372640
454760.0000000    0.2199309
454800.0000000    0.2271453
454840.0000000    0.2447571
454880.0000000    0.2275559
454920.0000000    0.2433264
454960.0000000    0.2393313
455000.0000000    0.2463609
455040.0000000    0.2269057
455080.0000000    0.2199648
455120.0000000    0.2290882
455160.0000000    0.2276068
455200.0000000    0.2182830
455240.0000000    0.2237754
455280.0000000    0.2252163
455320.0000000    0.2247701
455360.0000000    0.2264467
455400.0000000    0.2256825
455440.0000000    0.2295176
455480.0000000    0.2255700
455520.0000000    0.2359267
455560.0000000    0.2471260
455600.0000000    0.2378605
455640.0000000    0.2377671
455680.0000000    0.2311997
455720.0000000    0.2359072
455760.0000000    0.2411976
455800.0000000    0.2476574
455840.0000000    0.2443378
455880.0000000    0.2288310
455920.0000000    0.2395127
455960.0000000    0.2330262
456000.0000000    0.2273223
456040.0000000    0.2294061
456080.0000000    0.2426949
456120.0000000    0.2391884
456160.0000000    0.2467105
456200.0000000    0.2453900
456240.0000000    0.2464900
456280.0000000    0.2248053
456320.0000000    0.2479191
456360.0000000    0.2343543
456400.0000000    0.2298448
456440.0000000    0.2408188
456480.0000000    0.2339637
456520.0000000    0.2313395
456560.0000000    0.2247669
456600.0000000    0.2386880
456640.0000000    0.2419397
456680.0000000    0.2389882
456720.0000000    0.2339733
456760.0000000    0.2229940
456800.0000000    0.2270078
456840.0000000    0.2409841
456880.0000000    0.2334517
456920.0000000    0.2398417
456960.0000000    0.2292158
457000.0000000    0.2396797
457040.0000000    0.2397351
457080.0000000    0.2394071
457120.0000000    0.2321781
457160.0000000    0.2345798
457200.0000000    0.2500562
457240.0000000    0.2396205
457280.0000000    0.2406166
457320.0000000    0.2351948
457360.0000000    0.2437045
457400.0000000    0.2407230
457440.0000000    0.2385008
457480.0000000    0.2269441
457520.0000000    0.2540815
457560.0000000    0.2440967
457600.0000000    0.2424661
457640.0000000    0.2437912
457680.0000000    0.2501079
457720.0000000    0.2394054
457760.0000000    0.2246992
457800.0000000    0.2162082
457840.0000000    0.2359519
457880.0000000    0.2357406
457920.0000000    0.2377976
457960.0000000    0.2428149
458000.0000000    0.2288521
458040.0000000    0.2243711
458080.0000000    0.2421989
458120.0000000    0.2328246
458160.0000000    0.2390385
458200.0000000    0.2311927
458240.0000000    0.2307455
458280.0000000    0.2381725
458320.0000000    0.2382189
458360.0000000    0.2327761
458400.0000000    0.2307047
458440.0000000    0.2509787
458480.0000000    0.2244503
458520.0000000    0.2152585
458560.0000000    0.2356566
458600.0000000    0.2282867
458640.0000000    0.2286455
458680.0000000    0.2289806
458720.0000000    0.2363014
458760.0000000    0.2259728
458800.0000000    0.2270657
458840.0000000    0.2312621
458880.0000000    0.2284265
458920.0000000    0.2328319
458960.0000000    0.2292685
459000.0000000    0.2277555
459040.0000000    0.2253956
459080.0000000    0.2252012
459120.0000000    0.2306758
459160.0000000    0.2505536
459200.0000000    0.2472078
459240.0000000    0.2331643
459280.0000000    0.2341613
459320.0000000    0.2320137
459360.0000000    0.2284852
459400.0000000    0.2277594
459440.0000000    0.2427897
459480.0000000    0.2396081
459520.0000000    0.2362000
459560.0000000    0.2345756
459600.0000000    0.2360320
459640.0000000    0.2319735
459680.0000000    0.2461968
459720.0000000    0.2247157
459760.0000000    0.2442432
459800.0000000    0.2181087
459840.0000000    0.2372176
459880.0000000    0.2329319
459920.0000000    0.2189777
459960.0000000    0.2360864
460000.0000000    0.2365569
460040.0000000    0.2276996
460080.0000000    0.2245402
460120.0000000    0.2336330
460160.0000000    0.2272266
460200.0000000    0.2195809
460240.0000000    0.2260796
460280.0000000    0.2203255
460320.0000000    0.2299237
460360.0000000    0.2131385
460400.0000000    0.2208960
460440.0000000    0.2179240
460480.0000000    0.2167312
460520.0000000    0.2208046
460560.0000000    0.2244476
460600.0000000    0.2309294
460640.0000000    0.2159069
460680.0000000    0.2233371
460720.0000000    0.2298556
460760.0000000    0.2223252
460800.0000000    0.2466740
460840.0000000    0.2405866
460880.0000000    0.2285567
460920.0000000    0.2444270
460960.0000000    0.2417330
461000.0000000    0.2249585
461040.0000000    0.2490371
461080.0000000    0.2184429
461120.0000000    0.2252544
461160.0000000    0.2232897
461200.0000000    0.2244880
461240.0000000    0.2262674
461280.0000000    0.2348079
461320.0000000    0.2322035
461360.0000000    0.2359003
461400.0000000    0.2241807
461440.0000000    0.2436256
461480.0000000    0.2460913
461520.0000000    0.2190253
461560.0000000    0.2266102
461600.0000000    0.2351318
461640.0000000    0.2178159
461680.0000000    0.2339073
461720.0000000    0.2274346
461760.0000000    0.2265078
461800.0000000    0.2279706
461840.0000000    0.2402660
461880.0000000    0.2445437
461920.0000000    0.2463119
461960.0000000    0.2359711
462000.0000000    0.2273596
462040.0000000    0.2309480
462080.0000000    0.2338263
462120.0000000    0.2183067
462160.0000000    0.2324109
462200.0000000    0.2455732
462240.0000000    0.2290279
462280.0000000    0.2320875
462320.0000000    0.2323042
462360.0000000    0.2474533
462400.0000000    0.2254352
462440.0000000    0.2438872
462480.0000000    0.2251842
462520.0000000    0.2367239
462560.0000000    0.2383901
462600.0000000    0.2292736
462640.0000000    0.2275247
462680.0000000    0.2240594
462720.0000000    0.2368315
462760.0000000    0.2340631
462800.0000000    0.2251222
462840.0000000    0.2257746
462880.0000000    0.2458598
462920.0000000    0.2352440
462960.0000000    0.2249414
463000.0000000    0.2380954
463040.0000000    0.2318713
463080.0000000    0.2232163
463120.0000000    0.2222676
463160.0000000    0.2334857
463200.0000000    0.2189449
463240.0000000    0.2197567
463280.0000000    0.2283961
463320.0000000    0.2301662
463360.0000000    0.2443001
463400.0000000    0.2364517
463440.0000000    0.2415168
463480.0000000    0.2471957
463520.0000000    0.2351438
463560.0000000    0.2376590
463600.0000000    0.2406242
463640.0000000    0.2437624
463680.0000000    0.2314385
463720.0000000    0.2289142
463760.0000000    0.2418061
463800.0000000    0.2504346
463840.0000000    0.2334040
463880.0000000    0.2172872
463920.0000000    0.2344698
463960.0000000    0.2357254
464000.0000000    0.2313298
464040.0000000    0.2165348
464080.0000000    0.2280818
464120.0000000    0.2197917
464160.0000000    0.2183698
464200.0000000    0.2352168
464240.0000000    0.2506775
464280.0000000    0.2219892
464320.0000000    0.2313183
464360.0000000    0.2330626
464400.0000000    0.2296068
464440.0000000    0.2233931
464480.0000000    0.2283594
464520.0000000    0.2204532
464560.0000000    0.2316840
464600.0000000    0.2226971
464640.0000000    0.2242902
464680.0000000    0.2331371
464720.0000000    0.2233603
464760.0000000    0.2285750
464800.0000000    0.2275221
464840.0000000    0.2418885
464880.0000000    0.2392516
464920.0000000    0.2333464
464960.0000000    0.2260687
465000.0000000    0.2280180
465040.0000000    0.2382969
465080.0000000    0.2344181
465120.0000000    0.2427676
465160.0000000    0.2381148
465200.0000000    0.2389303
465240.0000000    0.2229239
465280.0000000    0.2317804
465320.0000000    0.2320369
465360.0000000    0.2356628
465400.0000000    0.2445994
465440.0000000    0.2420297
465480.0000000    0.2397220
465520.0000000    0.2219566
465560.0000000    0.2273332
465600.0000000    0.2351248
465640.0000000    0.2295052
465680.0000000    0.2242309
465720.0000000    0.2264084
465760.0000000    0.2265735
465800.0000000    0.2385437
465840.0000000    0.2291674
465880.0000000    0.2397078
465920.0000000    0.2287142
465960.0000000    0.2356612
466000.0000000    0.2261969
466040.0000000    0.2382303
466080.0000000    0.2454609
466120.0000000    0.2240718
466160.0000000    0.2319219
466200.0000000    0.2217369
466240.0000000    0.2186101
466280.0000000    0.2312378
466320.0000000    0.2365546
466360.0000000    0.2385807
466400.0000000    0.2249820
466440.0000000    0.2321477
466480.0000000    0.2373529
466520.0000000    0.2284485
466560.0000000    0.2453145
466600.0000000    0.2346157
466640.0000000    0.2323629
466680.0000000    0.2369177
466720.0000000    0.2331397
466760.0000000    0.2290424
466800.0000000    0.2259080
466840.0000000    0.2267060
466880.0000000    0.2316962
466920.0000000    0.2307305
466960.0000000    0.2202480
467000.0000000    0.2268783
467040.0000000    0.2272328
467080.0000000    0.2305672
467120.0000000    0.2273422
467160.0000000    0.2441166
467200.0000000    0.2303393
467240.0000000    0.2295897
467280.0000000    0.2334945
467320.0000000    0.2298444
467360.0000000    0.2393375
467400.0000000    0.2420786
467440.0000000    0.2360776
467480.0000000    0.2264011
467520.0000000    0.2271049
467560.0000000    0.2061195
467600.0000000    0.2244983
467640.0000000    0.2210289
467680.0000000    0.2197346
467720.0000000    0.2289566
467760.0000000    0.2276332
467800.0000000    0.2380830
467840.0000000    0.2313596
467880.0000000    0.2512470
467920.0000000    0.2475737
467960.0000000    0.2463675
468000.0000000    0.2224172
468040.0000000    0.2371527
468080.0000000    0.2485373
468120.0000000    0.2479516
468160.0000000    0.2431814
468200.0000000    0.2478936
468240.0000000    0.2328364
468280.0000000    0.2311199
468320.0000000    0.2444016
468360.0000000    0.2348786
468400.0000000    0.2221117
468440.0000000    0.2375166
468480.0000000    0.2318859
468520.0000000    0.2281343
468560.0000000    0.2188730
468600.0000000    0.2077736
468640.0000000    0.2094131
468680.0000000    0.2262036
468720.0000000    0.2257929
468760.0000000    0.2261822
468800.0000000    0.2293285
468840.0000000    0.2265423
468880.0000000    0.2333107
468920.0000000    0.2324766
468960.0000000    0.2333826
469000.0000000    0.2305393
469040.0000000    0.2371712
469080.0000000    0.2383726
469120.0000000    0.2402813
469160.0000000    0.2205613
469200.0000000    0.2336790
469240.0000000    0.2343471
469280.0000000    0.2270316
469320.0000000    0.2327614
469360.0000000    0.2329560
469400.0000000    0.2445384
469440.0000000    0.2262180
469480.0000000    0.2257862
469520.0000000    0.2279301
469560.0000000    0.2392846
469600.0000000    0.2306076
469640.0000000    0.2264979
469680.0000000    0.2384228
469720.0000000    0.2238564
469760.0000000    0.2313472
469800.0000000    0.2382369
469840.0000000    0.2309478
469880.0000000    0.2353725
469920.0000000    0.2452314
469960.0000000    0.2312119
470000.0000000    0.2389344
470040.0000000    0.2455606
470080.0000000    0.2330789
470120.0000000    0.2353449
470160.0000000    0.2345411
470200.0000000    0.2433415
470240.0000000    0.2391738
470280.0000000    0.2417209
470320.0000000    0.2284670
470360.0000000    0.2304992
470400.0000000    0.2449409
470440.0000000    0.2410455
470480.0000000    0.2377556
470520.0000000    0.2430887
470560.0000000    0.2306374
470600.0000000    0.2332253
470640.0000000    0.2391233
470680.0000000    0.2153819
470720.0000000    0.2265122
470760.0000000    0.2430040
470800.0000000    0.2268894
470840.0000000    0.2351176
470880.0000000    0.2303726
470920.0000000    0.2262252
470960.0000000    0.2298761
471000.0000000    0.2341079
471040.0000000    0.2375706
471080.0000000    0.2513665
471120.0000000    0.2391694
471160.0000000    0.2374649
471200.0000000    0.2397009
471240.0000000    0.2342335
471280.0000000    0.2329204
471320.0000000    0.2423844
471360.0000000    0.2482073
471400.0000000    0.2429091
471440.0000000    0.2307596
471480.0000000    0.2473705
471520.0000000    0.2408624
471560.0000000    0.2240057
471600.0000000    0.2327894
471640.0000000    0.2345228
471680.0000000    0.2333696
471720.0000000    0.2386758
471760.0000000    0.2309339
471800.0000000    0.2340142
471840.0000000    0.2491774
471880.0000000    0.2447018
471920.0000000    0.2303974
471960.0000000    0.2376923
472000.0000000    0.2387835
472040.0000000    0.2279102
472080.0000000    0.2365776
472120.0000000    0.2335492
472160.0000000    0.2380790
472200.0000000    0.2375257
472240.0000000    0.2393099
472280.0000000    0.2373276
472320.0000000    0.2330716
472360.0000000    0.2330333
472400.0000000    0.2404241
472440.0000000    0.2252567
472480.0000000    0.2251506
472520.0000000    0.2351885
472560.0000000    0.2275782
472600.0000000    0.2301783
472640.0000000    0.2390514
472680.0000000    0.2248036
472720.0000000    0.2358350
472760.0000000    0.2391165
472800.0000000    0.2376355
472840.0000000    0.2399438
472880.0000000    0.2244327
472920.0000000    0.2286760
472960.0000000    0.2419945
473000.0000000    0.2319859
473040.0000000    0.2405726
473080.0000000    0.2213650
473120.0000000    0.2354782
473160.0000000    0.2383612
473200.0000000    0.2359693
473240.0000000    0.2320377
473280.0000000    0.2352296
473320.0000000    0.2414205
473360.0000000    0.2483724
473400.0000000    0.2285790
473440.0000000    0.2274664
473480.0000000    0.2390145
473520.0000000    0.2339703
473560.0000000    0.2373243
473600.0000000    0.2341870
473640.0000000    0.2429823
473680.0000000    0.2401778
473720.0000000    0.2498598
473760.0000000    0.2461772
473800.0000000    0.2555282
473840.0000000    0.2523672
473880.0000000    0.2438235
473920.0000000    0.2510500
473960.0000000    0.2404588
474000.0000000    0.2425662
474040.0000000    0.2451783
474080.0000000    0.2308210
474120.0000000    0.2414268
474160.0000000    0.2423887
474200.0000000    0.2421681
474240.0000000    0.2506326
474280.0000000    0.2460662
474320.0000000    0.2536668
474360.0000000    0.2409994
474400.0000000    0.2415694
474440.0000000    0.2522689
474480.0000000    0.2518909
474520.0000000    0.2369815
474560.0000000    0.2424614
474600.0000000    0.2366167
474640.0000000    0.2371665
474680.0000000    0.2470185
474720.0000000    0.2447740
474760.0000000    0.2501014
474800.0000000    0.2488196
474840.0000000    0.2354370
474880.0000000    0.2516641
474920.0000000    0.2524188
474960.0000000    0.2365544
475000.0000000    0.2443995
475040.0000000    0.2412253
475080.0000000    0.2508557
475120.0000000    0.2418957
475160.0000000    0.2376397
475200.0000000    0.2369912
475240.0000000    0.2423948
475280.0000000    0.2341897
475320.0000000    0.2314646
475360.0000000    0.2340678
475400.0000000    0.2333076
475440.0000000    0.2410532
475480.0000000    0.2377208
475520.0000000    0.2330929
475560.0000000    0.2386102
475600.0000000    0.2454700
475640.0000000    0.2491367
475680.0000000    0.2482329
475720.0000000    0.2430169
475760.0000000    0.2314078
475800.0000000    0.2382787
475840.0000000    0.2342273
475880.0000000    0.2375035
475920.0000000    0.2515625
475960.0000000    0.2287159
476000.0000000    0.2441671
476040.0000000    0.2390388
476080.0000000    0.2226699
476120.0000000    0.2398482
476160.0000000    0.2389314
476200.0000000    0.2299126
476240.0000000    0.2524077
476280.0000000    0.2438152
476320.0000000    0.2330458
476360.0000000    0.2453674
476400.0000000    0.2428442
476440.0000000    0.2348913
476480.0000000    0.2319736
476520.0000000    0.2357876
476560.0000000    0.2327704
476600.0000000    0.2422125
476640.0000000    0.2273114
476680.0000000    0.2363663
476720.0000000    0.2341887
476760.0000000    0.2246032
476800.0000000    0.2325387
476840.0000000    0.2220090
476880.0000000    0.2394838
476920.0000000    0.2374915
476960.0000000    0.2418613
477000.0000000    0.2368563
477040.0000000    0.2371318
477080.0000000    0.2468526
477120.0000000    0.2282401
477160.0000000    0.2327477
477200.0000000    0.2446369
477240.0000000    0.2497484
477280.0000000    0.2488918
477320.0000000    0.2558405
477360.0000000    0.2378498
477400.0000000    0.2433496
477440.0000000    0.2445789
477480.0000000    0.2550052
477520.0000000    0.2388504
477560.0000000    0.2449883
477600.0000000    0.2288778
477640.0000000    0.2480769
477680.0000000    0.2429359
477720.0000000    0.2306466
477760.0000000    0.2382943
477800.0000000    0.2359710
477840.0000000    0.2408703
477880.0000000    0.2239286
477920.0000000    0.2209629
477960.0000000    0.2496927
478000.0000000    0.2439928
478040.0000000    0.2413777
478080.0000000    0.2356744
478120.0000000    0.2298661
478160.0000000    0.2517976
478200.0000000    0.2453937
478240.0000000    0.2490419
478280.0000000    0.2530739
478320.0000000    0.2452101
478360.0000000    0.2322789
478400.0000000    0.2281301
478440.0000000    0.2367650
478480.0000000    0.2390508
478520.0000000    0.2415391
478560.0000000    0.2314877
478600.0000000    0.2420693
478640.0000000    0.2414229
478680.0000000    0.2291291
478720.0000000    0.2422646
478760.0000000    0.2503342
478800.0000000    0.2374081
478840.0000000    0.2406447
478880.0000000    0.2400626
478920.0000000    0.2478531
478960.0000000    0.2333322
479000.0000000    0.2200074
479040.0000000    0.2432201
479080.0000000    0.2431467
479120.0000000    0.2353791
479160.0000000    0.2300056
479200.0000000    0.2489224
479240.0000000    0.2359947
479280.0000000    0.2363722
479320.0000000    0.2343409
479360.0000000    0.2316514
479400.0000000    0.2382711
479440.0000000    0.2384347
479480.0000000    0.2394511
479520.0000000    0.2538465
479560.0000000    0.2457510
479600.0000000    0.2452944
479640.0000000    0.2320717
479680.0000000    0.2361319
479720.0000000    0.2291873
479760.0000000    0.2402926
479800.0000000    0.2250662
479840.0000000    0.2348387
479880.0000000    0.2412184
479920.0000000    0.2452887
479960.0000000    0.2219227
480000.0000000    0.2381558
480040.0000000    0.2358624
480080.0000000    0.2470270
480120.0000000    0.2368144
480160.0000000    0.2513430
480200.0000000    0.2345984
480240.0000000    0.2266543
480280.0000000    0.2300282
480320.0000000    0.2435673
480360.0000000    0.2308122
480400.0000000    0.2464685
480440.0000000    0.2305283
480480.0000000    0.2331867
480520.0000000    0.2354220
480560.0000000    0.2384851
480600.0000000    0.2347220
480640.0000000    0.2430248
480680.0000000    0.2436142
480720.0000000    0.2400132
480760.0000000    0.2416006
480800.0000000    0.2501045
480840.0000000    0.2357526
480880.0000000    0.2339091
480920.0000000    0.2426779
480960.0000000    0.2448334
481000.0000000    0.2448158
481040.0000000    0.2512306
481080.0000000    0.2420308
481120.0000000    0.2418281
481160.0000000    0.2494257
481200.0000000    0.2386893
481240.0000000    0.2396992
481280.0000000    0.2279864
481320.0000000    0.2265598
481360.0000000    0.2357482
481400.0000000    0.2310138
481440.0000000    0.2356223
481480.0000000    0.2336694
481520.0000000    0.2438547
481560.0000000    0.2345909
481600.0000000    0.2400361
481640.0000000    0.2348909
481680.0000000    0.2377695
481720.0000000    0.2267272
481760.0000000    0.2311026
481800.0000000    0.2278391
481840.0000000    0.2304578
481880.0000000    0.2315267
481920.0000000    0.2494772
481960.0000000    0.2341273
482000.0000000    0.2414753
482040.0000000    0.2382077
482080.0000000    0.2429146
482120.0000000    0.2358191
482160.0000000    0.2416847
482200.0000000    0.2338714
482240.0000000    0.2390453
482280.0000000    0.2390774
482320.0000000    0.2197833
482360.0000000    0.2306973
482400.0000000    0.2218911
482440.0000000    0.2463581
482480.0000000    0.2450031
482520.0000000    0.2385857
482560.0000000    0.2413439
482600.0000000    0.2248279
482640.0000000    0.2263003
482680.0000000    0.2397351
482720.0000000    0.2353203
482760.0000000    0.2310708
482800.0000000    0.2492944
482840.0000000    0.2389310
482880.0000000    0.2422940
482920.0000000    0.2374892
482960.0000000    0.2565984
483000.0000000    0.2501517
483040.0000000    0.2424650
483080.0000000    0.2459714
483120.0000000    0.2437508
483160.0000000    0.2465439
483200.0000000    0.2383251
483240.0000000    0.2311680
483280.0000000    0.2318607
483320.0000000    0.2381739
483360.0000000    0.2363816
483400.0000000    0.2316343
483440.0000000    0.2129910
483480.0000000    0.2454927
483520.0000000    0.2444765
483560.0000000    0.2418619
483600.0000000    0.2515409
483640.0000000    0.2523144
483680.0000000    0.2571062
483720.0000000    0.2494914
483760.0000000    0.2492717
483800.0000000    0.2407547
483840.0000000    0.2499669
483880.0000000    0.2456244
483920.0000000    0.2477354
483960.0000000    0.2479344
484000.0000000    0.2573782
484040.0000000    0.2512013
484080.0000000    0.2478897
484120.0000000    0.2388484
484160.0000000    0.2458696
484200.0000000    0.2410052
484240.0000000    0.2568708
484280.0000000    0.2418576
484320.0000000    0.2287593
484360.0000000    0.2473389
484400.0000000    0.2429029
484440.0000000    0.2437735
484480.0000000    0.2486602
484520.0000000    0.2532505
484560.0000000    0.2488924
484600.0000000    0.2511936
484640.0000000    0.2443838
484680.0000000    0.2374570
484720.0000000    0.2388839
484760.0000000    0.2491266
484800.0000000    0.2315060
484840.0000000    0.2408596
484880.0000000    0.2339638
484920.0000000    0.2414357
484960.0000000    0.2452023
485000.0000000    0.2223844
485040.0000000    0.2297994
485080.0000000    0.2276789
485120.0000000    0.2261238
485160.0000000    0.2314760
485200.0000000    0.2300867
485240.0000000    0.2346525
485280.0000000    0.2215179
485320.0000000    0.2224512
485360.0000000    0.2339771
485400.0000000    0.2179385
485440.0000000    0.2277073
485480.0000000    0.2211793
485520.0000000    0.2312493
485560.0000000    0.2425843
485600.0000000    0.2336011
485640.0000000    0.2308722
485680.0000000    0.2220282
485720.0000000    0.2283233
485760.0000000    0.2327104
485800.0000000    0.2327740
485840.0000000    0.2335270
485880.0000000    0.2316958
485920.0000000    0.2450353
485960.0000000    0.2273389
486000.0000000    0.2417357
486040.0000000    0.2333235
486080.0000000    0.2253982
486120.0000000    0.2210985
486160.0000000    0.2331329
486200.0000000    0.2201744
486240.0000000    0.2261296
486280.0000000    0.2260800
486320.0000000    0.2277894
486360.0000000    0.2219055
486400.0000000    0.2226494
486440.0000000    0.2383652
486480.0000000    0.2319790
486520.0000000    0.2334140
486560.0000000    0.2261134
486600.0000000    0.2316703
486640.0000000    0.2430372
486680.0000000    0.2321519
486720.0000000    0.2233077
486760.0000000    0.2358046
486800.0000000    0.2244708
486840.0000000    0.2320110
486880.0000000    0.2307920
486920.0000000    0.2380754
486960.0000000    0.2261713
487000.0000000    0.2251892
487040.0000000    0.2234738
487080.0000000    0.2286417
487120.0000000    0.2384455
487160.0000000    0.2266534
487200.0000000    0.2374903
487240.0000000    0.2345359
487280.0000000    0.2301408
487320.0000000    0.2497389
487360.0000000    0.2349710
487400.0000000    0.2441760
487440.0000000    0.2491907
487480.0000000    0.2435078
487520.0000000    0.2366777
487560.0000000    0.2333170
487600.0000000    0.2375626
487640.0000000    0.2448162
487680.0000000    0.2453008
487720.0000000    0.2448703
487760.0000000    0.2483322
487800.0000000    0.2367396
487840.0000000    0.2359608
487880.0000000    0.2325809
487920.0000000    0.2376433
487960.0000000    0.2422039
488000.0000000    0.2406065
488040.0000000    0.2481733
488080.0000000    0.2454277
488120.0000000    0.2288050
488160.0000000    0.2403179
488200.0000000    0.2431554
488240.0000000    0.2411012
488280.0000000    0.2455269
488320.0000000    0.2515204
488360.0000000    0.2371213
488400.0000000    0.2371610
488440.0000000    0.2427354
488480.0000000    0.2309476
488520.0000000    0.2320845
488560.0000000    0.2357968
488600.0000000    0.2424699
488640.0000000    0.2327325
488680.0000000    0.2455858
488720.0000000    0.2402128
488760.0000000    0.2254223
488800.0000000    0.2383941
488840.0000000    0.2348936
488880.0000000    0.2491583
488920.0000000    0.2573420
488960.0000000    0.2323683
489000.0000000    0.2462872
489040.0000000    0.2471219
489080.0000000    0.2523298
489120.0000000    0.2499707
489160.0000000    0.2525073
489200.0000000    0.2410873
489240.0000000    0.2499789
489280.0000000    0.2411749
489320.0000000    0.2401007
489360.0000000    0.2395382
489400.0000000    0.2390051
489440.0000000    0.2397087
489480.0000000    0.2448672
489520.0000000    0.2452490
489560.0000000    0.2408790
489600.0000000    0.2377910
489640.0000000    0.2313287
489680.0000000    0.2405695
489720.0000000    0.2421474
489760.0000000    0.2448063
489800.0000000    0.2261892
489840.0000000    0.2485612
489880.0000000    0.2455221
489920.0000000    0.2416252
489960.0000000    0.2321325
490000.0000000    0.2407873
490040.0000000    0.2345629
490080.0000000    0.2477192
490120.0000000    0.2363201
490160.0000000    0.2549633
490200.0000000    0.2337030
490240.0000000    0.2424794
490280.0000000    0.2359554
490320.0000000    0.2384599
490360.0000000    0.2413550
490400.0000000    0.2462970
490440.0000000    0.2565221
490480.0000000    0.2467499
490520.0000000    0.2498946
490560.0000000    0.2429026
490600.0000000    0.2353108
490640.0000000    0.2276801
490680.0000000    0.2444531
490720.0000000    0.2598764
490760.0000000    0.2412992
490800.0000000    0.2396570
490840.0000000    0.2627048
490880.0000000    0.2454415
490920.0000000    0.2504415
490960.0000000    0.2436338
491000.0000000    0.2399510
491040.0000000    0.2484718
491080.0000000    0.2583008
491120.0000000    0.2489613
491160.0000000    0.2486811
491200.0000000    0.2420274
491240.0000000    0.2441833
491280.0000000    0.2439372
491320.0000000    0.2403140
491360.0000000    0.2439734
491400.0000000    0.2348764
491440.0000000    0.2493951
491480.0000000    0.2399848
491520.0000000    0.2408438
491560.0000000    0.2461837
491600.0000000    0.2300067
491640.0000000    0.2357108
491680.0000000    0.2361119
491720.0000000    0.2537600
491760.0000000    0.2474067
491800.0000000    0.2492165
491840.0000000    0.2325052
491880.0000000    0.2420091
491920.0000000    0.2480329
491960.0000000    0.2437665
492000.0000000    0.2435840
492040.0000000    0.2359901
492080.0000000    0.2364828
492120.0000000    0.2436018
492160.0000000    0.2360345
492200.0000000    0.2440821
492240.0000000    0.2455405
492280.0000000    0.2533497
492320.0000000    0.2437693
492360.0000000    0.2456539
492400.0000000    0.2297178
492440.0000000    0.2351823
492480.0000000    0.2532802
492520.0000000    0.2417061
492560.0000000    0.2551098
492600.0000000    0.2539751
492640.0000000    0.2360429
492680.0000000    0.2279833
492720.0000000    0.2388018
492760.0000000    0.2384446
492800.0000000    0.2351291
492840.0000000    0.2378114
492880.0000000    0.2387747
492920.0000000    0.2448374
492960.0000000    0.2454580
493000.0000000    0.2551875
493040.0000000    0.2298464
493080.0000000    0.2262932
493120.0000000    0.2219861
493160.0000000    0.2307242
493200.0000000    0.2325340
493240.0000000    0.2419939
493280.0000000    0.2418337
493320.0000000    0.2475624
493360.0000000    0.2364769
493400.0000000    0.2474386
493440.0000000    0.2433584
493480.0000000    0.2477081
493520.0000000    0.2237994
493560.0000000    0.2368629
493600.0000000    0.2484150
493640.0000000    0.2422713
493680.0000000    0.2318850
493720.0000000    0.2440131
493760.0000000    0.2409050
493800.0000000    0.2462534
493840.0000000    0.2547838
493880.0000000    0.2334059
493920.0000000    0.2284319
493960.0000000    0.2499244
494000.0000000    0.2399969
494040.0000000    0.2481925
494080.0000000    0.2373712
494120.0000000    0.2310355
494160.0000000    0.2424184
494200.0000000    0.2352405
494240.0000000    0.2365580
494280.0000000    0.2493191
494320.0000000    0.2418910
494360.0000000    0.2447794
494400.0000000    0.2463085
494440.0000000    0.2337605
494480.0000000    0.2417043
494520.0000000    0.2495627
494560.0000000    0.2327445
494600.0000000    0.2307120
494640.0000000    0.2372487
494680.0000000    0.2423567
494720.0000000    0.2436434
494760.0000000    0.2459751
494800.0000000    0.2389412
494840.0000000    0.2495448
494880.0000000    0.2570766
494920.0000000    0.2367980
494960.0000000    0.2502165
495000.0000000    0.2361339
495040.0000000    0.2374394
495080.0000000    0.2385053
495120.0000000    0.2456637
495160.0000000    0.2452077
495200.0000000    0.2360795
495240.0000000    0.2308686
495280.0000000    0.2340292
495320.0000000    0.2412444
495360.0000000    0.2339274
495400.0000000    0.2382156
495440.0000000    0.2237800
495480.0000000    0.2518869
495520.0000000    0.2363374
495560.0000000    0.2290810
495600.0000000    0.2409942
495640.0000000    0.2324762
495680.0000000    0.2435308
495720.0000000    0.2480645
495760.0000000    0.2456935
495800.0000000    0.2369674
495840.0000000    0.2499522
495880.0000000    0.2417525
495920.0000000    0.2414154
495960.0000000    0.2436252
496000.0000000    0.2396141
496040.0000000    0.2396027
496080.0000000    0.2354905
496120.0000000    0.2526704
496160.0000000    0.2465496
496200.0000000    0.2499856
496240.0000000    0.2454986
496280.0000000    0.2604466
496320.0000000    0.2486870
496360.0000000    0.2498343
496400.0000000    0.2473961
496440.0000000    0.2371860
496480.0000000    0.2374688
496520.0000000    0.2495392
496560.0000000    0.2425985
496600.0000000    0.2472787
496640.0000000    0.2603131
496680.0000000    0.2510026
496720.0000000    0.2490218
496760.0000000    0.2451765
496800.0000000    0.2577738
496840.0000000    0.2418856
496880.0000000    0.2558480
496920.0000000    0.2500134
496960.0000000    0.2445382
497000.0000000    0.2405526
497040.0000000    0.2414441
497080.0000000    0.2434480
497120.0000000    0.2400039
497160.0000000    0.2506058
497200.0000000    0.2521014
497240.0000000    0.2409525
497280.0000000    0.2459827
497320.0000000    0.2506343
497360.0000000    0.2453387
497400.0000000    0.2429859
497440.0000000    0.2499475
497480.0000000    0.2413328
497520.0000000    0.2393507
497560.0000000    0.2427433
497600.0000000    0.2340529
497640.0000000    0.2495483
497680.0000000    0.2535747
497720.0000000    0.2692062
497760.0000000    0.2428475
497800.0000000    0.2456069
497840.0000000    0.2413233
497880.0000000    0.2511048
497920.0000000    0.2499898
497960.0000000    0.2549811
498000.0000000    0.2433085
498040.0000000    0.2391528
498080.0000000    0.2451840
498120.0000000    0.2476847
498160.0000000    0.2499313
498200.0000000    0.2523844
498240.0000000    0.2411496
498280.0000000    0.2408553
498320.0000000    0.2372364
498360.0000000    0.2603528
498400.0000000    0.2522469
498440.0000000    0.2568567
498480.0000000    0.2524784
498520.0000000    0.2530422
498560.0000000    0.2530147
498600.0000000    0.2527995
498640.0000000    0.2554685
498680.0000000    0.2494413
498720.0000000    0.2465332
498760.0000000    0.2605039
498800.0000000    0.2461936
498840.0000000    0.2526052
498880.0000000    0.2612795
498920.0000000    0.2441303
498960.0000000    0.2528738
499000.0000000    0.2469562
499040.0000000    0.2448876
499080.0000000    0.2603681
499120.0000000    0.2560602
499160.0000000    0.2643149
499200.0000000    0.2633220
499240.0000000    0.2582729
499280.0000000    0.2480535
499320.0000000    0.2482312
499360.0000000    0.2422294
499400.0000000    0.2532770
499440.0000000    0.2549280
499480.0000000    0.2457176
499520.0000000    0.2488832
499560.0000000    0.2509081
499600.0000000    0.2432387
499640.0000000    0.2496787
499680.0000000    0.2480211
499720.0000000    0.2562451
499760.0000000    0.2405629
499800.0000000    0.2429657
499840.0000000    0.2503479
499880.0000000    0.2342211
499920.0000000    0.2442171
499960.0000000    0.2541337
500000.0000000    0.2505564
500040.0000000    0.2464534
500080.0000000    0.2524313
500120.0000000    0.2497423
500160.0000000    0.2529335
500200.0000000    0.2463872
500240.0000000    0.2471764
500280.0000000    0.2543826
500320.0000000    0.2461160
500360.0000000    0.2402810
500400.0000000    0.2495425
500440.0000000    0.2528464
500480.0000000    0.2406783
500520.0000000    0.2519709
500560.0000000    0.2508967
500600.0000000    0.2466157
500640.0000000    0.2532854
500680.0000000    0.2573577
500720.0000000    0.2657652
500760.0000000    0.2528759
500800.0000000    0.2470225
500840.0000000    0.2576422
500880.0000000    0.2416541
500920.0000000    0.2583698
500960.0000000    0.2502893
501000.0000000    0.2328149
501040.0000000    0.2415196
501080.0000000    0.2391970
501120.0000000    0.2376826
501160.0000000    0.2418157
501200.0000000    0.2391699
501240.0000000    0.2378613
501280.0000000    0.2494059
501320.0000000    0.2466045
501360.0000000    0.2425099
501400.0000000    0.2392580
501440.0000000    0.2324534
501480.0000000    0.2287090
501520.0000000    0.2458511
501560.0000000    0.2354034
501600.0000000    0.2345015
501640.0000000    0.2398001
501680.0000000    0.2464658
501720.0000000    0.2482225
501760.0000000    0.2607381
501800.0000000    0.2486637
501840.0000000    0.2408925
501880.0000000    0.2336278
501920.0000000    0.2578111
501960.0000000    0.2514529
502000.0000000    0.2568991
502040.0000000    0.2428842
502080.0000000    0.2458571
502120.0000000    0.2468516
502160.0000000    0.2537344
502200.0000000    0.2394035
502240.0000000    0.2448964
502280.0000000    0.2369732
502320.0000000    0.2320811
502360.0000000    0.2242247
502400.0000000    0.2394934
502440.0000000    0.2373148
502480.0000000    0.2393071
502520.0000000    0.2449177
502560.0000000    0.2478629
502600.0000000    0.2481097
502640.0000000    0.2568145
502680.0000000    0.2400295
502720.0000000    0.2629342
502760.0000000    0.2598268
502800.0000000    0.2431386
502840.0000000    0.2649110
502880.0000000    0.2485757
502920.0000000    0.2547240
502960.0000000    0.2389781
503000.0000000    0.2324176
503040.0000000    0.2508541
503080.0000000    0.2608705
503120.0000000    0.2383999
503160.0000000    0.2462476
503200.0000000    0.2412348
503240.0000000    0.2358498
503280.0000000    0.2231311
503320.0000000    0.2329501
503360.0000000    0.2377812
503400.0000000    0.2319305
503440.0000000    0.2168976
503480.0000000    0.2297758
503520.0000000    0.2454977
503560.0000000    0.2380430
503600.0000000    0.2383612
503640.0000000    0.2478377
503680.0000000    0.2330227
503720.0000000    0.2342637
503760.0000000    0.2336493
503800.0000000    0.2278177
503840.0000000    0.2249219
503880.0000000    0.2196810
503920.0000000    0.2303084
503960.0000000    0.2357353
504000.0000000    0.2281729
504040.0000000    0.2501462
504080.0000000    0.2339419
504120.0000000    0.2386840
504160.0000000    0.2351710
504200.0000000    0.2274142
504240.0000000    0.2295904
504280.0000000    0.2270133
504320.0000000    0.2348371
504360.0000000    0.2372923
504400.0000000    0.2363260
504440.0000000    0.2472993
504480.0000000    0.2429552
504520.0000000    0.2365751
504560.0000000    0.2309316
504600.0000000    0.2319225
504640.0000000    0.2321673
504680.0000000    0.2317016
504720.0000000    0.2334963
504760.0000000    0.2231771
504800.0000000    0.2304924
504840.0000000    0.2250838
504880.0000000    0.2372444
504920.0000000    0.2353004
504960.0000000    0.2333610
505000.0000000    0.2436629
505040.0000000    0.2402100
505080.0000000    0.2437334
505120.0000000    0.2326410
505160.0000000    0.2342331
505200.0000000    0.2282898
505240.0000000    0.2327459
505280.0000000    0.2430155
505320.0000000    0.2352010
505360.0000000    0.2364321
505400.0000000    0.2395672
505440.0000000    0.2400719
505480.0000000    0.2288588
505520.0000000    0.2392388
505560.0000000    0.2429191
505600.0000000    0.2339788
505640.0000000    0.2279689
505680.0000000    0.2406571
505720.0000000    0.2357781
505760.0000000    0.2379735
505800.0000000    0.2302510
505840.0000000    0.2344933
505880.0000000    0.2309852
505920.0000000    0.2312282
505960.0000000    0.2339124
506000.0000000    0.2292243
506040.0000000    0.2308545
506080.0000000    0.2267545
506120.0000000    0.2278274
506160.0000000    0.2287182
506200.0000000    0.2340730
506240.0000000    0.2429058
506280.0000000    0.2384295
506320.0000000    0.2160292
506360.0000000    0.2314572
506400.0000000    0.2390297
506440.0000000    0.2509781
506480.0000000    0.2424660
506520.0000000    0.2355756
506560.0000000    0.2327606
506600.0000000    0.2449756
506640.0000000    0.2507972
506680.0000000    0.2451991
506720.0000000    0.2458831
506760.0000000    0.2325001
506800.0000000    0.2347634
506840.0000000    0.2464337
506880.0000000    0.2428118
506920.0000000    0.2434391
506960.0000000    0.2419883
507000.0000000    0.2357165
507040.0000000    0.2308525
507080.0000000    0.2362149
507120.0000000    0.2491371
507160.0000000    0.2488825
507200.0000000    0.2490066
507240.0000000    0.2440403
507280.0000000    0.2406177
507320.0000000    0.2485992
507360.0000000    0.2372361
507400.0000000    0.2335916
507440.0000000    0.2332636
507480.0000000    0.2417804
507520.0000000    0.2409644
507560.0000000    0.2456818
507600.0000000    0.2472903
507640.0000000    0.2371029
507680.0000000    0.2355738
507720.0000000    0.2395833
507760.0000000    0.2456980
507800.0000000    0.2471345
507840.0000000    0.2361236
507880.0000000    0.2307755
507920.0000000    0.2360912
507960.0000000    0.2528037
508000.0000000    0.2357157
508040.0000000    0.2462605
508080.0000000    0.2308070
508120.0000000    0.2396419
508160.0000000    0.2467942
508200.0000000    0.2296186
508240.0000000    0.2370459
508280.0000000    0.2377796
508320.0000000    0.2310334
508360.0000000    0.2474738
508400.0000000    0.2461490
508440.0000000    0.2469861
508480.0000000    0.2358258
508520.0000000    0.2334263
508560.0000000    0.2186081
508600.0000000    0.2546951
508640.0000000    0.2470897
508680.0000000    0.2396235
508720.0000000    0.2370335
508760.0000000    0.2376826
508800.0000000    0.2381774
508840.0000000    0.2525759
508880.0000000    0.2387245
508920.0000000    0.2385347
508960.0000000    0.2466682
509000.0000000    0.2433466
509040.0000000    0.2450220
509080.0000000    0.2562123
509120.0000000    0.2292987
509160.0000000    0.2534793
509200.0000000    0.2457145
509240.0000000    0.2479315
509280.0000000    0.2401904
509320.0000000    0.2476334
509360.0000000    0.2416403
509400.0000000    0.2392158
509440.0000000    0.2531295
509480.0000000    0.2481109
509520.0000000    0.2375997
509560.0000000    0.2367994
509600.0000000    0.2375746
509640.0000000    0.2371500
509680.0000000    0.2474765
509720.0000000    0.2295454
509760.0000000    0.2301838
509800.0000000    0.2364898
509840.0000000    0.2344042
509880.0000000    0.2319647
509920.0000000    0.2323529
509960.0000000    0.2466956
510000.0000000    0.2280689
510040.0000000    0.2342572
510080.0000000    0.2356120
510120.0000000    0.2485701
510160.0000000    0.2439023
510200.0000000    0.2428910
510240.0000000    0.2287526
510280.0000000    0.2166284
510320.0000000    0.2218362
510360.0000000    0.2434076
510400.0000000    0.2314100
510440.0000000    0.2430094
510480.0000000    0.2506718
510520.0000000    0.2386135
510560.0000000    0.2460003
510600.0000000    0.2331257
510640.0000000    0.2383413
510680.0000000    0.2314511
510720.0000000    0.2296758
510760.0000000    0.2390920
510800.0000000    0.2224447
510840.0000000    0.2351010
510880.0000000    0.2298335
510920.0000000    0.2530257
510960.0000000    0.2391788
511000.0000000    0.2377530
511040.0000000    0.2401244
511080.0000000    0.2347360
511120.0000000    0.2336740
511160.0000000    0.2308576
511200.0000000    0.2434019
511240.0000000    0.2494936
511280.0000000    0.2497085
511320.0000000    0.2498467
511360.0000000    0.2397039
511400.0000000    0.2312676
511440.0000000    0.2241385
511480.0000000    0.2278596
511520.0000000    0.2304625
511560.0000000    0.2592570
511600.0000000    0.2324056
511640.0000000    0.2354837
511680.0000000    0.2330695
511720.0000000    0.2450787
511760.0000000    0.2386877
511800.0000000    0.2422338
511840.0000000    0.2270764
511880.0000000    0.2377241
511920.0000000    0.2491350
511960.0000000    0.2385821
512000.0000000    0.2414437
512040.0000000    0.2497633
512080.0000000    0.2472739
512120.0000000    0.2520801
512160.0000000    0.2378033
512200.0000000    0.2411323
512240.0000000    0.2344361
512280.0000000    0.2364566
512320.0000000    0.2451772
512360.0000000    0.2423925
512400.0000000    0.2631873
512440.0000000    0.2425530
512480.0000000    0.2338060
512520.0000000    0.2428749
512560.0000000    0.2454932
512600.0000000    0.2388541
512640.0000000    0.2416898
512680.0000000    0.2447539
512720.0000000    0.2323800
512760.0000000    0.2299368
512800.0000000    0.2422595
512840.0000000    0.2446745
512880.0000000    0.2480820
512920.0000000    0.2418145
512960.0000000    0.2326351
513000.0000000    0.2266849
513040.0000000    0.2343612
513080.0000000    0.2271567
513120.0000000    0.2232545
513160.0000000    0.2317005
513200.0000000    0.2288497
513240.0000000    0.2299772
513280.0000000    0.2290778
513320.0000000    0.2286443
513360.0000000    0.2194983
513400.0000000    0.2250229
513440.0000000    0.2206536
513480.0000000    0.2217921
513520.0000000    0.2193779
513560.0000000    0.2289930
513600.0000000    0.2333860
513640.0000000    0.2259273
513680.0000000    0.2170069
513720.0000000    0.2235605
513760.0000000    0.2360033
513800.0000000    0.2405072
513840.0000000    0.2507431
513880.0000000    0.2496489
513920.0000000    0.2450274
513960.0000000    0.2345336
514000.0000000    0.2458292
514040.0000000    0.2419741
514080.0000000    0.2282514
514120.0000000    0.2473161
514160.0000000    0.2455448
514200.0000000    0.2289658
514240.0000000    0.2354776
514280.0000000    0.2516697
514320.0000000    0.2342798
514360.0000000    0.2358348
514400.0000000    0.2426602
514440.0000000    0.2431694
514480.0000000    0.2283542
514520.0000000    0.2285868
514560.0000000    0.2268045
514600.0000000    0.2212087
514640.0000000    0.2325083
514680.0000000    0.2416984
514720.0000000    0.2247775
514760.0000000    0.2336356
514800.0000000    0.2238396
514840.0000000    0.2399371
514880.0000000    0.2374315
514920.0000000    0.2215530
514960.0000000    0.2239003
515000.0000000    0.2249235
515040.0000000    0.2250121
515080.0000000    0.2253887
515120.0000000    0.2342824
515160.0000000    0.2407908
515200.0000000    0.2337352
515240.0000000    0.2375859
515280.0000000    0.2313456
515320.0000000    0.2279377
515360.0000000    0.2292190
515400.0000000    0.2375367
515440.0000000    0.2205303
515480.0000000    0.2366574
515520.0000000    0.2299098
515560.0000000    0.2332538
515600.0000000    0.2225213
515640.0000000    0.2376826
515680.0000000    0.2344569
515720.0000000    0.2292470
515760.0000000    0.2386624
515800.0000000    0.2219687
515840.0000000    0.2401873
515880.0000000    0.2384304
515920.0000000    0.2251724
515960.0000000    0.2322783
516000.0000000    0.2278994
516040.0000000    0.2280534
516080.0000000    0.2230448
516120.0000000    0.2142623
516160.0000000    0.2306653
516200.0000000    0.2387076
516240.0000000    0.2413734
516280.0000000    0.2269468
516320.0000000    0.2206434
516360.0000000    0.2232905
516400.0000000    0.2402186
516440.0000000    0.2218346
516480.0000000    0.2307395
516520.0000000    0.2170231
516560.0000000    0.2226867
516600.0000000    0.2233590
516640.0000000    0.2309155
516680.0000000    0.2273367
516720.0000000    0.2364646
516760.0000000    0.2374475
516800.0000000    0.2266645
516840.0000000    0.2295681
516880.0000000    0.2202434
516920.0000000    0.2381877
516960.0000000    0.2364998
517000.0000000    0.2300690
517040.0000000    0.2325784
517080.0000000    0.2312899
517120.0000000    0.2245423
517160.0000000    0.2353989
517200.0000000    0.2197818
517240.0000000    0.2314153
517280.0000000    0.2270818
517320.0000000    0.2242502
517360.0000000    0.2320563
517400.0000000    0.2305949
517440.0000000    0.2446911
517480.0000000    0.2283802
517520.0000000    0.2244402
517560.0000000    0.2273062
517600.0000000    0.2175629
517640.0000000    0.2252179
517680.0000000    0.2389889
517720.0000000    0.2233232
517760.0000000    0.2245398
517800.0000000    0.2277630
517840.0000000    0.2318723
517880.0000000    0.2221431
517920.0000000    0.2224152
517960.0000000    0.2286837
518000.0000000    0.2312714
518040.0000000    0.2291639
518080.0000000    0.2136312
518120.0000000    0.2336603
518160.0000000    0.2238246
518200.0000000    0.2275840
518240.0000000    0.2302904
518280.0000000    0.2312091
518320.0000000    0.2347675
518360.0000000    0.2294779
518400.0000000    0.2349030
518440.0000000    0.2305111
518480.0000000    0.2366329
518520.0000000    0.2299472
518560.0000000    0.2209597
518600.0000000    0.2254556
518640.0000000    0.2123913
518680.0000000    0.2276033
518720.0000000    0.2330798
518760.0000000    0.2253862
518800.0000000    0.2243549
518840.0000000    0.2179122
518880.0000000    0.2248608
518920.0000000    0.2333863
518960.0000000    0.2122344
519000.0000000    0.2168183
519040.0000000    0.2249451
519080.0000000    0.2133024
519120.0000000    0.2226167
519160.0000000    0.2184512
519200.0000000    0.2171510
519240.0000000    0.2181375
519280.0000000    0.2134619
519320.0000000    0.2150699
519360.0000000    0.2241620
519400.0000000    0.2306833
519440.0000000    0.2258769
519480.0000000    0.2375728
519520.0000000    0.2347286
519560.0000000    0.2240227
519600.0000000    0.2250590
519640.0000000    0.2238399
519680.0000000    0.2168822
519720.0000000    0.2213718
519760.0000000    0.2171227
519800.0000000    0.2295772
519840.0000000    0.2353053
519880.0000000    0.2153474
519920.0000000    0.2271093
519960.0000000    0.2275706
520000.0000000    0.2229259
520040.0000000    0.2166972
520080.0000000    0.2141996
520120.0000000    0.2206375
520160.0000000    0.2240373
520200.0000000    0.2315546
520240.0000000    0.2348538
520280.0000000    0.2366422
520320.0000000    0.2366905
520360.0000000    0.2267421
520400.0000000    0.2272931
520440.0000000    0.2361760
520480.0000000    0.2275437
520520.0000000    0.2210995
520560.0000000    0.2250120
520600.0000000    0.2388126
520640.0000000    0.2276353
520680.0000000    0.2279861
520720.0000000    0.2437766
520760.0000000    0.2255262
520800.0000000    0.2338942
520840.0000000    0.2266352
520880.0000000    0.2338708
520920.0000000    0.2282705
520960.0000000    0.2245081
521000.0000000    0.2322235
521040.0000000    0.2268724
521080.0000000    0.2220995
521120.0000000    0.2259570
521160.0000000    0.2310704
521200.0000000    0.2265465
521240.0000000    0.2174882
521280.0000000    0.2099475
521320.0000000    0.2204130
521360.0000000    0.2209762
521400.0000000    0.2218238
521440.0000000    0.2355617
521480.0000000    0.2297429
521520.0000000    0.2245387
521560.0000000    0.2274094
521600.0000000    0.2207756
521640.0000000    0.2285295
521680.0000000    0.2249096
521720.0000000    0.2372241
521760.0000000    0.2398494
521800.0000000    0.2344845
521840.0000000    0.2334420
521880.0000000    0.2350893
521920.0000000    0.2349596
521960.0000000    0.2237898
522000.0000000    0.2300864
522040.0000000    0.2284673
522080.0000000    0.2343371
522120.0000000    0.2210394
522160.0000000    0.2325025
522200.0000000    0.2275386
522240.0000000    0.2363136
522280.0000000    0.2276937
522320.0000000    0.2415155
522360.0000000    0.2243005
522400.0000000    0.2343757
522440.0000000    0.2289749
522480.0000000    0.2267580
522520.0000000    0.2327794
522560.0000000    0.2226023
522600.0000000    0.2179023
522640.0000000    0.2230131
522680.0000000    0.2226567
522720.0000000    0.2369023
522760.0000000    0.2277741
522800.0000000    0.2219765
522840.0000000    0.2438097
522880.0000000    0.2179028
522920.0000000    0.2307521
522960.0000000    0.2388060
523000.0000000    0.2314279
523040.0000000    0.2265777
523080.0000000    0.2345905
523120.0000000    0.2258578
523160.0000000    0.2261756
523200.0000000    0.2345680
523240.0000000    0.2309175
523280.0000000    0.2224900
523320.0000000    0.2338361
523360.0000000    0.2422037
523400.0000000    0.2423669
523440.0000000    0.2360160
523480.0000000    0.2276549
523520.0000000    0.2297943
523560.0000000    0.2336680
523600.0000000    0.2248870
523640.0000000    0.2341747
523680.0000000    0.2278128
523720.0000000    0.2298292
523760.0000000    0.2298730
523800.0000000    0.2249110
523840.0000000    0.2384413
523880.0000000    0.2411563
523920.0000000    0.2430930
523960.0000000    0.2191168
524000.0000000    0.2347935
524040.0000000    0.2449984
524080.0000000    0.2263821
524120.0000000    0.2326315
524160.0000000    0.2388398
524200.0000000    0.2389754
524240.0000000    0.2379274
524280.0000000    0.2556558
524320.0000000    0.2398691
524360.0000000    0.2295358
524400.0000000    0.2308856
524440.0000000    0.2336411
524480.0000000    0.2298861
524520.0000000    0.2414323
524560.0000000    0.2421707
524600.0000000    0.2452480
524640.0000000    0.2369509
524680.0000000    0.2305785
524720.0000000    0.2363833
524760.0000000    0.2361849
524800.0000000    0.2326801
524840.0000000    0.2351512
524880.0000000    0.2284574
524920.0000000    0.2301897
524960.0000000    0.2274727
525000.0000000    0.2359627
525040.0000000    0.2332598
525080.0000000    0.2355614
525120.0000000    0.2191544
525160.0000000    0.2366425
525200.0000000    0.2285458
525240.0000000    0.2321223
525280.0000000    0.2252994
525320.0000000    0.2407166
525360.0000000    0.2309911
525400.0000000    0.2324474
525440.0000000    0.2257378
525480.0000000    0.2287624
525520.0000000    0.2298874
525560.0000000    0.2370949
525600.0000000    0.2213905
525640.0000000    0.2298492
525680.0000000    0.2306347
525720.0000000    0.2230599
525760.0000000    0.2269127
525800.0000000    0.2234777
525840.0000000    0.2406250
525880.0000000    0.2345163
525920.0000000    0.2428906
525960.0000000    0.2339031
526000.0000000    0.2219114
526040.0000000    0.2400041
526080.0000000    0.2336414
526120.0000000    0.2352946
526160.0000000    0.2402319
526200.0000000    0.2440061
526240.0000000    0.2440460
526280.0000000    0.2366863
526320.0000000    0.2372937
526360.0000000    0.2431146
526400.0000000    0.2340253
526440.0000000    0.2506216
526480.0000000    0.2291550
526520.0000000    0.2420137
526560.0000000    0.2440517
526600.0000000    0.2333033
526640.0000000    0.2387858
526680.0000000    0.2369037
526720.0000000    0.2449445
526760.0000000    0.2367605
526800.0000000    0.2352661
526840.0000000    0.2331944
526880.0000000    0.2407522
526920.0000000    0.2506696
526960.0000000    0.2552007
527000.0000000    0.2473462
527040.0000000    0.2519259
527080.0000000    0.2405425
527120.0000000    0.2437725
527160.0000000    0.2499447
527200.0000000    0.2288223
527240.0000000    0.2368988
527280.0000000    0.2394234
527320.0000000    0.2338917
527360.0000000    0.2341162
527400.0000000    0.2301680
527440.0000000    0.2367919
527480.0000000    0.2435060
527520.0000000    0.2446655
527560.0000000    0.2350075
527600.0000000    0.2365104
527640.0000000    0.2398875
527680.0000000    0.2293365
527720.0000000    0.2295209
527760.0000000    0.2338526
527800.0000000    0.2340319
527840.0000000    0.2362602
527880.0000000    0.2418769
527920.0000000    0.2458339
527960.0000000    0.2367722
528000.0000000    0.2378102
528040.0000000    0.2438352
528080.0000000    0.2398380
528120.0000000    0.2403502
528160.0000000    0.2329675
528200.0000000    0.2415479
528240.0000000    0.2322139
528280.0000000    0.2321449
528320.0000000    0.2413226
528360.0000000    0.2288834
528400.0000000    0.2223054
528440.0000000    0.2325030
528480.0000000    0.2184387
528520.0000000    0.2380886
528560.0000000    0.2282170
528600.0000000    0.2321931
528640.0000000    0.2285559
528680.0000000    0.2236685
528720.0000000    0.2345662
528760.0000000    0.2312860
528800.0000000    0.2346060
528840.0000000    0.2249468
528880.0000000    0.2363809
528920.0000000    0.2259505
528960.0000000    0.2320104
529000.0000000    0.2348844
529040.0000000    0.2314600
529080.0000000    0.2371568
529120.0000000    0.2271874
529160.0000000    0.2335562
529200.0000000    0.2284521
529240.0000000    0.2371399
529280.0000000    0.2458278
529320.0000000    0.2335556
529360.0000000    0.2418672
529400.0000000    0.2358711
529440.0000000    0.2275704
529480.0000000    0.2310619
529520.0000000    0.2415366
529560.0000000    0.2302998
529600.0000000    0.2311181
529640.0000000    0.2344015
529680.0000000    0.2324823
529720.0000000    0.2373268
529760.0000000    0.2325494
529800.0000000    0.2292529
529840.0000000    0.2413767
529880.0000000    0.2249196
529920.0000000    0.2327472
529960.0000000    0.2314696
530000.0000000    0.2238302
530040.0000000    0.2439931
530080.0000000    0.2435669
530120.0000000    0.2306867
530160.0000000    0.2342386
530200.0000000    0.2257643
530240.0000000    0.2270632
530280.0000000    0.2331428
530320.0000000    0.2328639
530360.0000000    0.2368552
530400.0000000    0.2479862
530440.0000000    0.2398942
530480.0000000    0.2429709
530520.0000000    0.2411770
530560.0000000    0.2324633
530600.0000000    0.2276702
530640.0000000    0.2499705
530680.0000000    0.2328442
530720.0000000    0.2406807
530760.0000000    0.2411684
530800.0000000    0.2405456
530840.0000000    0.2380060
530880.0000000    0.2273955
530920.0000000    0.2298605
530960.0000000    0.2321669
531000.0000000    0.2288368
531040.0000000    0.2296002
531080.0000000    0.2441990
531120.0000000    0.2273125
531160.0000000    0.2313707
531200.0000000    0.2342569
531240.0000000    0.2431791
531280.0000000    0.2389142
531320.0000000    0.2270992
531360.0000000    0.2293711
531400.0000000    0.2261176
531440.0000000    0.2330427
531480.0000000    0.2350038
531520.0000000    0.2249969
531560.0000000    0.2308485
531600.0000000    0.2165382
531640.0000000    0.2336876
531680.0000000    0.2246882
531720.0000000    0.2433529
531760.0000000    0.2352384
531800.0000000    0.2269706
531840.0000000    0.2364121
531880.0000000    0.2464836
531920.0000000    0.2403019
531960.0000000    0.2269835
532000.0000000    0.2327154
532040.0000000    0.2299011
532080.0000000    0.2285856
532120.0000000    0.2364172
532160.0000000    0.2317494
532200.0000000    0.2263688
532240.0000000    0.2335902
532280.0000000    0.2320886
532320.0000000    0.2229954
532360.0000000    0.2388797
532400.0000000    0.2410103
532440.0000000    0.2383468
532480.0000000    0.2315624
532520.0000000    0.2336189
532560.0000000    0.2456929
532600.0000000    0.2406739
532640.0000000    0.2468930
532680.0000000    0.2366873
532720.0000000    0.2387534
532760.0000000    0.2266253
532800.0000000    0.2423508
532840.0000000    0.2389738
532880.0000000    0.2304769
532920.0000000    0.2247582
532960.0000000    0.2489208
533000.0000000    0.2505540
533040.0000000    0.2437132
533080.0000000    0.2233850
533120.0000000    0.2397645
533160.0000000    0.2341097
533200.0000000    0.2426692
533240.0000000    0.2344103
533280.0000000    0.2388254
533320.0000000    0.2381428
533360.0000000    0.2327390
533400.0000000    0.2476010
533440.0000000    0.2396531
533480.0000000    0.2467698
533520.0000000    0.2316851
533560.0000000    0.2396066
533600.0000000    0.2360849
533640.0000000    0.2413317
533680.0000000    0.2344940
533720.0000000    0.2418014
533760.0000000    0.2337224
533800.0000000    0.2217933
533840.0000000    0.2260702
533880.0000000    0.2214096
533920.0000000    0.2251097
533960.0000000    0.2215289
534000.0000000    0.2288135
534040.0000000    0.2279478
534080.0000000    0.2217722
534120.0000000    0.2094012
534160.0000000    0.2239696
534200.0000000    0.2251863
534240.0000000    0.2302749
534280.0000000    0.2188108
534320.0000000    0.2206278
534360.0000000    0.2364913
534400.0000000    0.2334592
534440.0000000    0.2311055
534480.0000000    0.2217992
534520.0000000    0.2290319
534560.0000000    0.2339026
534600.0000000    0.2352975
534640.0000000    0.2335401
534680.0000000    0.2312064
534720.0000000    0.2345666
534760.0000000    0.2325897
534800.0000000    0.2193810
534840.0000000    0.2257157
534880.0000000    0.2269306
534920.0000000    0.2130761
534960.0000000    0.2247266
535000.0000000    0.2193404
535040.0000000    0.2415950
535080.0000000    0.2382130
535120.0000000    0.2214144
535160.0000000    0.2353815
535200.0000000    0.2317155
535240.0000000    0.2335887
535280.0000000    0.2214791
535320.0000000    0.2270621
535360.0000000    0.2356781
535400.0000000    0.2337686
535440.0000000    0.2375787
535480.0000000    0.2354925
535520.0000000    0.2300934
535560.0000000    0.2282866
535600.0000000    0.2437721
535640.0000000    0.2454392
535680.0000000    0.2355775
535720.0000000    0.2297741
535760.0000000    0.2226495
535800.0000000    0.2371913
535840.0000000    0.2260604
535880.0000000    0.2239753
535920.0000000    0.2238939
535960.0000000    0.2252286
536000.0000000    0.2309958
536040.0000000    0.2381340
536080.0000000    0.2366081
536120.0000000    0.2364603
536160.0000000    0.2289130
536200.0000000    0.2358778
536240.0000000    0.2345829
536280.0000000    0.2409463
536320.0000000    0.2465425
536360.0000000    0.2320065
536400.0000000    0.2349681
536440.0000000    0.2349398
536480.0000000    0.2267058
536520.0000000    0.2190730
536560.0000000    0.2246464
536600.0000000    0.2333049
536640.0000000    0.2287657
536680.0000000    0.2456649
536720.0000000    0.2455568
536760.0000000    0.2469133
536800.0000000    0.2394065
536840.0000000    0.2333303
536880.0000000    0.2174581
536920.0000000    0.2324286
536960.0000000    0.2275255
537000.0000000    0.2264938
537040.0000000    0.2305744
537080.0000000    0.2261522
537120.0000000    0.2371332
537160.0000000    0.2287842
537200.0000000    0.2420497
537240.0000000    0.2283363
537280.0000000    0.2377641
537320.0000000    0.2333321
537360.0000000    0.2384340
537400.0000000    0.2295105
537440.0000000    0.2476127
537480.0000000    0.2287926
537520.0000000    0.2252146
537560.0000000    0.2194559
537600.0000000    0.2389771
537640.0000000    0.2373887
537680.0000000    0.2470921
537720.0000000    0.2322190
537760.0000000    0.2460896
537800.0000000    0.2508327
537840.0000000    0.2574568
537880.0000000    0.2317905
537920.0000000    0.2411356
537960.0000000    0.2481008
538000.0000000    0.2307125
538040.0000000    0.2377848
538080.0000000    0.2223502
538120.0000000    0.2336761
538160.0000000    0.2408953
538200.0000000    0.2444099
538240.0000000    0.2505485
538280.0000000    0.2381628
538320.0000000    0.2455643
538360.0000000    0.2443783
538400.0000000    0.2485444
538440.0000000    0.2376108
538480.0000000    0.2474787
538520.0000000    0.2349789
538560.0000000    0.2316571
538600.0000000    0.2466395
538640.0000000    0.2466547
538680.0000000    0.2418679
538720.0000000    0.2454604
538760.0000000    0.2418527
538800.0000000    0.2385175
538840.0000000    0.2504124
538880.0000000    0.2452992
538920.0000000    0.2516496
538960.0000000    0.2305847
539000.0000000    0.2468470
539040.0000000    0.2291955
539080.0000000    0.2381004
539120.0000000    0.2413949
539160.0000000    0.2465066
539200.0000000    0.2570746
539240.0000000    0.2472628
539280.0000000    0.2406638
539320.0000000    0.2519434
539360.0000000    0.2539553
539400.0000000    0.2406324
539440.0000000    0.2422175
539480.0000000    0.2393047
539520.0000000    0.2395917
539560.0000000    0.2372607
539600.0000000    0.2285768
539640.0000000    0.2495113
539680.0000000    0.2353515
539720.0000000    0.2259653
539760.0000000    0.2372367
539800.0000000    0.2394283
539840.0000000    0.2397744
539880.0000000    0.2410126
539920.0000000    0.2438558
539960.0000000    0.2378114
540000.0000000    0.2396875
540040.0000000    0.2404015
540080.0000000    0.2365468
540120.0000000    0.2435384
540160.0000000    0.2415311
540200.0000000    0.2292681
540240.0000000    0.2397504
540280.0000000    0.2459089
540320.0000000    0.2349334
540360.0000000    0.2412347
540400.0000000    0.2468577
540440.0000000    0.2333724
540480.0000000    0.2454376
540520.0000000    0.2534928
540560.0000000    0.2489239
540600.0000000    0.2358849
540640.0000000    0.2351764
540680.0000000    0.2389902
540720.0000000    0.2393546
540760.0000000    0.2363437
540800.0000000    0.2460756
540840.0000000    0.2386786
540880.0000000    0.2420679
540920.0000000    0.2443130
540960.0000000    0.2352355
541000.0000000    0.2410944
541040.0000000    0.2528176
541080.0000000    0.2412091
541120.0000000    0.2460091
541160.0000000    0.2457759
541200.0000000    0.2434746
541240.0000000    0.2400354
541280.0000000    0.2451915
541320.0000000    0.2438681
541360.0000000    0.2455740
541400.0000000    0.2512544
541440.0000000    0.2563437
541480.0000000    0.2547338
541520.0000000    0.2286788
541560.0000000    0.2414474
541600.0000000    0.2297854
541640.0000000    0.2599999
541680.0000000    0.2469494
541720.0000000    0.2422386
541760.0000000    0.2324940
541800.0000000    0.2421825
541840.0000000    0.2247683
541880.0000000    0.2491884
541920.0000000    0.2343055
541960.0000000    0.2388920
542000.0000000    0.2464705
542040.0000000    0.2320481
542080.0000000    0.2483342
542120.0000000    0.2527519
542160.0000000    0.2434835
542200.0000000    0.2524201
542240.0000000    0.2344297
542280.0000000    0.2288586
542320.0000000    0.2336754
542360.0000000    0.2469757
542400.0000000    0.2463285
542440.0000000    0.2398987
542480.0000000    0.2450552
542520.0000000    0.2341576
542560.0000000    0.2399434
542600.0000000    0.2366582
542640.0000000    0.2373669
542680.0000000    0.2322582
542720.0000000    0.2305380
542760.0000000    0.2408187
542800.0000000    0.2324202
542840.0000000    0.2322056
542880.0000000    0.2336131
542920.0000000    0.2291687
542960.0000000    0.2276582
543000.0000000    0.2403685
543040.0000000    0.2448290
543080.0000000    0.2373902
543120.0000000    0.2294015
543160.0000000    0.2329039
543200.0000000    0.2304665
543240.0000000    0.2266771
543280.0000000    0.2221639
543320.0000000    0.2288119
543360.0000000    0.2421218
543400.0000000    0.2326650
543440.0000000    0.2182145
543480.0000000    0.2289701
543520.0000000    0.2291236
543560.0000000    0.2108463
543600.0000000    0.2235278
543640.0000000    0.2232334
543680.0000000    0.2132064
543720.0000000    0.2210389
543760.0000000    0.2222879
543800.0000000    0.2247933
543840.0000000    0.2097205
543880.0000000    0.2130219
543920.0000000    0.2253570
543960.0000000    0.2121530
544000.0000000    0.2167324
544040.0000000    0.2207735
544080.0000000    0.2114059
544120.0000000    0.2287117
544160.0000000    0.2106283
544200.0000000    0.2181772
544240.0000000    0.2173599
544280.0000000    0.2214775
544320.0000000    0.2231832
544360.0000000    0.2379802
544400.0000000    0.2198480
544440.0000000    0.2089121
544480.0000000    0.2236289
544520.0000000    0.2138763
544560.0000000    0.2187076
544600.0000000    0.2131104
544640.0000000    0.2172564
544680.0000000    0.2323333
544720.0000000    0.2187014
544760.0000000    0.2127176
544800.0000000    0.2188574
544840.0000000    0.2317708
544880.0000000    0.2277580
544920.0000000    0.2325631
544960.0000000    0.2410118
545000.0000000    0.2308113
545040.0000000    0.2241245
545080.0000000    0.2361765
545120.0000000    0.2318399
545160.0000000    0.2366550
545200.0000000    0.2297288
545240.0000000    0.2310571
545280.0000000    0.2266962
545320.0000000    0.2172551
545360.0000000    0.2306294
545400.0000000    0.2304737
545440.0000000    0.2269509
545480.0000000    0.2198763
545520.0000000    0.2169918
545560.0000000    0.2362275
545600.0000000    0.2320571
545640.0000000    0.2191083
545680.0000000    0.2277974
545720.0000000    0.2246256
545760.0000000    0.2213289
545800.0000000    0.2182220
545840.0000000    0.2197377
545880.0000000    0.2288006
545920.0000000    0.2277417
545960.0000000    0.2306580
546000.0000000    0.2293272
546040.0000000    0.2211165
546080.0000000    0.2288550
546120.0000000    0.2231062
546160.0000000    0.2232051
546200.0000000    0.2210597
546240.0000000    0.2287726
546280.0000000    0.2315692
546320.0000000    0.2251240
546360.0000000    0.2157754
546400.0000000    0.2167688
546440.0000000    0.2301833
546480.0000000    0.2392365
546520.0000000    0.2294738
546560.0000000    0.2287815
546600.0000000    0.2279986
546640.0000000    0.2293213
546680.0000000    0.2310930
546720.0000000    0.2184925
546760.0000000    0.2324106
546800.0000000    0.2153388
546840.0000000    0.2297912
546880.0000000    0.2251436
546920.0000000    0.2303931
546960.0000000    0.2271683
547000.0000000    0.2321775
547040.0000000    0.2291546
547080.0000000    0.2204529
547120.0000000    0.2294914
547160.0000000    0.2230404
547200.0000000    0.2240674
547240.0000000    0.2142270
547280.0000000    0.2342875
547320.0000000    0.2261000
547360.0000000    0.2347822
547400.0000000    0.2240007
547440.0000000    0.2204525
547480.0000000    0.2276025
547520.0000000    0.2292517
547560.0000000    0.2249226
547600.0000000    0.2351723
547640.0000000    0.2306258
547680.0000000    0.2362424
547720.0000000    0.2441592
547760.0000000    0.2393633
547800.0000000    0.2362983
547840.0000000    0.2306001
547880.0000000    0.2372265
547920.0000000    0.2289952
547960.0000000    0.2359854
548000.0000000    0.2199290
548040.0000000    0.2290629
548080.0000000    0.2217025
548120.0000000    0.2285125
548160.0000000    0.2262863
548200.0000000    0.2292743
548240.0000000    0.2254746
548280.0000000    0.2253153
548320.0000000    0.2245108
548360.0000000    0.2335765
548400.0000000    0.2355276
548440.0000000    0.2411020
548480.0000000    0.2261007
548520.0000000    0.2171775
548560.0000000    0.2198285
548600.0000000    0.2260668
548640.0000000    0.2317712
548680.0000000    0.2216533
548720.0000000    0.2216489
548760.0000000    0.2213960
548800.0000000    0.2296136
548840.0000000    0.2228271
548880.0000000    0.2288556
548920.0000000    0.2298802
548960.0000000    0.2438293
549000.0000000    0.2306302
549040.0000000    0.2322714
549080.0000000    0.2379721
549120.0000000    0.2182251
549160.0000000    0.2408607
549200.0000000    0.2312687
549240.0000000    0.2315157
549280.0000000    0.2159747
549320.0000000    0.2317249
549360.0000000    0.2139249
549400.0000000    0.2111803
549440.0000000    0.2246478
549480.0000000    0.2228698
549520.0000000    0.2245402
549560.0000000    0.2209539
549600.0000000    0.2153130
549640.0000000    0.2279061
549680.0000000    0.2207668
549720.0000000    0.2269508
549760.0000000    0.2277277
549800.0000000    0.2191596
549840.0000000    0.2372683
549880.0000000    0.2301663
549920.0000000    0.2253489
549960.0000000    0.2217930
550000.0000000    0.2229184
550040.0000000    0.2316230
550080.0000000    0.2311645
550120.0000000    0.2205330
550160.0000000    0.2344338
550200.0000000    0.2282856
550240.0000000    0.2287681
550280.0000000    0.2268139
550320.0000000    0.2330562
550360.0000000    0.2338347
550400.0000000    0.2321071
550440.0000000    0.2263809
550480.0000000    0.2289881
550520.0000000    0.2217032
550560.0000000    0.2259617
550600.0000000    0.2296540
550640.0000000    0.2229026
550680.0000000    0.2333944
550720.0000000    0.2240893
550760.0000000    0.2300982
550800.0000000    0.2203785
550840.0000000    0.2321598
550880.0000000    0.2276385
550920.0000000    0.2231955
550960.0000000    0.2295063
551000.0000000    0.2252609
551040.0000000    0.2294154
551080.0000000    0.2291612
551120.0000000    0.2239012
551160.0000000    0.2229539
551200.0000000    0.2223865
551240.0000000    0.2365764
551280.0000000    0.2275147
551320.0000000    0.2243516
551360.0000000    0.2410284
551400.0000000    0.2359401
551440.0000000    0.2323531
551480.0000000    0.2371786
551520.0000000    0.2362758
551560.0000000    0.2270722
551600.0000000    0.2197247
551640.0000000    0.2209170
551680.0000000    0.2230819
551720.0000000    0.2096760
551760.0000000    0.2212204
551800.0000000    0.2241264
551840.0000000    0.2236823
551880.0000000    0.2317687
551920.0000000    0.2405643
551960.0000000    0.2359557
552000.0000000    0.2240970
552040.0000000    0.2316673
552080.0000000    0.2349219
552120.0000000    0.2263020
552160.0000000    0.2365213
552200.0000000    0.2333993
552240.0000000    0.2282527
552280.0000000    0.2385792
552320.0000000    0.2365300
552360.0000000    0.2397026
552400.0000000    0.2305289
552440.0000000    0.2328167
552480.0000000    0.2402879
552520.0000000    0.2355734
552560.0000000    0.2331127
552600.0000000    0.2422970
552640.0000000    0.2358865
552680.0000000    0.2340844
552720.0000000    0.2349388
552760.0000000    0.2330233
552800.0000000    0.2436462
552840.0000000    0.2343497
552880.0000000    0.2414479
552920.0000000    0.2390745
552960.0000000    0.2276715
553000.0000000    0.2485930
553040.0000000    0.2420516
553080.0000000    0.2362563
553120.0000000    0.2380165
553160.0000000    0.2538360
553200.0000000    0.2391157
553240.0000000    0.2583769
553280.0000000    0.2346765
553320.0000000    0.2371536
553360.0000000    0.2408659
553400.0000000    0.2392356
553440.0000000    0.2394559
553480.0000000    0.2354029
553520.0000000    0.2455019
553560.0000000    0.2395644
553600.0000000    0.2345844
553640.0000000    0.2309580
553680.0000000    0.2346580
553720.0000000    0.2328318
553760.0000000    0.2427868
553800.0000000    0.2334501
553840.0000000    0.2357409
553880.0000000    0.2318758
553920.0000000    0.2395091
553960.0000000    0.2403754
554000.0000000    0.2310015
554040.0000000    0.2294028
554080.0000000    0.2266425
554120.0000000    0.2332652
554160.0000000    0.2211583
554200.0000000    0.2323233
554240.0000000    0.2367602
554280.0000000    0.2225088
554320.0000000    0.2338125
554360.0000000    0.2253435
554400.0000000    0.2286507
554440.0000000    0.2321922
554480.0000000    0.2338852
554520.0000000    0.2388063
554560.0000000    0.2367541
554600.0000000    0.2346400
554640.0000000    0.2321894
554680.0000000    0.2493272
554720.0000000    0.2388798
554760.0000000    0.2363078
554800.0000000    0.2303536
554840.0000000    0.2308231
554880.0000000    0.2274648
554920.0000000    0.2258023
554960.0000000    0.2285115
555000.0000000    0.2228313
555040.0000000    0.2296656
555080.0000000    0.2306576
555120.0000000    0.2337855
555160.0000000    0.2421770
555200.0000000    0.2307732
555240.0000000    0.2373328
555280.0000000    0.2308290
555320.0000000    0.2230651
555360.0000000    0.2400459
555400.0000000    0.2266098
555440.0000000    0.2353509
555480.0000000    0.2274607
555520.0000000    0.2297241
555560.0000000    0.2282984
555600.0000000    0.2389638
555640.0000000    0.2407516
555680.0000000    0.2423569
555720.0000000    0.2394815
555760.0000000    0.2376046
555800.0000000    0.2440944
555840.0000000    0.2410167
555880.0000000    0.2295720
555920.0000000    0.2347400
555960.0000000    0.2361342
556000.0000000    0.2325976
556040.0000000    0.2102183
556080.0000000    0.2299463
556120.0000000    0.2428445
556160.0000000    0.2262377
556200.0000000    0.2375222
556240.0000000    0.2372219
556280.0000000    0.2342813
556320.0000000    0.2264740
556360.0000000    0.2209228
556400.0000000    0.2359392
556440.0000000    0.2405535
556480.0000000    0.2382326
556520.0000000    0.2406299
556560.0000000    0.2362362
556600.0000000    0.2313230
556640.0000000    0.2499321
556680.0000000    0.2341030
556720.0000000    0.2422019
556760.0000000    0.2228197
556800.0000000    0.2337452
556840.0000000    0.2389510
556880.0000000    0.2329912
556920.0000000    0.2331636
556960.0000000    0.2404763
557000.0000000    0.2311232
557040.0000000    0.2360560
557080.0000000    0.2477612
557120.0000000    0.2370823
557160.0000000    0.2353226
557200.0000000    0.2331357
557240.0000000    0.2278821
557280.0000000    0.2260785
557320.0000000    0.2242335
557360.0000000    0.2368513
557400.0000000    0.2209608
557440.0000000    0.2278688
557480.0000000    0.2277261
557520.0000000    0.2173311
557560.0000000    0.2068406
557600.0000000    0.2091073
557640.0000000    0.2171008
557680.0000000    0.2274766
557720.0000000    0.2388462
557760.0000000    0.2263293
557800.0000000    0.2283689
557840.0000000    0.2231546
557880.0000000    0.2306600
557920.0000000    0.2227966
557960.0000000    0.2217897
558000.0000000    0.2254837
558040.0000000    0.2315157
558080.0000000    0.2284267
558120.0000000    0.2317313
558160.0000000    0.2250255
558200.0000000    0.2184278
558240.0000000    0.2357471
558280.0000000    0.2390354
558320.0000000    0.2232071
558360.0000000    0.2271325
558400.0000000    0.2316741
558440.0000000    0.2230186
558480.0000000    0.2298763
558520.0000000    0.2194014
558560.0000000    0.2241825
558600.0000000    0.2291813
558640.0000000    0.2249462
558680.0000000    0.2226638
558720.0000000    0.2293730
558760.0000000    0.2319428
558800.0000000    0.2223238
558840.0000000    0.2220726
558880.0000000    0.2316276
558920.0000000    0.2173711
558960.0000000    0.2149377
559000.0000000    0.2264217
559040.0000000    0.2238685
559080.0000000    0.2172453
559120.0000000    0.2264056
559160.0000000    0.2319940
559200.0000000    0.2303120
559240.0000000    0.2288764
559280.0000000    0.2302507
559320.0000000    0.2228588
559360.0000000    0.2320651
559400.0000000    0.2307762
559440.0000000    0.2227285
559480.0000000    0.2354964
559520.0000000    0.2437192
559560.0000000    0.2318429
559600.0000000    0.2336513
559640.0000000    0.2349356
559680.0000000    0.2340613
559720.0000000    0.2276582
559760.0000000    0.2276503
559800.0000000    0.2268686
559840.0000000    0.2360957
559880.0000000    0.2341675
559920.0000000    0.2264906
559960.0000000    0.2316630
560000.0000000    0.2201734
560040.0000000    0.2253314
560080.0000000    0.2326811
560120.0000000    0.2401006
560160.0000000    0.2370953
560200.0000000    0.2357340
560240.0000000    0.2299577
560280.0000000    0.2332372
560320.0000000    0.2253318
560360.0000000    0.2275556
560400.0000000    0.2380290
560440.0000000    0.2366030
560480.0000000    0.2429321
560520.0000000    0.2425846
560560.0000000    0.2302379
560600.0000000    0.2259084
560640.0000000    0.2318707
560680.0000000    0.2443931
560720.0000000    0.2254033
560760.0000000    0.2288409
560800.0000000    0.2385906
560840.0000000    0.2346934
560880.0000000    0.2404720
560920.0000000    0.2333254
560960.0000000    0.2315821
561000.0000000    0.2424665
561040.0000000    0.2272967
561080.0000000    0.2454218
561120.0000000    0.2262900
561160.0000000    0.2354317
561200.0000000    0.2479057
561240.0000000    0.2341525
561280.0000000    0.2380605
561320.0000000    0.2285701
561360.0000000    0.2185441
561400.0000000    0.2349931
561440.0000000    0.2278710
561480.0000000    0.2472621
561520.0000000    0.2174832
561560.0000000    0.2264333
561600.0000000    0.2453557
561640.0000000    0.2324549
561680.0000000    0.2323305
561720.0000000    0.2351258
561760.0000000    0.2418774
561800.0000000    0.2387403
561840.0000000    0.2333071
561880.0000000    0.2448824
561920.0000000    0.2402695
561960.0000000    0.2321069
562000.0000000    0.2322383
562040.0000000    0.2359507
562080.0000000    0.2285093
562120.0000000    0.2347254
562160.0000000    0.2371191
562200.0000000    0.2320606
562240.0000000    0.2413838
562280.0000000    0.2338774
562320.0000000    0.2421406
562360.0000000    0.2361624
562400.0000000    0.2392433
562440.0000000    0.2321585
562480.0000000    0.2369300
562520.0000000    0.2315470
562560.0000000    0.2244071
562600.0000000    0.2416357
562640.0000000    0.2442770
562680.0000000    0.2334223
562720.0000000    0.2272098
562760.0000000    0.2288567
562800.0000000    0.2351838
562840.0000000    0.2287538
562880.0000000    0.2256660
562920.0000000    0.2208259
562960.0000000    0.2289696
563000.0000000    0.2229745
563040.0000000    0.2225330
563080.0000000    0.2292013
563120.0000000    0.2297835
563160.0000000    0.2304909
563200.0000000    0.2205244
563240.0000000    0.2312956
563280.0000000    0.2240339
563320.0000000    0.2303586
563360.0000000    0.2244960
563400.0000000    0.2357400
563440.0000000    0.2361836
563480.0000000    0.2341447
563520.0000000    0.2369720
563560.0000000    0.2247164
563600.0000000    0.2303258
563640.0000000    0.2194768
563680.0000000    0.2304718
563720.0000000    0.2338847
563760.0000000    0.2339899
563800.0000000    0.2261162
563840.0000000    0.2305011
563880.0000000    0.2281256
563920.0000000    0.2345153
563960.0000000    0.2267215
564000.0000000    0.2412841
564040.0000000    0.2400185
564080.0000000    0.2346196
564120.0000000    0.2430280
564160.0000000    0.2378413
564200.0000000    0.2315825
564240.0000000    0.2364438
564280.0000000    0.2239001
564320.0000000    0.2296209
564360.0000000    0.2303926
564400.0000000    0.2270725
564440.0000000    0.2277435
564480.0000000    0.2382045
564520.0000000    0.2296175
564560.0000000    0.2312421
564600.0000000    0.2218997
564640.0000000    0.2179667
564680.0000000    0.2337538
564720.0000000    0.2350758
564760.0000000    0.2309417
564800.0000000    0.2396006
564840.0000000    0.2402151
564880.0000000    0.2359021
564920.0000000    0.2350906
564960.0000000    0.2396560
565000.0000000    0.2354190
565040.0000000    0.2305195
565080.0000000    0.2364115
565120.0000000    0.2333760
565160.0000000    0.2376258
565200.0000000    0.2255400
565240.0000000    0.2369139
565280.0000000    0.2394371
565320.0000000    0.2385048
565360.0000000    0.2265933
565400.0000000    0.2287336
565440.0000000    0.2338106
565480.0000000    0.2194784
565520.0000000    0.2257261
565560.0000000    0.2330935
565600.0000000    0.2338996
565640.0000000    0.2379757
565680.0000000    0.2283585
565720.0000000    0.2338874
565760.0000000    0.2223747
565800.0000000    0.2373679
565840.0000000    0.2261208
565880.0000000    0.2214311
565920.0000000    0.2266856
565960.0000000    0.2305540
566000.0000000    0.2284660
566040.0000000    0.2431096
566080.0000000    0.2401203
566120.0000000    0.2319391
566160.0000000    0.2360147
566200.0000000    0.2319493
566240.0000000    0.2331747
566280.0000000    0.2313373
566320.0000000    0.2291378
566360.0000000    0.2268576
566400.0000000    0.2197558
566440.0000000    0.2260327
566480.0000000    0.2103050
566520.0000000    0.2240211
566560.0000000    0.2255726
566600.0000000    0.2318083
566640.0000000    0.2194023
566680.0000000    0.2204662
566720.0000000    0.2279696
566760.0000000    0.2235470
566800.0000000    0.2167134
566840.0000000    0.2248961
566880.0000000    0.2255297
566920.0000000    0.2289202
566960.0000000    0.2311184
567000.0000000    0.2399705
567040.0000000    0.2317849
567080.0000000    0.2367392
567120.0000000    0.2333326
567160.0000000    0.2346587
567200.0000000    0.2462140
567240.0000000    0.2251710
567280.0000000    0.2313348
567320.0000000    0.2347211
567360.0000000    0.2376937
567400.0000000    0.2349090
567440.0000000    0.2263271
567480.0000000    0.2189245
567520.0000000    0.2343663
567560.0000000    0.2239377
567600.0000000    0.2445927
567640.0000000    0.2427968
567680.0000000    0.2279747
567720.0000000    0.2386464
567760.0000000    0.2343985
567800.0000000    0.2288749
567840.0000000    0.2403558
567880.0000000    0.2372781
567920.0000000    0.2295725
567960.0000000    0.2361992
568000.0000000    0.2405981
568040.0000000    0.2285706
568080.0000000    0.2244916
568120.0000000    0.2250614
568160.0000000    0.2276101
568200.0000000    0.2332337
568240.0000000    0.2192252
568280.0000000    0.2220058
568320.0000000    0.2172655
568360.0000000    0.2080797
568400.0000000    0.2241363
568440.0000000    0.2205089
568480.0000000    0.2279022
568520.0000000    0.2329768
568560.0000000    0.2366538
568600.0000000    0.2268887
568640.0000000    0.2152966
568680.0000000    0.2299163
568720.0000000    0.2248399
568760.0000000    0.2278805
568800.0000000    0.2323498
568840.0000000    0.2327596
568880.0000000    0.2239898
568920.0000000    0.2328400
568960.0000000    0.2342931
569000.0000000    0.2208856
569040.0000000    0.2392304
569080.0000000    0.2292776
569120.0000000    0.2298712
569160.0000000    0.2322905
569200.0000000    0.2261982
569240.0000000    0.2226451
569280.0000000    0.2288031
569320.0000000    0.2309750
569360.0000000    0.2451886
569400.0000000    0.2381656
569440.0000000    0.2393332
569480.0000000    0.2362020
569520.0000000    0.2308164
569560.0000000    0.2393908
569600.0000000    0.2453412
569640.0000000    0.2605678
569680.0000000    0.2286652
569720.0000000    0.2461794
569760.0000000    0.2438093
569800.0000000    0.2413811
569840.0000000    0.2428145
569880.0000000    0.2426115
569920.0000000    0.2310192
569960.0000000    0.2390026
570000.0000000    0.2290040
570040.0000000    0.2432270
570080.0000000    0.2439037
570120.0000000    0.2432221
570160.0000000    0.2320844
570200.0000000    0.2465942
570240.0000000    0.2391800
570280.0000000    0.2418288
570320.0000000    0.2346218
570360.0000000    0.2327104
570400.0000000    0.2442856
570440.0000000    0.2333820
570480.0000000    0.2435368
570520.0000000    0.2543412
570560.0000000    0.2438602
570600.0000000    0.2483092
570640.0000000    0.2484240
570680.0000000    0.2396819
570720.0000000    0.2478748
570760.0000000    0.2439177
570800.0000000    0.2395431
570840.0000000    0.2364414
570880.0000000    0.2374736
570920.0000000    0.2370441
570960.0000000    0.2405778
571000.0000000    0.2482381
571040.0000000    0.2412214
571080.0000000    0.2443978
571120.0000000    0.2377308
571160.0000000    0.2321945
571200.0000000    0.2326405
571240.0000000    0.2377966
571280.0000000    0.2328514
571320.0000000    0.2488378
571360.0000000    0.2339377
571400.0000000    0.2352452
571440.0000000    0.2449064
571480.0000000    0.2421297
571520.0000000    0.2370756
571560.0000000    0.2310217
571600.0000000    0.2428740
571640.0000000    0.2539424
571680.0000000    0.2579541
571720.0000000    0.2507772
571760.0000000    0.2538331
571800.0000000    0.2469208
571840.0000000    0.2553616
571880.0000000    0.2521966
571920.0000000    0.2614879
571960.0000000    0.2579709
572000.0000000    0.2479733
572040.0000000    0.2397920
572080.0000000    0.2207530
572120.0000000    0.2398542
572160.0000000    0.2383563
572200.0000000    0.2362905
572240.0000000    0.2368930
572280.0000000    0.2383103
572320.0000000    0.2445941
572360.0000000    0.2350821
572400.0000000    0.2356842
572440.0000000    0.2367837
572480.0000000    0.2255649
572520.0000000    0.2369639
572560.0000000    0.2337272
572600.0000000    0.2411650
572640.0000000    0.2318452
572680.0000000    0.2301551
572720.0000000    0.2282147
572760.0000000    0.2329811
572800.0000000    0.2416101
572840.0000000    0.2325179
572880.0000000    0.2323779
572920.0000000    0.2423212
572960.0000000    0.2373352
573000.0000000    0.2521231
573040.0000000    0.2458100
573080.0000000    0.2361298
573120.0000000    0.2145093
573160.0000000    0.2054693
573200.0000000    0.2106469
573240.0000000    0.2116439
573280.0000000    0.2087632
573320.0000000    0.2053553
573360.0000000    0.2197357
573400.0000000    0.2285755
573440.0000000    0.2179905
573480.0000000    0.2132897
573520.0000000    0.2146203
573560.0000000    0.2142711
573600.0000000    0.2224807
573640.0000000    0.2254795
573680.0000000    0.2196628
573720.0000000    0.2145550
573760.0000000    0.2255772
573800.0000000    0.2347817
573840.0000000    0.2240755
573880.0000000    0.2214265
573920.0000000    0.2233625
573960.0000000    0.2158756
574000.0000000    0.2137622
574040.0000000    0.2175077
574080.0000000    0.2076178
574120.0000000    0.2135522
574160.0000000    0.2211645
574200.0000000    0.2192488
574240.0000000    0.2238818
574280.0000000    0.2183941
574320.0000000    0.2167572
[truncated: 297,978 more chars]
