# Supplementary material for: Comment on 'Valid molecular dynamics simulations of human hemoglobin require a surprisingly large box size'
Source: eLife. 2019 Jun 20;8:e44718. doi: 10.7554/eLife.44718 (PMC6586461; doi:10.7554/eLife.44718)
Supplement: Figure 1—source data 1. — The zip archive contains a README file describing which source files correspond to the different panels. [file elife-44718-fig1-data1.zip › figure1/panels_AB/120A/4/rmsd_2dn3.xvg]

# This file was created Fri Dec 21 12:40:41 2018
# Created by:
#             :-) GROMACS - gmx rms, 2018.5-dev-20181129-d5972f7 (-:
# 
# Executable:   /usr/local/gromacs/2018/2018.4-impi2017-fftw337-gcc640-cuda91/bin/gmx
# Data prefix:  /usr/local/gromacs/2018/2018.4-impi2017-fftw337-gcc640-cuda91
# Working dir:  /home/degroot/hb/2dn2/Meuwly/120a-elife/4
# Command line:
#   gmx rms -s ../../../2dn3/conf.pdb -f xx.xtc -o rmsd_2dn3.xvg -nice 0
# gmx rms is part of G R O M A C S:
#
# Gyas ROwers Mature At Cryogenic Speed
#
@    title "RMSD"
@    xaxis  label "Time (ps)"
@    yaxis  label "RMSD (nm)"
@TYPE xy
@ subtitle "Backbone after lsq fit to Backbone"
   0.0000000    0.2444177
  40.0000000    0.2692870
  80.0000000    0.2671102
 120.0000000    0.2571401
 160.0000000    0.2441622
 200.0000000    0.2549366
 240.0000000    0.2632065
 280.0000000    0.2450604
 320.0000000    0.2700958
 360.0000000    0.2775862
 400.0000000    0.2518331
 440.0000000    0.2688841
 480.0000000    0.2662678
 520.0000000    0.2700115
 560.0000000    0.3015851
 600.0000000    0.3014198
 640.0000000    0.3065000
 680.0000000    0.2595010
 720.0000000    0.2974582
 760.0000000    0.2780142
 800.0000000    0.2892456
 840.0000000    0.3064296
 880.0000000    0.2873496
 920.0000000    0.2982285
 960.0000000    0.2769982
1000.0000000    0.2862797
1040.0000000    0.2938975
1080.0000000    0.2767973
1120.0000000    0.2825972
1160.0000000    0.2733802
1200.0000000    0.2747099
1240.0000000    0.2651100
1280.0000000    0.2550944
1320.0000000    0.2339776
1360.0000000    0.2422881
1400.0000000    0.2444912
1440.0000000    0.2457317
1480.0000000    0.2543184
1520.0000000    0.2524293
1560.0000000    0.2385597
1600.0000000    0.2639387
1640.0000000    0.2567125
1680.0000000    0.2542011
1720.0000000    0.2729187
1760.0000000    0.2636781
1800.0000000    0.2599757
1840.0000000    0.2573023
1880.0000000    0.2730201
1920.0000000    0.2538939
1960.0000000    0.2702501
2000.0000000    0.2840901
2040.0000000    0.2677103
2080.0000000    0.2763997
2120.0000000    0.2721861
2160.0000000    0.2687984
2200.0000000    0.2557918
2240.0000000    0.2587793
2280.0000000    0.2518637
2320.0000000    0.2429707
2360.0000000    0.2665474
2400.0000000    0.2603787
2440.0000000    0.2419769
2480.0000000    0.2651244
2520.0000000    0.2681547
2560.0000000    0.2772004
2600.0000000    0.2730353
2640.0000000    0.2722237
2680.0000000    0.2825046
2720.0000000    0.2708010
2760.0000000    0.2896451
2800.0000000    0.2570098
2840.0000000    0.2576550
2880.0000000    0.2634820
2920.0000000    0.2576586
2960.0000000    0.2921544
3000.0000000    0.2665739
3040.0000000    0.2444252
3080.0000000    0.2668185
3120.0000000    0.2720708
3160.0000000    0.2686241
3200.0000000    0.2770693
3240.0000000    0.2832031
3280.0000000    0.2475104
3320.0000000    0.2691973
3360.0000000    0.2616445
3400.0000000    0.2699488
3440.0000000    0.2780419
3480.0000000    0.2715745
3520.0000000    0.2960291
3560.0000000    0.2745945
3600.0000000    0.2497042
3640.0000000    0.2627472
3680.0000000    0.2756697
3720.0000000    0.2540108
3760.0000000    0.2683502
3800.0000000    0.2643560
3840.0000000    0.2832508
3880.0000000    0.2712375
3920.0000000    0.2847478
3960.0000000    0.2660543
4000.0000000    0.2697145
4040.0000000    0.2789480
4080.0000000    0.2729803
4120.0000000    0.2740381
4160.0000000    0.2712961
4200.0000000    0.2634115
4240.0000000    0.2705243
4280.0000000    0.2781606
4320.0000000    0.2604230
4360.0000000    0.2784964
4400.0000000    0.2655417
4440.0000000    0.2672018
4480.0000000    0.2838444
4520.0000000    0.2827801
4560.0000000    0.2712796
4600.0000000    0.2968282
4640.0000000    0.2965351
4680.0000000    0.2747750
4720.0000000    0.2870729
4760.0000000    0.2799841
4800.0000000    0.2760440
4840.0000000    0.3041342
4880.0000000    0.2947901
4920.0000000    0.2896544
4960.0000000    0.2930714
5000.0000000    0.2690370
5040.0000000    0.2810365
5080.0000000    0.2826251
5120.0000000    0.2819233
5160.0000000    0.2699884
5200.0000000    0.2531899
5240.0000000    0.2618199
5280.0000000    0.2584383
5320.0000000    0.2644255
5360.0000000    0.2877445
5400.0000000    0.2913662
5440.0000000    0.3008669
5480.0000000    0.2934617
5520.0000000    0.2856552
5560.0000000    0.3001082
5600.0000000    0.2962799
5640.0000000    0.2880525
5680.0000000    0.2764377
5720.0000000    0.2623969
5760.0000000    0.2624694
5800.0000000    0.2585946
5840.0000000    0.2662436
5880.0000000    0.2689160
5920.0000000    0.2570031
5960.0000000    0.2818974
6000.0000000    0.2526733
6040.0000000    0.2873026
6080.0000000    0.2836627
6120.0000000    0.2875252
6160.0000000    0.2927989
6200.0000000    0.2608153
6240.0000000    0.2675451
6280.0000000    0.2735880
6320.0000000    0.2690523
6360.0000000    0.2613761
6400.0000000    0.2656592
6440.0000000    0.2758888
6480.0000000    0.2783097
6520.0000000    0.2722323
6560.0000000    0.2862309
6600.0000000    0.2777821
6640.0000000    0.2707493
6680.0000000    0.2668858
6720.0000000    0.2577327
6760.0000000    0.2562678
6800.0000000    0.2511581
6840.0000000    0.2770781
6880.0000000    0.2783547
6920.0000000    0.2865064
6960.0000000    0.2634479
7000.0000000    0.2763140
7040.0000000    0.2803380
7080.0000000    0.2660629
7120.0000000    0.2716343
7160.0000000    0.2719044
7200.0000000    0.2656282
7240.0000000    0.2672088
7280.0000000    0.2813458
7320.0000000    0.2618859
7360.0000000    0.2685464
7400.0000000    0.2816364
7440.0000000    0.2656175
7480.0000000    0.2623815
7520.0000000    0.2669362
7560.0000000    0.2773900
7600.0000000    0.2558804
7640.0000000    0.2732207
7680.0000000    0.2603619
7720.0000000    0.2683469
7760.0000000    0.2630956
7800.0000000    0.2825727
7840.0000000    0.2899808
7880.0000000    0.2763610
7920.0000000    0.2993952
7960.0000000    0.2747747
8000.0000000    0.2747775
8040.0000000    0.2776162
8080.0000000    0.2525476
8120.0000000    0.2568098
8160.0000000    0.2736892
8200.0000000    0.2672080
8240.0000000    0.2870860
8280.0000000    0.2931315
8320.0000000    0.2876915
8360.0000000    0.2829456
8400.0000000    0.2644981
8440.0000000    0.2646154
8480.0000000    0.2589022
8520.0000000    0.2559783
8560.0000000    0.2628962
8600.0000000    0.2892251
8640.0000000    0.2773353
8680.0000000    0.2720248
8720.0000000    0.2680830
8760.0000000    0.2495216
8800.0000000    0.2594979
8840.0000000    0.2409642
8880.0000000    0.2509156
8920.0000000    0.2654950
8960.0000000    0.2593100
9000.0000000    0.2762582
9040.0000000    0.2768997
9080.0000000    0.2695244
9120.0000000    0.2810709
9160.0000000    0.2689154
9200.0000000    0.2782905
9240.0000000    0.2927761
9280.0000000    0.2549580
9320.0000000    0.2478890
9360.0000000    0.2400039
9400.0000000    0.2669450
9440.0000000    0.2764012
9480.0000000    0.2769499
9520.0000000    0.2770818
9560.0000000    0.2549059
9600.0000000    0.2581041
9640.0000000    0.2597191
9680.0000000    0.2871836
9720.0000000    0.2794468
9760.0000000    0.2797813
9800.0000000    0.2879811
9840.0000000    0.2851844
9880.0000000    0.2793840
9920.0000000    0.2729636
9960.0000000    0.2674932
10000.0000000    0.2718438
10040.0000000    0.2820185
10080.0000000    0.2643149
10120.0000000    0.2663480
10160.0000000    0.2654942
10200.0000000    0.2492729
10240.0000000    0.2615713
10280.0000000    0.2560152
10320.0000000    0.2555918
10360.0000000    0.2546733
10400.0000000    0.2464044
10440.0000000    0.2580178
10480.0000000    0.2533987
10520.0000000    0.2549075
10560.0000000    0.2839977
10600.0000000    0.2664750
10640.0000000    0.2677943
10680.0000000    0.2664545
10720.0000000    0.2622135
10760.0000000    0.2522746
10800.0000000    0.2426834
10840.0000000    0.2581914
10880.0000000    0.2578830
10920.0000000    0.2607512
10960.0000000    0.2558071
11000.0000000    0.2624232
11040.0000000    0.2606828
11080.0000000    0.2549212
11120.0000000    0.2600729
11160.0000000    0.2612363
11200.0000000    0.2615151
11240.0000000    0.2727367
11280.0000000    0.2529362
11320.0000000    0.2624458
11360.0000000    0.2682693
11400.0000000    0.2641075
11440.0000000    0.2765214
11480.0000000    0.2862346
11520.0000000    0.2888684
11560.0000000    0.2695309
11600.0000000    0.2662505
11640.0000000    0.2520666
11680.0000000    0.2770932
11720.0000000    0.2778532
11760.0000000    0.2610309
11800.0000000    0.2823809
11840.0000000    0.2709287
11880.0000000    0.2753300
11920.0000000    0.2626633
11960.0000000    0.2886414
12000.0000000    0.2866762
12040.0000000    0.2749276
12080.0000000    0.2919181
12120.0000000    0.2831306
12160.0000000    0.2593331
12200.0000000    0.2622022
12240.0000000    0.2718028
12280.0000000    0.2684595
12320.0000000    0.2802515
12360.0000000    0.2710519
12400.0000000    0.2635377
12440.0000000    0.2718192
12480.0000000    0.2794459
12520.0000000    0.2736220
12560.0000000    0.2687043
12600.0000000    0.2606049
12640.0000000    0.2856150
12680.0000000    0.2656952
12720.0000000    0.2549552
12760.0000000    0.2672102
12800.0000000    0.2809997
12840.0000000    0.2797482
12880.0000000    0.2643880
12920.0000000    0.2784441
12960.0000000    0.2825294
13000.0000000    0.2591662
13040.0000000    0.2740381
13080.0000000    0.2871199
13120.0000000    0.2849024
13160.0000000    0.2771381
13200.0000000    0.2790500
13240.0000000    0.3139434
13280.0000000    0.2916313
13320.0000000    0.2736357
13360.0000000    0.2666327
13400.0000000    0.2740401
13440.0000000    0.2818392
13480.0000000    0.2719229
13520.0000000    0.2848077
13560.0000000    0.2818790
13600.0000000    0.2924828
13640.0000000    0.2774765
13680.0000000    0.2705569
13720.0000000    0.3043350
13760.0000000    0.2624071
13800.0000000    0.2680296
13840.0000000    0.2635705
13880.0000000    0.2616623
13920.0000000    0.2658626
13960.0000000    0.2693318
14000.0000000    0.2782086
14040.0000000    0.2700708
14080.0000000    0.2559910
14120.0000000    0.2617343
14160.0000000    0.2547787
14200.0000000    0.2650458
14240.0000000    0.2586304
14280.0000000    0.2782986
14320.0000000    0.2804978
14360.0000000    0.2696373
14400.0000000    0.2657368
14440.0000000    0.2865551
14480.0000000    0.2738539
14520.0000000    0.2773868
14560.0000000    0.2807442
14600.0000000    0.2917878
14640.0000000    0.2869551
14680.0000000    0.2704782
14720.0000000    0.2628840
14760.0000000    0.2632301
14800.0000000    0.2710715
14840.0000000    0.2481933
14880.0000000    0.2738715
14920.0000000    0.2586633
14960.0000000    0.2584830
15000.0000000    0.2739397
15040.0000000    0.2764849
15080.0000000    0.2755863
15120.0000000    0.2798463
15160.0000000    0.2857744
15200.0000000    0.2926015
15240.0000000    0.2897757
15280.0000000    0.2811722
15320.0000000    0.2741571
15360.0000000    0.2722421
15400.0000000    0.2793329
15440.0000000    0.2952610
15480.0000000    0.2862564
15520.0000000    0.2755571
15560.0000000    0.2892721
15600.0000000    0.2682562
15640.0000000    0.2550309
15680.0000000    0.2579147
15720.0000000    0.2798468
15760.0000000    0.2696113
15800.0000000    0.2953629
15840.0000000    0.2644398
15880.0000000    0.2576865
15920.0000000    0.2799292
15960.0000000    0.2670033
16000.0000000    0.2873769
16040.0000000    0.2448533
16080.0000000    0.2725668
16120.0000000    0.2694303
16160.0000000    0.2647764
16200.0000000    0.2720818
16240.0000000    0.2769867
16280.0000000    0.2545604
16320.0000000    0.2640495
16360.0000000    0.2669564
16400.0000000    0.2562667
16440.0000000    0.2782357
16480.0000000    0.2688626
16520.0000000    0.2647646
16560.0000000    0.2690653
16600.0000000    0.2493742
16640.0000000    0.2818836
16680.0000000    0.2812341
16720.0000000    0.2824154
16760.0000000    0.2711870
16800.0000000    0.2803732
16840.0000000    0.3034861
16880.0000000    0.2951408
16920.0000000    0.2934583
16960.0000000    0.2873134
17000.0000000    0.2893889
17040.0000000    0.2740621
17080.0000000    0.2704906
17120.0000000    0.2759671
17160.0000000    0.2898858
17200.0000000    0.2704708
17240.0000000    0.2733788
17280.0000000    0.2667917
17320.0000000    0.2840090
17360.0000000    0.2742556
17400.0000000    0.2694768
17440.0000000    0.2674732
17480.0000000    0.2777722
17520.0000000    0.2715054
17560.0000000    0.2629997
17600.0000000    0.2599301
17640.0000000    0.2608565
17680.0000000    0.2417899
17720.0000000    0.2396657
17760.0000000    0.2542929
17800.0000000    0.2530982
17840.0000000    0.2703012
17880.0000000    0.2487924
17920.0000000    0.2612538
17960.0000000    0.2628985
18000.0000000    0.2572843
18040.0000000    0.2655723
18080.0000000    0.2443043
18120.0000000    0.2432228
18160.0000000    0.2627572
18200.0000000    0.2585259
18240.0000000    0.2594163
18280.0000000    0.2719011
18320.0000000    0.2529910
18360.0000000    0.2694013
18400.0000000    0.2403528
18440.0000000    0.2540816
18480.0000000    0.2490908
18520.0000000    0.2440906
18560.0000000    0.2574347
18600.0000000    0.2492404
18640.0000000    0.2577775
18680.0000000    0.2636854
18720.0000000    0.2547516
18760.0000000    0.2437889
18800.0000000    0.2461477
18840.0000000    0.2660276
18880.0000000    0.2699040
18920.0000000    0.2432123
18960.0000000    0.2416162
19000.0000000    0.2516325
19040.0000000    0.2664579
19080.0000000    0.2729556
19120.0000000    0.2465782
19160.0000000    0.2677631
19200.0000000    0.2765990
19240.0000000    0.2709001
19280.0000000    0.2420220
19320.0000000    0.2611242
19360.0000000    0.2531486
19400.0000000    0.2607161
19440.0000000    0.2421482
19480.0000000    0.2488697
19520.0000000    0.2691819
19560.0000000    0.2859377
19600.0000000    0.2941401
19640.0000000    0.2768893
19680.0000000    0.2703658
19720.0000000    0.2660851
19760.0000000    0.2692393
19800.0000000    0.2629767
19840.0000000    0.2753929
19880.0000000    0.2774301
19920.0000000    0.2599857
19960.0000000    0.2544227
20000.0000000    0.2516882
20040.0000000    0.2408400
20080.0000000    0.2608505
20120.0000000    0.2779486
20160.0000000    0.2813892
20200.0000000    0.2821132
20240.0000000    0.2722263
20280.0000000    0.2624077
20320.0000000    0.2873654
20360.0000000    0.2711038
20400.0000000    0.2863080
20440.0000000    0.2811664
20480.0000000    0.2819919
20520.0000000    0.2813345
20560.0000000    0.2891787
20600.0000000    0.2787054
20640.0000000    0.2713434
20680.0000000    0.2786903
20720.0000000    0.2705376
20760.0000000    0.2638911
20800.0000000    0.2672875
20840.0000000    0.2735180
20880.0000000    0.2807011
20920.0000000    0.2795831
20960.0000000    0.3002689
21000.0000000    0.3000749
21040.0000000    0.2997954
21080.0000000    0.2963833
21120.0000000    0.2698736
21160.0000000    0.2771419
21200.0000000    0.2755706
21240.0000000    0.2919714
21280.0000000    0.2843775
21320.0000000    0.2723818
21360.0000000    0.2731638
21400.0000000    0.2553564
21440.0000000    0.2682863
21480.0000000    0.2671787
21520.0000000    0.2510371
21560.0000000    0.2760964
21600.0000000    0.2742336
21640.0000000    0.2813939
21680.0000000    0.2767611
21720.0000000    0.2811398
21760.0000000    0.2773010
21800.0000000    0.2606764
21840.0000000    0.2729211
21880.0000000    0.2694190
21920.0000000    0.2853044
21960.0000000    0.2654195
22000.0000000    0.2694809
22040.0000000    0.2767387
22080.0000000    0.2814624
22120.0000000    0.2869483
22160.0000000    0.2844386
22200.0000000    0.2493354
22240.0000000    0.2703893
22280.0000000    0.2613228
22320.0000000    0.2553294
22360.0000000    0.2746084
22400.0000000    0.2690003
22440.0000000    0.2670488
22480.0000000    0.2685863
22520.0000000    0.2810183
22560.0000000    0.2865844
22600.0000000    0.2707871
22640.0000000    0.2754306
22680.0000000    0.2846135
22720.0000000    0.2725835
22760.0000000    0.2784670
22800.0000000    0.2569025
22840.0000000    0.2662652
22880.0000000    0.2855840
22920.0000000    0.2668477
22960.0000000    0.2689081
23000.0000000    0.2578149
23040.0000000    0.2623000
23080.0000000    0.2761953
23120.0000000    0.2916070
23160.0000000    0.2772685
23200.0000000    0.2978326
23240.0000000    0.2669396
23280.0000000    0.2730006
23320.0000000    0.2714151
23360.0000000    0.2890903
23400.0000000    0.3034154
23440.0000000    0.2822029
23480.0000000    0.3019181
23520.0000000    0.2964276
23560.0000000    0.2761610
23600.0000000    0.2622811
23640.0000000    0.2642337
23680.0000000    0.2701981
23720.0000000    0.2678500
23760.0000000    0.2713274
23800.0000000    0.3000109
23840.0000000    0.2652808
23880.0000000    0.2654180
23920.0000000    0.2676713
23960.0000000    0.2770783
24000.0000000    0.2691908
24040.0000000    0.2932882
24080.0000000    0.2801885
24120.0000000    0.2744546
24160.0000000    0.2635214
24200.0000000    0.2837279
24240.0000000    0.2704268
24280.0000000    0.2931486
24320.0000000    0.2662919
24360.0000000    0.2662052
24400.0000000    0.2919311
24440.0000000    0.2853611
24480.0000000    0.2767242
24520.0000000    0.2743264
24560.0000000    0.2869936
24600.0000000    0.2751873
24640.0000000    0.2615388
24680.0000000    0.2604186
24720.0000000    0.2735570
24760.0000000    0.2726750
24800.0000000    0.2696884
24840.0000000    0.2564691
24880.0000000    0.2379577
24920.0000000    0.2595999
24960.0000000    0.2501646
25000.0000000    0.2506070
25040.0000000    0.2515547
25080.0000000    0.2545003
25120.0000000    0.2433349
25160.0000000    0.2584956
25200.0000000    0.2461305
25240.0000000    0.2483673
25280.0000000    0.2784555
25320.0000000    0.2774052
25360.0000000    0.2847370
25400.0000000    0.2949882
25440.0000000    0.2844247
25480.0000000    0.3103532
25520.0000000    0.3144346
25560.0000000    0.3060156
25600.0000000    0.2944744
25640.0000000    0.2986715
25680.0000000    0.2724005
25720.0000000    0.2936956
25760.0000000    0.2730384
25800.0000000    0.2631736
25840.0000000    0.2819555
25880.0000000    0.2775682
25920.0000000    0.2698071
25960.0000000    0.2610666
26000.0000000    0.2876067
26040.0000000    0.2656126
26080.0000000    0.2702042
26120.0000000    0.2572731
26160.0000000    0.2695443
26200.0000000    0.2633169
26240.0000000    0.2837051
26280.0000000    0.2515699
26320.0000000    0.2632922
26360.0000000    0.2534114
26400.0000000    0.2512408
26440.0000000    0.2530753
26480.0000000    0.2673744
26520.0000000    0.2467327
26560.0000000    0.2511839
26600.0000000    0.2582237
26640.0000000    0.2736749
26680.0000000    0.2769274
26720.0000000    0.2865741
26760.0000000    0.2822362
26800.0000000    0.2672827
26840.0000000    0.2850898
26880.0000000    0.2739630
26920.0000000    0.2675512
26960.0000000    0.2450830
27000.0000000    0.2529963
27040.0000000    0.2721525
27080.0000000    0.2492939
27120.0000000    0.2611720
27160.0000000    0.2935694
27200.0000000    0.2730512
27240.0000000    0.2544560
27280.0000000    0.2790802
27320.0000000    0.2755175
27360.0000000    0.2827219
27400.0000000    0.2468978
27440.0000000    0.2379849
27480.0000000    0.2608481
27520.0000000    0.2681003
27560.0000000    0.2560819
27600.0000000    0.2683574
27640.0000000    0.2821694
27680.0000000    0.2875511
27720.0000000    0.2600435
27760.0000000    0.2660823
27800.0000000    0.2665454
27840.0000000    0.2752609
27880.0000000    0.2486639
27920.0000000    0.2436191
27960.0000000    0.2643374
28000.0000000    0.2612126
28040.0000000    0.2643222
28080.0000000    0.2848524
28120.0000000    0.2803611
28160.0000000    0.2705731
28200.0000000    0.2680439
28240.0000000    0.2750221
28280.0000000    0.2621121
28320.0000000    0.2718391
28360.0000000    0.2839400
28400.0000000    0.2630495
28440.0000000    0.2486543
28480.0000000    0.2611232
28520.0000000    0.2676035
28560.0000000    0.2684852
28600.0000000    0.2757475
28640.0000000    0.2582962
28680.0000000    0.2637602
28720.0000000    0.2919340
28760.0000000    0.2812559
28800.0000000    0.2679904
28840.0000000    0.2793041
28880.0000000    0.2434824
28920.0000000    0.2571307
28960.0000000    0.2681488
29000.0000000    0.2700292
29040.0000000    0.2609495
29080.0000000    0.2866459
29120.0000000    0.2737032
29160.0000000    0.2563587
29200.0000000    0.2798320
29240.0000000    0.2781013
29280.0000000    0.2836434
29320.0000000    0.2720624
29360.0000000    0.2712190
29400.0000000    0.2757834
29440.0000000    0.2750212
29480.0000000    0.2948745
29520.0000000    0.2732502
29560.0000000    0.2878293
29600.0000000    0.2778534
29640.0000000    0.2917147
29680.0000000    0.2796931
29720.0000000    0.2812809
29760.0000000    0.2760436
29800.0000000    0.2879891
29840.0000000    0.2758051
29880.0000000    0.2618729
29920.0000000    0.2735568
29960.0000000    0.2672584
30000.0000000    0.2508123
30040.0000000    0.2621891
30080.0000000    0.2830882
30120.0000000    0.2648065
30160.0000000    0.2531787
30200.0000000    0.2717535
30240.0000000    0.2918632
30280.0000000    0.2753236
30320.0000000    0.2549644
30360.0000000    0.2737162
30400.0000000    0.2886643
30440.0000000    0.2698383
30480.0000000    0.2843996
30520.0000000    0.2843503
30560.0000000    0.2917192
30600.0000000    0.2974419
30640.0000000    0.2931997
30680.0000000    0.2936583
30720.0000000    0.2999956
30760.0000000    0.2787625
30800.0000000    0.2640050
30840.0000000    0.2984311
30880.0000000    0.2807557
30920.0000000    0.2917245
30960.0000000    0.3093652
31000.0000000    0.2607143
31040.0000000    0.2855777
31080.0000000    0.2580200
31120.0000000    0.2579606
31160.0000000    0.2625751
31200.0000000    0.2631677
31240.0000000    0.2536160
31280.0000000    0.2704362
31320.0000000    0.2582607
31360.0000000    0.2482246
31400.0000000    0.2571709
31440.0000000    0.2632388
31480.0000000    0.2597868
31520.0000000    0.2531017
31560.0000000    0.2805134
31600.0000000    0.2806110
31640.0000000    0.2802472
31680.0000000    0.2768837
31720.0000000    0.2523398
31760.0000000    0.2776211
31800.0000000    0.2654062
31840.0000000    0.2576635
31880.0000000    0.2685506
31920.0000000    0.2951877
31960.0000000    0.2667477
32000.0000000    0.2936877
32040.0000000    0.2801042
32080.0000000    0.2655757
32120.0000000    0.2914085
32160.0000000    0.2653324
32200.0000000    0.2542647
32240.0000000    0.2892444
32280.0000000    0.2838962
32320.0000000    0.2659829
32360.0000000    0.2876421
32400.0000000    0.3083257
32440.0000000    0.2968848
32480.0000000    0.2791112
32520.0000000    0.2635903
32560.0000000    0.2687660
32600.0000000    0.2536437
32640.0000000    0.2753625
32680.0000000    0.2780325
32720.0000000    0.2750812
32760.0000000    0.2612892
32800.0000000    0.2917526
32840.0000000    0.2566608
32880.0000000    0.2716147
32920.0000000    0.2590961
32960.0000000    0.2740902
33000.0000000    0.2759639
33040.0000000    0.2683829
33080.0000000    0.2772851
33120.0000000    0.2710647
33160.0000000    0.2818284
33200.0000000    0.2645135
33240.0000000    0.2845910
33280.0000000    0.2812943
33320.0000000    0.2847862
33360.0000000    0.2797877
33400.0000000    0.2611708
33440.0000000    0.2690155
33480.0000000    0.2979003
33520.0000000    0.2988421
33560.0000000    0.2532527
33600.0000000    0.2534734
33640.0000000    0.2761718
33680.0000000    0.2587557
33720.0000000    0.2575934
33760.0000000    0.2739369
33800.0000000    0.2790625
33840.0000000    0.2591336
33880.0000000    0.2542284
33920.0000000    0.2808877
33960.0000000    0.2717040
34000.0000000    0.2711129
34040.0000000    0.2592252
34080.0000000    0.2753841
34120.0000000    0.2615326
34160.0000000    0.2581230
34200.0000000    0.2679550
34240.0000000    0.2676533
34280.0000000    0.2622549
34320.0000000    0.2674024
34360.0000000    0.2561290
34400.0000000    0.2575004
34440.0000000    0.2561525
34480.0000000    0.2671842
34520.0000000    0.2463683
34560.0000000    0.2627868
34600.0000000    0.2646578
34640.0000000    0.2670181
34680.0000000    0.2501534
34720.0000000    0.2715325
34760.0000000    0.2674326
34800.0000000    0.2633520
34840.0000000    0.2458239
34880.0000000    0.2615876
34920.0000000    0.2727408
34960.0000000    0.2718601
35000.0000000    0.2866241
35040.0000000    0.2863618
35080.0000000    0.2627218
35120.0000000    0.2760698
35160.0000000    0.2648961
35200.0000000    0.2563398
35240.0000000    0.2751582
35280.0000000    0.2741506
35320.0000000    0.2752911
35360.0000000    0.2735419
35400.0000000    0.2856409
35440.0000000    0.2630938
35480.0000000    0.2733163
35520.0000000    0.2707050
35560.0000000    0.2817059
35600.0000000    0.2719309
35640.0000000    0.2964448
35680.0000000    0.2797972
35720.0000000    0.2793967
35760.0000000    0.3166268
35800.0000000    0.3017310
35840.0000000    0.3214374
35880.0000000    0.2830040
35920.0000000    0.2934067
35960.0000000    0.2899840
36000.0000000    0.2761268
36040.0000000    0.2775822
36080.0000000    0.2850722
36120.0000000    0.2780956
36160.0000000    0.2837026
36200.0000000    0.2875395
36240.0000000    0.2914087
36280.0000000    0.2954492
36320.0000000    0.2884448
36360.0000000    0.2747627
36400.0000000    0.2815565
36440.0000000    0.2789158
36480.0000000    0.2804644
36520.0000000    0.2924946
36560.0000000    0.2937483
36600.0000000    0.2627718
36640.0000000    0.2958334
36680.0000000    0.3118545
36720.0000000    0.2759863
36760.0000000    0.2722480
36800.0000000    0.2819507
36840.0000000    0.2883464
36880.0000000    0.2741982
36920.0000000    0.2792673
36960.0000000    0.2705620
37000.0000000    0.3010905
37040.0000000    0.2815690
37080.0000000    0.2826768
37120.0000000    0.2943494
37160.0000000    0.3010765
37200.0000000    0.2846836
37240.0000000    0.2807303
37280.0000000    0.3073215
37320.0000000    0.2934830
37360.0000000    0.2583245
37400.0000000    0.2934861
37440.0000000    0.3182160
37480.0000000    0.3125885
37520.0000000    0.3049408
37560.0000000    0.2976331
37600.0000000    0.3120216
37640.0000000    0.2993080
37680.0000000    0.2920142
37720.0000000    0.2896508
37760.0000000    0.2717769
37800.0000000    0.2943605
37840.0000000    0.2699010
37880.0000000    0.2860722
37920.0000000    0.2963454
37960.0000000    0.3084528
38000.0000000    0.2961661
38040.0000000    0.2891980
38080.0000000    0.2810431
38120.0000000    0.2755414
38160.0000000    0.2581180
38200.0000000    0.2814523
38240.0000000    0.2667602
38280.0000000    0.2759515
38320.0000000    0.2729583
38360.0000000    0.2719930
38400.0000000    0.2750004
38440.0000000    0.2708454
38480.0000000    0.2714261
38520.0000000    0.3042827
38560.0000000    0.3143638
38600.0000000    0.2920290
38640.0000000    0.2823817
38680.0000000    0.2758549
38720.0000000    0.2770249
38760.0000000    0.2953613
38800.0000000    0.2875704
38840.0000000    0.3030911
38880.0000000    0.2987748
38920.0000000    0.2930203
38960.0000000    0.2762642
39000.0000000    0.3098994
39040.0000000    0.2857121
39080.0000000    0.2714280
39120.0000000    0.2934026
39160.0000000    0.2752421
39200.0000000    0.2847916
39240.0000000    0.2895699
39280.0000000    0.2892854
39320.0000000    0.2725865
39360.0000000    0.2847816
39400.0000000    0.2799363
39440.0000000    0.2830149
39480.0000000    0.2804343
39520.0000000    0.2888297
39560.0000000    0.2834156
39600.0000000    0.2912497
39640.0000000    0.2874082
39680.0000000    0.3220075
39720.0000000    0.2878835
39760.0000000    0.2787680
39800.0000000    0.2891499
39840.0000000    0.2919205
39880.0000000    0.3098934
39920.0000000    0.3066657
39960.0000000    0.2991317
40000.0000000    0.2995803
40040.0000000    0.2992267
40080.0000000    0.2803378
40120.0000000    0.2900597
40160.0000000    0.2931801
40200.0000000    0.2875398
40240.0000000    0.3037756
40280.0000000    0.2816138
40320.0000000    0.2838871
40360.0000000    0.3014590
40400.0000000    0.2816510
40440.0000000    0.2927635
40480.0000000    0.2805977
40520.0000000    0.2748521
40560.0000000    0.2930017
40600.0000000    0.2985737
40640.0000000    0.3066514
40680.0000000    0.2823801
40720.0000000    0.2660111
40760.0000000    0.2611346
40800.0000000    0.2556627
40840.0000000    0.2601537
40880.0000000    0.2708226
40920.0000000    0.2655264
40960.0000000    0.2767951
41000.0000000    0.2592159
41040.0000000    0.2511816
41080.0000000    0.2865778
41120.0000000    0.2759835
41160.0000000    0.2736731
41200.0000000    0.2726819
41240.0000000    0.2613347
41280.0000000    0.2733222
41320.0000000    0.2727613
41360.0000000    0.2822247
41400.0000000    0.2915734
41440.0000000    0.2728408
41480.0000000    0.2715832
41520.0000000    0.2632030
41560.0000000    0.2705858
41600.0000000    0.2578917
41640.0000000    0.2483490
41680.0000000    0.2717414
41720.0000000    0.2766802
41760.0000000    0.2825939
41800.0000000    0.2904050
41840.0000000    0.2791956
41880.0000000    0.2655240
41920.0000000    0.2550433
41960.0000000    0.2740542
42000.0000000    0.2724468
42040.0000000    0.2705422
42080.0000000    0.2812271
42120.0000000    0.2814735
42160.0000000    0.2685100
42200.0000000    0.2828981
42240.0000000    0.2713847
42280.0000000    0.2663740
42320.0000000    0.2783283
42360.0000000    0.2600296
42400.0000000    0.2697060
42440.0000000    0.2716570
42480.0000000    0.2490499
42520.0000000    0.2886513
42560.0000000    0.2976031
42600.0000000    0.2674408
42640.0000000    0.2793906
42680.0000000    0.2683740
42720.0000000    0.2789534
42760.0000000    0.2837931
42800.0000000    0.2748691
42840.0000000    0.2530455
42880.0000000    0.2800013
42920.0000000    0.2813350
42960.0000000    0.2736003
43000.0000000    0.2699467
43040.0000000    0.2700526
43080.0000000    0.2471544
43120.0000000    0.2593939
43160.0000000    0.2467270
43200.0000000    0.2452053
43240.0000000    0.2572192
43280.0000000    0.2575431
43320.0000000    0.2694348
43360.0000000    0.2803197
43400.0000000    0.2642621
43440.0000000    0.2563533
43480.0000000    0.2645909
43520.0000000    0.2805830
43560.0000000    0.2671658
43600.0000000    0.2804468
43640.0000000    0.2871767
43680.0000000    0.2817047
43720.0000000    0.2588731
43760.0000000    0.2764023
43800.0000000    0.2774639
43840.0000000    0.2838790
43880.0000000    0.2704757
43920.0000000    0.2593310
43960.0000000    0.2905003
44000.0000000    0.2706698
44040.0000000    0.2683686
44080.0000000    0.2720743
44120.0000000    0.2836824
44160.0000000    0.2964887
44200.0000000    0.2945781
44240.0000000    0.2779319
44280.0000000    0.2645139
44320.0000000    0.2567014
44360.0000000    0.2745787
44400.0000000    0.2702669
44440.0000000    0.2844249
44480.0000000    0.2816162
44520.0000000    0.2480376
44560.0000000    0.2699416
44600.0000000    0.2684004
44640.0000000    0.2569293
44680.0000000    0.2667903
44720.0000000    0.2694996
44760.0000000    0.2725408
44800.0000000    0.2658939
44840.0000000    0.2568117
44880.0000000    0.2723792
44920.0000000    0.2717688
44960.0000000    0.2514497
45000.0000000    0.2517406
45040.0000000    0.2767830
45080.0000000    0.2631501
45120.0000000    0.2592551
45160.0000000    0.2565010
45200.0000000    0.2388120
45240.0000000    0.2662491
45280.0000000    0.2623784
45320.0000000    0.2522992
45360.0000000    0.2844964
45400.0000000    0.2955468
45440.0000000    0.2601200
45480.0000000    0.2816889
45520.0000000    0.2559755
45560.0000000    0.2850096
45600.0000000    0.2758898
45640.0000000    0.2634967
45680.0000000    0.2733880
45720.0000000    0.2726689
45760.0000000    0.2686904
45800.0000000    0.2913347
45840.0000000    0.2785460
45880.0000000    0.2628165
45920.0000000    0.2584243
45960.0000000    0.2610563
46000.0000000    0.2777990
46040.0000000    0.2835365
46080.0000000    0.2797008
46120.0000000    0.2675647
46160.0000000    0.2731314
46200.0000000    0.2754750
46240.0000000    0.2661840
46280.0000000    0.2732348
46320.0000000    0.2788961
46360.0000000    0.2640330
46400.0000000    0.2763106
46440.0000000    0.2711252
46480.0000000    0.2813657
46520.0000000    0.2929558
46560.0000000    0.2736289
46600.0000000    0.2756035
46640.0000000    0.2698217
46680.0000000    0.2725725
46720.0000000    0.2857570
46760.0000000    0.2909571
46800.0000000    0.2743353
46840.0000000    0.2657224
46880.0000000    0.2587519
46920.0000000    0.2720077
46960.0000000    0.2628658
47000.0000000    0.2785954
47040.0000000    0.2877249
47080.0000000    0.2708930
47120.0000000    0.2701529
47160.0000000    0.2732229
47200.0000000    0.2718624
47240.0000000    0.2710362
47280.0000000    0.2715528
47320.0000000    0.2605974
47360.0000000    0.2629691
47400.0000000    0.2580520
47440.0000000    0.2752643
47480.0000000    0.2608917
47520.0000000    0.2705097
47560.0000000    0.2696203
47600.0000000    0.2642308
47640.0000000    0.2757043
47680.0000000    0.2868175
47720.0000000    0.3030555
47760.0000000    0.2740737
47800.0000000    0.2901646
47840.0000000    0.2806012
47880.0000000    0.2810369
47920.0000000    0.2861871
47960.0000000    0.2661476
48000.0000000    0.2604290
48040.0000000    0.2580910
48080.0000000    0.2634492
48120.0000000    0.2876647
48160.0000000    0.2766866
48200.0000000    0.2671490
48240.0000000    0.2708111
48280.0000000    0.2635907
48320.0000000    0.2759643
48360.0000000    0.2781794
48400.0000000    0.2713238
48440.0000000    0.2728182
48480.0000000    0.2963697
48520.0000000    0.2695271
48560.0000000    0.2745600
48600.0000000    0.2520289
48640.0000000    0.2937993
48680.0000000    0.3077918
48720.0000000    0.3080277
48760.0000000    0.3130722
48800.0000000    0.2896420
48840.0000000    0.3169227
48880.0000000    0.3133278
48920.0000000    0.3039161
48960.0000000    0.2912493
49000.0000000    0.2935475
49040.0000000    0.2831351
49080.0000000    0.3012895
49120.0000000    0.2888468
49160.0000000    0.2825757
49200.0000000    0.2775411
49240.0000000    0.2703217
49280.0000000    0.2775036
49320.0000000    0.2840592
49360.0000000    0.2982494
49400.0000000    0.2834656
49440.0000000    0.2697475
49480.0000000    0.2887658
49520.0000000    0.2960738
49560.0000000    0.2760482
49600.0000000    0.2933829
49640.0000000    0.2752052
49680.0000000    0.2773724
49720.0000000    0.2873565
49760.0000000    0.2913843
49800.0000000    0.2894829
49840.0000000    0.2956566
49880.0000000    0.2746291
49920.0000000    0.2783429
49960.0000000    0.2743124
50000.0000000    0.2743243
50040.0000000    0.2780879
50080.0000000    0.2944911
50120.0000000    0.2724617
50160.0000000    0.2980677
50200.0000000    0.3047322
50240.0000000    0.2946682
50280.0000000    0.2729332
50320.0000000    0.2812945
50360.0000000    0.2889006
50400.0000000    0.2877833
50440.0000000    0.2541650
50480.0000000    0.2875797
50520.0000000    0.3032188
50560.0000000    0.2870385
50600.0000000    0.2885931
50640.0000000    0.2855386
50680.0000000    0.2960836
50720.0000000    0.2869592
50760.0000000    0.3016235
50800.0000000    0.2896374
50840.0000000    0.2620761
50880.0000000    0.2606867
50920.0000000    0.2790081
50960.0000000    0.2740175
51000.0000000    0.2709097
51040.0000000    0.2796903
51080.0000000    0.2757996
51120.0000000    0.2820326
51160.0000000    0.2703981
51200.0000000    0.2780554
51240.0000000    0.2744692
51280.0000000    0.3090913
51320.0000000    0.2758420
51360.0000000    0.2796995
51400.0000000    0.2869373
51440.0000000    0.2546507
51480.0000000    0.2744810
51520.0000000    0.3073613
51560.0000000    0.2764297
51600.0000000    0.2844070
51640.0000000    0.2943841
51680.0000000    0.2937085
51720.0000000    0.2868071
51760.0000000    0.2731691
51800.0000000    0.2806619
51840.0000000    0.3026435
51880.0000000    0.2826129
51920.0000000    0.2774219
51960.0000000    0.2818737
52000.0000000    0.2774174
52040.0000000    0.2657147
52080.0000000    0.2721032
52120.0000000    0.2701964
52160.0000000    0.2484772
52200.0000000    0.2551802
52240.0000000    0.2365224
52280.0000000    0.2572924
52320.0000000    0.2627410
52360.0000000    0.2693207
52400.0000000    0.2885288
52440.0000000    0.2785935
52480.0000000    0.2897977
52520.0000000    0.2905626
52560.0000000    0.2644267
52600.0000000    0.2702784
52640.0000000    0.2735467
52680.0000000    0.2818932
52720.0000000    0.2805075
52760.0000000    0.2556908
52800.0000000    0.2733076
52840.0000000    0.2669923
52880.0000000    0.2810442
52920.0000000    0.2828723
52960.0000000    0.2691292
53000.0000000    0.2732329
53040.0000000    0.2708585
53080.0000000    0.2713153
53120.0000000    0.2719308
53160.0000000    0.2867348
53200.0000000    0.2827263
53240.0000000    0.2648961
53280.0000000    0.2583883
53320.0000000    0.2463092
53360.0000000    0.2616926
53400.0000000    0.2470615
53440.0000000    0.2485772
53480.0000000    0.2714200
53520.0000000    0.2713440
53560.0000000    0.2693546
53600.0000000    0.2568882
53640.0000000    0.2501594
53680.0000000    0.2672402
53720.0000000    0.2536567
53760.0000000    0.2671973
53800.0000000    0.2857847
53840.0000000    0.2864509
53880.0000000    0.2573989
53920.0000000    0.2733249
53960.0000000    0.2860950
54000.0000000    0.2800242
54040.0000000    0.2691205
54080.0000000    0.2859168
54120.0000000    0.2647698
54160.0000000    0.2803033
54200.0000000    0.2875034
54240.0000000    0.2738965
54280.0000000    0.2754533
54320.0000000    0.2878364
54360.0000000    0.2748161
54400.0000000    0.2358786
54440.0000000    0.2655093
54480.0000000    0.2507647
54520.0000000    0.2454348
54560.0000000    0.2370216
54600.0000000    0.2479790
54640.0000000    0.2737335
54680.0000000    0.2418646
54720.0000000    0.2561885
54760.0000000    0.2567037
54800.0000000    0.2506622
54840.0000000    0.2556525
54880.0000000    0.2525282
54920.0000000    0.2558562
54960.0000000    0.2478070
55000.0000000    0.2613896
55040.0000000    0.2551482
55080.0000000    0.2409372
55120.0000000    0.2507584
55160.0000000    0.2460507
55200.0000000    0.2522498
55240.0000000    0.2640854
55280.0000000    0.2708292
55320.0000000    0.2397807
55360.0000000    0.2396939
55400.0000000    0.2570933
55440.0000000    0.2698731
55480.0000000    0.2793377
55520.0000000    0.2472045
55560.0000000    0.2538311
55600.0000000    0.2450210
55640.0000000    0.2449572
55680.0000000    0.2421771
55720.0000000    0.2458111
55760.0000000    0.2694505
55800.0000000    0.2449307
55840.0000000    0.2482923
55880.0000000    0.2424894
55920.0000000    0.2513811
55960.0000000    0.2505102
56000.0000000    0.2381166
56040.0000000    0.2625604
56080.0000000    0.2406644
56120.0000000    0.2568996
56160.0000000    0.2455596
56200.0000000    0.2606051
56240.0000000    0.2604966
56280.0000000    0.2677287
56320.0000000    0.2635500
56360.0000000    0.2710539
56400.0000000    0.2638140
56440.0000000    0.2656821
56480.0000000    0.2507738
56520.0000000    0.2681490
56560.0000000    0.2520205
56600.0000000    0.2660482
56640.0000000    0.2657195
56680.0000000    0.2778107
56720.0000000    0.2543278
56760.0000000    0.2649483
56800.0000000    0.2490885
56840.0000000    0.2592985
56880.0000000    0.2742738
56920.0000000    0.2498377
56960.0000000    0.2800662
57000.0000000    0.2605419
57040.0000000    0.2870921
57080.0000000    0.2875310
57120.0000000    0.2673646
57160.0000000    0.2677539
57200.0000000    0.2511040
57240.0000000    0.2474799
57280.0000000    0.2661908
57320.0000000    0.2597138
57360.0000000    0.2629736
57400.0000000    0.2838181
57440.0000000    0.2863366
57480.0000000    0.2697980
57520.0000000    0.2879955
57560.0000000    0.2903132
57600.0000000    0.2686141
57640.0000000    0.2632179
57680.0000000    0.2524439
57720.0000000    0.2633633
57760.0000000    0.2819330
57800.0000000    0.2360325
57840.0000000    0.2514868
57880.0000000    0.2580780
57920.0000000    0.2514842
57960.0000000    0.2575544
58000.0000000    0.2411065
58040.0000000    0.2560928
58080.0000000    0.2683244
58120.0000000    0.2591243
58160.0000000    0.2576115
58200.0000000    0.2600105
58240.0000000    0.2540502
58280.0000000    0.2495808
58320.0000000    0.2487510
58360.0000000    0.2479865
58400.0000000    0.2653711
58440.0000000    0.2628003
58480.0000000    0.2484617
58520.0000000    0.2504643
58560.0000000    0.2472284
58600.0000000    0.2705752
58640.0000000    0.2475754
58680.0000000    0.2530734
58720.0000000    0.2687560
58760.0000000    0.2334348
58800.0000000    0.2150166
58840.0000000    0.2310995
58880.0000000    0.2340678
58920.0000000    0.2524341
58960.0000000    0.2523482
59000.0000000    0.2451709
59040.0000000    0.2524770
59080.0000000    0.2548030
59120.0000000    0.2562164
59160.0000000    0.2414637
59200.0000000    0.2622949
59240.0000000    0.2398055
59280.0000000    0.2240689
59320.0000000    0.2362720
59360.0000000    0.2265291
59400.0000000    0.2348352
59440.0000000    0.2516801
59480.0000000    0.2466083
59520.0000000    0.2528528
59560.0000000    0.2474467
59600.0000000    0.2491374
59640.0000000    0.2418315
59680.0000000    0.2459332
59720.0000000    0.2251030
59760.0000000    0.2467871
59800.0000000    0.2555619
59840.0000000    0.2683676
59880.0000000    0.2724329
59920.0000000    0.2583100
59960.0000000    0.2589644
60000.0000000    0.2454265
60040.0000000    0.2592356
60080.0000000    0.2662895
60120.0000000    0.2799385
60160.0000000    0.2834903
60200.0000000    0.3026948
60240.0000000    0.2764054
60280.0000000    0.2843174
60320.0000000    0.2764732
60360.0000000    0.2581174
60400.0000000    0.2598621
60440.0000000    0.2580154
60480.0000000    0.2695577
60520.0000000    0.2644663
60560.0000000    0.2573407
60600.0000000    0.2446745
60640.0000000    0.2665938
60680.0000000    0.2536567
60720.0000000    0.2446539
60760.0000000    0.2439144
60800.0000000    0.2498493
60840.0000000    0.2261167
60880.0000000    0.2600049
60920.0000000    0.2565090
60960.0000000    0.2354362
61000.0000000    0.2474366
61040.0000000    0.2460717
61080.0000000    0.2429123
61120.0000000    0.2418588
61160.0000000    0.2424749
61200.0000000    0.2638092
61240.0000000    0.2560399
61280.0000000    0.2493668
61320.0000000    0.2541185
61360.0000000    0.2405416
61400.0000000    0.2402825
61440.0000000    0.2519339
61480.0000000    0.2622923
61520.0000000    0.2541852
61560.0000000    0.2554695
61600.0000000    0.2476351
61640.0000000    0.2410022
61680.0000000    0.2407892
61720.0000000    0.2365779
61760.0000000    0.2133505
61800.0000000    0.2192370
61840.0000000    0.2269559
61880.0000000    0.2407628
61920.0000000    0.2228789
61960.0000000    0.2157683
62000.0000000    0.2293218
62040.0000000    0.2162024
62080.0000000    0.2259411
62120.0000000    0.2424286
62160.0000000    0.2622535
62200.0000000    0.2402526
62240.0000000    0.2354091
62280.0000000    0.2324049
62320.0000000    0.2400362
62360.0000000    0.2376938
62400.0000000    0.2391596
62440.0000000    0.2338025
62480.0000000    0.2332363
62520.0000000    0.2379239
62560.0000000    0.2279837
62600.0000000    0.2286319
62640.0000000    0.2283133
62680.0000000    0.2131727
62720.0000000    0.2295437
62760.0000000    0.2586271
62800.0000000    0.2527208
62840.0000000    0.2437356
62880.0000000    0.2520202
62920.0000000    0.2369127
62960.0000000    0.2293618
63000.0000000    0.2186682
63040.0000000    0.2153207
63080.0000000    0.2205862
63120.0000000    0.2109033
63160.0000000    0.2298692
63200.0000000    0.2041204
63240.0000000    0.2130669
63280.0000000    0.2252980
63320.0000000    0.2192437
63360.0000000    0.2171462
63400.0000000    0.2286466
63440.0000000    0.2120401
63480.0000000    0.2222404
63520.0000000    0.2274131
63560.0000000    0.2261853
63600.0000000    0.2372704
63640.0000000    0.2466041
63680.0000000    0.2333845
63720.0000000    0.2461046
63760.0000000    0.2322254
63800.0000000    0.2549466
63840.0000000    0.2481508
63880.0000000    0.2382823
63920.0000000    0.2388079
63960.0000000    0.2394275
64000.0000000    0.2174280
64040.0000000    0.2132049
64080.0000000    0.2240159
64120.0000000    0.2485686
64160.0000000    0.2409165
64200.0000000    0.2654666
64240.0000000    0.2493406
64280.0000000    0.2607562
64320.0000000    0.2593433
64360.0000000    0.2724594
64400.0000000    0.2355816
64440.0000000    0.2573208
64480.0000000    0.2222648
64520.0000000    0.2361460
64560.0000000    0.2427176
64600.0000000    0.2413364
64640.0000000    0.2298842
64680.0000000    0.2391911
64720.0000000    0.2275697
64760.0000000    0.2227653
64800.0000000    0.2242555
64840.0000000    0.1977290
64880.0000000    0.2288716
64920.0000000    0.2405974
64960.0000000    0.2314809
65000.0000000    0.2257042
65040.0000000    0.2422695
65080.0000000    0.2281906
65120.0000000    0.2355376
65160.0000000    0.2317596
65200.0000000    0.1987886
65240.0000000    0.1904916
65280.0000000    0.1792802
65320.0000000    0.1838602
65360.0000000    0.1882148
65400.0000000    0.1911366
65440.0000000    0.1894184
65480.0000000    0.2175754
65520.0000000    0.1990115
65560.0000000    0.2187356
65600.0000000    0.2017415
65640.0000000    0.2127439
65680.0000000    0.2232711
65720.0000000    0.2258265
65760.0000000    0.2276329
65800.0000000    0.2487885
65840.0000000    0.2383723
65880.0000000    0.2246070
65920.0000000    0.2176912
65960.0000000    0.2368881
66000.0000000    0.2346145
66040.0000000    0.2158744
66080.0000000    0.2267963
66120.0000000    0.1968235
66160.0000000    0.2188035
66200.0000000    0.2048142
66240.0000000    0.2006555
66280.0000000    0.2095652
66320.0000000    0.2386508
66360.0000000    0.2356006
66400.0000000    0.2227183
66440.0000000    0.2217605
66480.0000000    0.2122131
66520.0000000    0.2059431
66560.0000000    0.1920567
66600.0000000    0.1998623
66640.0000000    0.1934493
66680.0000000    0.1890952
66720.0000000    0.2157934
66760.0000000    0.2083447
66800.0000000    0.2109232
66840.0000000    0.2225294
66880.0000000    0.2134722
66920.0000000    0.2158086
66960.0000000    0.2087367
67000.0000000    0.2192298
67040.0000000    0.2237151
67080.0000000    0.2224759
67120.0000000    0.2189308
67160.0000000    0.2126168
67200.0000000    0.2217445
67240.0000000    0.2108769
67280.0000000    0.2035838
67320.0000000    0.2125534
67360.0000000    0.2097352
67400.0000000    0.2107530
67440.0000000    0.1968538
67480.0000000    0.1892880
67520.0000000    0.2059689
67560.0000000    0.2147747
67600.0000000    0.2091304
67640.0000000    0.1976563
67680.0000000    0.2127200
67720.0000000    0.1816230
67760.0000000    0.1858685
67800.0000000    0.1863657
67840.0000000    0.1932752
67880.0000000    0.2126360
67920.0000000    0.1859164
67960.0000000    0.1868370
68000.0000000    0.1940320
68040.0000000    0.2237028
68080.0000000    0.2059639
68120.0000000    0.1943497
68160.0000000    0.2009064
68200.0000000    0.2020998
68240.0000000    0.2021877
68280.0000000    0.2248395
68320.0000000    0.1956410
68360.0000000    0.1897896
68400.0000000    0.1928003
68440.0000000    0.1862696
68480.0000000    0.1815580
68520.0000000    0.1973099
68560.0000000    0.2161444
68600.0000000    0.2049632
68640.0000000    0.2242446
68680.0000000    0.2082575
68720.0000000    0.2013517
68760.0000000    0.2141179
68800.0000000    0.2177273
68840.0000000    0.2185727
68880.0000000    0.2271781
68920.0000000    0.2140758
68960.0000000    0.2147453
69000.0000000    0.2255408
69040.0000000    0.2320232
69080.0000000    0.2008256
69120.0000000    0.2114528
69160.0000000    0.2284969
69200.0000000    0.2018381
69240.0000000    0.2064340
69280.0000000    0.2027431
69320.0000000    0.2064675
69360.0000000    0.2087997
69400.0000000    0.1962254
69440.0000000    0.2114088
69480.0000000    0.2212770
69520.0000000    0.2119900
69560.0000000    0.2078988
69600.0000000    0.2233357
69640.0000000    0.2088076
69680.0000000    0.2136518
69720.0000000    0.2107069
69760.0000000    0.1957753
69800.0000000    0.1930084
69840.0000000    0.1889065
69880.0000000    0.1863035
69920.0000000    0.1982100
69960.0000000    0.2163121
70000.0000000    0.2139086
70040.0000000    0.1846889
70080.0000000    0.1910837
70120.0000000    0.1933862
70160.0000000    0.2035595
70200.0000000    0.2036665
70240.0000000    0.2083220
70280.0000000    0.1836938
70320.0000000    0.1929813
70360.0000000    0.2110277
70400.0000000    0.2294256
70440.0000000    0.2142924
70480.0000000    0.1949408
70520.0000000    0.2122330
70560.0000000    0.2137303
70600.0000000    0.2256717
70640.0000000    0.2132216
70680.0000000    0.2007494
70720.0000000    0.1877492
70760.0000000    0.2018049
70800.0000000    0.1987836
70840.0000000    0.1908744
70880.0000000    0.2116234
70920.0000000    0.2092669
70960.0000000    0.2125914
71000.0000000    0.2033354
71040.0000000    0.2034657
71080.0000000    0.1805185
71120.0000000    0.1972410
71160.0000000    0.1947653
71200.0000000    0.1874125
71240.0000000    0.2103903
71280.0000000    0.2176723
71320.0000000    0.2025088
71360.0000000    0.2102138
71400.0000000    0.2136988
71440.0000000    0.1987127
71480.0000000    0.1946966
71520.0000000    0.2077034
71560.0000000    0.1979295
71600.0000000    0.2030550
71640.0000000    0.1993750
71680.0000000    0.2113699
71720.0000000    0.2016180
71760.0000000    0.2154113
71800.0000000    0.2283843
71840.0000000    0.2316244
71880.0000000    0.1983731
71920.0000000    0.1853333
71960.0000000    0.1990897
72000.0000000    0.2069322
72040.0000000    0.2000173
72080.0000000    0.2011087
72120.0000000    0.2038069
72160.0000000    0.1995654
72200.0000000    0.2113306
72240.0000000    0.2097638
72280.0000000    0.1866861
72320.0000000    0.1988372
72360.0000000    0.2106201
72400.0000000    0.2076735
72440.0000000    0.2058974
72480.0000000    0.2251169
72520.0000000    0.2206556
72560.0000000    0.2242584
72600.0000000    0.2403263
72640.0000000    0.2178398
72680.0000000    0.2226777
72720.0000000    0.2202446
72760.0000000    0.2355006
72800.0000000    0.2240776
72840.0000000    0.2406069
72880.0000000    0.2419570
72920.0000000    0.2408513
72960.0000000    0.2352704
73000.0000000    0.2369689
73040.0000000    0.2408542
73080.0000000    0.2063958
73120.0000000    0.2564458
73160.0000000    0.2351065
73200.0000000    0.2314496
73240.0000000    0.2211556
73280.0000000    0.2264696
73320.0000000    0.2298489
73360.0000000    0.2182193
73400.0000000    0.2271944
73440.0000000    0.2404371
73480.0000000    0.2573729
73520.0000000    0.2312980
73560.0000000    0.2504291
73600.0000000    0.2366484
73640.0000000    0.2534592
73680.0000000    0.2409340
73720.0000000    0.2620030
73760.0000000    0.2404996
73800.0000000    0.2417602
73840.0000000    0.2517231
73880.0000000    0.2378974
73920.0000000    0.2403200
73960.0000000    0.2472032
74000.0000000    0.2177376
74040.0000000    0.2185556
74080.0000000    0.2209941
74120.0000000    0.2139107
74160.0000000    0.2117238
74200.0000000    0.2073008
74240.0000000    0.2225059
74280.0000000    0.2184232
74320.0000000    0.2179069
74360.0000000    0.2090900
74400.0000000    0.2198365
74440.0000000    0.2227620
74480.0000000    0.2126011
74520.0000000    0.2234597
74560.0000000    0.2033287
74600.0000000    0.1872284
74640.0000000    0.2099288
74680.0000000    0.2093787
74720.0000000    0.2140099
74760.0000000    0.2070547
74800.0000000    0.2094479
74840.0000000    0.2023907
74880.0000000    0.2145702
74920.0000000    0.2260606
74960.0000000    0.2265792
75000.0000000    0.2183906
75040.0000000    0.2412471
75080.0000000    0.2268225
75120.0000000    0.2103407
75160.0000000    0.2237496
75200.0000000    0.2318002
75240.0000000    0.2478471
75280.0000000    0.2370364
75320.0000000    0.2157507
75360.0000000    0.2171272
75400.0000000    0.2248816
75440.0000000    0.2277297
75480.0000000    0.2465930
75520.0000000    0.2224453
75560.0000000    0.2196143
75600.0000000    0.2137336
75640.0000000    0.2252430
75680.0000000    0.2364035
75720.0000000    0.2266799
75760.0000000    0.2200720
75800.0000000    0.2121655
75840.0000000    0.1995730
75880.0000000    0.2004025
75920.0000000    0.1905814
75960.0000000    0.1789601
76000.0000000    0.1800564
76040.0000000    0.1878991
76080.0000000    0.1722466
76120.0000000    0.1962778
76160.0000000    0.1969052
76200.0000000    0.2026780
76240.0000000    0.1988192
76280.0000000    0.1978607
76320.0000000    0.2061908
76360.0000000    0.2053725
76400.0000000    0.2133017
76440.0000000    0.2179716
76480.0000000    0.2016599
76520.0000000    0.1973809
76560.0000000    0.2000148
76600.0000000    0.2010254
76640.0000000    0.1961643
76680.0000000    0.2007395
76720.0000000    0.1986156
76760.0000000    0.1973641
76800.0000000    0.1880147
76840.0000000    0.1907612
76880.0000000    0.2019690
76920.0000000    0.1963229
76960.0000000    0.1957854
77000.0000000    0.1986606
77040.0000000    0.2002212
77080.0000000    0.1926064
77120.0000000    0.2203265
77160.0000000    0.2100080
77200.0000000    0.1957672
77240.0000000    0.2096814
77280.0000000    0.2089718
77320.0000000    0.1878063
77360.0000000    0.1905764
77400.0000000    0.2152780
77440.0000000    0.2123891
77480.0000000    0.2233715
77520.0000000    0.2079156
77560.0000000    0.2098656
77600.0000000    0.2111887
77640.0000000    0.2117493
77680.0000000    0.1886967
77720.0000000    0.1821849
77760.0000000    0.1895122
77800.0000000    0.1894235
77840.0000000    0.2130589
77880.0000000    0.1841038
77920.0000000    0.1874745
77960.0000000    0.1809374
78000.0000000    0.1912774
78040.0000000    0.1885630
78080.0000000    0.1865434
78120.0000000    0.1970284
78160.0000000    0.1988542
78200.0000000    0.2254355
78240.0000000    0.2118903
78280.0000000    0.2052477
78320.0000000    0.2167531
78360.0000000    0.2263560
78400.0000000    0.2139183
78440.0000000    0.2095912
78480.0000000    0.2015667
78520.0000000    0.2228572
78560.0000000    0.2019063
78600.0000000    0.2045559
78640.0000000    0.1785061
78680.0000000    0.1944150
78720.0000000    0.1904684
78760.0000000    0.2036435
78800.0000000    0.2229799
78840.0000000    0.2009181
78880.0000000    0.1971861
78920.0000000    0.2244251
78960.0000000    0.2089213
79000.0000000    0.2057723
79040.0000000    0.1866488
79080.0000000    0.1995559
79120.0000000    0.2002546
79160.0000000    0.2051708
79200.0000000    0.2053356
79240.0000000    0.1985376
79280.0000000    0.1974923
79320.0000000    0.1942047
79360.0000000    0.1924998
79400.0000000    0.2020346
79440.0000000    0.1989984
79480.0000000    0.2039483
79520.0000000    0.2082086
79560.0000000    0.2123584
79600.0000000    0.1822653
79640.0000000    0.1834572
79680.0000000    0.1848133
79720.0000000    0.1998675
79760.0000000    0.1909097
79800.0000000    0.2090732
79840.0000000    0.1873479
79880.0000000    0.2089873
79920.0000000    0.1932320
79960.0000000    0.1918602
80000.0000000    0.1997427
80040.0000000    0.2079635
80080.0000000    0.1948636
80120.0000000    0.2056461
80160.0000000    0.2127566
80200.0000000    0.2017095
80240.0000000    0.1790343
80280.0000000    0.1853538
80320.0000000    0.2009258
80360.0000000    0.1986758
80400.0000000    0.1966562
80440.0000000    0.2046313
80480.0000000    0.1949373
80520.0000000    0.1830658
80560.0000000    0.2199942
80600.0000000    0.1952764
80640.0000000    0.1796107
80680.0000000    0.1805950
80720.0000000    0.2057890
80760.0000000    0.2028894
80800.0000000    0.2096426
80840.0000000    0.1977697
80880.0000000    0.2076139
80920.0000000    0.1941992
80960.0000000    0.1928681
81000.0000000    0.1881514
81040.0000000    0.2024750
81080.0000000    0.1719131
81120.0000000    0.1814624
81160.0000000    0.1856913
81200.0000000    0.1926015
81240.0000000    0.2107121
81280.0000000    0.1957994
81320.0000000    0.2212633
81360.0000000    0.1826646
81400.0000000    0.1984225
81440.0000000    0.1961763
81480.0000000    0.1789497
81520.0000000    0.1815977
81560.0000000    0.1866893
81600.0000000    0.1932729
81640.0000000    0.1911770
81680.0000000    0.1906281
81720.0000000    0.1855083
81760.0000000    0.1887970
81800.0000000    0.1896521
81840.0000000    0.1820132
81880.0000000    0.2083782
81920.0000000    0.1886865
81960.0000000    0.2010466
82000.0000000    0.1889296
82040.0000000    0.1940077
82080.0000000    0.1982339
82120.0000000    0.1930334
82160.0000000    0.1933405
82200.0000000    0.1789106
82240.0000000    0.1850891
82280.0000000    0.1833310
82320.0000000    0.1951997
82360.0000000    0.1945154
82400.0000000    0.1941109
82440.0000000    0.1993052
82480.0000000    0.1836838
82520.0000000    0.1849685
82560.0000000    0.1888320
82600.0000000    0.1764357
82640.0000000    0.1782975
82680.0000000    0.1988712
82720.0000000    0.1821119
82760.0000000    0.1773410
82800.0000000    0.1935298
82840.0000000    0.1859430
82880.0000000    0.1926294
82920.0000000    0.1936076
82960.0000000    0.1998131
83000.0000000    0.1913178
83040.0000000    0.1895270
83080.0000000    0.1989696
83120.0000000    0.2151559
83160.0000000    0.2058646
83200.0000000    0.1827933
83240.0000000    0.2046013
83280.0000000    0.1960290
83320.0000000    0.1874569
83360.0000000    0.1829917
83400.0000000    0.1870629
83440.0000000    0.1979105
83480.0000000    0.1943613
83520.0000000    0.1947106
83560.0000000    0.2185381
83600.0000000    0.2238158
83640.0000000    0.2272664
83680.0000000    0.2033826
83720.0000000    0.1979294
83760.0000000    0.2135475
83800.0000000    0.2068568
83840.0000000    0.1832168
83880.0000000    0.1966707
83920.0000000    0.2068011
83960.0000000    0.1831090
84000.0000000    0.1863074
84040.0000000    0.1925434
84080.0000000    0.2218362
84120.0000000    0.2095751
84160.0000000    0.2004378
84200.0000000    0.2046074
84240.0000000    0.2113502
84280.0000000    0.2110662
84320.0000000    0.2057866
84360.0000000    0.2073262
84400.0000000    0.2039447
84440.0000000    0.2297690
84480.0000000    0.2260043
84520.0000000    0.2235450
84560.0000000    0.2175030
84600.0000000    0.2156701
84640.0000000    0.2152621
84680.0000000    0.1990882
84720.0000000    0.2018484
84760.0000000    0.2000626
84800.0000000    0.2120289
84840.0000000    0.2111888
84880.0000000    0.1933281
84920.0000000    0.1971539
84960.0000000    0.2101026
85000.0000000    0.1971800
85040.0000000    0.2106653
85080.0000000    0.2169126
85120.0000000    0.2039356
85160.0000000    0.2085650
85200.0000000    0.2223447
85240.0000000    0.2006962
85280.0000000    0.1923172
85320.0000000    0.2187606
85360.0000000    0.2103566
85400.0000000    0.1920584
85440.0000000    0.2037318
85480.0000000    0.2083375
85520.0000000    0.2152832
85560.0000000    0.1943367
85600.0000000    0.2171202
85640.0000000    0.2016916
85680.0000000    0.2134690
85720.0000000    0.2155702
85760.0000000    0.2158145
85800.0000000    0.2065317
85840.0000000    0.2135173
85880.0000000    0.2131460
85920.0000000    0.2228707
85960.0000000    0.1967625
86000.0000000    0.2116067
86040.0000000    0.2080793
86080.0000000    0.2169856
86120.0000000    0.2208869
86160.0000000    0.2106266
86200.0000000    0.2007694
86240.0000000    0.2165612
86280.0000000    0.2005504
86320.0000000    0.2088660
86360.0000000    0.2201799
86400.0000000    0.2170487
86440.0000000    0.2156849
86480.0000000    0.1948190
86520.0000000    0.2171352
86560.0000000    0.2039684
86600.0000000    0.1915928
86640.0000000    0.1925935
86680.0000000    0.2034988
86720.0000000    0.2075269
86760.0000000    0.1993005
86800.0000000    0.1890682
86840.0000000    0.2056433
86880.0000000    0.1837799
86920.0000000    0.1929265
86960.0000000    0.1810451
87000.0000000    0.1938174
87040.0000000    0.1761765
87080.0000000    0.1918366
87120.0000000    0.1899510
87160.0000000    0.2003963
87200.0000000    0.2144295
87240.0000000    0.2012959
87280.0000000    0.2044437
87320.0000000    0.2044979
87360.0000000    0.2078651
87400.0000000    0.1949831
87440.0000000    0.2030437
87480.0000000    0.2240195
87520.0000000    0.2250652
87560.0000000    0.2287289
87600.0000000    0.2087295
87640.0000000    0.2062854
87680.0000000    0.2018711
87720.0000000    0.1995138
87760.0000000    0.2153260
87800.0000000    0.2056793
87840.0000000    0.2202489
87880.0000000    0.2117670
87920.0000000    0.2164655
87960.0000000    0.2144777
88000.0000000    0.2102213
88040.0000000    0.2311297
88080.0000000    0.2288724
88120.0000000    0.2252945
88160.0000000    0.2290313
88200.0000000    0.2240508
88240.0000000    0.2164924
88280.0000000    0.2278194
88320.0000000    0.2068022
88360.0000000    0.2107384
88400.0000000    0.2250512
88440.0000000    0.2039818
88480.0000000    0.2104870
88520.0000000    0.2130026
88560.0000000    0.2234620
88600.0000000    0.2044952
88640.0000000    0.2019180
88680.0000000    0.2062965
88720.0000000    0.1976357
88760.0000000    0.2101490
88800.0000000    0.1879016
88840.0000000    0.1839862
88880.0000000    0.2087812
88920.0000000    0.2028973
88960.0000000    0.1960022
89000.0000000    0.1870116
89040.0000000    0.2014826
89080.0000000    0.1876556
89120.0000000    0.2016163
89160.0000000    0.2085956
89200.0000000    0.1993548
89240.0000000    0.2163819
89280.0000000    0.2049833
89320.0000000    0.1967748
89360.0000000    0.2243797
89400.0000000    0.2161580
89440.0000000    0.2072926
89480.0000000    0.2062119
89520.0000000    0.2051184
89560.0000000    0.2017744
89600.0000000    0.2123617
89640.0000000    0.2047174
89680.0000000    0.2260684
89720.0000000    0.2274931
89760.0000000    0.2295957
89800.0000000    0.2147233
89840.0000000    0.2164404
89880.0000000    0.2401521
89920.0000000    0.2411067
89960.0000000    0.2216736
90000.0000000    0.2319903
90040.0000000    0.2318977
90080.0000000    0.2205995
90120.0000000    0.2172952
90160.0000000    0.2070847
90200.0000000    0.1969294
90240.0000000    0.2003825
90280.0000000    0.2083925
90320.0000000    0.2121755
90360.0000000    0.2076553
90400.0000000    0.1927285
90440.0000000    0.2094848
90480.0000000    0.2155048
90520.0000000    0.2113212
90560.0000000    0.1935922
90600.0000000    0.1909816
90640.0000000    0.1982842
90680.0000000    0.1988692
90720.0000000    0.1899911
90760.0000000    0.2092076
90800.0000000    0.2159515
90840.0000000    0.1966839
90880.0000000    0.2088313
90920.0000000    0.2162171
90960.0000000    0.2121204
91000.0000000    0.2151995
91040.0000000    0.2203907
91080.0000000    0.2289125
91120.0000000    0.2109822
91160.0000000    0.2194970
91200.0000000    0.2001949
91240.0000000    0.2023172
91280.0000000    0.2072274
91320.0000000    0.2052298
91360.0000000    0.2065294
91400.0000000    0.2106580
91440.0000000    0.2131636
91480.0000000    0.2065038
91520.0000000    0.2137826
91560.0000000    0.2155084
91600.0000000    0.2178823
91640.0000000    0.1963200
91680.0000000    0.1989571
91720.0000000    0.2014381
91760.0000000    0.2132972
91800.0000000    0.2155468
91840.0000000    0.2115708
91880.0000000    0.2271121
91920.0000000    0.2183595
91960.0000000    0.2285933
92000.0000000    0.2160471
92040.0000000    0.2077822
92080.0000000    0.2367718
92120.0000000    0.2151203
92160.0000000    0.2163149
92200.0000000    0.2130167
92240.0000000    0.2118236
92280.0000000    0.1976456
92320.0000000    0.1932631
92360.0000000    0.2224578
92400.0000000    0.2169792
92440.0000000    0.2147537
92480.0000000    0.2203301
92520.0000000    0.2086638
92560.0000000    0.2019678
92600.0000000    0.1992122
92640.0000000    0.2022299
92680.0000000    0.2157196
92720.0000000    0.1989008
92760.0000000    0.1977712
92800.0000000    0.1868630
92840.0000000    0.1864011
92880.0000000    0.1926104
92920.0000000    0.1960863
92960.0000000    0.1978688
93000.0000000    0.2044511
93040.0000000    0.1982293
93080.0000000    0.2101615
93120.0000000    0.2138927
93160.0000000    0.2008128
93200.0000000    0.2180029
93240.0000000    0.2237796
93280.0000000    0.2277454
93320.0000000    0.2083837
93360.0000000    0.2215911
93400.0000000    0.2263122
93440.0000000    0.2081725
93480.0000000    0.2073206
93520.0000000    0.1941336
93560.0000000    0.1921485
93600.0000000    0.1924502
93640.0000000    0.2121566
93680.0000000    0.2133955
93720.0000000    0.2162281
93760.0000000    0.2192870
93800.0000000    0.2223352
93840.0000000    0.2218994
93880.0000000    0.2240518
93920.0000000    0.2087011
93960.0000000    0.2099959
94000.0000000    0.2065188
94040.0000000    0.1965204
94080.0000000    0.1912263
94120.0000000    0.1911799
94160.0000000    0.1919783
94200.0000000    0.2139207
94240.0000000    0.2178329
94280.0000000    0.2104850
94320.0000000    0.1945801
94360.0000000    0.2191526
94400.0000000    0.2164449
94440.0000000    0.2084018
94480.0000000    0.2200413
94520.0000000    0.2120344
94560.0000000    0.2047569
94600.0000000    0.2036665
94640.0000000    0.2197375
94680.0000000    0.2085191
94720.0000000    0.2206349
94760.0000000    0.2248936
94800.0000000    0.2110037
94840.0000000    0.2216812
94880.0000000    0.1919047
94920.0000000    0.1961625
94960.0000000    0.2191300
95000.0000000    0.2210966
95040.0000000    0.1970816
95080.0000000    0.2037400
95120.0000000    0.1791173
95160.0000000    0.1998283
95200.0000000    0.2044766
95240.0000000    0.1906097
95280.0000000    0.1898776
95320.0000000    0.2079470
95360.0000000    0.1933015
95400.0000000    0.1760302
95440.0000000    0.1884027
95480.0000000    0.2026443
95520.0000000    0.2025471
95560.0000000    0.2167936
95600.0000000    0.1794353
95640.0000000    0.1964854
95680.0000000    0.1907424
95720.0000000    0.1971135
95760.0000000    0.1878490
95800.0000000    0.1888631
95840.0000000    0.2077407
95880.0000000    0.1827973
95920.0000000    0.2035594
95960.0000000    0.1934070
96000.0000000    0.1900127
96040.0000000    0.1856585
96080.0000000    0.1944205
96120.0000000    0.2058048
96160.0000000    0.1986724
96200.0000000    0.2272306
96240.0000000    0.2111452
96280.0000000    0.2196649
96320.0000000    0.1881139
96360.0000000    0.1969083
96400.0000000    0.1984636
96440.0000000    0.1866609
96480.0000000    0.1981086
96520.0000000    0.1931209
96560.0000000    0.2064079
96600.0000000    0.1931427
96640.0000000    0.2080571
96680.0000000    0.2145073
96720.0000000    0.2345265
96760.0000000    0.2101955
96800.0000000    0.2025176
96840.0000000    0.1910704
96880.0000000    0.1919700
96920.0000000    0.1749437
96960.0000000    0.1901168
97000.0000000    0.1768415
97040.0000000    0.1738437
97080.0000000    0.1904663
97120.0000000    0.1808091
97160.0000000    0.1824244
97200.0000000    0.1934328
97240.0000000    0.2028982
97280.0000000    0.1861979
97320.0000000    0.1890185
97360.0000000    0.1817922
97400.0000000    0.1890107
97440.0000000    0.1784737
97480.0000000    0.1844023
97520.0000000    0.1860889
97560.0000000    0.1848262
97600.0000000    0.1779122
97640.0000000    0.2023976
97680.0000000    0.1921476
97720.0000000    0.1911314
97760.0000000    0.1930341
97800.0000000    0.1984765
97840.0000000    0.1973192
97880.0000000    0.1903585
97920.0000000    0.2096793
97960.0000000    0.1900893
98000.0000000    0.1969083
98040.0000000    0.2013372
98080.0000000    0.1981449
98120.0000000    0.1845785
98160.0000000    0.1788824
98200.0000000    0.2144316
98240.0000000    0.1868369
98280.0000000    0.1961874
98320.0000000    0.1821438
98360.0000000    0.1997570
98400.0000000    0.1931707
98440.0000000    0.1897521
98480.0000000    0.1857865
98520.0000000    0.1951155
98560.0000000    0.1774695
98600.0000000    0.1821244
98640.0000000    0.1947578
98680.0000000    0.1984285
98720.0000000    0.2007930
98760.0000000    0.1912957
98800.0000000    0.1990650
98840.0000000    0.1948635
98880.0000000    0.1953841
98920.0000000    0.2017012
98960.0000000    0.1950803
99000.0000000    0.1952113
99040.0000000    0.2218927
99080.0000000    0.2084126
99120.0000000    0.2042865
99160.0000000    0.2062318
99200.0000000    0.1977037
99240.0000000    0.1938260
99280.0000000    0.1908921
99320.0000000    0.1994578
99360.0000000    0.2048093
99400.0000000    0.1997811
99440.0000000    0.1920057
99480.0000000    0.1999933
99520.0000000    0.1897470
99560.0000000    0.1960924
99600.0000000    0.1945561
99640.0000000    0.2127283
99680.0000000    0.2027109
99720.0000000    0.1857174
99760.0000000    0.1855169
99800.0000000    0.1968093
99840.0000000    0.2058443
99880.0000000    0.2107207
99920.0000000    0.1942218
99960.0000000    0.2024292
100000.0000000    0.1908324
100040.0000000    0.2029810
100080.0000000    0.1951442
100120.0000000    0.1936985
100160.0000000    0.1940563
100200.0000000    0.1815162
100240.0000000    0.1924377
100280.0000000    0.1996374
100320.0000000    0.1897656
100360.0000000    0.1805638
100400.0000000    0.1954639
100440.0000000    0.2087067
100480.0000000    0.1773261
100520.0000000    0.1960273
100560.0000000    0.1994836
100600.0000000    0.1936976
100640.0000000    0.2002542
100680.0000000    0.1882617
100720.0000000    0.1936905
100760.0000000    0.1915792
100800.0000000    0.2006413
100840.0000000    0.2019787
100880.0000000    0.1963499
100920.0000000    0.1893128
100960.0000000    0.1989281
101000.0000000    0.2084738
101040.0000000    0.1918887
101080.0000000    0.2061363
101120.0000000    0.2046017
101160.0000000    0.1925613
101200.0000000    0.2056503
101240.0000000    0.2104564
101280.0000000    0.1880804
101320.0000000    0.1813249
101360.0000000    0.1743300
101400.0000000    0.1972333
101440.0000000    0.1781262
101480.0000000    0.1920426
101520.0000000    0.1889451
101560.0000000    0.2054446
101600.0000000    0.1886289
101640.0000000    0.1839332
101680.0000000    0.2003719
101720.0000000    0.1835044
101760.0000000    0.1851852
101800.0000000    0.1918943
101840.0000000    0.2022729
101880.0000000    0.1833925
101920.0000000    0.1917269
101960.0000000    0.1945141
102000.0000000    0.1792066
102040.0000000    0.1852510
102080.0000000    0.1796855
102120.0000000    0.1849571
102160.0000000    0.1886783
102200.0000000    0.2052686
102240.0000000    0.1983190
102280.0000000    0.2015457
102320.0000000    0.2076272
102360.0000000    0.2120197
102400.0000000    0.2127946
102440.0000000    0.1951914
102480.0000000    0.2171965
102520.0000000    0.1995366
102560.0000000    0.2123868
102600.0000000    0.2097046
102640.0000000    0.2039658
102680.0000000    0.2138030
102720.0000000    0.1932614
102760.0000000    0.1899299
102800.0000000    0.2014400
102840.0000000    0.1930836
102880.0000000    0.1931925
102920.0000000    0.2137380
102960.0000000    0.2063357
103000.0000000    0.2192594
103040.0000000    0.2086063
103080.0000000    0.1957821
103120.0000000    0.1857863
103160.0000000    0.1907509
103200.0000000    0.1819680
103240.0000000    0.1952110
103280.0000000    0.1989003
103320.0000000    0.2070607
103360.0000000    0.2060804
103400.0000000    0.2019571
103440.0000000    0.2000806
103480.0000000    0.2249968
103520.0000000    0.2167914
103560.0000000    0.2157028
103600.0000000    0.2306701
103640.0000000    0.2082336
103680.0000000    0.2198599
103720.0000000    0.2064197
103760.0000000    0.2108481
103800.0000000    0.2072378
103840.0000000    0.1954957
103880.0000000    0.2111788
103920.0000000    0.1756674
103960.0000000    0.2002822
104000.0000000    0.1914458
104040.0000000    0.2128098
104080.0000000    0.2066922
104120.0000000    0.1918462
104160.0000000    0.1933211
104200.0000000    0.2060526
104240.0000000    0.2066006
104280.0000000    0.2120650
104320.0000000    0.2066822
104360.0000000    0.2127894
104400.0000000    0.2155437
104440.0000000    0.2272791
104480.0000000    0.2206598
104520.0000000    0.2067744
104560.0000000    0.1871053
104600.0000000    0.2051063
104640.0000000    0.2054894
104680.0000000    0.2338506
104720.0000000    0.2347481
104760.0000000    0.2122278
104800.0000000    0.1972807
104840.0000000    0.2030056
104880.0000000    0.2220439
104920.0000000    0.2226334
104960.0000000    0.2056426
105000.0000000    0.2126199
105040.0000000    0.2024079
105080.0000000    0.1898481
105120.0000000    0.1972045
105160.0000000    0.1891814
105200.0000000    0.1875278
105240.0000000    0.1862216
105280.0000000    0.1872921
105320.0000000    0.1802310
105360.0000000    0.1774355
105400.0000000    0.1758206
105440.0000000    0.1721459
105480.0000000    0.1659454
105520.0000000    0.1797837
105560.0000000    0.1827849
105600.0000000    0.1818225
105640.0000000    0.1727034
105680.0000000    0.1791329
105720.0000000    0.1850961
105760.0000000    0.1800623
105800.0000000    0.1824174
105840.0000000    0.1760969
105880.0000000    0.1770390
105920.0000000    0.1886078
105960.0000000    0.1724688
106000.0000000    0.1841291
106040.0000000    0.1730804
106080.0000000    0.1824793
106120.0000000    0.1774787
106160.0000000    0.2019985
106200.0000000    0.2151911
106240.0000000    0.1977632
106280.0000000    0.1938303
106320.0000000    0.2044232
106360.0000000    0.2041355
106400.0000000    0.1953770
106440.0000000    0.2024846
106480.0000000    0.2015825
106520.0000000    0.2093208
106560.0000000    0.2104495
106600.0000000    0.2213617
106640.0000000    0.1954106
106680.0000000    0.1944148
106720.0000000    0.1843030
106760.0000000    0.1731084
106800.0000000    0.2087397
106840.0000000    0.1871954
106880.0000000    0.1876677
106920.0000000    0.1867540
106960.0000000    0.1822139
107000.0000000    0.2017700
107040.0000000    0.2087456
107080.0000000    0.2123482
107120.0000000    0.2256865
107160.0000000    0.2172238
107200.0000000    0.2078931
107240.0000000    0.2119097
107280.0000000    0.2281032
107320.0000000    0.2055401
107360.0000000    0.2195349
107400.0000000    0.1970112
107440.0000000    0.2122437
107480.0000000    0.1980941
107520.0000000    0.1958280
107560.0000000    0.2104196
107600.0000000    0.2018482
107640.0000000    0.2005668
107680.0000000    0.1804921
107720.0000000    0.1913566
107760.0000000    0.1856644
107800.0000000    0.1792828
107840.0000000    0.1913568
107880.0000000    0.1952670
107920.0000000    0.1897490
107960.0000000    0.1884138
108000.0000000    0.2055186
108040.0000000    0.1889958
108080.0000000    0.2184896
108120.0000000    0.1975917
108160.0000000    0.2031757
108200.0000000    0.1979152
108240.0000000    0.1937749
108280.0000000    0.1828366
108320.0000000    0.2170893
108360.0000000    0.2166328
108400.0000000    0.2283221
108440.0000000    0.2448804
108480.0000000    0.2143048
108520.0000000    0.1914121
108560.0000000    0.2113500
108600.0000000    0.2057322
108640.0000000    0.2098395
108680.0000000    0.2297508
108720.0000000    0.1825814
108760.0000000    0.1988910
108800.0000000    0.2125992
108840.0000000    0.1972689
108880.0000000    0.2071667
108920.0000000    0.1871928
108960.0000000    0.1937703
109000.0000000    0.1863055
109040.0000000    0.1929835
109080.0000000    0.2051649
109120.0000000    0.2019361
109160.0000000    0.2293253
109200.0000000    0.1863511
109240.0000000    0.1897165
109280.0000000    0.1816760
109320.0000000    0.1936885
109360.0000000    0.1732012
109400.0000000    0.2059320
109440.0000000    0.1862226
109480.0000000    0.1824577
109520.0000000    0.2074745
109560.0000000    0.2096948
109600.0000000    0.1817536
109640.0000000    0.2116904
109680.0000000    0.2108283
109720.0000000    0.2022683
109760.0000000    0.2072744
109800.0000000    0.1890959
109840.0000000    0.1984302
109880.0000000    0.2000550
109920.0000000    0.1752775
109960.0000000    0.1734886
110000.0000000    0.1754060
110040.0000000    0.1879298
110080.0000000    0.1989112
110120.0000000    0.1641041
110160.0000000    0.1782402
110200.0000000    0.1862043
110240.0000000    0.1908574
110280.0000000    0.2106108
110320.0000000    0.2190027
110360.0000000    0.2251989
110400.0000000    0.2259937
110440.0000000    0.1992295
110480.0000000    0.1904707
110520.0000000    0.1829394
110560.0000000    0.1860781
110600.0000000    0.1887817
110640.0000000    0.1825993
110680.0000000    0.2073852
110720.0000000    0.2166990
110760.0000000    0.2234879
110800.0000000    0.2045350
110840.0000000    0.1971807
110880.0000000    0.2126052
110920.0000000    0.2168767
110960.0000000    0.2073677
111000.0000000    0.2094195
111040.0000000    0.2202031
111080.0000000    0.2264076
111120.0000000    0.2416025
111160.0000000    0.2172078
111200.0000000    0.2160772
111240.0000000    0.2396313
111280.0000000    0.2046861
111320.0000000    0.2109042
111360.0000000    0.2031344
111400.0000000    0.2106646
111440.0000000    0.2139160
111480.0000000    0.1966770
111520.0000000    0.2239686
111560.0000000    0.2463608
111600.0000000    0.2235616
111640.0000000    0.2393090
111680.0000000    0.2282276
111720.0000000    0.2302480
111760.0000000    0.2107490
111800.0000000    0.2204804
111840.0000000    0.2100166
111880.0000000    0.2154449
111920.0000000    0.2110079
111960.0000000    0.2118362
112000.0000000    0.2404873
112040.0000000    0.2137201
112080.0000000    0.1969693
112120.0000000    0.2149268
112160.0000000    0.2005490
112200.0000000    0.2149647
112240.0000000    0.2034573
112280.0000000    0.2040826
112320.0000000    0.2136492
112360.0000000    0.2134487
112400.0000000    0.2079566
112440.0000000    0.2153247
112480.0000000    0.2102808
112520.0000000    0.2247420
112560.0000000    0.2296490
112600.0000000    0.2312974
112640.0000000    0.2154161
112680.0000000    0.2022783
112720.0000000    0.2181533
112760.0000000    0.2026064
112800.0000000    0.2023398
112840.0000000    0.1928656
112880.0000000    0.2032032
112920.0000000    0.2048959
112960.0000000    0.2027679
113000.0000000    0.2153127
113040.0000000    0.2290308
113080.0000000    0.2162422
113120.0000000    0.2192685
113160.0000000    0.2207692
113200.0000000    0.2197189
113240.0000000    0.2258682
113280.0000000    0.2079871
113320.0000000    0.2176652
113360.0000000    0.2157882
113400.0000000    0.2176439
113440.0000000    0.2034941
113480.0000000    0.2266600
113520.0000000    0.2144001
113560.0000000    0.2099054
113600.0000000    0.2243907
113640.0000000    0.2260317
113680.0000000    0.2141741
113720.0000000    0.2043879
113760.0000000    0.2168046
113800.0000000    0.2183335
113840.0000000    0.2108821
113880.0000000    0.2156128
113920.0000000    0.2118963
113960.0000000    0.2149535
114000.0000000    0.2201027
114040.0000000    0.2473870
114080.0000000    0.2364529
114120.0000000    0.2457355
114160.0000000    0.2481105
114200.0000000    0.2504466
114240.0000000    0.2523926
114280.0000000    0.2330965
114320.0000000    0.2469146
114360.0000000    0.2317139
114400.0000000    0.2192474
114440.0000000    0.2394997
114480.0000000    0.2381154
114520.0000000    0.2243008
114560.0000000    0.2196333
114600.0000000    0.2181540
114640.0000000    0.2220001
114680.0000000    0.2232786
114720.0000000    0.2191743
114760.0000000    0.2033909
114800.0000000    0.2090655
114840.0000000    0.2136865
114880.0000000    0.2139184
114920.0000000    0.2246695
114960.0000000    0.2248697
115000.0000000    0.2285873
115040.0000000    0.2224135
115080.0000000    0.2077126
115120.0000000    0.2029834
115160.0000000    0.2066943
115200.0000000    0.2122605
115240.0000000    0.2184005
115280.0000000    0.2269928
115320.0000000    0.2201925
115360.0000000    0.2255015
115400.0000000    0.2186510
115440.0000000    0.2375467
115480.0000000    0.2271850
115520.0000000    0.2291378
115560.0000000    0.2257722
115600.0000000    0.2158344
115640.0000000    0.2189296
115680.0000000    0.2243648
115720.0000000    0.2331076
115760.0000000    0.2166702
115800.0000000    0.2340151
115840.0000000    0.2116370
115880.0000000    0.2101742
115920.0000000    0.2044820
115960.0000000    0.1988937
116000.0000000    0.2059329
116040.0000000    0.2170727
116080.0000000    0.2289613
116120.0000000    0.2001809
116160.0000000    0.1975212
116200.0000000    0.2205821
116240.0000000    0.2105074
116280.0000000    0.2274071
116320.0000000    0.2183146
116360.0000000    0.2236752
116400.0000000    0.2229018
116440.0000000    0.2242090
116480.0000000    0.2348377
116520.0000000    0.2292124
116560.0000000    0.2089586
116600.0000000    0.2188736
116640.0000000    0.2182655
116680.0000000    0.2024956
116720.0000000    0.1905221
116760.0000000    0.2101015
116800.0000000    0.1977505
116840.0000000    0.2076351
116880.0000000    0.2034791
116920.0000000    0.2125267
116960.0000000    0.2145453
117000.0000000    0.2143217
117040.0000000    0.2103472
117080.0000000    0.2201554
117120.0000000    0.2179043
117160.0000000    0.2036737
117200.0000000    0.2012938
117240.0000000    0.2016359
117280.0000000    0.1865168
117320.0000000    0.1990438
117360.0000000    0.2147900
117400.0000000    0.2193512
117440.0000000    0.2084793
117480.0000000    0.1956366
117520.0000000    0.1926587
117560.0000000    0.2118193
117600.0000000    0.2092287
117640.0000000    0.2179193
117680.0000000    0.2091654
117720.0000000    0.2102740
117760.0000000    0.2035866
117800.0000000    0.2024422
117840.0000000    0.2238234
117880.0000000    0.2571223
117920.0000000    0.2548094
117960.0000000    0.2476901
118000.0000000    0.2402051
118040.0000000    0.2324644
118080.0000000    0.2493187
118120.0000000    0.2394310
118160.0000000    0.2202876
118200.0000000    0.2245136
118240.0000000    0.2305041
118280.0000000    0.2182885
118320.0000000    0.2216441
118360.0000000    0.2129902
118400.0000000    0.2212483
118440.0000000    0.2195017
118480.0000000    0.2186775
118520.0000000    0.2358300
118560.0000000    0.2187360
118600.0000000    0.2236096
118640.0000000    0.2104153
118680.0000000    0.2264974
118720.0000000    0.2260453
118760.0000000    0.2222681
118800.0000000    0.2334332
118840.0000000    0.2324091
118880.0000000    0.2181331
118920.0000000    0.2182107
118960.0000000    0.2033636
119000.0000000    0.2208380
119040.0000000    0.2116837
119080.0000000    0.1972048
119120.0000000    0.2043515
119160.0000000    0.2110735
119200.0000000    0.2157249
119240.0000000    0.2372538
119280.0000000    0.2234633
119320.0000000    0.2021141
119360.0000000    0.2017546
119400.0000000    0.1956696
119440.0000000    0.1989214
119480.0000000    0.2186318
119520.0000000    0.2060963
119560.0000000    0.2169435
119600.0000000    0.2127182
119640.0000000    0.2134658
119680.0000000    0.2159118
119720.0000000    0.2255610
119760.0000000    0.2266089
119800.0000000    0.2184403
119840.0000000    0.2204450
119880.0000000    0.2188689
119920.0000000    0.2299787
119960.0000000    0.2330352
120000.0000000    0.2332712
120040.0000000    0.2372794
120080.0000000    0.2203354
120120.0000000    0.2316870
120160.0000000    0.2339672
120200.0000000    0.2391917
120240.0000000    0.2312475
120280.0000000    0.2172392
120320.0000000    0.2319119
120360.0000000    0.2302003
120400.0000000    0.2167177
120440.0000000    0.2235676
120480.0000000    0.2297386
120520.0000000    0.2336098
120560.0000000    0.2189952
120600.0000000    0.2209971
120640.0000000    0.2276814
120680.0000000    0.2292882
120720.0000000    0.2214504
120760.0000000    0.2301908
120800.0000000    0.2340753
120840.0000000    0.2068184
120880.0000000    0.2228085
120920.0000000    0.2213172
120960.0000000    0.2219426
121000.0000000    0.2038194
121040.0000000    0.2188456
121080.0000000    0.2226342
121120.0000000    0.2258498
121160.0000000    0.2063961
121200.0000000    0.2069057
121240.0000000    0.2256940
121280.0000000    0.2255755
121320.0000000    0.2169621
121360.0000000    0.2231205
121400.0000000    0.2073516
121440.0000000    0.2127132
121480.0000000    0.2320144
121520.0000000    0.2305168
121560.0000000    0.2255006
121600.0000000    0.2382725
121640.0000000    0.2083253
121680.0000000    0.2134245
121720.0000000    0.2156867
121760.0000000    0.2348670
121800.0000000    0.2257453
121840.0000000    0.2285362
121880.0000000    0.2314584
121920.0000000    0.2340070
121960.0000000    0.2299049
122000.0000000    0.2379757
122040.0000000    0.2221233
122080.0000000    0.2174202
122120.0000000    0.2273965
122160.0000000    0.2243560
122200.0000000    0.2358067
122240.0000000    0.2216144
122280.0000000    0.2130709
122320.0000000    0.2262268
122360.0000000    0.2096630
122400.0000000    0.2173980
122440.0000000    0.2468507
122480.0000000    0.2144961
122520.0000000    0.2181879
122560.0000000    0.2228825
122600.0000000    0.1985525
122640.0000000    0.2209640
122680.0000000    0.2165654
122720.0000000    0.2160087
122760.0000000    0.2067771
122800.0000000    0.2080241
122840.0000000    0.2437362
122880.0000000    0.2318180
122920.0000000    0.2244832
122960.0000000    0.2385129
123000.0000000    0.2289737
123040.0000000    0.2342025
123080.0000000    0.2266650
123120.0000000    0.2304166
123160.0000000    0.2256745
123200.0000000    0.2304875
123240.0000000    0.2250193
123280.0000000    0.2394713
123320.0000000    0.2341198
123360.0000000    0.2210873
123400.0000000    0.2464644
123440.0000000    0.2357026
123480.0000000    0.2271733
123520.0000000    0.2203622
123560.0000000    0.2218705
123600.0000000    0.2255028
123640.0000000    0.2332992
123680.0000000    0.2213648
123720.0000000    0.2388226
123760.0000000    0.2276411
123800.0000000    0.2117332
123840.0000000    0.2125509
123880.0000000    0.2114882
123920.0000000    0.2226905
123960.0000000    0.2235963
124000.0000000    0.2300031
124040.0000000    0.2446877
124080.0000000    0.2291531
124120.0000000    0.2349175
124160.0000000    0.2290047
124200.0000000    0.2267987
124240.0000000    0.2318985
124280.0000000    0.2234594
124320.0000000    0.2267946
124360.0000000    0.2280674
124400.0000000    0.2440094
124440.0000000    0.2547790
124480.0000000    0.2413031
124520.0000000    0.2128793
124560.0000000    0.2175664
124600.0000000    0.2193905
124640.0000000    0.2487971
124680.0000000    0.2108587
124720.0000000    0.2397312
124760.0000000    0.2383776
124800.0000000    0.2341620
124840.0000000    0.2268270
124880.0000000    0.2385815
124920.0000000    0.2284035
124960.0000000    0.2385220
125000.0000000    0.2487069
125040.0000000    0.2471596
125080.0000000    0.2303959
125120.0000000    0.2298918
125160.0000000    0.2277893
125200.0000000    0.2210810
125240.0000000    0.2452384
125280.0000000    0.2293669
125320.0000000    0.2305179
125360.0000000    0.2286735
125400.0000000    0.2263211
125440.0000000    0.2202971
125480.0000000    0.2318481
125520.0000000    0.2371473
125560.0000000    0.2159037
125600.0000000    0.2133498
125640.0000000    0.2267838
125680.0000000    0.2239594
125720.0000000    0.2307347
125760.0000000    0.2120509
125800.0000000    0.2175047
125840.0000000    0.2150896
125880.0000000    0.2105510
125920.0000000    0.2274481
125960.0000000    0.2246221
126000.0000000    0.2105777
126040.0000000    0.2045270
126080.0000000    0.2397222
126120.0000000    0.2241361
126160.0000000    0.2343017
126200.0000000    0.2236296
126240.0000000    0.2386608
126280.0000000    0.2129444
126320.0000000    0.2088944
126360.0000000    0.2137895
126400.0000000    0.2209454
126440.0000000    0.2107833
126480.0000000    0.2127885
126520.0000000    0.2099787
126560.0000000    0.2096691
126600.0000000    0.2306323
126640.0000000    0.2357045
126680.0000000    0.2511153
126720.0000000    0.2249268
126760.0000000    0.2216960
126800.0000000    0.2199351
126840.0000000    0.2200775
126880.0000000    0.2131022
126920.0000000    0.2263653
126960.0000000    0.2339797
127000.0000000    0.2336211
127040.0000000    0.2301425
127080.0000000    0.2364446
127120.0000000    0.2336126
127160.0000000    0.2194320
127200.0000000    0.2282431
127240.0000000    0.2234089
127280.0000000    0.2423916
127320.0000000    0.2310838
127360.0000000    0.2277166
127400.0000000    0.2335009
127440.0000000    0.2323944
127480.0000000    0.2309899
127520.0000000    0.2237194
127560.0000000    0.2178448
127600.0000000    0.2295224
127640.0000000    0.2348156
127680.0000000    0.2492384
127720.0000000    0.2385325
127760.0000000    0.2362067
127800.0000000    0.2364013
127840.0000000    0.2204930
127880.0000000    0.2234806
127920.0000000    0.2263976
127960.0000000    0.2474394
128000.0000000    0.2238604
128040.0000000    0.2205703
128080.0000000    0.2206252
128120.0000000    0.2270078
128160.0000000    0.2294914
128200.0000000    0.2210883
128240.0000000    0.2261299
128280.0000000    0.2229717
128320.0000000    0.2389771
128360.0000000    0.2354144
128400.0000000    0.2344238
128440.0000000    0.2331307
128480.0000000    0.2459086
128520.0000000    0.2416408
128560.0000000    0.2260778
128600.0000000    0.2448305
128640.0000000    0.2274227
128680.0000000    0.2299358
128720.0000000    0.2391379
128760.0000000    0.2443950
128800.0000000    0.2371874
128840.0000000    0.2420354
128880.0000000    0.2427548
128920.0000000    0.2451187
128960.0000000    0.2287307
129000.0000000    0.2379820
129040.0000000    0.2344959
129080.0000000    0.2274609
129120.0000000    0.2139397
129160.0000000    0.2279456
129200.0000000    0.2182442
129240.0000000    0.2303327
129280.0000000    0.2194135
129320.0000000    0.2190208
129360.0000000    0.2278420
129400.0000000    0.2332286
129440.0000000    0.2156661
129480.0000000    0.2256662
129520.0000000    0.2193105
129560.0000000    0.2266258
129600.0000000    0.2400848
129640.0000000    0.2171008
129680.0000000    0.2351097
129720.0000000    0.2199591
129760.0000000    0.2210293
129800.0000000    0.2089816
129840.0000000    0.2218789
129880.0000000    0.2384185
129920.0000000    0.2291315
129960.0000000    0.2408535
130000.0000000    0.2320890
130040.0000000    0.2196571
130080.0000000    0.2234143
130120.0000000    0.2391909
130160.0000000    0.2047068
130200.0000000    0.2126004
130240.0000000    0.2297702
130280.0000000    0.2221133
130320.0000000    0.2177726
130360.0000000    0.2231590
130400.0000000    0.1942472
130440.0000000    0.1946838
130480.0000000    0.2069827
130520.0000000    0.2207587
130560.0000000    0.1911729
130600.0000000    0.1875455
130640.0000000    0.1917236
130680.0000000    0.2064788
130720.0000000    0.2169386
130760.0000000    0.2249911
130800.0000000    0.2037438
130840.0000000    0.2248971
130880.0000000    0.2049183
130920.0000000    0.2143147
130960.0000000    0.2213785
131000.0000000    0.2279649
131040.0000000    0.2271920
131080.0000000    0.2230589
131120.0000000    0.2314161
131160.0000000    0.2342484
131200.0000000    0.2219745
131240.0000000    0.2155859
131280.0000000    0.2151318
131320.0000000    0.2190796
131360.0000000    0.2134994
131400.0000000    0.2302547
131440.0000000    0.2123358
131480.0000000    0.1999769
131520.0000000    0.2161368
131560.0000000    0.2143040
131600.0000000    0.2182508
131640.0000000    0.2161585
131680.0000000    0.2179719
131720.0000000    0.2001432
131760.0000000    0.2198464
131800.0000000    0.2324537
131840.0000000    0.2289040
131880.0000000    0.2289185
131920.0000000    0.2236287
131960.0000000    0.2047481
132000.0000000    0.2153789
132040.0000000    0.2070969
132080.0000000    0.2145891
132120.0000000    0.2262342
132160.0000000    0.2255875
132200.0000000    0.2013036
132240.0000000    0.2206898
132280.0000000    0.2179214
132320.0000000    0.2114213
132360.0000000    0.2231485
132400.0000000    0.2251928
132440.0000000    0.2115203
132480.0000000    0.2288313
132520.0000000    0.2439276
132560.0000000    0.2177562
132600.0000000    0.2246468
132640.0000000    0.2332185
132680.0000000    0.2425745
132720.0000000    0.2175420
132760.0000000    0.2254329
132800.0000000    0.2137352
132840.0000000    0.2183204
132880.0000000    0.2205298
132920.0000000    0.2281734
132960.0000000    0.2257459
133000.0000000    0.2312269
133040.0000000    0.2406081
133080.0000000    0.2349344
133120.0000000    0.2253219
133160.0000000    0.2277373
133200.0000000    0.2309654
133240.0000000    0.2354469
133280.0000000    0.2245923
133320.0000000    0.2325624
133360.0000000    0.2101606
133400.0000000    0.2298468
133440.0000000    0.2135362
133480.0000000    0.2205050
133520.0000000    0.2109987
133560.0000000    0.2334499
133600.0000000    0.2350788
133640.0000000    0.2222253
133680.0000000    0.2426333
133720.0000000    0.2118664
133760.0000000    0.2177532
133800.0000000    0.2337063
133840.0000000    0.2308142
133880.0000000    0.2178846
133920.0000000    0.2039628
133960.0000000    0.2217447
134000.0000000    0.2146175
134040.0000000    0.1954144
134080.0000000    0.2148340
134120.0000000    0.1998536
134160.0000000    0.2015976
134200.0000000    0.2117909
134240.0000000    0.2018840
134280.0000000    0.2042774
134320.0000000    0.2032208
134360.0000000    0.1989258
134400.0000000    0.2186774
134440.0000000    0.2103774
134480.0000000    0.1969122
134520.0000000    0.2018358
134560.0000000    0.1969037
134600.0000000    0.2063446
134640.0000000    0.1970986
134680.0000000    0.2021761
134720.0000000    0.2083020
134760.0000000    0.2128838
134800.0000000    0.2204661
134840.0000000    0.2061526
134880.0000000    0.2150688
134920.0000000    0.2249653
134960.0000000    0.2157946
135000.0000000    0.1933717
135040.0000000    0.1992577
135080.0000000    0.2220602
135120.0000000    0.2081140
135160.0000000    0.2151370
135200.0000000    0.2034062
135240.0000000    0.2024471
135280.0000000    0.2090639
135320.0000000    0.2004467
135360.0000000    0.2120518
135400.0000000    0.2034327
135440.0000000    0.1894096
135480.0000000    0.2114856
135520.0000000    0.2090879
135560.0000000    0.2138157
135600.0000000    0.2113466
135640.0000000    0.2003488
135680.0000000    0.2012400
135720.0000000    0.2198091
135760.0000000    0.1972704
135800.0000000    0.2068622
135840.0000000    0.1973185
135880.0000000    0.1914586
135920.0000000    0.2092752
135960.0000000    0.2238737
136000.0000000    0.2222105
136040.0000000    0.2061146
136080.0000000    0.2114404
136120.0000000    0.1958305
136160.0000000    0.1890071
136200.0000000    0.2047840
136240.0000000    0.2013196
136280.0000000    0.1950258
136320.0000000    0.2004010
136360.0000000    0.1849449
136400.0000000    0.2041534
136440.0000000    0.1979330
136480.0000000    0.1924605
136520.0000000    0.1901914
136560.0000000    0.1980694
136600.0000000    0.1896012
136640.0000000    0.2010618
136680.0000000    0.2066325
136720.0000000    0.2021862
136760.0000000    0.1984640
136800.0000000    0.1962365
136840.0000000    0.2095958
136880.0000000    0.1982046
136920.0000000    0.2185869
136960.0000000    0.2210077
137000.0000000    0.2207880
137040.0000000    0.2217386
137080.0000000    0.2130771
137120.0000000    0.2174968
137160.0000000    0.2105030
137200.0000000    0.2074528
137240.0000000    0.2105601
137280.0000000    0.2131134
137320.0000000    0.1959464
137360.0000000    0.2164561
137400.0000000    0.2062376
137440.0000000    0.2120679
137480.0000000    0.2182455
137520.0000000    0.2038237
137560.0000000    0.2005187
137600.0000000    0.2064458
137640.0000000    0.2206335
137680.0000000    0.2324677
137720.0000000    0.2075757
137760.0000000    0.2102288
137800.0000000    0.2080276
137840.0000000    0.2158616
137880.0000000    0.2135234
137920.0000000    0.2132665
137960.0000000    0.2195282
138000.0000000    0.2226038
138040.0000000    0.2211913
138080.0000000    0.2044461
138120.0000000    0.2024753
138160.0000000    0.2140695
138200.0000000    0.2191554
138240.0000000    0.2062447
138280.0000000    0.1928987
138320.0000000    0.2129128
138360.0000000    0.1995488
138400.0000000    0.2038086
138440.0000000    0.2097869
138480.0000000    0.1868220
138520.0000000    0.1929147
138560.0000000    0.2074375
138600.0000000    0.1950369
138640.0000000    0.2100269
138680.0000000    0.1971798
138720.0000000    0.2017943
138760.0000000    0.1974538
138800.0000000    0.1966702
138840.0000000    0.1922444
138880.0000000    0.2070234
138920.0000000    0.2188130
138960.0000000    0.2181791
139000.0000000    0.2121197
139040.0000000    0.1923745
139080.0000000    0.2018598
139120.0000000    0.2178451
139160.0000000    0.2162640
139200.0000000    0.2114563
139240.0000000    0.2000696
139280.0000000    0.1943223
139320.0000000    0.2152389
139360.0000000    0.2072785
139400.0000000    0.2233980
139440.0000000    0.2192710
139480.0000000    0.2209414
139520.0000000    0.2067590
139560.0000000    0.2128962
139600.0000000    0.2212305
139640.0000000    0.2020185
139680.0000000    0.2136070
139720.0000000    0.2102763
139760.0000000    0.2041010
139800.0000000    0.2093809
139840.0000000    0.2052496
139880.0000000    0.2125446
139920.0000000    0.2245231
139960.0000000    0.2255061
140000.0000000    0.2009961
140040.0000000    0.1923938
140080.0000000    0.2204509
140120.0000000    0.1992896
140160.0000000    0.1956031
140200.0000000    0.2024610
140240.0000000    0.2194234
140280.0000000    0.2133306
140320.0000000    0.2107010
140360.0000000    0.2185952
140400.0000000    0.1986349
140440.0000000    0.1930657
140480.0000000    0.1937177
140520.0000000    0.2016392
140560.0000000    0.1897295
140600.0000000    0.2040891
140640.0000000    0.2055122
140680.0000000    0.2029618
140720.0000000    0.2000390
140760.0000000    0.2086178
140800.0000000    0.1967908
140840.0000000    0.2030353
140880.0000000    0.2135594
140920.0000000    0.1910337
140960.0000000    0.2102368
141000.0000000    0.2091154
141040.0000000    0.2065240
141080.0000000    0.2167852
141120.0000000    0.2142299
141160.0000000    0.2148543
141200.0000000    0.2165124
141240.0000000    0.2245260
141280.0000000    0.2212678
141320.0000000    0.2268745
141360.0000000    0.2106829
141400.0000000    0.2084301
141440.0000000    0.2301506
141480.0000000    0.2032537
141520.0000000    0.2188318
141560.0000000    0.2195730
141600.0000000    0.2131077
141640.0000000    0.2228533
141680.0000000    0.2163666
141720.0000000    0.2080944
141760.0000000    0.2110940
141800.0000000    0.2174766
141840.0000000    0.1962592
141880.0000000    0.2174535
141920.0000000    0.2059846
141960.0000000    0.2095755
142000.0000000    0.2270835
142040.0000000    0.2030869
142080.0000000    0.2085825
142120.0000000    0.2059732
142160.0000000    0.2076328
142200.0000000    0.2078987
142240.0000000    0.2113245
142280.0000000    0.1988871
142320.0000000    0.2095399
142360.0000000    0.2094578
142400.0000000    0.2026758
142440.0000000    0.2077373
142480.0000000    0.2130392
142520.0000000    0.2087093
142560.0000000    0.2166160
142600.0000000    0.1974729
142640.0000000    0.2274997
142680.0000000    0.2069744
142720.0000000    0.2063964
142760.0000000    0.2120386
142800.0000000    0.2205430
142840.0000000    0.2107690
142880.0000000    0.2124807
142920.0000000    0.2035590
142960.0000000    0.2047255
143000.0000000    0.2288882
143040.0000000    0.2195175
143080.0000000    0.2298911
143120.0000000    0.2146364
143160.0000000    0.2150527
143200.0000000    0.2126472
143240.0000000    0.2133123
143280.0000000    0.2134809
143320.0000000    0.2077323
143360.0000000    0.2194880
143400.0000000    0.2094321
143440.0000000    0.2036536
143480.0000000    0.2147791
143520.0000000    0.2095990
143560.0000000    0.1954618
143600.0000000    0.2287354
143640.0000000    0.2155022
143680.0000000    0.2301670
143720.0000000    0.2193596
143760.0000000    0.2159382
143800.0000000    0.2107670
143840.0000000    0.1930360
143880.0000000    0.2182323
143920.0000000    0.2215863
143960.0000000    0.2056465
144000.0000000    0.2191388
144040.0000000    0.2236336
144080.0000000    0.2025401
144120.0000000    0.1995476
144160.0000000    0.2037616
144200.0000000    0.2108638
144240.0000000    0.2111085
144280.0000000    0.2127269
144320.0000000    0.2054595
144360.0000000    0.2087970
144400.0000000    0.2024372
144440.0000000    0.2069659
144480.0000000    0.2048360
144520.0000000    0.2248707
144560.0000000    0.2331411
144600.0000000    0.2110758
144640.0000000    0.2197424
144680.0000000    0.2067606
144720.0000000    0.2006638
144760.0000000    0.2003863
144800.0000000    0.2186396
144840.0000000    0.2045536
144880.0000000    0.2239223
144920.0000000    0.2031910
144960.0000000    0.2007662
145000.0000000    0.2019481
145040.0000000    0.2164556
145080.0000000    0.1979227
145120.0000000    0.2119446
145160.0000000    0.2103876
145200.0000000    0.1986662
145240.0000000    0.2143349
145280.0000000    0.2073444
145320.0000000    0.2180543
145360.0000000    0.2145462
145400.0000000    0.2104644
145440.0000000    0.2152884
145480.0000000    0.2170243
145520.0000000    0.2046359
145560.0000000    0.2055530
145600.0000000    0.2182503
145640.0000000    0.2267103
145680.0000000    0.2152480
145720.0000000    0.2013707
145760.0000000    0.2026848
145800.0000000    0.2159026
145840.0000000    0.2041938
145880.0000000    0.1954316
145920.0000000    0.2126923
145960.0000000    0.2126670
146000.0000000    0.2115696
146040.0000000    0.2255925
146080.0000000    0.2296379
146120.0000000    0.2148121
146160.0000000    0.2151325
146200.0000000    0.2181688
146240.0000000    0.2216729
146280.0000000    0.2193511
146320.0000000    0.2177258
146360.0000000    0.2232131
146400.0000000    0.2193159
146440.0000000    0.2127865
146480.0000000    0.1950380
146520.0000000    0.2055562
146560.0000000    0.1927580
146600.0000000    0.2177777
146640.0000000    0.2328270
146680.0000000    0.2025462
146720.0000000    0.2179886
146760.0000000    0.2046504
146800.0000000    0.2192464
146840.0000000    0.2271966
146880.0000000    0.2431018
146920.0000000    0.2236862
146960.0000000    0.2260597
147000.0000000    0.2353472
147040.0000000    0.2239311
147080.0000000    0.2118104
147120.0000000    0.2095329
147160.0000000    0.2138832
147200.0000000    0.2201028
147240.0000000    0.2281255
147280.0000000    0.2243709
147320.0000000    0.2209808
147360.0000000    0.2139483
147400.0000000    0.2276507
147440.0000000    0.2244515
147480.0000000    0.2170100
147520.0000000    0.2256949
147560.0000000    0.2128655
147600.0000000    0.2298118
147640.0000000    0.2282695
147680.0000000    0.2215963
147720.0000000    0.2359250
147760.0000000    0.2200950
147800.0000000    0.2319414
147840.0000000    0.2236848
147880.0000000    0.2211843
147920.0000000    0.2297774
147960.0000000    0.2057681
148000.0000000    0.2155851
148040.0000000    0.2167813
148080.0000000    0.2167772
148120.0000000    0.2200798
148160.0000000    0.2159709
148200.0000000    0.2223849
148240.0000000    0.2135922
148280.0000000    0.2151888
148320.0000000    0.2143874
148360.0000000    0.2182760
148400.0000000    0.2112232
148440.0000000    0.2064266
148480.0000000    0.2106805
148520.0000000    0.2037826
148560.0000000    0.2029397
148600.0000000    0.2076178
148640.0000000    0.2088636
148680.0000000    0.1947038
148720.0000000    0.1993698
148760.0000000    0.2078886
148800.0000000    0.2267564
148840.0000000    0.1986428
148880.0000000    0.2057132
148920.0000000    0.2101266
148960.0000000    0.2352470
149000.0000000    0.2158687
149040.0000000    0.2203443
149080.0000000    0.2074164
149120.0000000    0.1982924
149160.0000000    0.2190759
149200.0000000    0.1929622
149240.0000000    0.1920839
149280.0000000    0.1968433
149320.0000000    0.1943386
149360.0000000    0.2005591
149400.0000000    0.2078819
149440.0000000    0.2058075
149480.0000000    0.2106497
149520.0000000    0.2076439
149560.0000000    0.1973362
149600.0000000    0.2039977
149640.0000000    0.1995919
149680.0000000    0.1967122
149720.0000000    0.2145797
149760.0000000    0.1982703
149800.0000000    0.1827798
149840.0000000    0.1972881
149880.0000000    0.2075732
149920.0000000    0.2272903
149960.0000000    0.2029704
150000.0000000    0.2350580
150040.0000000    0.2321824
150080.0000000    0.2378804
150120.0000000    0.2348349
150160.0000000    0.2240707
150200.0000000    0.2110390
150240.0000000    0.2310126
150280.0000000    0.2288284
150320.0000000    0.2376071
150360.0000000    0.2323279
150400.0000000    0.2229933
150440.0000000    0.2322954
150480.0000000    0.2259961
150520.0000000    0.2316028
150560.0000000    0.2314875
150600.0000000    0.2235925
150640.0000000    0.2190945
150680.0000000    0.2125504
150720.0000000    0.2198706
150760.0000000    0.2082990
150800.0000000    0.2122893
150840.0000000    0.2319985
150880.0000000    0.2179030
150920.0000000    0.2165175
150960.0000000    0.2221675
151000.0000000    0.2185593
151040.0000000    0.2065182
151080.0000000    0.2097588
151120.0000000    0.2264820
151160.0000000    0.2132526
151200.0000000    0.2086480
151240.0000000    0.2167375
151280.0000000    0.2177871
151320.0000000    0.2080330
151360.0000000    0.2087997
151400.0000000    0.2125424
151440.0000000    0.2052679
151480.0000000    0.2260404
151520.0000000    0.2307576
151560.0000000    0.2151060
151600.0000000    0.2200171
151640.0000000    0.2063105
151680.0000000    0.2032486
151720.0000000    0.2085312
151760.0000000    0.2060633
151800.0000000    0.1992831
151840.0000000    0.2069585
151880.0000000    0.2027346
151920.0000000    0.2245118
151960.0000000    0.2161695
152000.0000000    0.2146271
152040.0000000    0.2106941
152080.0000000    0.2270759
152120.0000000    0.2207683
152160.0000000    0.2259169
152200.0000000    0.2243592
152240.0000000    0.2112282
152280.0000000    0.2180482
152320.0000000    0.2202897
152360.0000000    0.2265726
152400.0000000    0.2084040
152440.0000000    0.1962454
152480.0000000    0.1955282
152520.0000000    0.1964760
152560.0000000    0.2041552
152600.0000000    0.2229637
152640.0000000    0.1953386
152680.0000000    0.1980194
152720.0000000    0.2070919
152760.0000000    0.2189863
152800.0000000    0.2058791
152840.0000000    0.2005693
152880.0000000    0.1966461
152920.0000000    0.2155386
152960.0000000    0.2040005
153000.0000000    0.2110172
153040.0000000    0.2066453
153080.0000000    0.2198302
153120.0000000    0.2063339
153160.0000000    0.2215697
153200.0000000    0.2233748
153240.0000000    0.2080539
153280.0000000    0.2307067
153320.0000000    0.2179713
153360.0000000    0.2053664
153400.0000000    0.2042007
153440.0000000    0.2141553
153480.0000000    0.2188634
153520.0000000    0.2077448
153560.0000000    0.2108801
153600.0000000    0.2178965
153640.0000000    0.2145413
153680.0000000    0.2087355
153720.0000000    0.1918925
153760.0000000    0.2033515
153800.0000000    0.1982756
153840.0000000    0.2229989
153880.0000000    0.2021527
153920.0000000    0.1994372
153960.0000000    0.2075181
154000.0000000    0.2068689
154040.0000000    0.1937316
154080.0000000    0.2005326
154120.0000000    0.1839917
154160.0000000    0.1960460
154200.0000000    0.1974369
154240.0000000    0.1914747
154280.0000000    0.1963293
154320.0000000    0.1876220
154360.0000000    0.2061791
154400.0000000    0.2029219
154440.0000000    0.1824866
154480.0000000    0.1911297
154520.0000000    0.1797809
154560.0000000    0.1932319
154600.0000000    0.1816968
154640.0000000    0.1934995
154680.0000000    0.1859205
154720.0000000    0.1977848
154760.0000000    0.2106582
154800.0000000    0.1922056
154840.0000000    0.1890348
154880.0000000    0.1896964
154920.0000000    0.1916472
154960.0000000    0.1902239
155000.0000000    0.2047168
155040.0000000    0.1914421
155080.0000000    0.1947507
155120.0000000    0.1909588
155160.0000000    0.1900713
155200.0000000    0.1845550
155240.0000000    0.2011094
155280.0000000    0.2084064
155320.0000000    0.1999795
155360.0000000    0.2059802
155400.0000000    0.1749222
155440.0000000    0.1912674
155480.0000000    0.1829010
155520.0000000    0.1870144
155560.0000000    0.1920522
155600.0000000    0.2046387
155640.0000000    0.1866603
155680.0000000    0.1879763
155720.0000000    0.1801640
155760.0000000    0.1769732
155800.0000000    0.1784889
155840.0000000    0.1847486
155880.0000000    0.1864473
155920.0000000    0.2024234
155960.0000000    0.1781040
156000.0000000    0.2015587
156040.0000000    0.1967988
156080.0000000    0.1895936
156120.0000000    0.1957230
156160.0000000    0.1868186
156200.0000000    0.2051663
156240.0000000    0.1844247
156280.0000000    0.1923452
156320.0000000    0.2067675
156360.0000000    0.1981582
156400.0000000    0.2042472
156440.0000000    0.2096296
156480.0000000    0.2007550
156520.0000000    0.1974313
156560.0000000    0.2008389
156600.0000000    0.1954168
156640.0000000    0.1889946
156680.0000000    0.1990514
156720.0000000    0.1938921
156760.0000000    0.1970641
156800.0000000    0.1959963
156840.0000000    0.1728052
156880.0000000    0.1920664
156920.0000000    0.1991172
156960.0000000    0.1931287
157000.0000000    0.1953779
157040.0000000    0.1998662
157080.0000000    0.1933399
157120.0000000    0.1995466
157160.0000000    0.1900052
157200.0000000    0.1887395
157240.0000000    0.1856307
157280.0000000    0.1925865
157320.0000000    0.2069250
157360.0000000    0.2263403
157400.0000000    0.2079327
157440.0000000    0.2122551
157480.0000000    0.1996698
157520.0000000    0.2114974
157560.0000000    0.2175549
157600.0000000    0.1973766
157640.0000000    0.1808244
157680.0000000    0.1930281
157720.0000000    0.1978225
157760.0000000    0.2094578
157800.0000000    0.1822943
157840.0000000    0.1985637
157880.0000000    0.2015166
157920.0000000    0.1980676
157960.0000000    0.1896266
158000.0000000    0.1970058
158040.0000000    0.2052568
158080.0000000    0.1944783
158120.0000000    0.1873495
158160.0000000    0.1770281
158200.0000000    0.1837271
158240.0000000    0.1751779
158280.0000000    0.1814843
158320.0000000    0.1778712
158360.0000000    0.1850473
158400.0000000    0.1807934
158440.0000000    0.1941639
158480.0000000    0.1816874
158520.0000000    0.2066232
158560.0000000    0.1940140
158600.0000000    0.1886028
158640.0000000    0.2030643
158680.0000000    0.1929532
158720.0000000    0.1983932
158760.0000000    0.2097681
158800.0000000    0.2081054
158840.0000000    0.2054760
158880.0000000    0.1968638
158920.0000000    0.2183520
158960.0000000    0.2010169
159000.0000000    0.1923379
159040.0000000    0.2138995
159080.0000000    0.2137315
159120.0000000    0.1969992
159160.0000000    0.2003158
159200.0000000    0.2075669
159240.0000000    0.1969779
159280.0000000    0.2080113
159320.0000000    0.2081757
159360.0000000    0.2114154
159400.0000000    0.2247865
159440.0000000    0.2122118
159480.0000000    0.1926202
159520.0000000    0.2109139
159560.0000000    0.2142714
159600.0000000    0.2057367
159640.0000000    0.1946378
159680.0000000    0.2021560
159720.0000000    0.2104414
159760.0000000    0.2007609
159800.0000000    0.1962810
159840.0000000    0.1993951
159880.0000000    0.2070033
159920.0000000    0.1913106
159960.0000000    0.1787357
160000.0000000    0.1876485
160040.0000000    0.1927485
160080.0000000    0.1890658
160120.0000000    0.1732259
160160.0000000    0.2014111
160200.0000000    0.2093406
160240.0000000    0.2097385
160280.0000000    0.2044810
160320.0000000    0.1881801
160360.0000000    0.1973471
160400.0000000    0.1949197
160440.0000000    0.2169355
160480.0000000    0.2132768
160520.0000000    0.2119766
160560.0000000    0.2121026
160600.0000000    0.2181844
160640.0000000    0.2097682
160680.0000000    0.1951849
160720.0000000    0.1937995
160760.0000000    0.2061177
160800.0000000    0.2071534
160840.0000000    0.2138268
160880.0000000    0.1995211
160920.0000000    0.2011447
160960.0000000    0.2353213
161000.0000000    0.2117462
161040.0000000    0.2074421
161080.0000000    0.1819742
161120.0000000    0.1885000
161160.0000000    0.2141752
161200.0000000    0.2002504
161240.0000000    0.2110230
161280.0000000    0.2007427
161320.0000000    0.2039841
161360.0000000    0.1933231
161400.0000000    0.2012186
161440.0000000    0.2031607
161480.0000000    0.1971658
161520.0000000    0.2054118
161560.0000000    0.1959087
161600.0000000    0.2024590
161640.0000000    0.2153139
161680.0000000    0.1930710
161720.0000000    0.1996610
161760.0000000    0.1863080
161800.0000000    0.1964924
161840.0000000    0.1998461
161880.0000000    0.2088794
161920.0000000    0.2010644
161960.0000000    0.1957133
162000.0000000    0.1960011
162040.0000000    0.1976101
162080.0000000    0.2078441
162120.0000000    0.2071227
162160.0000000    0.2262901
162200.0000000    0.2247541
162240.0000000    0.2194161
162280.0000000    0.2053071
162320.0000000    0.2149922
162360.0000000    0.2105432
162400.0000000    0.2009674
162440.0000000    0.2070720
162480.0000000    0.2049931
162520.0000000    0.2111398
162560.0000000    0.1951643
162600.0000000    0.2013632
162640.0000000    0.1967679
162680.0000000    0.2050678
162720.0000000    0.2112038
162760.0000000    0.2080922
162800.0000000    0.2206248
162840.0000000    0.2159220
162880.0000000    0.2170018
162920.0000000    0.2070042
162960.0000000    0.2053694
163000.0000000    0.2050567
163040.0000000    0.2239505
163080.0000000    0.2153859
163120.0000000    0.2194889
163160.0000000    0.2036786
163200.0000000    0.2033754
163240.0000000    0.2057198
163280.0000000    0.2178048
163320.0000000    0.2048257
163360.0000000    0.2052129
163400.0000000    0.2076871
163440.0000000    0.2162683
163480.0000000    0.2236118
163520.0000000    0.2119264
163560.0000000    0.2074942
163600.0000000    0.2247103
163640.0000000    0.2245036
163680.0000000    0.2083341
163720.0000000    0.2298523
163760.0000000    0.2169567
163800.0000000    0.2116112
163840.0000000    0.2021814
163880.0000000    0.2052463
163920.0000000    0.2083264
163960.0000000    0.2265482
164000.0000000    0.2085369
164040.0000000    0.2107154
164080.0000000    0.2001417
164120.0000000    0.2034151
164160.0000000    0.2225290
164200.0000000    0.2024285
164240.0000000    0.2048421
164280.0000000    0.2031272
164320.0000000    0.1972147
164360.0000000    0.1990874
164400.0000000    0.2087237
164440.0000000    0.2037101
164480.0000000    0.1938453
164520.0000000    0.2026290
164560.0000000    0.2005238
164600.0000000    0.1913973
164640.0000000    0.1997135
164680.0000000    0.2097852
164720.0000000    0.2014615
164760.0000000    0.2079692
164800.0000000    0.2028579
164840.0000000    0.2187200
164880.0000000    0.2102926
164920.0000000    0.2116690
164960.0000000    0.2139502
165000.0000000    0.2307754
165040.0000000    0.2155101
165080.0000000    0.2142423
165120.0000000    0.2116372
165160.0000000    0.2049789
165200.0000000    0.2156757
165240.0000000    0.1957171
165280.0000000    0.2121759
165320.0000000    0.2048407
165360.0000000    0.2085693
165400.0000000    0.2002683
165440.0000000    0.2364017
165480.0000000    0.2527863
165520.0000000    0.2274625
165560.0000000    0.2260879
165600.0000000    0.2119379
165640.0000000    0.1933127
165680.0000000    0.2130495
165720.0000000    0.2265565
165760.0000000    0.2115886
165800.0000000    0.2126521
165840.0000000    0.2083881
165880.0000000    0.2105712
165920.0000000    0.2293206
165960.0000000    0.2188968
166000.0000000    0.2262170
166040.0000000    0.2081418
166080.0000000    0.2166207
166120.0000000    0.2110738
166160.0000000    0.2081257
166200.0000000    0.1938691
166240.0000000    0.2027153
166280.0000000    0.1819051
166320.0000000    0.1918256
166360.0000000    0.1889101
166400.0000000    0.1940789
166440.0000000    0.2064942
166480.0000000    0.1996677
166520.0000000    0.1966824
166560.0000000    0.2153973
166600.0000000    0.1988427
166640.0000000    0.1948091
166680.0000000    0.1920713
166720.0000000    0.2036330
166760.0000000    0.2017391
166800.0000000    0.2051125
166840.0000000    0.2131042
166880.0000000    0.2039517
166920.0000000    0.1979426
166960.0000000    0.2144695
167000.0000000    0.1977877
167040.0000000    0.2030682
167080.0000000    0.1920755
167120.0000000    0.1935467
167160.0000000    0.1848312
167200.0000000    0.1872790
167240.0000000    0.1874782
167280.0000000    0.1891082
167320.0000000    0.1998956
167360.0000000    0.1910793
167400.0000000    0.1862773
167440.0000000    0.1989104
167480.0000000    0.2071250
167520.0000000    0.1961438
167560.0000000    0.2087453
167600.0000000    0.1865041
167640.0000000    0.2087359
167680.0000000    0.2036834
167720.0000000    0.2047903
167760.0000000    0.1985859
167800.0000000    0.2001345
167840.0000000    0.2008197
167880.0000000    0.1949747
167920.0000000    0.2028351
167960.0000000    0.1841396
168000.0000000    0.1956912
168040.0000000    0.1990441
168080.0000000    0.2164555
168120.0000000    0.2033015
168160.0000000    0.2019423
168200.0000000    0.1825244
168240.0000000    0.1855555
168280.0000000    0.1827651
168320.0000000    0.1966487
168360.0000000    0.1901797
168400.0000000    0.1886399
168440.0000000    0.1919837
168480.0000000    0.1883657
168520.0000000    0.1847934
168560.0000000    0.1948112
168600.0000000    0.2058150
168640.0000000    0.2218161
168680.0000000    0.2106051
168720.0000000    0.1983310
168760.0000000    0.1904215
168800.0000000    0.1969419
168840.0000000    0.1834450
168880.0000000    0.1971513
168920.0000000    0.2049857
168960.0000000    0.2026553
169000.0000000    0.2059542
169040.0000000    0.2095577
169080.0000000    0.2065942
169120.0000000    0.2087897
169160.0000000    0.2132337
169200.0000000    0.2204436
169240.0000000    0.2100396
169280.0000000    0.1983989
169320.0000000    0.2031818
169360.0000000    0.2129149
169400.0000000    0.2112935
169440.0000000    0.2010034
169480.0000000    0.2108572
169520.0000000    0.1989174
169560.0000000    0.2209616
169600.0000000    0.2329877
169640.0000000    0.2052840
169680.0000000    0.1937541
169720.0000000    0.2132156
169760.0000000    0.2062849
169800.0000000    0.2048917
169840.0000000    0.2065332
169880.0000000    0.2097899
169920.0000000    0.2106478
169960.0000000    0.2249786
170000.0000000    0.2044766
170040.0000000    0.2120351
170080.0000000    0.2028978
170120.0000000    0.2118220
170160.0000000    0.1994278
170200.0000000    0.2073715
170240.0000000    0.2119111
170280.0000000    0.2049661
170320.0000000    0.1922237
170360.0000000    0.2035808
170400.0000000    0.2043970
170440.0000000    0.2048773
170480.0000000    0.2123871
170520.0000000    0.2168960
170560.0000000    0.2244360
170600.0000000    0.1968774
170640.0000000    0.2004147
170680.0000000    0.1944203
170720.0000000    0.2035193
170760.0000000    0.2012795
170800.0000000    0.2053685
170840.0000000    0.2016377
170880.0000000    0.2152856
170920.0000000    0.2241573
170960.0000000    0.1983789
171000.0000000    0.2233046
171040.0000000    0.2307774
171080.0000000    0.2287217
171120.0000000    0.2215546
171160.0000000    0.2164828
171200.0000000    0.2216420
171240.0000000    0.2318002
171280.0000000    0.2187561
171320.0000000    0.2342329
171360.0000000    0.2185689
171400.0000000    0.2254436
171440.0000000    0.2185931
171480.0000000    0.2234979
171520.0000000    0.2265638
171560.0000000    0.2152691
171600.0000000    0.2141607
171640.0000000    0.2025907
171680.0000000    0.2127371
171720.0000000    0.2095940
171760.0000000    0.2040110
171800.0000000    0.2135601
171840.0000000    0.2057362
171880.0000000    0.2050674
171920.0000000    0.2047708
171960.0000000    0.2035706
172000.0000000    0.2084274
172040.0000000    0.2020836
172080.0000000    0.1986183
172120.0000000    0.1827257
172160.0000000    0.2006340
172200.0000000    0.2091321
172240.0000000    0.1970066
172280.0000000    0.1902884
172320.0000000    0.2046625
172360.0000000    0.1977088
172400.0000000    0.1929572
172440.0000000    0.2038882
172480.0000000    0.2145809
172520.0000000    0.2059422
172560.0000000    0.2145880
172600.0000000    0.2027391
172640.0000000    0.1926597
172680.0000000    0.2014196
172720.0000000    0.2013711
172760.0000000    0.1988947
172800.0000000    0.1921905
172840.0000000    0.1947619
172880.0000000    0.1920749
172920.0000000    0.1882529
172960.0000000    0.1916433
173000.0000000    0.2016749
173040.0000000    0.1816592
173080.0000000    0.1818255
173120.0000000    0.2201462
173160.0000000    0.2023348
173200.0000000    0.1977314
173240.0000000    0.2008346
173280.0000000    0.2107636
173320.0000000    0.1994268
173360.0000000    0.1958026
173400.0000000    0.2041991
173440.0000000    0.2072148
173480.0000000    0.1941094
173520.0000000    0.2020901
173560.0000000    0.2032730
173600.0000000    0.2033692
173640.0000000    0.2012219
173680.0000000    0.2046975
173720.0000000    0.1964375
173760.0000000    0.2152705
173800.0000000    0.2030227
173840.0000000    0.2100599
173880.0000000    0.2141499
173920.0000000    0.2101233
173960.0000000    0.2128174
174000.0000000    0.2108720
174040.0000000    0.2026539
174080.0000000    0.2046519
174120.0000000    0.1950253
174160.0000000    0.1959401
174200.0000000    0.1997614
174240.0000000    0.1984410
174280.0000000    0.2062321
174320.0000000    0.1996953
174360.0000000    0.2000718
174400.0000000    0.1907867
174440.0000000    0.1980458
174480.0000000    0.2090512
174520.0000000    0.1952379
174560.0000000    0.1906845
174600.0000000    0.1891377
174640.0000000    0.1953377
174680.0000000    0.2025594
174720.0000000    0.1899464
174760.0000000    0.2098896
174800.0000000    0.2012371
174840.0000000    0.2051271
174880.0000000    0.2020213
174920.0000000    0.1981547
174960.0000000    0.1987197
175000.0000000    0.1927886
175040.0000000    0.1835294
175080.0000000    0.1966660
175120.0000000    0.1823010
175160.0000000    0.2048031
175200.0000000    0.1947025
175240.0000000    0.2076290
175280.0000000    0.2044463
175320.0000000    0.2009801
175360.0000000    0.1850360
175400.0000000    0.1944925
175440.0000000    0.1871364
175480.0000000    0.1984253
175520.0000000    0.1989003
175560.0000000    0.1928518
175600.0000000    0.2057182
175640.0000000    0.2086040
175680.0000000    0.1977239
175720.0000000    0.2000325
175760.0000000    0.1934204
175800.0000000    0.1873840
175840.0000000    0.1807878
175880.0000000    0.1919138
175920.0000000    0.1979943
175960.0000000    0.1897047
176000.0000000    0.1818071
176040.0000000    0.1923319
176080.0000000    0.1935540
176120.0000000    0.1921018
176160.0000000    0.2156747
176200.0000000    0.2023551
176240.0000000    0.1904873
176280.0000000    0.1977076
176320.0000000    0.2102469
176360.0000000    0.1942839
176400.0000000    0.2032085
176440.0000000    0.1921138
176480.0000000    0.1873954
176520.0000000    0.1858232
176560.0000000    0.1801555
176600.0000000    0.2082966
176640.0000000    0.2021710
176680.0000000    0.1925055
176720.0000000    0.1834114
176760.0000000    0.1887662
176800.0000000    0.1873997
176840.0000000    0.2127539
176880.0000000    0.1933452
176920.0000000    0.1873255
176960.0000000    0.1772533
177000.0000000    0.1955567
177040.0000000    0.1894541
177080.0000000    0.1836364
177120.0000000    0.1839501
177160.0000000    0.1918144
177200.0000000    0.1865585
177240.0000000    0.1900058
177280.0000000    0.1861937
177320.0000000    0.1843719
177360.0000000    0.1862161
177400.0000000    0.1787724
177440.0000000    0.1766703
177480.0000000    0.1858266
177520.0000000    0.1781718
177560.0000000    0.1857648
177600.0000000    0.1849316
177640.0000000    0.1842832
177680.0000000    0.1911295
177720.0000000    0.1774871
177760.0000000    0.1932880
177800.0000000    0.1966316
177840.0000000    0.1916904
177880.0000000    0.1982078
177920.0000000    0.1816679
177960.0000000    0.2021573
178000.0000000    0.1928968
178040.0000000    0.1837314
178080.0000000    0.2052838
178120.0000000    0.1942175
178160.0000000    0.1819974
178200.0000000    0.1823844
178240.0000000    0.1836740
178280.0000000    0.2119028
178320.0000000    0.1912291
178360.0000000    0.1895713
178400.0000000    0.2005925
178440.0000000    0.1930754
178480.0000000    0.1998693
178520.0000000    0.1788822
178560.0000000    0.1907849
178600.0000000    0.1850504
178640.0000000    0.1754967
178680.0000000    0.1973301
178720.0000000    0.2022648
178760.0000000    0.2011654
178800.0000000    0.1888187
178840.0000000    0.1898971
178880.0000000    0.1995657
178920.0000000    0.2083484
178960.0000000    0.1953686
179000.0000000    0.1918119
179040.0000000    0.1912877
179080.0000000    0.2083304
179120.0000000    0.2026549
179160.0000000    0.2024880
179200.0000000    0.2014180
179240.0000000    0.1944643
179280.0000000    0.1796143
179320.0000000    0.1927053
179360.0000000    0.2026189
179400.0000000    0.1878586
179440.0000000    0.1899789
179480.0000000    0.2171854
179520.0000000    0.1984391
179560.0000000    0.2016368
179600.0000000    0.2026999
179640.0000000    0.1941079
179680.0000000    0.2012967
179720.0000000    0.2112162
179760.0000000    0.2002457
179800.0000000    0.2026660
179840.0000000    0.2035792
179880.0000000    0.1990282
179920.0000000    0.2083420
179960.0000000    0.1900815
180000.0000000    0.1904559
180040.0000000    0.2003323
180080.0000000    0.2025651
180120.0000000    0.2164903
180160.0000000    0.2229816
180200.0000000    0.2014713
180240.0000000    0.2117060
180280.0000000    0.2073694
180320.0000000    0.2128025
180360.0000000    0.2054479
180400.0000000    0.1836056
180440.0000000    0.1820927
180480.0000000    0.1939634
180520.0000000    0.2058903
180560.0000000    0.1942996
180600.0000000    0.2112312
180640.0000000    0.2053193
180680.0000000    0.2147723
180720.0000000    0.1892982
180760.0000000    0.2069020
180800.0000000    0.2151006
180840.0000000    0.2276820
180880.0000000    0.1934369
180920.0000000    0.2068213
180960.0000000    0.2309280
181000.0000000    0.2199676
181040.0000000    0.1992489
181080.0000000    0.2214864
181120.0000000    0.1983574
181160.0000000    0.2002550
181200.0000000    0.1905878
181240.0000000    0.1973690
181280.0000000    0.2085230
181320.0000000    0.2205131
181360.0000000    0.2352443
181400.0000000    0.2278308
181440.0000000    0.2050973
181480.0000000    0.2120636
181520.0000000    0.2145131
181560.0000000    0.2276198
181600.0000000    0.2061046
181640.0000000    0.2016332
181680.0000000    0.2085187
181720.0000000    0.2126015
181760.0000000    0.1892162
181800.0000000    0.2071636
181840.0000000    0.2191637
181880.0000000    0.2026217
181920.0000000    0.2035516
181960.0000000    0.2022472
182000.0000000    0.2153267
182040.0000000    0.1932015
182080.0000000    0.2082364
182120.0000000    0.2154738
182160.0000000    0.2093788
182200.0000000    0.1993790
182240.0000000    0.1827441
182280.0000000    0.1943474
182320.0000000    0.2185912
182360.0000000    0.2041001
182400.0000000    0.2306288
182440.0000000    0.2188741
182480.0000000    0.2106454
182520.0000000    0.1986652
182560.0000000    0.1968511
182600.0000000    0.1997695
182640.0000000    0.2107269
182680.0000000    0.2113615
182720.0000000    0.2168928
182760.0000000    0.2171967
182800.0000000    0.2194210
182840.0000000    0.2112773
182880.0000000    0.2031448
182920.0000000    0.1991749
182960.0000000    0.1924621
183000.0000000    0.1998692
183040.0000000    0.1907978
183080.0000000    0.1989752
183120.0000000    0.1994724
183160.0000000    0.1945051
183200.0000000    0.2168132
183240.0000000    0.1984327
183280.0000000    0.2106946
183320.0000000    0.2071152
183360.0000000    0.1952971
183400.0000000    0.1810986
183440.0000000    0.2135402
183480.0000000    0.2066446
183520.0000000    0.1917334
183560.0000000    0.2130135
183600.0000000    0.1981760
183640.0000000    0.2212217
183680.0000000    0.1980279
183720.0000000    0.2106692
183760.0000000    0.2056923
183800.0000000    0.2085051
183840.0000000    0.1978083
183880.0000000    0.2103991
183920.0000000    0.2031497
183960.0000000    0.2008751
184000.0000000    0.2087157
184040.0000000    0.2097871
184080.0000000    0.2104919
184120.0000000    0.2034797
184160.0000000    0.2160601
184200.0000000    0.2037831
184240.0000000    0.2078735
184280.0000000    0.2140356
184320.0000000    0.2050903
184360.0000000    0.1999072
184400.0000000    0.2004552
184440.0000000    0.2031832
184480.0000000    0.1997814
184520.0000000    0.2174666
184560.0000000    0.2078704
184600.0000000    0.2105193
184640.0000000    0.2032405
184680.0000000    0.2219687
184720.0000000    0.2046806
184760.0000000    0.2149160
184800.0000000    0.2051665
184840.0000000    0.2199606
184880.0000000    0.2084712
184920.0000000    0.2241284
184960.0000000    0.2155126
185000.0000000    0.2096719
185040.0000000    0.2175197
185080.0000000    0.2092979
185120.0000000    0.2096092
185160.0000000    0.2193049
185200.0000000    0.2131384
185240.0000000    0.2149842
185280.0000000    0.2147616
185320.0000000    0.2097230
185360.0000000    0.2012004
185400.0000000    0.2096539
185440.0000000    0.2071554
185480.0000000    0.1932753
185520.0000000    0.2062349
185560.0000000    0.2065505
185600.0000000    0.2240897
185640.0000000    0.2124358
185680.0000000    0.2220248
185720.0000000    0.2306061
185760.0000000    0.2220388
185800.0000000    0.2168474
185840.0000000    0.2324124
185880.0000000    0.2166165
185920.0000000    0.2089307
185960.0000000    0.2019698
186000.0000000    0.2045075
186040.0000000    0.2046782
186080.0000000    0.2032253
186120.0000000    0.2045731
186160.0000000    0.2060732
186200.0000000    0.2178089
186240.0000000    0.2102525
186280.0000000    0.2253369
186320.0000000    0.2198487
186360.0000000    0.2411421
186400.0000000    0.2235398
186440.0000000    0.2287247
186480.0000000    0.1989571
186520.0000000    0.1996644
186560.0000000    0.2091105
186600.0000000    0.1839661
186640.0000000    0.1898890
186680.0000000    0.2009392
186720.0000000    0.2073060
186760.0000000    0.1992923
186800.0000000    0.1956451
186840.0000000    0.2060235
186880.0000000    0.1991738
186920.0000000    0.2136458
186960.0000000    0.2127981
187000.0000000    0.2159871
187040.0000000    0.1991100
187080.0000000    0.1870840
187120.0000000    0.1960982
187160.0000000    0.1923979
187200.0000000    0.2218043
187240.0000000    0.2017130
187280.0000000    0.1988395
187320.0000000    0.2153631
187360.0000000    0.2142614
187400.0000000    0.2298207
187440.0000000    0.2334938
187480.0000000    0.2434624
187520.0000000    0.2198587
187560.0000000    0.2373592
187600.0000000    0.2266344
187640.0000000    0.2198214
187680.0000000    0.2152518
187720.0000000    0.2179382
187760.0000000    0.2401889
187800.0000000    0.2326265
187840.0000000    0.2024032
187880.0000000    0.2301651
187920.0000000    0.2194484
187960.0000000    0.2288022
188000.0000000    0.2306753
188040.0000000    0.2272061
188080.0000000    0.2249750
188120.0000000    0.1962089
188160.0000000    0.2129101
188200.0000000    0.2072971
188240.0000000    0.2012715
188280.0000000    0.2054037
188320.0000000    0.2182158
188360.0000000    0.2070587
188400.0000000    0.2074077
188440.0000000    0.2122573
188480.0000000    0.2182746
188520.0000000    0.2169043
188560.0000000    0.2238118
188600.0000000    0.2240398
188640.0000000    0.2146729
188680.0000000    0.2332414
188720.0000000    0.2181989
188760.0000000    0.2131978
188800.0000000    0.2158533
188840.0000000    0.2213505
188880.0000000    0.2181778
188920.0000000    0.1950656
188960.0000000    0.2111476
189000.0000000    0.2200946
189040.0000000    0.2028446
189080.0000000    0.2052684
189120.0000000    0.2167827
189160.0000000    0.2155778
189200.0000000    0.2230755
189240.0000000    0.1986981
189280.0000000    0.2032002
189320.0000000    0.2173886
189360.0000000    0.2038273
189400.0000000    0.2110708
189440.0000000    0.2189868
189480.0000000    0.2065236
189520.0000000    0.2169285
189560.0000000    0.2287843
189600.0000000    0.2030682
189640.0000000    0.2004826
189680.0000000    0.2050557
189720.0000000    0.2065740
189760.0000000    0.1901818
189800.0000000    0.2233486
189840.0000000    0.2198611
189880.0000000    0.2107434
189920.0000000    0.2149579
189960.0000000    0.2123542
190000.0000000    0.2150707
190040.0000000    0.2121681
190080.0000000    0.2149382
190120.0000000    0.2125338
190160.0000000    0.2005641
190200.0000000    0.2011756
190240.0000000    0.2118282
190280.0000000    0.2263688
190320.0000000    0.2184877
190360.0000000    0.2081520
190400.0000000    0.2247989
190440.0000000    0.2252917
190480.0000000    0.2349794
190520.0000000    0.2080255
190560.0000000    0.2174585
190600.0000000    0.2220337
190640.0000000    0.2146697
190680.0000000    0.2321046
190720.0000000    0.2299637
190760.0000000    0.2173831
190800.0000000    0.2254501
190840.0000000    0.2196193
190880.0000000    0.2087884
190920.0000000    0.2045120
190960.0000000    0.2068356
191000.0000000    0.2167618
191040.0000000    0.2133732
191080.0000000    0.2370205
191120.0000000    0.2317366
191160.0000000    0.2132846
191200.0000000    0.2140426
191240.0000000    0.2073204
191280.0000000    0.2186709
191320.0000000    0.2213040
191360.0000000    0.2294218
191400.0000000    0.2265477
191440.0000000    0.2117403
191480.0000000    0.1981816
191520.0000000    0.2088730
191560.0000000    0.2104763
191600.0000000    0.2152557
191640.0000000    0.2169400
191680.0000000    0.2059690
191720.0000000    0.2231871
191760.0000000    0.2102414
191800.0000000    0.2070398
191840.0000000    0.1974791
191880.0000000    0.2058240
191920.0000000    0.2101591
191960.0000000    0.2226503
192000.0000000    0.2190490
192040.0000000    0.2049580
192080.0000000    0.2160813
192120.0000000    0.2145342
192160.0000000    0.1997963
192200.0000000    0.1956500
192240.0000000    0.2041953
192280.0000000    0.1979659
192320.0000000    0.2154400
192360.0000000    0.2163324
192400.0000000    0.2166417
192440.0000000    0.2053199
192480.0000000    0.2106680
192520.0000000    0.2001542
192560.0000000    0.2243310
192600.0000000    0.2242414
192640.0000000    0.2155825
192680.0000000    0.2094789
192720.0000000    0.2029011
192760.0000000    0.2202189
192800.0000000    0.2147035
192840.0000000    0.2073468
192880.0000000    0.2073252
192920.0000000    0.2097831
192960.0000000    0.2178090
193000.0000000    0.2037940
193040.0000000    0.2052145
193080.0000000    0.2118728
193120.0000000    0.2085272
193160.0000000    0.2193115
193200.0000000    0.2148895
193240.0000000    0.2217629
193280.0000000    0.2164040
193320.0000000    0.2079469
193360.0000000    0.2011930
193400.0000000    0.2234632
193440.0000000    0.2164675
193480.0000000    0.1900300
193520.0000000    0.1984114
193560.0000000    0.2078044
193600.0000000    0.2065672
193640.0000000    0.1922377
193680.0000000    0.1849639
193720.0000000    0.1983644
193760.0000000    0.2002014
193800.0000000    0.1810616
193840.0000000    0.1837069
193880.0000000    0.1836766
193920.0000000    0.2046869
193960.0000000    0.1954430
194000.0000000    0.2082398
194040.0000000    0.1879686
194080.0000000    0.1996251
194120.0000000    0.1848622
194160.0000000    0.1957024
194200.0000000    0.1850390
194240.0000000    0.2029686
194280.0000000    0.2029977
194320.0000000    0.1909703
194360.0000000    0.2030669
194400.0000000    0.1973994
194440.0000000    0.2050403
194480.0000000    0.1946524
194520.0000000    0.2073988
194560.0000000    0.2004397
194600.0000000    0.1902185
194640.0000000    0.1971348
194680.0000000    0.1916830
194720.0000000    0.2079643
194760.0000000    0.2074828
194800.0000000    0.1864809
194840.0000000    0.2006386
194880.0000000    0.1891723
194920.0000000    0.1947023
194960.0000000    0.2100717
195000.0000000    0.2180388
195040.0000000    0.2118261
195080.0000000    0.2235011
195120.0000000    0.2126084
195160.0000000    0.2125790
195200.0000000    0.1947144
195240.0000000    0.2183290
195280.0000000    0.2140948
195320.0000000    0.2219453
195360.0000000    0.1989368
195400.0000000    0.2093110
195440.0000000    0.2130154
195480.0000000    0.2149380
195520.0000000    0.2224842
195560.0000000    0.2049201
195600.0000000    0.2062676
195640.0000000    0.2006510
195680.0000000    0.2053990
195720.0000000    0.1875992
195760.0000000    0.2108036
195800.0000000    0.2047869
195840.0000000    0.2131645
195880.0000000    0.2069450
195920.0000000    0.2111841
195960.0000000    0.2079738
196000.0000000    0.2063226
196040.0000000    0.2015526
196080.0000000    0.1933208
196120.0000000    0.2229125
196160.0000000    0.2159147
196200.0000000    0.2201412
196240.0000000    0.1941232
196280.0000000    0.2020033
196320.0000000    0.1929227
196360.0000000    0.1986014
196400.0000000    0.2148764
196440.0000000    0.2301040
196480.0000000    0.2178050
196520.0000000    0.2096190
196560.0000000    0.2205801
196600.0000000    0.1960873
196640.0000000    0.1868998
196680.0000000    0.1881887
196720.0000000    0.1968044
196760.0000000    0.1934171
196800.0000000    0.1952040
196840.0000000    0.1890231
196880.0000000    0.1848634
196920.0000000    0.2013419
196960.0000000    0.2015297
197000.0000000    0.2093468
197040.0000000    0.2079409
197080.0000000    0.1950769
197120.0000000    0.2024189
197160.0000000    0.2259457
197200.0000000    0.2256944
197240.0000000    0.2176177
197280.0000000    0.2060285
197320.0000000    0.2329677
197360.0000000    0.2028804
197400.0000000    0.2246253
197440.0000000    0.2294596
197480.0000000    0.2053868
197520.0000000    0.2207592
197560.0000000    0.2082835
197600.0000000    0.2247738
197640.0000000    0.2244384
197680.0000000    0.2048094
197720.0000000    0.2088838
197760.0000000    0.1958241
197800.0000000    0.2188259
197840.0000000    0.1895971
197880.0000000    0.1977836
197920.0000000    0.2071636
197960.0000000    0.2176916
198000.0000000    0.2023420
198040.0000000    0.2120216
198080.0000000    0.2004319
198120.0000000    0.2093981
198160.0000000    0.2028213
198200.0000000    0.2025720
198240.0000000    0.2103696
198280.0000000    0.1996454
198320.0000000    0.2026239
198360.0000000    0.2109361
198400.0000000    0.2114158
198440.0000000    0.2219306
198480.0000000    0.2171731
198520.0000000    0.2192384
198560.0000000    0.2130716
198600.0000000    0.2016288
198640.0000000    0.2176925
198680.0000000    0.1946886
198720.0000000    0.1922718
198760.0000000    0.2113176
198800.0000000    0.2147231
198840.0000000    0.2047245
198880.0000000    0.2149067
198920.0000000    0.2085066
198960.0000000    0.2077668
199000.0000000    0.2109615
199040.0000000    0.2096402
199080.0000000    0.2026987
199120.0000000    0.2076803
199160.0000000    0.2016210
199200.0000000    0.2023758
199240.0000000    0.2129773
199280.0000000    0.2059203
199320.0000000    0.1963740
199360.0000000    0.2068527
199400.0000000    0.2045034
199440.0000000    0.2109566
199480.0000000    0.2022204
199520.0000000    0.2103420
199560.0000000    0.2034588
199600.0000000    0.1916545
199640.0000000    0.2011129
199680.0000000    0.2084758
199720.0000000    0.2139774
199760.0000000    0.2210676
199800.0000000    0.2133934
199840.0000000    0.2114527
199880.0000000    0.2048127
199920.0000000    0.2014960
199960.0000000    0.1988743
200000.0000000    0.2040693
200040.0000000    0.2012283
200080.0000000    0.2073317
200120.0000000    0.1882602
200160.0000000    0.1922154
200200.0000000    0.1910812
200240.0000000    0.2113296
200280.0000000    0.2102045
200320.0000000    0.2154849
200360.0000000    0.2165927
200400.0000000    0.2171349
200440.0000000    0.2100518
200480.0000000    0.2154341
200520.0000000    0.1953320
200560.0000000    0.1938022
200600.0000000    0.2172575
200640.0000000    0.2000909
200680.0000000    0.2033898
200720.0000000    0.2013489
200760.0000000    0.2180776
200800.0000000    0.2090824
200840.0000000    0.2304420
200880.0000000    0.2337704
200920.0000000    0.2235217
200960.0000000    0.2019880
201000.0000000    0.2083081
201040.0000000    0.2183356
201080.0000000    0.2057040
201120.0000000    0.2048732
201160.0000000    0.2033247
201200.0000000    0.2141401
201240.0000000    0.1991171
201280.0000000    0.2280898
201320.0000000    0.2231242
201360.0000000    0.2284195
201400.0000000    0.2157409
201440.0000000    0.2220495
201480.0000000    0.2202473
201520.0000000    0.2110119
201560.0000000    0.1965005
201600.0000000    0.1982320
201640.0000000    0.1999695
201680.0000000    0.2101817
201720.0000000    0.2152548
201760.0000000    0.2240973
201800.0000000    0.2148577
201840.0000000    0.1976452
201880.0000000    0.2075870
201920.0000000    0.2088397
201960.0000000    0.2056149
202000.0000000    0.1934986
202040.0000000    0.2055012
202080.0000000    0.2116313
202120.0000000    0.2122412
202160.0000000    0.1952637
202200.0000000    0.2026071
202240.0000000    0.2313602
202280.0000000    0.2173527
202320.0000000    0.1950011
202360.0000000    0.1925311
202400.0000000    0.1980280
202440.0000000    0.2191518
202480.0000000    0.2236966
202520.0000000    0.2064952
202560.0000000    0.2145523
202600.0000000    0.2199075
202640.0000000    0.2032653
202680.0000000    0.2205213
202720.0000000    0.2066931
202760.0000000    0.2013645
202800.0000000    0.2088437
202840.0000000    0.2159287
202880.0000000    0.2137312
202920.0000000    0.2269606
202960.0000000    0.2112308
203000.0000000    0.2127978
203040.0000000    0.2039926
203080.0000000    0.2096249
203120.0000000    0.2270076
203160.0000000    0.2012490
203200.0000000    0.1793109
203240.0000000    0.1985705
203280.0000000    0.2003818
203320.0000000    0.2231186
203360.0000000    0.1966064
203400.0000000    0.2052899
203440.0000000    0.2112149
203480.0000000    0.2082665
203520.0000000    0.2015831
203560.0000000    0.2083453
203600.0000000    0.1995018
203640.0000000    0.2092039
203680.0000000    0.2121561
203720.0000000    0.2098983
203760.0000000    0.2119785
203800.0000000    0.2170979
203840.0000000    0.2076220
203880.0000000    0.1959416
203920.0000000    0.2055231
203960.0000000    0.2144305
204000.0000000    0.2082680
204040.0000000    0.2245998
204080.0000000    0.2072938
204120.0000000    0.1920364
204160.0000000    0.1908376
204200.0000000    0.1976961
204240.0000000    0.2039394
204280.0000000    0.2246548
204320.0000000    0.2217920
204360.0000000    0.2213940
204400.0000000    0.2125252
204440.0000000    0.2129436
204480.0000000    0.2196839
204520.0000000    0.2027153
204560.0000000    0.2130481
204600.0000000    0.2085420
204640.0000000    0.1995231
204680.0000000    0.2110310
204720.0000000    0.2202881
204760.0000000    0.2098433
204800.0000000    0.2303860
204840.0000000    0.2238381
204880.0000000    0.2318667
204920.0000000    0.2224131
204960.0000000    0.2014270
205000.0000000    0.1915089
205040.0000000    0.1866788
205080.0000000    0.1990485
205120.0000000    0.2053872
205160.0000000    0.1992936
205200.0000000    0.1875752
205240.0000000    0.1979856
205280.0000000    0.2007336
205320.0000000    0.1940800
205360.0000000    0.2050420
205400.0000000    0.2067973
205440.0000000    0.2007376
205480.0000000    0.1909526
205520.0000000    0.1970711
205560.0000000    0.2077031
205600.0000000    0.2048527
205640.0000000    0.1951269
205680.0000000    0.1992127
205720.0000000    0.2183465
205760.0000000    0.2040772
205800.0000000    0.2165612
205840.0000000    0.2163066
205880.0000000    0.2205847
205920.0000000    0.2156945
205960.0000000    0.2150517
206000.0000000    0.2191140
206040.0000000    0.2168510
206080.0000000    0.2151773
206120.0000000    0.2271031
206160.0000000    0.2232296
206200.0000000    0.2248684
206240.0000000    0.2241017
206280.0000000    0.2341909
206320.0000000    0.2266623
206360.0000000    0.2208901
206400.0000000    0.2118117
206440.0000000    0.2064525
206480.0000000    0.2072913
206520.0000000    0.2028638
206560.0000000    0.1873607
206600.0000000    0.1907122
206640.0000000    0.1891501
206680.0000000    0.2088928
206720.0000000    0.1899250
206760.0000000    0.2038523
206800.0000000    0.2096447
206840.0000000    0.2182927
206880.0000000    0.2169760
206920.0000000    0.2173462
206960.0000000    0.2142498
207000.0000000    0.2088019
207040.0000000    0.2109849
207080.0000000    0.1956600
207120.0000000    0.1958895
207160.0000000    0.1994741
207200.0000000    0.1975653
207240.0000000    0.2125583
207280.0000000    0.2215370
207320.0000000    0.2097480
207360.0000000    0.1958853
207400.0000000    0.2053154
207440.0000000    0.2078627
207480.0000000    0.2006640
207520.0000000    0.1998338
207560.0000000    0.1990921
207600.0000000    0.2072700
207640.0000000    0.2155959
207680.0000000    0.2104927
207720.0000000    0.2215411
207760.0000000    0.2118368
207800.0000000    0.2051874
207840.0000000    0.2043472
207880.0000000    0.2271001
207920.0000000    0.2180763
207960.0000000    0.2123533
208000.0000000    0.2173522
208040.0000000    0.2102503
208080.0000000    0.2258971
208120.0000000    0.2472517
208160.0000000    0.2205737
208200.0000000    0.2077879
208240.0000000    0.2220103
208280.0000000    0.2303747
208320.0000000    0.2242557
208360.0000000    0.2327638
208400.0000000    0.2312881
208440.0000000    0.2195890
208480.0000000    0.2217259
208520.0000000    0.2455135
208560.0000000    0.2192669
208600.0000000    0.2162162
208640.0000000    0.2160138
208680.0000000    0.2061593
208720.0000000    0.2276736
208760.0000000    0.2388227
208800.0000000    0.2407629
208840.0000000    0.2357190
208880.0000000    0.2445358
208920.0000000    0.2278472
208960.0000000    0.2394260
209000.0000000    0.2277885
209040.0000000    0.2326066
209080.0000000    0.2204520
209120.0000000    0.2342839
209160.0000000    0.2130693
209200.0000000    0.2161651
209240.0000000    0.2335246
209280.0000000    0.2281596
209320.0000000    0.2107124
209360.0000000    0.2128095
209400.0000000    0.2099292
209440.0000000    0.2178262
209480.0000000    0.2181192
209520.0000000    0.2295507
209560.0000000    0.2170127
209600.0000000    0.2100328
209640.0000000    0.2066825
209680.0000000    0.2170306
209720.0000000    0.2062333
209760.0000000    0.2211608
209800.0000000    0.2304607
209840.0000000    0.2008743
209880.0000000    0.2170134
209920.0000000    0.2100554
209960.0000000    0.2110157
210000.0000000    0.2168490
210040.0000000    0.2215227
210080.0000000    0.2072810
210120.0000000    0.2068934
210160.0000000    0.2199185
210200.0000000    0.2048793
210240.0000000    0.2181724
210280.0000000    0.2343418
210320.0000000    0.2309355
210360.0000000    0.2344604
210400.0000000    0.2110470
210440.0000000    0.2076572
210480.0000000    0.2054653
210520.0000000    0.1917462
210560.0000000    0.2152194
210600.0000000    0.1960103
210640.0000000    0.2029820
210680.0000000    0.2075509
210720.0000000    0.2057573
210760.0000000    0.2044453
210800.0000000    0.2139515
210840.0000000    0.1981727
210880.0000000    0.1932202
210920.0000000    0.2149480
210960.0000000    0.2033140
211000.0000000    0.2141182
211040.0000000    0.2066507
211080.0000000    0.2149653
211120.0000000    0.2130109
211160.0000000    0.2192019
211200.0000000    0.2308617
211240.0000000    0.2109705
211280.0000000    0.2072102
211320.0000000    0.2023346
211360.0000000    0.2033638
211400.0000000    0.2254425
211440.0000000    0.2044507
211480.0000000    0.1946682
211520.0000000    0.1895790
211560.0000000    0.1974720
211600.0000000    0.2001418
211640.0000000    0.2153933
211680.0000000    0.2093352
211720.0000000    0.2111850
211760.0000000    0.2002165
211800.0000000    0.2075756
211840.0000000    0.2212406
211880.0000000    0.1921835
211920.0000000    0.1908054
211960.0000000    0.2076932
212000.0000000    0.2035251
212040.0000000    0.2194836
212080.0000000    0.2078619
212120.0000000    0.1971963
212160.0000000    0.2118374
212200.0000000    0.2088583
212240.0000000    0.2096512
212280.0000000    0.2106425
212320.0000000    0.2142673
212360.0000000    0.1951822
212400.0000000    0.2015754
212440.0000000    0.2106532
212480.0000000    0.2077425
212520.0000000    0.2195215
212560.0000000    0.2136606
212600.0000000    0.2145205
212640.0000000    0.2103972
212680.0000000    0.2191182
212720.0000000    0.2087059
212760.0000000    0.2039379
212800.0000000    0.2118483
212840.0000000    0.2162665
212880.0000000    0.2204606
212920.0000000    0.2170238
212960.0000000    0.2407037
213000.0000000    0.2119394
213040.0000000    0.2119451
213080.0000000    0.2136760
213120.0000000    0.2011914
213160.0000000    0.2008325
213200.0000000    0.2067842
213240.0000000    0.2137187
213280.0000000    0.2162682
213320.0000000    0.2227378
213360.0000000    0.2110814
213400.0000000    0.2099871
213440.0000000    0.2061667
213480.0000000    0.2185142
213520.0000000    0.1996454
213560.0000000    0.2083689
213600.0000000    0.2067429
213640.0000000    0.1924316
213680.0000000    0.1937255
213720.0000000    0.1935915
213760.0000000    0.1943237
213800.0000000    0.1894805
213840.0000000    0.1921929
213880.0000000    0.2005407
213920.0000000    0.2115791
213960.0000000    0.1982518
214000.0000000    0.1976528
214040.0000000    0.2101695
214080.0000000    0.1966096
214120.0000000    0.2056539
214160.0000000    0.1904373
214200.0000000    0.2058223
214240.0000000    0.1950584
214280.0000000    0.1882443
214320.0000000    0.2101847
214360.0000000    0.2038906
214400.0000000    0.2041544
214440.0000000    0.2060477
214480.0000000    0.1901141
214520.0000000    0.1952478
214560.0000000    0.2080900
214600.0000000    0.1938641
214640.0000000    0.1878244
214680.0000000    0.1865919
214720.0000000    0.2001646
214760.0000000    0.1895142
214800.0000000    0.1944815
214840.0000000    0.1935427
214880.0000000    0.2117942
214920.0000000    0.2097425
214960.0000000    0.2100509
215000.0000000    0.2100900
215040.0000000    0.2034912
215080.0000000    0.2117437
215120.0000000    0.2158994
215160.0000000    0.2171419
215200.0000000    0.2038497
215240.0000000    0.2181656
215280.0000000    0.2120727
215320.0000000    0.2191094
215360.0000000    0.1954823
215400.0000000    0.2273953
215440.0000000    0.2143134
215480.0000000    0.2064871
215520.0000000    0.2048129
215560.0000000    0.2115042
215600.0000000    0.2123667
215640.0000000    0.2037775
215680.0000000    0.2005622
215720.0000000    0.2179548
215760.0000000    0.2064007
215800.0000000    0.2106681
215840.0000000    0.2068215
215880.0000000    0.1894580
215920.0000000    0.2117610
215960.0000000    0.2213655
216000.0000000    0.2082832
216040.0000000    0.2133996
216080.0000000    0.2222725
216120.0000000    0.2176055
216160.0000000    0.2103245
216200.0000000    0.2088563
216240.0000000    0.2323672
216280.0000000    0.2114657
216320.0000000    0.2240426
216360.0000000    0.2113972
216400.0000000    0.2242835
216440.0000000    0.2066236
216480.0000000    0.2195146
216520.0000000    0.2171052
216560.0000000    0.2219644
216600.0000000    0.2279025
216640.0000000    0.2231178
216680.0000000    0.2139530
216720.0000000    0.2024620
216760.0000000    0.1981519
216800.0000000    0.2130479
216840.0000000    0.1954824
216880.0000000    0.1986278
216920.0000000    0.1996505
216960.0000000    0.2101962
217000.0000000    0.1919448
217040.0000000    0.2053380
217080.0000000    0.2071788
217120.0000000    0.1972309
217160.0000000    0.2112335
217200.0000000    0.2014047
217240.0000000    0.1859057
217280.0000000    0.2012105
217320.0000000    0.2162452
217360.0000000    0.2178694
217400.0000000    0.2182380
217440.0000000    0.2096814
217480.0000000    0.1976681
217520.0000000    0.1994236
217560.0000000    0.2061720
217600.0000000    0.2021888
217640.0000000    0.2144644
217680.0000000    0.2142948
217720.0000000    0.2198823
217760.0000000    0.2263761
217800.0000000    0.2233411
217840.0000000    0.2218350
217880.0000000    0.2287055
217920.0000000    0.2159759
217960.0000000    0.2253573
218000.0000000    0.2065196
218040.0000000    0.2234093
218080.0000000    0.2156635
218120.0000000    0.1980734
218160.0000000    0.2048634
218200.0000000    0.2145083
218240.0000000    0.2100851
218280.0000000    0.2167881
218320.0000000    0.2085473
218360.0000000    0.2168486
218400.0000000    0.2052787
218440.0000000    0.2180088
218480.0000000    0.2042912
218520.0000000    0.2122014
218560.0000000    0.2184922
218600.0000000    0.1990082
218640.0000000    0.2160117
218680.0000000    0.2089241
218720.0000000    0.2217343
218760.0000000    0.2242988
218800.0000000    0.2181993
218840.0000000    0.2494956
218880.0000000    0.2150800
218920.0000000    0.1987317
218960.0000000    0.2218344
219000.0000000    0.2182425
219040.0000000    0.2157769
219080.0000000    0.2098618
219120.0000000    0.2281210
219160.0000000    0.2053481
219200.0000000    0.2105976
219240.0000000    0.2200668
219280.0000000    0.2042397
219320.0000000    0.2172239
219360.0000000    0.2190574
219400.0000000    0.2027654
219440.0000000    0.2075615
219480.0000000    0.2042047
219520.0000000    0.2123781
219560.0000000    0.2235515
219600.0000000    0.2282854
219640.0000000    0.2268876
219680.0000000    0.2082993
219720.0000000    0.2082755
219760.0000000    0.2172640
219800.0000000    0.2123325
219840.0000000    0.2026389
219880.0000000    0.2119237
219920.0000000    0.2196376
219960.0000000    0.2000136
220000.0000000    0.2029484
220040.0000000    0.2064182
220080.0000000    0.1866358
220120.0000000    0.1951939
220160.0000000    0.1850020
220200.0000000    0.2010731
220240.0000000    0.2060143
220280.0000000    0.2082043
220320.0000000    0.1946960
220360.0000000    0.2040850
220400.0000000    0.2087425
220440.0000000    0.2125712
220480.0000000    0.2111968
220520.0000000    0.2029738
220560.0000000    0.1935589
220600.0000000    0.1815196
220640.0000000    0.1940059
220680.0000000    0.1930667
220720.0000000    0.1813758
220760.0000000    0.1930909
220800.0000000    0.1890568
220840.0000000    0.1737848
220880.0000000    0.1899847
220920.0000000    0.1789635
220960.0000000    0.1926493
221000.0000000    0.1912107
221040.0000000    0.1911510
221080.0000000    0.1947706
221120.0000000    0.2025497
221160.0000000    0.2090886
221200.0000000    0.2075915
221240.0000000    0.1975374
221280.0000000    0.1957699
221320.0000000    0.1866351
221360.0000000    0.1921986
221400.0000000    0.2013750
221440.0000000    0.1958054
221480.0000000    0.1973137
221520.0000000    0.1908313
221560.0000000    0.1750593
221600.0000000    0.1797495
221640.0000000    0.1891495
221680.0000000    0.1932815
221720.0000000    0.1982273
221760.0000000    0.1911992
221800.0000000    0.1935926
221840.0000000    0.2040254
221880.0000000    0.1921045
221920.0000000    0.2010709
221960.0000000    0.1909680
222000.0000000    0.1946972
222040.0000000    0.1971791
222080.0000000    0.1854071
222120.0000000    0.1982407
222160.0000000    0.1782117
222200.0000000    0.1802821
222240.0000000    0.1917885
222280.0000000    0.1906842
222320.0000000    0.1980802
222360.0000000    0.1853232
222400.0000000    0.1938986
222440.0000000    0.1870600
222480.0000000    0.1855013
222520.0000000    0.1956730
222560.0000000    0.2018133
222600.0000000    0.1928289
222640.0000000    0.2008980
222680.0000000    0.1939561
222720.0000000    0.1860406
222760.0000000    0.1927980
222800.0000000    0.1923658
222840.0000000    0.1866215
222880.0000000    0.1794408
222920.0000000    0.1895431
222960.0000000    0.2013596
223000.0000000    0.1950535
223040.0000000    0.1839947
223080.0000000    0.1923270
223120.0000000    0.1952367
223160.0000000    0.2017179
223200.0000000    0.2068886
223240.0000000    0.1853522
223280.0000000    0.1959552
223320.0000000    0.1860888
223360.0000000    0.1988903
223400.0000000    0.1908758
223440.0000000    0.1911772
223480.0000000    0.1948750
223520.0000000    0.2009489
223560.0000000    0.1917147
223600.0000000    0.1910105
223640.0000000    0.2069663
223680.0000000    0.1926914
223720.0000000    0.2054699
223760.0000000    0.1939531
223800.0000000    0.2040878
223840.0000000    0.2144679
223880.0000000    0.2054894
223920.0000000    0.2032398
223960.0000000    0.1796916
224000.0000000    0.1928883
224040.0000000    0.1963803
224080.0000000    0.1893551
224120.0000000    0.1924342
224160.0000000    0.1850085
224200.0000000    0.1899481
224240.0000000    0.1812115
224280.0000000    0.2063726
224320.0000000    0.2037948
224360.0000000    0.1939433
224400.0000000    0.1898338
224440.0000000    0.1941407
224480.0000000    0.1799694
224520.0000000    0.1942954
224560.0000000    0.1980850
224600.0000000    0.1910551
224640.0000000    0.1819666
224680.0000000    0.1918490
224720.0000000    0.1891231
224760.0000000    0.1896048
224800.0000000    0.1882582
224840.0000000    0.1823787
224880.0000000    0.2001889
224920.0000000    0.1942725
224960.0000000    0.1916410
225000.0000000    0.1974122
225040.0000000    0.1878138
225080.0000000    0.1882347
225120.0000000    0.1825322
225160.0000000    0.1776799
225200.0000000    0.1873133
225240.0000000    0.1801349
225280.0000000    0.1917049
225320.0000000    0.1905416
225360.0000000    0.1940242
225400.0000000    0.1911834
225440.0000000    0.1889817
225480.0000000    0.1876483
225520.0000000    0.1962252
225560.0000000    0.1956588
225600.0000000    0.2036796
225640.0000000    0.1866715
225680.0000000    0.2086346
225720.0000000    0.2023852
225760.0000000    0.2110564
225800.0000000    0.2069386
225840.0000000    0.2227253
225880.0000000    0.2006359
225920.0000000    0.2035232
225960.0000000    0.1843999
226000.0000000    0.1870333
226040.0000000    0.1897929
226080.0000000    0.1899348
226120.0000000    0.2005891
226160.0000000    0.1977389
226200.0000000    0.1973931
226240.0000000    0.1918145
226280.0000000    0.1963834
226320.0000000    0.1849793
226360.0000000    0.2064375
226400.0000000    0.2025598
226440.0000000    0.1986567
226480.0000000    0.2004232
226520.0000000    0.1851528
226560.0000000    0.1859388
226600.0000000    0.1898624
226640.0000000    0.2038780
226680.0000000    0.1830024
226720.0000000    0.1972074
226760.0000000    0.1988088
226800.0000000    0.2012758
226840.0000000    0.1924074
226880.0000000    0.1856785
226920.0000000    0.1892488
226960.0000000    0.1794282
227000.0000000    0.1939323
227040.0000000    0.1962349
227080.0000000    0.1899119
227120.0000000    0.2055304
227160.0000000    0.1991836
227200.0000000    0.1777505
227240.0000000    0.1957851
227280.0000000    0.1911616
227320.0000000    0.1922057
227360.0000000    0.1941511
227400.0000000    0.1974729
227440.0000000    0.1872535
227480.0000000    0.1915194
227520.0000000    0.2001852
227560.0000000    0.1902055
227600.0000000    0.1946326
227640.0000000    0.1888044
227680.0000000    0.1980044
227720.0000000    0.1926852
227760.0000000    0.1923030
227800.0000000    0.2005274
227840.0000000    0.1980043
227880.0000000    0.2164984
227920.0000000    0.2058883
227960.0000000    0.2126676
228000.0000000    0.2082857
228040.0000000    0.1986299
228080.0000000    0.2018318
228120.0000000    0.2056931
228160.0000000    0.2138517
228200.0000000    0.2049218
228240.0000000    0.2047133
228280.0000000    0.2136481
228320.0000000    0.2070167
228360.0000000    0.1967071
228400.0000000    0.2073567
228440.0000000    0.1903206
228480.0000000    0.2037636
228520.0000000    0.2053222
228560.0000000    0.1960639
228600.0000000    0.1891488
228640.0000000    0.1943885
228680.0000000    0.1967772
228720.0000000    0.1790617
228760.0000000    0.1950315
228800.0000000    0.2009286
228840.0000000    0.2019502
228880.0000000    0.2164464
228920.0000000    0.2064963
228960.0000000    0.1992856
229000.0000000    0.1911878
229040.0000000    0.1985748
229080.0000000    0.2014764
229120.0000000    0.1969347
229160.0000000    0.1991061
229200.0000000    0.1811239
229240.0000000    0.2062453
229280.0000000    0.1998566
229320.0000000    0.2045013
229360.0000000    0.1952153
229400.0000000    0.2021016
229440.0000000    0.1996589
229480.0000000    0.2107787
229520.0000000    0.2045526
229560.0000000    0.1991105
229600.0000000    0.2053696
229640.0000000    0.2240648
229680.0000000    0.2131861
229720.0000000    0.1964953
229760.0000000    0.1998831
229800.0000000    0.2147705
229840.0000000    0.2108917
229880.0000000    0.2055827
229920.0000000    0.2065070
229960.0000000    0.2114412
230000.0000000    0.2120342
230040.0000000    0.1993205
230080.0000000    0.2050333
230120.0000000    0.2132700
230160.0000000    0.2036987
230200.0000000    0.1993137
230240.0000000    0.2011871
230280.0000000    0.2132901
230320.0000000    0.2085754
230360.0000000    0.2087047
230400.0000000    0.2040768
230440.0000000    0.2082914
230480.0000000    0.2095880
230520.0000000    0.2101953
230560.0000000    0.1993185
230600.0000000    0.2071498
230640.0000000    0.2113570
230680.0000000    0.1933553
230720.0000000    0.2006740
230760.0000000    0.1985297
230800.0000000    0.1917836
230840.0000000    0.2013496
230880.0000000    0.1918250
230920.0000000    0.2010185
230960.0000000    0.2042872
231000.0000000    0.2126025
231040.0000000    0.2096193
231080.0000000    0.1925005
231120.0000000    0.2142019
231160.0000000    0.2003075
231200.0000000    0.2027470
231240.0000000    0.1980183
231280.0000000    0.2076736
231320.0000000    0.2125222
231360.0000000    0.2064473
231400.0000000    0.2073648
231440.0000000    0.2088135
231480.0000000    0.2117335
231520.0000000    0.2053957
231560.0000000    0.2038194
231600.0000000    0.1869483
231640.0000000    0.1966315
231680.0000000    0.2005569
231720.0000000    0.2076713
231760.0000000    0.2124890
231800.0000000    0.1994296
231840.0000000    0.2054101
231880.0000000    0.2045328
231920.0000000    0.1953849
231960.0000000    0.2006272
232000.0000000    0.1960848
232040.0000000    0.2051232
232080.0000000    0.2028288
232120.0000000    0.1979918
232160.0000000    0.2129813
232200.0000000    0.2102577
232240.0000000    0.2055195
232280.0000000    0.2129059
232320.0000000    0.2001704
232360.0000000    0.2107833
232400.0000000    0.2092839
232440.0000000    0.1809358
232480.0000000    0.2025195
232520.0000000    0.2035288
232560.0000000    0.1972679
232600.0000000    0.2000576
232640.0000000    0.1849595
232680.0000000    0.1934673
232720.0000000    0.1959217
232760.0000000    0.2052425
232800.0000000    0.1937068
232840.0000000    0.1945738
232880.0000000    0.2037608
232920.0000000    0.2056967
232960.0000000    0.2002824
233000.0000000    0.2155452
233040.0000000    0.2178185
233080.0000000    0.2137326
233120.0000000    0.2107197
233160.0000000    0.2025140
233200.0000000    0.2007814
233240.0000000    0.2073420
233280.0000000    0.2048352
233320.0000000    0.1964195
233360.0000000    0.1945344
233400.0000000    0.2204347
233440.0000000    0.2134256
233480.0000000    0.1971986
233520.0000000    0.1980619
233560.0000000    0.1930189
233600.0000000    0.1887037
233640.0000000    0.2031494
233680.0000000    0.1957915
233720.0000000    0.1979043
233760.0000000    0.1952223
233800.0000000    0.1913708
233840.0000000    0.2149541
233880.0000000    0.2048175
233920.0000000    0.2059292
233960.0000000    0.2034965
234000.0000000    0.2125347
234040.0000000    0.2120451
234080.0000000    0.2067186
234120.0000000    0.2020099
234160.0000000    0.2165545
234200.0000000    0.2177299
234240.0000000    0.2019268
234280.0000000    0.2072936
234320.0000000    0.1990228
234360.0000000    0.1975423
234400.0000000    0.1851451
234440.0000000    0.1846976
234480.0000000    0.1976207
234520.0000000    0.1983461
234560.0000000    0.2063545
234600.0000000    0.1922818
234640.0000000    0.1868502
234680.0000000    0.1975288
234720.0000000    0.2038740
234760.0000000    0.1770432
234800.0000000    0.1853664
234840.0000000    0.1955817
234880.0000000    0.1887539
234920.0000000    0.2002829
234960.0000000    0.2024205
235000.0000000    0.1850716
235040.0000000    0.2102707
235080.0000000    0.1891119
235120.0000000    0.2018309
235160.0000000    0.1941760
235200.0000000    0.1967243
235240.0000000    0.1904201
235280.0000000    0.2058340
235320.0000000    0.1951561
235360.0000000    0.1914588
235400.0000000    0.1989271
235440.0000000    0.1988563
235480.0000000    0.1975231
235520.0000000    0.1860076
235560.0000000    0.1962521
235600.0000000    0.1898750
235640.0000000    0.2118782
235680.0000000    0.2008255
235720.0000000    0.1877979
235760.0000000    0.1924031
235800.0000000    0.1926767
235840.0000000    0.1940394
235880.0000000    0.1932912
235920.0000000    0.1917458
235960.0000000    0.1892223
236000.0000000    0.1923894
236040.0000000    0.1867422
236080.0000000    0.1854217
236120.0000000    0.1970118
236160.0000000    0.1887503
236200.0000000    0.1831841
236240.0000000    0.1867736
236280.0000000    0.2042539
236320.0000000    0.1935510
236360.0000000    0.2032665
236400.0000000    0.1961631
236440.0000000    0.1934051
236480.0000000    0.1945883
236520.0000000    0.2010157
236560.0000000    0.1890000
236600.0000000    0.2094546
236640.0000000    0.1984646
236680.0000000    0.2049466
236720.0000000    0.1893446
236760.0000000    0.1967681
236800.0000000    0.2266974
236840.0000000    0.2120135
236880.0000000    0.2097269
236920.0000000    0.2070269
236960.0000000    0.2001251
237000.0000000    0.1924748
237040.0000000    0.1913926
237080.0000000    0.1921637
237120.0000000    0.1967476
237160.0000000    0.1894630
237200.0000000    0.1908567
237240.0000000    0.2038190
237280.0000000    0.1957399
237320.0000000    0.2086505
237360.0000000    0.1969009
237400.0000000    0.1993942
237440.0000000    0.2029966
237480.0000000    0.2038253
237520.0000000    0.2057208
237560.0000000    0.2008688
237600.0000000    0.2057083
237640.0000000    0.2041973
237680.0000000    0.1949940
237720.0000000    0.2025892
237760.0000000    0.2116208
237800.0000000    0.2043364
237840.0000000    0.1942835
237880.0000000    0.1902962
237920.0000000    0.1931096
237960.0000000    0.2041555
238000.0000000    0.2008995
238040.0000000    0.2015940
238080.0000000    0.1967076
238120.0000000    0.2102564
238160.0000000    0.2083581
238200.0000000    0.2001670
238240.0000000    0.2032086
238280.0000000    0.1922472
238320.0000000    0.2040913
238360.0000000    0.1991722
238400.0000000    0.1912213
238440.0000000    0.1878792
238480.0000000    0.1965077
238520.0000000    0.1937050
238560.0000000    0.2044577
238600.0000000    0.1891086
238640.0000000    0.1987531
238680.0000000    0.1960598
238720.0000000    0.1908614
238760.0000000    0.1995911
238800.0000000    0.1900343
238840.0000000    0.1863962
238880.0000000    0.1947365
238920.0000000    0.1841376
238960.0000000    0.1900668
239000.0000000    0.1910730
239040.0000000    0.2041009
239080.0000000    0.1965645
239120.0000000    0.2011787
239160.0000000    0.1970129
239200.0000000    0.2038236
239240.0000000    0.1945874
239280.0000000    0.1978010
239320.0000000    0.1802517
239360.0000000    0.1861902
239400.0000000    0.2231671
239440.0000000    0.2019662
239480.0000000    0.1969012
239520.0000000    0.1838086
239560.0000000    0.1969447
239600.0000000    0.1932758
239640.0000000    0.1838827
239680.0000000    0.1786032
239720.0000000    0.1853676
239760.0000000    0.1906129
239800.0000000    0.1938265
239840.0000000    0.1960306
239880.0000000    0.1908544
239920.0000000    0.1859749
239960.0000000    0.1864007
240000.0000000    0.1786050
240040.0000000    0.1915730
240080.0000000    0.1728138
240120.0000000    0.1934975
240160.0000000    0.1991442
240200.0000000    0.1898202
240240.0000000    0.1845089
240280.0000000    0.1952084
240320.0000000    0.1962746
240360.0000000    0.1938046
240400.0000000    0.1922288
240440.0000000    0.2080820
240480.0000000    0.2056353
240520.0000000    0.2032506
240560.0000000    0.2011248
240600.0000000    0.2023261
240640.0000000    0.1856166
240680.0000000    0.1950871
240720.0000000    0.1872671
240760.0000000    0.2051679
240800.0000000    0.1971374
240840.0000000    0.1956499
240880.0000000    0.1822074
240920.0000000    0.1905818
240960.0000000    0.1965204
241000.0000000    0.1905132
241040.0000000    0.1945587
241080.0000000    0.1849135
241120.0000000    0.1880293
241160.0000000    0.2024650
241200.0000000    0.1898162
241240.0000000    0.1780984
241280.0000000    0.1859206
241320.0000000    0.1835820
241360.0000000    0.1802915
241400.0000000    0.1879630
241440.0000000    0.1847466
241480.0000000    0.1897714
241520.0000000    0.1922052
241560.0000000    0.2022873
241600.0000000    0.1842645
241640.0000000    0.1843043
241680.0000000    0.1877530
241720.0000000    0.1882302
241760.0000000    0.1912567
241800.0000000    0.2052770
241840.0000000    0.2003601
241880.0000000    0.1904352
241920.0000000    0.1867971
241960.0000000    0.1856772
242000.0000000    0.1924799
242040.0000000    0.1890884
242080.0000000    0.1930407
242120.0000000    0.2038901
242160.0000000    0.2016527
242200.0000000    0.1792846
242240.0000000    0.1819770
242280.0000000    0.1902772
242320.0000000    0.1903663
242360.0000000    0.1831145
242400.0000000    0.1839247
242440.0000000    0.2028252
242480.0000000    0.1879769
242520.0000000    0.1985842
242560.0000000    0.1962289
242600.0000000    0.1829459
242640.0000000    0.1828950
242680.0000000    0.1966727
242720.0000000    0.1860184
242760.0000000    0.1819571
242800.0000000    0.1855685
242840.0000000    0.1901600
242880.0000000    0.1724748
242920.0000000    0.1763737
242960.0000000    0.1991096
243000.0000000    0.1905057
243040.0000000    0.2038172
243080.0000000    0.2002170
243120.0000000    0.1914624
243160.0000000    0.1976879
243200.0000000    0.1952904
243240.0000000    0.1827967
243280.0000000    0.1911419
243320.0000000    0.1841035
243360.0000000    0.1726684
243400.0000000    0.1736109
243440.0000000    0.1769262
243480.0000000    0.1806964
243520.0000000    0.1877177
243560.0000000    0.1865311
243600.0000000    0.1863781
243640.0000000    0.1728125
243680.0000000    0.1819055
243720.0000000    0.1840075
243760.0000000    0.1853507
243800.0000000    0.1789551
243840.0000000    0.1736609
243880.0000000    0.1778608
243920.0000000    0.1959670
243960.0000000    0.1937675
244000.0000000    0.1737162
244040.0000000    0.1853759
244080.0000000    0.1920173
244120.0000000    0.1959924
244160.0000000    0.1846568
244200.0000000    0.2038214
244240.0000000    0.1798779
244280.0000000    0.1897217
244320.0000000    0.1837500
244360.0000000    0.1991141
244400.0000000    0.1903328
244440.0000000    0.2117018
244480.0000000    0.1999623
244520.0000000    0.1976653
244560.0000000    0.2018973
244600.0000000    0.1917113
244640.0000000    0.2014757
244680.0000000    0.1879490
244720.0000000    0.1993730
244760.0000000    0.2008607
244800.0000000    0.1935847
244840.0000000    0.1907879
244880.0000000    0.1857290
244920.0000000    0.1942100
244960.0000000    0.1961476
245000.0000000    0.2006191
245040.0000000    0.1887204
245080.0000000    0.2015409
245120.0000000    0.2059869
245160.0000000    0.2139109
245200.0000000    0.1900813
245240.0000000    0.1965945
245280.0000000    0.1857929
245320.0000000    0.1838743
245360.0000000    0.1860520
245400.0000000    0.1858061
245440.0000000    0.1948103
245480.0000000    0.1850014
245520.0000000    0.1873853
245560.0000000    0.1872673
245600.0000000    0.1921995
245640.0000000    0.1901695
245680.0000000    0.1820528
245720.0000000    0.2026606
245760.0000000    0.1834112
245800.0000000    0.1968496
245840.0000000    0.1938454
245880.0000000    0.1872020
245920.0000000    0.1925330
245960.0000000    0.1729104
246000.0000000    0.1800611
246040.0000000    0.1799998
246080.0000000    0.1887692
246120.0000000    0.1900365
246160.0000000    0.1884082
246200.0000000    0.1863020
246240.0000000    0.1856185
246280.0000000    0.2034259
246320.0000000    0.1852369
246360.0000000    0.1885697
246400.0000000    0.1942725
246440.0000000    0.2016570
246480.0000000    0.2001637
246520.0000000    0.1940313
246560.0000000    0.1861243
246600.0000000    0.1969447
246640.0000000    0.1938236
246680.0000000    0.2001992
246720.0000000    0.1893739
246760.0000000    0.1998687
246800.0000000    0.1903909
246840.0000000    0.1832835
246880.0000000    0.1791072
246920.0000000    0.1831897
246960.0000000    0.1774375
247000.0000000    0.2005713
247040.0000000    0.2052063
247080.0000000    0.1942128
247120.0000000    0.1912443
247160.0000000    0.1896487
247200.0000000    0.2006299
247240.0000000    0.1932744
247280.0000000    0.1941268
247320.0000000    0.1713525
247360.0000000    0.1820187
247400.0000000    0.1911951
247440.0000000    0.1853563
247480.0000000    0.1883427
247520.0000000    0.1930748
247560.0000000    0.1874355
247600.0000000    0.1985654
247640.0000000    0.1909951
247680.0000000    0.2003005
247720.0000000    0.1848036
247760.0000000    0.1752267
247800.0000000    0.1781045
247840.0000000    0.1775291
247880.0000000    0.1899463
247920.0000000    0.1806021
247960.0000000    0.1856810
248000.0000000    0.1929786
248040.0000000    0.1851800
248080.0000000    0.1920781
248120.0000000    0.1903364
248160.0000000    0.1825571
248200.0000000    0.1896590
248240.0000000    0.1943718
248280.0000000    0.1805236
248320.0000000    0.1755617
248360.0000000    0.1749412
248400.0000000    0.1941865
248440.0000000    0.1920531
248480.0000000    0.1825766
248520.0000000    0.1831628
248560.0000000    0.1934777
248600.0000000    0.1682928
248640.0000000    0.1908627
248680.0000000    0.1875155
248720.0000000    0.1790598
248760.0000000    0.1772632
248800.0000000    0.1706225
248840.0000000    0.1775230
248880.0000000    0.1886530
248920.0000000    0.1780232
248960.0000000    0.1765006
249000.0000000    0.1805336
249040.0000000    0.2032338
249080.0000000    0.2000967
249120.0000000    0.1963704
249160.0000000    0.1878089
249200.0000000    0.1889108
249240.0000000    0.1790220
249280.0000000    0.1904990
249320.0000000    0.1824189
249360.0000000    0.1753501
249400.0000000    0.1726300
249440.0000000    0.1939646
249480.0000000    0.1839102
249520.0000000    0.1685571
249560.0000000    0.1620723
249600.0000000    0.1842279
249640.0000000    0.1765512
249680.0000000    0.1755754
249720.0000000    0.1674853
249760.0000000    0.1755959
249800.0000000    0.1773639
249840.0000000    0.1820716
249880.0000000    0.1786098
249920.0000000    0.1873448
249960.0000000    0.1811250
250000.0000000    0.1766710
250040.0000000    0.1936294
250080.0000000    0.1985699
250120.0000000    0.1829242
250160.0000000    0.1911890
250200.0000000    0.2049228
250240.0000000    0.2022260
250280.0000000    0.2132557
250320.0000000    0.2003671
250360.0000000    0.1968645
250400.0000000    0.1882377
250440.0000000    0.1858769
250480.0000000    0.1732606
250520.0000000    0.1853109
250560.0000000    0.1904207
250600.0000000    0.1876587
250640.0000000    0.1945053
250680.0000000    0.1947253
250720.0000000    0.1808924
250760.0000000    0.1908254
250800.0000000    0.1999589
250840.0000000    0.1902766
250880.0000000    0.1994765
250920.0000000    0.1915545
250960.0000000    0.2001165
251000.0000000    0.1885489
251040.0000000    0.1950123
251080.0000000    0.1778741
251120.0000000    0.1896004
251160.0000000    0.1944166
251200.0000000    0.1933782
251240.0000000    0.1863060
251280.0000000    0.1860933
251320.0000000    0.2072764
251360.0000000    0.1926721
251400.0000000    0.1812589
251440.0000000    0.1935385
251480.0000000    0.1871053
251520.0000000    0.2038641
251560.0000000    0.1892034
251600.0000000    0.1897522
251640.0000000    0.1974164
251680.0000000    0.1898210
251720.0000000    0.1745241
251760.0000000    0.1680764
251800.0000000    0.1796017
251840.0000000    0.2027537
251880.0000000    0.2044268
251920.0000000    0.1990866
251960.0000000    0.1917343
252000.0000000    0.1895874
252040.0000000    0.1853196
252080.0000000    0.1908814
252120.0000000    0.1858735
252160.0000000    0.1774990
252200.0000000    0.1828110
252240.0000000    0.1929523
252280.0000000    0.1842595
252320.0000000    0.1870283
252360.0000000    0.2055003
252400.0000000    0.1870909
252440.0000000    0.1888572
252480.0000000    0.2122196
252520.0000000    0.2177365
252560.0000000    0.1862069
252600.0000000    0.2025709
252640.0000000    0.1971723
252680.0000000    0.1915727
252720.0000000    0.1949669
252760.0000000    0.1859803
252800.0000000    0.1905857
252840.0000000    0.1931215
252880.0000000    0.1844694
252920.0000000    0.1852100
252960.0000000    0.1926411
253000.0000000    0.1738701
253040.0000000    0.1850462
253080.0000000    0.1762376
253120.0000000    0.1827890
253160.0000000    0.1951057
253200.0000000    0.1819228
253240.0000000    0.1848071
253280.0000000    0.1856512
253320.0000000    0.1879774
253360.0000000    0.1834981
253400.0000000    0.1838513
253440.0000000    0.1966521
253480.0000000    0.1793334
253520.0000000    0.1790220
253560.0000000    0.1776184
253600.0000000    0.1776770
253640.0000000    0.1644862
253680.0000000    0.1813893
253720.0000000    0.1748679
253760.0000000    0.1796845
253800.0000000    0.1617611
253840.0000000    0.1612896
253880.0000000    0.1611392
253920.0000000    0.1759176
253960.0000000    0.1834010
254000.0000000    0.1741790
254040.0000000    0.1781635
254080.0000000    0.1770709
254120.0000000    0.1874049
254160.0000000    0.1745752
254200.0000000    0.1766061
254240.0000000    0.1738568
254280.0000000    0.1682377
254320.0000000    0.1676145
254360.0000000    0.1655810
254400.0000000    0.1692900
254440.0000000    0.1659101
254480.0000000    0.1663414
254520.0000000    0.1922252
254560.0000000    0.1730092
254600.0000000    0.1782329
254640.0000000    0.1528056
254680.0000000    0.1786686
254720.0000000    0.1856081
254760.0000000    0.1700890
254800.0000000    0.1706302
254840.0000000    0.1718944
254880.0000000    0.1833691
254920.0000000    0.1781992
254960.0000000    0.1749417
255000.0000000    0.1653255
255040.0000000    0.1720485
255080.0000000    0.1915172
255120.0000000    0.1803325
255160.0000000    0.1704812
255200.0000000    0.1696289
255240.0000000    0.1799186
255280.0000000    0.1753834
255320.0000000    0.1820425
255360.0000000    0.1702546
255400.0000000    0.1649217
255440.0000000    0.1794219
255480.0000000    0.1767971
255520.0000000    0.1774532
255560.0000000    0.1848943
255600.0000000    0.1880010
255640.0000000    0.1822336
255680.0000000    0.1829327
255720.0000000    0.1816496
255760.0000000    0.1648427
255800.0000000    0.1598626
255840.0000000    0.1842604
255880.0000000    0.1794657
255920.0000000    0.1738322
255960.0000000    0.1640436
256000.0000000    0.1605182
256040.0000000    0.1599905
256080.0000000    0.1622887
256120.0000000    0.1772137
256160.0000000    0.1633037
256200.0000000    0.1569227
256240.0000000    0.1643907
256280.0000000    0.1564029
256320.0000000    0.1790208
256360.0000000    0.1741592
256400.0000000    0.1624164
256440.0000000    0.1578698
256480.0000000    0.1613742
256520.0000000    0.1649066
256560.0000000    0.1630008
256600.0000000    0.1783181
256640.0000000    0.1727292
256680.0000000    0.1764131
256720.0000000    0.1706632
256760.0000000    0.1610088
256800.0000000    0.1869956
256840.0000000    0.1725189
256880.0000000    0.1857298
256920.0000000    0.1712415
256960.0000000    0.1726045
257000.0000000    0.1642631
257040.0000000    0.1646951
257080.0000000    0.1567214
257120.0000000    0.1632325
257160.0000000    0.1605154
257200.0000000    0.1686359
257240.0000000    0.1683114
257280.0000000    0.1569703
257320.0000000    0.1786686
257360.0000000    0.1652562
257400.0000000    0.1665109
257440.0000000    0.1843886
257480.0000000    0.1842908
257520.0000000    0.1694563
257560.0000000    0.1714725
257600.0000000    0.1791696
257640.0000000    0.1769519
257680.0000000    0.1854331
257720.0000000    0.1902749
257760.0000000    0.1835068
257800.0000000    0.1732679
257840.0000000    0.1713516
257880.0000000    0.1661757
257920.0000000    0.1940280
257960.0000000    0.1933823
258000.0000000    0.1760181
258040.0000000    0.1878322
258080.0000000    0.1893904
258120.0000000    0.1834321
258160.0000000    0.1830046
258200.0000000    0.1812702
258240.0000000    0.1794511
258280.0000000    0.1729324
258320.0000000    0.1808401
258360.0000000    0.1830328
258400.0000000    0.1709365
258440.0000000    0.1809628
258480.0000000    0.1788923
258520.0000000    0.1794098
258560.0000000    0.1728709
258600.0000000    0.1866243
258640.0000000    0.1871532
258680.0000000    0.1878147
258720.0000000    0.1938335
258760.0000000    0.1915864
258800.0000000    0.1857593
258840.0000000    0.2172646
258880.0000000    0.1920148
258920.0000000    0.1827644
258960.0000000    0.1872488
259000.0000000    0.2037338
259040.0000000    0.2115772
259080.0000000    0.1945284
259120.0000000    0.1999062
259160.0000000    0.1943469
259200.0000000    0.1973388
259240.0000000    0.1896119
259280.0000000    0.1880572
259320.0000000    0.1900788
259360.0000000    0.2026739
259400.0000000    0.1806993
259440.0000000    0.2005264
259480.0000000    0.1860898
259520.0000000    0.1977648
259560.0000000    0.1842944
259600.0000000    0.1952392
259640.0000000    0.1830619
259680.0000000    0.1699117
259720.0000000    0.1795198
259760.0000000    0.1698498
259800.0000000    0.1725533
259840.0000000    0.1819165
259880.0000000    0.1822614
259920.0000000    0.1976535
259960.0000000    0.1782980
260000.0000000    0.1892900
260040.0000000    0.1988774
260080.0000000    0.1948412
260120.0000000    0.1885102
260160.0000000    0.1799464
260200.0000000    0.2013218
260240.0000000    0.1717270
260280.0000000    0.1849384
260320.0000000    0.1864040
260360.0000000    0.1831260
260400.0000000    0.1878423
260440.0000000    0.1818775
260480.0000000    0.1795459
260520.0000000    0.1936196
260560.0000000    0.1887948
260600.0000000    0.1698562
260640.0000000    0.1800511
260680.0000000    0.1817516
260720.0000000    0.1828133
260760.0000000    0.1921349
260800.0000000    0.1907167
260840.0000000    0.1972367
260880.0000000    0.1900889
260920.0000000    0.1826315
260960.0000000    0.1899738
261000.0000000    0.2137385
261040.0000000    0.1891544
261080.0000000    0.1999634
261120.0000000    0.1979151
261160.0000000    0.1972828
261200.0000000    0.2110267
261240.0000000    0.1975539
261280.0000000    0.1772102
261320.0000000    0.1833605
261360.0000000    0.1975657
261400.0000000    0.2015677
261440.0000000    0.1978818
261480.0000000    0.1917138
261520.0000000    0.1875817
261560.0000000    0.1870439
261600.0000000    0.2001498
261640.0000000    0.2071319
261680.0000000    0.1838639
261720.0000000    0.1929746
261760.0000000    0.2018135
261800.0000000    0.1927683
261840.0000000    0.2043708
261880.0000000    0.1997183
261920.0000000    0.1987884
261960.0000000    0.1839468
262000.0000000    0.2022754
262040.0000000    0.1878273
262080.0000000    0.2041841
262120.0000000    0.1918371
262160.0000000    0.1837884
262200.0000000    0.1885789
262240.0000000    0.1778788
262280.0000000    0.1956606
262320.0000000    0.1884885
262360.0000000    0.1937654
262400.0000000    0.2022498
262440.0000000    0.1970622
262480.0000000    0.1866878
262520.0000000    0.1886559
262560.0000000    0.1882109
262600.0000000    0.1819170
262640.0000000    0.1928587
262680.0000000    0.1847367
262720.0000000    0.1784034
262760.0000000    0.1800683
262800.0000000    0.1809640
262840.0000000    0.1828029
262880.0000000    0.1902172
262920.0000000    0.1918120
262960.0000000    0.1842382
263000.0000000    0.1993764
263040.0000000    0.2016197
263080.0000000    0.1878465
263120.0000000    0.1788897
263160.0000000    0.1868100
263200.0000000    0.1896409
263240.0000000    0.1922402
263280.0000000    0.1913953
263320.0000000    0.1992950
263360.0000000    0.2128165
263400.0000000    0.2080269
263440.0000000    0.2111785
263480.0000000    0.1929270
263520.0000000    0.1982221
263560.0000000    0.1873312
263600.0000000    0.1933845
263640.0000000    0.1887915
263680.0000000    0.2030146
263720.0000000    0.1893352
263760.0000000    0.1838594
263800.0000000    0.1855531
263840.0000000    0.1923585
263880.0000000    0.1571368
263920.0000000    0.1757625
263960.0000000    0.1818427
264000.0000000    0.1810747
264040.0000000    0.1693948
264080.0000000    0.1808662
264120.0000000    0.1812113
264160.0000000    0.1731793
264200.0000000    0.1911824
264240.0000000    0.1929386
264280.0000000    0.1921957
264320.0000000    0.1922563
264360.0000000    0.1872825
264400.0000000    0.1845145
264440.0000000    0.1836193
264480.0000000    0.1896688
264520.0000000    0.1673169
264560.0000000    0.1777548
264600.0000000    0.1793383
264640.0000000    0.1938776
264680.0000000    0.1816139
264720.0000000    0.1986012
264760.0000000    0.1917147
264800.0000000    0.1808267
264840.0000000    0.1870438
264880.0000000    0.1961427
264920.0000000    0.1862657
264960.0000000    0.1729161
265000.0000000    0.1923818
265040.0000000    0.1947973
265080.0000000    0.1804768
265120.0000000    0.1770584
265160.0000000    0.1933269
265200.0000000    0.1899934
265240.0000000    0.1838156
265280.0000000    0.1809520
265320.0000000    0.1811404
265360.0000000    0.1777740
265400.0000000    0.1733208
265440.0000000    0.1763201
265480.0000000    0.1891226
265520.0000000    0.1895346
265560.0000000    0.1805542
265600.0000000    0.1812955
265640.0000000    0.1930163
265680.0000000    0.1819425
265720.0000000    0.1779265
265760.0000000    0.1769770
265800.0000000    0.1774934
265840.0000000    0.1852984
265880.0000000    0.1732888
265920.0000000    0.1854247
265960.0000000    0.1838993
266000.0000000    0.1838013
266040.0000000    0.1720628
266080.0000000    0.1662137
266120.0000000    0.1818856
266160.0000000    0.1799940
266200.0000000    0.1661849
266240.0000000    0.1773720
266280.0000000    0.1780921
266320.0000000    0.1681720
266360.0000000    0.1747269
266400.0000000    0.1804317
266440.0000000    0.1900987
266480.0000000    0.1843485
266520.0000000    0.1785079
266560.0000000    0.1926893
266600.0000000    0.1906925
266640.0000000    0.1907884
266680.0000000    0.1802570
266720.0000000    0.1759062
266760.0000000    0.1868687
266800.0000000    0.1805076
266840.0000000    0.1857965
266880.0000000    0.1811894
266920.0000000    0.1909698
266960.0000000    0.1774171
267000.0000000    0.1836644
267040.0000000    0.1851255
267080.0000000    0.1767962
267120.0000000    0.1818809
267160.0000000    0.1832891
267200.0000000    0.1720401
267240.0000000    0.1830487
267280.0000000    0.1831762
267320.0000000    0.1792545
267360.0000000    0.1821008
267400.0000000    0.1757908
267440.0000000    0.1756316
267480.0000000    0.1762404
267520.0000000    0.1726186
267560.0000000    0.1753777
267600.0000000    0.1811410
267640.0000000    0.1791216
267680.0000000    0.1862385
267720.0000000    0.1798103
267760.0000000    0.1950228
267800.0000000    0.1816151
267840.0000000    0.1967444
267880.0000000    0.1905785
267920.0000000    0.1664194
267960.0000000    0.1678346
268000.0000000    0.1752464
268040.0000000    0.1778246
268080.0000000    0.1678875
268120.0000000    0.1742621
268160.0000000    0.1806578
268200.0000000    0.1749518
268240.0000000    0.1828429
268280.0000000    0.1808273
268320.0000000    0.1732650
268360.0000000    0.1738518
268400.0000000    0.1779168
268440.0000000    0.1750182
268480.0000000    0.1746217
268520.0000000    0.1603490
268560.0000000    0.1608218
268600.0000000    0.1636318
268640.0000000    0.1732228
268680.0000000    0.1714978
268720.0000000    0.1688771
268760.0000000    0.1712941
268800.0000000    0.1794590
268840.0000000    0.1539926
268880.0000000    0.1616948
268920.0000000    0.1597279
268960.0000000    0.1530974
269000.0000000    0.1597573
269040.0000000    0.1553454
269080.0000000    0.1661353
269120.0000000    0.1691889
269160.0000000    0.1607710
269200.0000000    0.1651757
269240.0000000    0.1748426
269280.0000000    0.1708140
269320.0000000    0.1720217
269360.0000000    0.1726977
269400.0000000    0.1698155
269440.0000000    0.1785139
269480.0000000    0.1758581
269520.0000000    0.1748455
269560.0000000    0.1810014
269600.0000000    0.1804700
269640.0000000    0.1766093
269680.0000000    0.1743073
269720.0000000    0.1607845
269760.0000000    0.1650784
269800.0000000    0.1773774
269840.0000000    0.1661357
269880.0000000    0.1695623
269920.0000000    0.1715620
269960.0000000    0.1683518
270000.0000000    0.1794599
270040.0000000    0.1890927
270080.0000000    0.1872882
270120.0000000    0.1808451
270160.0000000    0.1711314
270200.0000000    0.1607452
270240.0000000    0.1611084
270280.0000000    0.1653155
270320.0000000    0.1802804
270360.0000000    0.1720205
270400.0000000    0.1746183
270440.0000000    0.1791026
270480.0000000    0.1790924
270520.0000000    0.1724327
270560.0000000    0.1887293
270600.0000000    0.1888866
270640.0000000    0.1841418
270680.0000000    0.1777838
270720.0000000    0.1677348
270760.0000000    0.1814784
270800.0000000    0.1871381
270840.0000000    0.1761911
270880.0000000    0.1769963
270920.0000000    0.1783601
270960.0000000    0.1779278
271000.0000000    0.1845904
271040.0000000    0.1830897
271080.0000000    0.1879947
271120.0000000    0.1871484
271160.0000000    0.1881804
271200.0000000    0.1705222
271240.0000000    0.1892074
271280.0000000    0.1874457
271320.0000000    0.1961341
271360.0000000    0.1785589
271400.0000000    0.1847970
271440.0000000    0.1837577
271480.0000000    0.1801054
271520.0000000    0.1824982
271560.0000000    0.1766845
271600.0000000    0.1784174
271640.0000000    0.1797957
271680.0000000    0.1803596
271720.0000000    0.1855588
271760.0000000    0.1888076
271800.0000000    0.1839501
271840.0000000    0.1865478
271880.0000000    0.1677722
271920.0000000    0.1852347
271960.0000000    0.1870435
272000.0000000    0.1851304
272040.0000000    0.1929756
272080.0000000    0.1856004
272120.0000000    0.1956440
272160.0000000    0.1739714
272200.0000000    0.1814366
272240.0000000    0.1777141
272280.0000000    0.1707929
272320.0000000    0.1772975
272360.0000000    0.1854205
272400.0000000    0.1915391
272440.0000000    0.1737106
272480.0000000    0.1841178
272520.0000000    0.1821685
272560.0000000    0.1637541
272600.0000000    0.1716193
272640.0000000    0.1783654
272680.0000000    0.1795355
272720.0000000    0.1808960
272760.0000000    0.1725849
272800.0000000    0.1738178
272840.0000000    0.1631669
272880.0000000    0.1641628
272920.0000000    0.1808885
272960.0000000    0.1704602
273000.0000000    0.1758586
273040.0000000    0.1823302
273080.0000000    0.1594305
273120.0000000    0.1718181
273160.0000000    0.1766967
273200.0000000    0.1787727
273240.0000000    0.1892178
273280.0000000    0.1827314
273320.0000000    0.1736962
273360.0000000    0.1658560
273400.0000000    0.1697301
273440.0000000    0.1720906
273480.0000000    0.1705502
273520.0000000    0.1750015
273560.0000000    0.1815683
273600.0000000    0.1771683
273640.0000000    0.1859479
273680.0000000    0.1848627
273720.0000000    0.1826205
273760.0000000    0.1733860
273800.0000000    0.1795610
273840.0000000    0.1805705
273880.0000000    0.1905547
273920.0000000    0.1762701
273960.0000000    0.1869401
274000.0000000    0.1746917
274040.0000000    0.1768836
274080.0000000    0.1744612
274120.0000000    0.1881969
274160.0000000    0.1771226
274200.0000000    0.1762616
274240.0000000    0.1737685
274280.0000000    0.1822468
274320.0000000    0.1793467
274360.0000000    0.1948477
274400.0000000    0.1904561
274440.0000000    0.1730283
274480.0000000    0.1755154
274520.0000000    0.1671604
274560.0000000    0.1801376
274600.0000000    0.1488033
274640.0000000    0.1717513
274680.0000000    0.1706225
274720.0000000    0.1623995
274760.0000000    0.1759989
274800.0000000    0.1773444
274840.0000000    0.1790370
274880.0000000    0.1798541
274920.0000000    0.1808113
274960.0000000    0.1754884
275000.0000000    0.1783217
275040.0000000    0.1710539
275080.0000000    0.1703259
275120.0000000    0.1662819
275160.0000000    0.1762239
275200.0000000    0.1756116
275240.0000000    0.1736441
275280.0000000    0.1775961
275320.0000000    0.1757285
275360.0000000    0.1738858
275400.0000000    0.1750841
275440.0000000    0.1707065
275480.0000000    0.1931507
275520.0000000    0.1704505
275560.0000000    0.1701540
275600.0000000    0.1622335
275640.0000000    0.1709557
275680.0000000    0.1657898
275720.0000000    0.1816201
275760.0000000    0.1679672
275800.0000000    0.1654546
275840.0000000    0.1702147
275880.0000000    0.1793624
275920.0000000    0.1716931
275960.0000000    0.1644841
276000.0000000    0.1691950
276040.0000000    0.1718399
276080.0000000    0.1598819
276120.0000000    0.1755546
276160.0000000    0.1714687
276200.0000000    0.1837291
276240.0000000    0.1715468
276280.0000000    0.1800798
276320.0000000    0.1681336
276360.0000000    0.1667307
276400.0000000    0.1801601
276440.0000000    0.1827538
276480.0000000    0.1870933
276520.0000000    0.1794793
276560.0000000    0.1737039
276600.0000000    0.1682977
276640.0000000    0.1598377
276680.0000000    0.1698440
276720.0000000    0.1732679
276760.0000000    0.1765562
276800.0000000    0.1733984
276840.0000000    0.1601166
276880.0000000    0.1771864
276920.0000000    0.1693332
276960.0000000    0.1640357
277000.0000000    0.1747853
277040.0000000    0.1670402
277080.0000000    0.1645301
277120.0000000    0.1646351
277160.0000000    0.1655206
277200.0000000    0.1640000
277240.0000000    0.1825927
277280.0000000    0.1578377
277320.0000000    0.1599412
277360.0000000    0.1591493
277400.0000000    0.1696706
277440.0000000    0.1525182
277480.0000000    0.1530651
277520.0000000    0.1675155
277560.0000000    0.1528965
277600.0000000    0.1637846
277640.0000000    0.1672115
277680.0000000    0.1567343
277720.0000000    0.1685473
277760.0000000    0.1649057
277800.0000000    0.1604981
277840.0000000    0.1505694
277880.0000000    0.1563699
277920.0000000    0.1652407
277960.0000000    0.1559812
278000.0000000    0.1512533
278040.0000000    0.1599938
278080.0000000    0.1551990
278120.0000000    0.1665341
278160.0000000    0.1738703
278200.0000000    0.1679997
278240.0000000    0.1791359
278280.0000000    0.1702667
278320.0000000    0.1797380
278360.0000000    0.1618816
278400.0000000    0.1812861
278440.0000000    0.1652120
278480.0000000    0.1832265
278520.0000000    0.1690045
278560.0000000    0.1742278
278600.0000000    0.1827426
278640.0000000    0.1706084
278680.0000000    0.1602548
278720.0000000    0.1707928
278760.0000000    0.1770359
278800.0000000    0.1625644
278840.0000000    0.1718209
278880.0000000    0.1886977
278920.0000000    0.1738690
278960.0000000    0.1766383
279000.0000000    0.1785211
279040.0000000    0.1679668
279080.0000000    0.1765526
279120.0000000    0.1629163
279160.0000000    0.1728657
279200.0000000    0.1647536
279240.0000000    0.1859636
279280.0000000    0.1665110
279320.0000000    0.1605701
279360.0000000    0.1613182
279400.0000000    0.1683855
279440.0000000    0.1576804
279480.0000000    0.1603609
279520.0000000    0.1676322
279560.0000000    0.1682734
279600.0000000    0.1581261
279640.0000000    0.1790458
279680.0000000    0.1704984
279720.0000000    0.1698040
279760.0000000    0.1626501
279800.0000000    0.1585885
279840.0000000    0.1702119
279880.0000000    0.1733388
279920.0000000    0.1679440
279960.0000000    0.1649505
280000.0000000    0.1712709
280040.0000000    0.1750357
280080.0000000    0.1595104
280120.0000000    0.1643177
280160.0000000    0.1772378
280200.0000000    0.1683398
280240.0000000    0.1641389
280280.0000000    0.1602097
280320.0000000    0.1622656
280360.0000000    0.1707904
280400.0000000    0.1686929
280440.0000000    0.1679192
280480.0000000    0.1625677
280520.0000000    0.1701975
280560.0000000    0.1785163
280600.0000000    0.1663408
280640.0000000    0.1939309
280680.0000000    0.1899770
280720.0000000    0.1975415
280760.0000000    0.1908426
280800.0000000    0.1853092
280840.0000000    0.1715959
280880.0000000    0.1949493
280920.0000000    0.1880707
280960.0000000    0.2019046
281000.0000000    0.2018239
281040.0000000    0.2153916
281080.0000000    0.1885095
281120.0000000    0.1788986
281160.0000000    0.1731367
281200.0000000    0.2037693
281240.0000000    0.1896790
281280.0000000    0.1854323
281320.0000000    0.1891475
281360.0000000    0.1910290
281400.0000000    0.1889454
281440.0000000    0.1919983
281480.0000000    0.1983914
281520.0000000    0.1847629
281560.0000000    0.1755423
281600.0000000    0.1826003
281640.0000000    0.1799970
281680.0000000    0.1673285
281720.0000000    0.1655592
281760.0000000    0.1749728
281800.0000000    0.1740561
281840.0000000    0.1684491
281880.0000000    0.1610875
281920.0000000    0.1697650
281960.0000000    0.1783594
282000.0000000    0.1861318
282040.0000000    0.1859321
282080.0000000    0.1815728
282120.0000000    0.1687628
282160.0000000    0.1661579
282200.0000000    0.1773158
282240.0000000    0.1700320
282280.0000000    0.1616594
282320.0000000    0.1740043
282360.0000000    0.1673084
282400.0000000    0.1607132
282440.0000000    0.1672145
282480.0000000    0.1544207
282520.0000000    0.1746166
282560.0000000    0.1655623
282600.0000000    0.1686597
282640.0000000    0.1938846
282680.0000000    0.1694293
282720.0000000    0.1720334
282760.0000000    0.1661727
282800.0000000    0.1691182
282840.0000000    0.1603668
282880.0000000    0.1666154
282920.0000000    0.1480988
282960.0000000    0.1534997
283000.0000000    0.1815880
283040.0000000    0.1604236
283080.0000000    0.1702281
283120.0000000    0.1646874
283160.0000000    0.1620424
283200.0000000    0.1658856
283240.0000000    0.1723718
283280.0000000    0.1709068
283320.0000000    0.1772750
283360.0000000    0.1753203
283400.0000000    0.1652416
283440.0000000    0.1475904
283480.0000000    0.1489115
283520.0000000    0.1511031
283560.0000000    0.1544127
283600.0000000    0.1480261
283640.0000000    0.1624613
283680.0000000    0.1668280
283720.0000000    0.1564427
283760.0000000    0.1560208
283800.0000000    0.1464456
283840.0000000    0.1529901
283880.0000000    0.1475455
283920.0000000    0.1475936
283960.0000000    0.1572759
284000.0000000    0.1563185
284040.0000000    0.1640183
284080.0000000    0.1526926
284120.0000000    0.1713696
284160.0000000    0.1622677
284200.0000000    0.1480085
284240.0000000    0.1488960
284280.0000000    0.1557026
284320.0000000    0.1705626
284360.0000000    0.1487352
284400.0000000    0.1705306
284440.0000000    0.1710619
284480.0000000    0.1689128
284520.0000000    0.1730212
284560.0000000    0.1710200
284600.0000000    0.1670942
284640.0000000    0.1649184
284680.0000000    0.1651344
284720.0000000    0.1702382
284760.0000000    0.1652654
284800.0000000    0.1751272
284840.0000000    0.1775608
284880.0000000    0.1743461
284920.0000000    0.1587502
284960.0000000    0.1621543
285000.0000000    0.1765185
285040.0000000    0.1756114
285080.0000000    0.1767790
285120.0000000    0.1659733
285160.0000000    0.1706497
285200.0000000    0.1743173
285240.0000000    0.1652813
285280.0000000    0.1759174
285320.0000000    0.1768462
285360.0000000    0.1670575
285400.0000000    0.1807232
285440.0000000    0.1832579
285480.0000000    0.1800137
285520.0000000    0.1847223
285560.0000000    0.1662003
285600.0000000    0.1739791
285640.0000000    0.1800267
285680.0000000    0.1806260
285720.0000000    0.1779258
285760.0000000    0.1699383
285800.0000000    0.1700386
285840.0000000    0.1647616
285880.0000000    0.1654498
285920.0000000    0.1658370
285960.0000000    0.1775393
286000.0000000    0.1773753
286040.0000000    0.1742594
286080.0000000    0.1712471
286120.0000000    0.1715655
286160.0000000    0.1654127
286200.0000000    0.1744826
286240.0000000    0.1727867
286280.0000000    0.1646256
286320.0000000    0.1848843
286360.0000000    0.1818566
286400.0000000    0.1825919
286440.0000000    0.1807926
286480.0000000    0.1844636
286520.0000000    0.1878789
286560.0000000    0.1837023
286600.0000000    0.1818117
286640.0000000    0.1871540
286680.0000000    0.1783816
286720.0000000    0.1971621
286760.0000000    0.1937562
286800.0000000    0.2035107
286840.0000000    0.2003997
286880.0000000    0.1941815
286920.0000000    0.1868203
286960.0000000    0.1921707
287000.0000000    0.1834886
287040.0000000    0.1664784
287080.0000000    0.1726399
287120.0000000    0.1721734
287160.0000000    0.1731970
287200.0000000    0.1784266
287240.0000000    0.1740197
287280.0000000    0.1667561
287320.0000000    0.1665190
287360.0000000    0.1603953
287400.0000000    0.1765954
287440.0000000    0.1622670
287480.0000000    0.1842678
287520.0000000    0.1855312
287560.0000000    0.1791574
287600.0000000    0.1963588
287640.0000000    0.2026074
287680.0000000    0.1939697
287720.0000000    0.1842067
287760.0000000    0.1888029
287800.0000000    0.1954697
287840.0000000    0.1891398
287880.0000000    0.1809112
287920.0000000    0.1772510
287960.0000000    0.1842017
288000.0000000    0.1760713
288040.0000000    0.2069735
288080.0000000    0.2008036
288120.0000000    0.2049919
288160.0000000    0.2067843
288200.0000000    0.2100000
288240.0000000    0.1841169
288280.0000000    0.1933223
288320.0000000    0.1765515
288360.0000000    0.1967863
288400.0000000    0.1793370
288440.0000000    0.1788057
288480.0000000    0.1893684
288520.0000000    0.1769236
288560.0000000    0.1860133
288600.0000000    0.1864358
288640.0000000    0.1955760
288680.0000000    0.1868207
288720.0000000    0.1777403
288760.0000000    0.1896382
288800.0000000    0.1756845
288840.0000000    0.1795029
288880.0000000    0.1814876
288920.0000000    0.1642978
288960.0000000    0.2074800
289000.0000000    0.1908474
289040.0000000    0.1751231
289080.0000000    0.1992382
289120.0000000    0.2021972
289160.0000000    0.1887530
289200.0000000    0.1913819
289240.0000000    0.1951507
289280.0000000    0.1968947
289320.0000000    0.1948391
289360.0000000    0.1777356
289400.0000000    0.1837388
289440.0000000    0.1867073
289480.0000000    0.1848792
289520.0000000    0.1719410
289560.0000000    0.1724136
289600.0000000    0.1920718
289640.0000000    0.1738500
289680.0000000    0.1770326
289720.0000000    0.1888053
289760.0000000    0.2027689
289800.0000000    0.1851494
289840.0000000    0.1808461
289880.0000000    0.1835423
289920.0000000    0.1850810
289960.0000000    0.1948256
290000.0000000    0.1840435
290040.0000000    0.1738659
290080.0000000    0.1844365
290120.0000000    0.1746442
290160.0000000    0.1897378
290200.0000000    0.1718249
290240.0000000    0.1864863
290280.0000000    0.1827556
290320.0000000    0.1799390
290360.0000000    0.1776110
290400.0000000    0.1800491
290440.0000000    0.1929461
290480.0000000    0.1724041
290520.0000000    0.1762450
290560.0000000    0.1679677
290600.0000000    0.1768988
290640.0000000    0.1847190
290680.0000000    0.1667070
290720.0000000    0.1714381
290760.0000000    0.1870452
290800.0000000    0.1732725
290840.0000000    0.1737155
290880.0000000    0.1847875
290920.0000000    0.1842821
290960.0000000    0.1929551
291000.0000000    0.1864448
291040.0000000    0.1814454
291080.0000000    0.1691049
291120.0000000    0.1863699
291160.0000000    0.1671131
291200.0000000    0.1811139
291240.0000000    0.1756660
291280.0000000    0.1823084
291320.0000000    0.1903722
291360.0000000    0.1844915
291400.0000000    0.1915931
291440.0000000    0.1801404
291480.0000000    0.1896662
291520.0000000    0.1849150
291560.0000000    0.1706467
291600.0000000    0.1778316
291640.0000000    0.1859146
291680.0000000    0.1855845
291720.0000000    0.1891290
291760.0000000    0.1753959
291800.0000000    0.1738224
291840.0000000    0.1891121
291880.0000000    0.1890460
291920.0000000    0.1860388
291960.0000000    0.1888992
292000.0000000    0.1850757
292040.0000000    0.1771507
292080.0000000    0.1750047
292120.0000000    0.1759623
292160.0000000    0.1905652
292200.0000000    0.1824455
292240.0000000    0.1756445
292280.0000000    0.1704221
292320.0000000    0.1724663
292360.0000000    0.1716108
292400.0000000    0.1806264
292440.0000000    0.1696047
292480.0000000    0.1845916
292520.0000000    0.1745561
292560.0000000    0.1821285
292600.0000000    0.1713754
292640.0000000    0.1821480
292680.0000000    0.1766398
292720.0000000    0.1765367
292760.0000000    0.1805736
292800.0000000    0.1713165
292840.0000000    0.1946720
292880.0000000    0.1793941
292920.0000000    0.1912506
292960.0000000    0.1951527
293000.0000000    0.1992225
293040.0000000    0.1788213
293080.0000000    0.1864525
293120.0000000    0.1748527
293160.0000000    0.1741536
293200.0000000    0.1763584
293240.0000000    0.1896909
293280.0000000    0.1758500
293320.0000000    0.1880376
293360.0000000    0.1799231
293400.0000000    0.1842810
293440.0000000    0.1612843
293480.0000000    0.1781542
293520.0000000    0.1902562
293560.0000000    0.1708290
293600.0000000    0.1777493
293640.0000000    0.1784239
293680.0000000    0.1747317
293720.0000000    0.1746901
293760.0000000    0.1842286
293800.0000000    0.1848603
293840.0000000    0.1910839
293880.0000000    0.1843114
293920.0000000    0.1813519
293960.0000000    0.1806591
294000.0000000    0.1788899
294040.0000000    0.1890335
294080.0000000    0.1949250
294120.0000000    0.1924114
294160.0000000    0.1709949
294200.0000000    0.1728072
294240.0000000    0.1617181
294280.0000000    0.1808814
294320.0000000    0.1694961
294360.0000000    0.2023711
294400.0000000    0.1728302
294440.0000000    0.1692691
294480.0000000    0.1760252
294520.0000000    0.1711869
294560.0000000    0.1862493
294600.0000000    0.1896479
294640.0000000    0.1921245
294680.0000000    0.1842023
294720.0000000    0.1818293
294760.0000000    0.1809916
294800.0000000    0.1991876
294840.0000000    0.1922172
294880.0000000    0.1794922
294920.0000000    0.1905163
294960.0000000    0.1778986
295000.0000000    0.1695600
295040.0000000    0.1838701
295080.0000000    0.1813250
295120.0000000    0.1716340
295160.0000000    0.1701574
295200.0000000    0.1811788
295240.0000000    0.1673850
295280.0000000    0.1691026
295320.0000000    0.1800017
295360.0000000    0.1781508
295400.0000000    0.1768635
295440.0000000    0.1894020
295480.0000000    0.1737657
295520.0000000    0.1837902
295560.0000000    0.1672738
295600.0000000    0.1844503
295640.0000000    0.1810649
295680.0000000    0.1872469
295720.0000000    0.1829847
295760.0000000    0.1724419
295800.0000000    0.1679322
295840.0000000    0.1796179
295880.0000000    0.1681584
295920.0000000    0.1605336
295960.0000000    0.1629791
296000.0000000    0.1585123
296040.0000000    0.1526294
296080.0000000    0.1709859
296120.0000000    0.1675088
296160.0000000    0.1769575
296200.0000000    0.1727568
296240.0000000    0.1823051
296280.0000000    0.1692290
296320.0000000    0.1757954
296360.0000000    0.1679539
296400.0000000    0.1727865
296440.0000000    0.1682199
296480.0000000    0.1692138
296520.0000000    0.1676332
296560.0000000    0.1839806
296600.0000000    0.1688428
296640.0000000    0.1792124
296680.0000000    0.1852067
296720.0000000    0.1778939
296760.0000000    0.1881341
296800.0000000    0.1921627
296840.0000000    0.1660981
296880.0000000    0.1713157
296920.0000000    0.1624511
296960.0000000    0.1625839
297000.0000000    0.1736625
297040.0000000    0.1646844
297080.0000000    0.1803555
297120.0000000    0.1647911
297160.0000000    0.1700493
297200.0000000    0.1727501
297240.0000000    0.1811225
297280.0000000    0.1755423
297320.0000000    0.1843054
297360.0000000    0.1763236
297400.0000000    0.1644016
297440.0000000    0.1690284
297480.0000000    0.1688898
297520.0000000    0.1658610
297560.0000000    0.1637034
297600.0000000    0.1772556
297640.0000000    0.1690050
297680.0000000    0.1628359
297720.0000000    0.1600304
297760.0000000    0.1669524
297800.0000000    0.1699381
297840.0000000    0.1692674
297880.0000000    0.1747095
297920.0000000    0.1667670
297960.0000000    0.1831941
298000.0000000    0.1757715
298040.0000000    0.1719161
298080.0000000    0.1633432
298120.0000000    0.1781885
298160.0000000    0.1876733
298200.0000000    0.1858871
298240.0000000    0.1832711
298280.0000000    0.1779327
298320.0000000    0.1823163
298360.0000000    0.1796931
298400.0000000    0.1826485
298440.0000000    0.1947979
298480.0000000    0.1856870
298520.0000000    0.1852454
298560.0000000    0.1783601
298600.0000000    0.1833235
298640.0000000    0.1838556
298680.0000000    0.1828614
298720.0000000    0.1781262
298760.0000000    0.1858595
298800.0000000    0.1744359
298840.0000000    0.1766814
298880.0000000    0.1829052
298920.0000000    0.1824741
298960.0000000    0.1722214
299000.0000000    0.1803993
299040.0000000    0.1776129
299080.0000000    0.1687279
299120.0000000    0.1600776
299160.0000000    0.1605251
299200.0000000    0.1677113
299240.0000000    0.1694430
299280.0000000    0.1808174
299320.0000000    0.1844820
299360.0000000    0.1715766
299400.0000000    0.1645497
299440.0000000    0.1698980
299480.0000000    0.1779709
299520.0000000    0.1744739
299560.0000000    0.1705236
299600.0000000    0.1722652
299640.0000000    0.1726148
299680.0000000    0.1810801
299720.0000000    0.1774906
299760.0000000    0.1779936
299800.0000000    0.1611479
299840.0000000    0.1834888
299880.0000000    0.1796693
299920.0000000    0.1685488
299960.0000000    0.1790703
300000.0000000    0.1731104
300040.0000000    0.1726185
300080.0000000    0.1697651
300120.0000000    0.1745147
300160.0000000    0.1770144
300200.0000000    0.1709502
300240.0000000    0.1775040
300280.0000000    0.1819217
300320.0000000    0.1683509
300360.0000000    0.1862729
300400.0000000    0.1684683
300440.0000000    0.1542789
300480.0000000    0.1871813
300520.0000000    0.1720196
300560.0000000    0.1797801
300600.0000000    0.1827509
300640.0000000    0.1679652
300680.0000000    0.1652456
300720.0000000    0.1686784
300760.0000000    0.1961184
300800.0000000    0.1911817
300840.0000000    0.1877259
300880.0000000    0.1705867
300920.0000000    0.1823176
300960.0000000    0.1745394
301000.0000000    0.1824709
301040.0000000    0.1744082
301080.0000000    0.1742054
301120.0000000    0.1712915
301160.0000000    0.1781970
301200.0000000    0.1716918
301240.0000000    0.1817515
301280.0000000    0.1735018
301320.0000000    0.1723077
301360.0000000    0.1708646
301400.0000000    0.1763287
301440.0000000    0.1690575
301480.0000000    0.1718674
301520.0000000    0.1641862
301560.0000000    0.1649941
301600.0000000    0.1724220
301640.0000000    0.1725393
301680.0000000    0.1859033
301720.0000000    0.1835276
301760.0000000    0.1764472
301800.0000000    0.1763041
301840.0000000    0.1714296
301880.0000000    0.1736880
301920.0000000    0.1708778
301960.0000000    0.1728539
302000.0000000    0.1752093
302040.0000000    0.1772879
302080.0000000    0.1836310
302120.0000000    0.1847514
302160.0000000    0.1764749
302200.0000000    0.1812031
302240.0000000    0.1749426
302280.0000000    0.1680778
302320.0000000    0.1689979
302360.0000000    0.1622036
302400.0000000    0.1711463
302440.0000000    0.1918658
302480.0000000    0.1913176
302520.0000000    0.1957289
302560.0000000    0.2053758
302600.0000000    0.1884436
302640.0000000    0.1819570
302680.0000000    0.1783828
302720.0000000    0.1831163
302760.0000000    0.1752267
302800.0000000    0.1906694
302840.0000000    0.1902903
302880.0000000    0.2004601
302920.0000000    0.1927899
302960.0000000    0.1738943
303000.0000000    0.1815891
303040.0000000    0.1796131
303080.0000000    0.1813820
303120.0000000    0.1952944
303160.0000000    0.1835981
303200.0000000    0.1965245
303240.0000000    0.1839766
303280.0000000    0.1994060
303320.0000000    0.1941526
303360.0000000    0.2020044
303400.0000000    0.1936198
303440.0000000    0.1946123
303480.0000000    0.1875318
303520.0000000    0.1950094
303560.0000000    0.1981542
303600.0000000    0.2021113
303640.0000000    0.1913314
303680.0000000    0.1978271
303720.0000000    0.1944363
303760.0000000    0.2001932
303800.0000000    0.1849372
303840.0000000    0.2106136
303880.0000000    0.1984873
303920.0000000    0.1918513
303960.0000000    0.2074521
304000.0000000    0.1986462
304040.0000000    0.2013940
304080.0000000    0.1941639
304120.0000000    0.1943764
304160.0000000    0.1985128
304200.0000000    0.1961919
304240.0000000    0.1958021
304280.0000000    0.1993256
304320.0000000    0.1967366
304360.0000000    0.2018868
304400.0000000    0.2085831
304440.0000000    0.2029974
304480.0000000    0.1878141
304520.0000000    0.1930997
304560.0000000    0.2050483
304600.0000000    0.2089996
304640.0000000    0.1965326
304680.0000000    0.2092639
304720.0000000    0.1936714
304760.0000000    0.2007923
304800.0000000    0.1969468
304840.0000000    0.2098761
304880.0000000    0.2067769
304920.0000000    0.2118632
304960.0000000    0.2120320
305000.0000000    0.2080528
305040.0000000    0.2144345
305080.0000000    0.1976819
305120.0000000    0.2043204
305160.0000000    0.2100448
305200.0000000    0.1958438
305240.0000000    0.1959506
305280.0000000    0.1961618
305320.0000000    0.1985637
305360.0000000    0.2002637
305400.0000000    0.2145012
305440.0000000    0.2038086
305480.0000000    0.2110326
305520.0000000    0.2150091
305560.0000000    0.2122383
305600.0000000    0.2123985
305640.0000000    0.2086728
305680.0000000    0.1999321
305720.0000000    0.2018339
305760.0000000    0.2139711
305800.0000000    0.2004184
305840.0000000    0.1952893
305880.0000000    0.2104237
305920.0000000    0.2061801
305960.0000000    0.1984762
306000.0000000    0.1948074
306040.0000000    0.1971689
306080.0000000    0.1984726
306120.0000000    0.1938682
306160.0000000    0.1894458
306200.0000000    0.2000843
306240.0000000    0.2057712
306280.0000000    0.1998423
306320.0000000    0.1957065
306360.0000000    0.2011259
306400.0000000    0.2023048
306440.0000000    0.2058738
306480.0000000    0.1976201
306520.0000000    0.1896453
306560.0000000    0.1899585
306600.0000000    0.1923676
306640.0000000    0.2042365
306680.0000000    0.1932188
306720.0000000    0.2128261
306760.0000000    0.2109056
306800.0000000    0.1976679
306840.0000000    0.1946810
306880.0000000    0.1908548
306920.0000000    0.2012590
306960.0000000    0.2105055
307000.0000000    0.2140245
307040.0000000    0.2049440
307080.0000000    0.2117113
307120.0000000    0.1989755
307160.0000000    0.2016223
307200.0000000    0.2018017
307240.0000000    0.1951707
307280.0000000    0.2001354
307320.0000000    0.1861755
307360.0000000    0.1877333
307400.0000000    0.1871058
307440.0000000    0.2071151
307480.0000000    0.2035242
307520.0000000    0.1923874
307560.0000000    0.1914535
307600.0000000    0.2013532
307640.0000000    0.2043649
307680.0000000    0.2086889
307720.0000000    0.1956562
307760.0000000    0.1964098
307800.0000000    0.2071176
307840.0000000    0.2094029
307880.0000000    0.1894173
307920.0000000    0.1836407
307960.0000000    0.1830812
308000.0000000    0.1996253
308040.0000000    0.1978008
308080.0000000    0.2086018
308120.0000000    0.1957517
308160.0000000    0.1957663
308200.0000000    0.2027378
308240.0000000    0.2001288
308280.0000000    0.1940537
308320.0000000    0.2037133
308360.0000000    0.2067594
308400.0000000    0.2028460
308440.0000000    0.1988389
308480.0000000    0.2086041
308520.0000000    0.2033439
308560.0000000    0.2148504
308600.0000000    0.2135090
308640.0000000    0.2107772
308680.0000000    0.2151650
308720.0000000    0.2181131
308760.0000000    0.2071579
308800.0000000    0.2009148
308840.0000000    0.2110276
308880.0000000    0.2106462
308920.0000000    0.2017860
308960.0000000    0.1917243
309000.0000000    0.2109928
309040.0000000    0.2019892
309080.0000000    0.2035459
309120.0000000    0.2030298
309160.0000000    0.2204681
309200.0000000    0.1994663
309240.0000000    0.1937829
309280.0000000    0.1980300
309320.0000000    0.1940715
309360.0000000    0.1916322
309400.0000000    0.1777357
309440.0000000    0.1931879
309480.0000000    0.1903684
309520.0000000    0.2023937
309560.0000000    0.1903358
309600.0000000    0.1959725
309640.0000000    0.1974072
309680.0000000    0.1841898
309720.0000000    0.1920834
309760.0000000    0.1903170
309800.0000000    0.2014172
309840.0000000    0.1962145
309880.0000000    0.1994798
309920.0000000    0.1914539
309960.0000000    0.2028617
310000.0000000    0.2051981
310040.0000000    0.2118952
310080.0000000    0.2079109
310120.0000000    0.1966265
310160.0000000    0.1876083
310200.0000000    0.1976823
310240.0000000    0.1845987
310280.0000000    0.2009326
310320.0000000    0.1890807
310360.0000000    0.2000092
310400.0000000    0.2033212
310440.0000000    0.1942115
310480.0000000    0.2042056
310520.0000000    0.2178629
310560.0000000    0.2050921
310600.0000000    0.1944253
310640.0000000    0.2082690
310680.0000000    0.2103833
310720.0000000    0.2026956
310760.0000000    0.2025479
310800.0000000    0.1924077
310840.0000000    0.1875273
310880.0000000    0.1888096
310920.0000000    0.1947350
310960.0000000    0.2064033
311000.0000000    0.2103453
311040.0000000    0.1936949
311080.0000000    0.1989789
311120.0000000    0.1961064
311160.0000000    0.1938919
311200.0000000    0.1945436
311240.0000000    0.2082286
311280.0000000    0.1963053
311320.0000000    0.1952395
311360.0000000    0.2082870
311400.0000000    0.1922631
311440.0000000    0.1995502
311480.0000000    0.2081352
311520.0000000    0.2056481
311560.0000000    0.1910356
311600.0000000    0.2029862
311640.0000000    0.2070372
311680.0000000    0.1960503
311720.0000000    0.1733286
311760.0000000    0.1874215
311800.0000000    0.1983606
311840.0000000    0.1930672
311880.0000000    0.1953658
311920.0000000    0.1936274
311960.0000000    0.2002916
312000.0000000    0.2135209
312040.0000000    0.1948565
312080.0000000    0.1915526
312120.0000000    0.1933976
312160.0000000    0.1842286
312200.0000000    0.1837478
312240.0000000    0.1869116
312280.0000000    0.1896374
312320.0000000    0.1895522
312360.0000000    0.1782648
312400.0000000    0.1907212
312440.0000000    0.1841000
312480.0000000    0.1819263
312520.0000000    0.1935291
312560.0000000    0.1957137
312600.0000000    0.1909198
312640.0000000    0.1914606
312680.0000000    0.1825619
312720.0000000    0.1946748
312760.0000000    0.1842211
312800.0000000    0.1850680
312840.0000000    0.1838759
312880.0000000    0.1965797
312920.0000000    0.1885052
312960.0000000    0.2041725
313000.0000000    0.1999313
313040.0000000    0.2000872
313080.0000000    0.2157867
313120.0000000    0.2142401
313160.0000000    0.2009162
313200.0000000    0.2143284
313240.0000000    0.2117802
313280.0000000    0.2140718
313320.0000000    0.1913514
313360.0000000    0.1947350
313400.0000000    0.2028188
313440.0000000    0.1915801
313480.0000000    0.1943462
313520.0000000    0.1970101
313560.0000000    0.1764545
313600.0000000    0.1881958
313640.0000000    0.1802371
313680.0000000    0.1874942
313720.0000000    0.1831847
313760.0000000    0.1966658
313800.0000000    0.1858063
313840.0000000    0.1946234
313880.0000000    0.1781359
313920.0000000    0.1849974
313960.0000000    0.1901230
314000.0000000    0.1942948
314040.0000000    0.1953930
314080.0000000    0.2036704
314120.0000000    0.2109219
314160.0000000    0.2042047
314200.0000000    0.1977580
314240.0000000    0.1894272
314280.0000000    0.2001139
314320.0000000    0.2103516
314360.0000000    0.1878823
314400.0000000    0.1813140
314440.0000000    0.1823822
314480.0000000    0.2005220
314520.0000000    0.2068078
314560.0000000    0.1970736
314600.0000000    0.2100423
314640.0000000    0.1855959
314680.0000000    0.2047976
314720.0000000    0.2078266
314760.0000000    0.1798170
314800.0000000    0.1902073
314840.0000000    0.1861544
314880.0000000    0.1869037
314920.0000000    0.1903668
314960.0000000    0.1975152
315000.0000000    0.1821867
315040.0000000    0.2015810
315080.0000000    0.2129305
315120.0000000    0.1957122
315160.0000000    0.2023720
315200.0000000    0.2020780
315240.0000000    0.1993366
315280.0000000    0.2084230
315320.0000000    0.2031995
315360.0000000    0.2147668
315400.0000000    0.2175773
315440.0000000    0.2114648
315480.0000000    0.2043970
315520.0000000    0.2251153
315560.0000000    0.2155348
315600.0000000    0.1990419
315640.0000000    0.1951442
315680.0000000    0.2021972
315720.0000000    0.2108540
315760.0000000    0.1987674
315800.0000000    0.2000893
315840.0000000    0.1855813
315880.0000000    0.1928613
315920.0000000    0.1919026
315960.0000000    0.2015077
316000.0000000    0.1959449
316040.0000000    0.2044346
316080.0000000    0.2054836
316120.0000000    0.2121454
316160.0000000    0.2052193
316200.0000000    0.2034357
316240.0000000    0.2112678
316280.0000000    0.2012971
316320.0000000    0.2019500
316360.0000000    0.2017963
316400.0000000    0.2006574
316440.0000000    0.2080946
316480.0000000    0.2060228
316520.0000000    0.2000172
316560.0000000    0.2215505
316600.0000000    0.2150986
316640.0000000    0.2173977
316680.0000000    0.2139691
316720.0000000    0.2017987
316760.0000000    0.2170520
316800.0000000    0.1923930
316840.0000000    0.2036142
316880.0000000    0.2086708
316920.0000000    0.2071198
316960.0000000    0.1912982
317000.0000000    0.1949566
317040.0000000    0.2014906
317080.0000000    0.2040762
317120.0000000    0.2068330
317160.0000000    0.2098929
317200.0000000    0.2053255
317240.0000000    0.1998647
317280.0000000    0.2024738
317320.0000000    0.2066324
317360.0000000    0.1997270
317400.0000000    0.1978738
317440.0000000    0.2004677
317480.0000000    0.2113282
317520.0000000    0.1932007
317560.0000000    0.2103509
317600.0000000    0.1989917
317640.0000000    0.1971958
317680.0000000    0.2086114
317720.0000000    0.1965124
317760.0000000    0.1954226
317800.0000000    0.1974698
317840.0000000    0.1790685
317880.0000000    0.1924098
317920.0000000    0.1946555
317960.0000000    0.1915880
318000.0000000    0.1929805
318040.0000000    0.2091663
318080.0000000    0.1985427
318120.0000000    0.2012139
318160.0000000    0.2123075
318200.0000000    0.2149691
318240.0000000    0.1930841
318280.0000000    0.1978222
318320.0000000    0.1980204
318360.0000000    0.2020616
318400.0000000    0.2125214
318440.0000000    0.2031829
318480.0000000    0.2065527
318520.0000000    0.2064072
318560.0000000    0.2075536
318600.0000000    0.2080023
318640.0000000    0.2106174
318680.0000000    0.2101634
318720.0000000    0.2034775
318760.0000000    0.2008590
318800.0000000    0.2086374
318840.0000000    0.1960984
318880.0000000    0.2018187
318920.0000000    0.1953492
318960.0000000    0.2038392
319000.0000000    0.2038919
319040.0000000    0.2029448
319080.0000000    0.2047413
319120.0000000    0.1940255
319160.0000000    0.2046124
319200.0000000    0.2017692
319240.0000000    0.1994876
319280.0000000    0.2070075
319320.0000000    0.2071191
319360.0000000    0.2127953
319400.0000000    0.2074549
319440.0000000    0.2205168
319480.0000000    0.2122377
319520.0000000    0.2128778
319560.0000000    0.2107177
319600.0000000    0.1922493
319640.0000000    0.2205284
319680.0000000    0.2072198
319720.0000000    0.2067031
319760.0000000    0.2024705
319800.0000000    0.2091969
319840.0000000    0.2124668
319880.0000000    0.1991962
319920.0000000    0.2198590
319960.0000000    0.1985286
320000.0000000    0.2055826
320040.0000000    0.2119251
320080.0000000    0.2189283
320120.0000000    0.2054100
320160.0000000    0.2098606
320200.0000000    0.2194924
320240.0000000    0.2056366
320280.0000000    0.2270333
320320.0000000    0.2139604
320360.0000000    0.2029761
320400.0000000    0.2020401
320440.0000000    0.2030666
320480.0000000    0.2104641
320520.0000000    0.2164883
320560.0000000    0.2092008
320600.0000000    0.2110549
320640.0000000    0.2109573
320680.0000000    0.2003071
320720.0000000    0.2052372
320760.0000000    0.1993835
320800.0000000    0.2011775
320840.0000000    0.2174392
320880.0000000    0.1968253
320920.0000000    0.1935572
320960.0000000    0.2015660
321000.0000000    0.1958340
321040.0000000    0.1943721
321080.0000000    0.2052082
321120.0000000    0.2095287
321160.0000000    0.2062376
321200.0000000    0.2162201
321240.0000000    0.2113587
321280.0000000    0.2140373
321320.0000000    0.2081451
321360.0000000    0.2038431
321400.0000000    0.2183023
321440.0000000    0.2084317
321480.0000000    0.1972245
321520.0000000    0.2038340
321560.0000000    0.2137859
321600.0000000    0.2030308
321640.0000000    0.2153357
321680.0000000    0.2018763
321720.0000000    0.2099242
321760.0000000    0.2108308
321800.0000000    0.2026410
321840.0000000    0.2078643
321880.0000000    0.2010481
321920.0000000    0.2177734
321960.0000000    0.2091719
322000.0000000    0.2134863
322040.0000000    0.1936683
322080.0000000    0.1996448
322120.0000000    0.1904651
322160.0000000    0.2112779
322200.0000000    0.2199468
322240.0000000    0.2000470
322280.0000000    0.2213615
322320.0000000    0.2004229
322360.0000000    0.2037529
322400.0000000    0.2028652
322440.0000000    0.2046700
322480.0000000    0.2026502
322520.0000000    0.1968543
322560.0000000    0.2153673
322600.0000000    0.2096519
322640.0000000    0.2223113
322680.0000000    0.2084672
322720.0000000    0.2075523
322760.0000000    0.2026482
322800.0000000    0.2095090
322840.0000000    0.2127640
322880.0000000    0.2063835
322920.0000000    0.2081654
322960.0000000    0.2105525
323000.0000000    0.1931768
323040.0000000    0.2038838
323080.0000000    0.2018424
323120.0000000    0.2090271
323160.0000000    0.2058378
323200.0000000    0.2073052
323240.0000000    0.2109075
323280.0000000    0.2173738
323320.0000000    0.2094902
323360.0000000    0.2060518
323400.0000000    0.2129142
323440.0000000    0.2116855
323480.0000000    0.1980656
323520.0000000    0.2029659
323560.0000000    0.2118032
323600.0000000    0.2179037
323640.0000000    0.2061235
323680.0000000    0.2146573
323720.0000000    0.2172843
323760.0000000    0.2086374
323800.0000000    0.2122708
323840.0000000    0.2092647
323880.0000000    0.2129298
323920.0000000    0.2036419
323960.0000000    0.2135272
324000.0000000    0.1945069
324040.0000000    0.2023886
324080.0000000    0.2005799
324120.0000000    0.1930750
324160.0000000    0.1997856
324200.0000000    0.2013510
324240.0000000    0.1982142
324280.0000000    0.2106225
324320.0000000    0.2035436
324360.0000000    0.2181759
324400.0000000    0.2193414
324440.0000000    0.2223794
324480.0000000    0.2120938
324520.0000000    0.2057629
324560.0000000    0.2026460
324600.0000000    0.2160429
324640.0000000    0.2136452
324680.0000000    0.2193241
324720.0000000    0.2076630
324760.0000000    0.2131463
324800.0000000    0.2169737
324840.0000000    0.2150392
324880.0000000    0.2201351
324920.0000000    0.2035353
324960.0000000    0.2193622
325000.0000000    0.2116621
325040.0000000    0.2056365
325080.0000000    0.2097895
325120.0000000    0.2224105
325160.0000000    0.2157107
325200.0000000    0.2022344
325240.0000000    0.2053722
325280.0000000    0.2118796
325320.0000000    0.2057680
325360.0000000    0.2200420
325400.0000000    0.2212733
325440.0000000    0.2136521
325480.0000000    0.2170196
325520.0000000    0.2061044
325560.0000000    0.2071035
325600.0000000    0.1956308
325640.0000000    0.2084827
325680.0000000    0.2013254
325720.0000000    0.2109388
325760.0000000    0.2047686
325800.0000000    0.1924336
325840.0000000    0.1987694
325880.0000000    0.2123335
325920.0000000    0.2099643
325960.0000000    0.2150719
326000.0000000    0.2183098
326040.0000000    0.2102244
326080.0000000    0.2116626
326120.0000000    0.2090988
326160.0000000    0.1981091
326200.0000000    0.2184130
326240.0000000    0.2136278
326280.0000000    0.2126203
326320.0000000    0.2102108
326360.0000000    0.2063180
326400.0000000    0.2053923
326440.0000000    0.1967734
326480.0000000    0.1993145
326520.0000000    0.2054501
326560.0000000    0.2047020
326600.0000000    0.2114848
326640.0000000    0.2027306
326680.0000000    0.1981226
326720.0000000    0.2082961
326760.0000000    0.2162541
326800.0000000    0.2154106
326840.0000000    0.2140934
326880.0000000    0.2094744
326920.0000000    0.1942567
326960.0000000    0.2191919
327000.0000000    0.2280501
327040.0000000    0.2327249
327080.0000000    0.2279786
327120.0000000    0.2247715
327160.0000000    0.2114716
327200.0000000    0.2203788
327240.0000000    0.2102780
327280.0000000    0.1934935
327320.0000000    0.2055350
327360.0000000    0.2012716
327400.0000000    0.2192000
327440.0000000    0.2136655
327480.0000000    0.2107191
327520.0000000    0.2285205
327560.0000000    0.2184376
327600.0000000    0.2174088
327640.0000000    0.2235827
327680.0000000    0.2055327
327720.0000000    0.2049927
327760.0000000    0.2308647
327800.0000000    0.2218773
327840.0000000    0.2166103
327880.0000000    0.2202056
327920.0000000    0.2140061
327960.0000000    0.2183387
328000.0000000    0.2141854
328040.0000000    0.2141478
328080.0000000    0.2157846
328120.0000000    0.2218853
328160.0000000    0.2274238
328200.0000000    0.2243200
328240.0000000    0.2094537
328280.0000000    0.2075695
328320.0000000    0.2205603
328360.0000000    0.2106158
328400.0000000    0.2145804
328440.0000000    0.2154554
328480.0000000    0.2006360
328520.0000000    0.2085258
328560.0000000    0.2102073
328600.0000000    0.2102636
328640.0000000    0.2103204
328680.0000000    0.2174246
328720.0000000    0.2080954
328760.0000000    0.2111788
328800.0000000    0.2029925
328840.0000000    0.1989973
328880.0000000    0.2215403
328920.0000000    0.2125999
328960.0000000    0.2101172
329000.0000000    0.2070403
329040.0000000    0.1946243
329080.0000000    0.1995639
329120.0000000    0.2045970
329160.0000000    0.2004497
329200.0000000    0.2008944
329240.0000000    0.2065268
329280.0000000    0.2031527
329320.0000000    0.2031493
329360.0000000    0.2075671
329400.0000000    0.2260198
329440.0000000    0.2173930
329480.0000000    0.2075758
329520.0000000    0.2087833
329560.0000000    0.2097718
329600.0000000    0.2073844
329640.0000000    0.1982786
329680.0000000    0.2157401
329720.0000000    0.2223862
329760.0000000    0.2208883
329800.0000000    0.2198899
329840.0000000    0.2160824
329880.0000000    0.2241500
329920.0000000    0.2106028
329960.0000000    0.2163591
330000.0000000    0.2037259
330040.0000000    0.2208232
330080.0000000    0.2166119
330120.0000000    0.2216772
330160.0000000    0.2116252
330200.0000000    0.2236661
330240.0000000    0.2180337
330280.0000000    0.2051789
330320.0000000    0.2150449
330360.0000000    0.2193271
330400.0000000    0.2171004
330440.0000000    0.2307407
330480.0000000    0.2121808
330520.0000000    0.2165927
330560.0000000    0.2201601
330600.0000000    0.2163795
330640.0000000    0.2116951
330680.0000000    0.2115064
330720.0000000    0.2078388
330760.0000000    0.2150095
330800.0000000    0.2263561
330840.0000000    0.2296119
330880.0000000    0.2276718
330920.0000000    0.2152196
330960.0000000    0.2270209
331000.0000000    0.2160853
331040.0000000    0.2148177
331080.0000000    0.2250116
331120.0000000    0.2143997
331160.0000000    0.2137011
331200.0000000    0.2084308
331240.0000000    0.2177701
331280.0000000    0.2180096
331320.0000000    0.2058402
331360.0000000    0.2068466
331400.0000000    0.2175543
331440.0000000    0.2095150
331480.0000000    0.2105806
331520.0000000    0.1992322
331560.0000000    0.2226260
331600.0000000    0.2234488
331640.0000000    0.2129773
331680.0000000    0.2242715
331720.0000000    0.2160930
331760.0000000    0.2166036
331800.0000000    0.2116314
331840.0000000    0.2229899
331880.0000000    0.2164622
331920.0000000    0.2061059
331960.0000000    0.2244283
332000.0000000    0.2108425
332040.0000000    0.2081411
332080.0000000    0.2143274
332120.0000000    0.2027070
332160.0000000    0.2014588
332200.0000000    0.2178815
332240.0000000    0.2020010
332280.0000000    0.1986400
332320.0000000    0.1902734
332360.0000000    0.2157922
332400.0000000    0.2238458
332440.0000000    0.2202243
332480.0000000    0.2165775
332520.0000000    0.2284681
332560.0000000    0.2194270
332600.0000000    0.2128457
332640.0000000    0.2200546
332680.0000000    0.2308253
332720.0000000    0.2190947
332760.0000000    0.2228012
332800.0000000    0.2317368
332840.0000000    0.2254796
332880.0000000    0.2237133
332920.0000000    0.2214547
332960.0000000    0.2182728
333000.0000000    0.2204912
333040.0000000    0.2178008
333080.0000000    0.2131226
333120.0000000    0.2156442
333160.0000000    0.2234995
333200.0000000    0.2246618
333240.0000000    0.2211763
333280.0000000    0.2117230
333320.0000000    0.2221105
333360.0000000    0.2159509
333400.0000000    0.2117801
333440.0000000    0.2155566
333480.0000000    0.2184800
333520.0000000    0.2300075
333560.0000000    0.2089302
333600.0000000    0.2124553
333640.0000000    0.2245892
333680.0000000    0.2209788
333720.0000000    0.2139223
333760.0000000    0.2316626
333800.0000000    0.2092015
333840.0000000    0.2196772
333880.0000000    0.2214119
333920.0000000    0.2075755
333960.0000000    0.2207473
334000.0000000    0.2157839
334040.0000000    0.2212165
334080.0000000    0.2268538
334120.0000000    0.2223688
334160.0000000    0.2161235
334200.0000000    0.2172808
334240.0000000    0.2173707
334280.0000000    0.2276787
334320.0000000    0.2351791
334360.0000000    0.2351080
334400.0000000    0.2215287
334440.0000000    0.2183075
334480.0000000    0.2233163
334520.0000000    0.2305633
334560.0000000    0.2223806
334600.0000000    0.2278121
334640.0000000    0.2228521
334680.0000000    0.2136262
334720.0000000    0.2225082
334760.0000000    0.2327717
334800.0000000    0.2330273
334840.0000000    0.2363220
334880.0000000    0.2246419
334920.0000000    0.2211260
334960.0000000    0.2251354
335000.0000000    0.2275392
335040.0000000    0.2060604
335080.0000000    0.2294616
335120.0000000    0.2257523
335160.0000000    0.2049302
335200.0000000    0.2128576
335240.0000000    0.2156751
335280.0000000    0.2061736
335320.0000000    0.2156632
335360.0000000    0.2114730
335400.0000000    0.2073607
335440.0000000    0.2166915
335480.0000000    0.2115963
335520.0000000    0.2296989
335560.0000000    0.2132560
335600.0000000    0.2180780
335640.0000000    0.2170462
335680.0000000    0.2165999
335720.0000000    0.2199328
335760.0000000    0.2192973
335800.0000000    0.2097428
335840.0000000    0.2035390
335880.0000000    0.2125390
335920.0000000    0.2120084
335960.0000000    0.2107596
336000.0000000    0.2128182
336040.0000000    0.2112022
336080.0000000    0.2262780
336120.0000000    0.2305279
336160.0000000    0.2221224
336200.0000000    0.2191106
336240.0000000    0.2084859
336280.0000000    0.2157521
336320.0000000    0.2203555
336360.0000000    0.2221059
336400.0000000    0.2174650
336440.0000000    0.2248741
336480.0000000    0.2233772
336520.0000000    0.2242549
336560.0000000    0.2185170
336600.0000000    0.2261303
336640.0000000    0.2247843
336680.0000000    0.2226523
336720.0000000    0.2184202
336760.0000000    0.2283075
336800.0000000    0.2221330
336840.0000000    0.2201378
336880.0000000    0.2211451
336920.0000000    0.2159398
336960.0000000    0.2110831
337000.0000000    0.2172691
337040.0000000    0.2258718
337080.0000000    0.2133945
337120.0000000    0.2106336
337160.0000000    0.2145567
337200.0000000    0.2229259
337240.0000000    0.2197202
337280.0000000    0.2068609
337320.0000000    0.2048308
337360.0000000    0.2136338
337400.0000000    0.2025461
337440.0000000    0.2027143
337480.0000000    0.2067940
337520.0000000    0.2144138
337560.0000000    0.2162104
337600.0000000    0.2109389
337640.0000000    0.2066266
337680.0000000    0.2103157
337720.0000000    0.2178003
337760.0000000    0.2070359
337800.0000000    0.2113630
337840.0000000    0.2038853
337880.0000000    0.2094698
337920.0000000    0.2115574
337960.0000000    0.2179641
338000.0000000    0.2144190
338040.0000000    0.2141803
338080.0000000    0.2172865
338120.0000000    0.2153319
338160.0000000    0.2086639
338200.0000000    0.2168913
338240.0000000    0.2268411
338280.0000000    0.2165596
338320.0000000    0.2152759
338360.0000000    0.2104762
338400.0000000    0.2197948
338440.0000000    0.2338458
338480.0000000    0.2221932
338520.0000000    0.2083315
338560.0000000    0.2210969
338600.0000000    0.2125483
338640.0000000    0.2147131
338680.0000000    0.1998791
338720.0000000    0.2079302
338760.0000000    0.2104678
338800.0000000    0.1960575
338840.0000000    0.1874306
338880.0000000    0.1916193
338920.0000000    0.1936605
338960.0000000    0.1975826
339000.0000000    0.2077524
339040.0000000    0.2173869
339080.0000000    0.2026495
339120.0000000    0.2031762
339160.0000000    0.2156657
339200.0000000    0.2185680
339240.0000000    0.2070453
339280.0000000    0.2165453
339320.0000000    0.2128234
339360.0000000    0.2140534
339400.0000000    0.2085314
339440.0000000    0.2165181
339480.0000000    0.2047489
339520.0000000    0.2139110
339560.0000000    0.2220711
339600.0000000    0.2023021
339640.0000000    0.2139652
339680.0000000    0.2179049
339720.0000000    0.2138292
339760.0000000    0.2055203
339800.0000000    0.2151721
339840.0000000    0.1933822
339880.0000000    0.2146261
339920.0000000    0.2092543
339960.0000000    0.2153026
340000.0000000    0.2076598
340040.0000000    0.2134813
340080.0000000    0.2094529
340120.0000000    0.2151538
340160.0000000    0.1948113
340200.0000000    0.2040359
340240.0000000    0.2044867
340280.0000000    0.2109493
340320.0000000    0.2097457
340360.0000000    0.2071242
340400.0000000    0.2241443
340440.0000000    0.2228554
340480.0000000    0.2088302
340520.0000000    0.2152305
340560.0000000    0.2154062
340600.0000000    0.2213407
340640.0000000    0.2138044
340680.0000000    0.2080784
340720.0000000    0.2222012
340760.0000000    0.2000269
340800.0000000    0.2082594
340840.0000000    0.1953237
340880.0000000    0.2054724
340920.0000000    0.2101033
340960.0000000    0.2073780
341000.0000000    0.2239634
341040.0000000    0.2045194
341080.0000000    0.2012498
341120.0000000    0.2062857
341160.0000000    0.2078253
341200.0000000    0.2073585
341240.0000000    0.1960844
341280.0000000    0.2015825
341320.0000000    0.1945392
341360.0000000    0.1959421
341400.0000000    0.2032517
341440.0000000    0.2013557
341480.0000000    0.1957882
341520.0000000    0.1970359
341560.0000000    0.1901869
341600.0000000    0.1940828
341640.0000000    0.1904950
341680.0000000    0.1936648
341720.0000000    0.1856463
341760.0000000    0.1924556
341800.0000000    0.1987090
341840.0000000    0.1810118
341880.0000000    0.1962342
341920.0000000    0.1782424
341960.0000000    0.1712361
342000.0000000    0.1852438
342040.0000000    0.1948806
342080.0000000    0.1999040
342120.0000000    0.1943515
342160.0000000    0.1867141
342200.0000000    0.1922089
342240.0000000    0.1879748
342280.0000000    0.1843999
342320.0000000    0.2017073
342360.0000000    0.1912510
342400.0000000    0.1816072
342440.0000000    0.1910047
342480.0000000    0.1882847
342520.0000000    0.1887661
342560.0000000    0.1858283
342600.0000000    0.1891897
342640.0000000    0.1914673
342680.0000000    0.1946561
342720.0000000    0.2017324
342760.0000000    0.2122352
342800.0000000    0.1945871
342840.0000000    0.2037697
342880.0000000    0.2036840
342920.0000000    0.2004364
342960.0000000    0.1931583
343000.0000000    0.2003716
343040.0000000    0.1972639
343080.0000000    0.1978372
343120.0000000    0.1961704
343160.0000000    0.2069827
343200.0000000    0.2034600
343240.0000000    0.2155940
343280.0000000    0.2023111
343320.0000000    0.1995395
343360.0000000    0.1997768
343400.0000000    0.2076770
343440.0000000    0.2086129
343480.0000000    0.2070550
343520.0000000    0.2059784
343560.0000000    0.2080413
343600.0000000    0.2086670
343640.0000000    0.2051246
343680.0000000    0.2091509
343720.0000000    0.2171757
343760.0000000    0.1946761
343800.0000000    0.1971695
343840.0000000    0.2026285
343880.0000000    0.2024095
343920.0000000    0.1904220
343960.0000000    0.1922536
344000.0000000    0.1894878
344040.0000000    0.1974058
344080.0000000    0.1858353
344120.0000000    0.1839995
344160.0000000    0.1916836
344200.0000000    0.2001298
344240.0000000    0.1938112
344280.0000000    0.1995724
344320.0000000    0.1969487
344360.0000000    0.2083068
344400.0000000    0.2110720
344440.0000000    0.2031621
344480.0000000    0.1968581
344520.0000000    0.2072982
344560.0000000    0.2111716
344600.0000000    0.2124976
344640.0000000    0.1989865
344680.0000000    0.2026727
344720.0000000    0.1994876
344760.0000000    0.2092203
344800.0000000    0.2079953
344840.0000000    0.2158953
344880.0000000    0.2273245
344920.0000000    0.2090368
344960.0000000    0.2029806
345000.0000000    0.2052009
345040.0000000    0.2129620
345080.0000000    0.1895502
345120.0000000    0.1996558
345160.0000000    0.1978179
345200.0000000    0.1982468
345240.0000000    0.1954457
345280.0000000    0.1851962
345320.0000000    0.1928542
345360.0000000    0.1846859
345400.0000000    0.1862321
345440.0000000    0.1928522
345480.0000000    0.1923095
345520.0000000    0.2011303
345560.0000000    0.1900346
345600.0000000    0.1821885
345640.0000000    0.1871717
345680.0000000    0.1990864
345720.0000000    0.1834515
345760.0000000    0.1719866
345800.0000000    0.1846042
345840.0000000    0.1874581
345880.0000000    0.1847220
345920.0000000    0.1909841
345960.0000000    0.1817697
346000.0000000    0.1953499
346040.0000000    0.1803344
346080.0000000    0.1963591
346120.0000000    0.1858173
346160.0000000    0.1823214
346200.0000000    0.1982864
346240.0000000    0.2019467
346280.0000000    0.1895120
346320.0000000    0.1850666
346360.0000000    0.1977410
346400.0000000    0.1992232
346440.0000000    0.1903156
346480.0000000    0.2080171
346520.0000000    0.1966117
346560.0000000    0.1861746
346600.0000000    0.1894306
346640.0000000    0.2012920
346680.0000000    0.1996979
346720.0000000    0.2035969
346760.0000000    0.1892665
346800.0000000    0.1905228
346840.0000000    0.2219947
346880.0000000    0.2278691
346920.0000000    0.2081747
346960.0000000    0.2026469
347000.0000000    0.2037886
347040.0000000    0.2100951
347080.0000000    0.1956062
347120.0000000    0.1919337
347160.0000000    0.2050710
347200.0000000    0.1934432
347240.0000000    0.1950115
347280.0000000    0.2043497
347320.0000000    0.2023347
347360.0000000    0.2029071
347400.0000000    0.2073177
347440.0000000    0.1939994
347480.0000000    0.2140172
347520.0000000    0.1990596
347560.0000000    0.2057308
347600.0000000    0.1981246
347640.0000000    0.2067595
347680.0000000    0.2045628
347720.0000000    0.2249489
347760.0000000    0.2248162
347800.0000000    0.2225193
347840.0000000    0.2033323
347880.0000000    0.2177551
347920.0000000    0.2055578
347960.0000000    0.1937376
348000.0000000    0.1963528
348040.0000000    0.1995163
348080.0000000    0.1980571
348120.0000000    0.2006118
348160.0000000    0.2136317
348200.0000000    0.1842939
348240.0000000    0.1964339
348280.0000000    0.1993851
348320.0000000    0.1969144
348360.0000000    0.1914994
348400.0000000    0.1938373
348440.0000000    0.1837949
348480.0000000    0.1908481
348520.0000000    0.1863317
348560.0000000    0.1906963
348600.0000000    0.1959439
348640.0000000    0.1926638
348680.0000000    0.1921746
348720.0000000    0.1877736
348760.0000000    0.1827851
348800.0000000    0.1831659
348840.0000000    0.2092108
348880.0000000    0.1926932
348920.0000000    0.2041091
348960.0000000    0.2018595
349000.0000000    0.1924524
349040.0000000    0.1908608
349080.0000000    0.1816439
349120.0000000    0.1943320
349160.0000000    0.2050664
349200.0000000    0.2037133
349240.0000000    0.2035557
349280.0000000    0.1897160
349320.0000000    0.2085876
349360.0000000    0.2018608
349400.0000000    0.2052349
349440.0000000    0.1814831
349480.0000000    0.2060381
349520.0000000    0.1952950
349560.0000000    0.1839199
349600.0000000    0.1926946
349640.0000000    0.1790629
349680.0000000    0.1919576
349720.0000000    0.2051467
349760.0000000    0.2085938
349800.0000000    0.2088892
349840.0000000    0.1963650
349880.0000000    0.2104043
349920.0000000    0.2119082
349960.0000000    0.2012395
350000.0000000    0.2086910
350040.0000000    0.2074291
350080.0000000    0.2032322
350120.0000000    0.2113003
350160.0000000    0.2198920
350200.0000000    0.2093788
350240.0000000    0.2106267
350280.0000000    0.2068937
350320.0000000    0.2101186
350360.0000000    0.2066763
350400.0000000    0.2006852
350440.0000000    0.2086950
350480.0000000    0.2030342
350520.0000000    0.2096248
350560.0000000    0.1915559
350600.0000000    0.2024071
350640.0000000    0.2061135
350680.0000000    0.2140746
350720.0000000    0.1994173
350760.0000000    0.2190560
350800.0000000    0.2064093
350840.0000000    0.1956305
350880.0000000    0.1942279
350920.0000000    0.1962395
350960.0000000    0.1915493
351000.0000000    0.1964167
351040.0000000    0.2054485
351080.0000000    0.1920702
351120.0000000    0.2005474
351160.0000000    0.1966081
351200.0000000    0.2063093
351240.0000000    0.2041760
351280.0000000    0.2078618
351320.0000000    0.2053872
351360.0000000    0.2062572
351400.0000000    0.2050431
351440.0000000    0.2145205
351480.0000000    0.2093079
351520.0000000    0.2004259
351560.0000000    0.2115033
351600.0000000    0.2137016
351640.0000000    0.1955689
351680.0000000    0.2056426
351720.0000000    0.2026069
351760.0000000    0.1954344
351800.0000000    0.1950941
351840.0000000    0.1950965
351880.0000000    0.2053618
351920.0000000    0.2000811
351960.0000000    0.1995056
352000.0000000    0.2066683
352040.0000000    0.1949514
352080.0000000    0.1910924
352120.0000000    0.1880153
352160.0000000    0.1938587
352200.0000000    0.1880367
352240.0000000    0.1999356
352280.0000000    0.1911394
352320.0000000    0.1751630
352360.0000000    0.1871108
352400.0000000    0.1834403
352440.0000000    0.1854846
352480.0000000    0.1866056
352520.0000000    0.1927442
352560.0000000    0.1914036
352600.0000000    0.1974872
352640.0000000    0.1934393
352680.0000000    0.2014914
352720.0000000    0.2092774
352760.0000000    0.2004913
352800.0000000    0.2015132
352840.0000000    0.1811993
352880.0000000    0.1895286
352920.0000000    0.1744766
352960.0000000    0.1881460
353000.0000000    0.1794627
353040.0000000    0.1817242
353080.0000000    0.1716531
353120.0000000    0.1746192
353160.0000000    0.1785836
353200.0000000    0.1732264
353240.0000000    0.1888002
353280.0000000    0.1964113
353320.0000000    0.1918848
353360.0000000    0.1847299
353400.0000000    0.1834721
353440.0000000    0.1965319
353480.0000000    0.1839858
353520.0000000    0.1954217
353560.0000000    0.1928116
353600.0000000    0.1824945
353640.0000000    0.1857987
353680.0000000    0.1999039
353720.0000000    0.1910034
353760.0000000    0.1874823
353800.0000000    0.1871954
353840.0000000    0.1883758
353880.0000000    0.1943653
353920.0000000    0.1712693
353960.0000000    0.1782132
354000.0000000    0.1922603
354040.0000000    0.1856867
354080.0000000    0.1912334
354120.0000000    0.1894334
354160.0000000    0.1831812
354200.0000000    0.1732876
354240.0000000    0.1862232
354280.0000000    0.1936996
354320.0000000    0.1917871
354360.0000000    0.1809558
354400.0000000    0.1702119
354440.0000000    0.1782333
354480.0000000    0.1838152
354520.0000000    0.1851639
354560.0000000    0.1895163
354600.0000000    0.1949543
354640.0000000    0.1806391
354680.0000000    0.1827749
354720.0000000    0.1872987
354760.0000000    0.1652277
354800.0000000    0.1866091
354840.0000000    0.1756220
354880.0000000    0.1946889
354920.0000000    0.1928163
354960.0000000    0.1823978
355000.0000000    0.1857404
355040.0000000    0.1981720
355080.0000000    0.2000372
355120.0000000    0.1941782
355160.0000000    0.2004839
355200.0000000    0.1927927
355240.0000000    0.1973059
355280.0000000    0.1894845
355320.0000000    0.2007557
355360.0000000    0.2021622
355400.0000000    0.1898664
355440.0000000    0.1972430
355480.0000000    0.1820280
355520.0000000    0.1896971
355560.0000000    0.1879331
355600.0000000    0.1848075
355640.0000000    0.1906367
355680.0000000    0.2008459
355720.0000000    0.1947260
355760.0000000    0.1958250
355800.0000000    0.2091026
355840.0000000    0.1897143
355880.0000000    0.1963253
355920.0000000    0.1764243
355960.0000000    0.1893535
356000.0000000    0.1785893
356040.0000000    0.1866712
356080.0000000    0.2018091
356120.0000000    0.1664442
356160.0000000    0.1912325
356200.0000000    0.1766058
356240.0000000    0.1820884
356280.0000000    0.1959628
356320.0000000    0.1776136
356360.0000000    0.1907924
356400.0000000    0.1889137
356440.0000000    0.1810344
356480.0000000    0.1815179
356520.0000000    0.2011316
356560.0000000    0.1860048
356600.0000000    0.1795309
356640.0000000    0.1880900
356680.0000000    0.1888134
356720.0000000    0.1838878
356760.0000000    0.1785633
356800.0000000    0.1772803
356840.0000000    0.1796819
356880.0000000    0.1824857
356920.0000000    0.1846825
356960.0000000    0.1850814
357000.0000000    0.1860477
357040.0000000    0.1815722
357080.0000000    0.1868745
357120.0000000    0.1849028
357160.0000000    0.1815719
357200.0000000    0.1821069
357240.0000000    0.1821247
357280.0000000    0.1779369
357320.0000000    0.1880279
357360.0000000    0.1848388
357400.0000000    0.1786499
357440.0000000    0.1784464
357480.0000000    0.1905058
357520.0000000    0.1884944
357560.0000000    0.1840769
357600.0000000    0.1894621
357640.0000000    0.1939881
357680.0000000    0.1881514
357720.0000000    0.2004858
357760.0000000    0.1915628
357800.0000000    0.1965407
357840.0000000    0.2048168
357880.0000000    0.1928876
357920.0000000    0.1884994
357960.0000000    0.2001234
358000.0000000    0.1938124
358040.0000000    0.1830444
358080.0000000    0.1830259
358120.0000000    0.2071818
358160.0000000    0.1893979
358200.0000000    0.1870322
358240.0000000    0.1848577
358280.0000000    0.1978743
358320.0000000    0.1873972
358360.0000000    0.1769898
358400.0000000    0.1871991
358440.0000000    0.1841366
358480.0000000    0.1857008
358520.0000000    0.1800340
358560.0000000    0.1856471
358600.0000000    0.1852856
358640.0000000    0.1800338
358680.0000000    0.1847619
358720.0000000    0.1959461
358760.0000000    0.1938472
358800.0000000    0.1968753
358840.0000000    0.1954775
358880.0000000    0.2078944
358920.0000000    0.1721047
358960.0000000    0.1855467
359000.0000000    0.1849560
359040.0000000    0.1848374
359080.0000000    0.1861210
359120.0000000    0.1837951
359160.0000000    0.2038722
359200.0000000    0.1897937
359240.0000000    0.2032304
359280.0000000    0.2021410
359320.0000000    0.1915163
359360.0000000    0.1947474
359400.0000000    0.1862954
359440.0000000    0.1763329
359480.0000000    0.1855475
359520.0000000    0.1957740
359560.0000000    0.1955621
359600.0000000    0.1801094
359640.0000000    0.2007977
359680.0000000    0.1939077
359720.0000000    0.1808005
359760.0000000    0.1996060
359800.0000000    0.1917749
359840.0000000    0.1852900
359880.0000000    0.1894508
359920.0000000    0.1876315
359960.0000000    0.1995392
360000.0000000    0.1989945
360040.0000000    0.1926465
360080.0000000    0.1883795
360120.0000000    0.1973885
360160.0000000    0.1929763
360200.0000000    0.2109389
360240.0000000    0.1884884
360280.0000000    0.1837841
360320.0000000    0.1862521
360360.0000000    0.1852654
360400.0000000    0.1805818
360440.0000000    0.2007771
360480.0000000    0.1925003
360520.0000000    0.1846327
360560.0000000    0.1922078
360600.0000000    0.1951689
360640.0000000    0.1935309
360680.0000000    0.2011305
360720.0000000    0.2032105
360760.0000000    0.1889080
360800.0000000    0.1936970
360840.0000000    0.1953997
360880.0000000    0.1913965
360920.0000000    0.1804783
360960.0000000    0.1824991
361000.0000000    0.1911524
361040.0000000    0.2048758
361080.0000000    0.2017375
361120.0000000    0.2052653
361160.0000000    0.1928272
361200.0000000    0.1855288
361240.0000000    0.1947536
361280.0000000    0.2006159
361320.0000000    0.1955979
361360.0000000    0.1864492
361400.0000000    0.1942710
361440.0000000    0.1936621
361480.0000000    0.1999325
361520.0000000    0.1971325
361560.0000000    0.2023966
361600.0000000    0.1819464
361640.0000000    0.1977343
361680.0000000    0.2034045
361720.0000000    0.2020056
361760.0000000    0.1950181
361800.0000000    0.1944968
361840.0000000    0.1885610
361880.0000000    0.1865101
361920.0000000    0.1921145
361960.0000000    0.1945057
362000.0000000    0.1895678
362040.0000000    0.1873423
362080.0000000    0.1979640
362120.0000000    0.1832001
362160.0000000    0.1841765
362200.0000000    0.1815746
362240.0000000    0.1865339
362280.0000000    0.1939838
362320.0000000    0.1976580
362360.0000000    0.1940786
362400.0000000    0.1991929
362440.0000000    0.1959057
362480.0000000    0.1964243
362520.0000000    0.2063586
362560.0000000    0.1896167
362600.0000000    0.1886167
362640.0000000    0.1859528
362680.0000000    0.1907305
362720.0000000    0.1976456
362760.0000000    0.2088450
362800.0000000    0.1984151
362840.0000000    0.2144135
362880.0000000    0.2172114
362920.0000000    0.2107447
362960.0000000    0.2025308
363000.0000000    0.2003563
363040.0000000    0.1960357
363080.0000000    0.2009552
363120.0000000    0.2107691
363160.0000000    0.1909795
363200.0000000    0.2086375
363240.0000000    0.2153916
363280.0000000    0.2116506
363320.0000000    0.2023140
363360.0000000    0.2048538
363400.0000000    0.2000073
363440.0000000    0.2040370
363480.0000000    0.2023504
363520.0000000    0.2088471
363560.0000000    0.2115371
363600.0000000    0.2222074
363640.0000000    0.2159269
363680.0000000    0.2067261
363720.0000000    0.2301957
363760.0000000    0.2207559
363800.0000000    0.2167190
363840.0000000    0.2186926
363880.0000000    0.2171431
363920.0000000    0.2265360
363960.0000000    0.2202535
364000.0000000    0.2114911
364040.0000000    0.2103809
364080.0000000    0.2181988
364120.0000000    0.2208398
364160.0000000    0.2294393
364200.0000000    0.2129360
364240.0000000    0.2287987
364280.0000000    0.2147885
364320.0000000    0.2170379
364360.0000000    0.2244478
364400.0000000    0.2194236
364440.0000000    0.2228418
364480.0000000    0.2183682
364520.0000000    0.2220591
364560.0000000    0.2139657
364600.0000000    0.2151010
364640.0000000    0.2155362
364680.0000000    0.2145829
364720.0000000    0.2156600
364760.0000000    0.2209219
364800.0000000    0.2151282
364840.0000000    0.2059332
364880.0000000    0.2016758
364920.0000000    0.1935262
364960.0000000    0.1928553
365000.0000000    0.2004696
365040.0000000    0.2105305
365080.0000000    0.1945998
365120.0000000    0.2014624
365160.0000000    0.1989543
365200.0000000    0.1994988
365240.0000000    0.1984043
365280.0000000    0.1972581
365320.0000000    0.2120957
365360.0000000    0.2159000
365400.0000000    0.2052923
365440.0000000    0.2173463
365480.0000000    0.2071678
365520.0000000    0.2191051
365560.0000000    0.2098768
365600.0000000    0.2212605
365640.0000000    0.2207461
365680.0000000    0.1945510
365720.0000000    0.2306942
365760.0000000    0.2063541
365800.0000000    0.2080131
365840.0000000    0.2109113
365880.0000000    0.2037274
365920.0000000    0.2013730
365960.0000000    0.1992274
366000.0000000    0.2074485
366040.0000000    0.2164100
366080.0000000    0.1974134
366120.0000000    0.2048957
366160.0000000    0.2058435
366200.0000000    0.1997487
366240.0000000    0.2017841
366280.0000000    0.2161745
366320.0000000    0.1934620
366360.0000000    0.2062408
366400.0000000    0.2199440
366440.0000000    0.2040052
366480.0000000    0.1948864
366520.0000000    0.1876513
366560.0000000    0.2116713
366600.0000000    0.2002199
366640.0000000    0.1888633
366680.0000000    0.1814594
366720.0000000    0.2004965
366760.0000000    0.2092361
366800.0000000    0.1977825
366840.0000000    0.1952516
366880.0000000    0.1932038
366920.0000000    0.2024592
366960.0000000    0.2005013
367000.0000000    0.1972678
367040.0000000    0.2201765
367080.0000000    0.2249935
367120.0000000    0.2170364
367160.0000000    0.1955233
367200.0000000    0.1965773
367240.0000000    0.2017294
367280.0000000    0.1878559
367320.0000000    0.2024615
367360.0000000    0.2110916
367400.0000000    0.2042441
367440.0000000    0.1950397
367480.0000000    0.1900519
367520.0000000    0.1943190
367560.0000000    0.2021954
367600.0000000    0.2062147
367640.0000000    0.2029847
367680.0000000    0.2055214
367720.0000000    0.2221875
367760.0000000    0.2054630
367800.0000000    0.2077877
367840.0000000    0.1861700
367880.0000000    0.1985860
367920.0000000    0.2119404
367960.0000000    0.2240862
368000.0000000    0.2163670
368040.0000000    0.2096097
368080.0000000    0.2245385
368120.0000000    0.2214409
368160.0000000    0.2151495
368200.0000000    0.2054948
368240.0000000    0.2012240
368280.0000000    0.2065844
368320.0000000    0.2166160
368360.0000000    0.2237184
368400.0000000    0.2169478
368440.0000000    0.2213852
368480.0000000    0.2235895
368520.0000000    0.2033170
368560.0000000    0.2050233
368600.0000000    0.2068761
368640.0000000    0.2105804
368680.0000000    0.2164992
368720.0000000    0.2186199
368760.0000000    0.2240692
368800.0000000    0.2192204
368840.0000000    0.2182145
368880.0000000    0.2193859
368920.0000000    0.2134917
368960.0000000    0.2225694
369000.0000000    0.2283344
369040.0000000    0.2213370
369080.0000000    0.2041652
369120.0000000    0.2170521
369160.0000000    0.2154794
369200.0000000    0.2058804
369240.0000000    0.2078251
369280.0000000    0.2093969
369320.0000000    0.2027058
369360.0000000    0.1985417
369400.0000000    0.2037142
369440.0000000    0.2069263
369480.0000000    0.2017063
369520.0000000    0.2225789
369560.0000000    0.2176646
369600.0000000    0.2118295
369640.0000000    0.2181614
369680.0000000    0.2173754
369720.0000000    0.2237900
369760.0000000    0.2285737
369800.0000000    0.2236815
369840.0000000    0.2056843
369880.0000000    0.2025397
369920.0000000    0.2234321
369960.0000000    0.2239883
370000.0000000    0.2368327
370040.0000000    0.2328216
370080.0000000    0.2254693
370120.0000000    0.2282299
370160.0000000    0.2191909
370200.0000000    0.2167003
370240.0000000    0.2143221
370280.0000000    0.2225322
370320.0000000    0.2136174
370360.0000000    0.2147830
370400.0000000    0.2178446
370440.0000000    0.2136363
370480.0000000    0.2182940
370520.0000000    0.2251682
370560.0000000    0.2221879
370600.0000000    0.2284592
370640.0000000    0.2264264
370680.0000000    0.2241626
370720.0000000    0.2429247
370760.0000000    0.2324472
370800.0000000    0.2275314
370840.0000000    0.2205138
370880.0000000    0.2177828
370920.0000000    0.2174353
370960.0000000    0.2227636
371000.0000000    0.2257516
371040.0000000    0.2189658
371080.0000000    0.2322057
371120.0000000    0.2398310
371160.0000000    0.2263959
371200.0000000    0.2219231
371240.0000000    0.2261952
371280.0000000    0.2263001
371320.0000000    0.2299987
371360.0000000    0.2194294
371400.0000000    0.2207043
371440.0000000    0.2082749
371480.0000000    0.1935278
371520.0000000    0.2081449
371560.0000000    0.2130016
371600.0000000    0.2101157
371640.0000000    0.2071403
371680.0000000    0.2134185
371720.0000000    0.2051489
371760.0000000    0.2204537
371800.0000000    0.2221634
371840.0000000    0.2203800
371880.0000000    0.2219832
371920.0000000    0.2254369
371960.0000000    0.2236057
372000.0000000    0.2122277
372040.0000000    0.2292923
372080.0000000    0.2132968
372120.0000000    0.2325704
372160.0000000    0.2213155
372200.0000000    0.2206252
372240.0000000    0.2183243
372280.0000000    0.2058434
372320.0000000    0.2026933
372360.0000000    0.1958648
372400.0000000    0.1932903
372440.0000000    0.1847437
372480.0000000    0.1824403
372520.0000000    0.1992356
372560.0000000    0.2011777
372600.0000000    0.1935200
372640.0000000    0.1996738
372680.0000000    0.2086198
372720.0000000    0.1989484
372760.0000000    0.2074595
372800.0000000    0.2110870
372840.0000000    0.2122815
372880.0000000    0.2048817
372920.0000000    0.2012169
372960.0000000    0.2008359
373000.0000000    0.2005906
373040.0000000    0.1910673
373080.0000000    0.1917495
373120.0000000    0.1956777
373160.0000000    0.2086137
373200.0000000    0.1937516
373240.0000000    0.1970946
373280.0000000    0.2027317
373320.0000000    0.1892720
373360.0000000    0.1921434
373400.0000000    0.1960388
373440.0000000    0.1987275
373480.0000000    0.1949771
373520.0000000    0.2058939
373560.0000000    0.1911141
373600.0000000    0.1910709
373640.0000000    0.1939760
373680.0000000    0.2009529
373720.0000000    0.1926243
373760.0000000    0.1919159
373800.0000000    0.2060611
373840.0000000    0.1980218
373880.0000000    0.1955506
373920.0000000    0.1968430
373960.0000000    0.1963412
374000.0000000    0.2036593
374040.0000000    0.1914826
374080.0000000    0.1935312
374120.0000000    0.1919999
374160.0000000    0.2076666
374200.0000000    0.2012785
374240.0000000    0.1928240
374280.0000000    0.1917830
374320.0000000    0.1925011
374360.0000000    0.1966967
374400.0000000    0.2015952
374440.0000000    0.2008611
374480.0000000    0.1992474
374520.0000000    0.2048687
374560.0000000    0.2103444
374600.0000000    0.2100232
374640.0000000    0.2060635
374680.0000000    0.2070899
374720.0000000    0.2091470
374760.0000000    0.2082576
374800.0000000    0.2101447
374840.0000000    0.2098486
374880.0000000    0.2090478
374920.0000000    0.2071643
374960.0000000    0.1895666
375000.0000000    0.2017609
375040.0000000    0.1996843
375080.0000000    0.1856323
375120.0000000    0.1909615
375160.0000000    0.2011352
375200.0000000    0.2027431
375240.0000000    0.1986214
375280.0000000    0.2037047
375320.0000000    0.2012957
375360.0000000    0.1944638
375400.0000000    0.1985291
375440.0000000    0.2005664
375480.0000000    0.1948698
375520.0000000    0.1885841
375560.0000000    0.1977623
375600.0000000    0.1887631
375640.0000000    0.1924970
375680.0000000    0.2043947
375720.0000000    0.1967018
375760.0000000    0.1950709
375800.0000000    0.1885272
375840.0000000    0.2120023
375880.0000000    0.1911045
375920.0000000    0.2137116
375960.0000000    0.2021780
376000.0000000    0.2200735
376040.0000000    0.2172100
376080.0000000    0.2059453
376120.0000000    0.2142452
376160.0000000    0.2078922
376200.0000000    0.2197760
376240.0000000    0.2093281
376280.0000000    0.2040580
376320.0000000    0.2069942
376360.0000000    0.2065908
376400.0000000    0.1967663
376440.0000000    0.2059393
376480.0000000    0.2021591
376520.0000000    0.2168684
376560.0000000    0.2172658
376600.0000000    0.2065369
376640.0000000    0.2134286
376680.0000000    0.2089049
376720.0000000    0.2087016
376760.0000000    0.1955123
376800.0000000    0.1913822
376840.0000000    0.2054990
376880.0000000    0.2024142
376920.0000000    0.2070395
376960.0000000    0.2054451
377000.0000000    0.2260749
377040.0000000    0.2209968
377080.0000000    0.2164677
377120.0000000    0.2166306
377160.0000000    0.2207770
377200.0000000    0.2094884
377240.0000000    0.2189868
377280.0000000    0.2032772
377320.0000000    0.2070740
377360.0000000    0.2085248
377400.0000000    0.1955443
377440.0000000    0.2035269
377480.0000000    0.1987706
377520.0000000    0.1973698
377560.0000000    0.2082846
377600.0000000    0.2033997
377640.0000000    0.2045444
377680.0000000    0.2182034
377720.0000000    0.2030539
377760.0000000    0.2033218
377800.0000000    0.1988543
377840.0000000    0.1897483
377880.0000000    0.2073176
377920.0000000    0.1945916
377960.0000000    0.1989364
378000.0000000    0.2012190
378040.0000000    0.2045639
378080.0000000    0.2216020
378120.0000000    0.2197884
378160.0000000    0.2218819
378200.0000000    0.2129792
378240.0000000    0.1985564
378280.0000000    0.2185644
378320.0000000    0.2177669
378360.0000000    0.2098327
378400.0000000    0.2076815
378440.0000000    0.2116391
378480.0000000    0.2149256
378520.0000000    0.2198420
378560.0000000    0.2126696
378600.0000000    0.2135976
378640.0000000    0.2248657
378680.0000000    0.2170606
378720.0000000    0.2108715
378760.0000000    0.2079016
378800.0000000    0.2118948
378840.0000000    0.2017138
378880.0000000    0.2102204
378920.0000000    0.2032229
378960.0000000    0.2093350
379000.0000000    0.2171034
379040.0000000    0.2256808
379080.0000000    0.2200808
379120.0000000    0.2211412
379160.0000000    0.2141621
379200.0000000    0.2061359
379240.0000000    0.2173589
379280.0000000    0.2177155
379320.0000000    0.2063394
379360.0000000    0.2174740
379400.0000000    0.2254248
379440.0000000    0.2200696
379480.0000000    0.2140788
379520.0000000    0.2143674
379560.0000000    0.2064337
379600.0000000    0.2095108
379640.0000000    0.1978191
379680.0000000    0.2022353
379720.0000000    0.2026109
379760.0000000    0.2013903
379800.0000000    0.2208275
379840.0000000    0.2236091
379880.0000000    0.2257308
379920.0000000    0.2184746
379960.0000000    0.2164365
380000.0000000    0.2109597
380040.0000000    0.2008357
380080.0000000    0.2170862
380120.0000000    0.1920404
380160.0000000    0.2046388
380200.0000000    0.2056696
380240.0000000    0.2149251
380280.0000000    0.2070040
380320.0000000    0.2166629
380360.0000000    0.2016558
380400.0000000    0.2061578
380440.0000000    0.2075599
380480.0000000    0.2007505
380520.0000000    0.1970520
380560.0000000    0.2126184
380600.0000000    0.2012205
380640.0000000    0.2063358
380680.0000000    0.2212007
380720.0000000    0.2239493
380760.0000000    0.2116322
380800.0000000    0.2179342
380840.0000000    0.2160489
380880.0000000    0.2070056
380920.0000000    0.2088102
380960.0000000    0.2038599
381000.0000000    0.1963995
381040.0000000    0.1997346
381080.0000000    0.2005106
381120.0000000    0.2078872
381160.0000000    0.2175885
381200.0000000    0.2153430
381240.0000000    0.2207907
381280.0000000    0.2190195
381320.0000000    0.2196378
381360.0000000    0.2156111
381400.0000000    0.2241610
381440.0000000    0.2075536
381480.0000000    0.2056259
381520.0000000    0.1941361
381560.0000000    0.1907390
381600.0000000    0.1836940
381640.0000000    0.1897500
381680.0000000    0.1937276
381720.0000000    0.1895527
381760.0000000    0.1935265
381800.0000000    0.1912023
381840.0000000    0.1962731
381880.0000000    0.2006265
381920.0000000    0.1930337
381960.0000000    0.2046610
382000.0000000    0.1969838
382040.0000000    0.2145578
382080.0000000    0.2161967
382120.0000000    0.2207380
382160.0000000    0.2015175
382200.0000000    0.2057492
382240.0000000    0.2091293
382280.0000000    0.2019269
382320.0000000    0.2043829
382360.0000000    0.1862187
382400.0000000    0.1901606
382440.0000000    0.1920721
382480.0000000    0.2021895
382520.0000000    0.2017007
382560.0000000    0.2098973
382600.0000000    0.2024307
382640.0000000    0.1987688
382680.0000000    0.2044592
382720.0000000    0.1916512
382760.0000000    0.2073350
382800.0000000    0.2155154
382840.0000000    0.1991976
382880.0000000    0.2067463
382920.0000000    0.2116803
382960.0000000    0.2012339
383000.0000000    0.2063690
383040.0000000    0.2078267
383080.0000000    0.2103988
383120.0000000    0.2148515
383160.0000000    0.2090729
383200.0000000    0.2038141
383240.0000000    0.1975753
383280.0000000    0.2066150
383320.0000000    0.2190081
383360.0000000    0.2176563
383400.0000000    0.2223276
383440.0000000    0.2168855
383480.0000000    0.2135778
383520.0000000    0.2116662
383560.0000000    0.2091129
383600.0000000    0.2243503
383640.0000000    0.2166295
383680.0000000    0.2230725
383720.0000000    0.2144677
383760.0000000    0.2246451
383800.0000000    0.2127722
383840.0000000    0.2140053
383880.0000000    0.2110031
383920.0000000    0.2108596
383960.0000000    0.2160372
384000.0000000    0.2137782
384040.0000000    0.2131607
384080.0000000    0.2048632
384120.0000000    0.2104371
384160.0000000    0.2125615
384200.0000000    0.2076835
384240.0000000    0.2122110
384280.0000000    0.2153702
384320.0000000    0.2139149
384360.0000000    0.2153864
384400.0000000    0.2071588
384440.0000000    0.2234909
384480.0000000    0.2236916
384520.0000000    0.2206041
384560.0000000    0.2215306
384600.0000000    0.2192401
384640.0000000    0.2227894
384680.0000000    0.2223566
384720.0000000    0.2078367
384760.0000000    0.2187869
384800.0000000    0.2076918
384840.0000000    0.2146285
384880.0000000    0.2064741
384920.0000000    0.2209926
384960.0000000    0.2162959
385000.0000000    0.2043685
385040.0000000    0.2097922
385080.0000000    0.2159319
385120.0000000    0.2079594
385160.0000000    0.2146692
385200.0000000    0.2059381
385240.0000000    0.2223423
385280.0000000    0.2293460
385320.0000000    0.2189598
385360.0000000    0.2041745
385400.0000000    0.2123468
385440.0000000    0.2157138
385480.0000000    0.2081857
385520.0000000    0.2093376
385560.0000000    0.2098764
385600.0000000    0.1997391
385640.0000000    0.2108274
385680.0000000    0.2196033
385720.0000000    0.2198171
385760.0000000    0.2146570
385800.0000000    0.2130019
385840.0000000    0.2215866
385880.0000000    0.2236533
385920.0000000    0.2099620
385960.0000000    0.2176234
386000.0000000    0.2221592
386040.0000000    0.2300213
386080.0000000    0.2193522
386120.0000000    0.2195556
386160.0000000    0.2260980
386200.0000000    0.2179357
386240.0000000    0.2176903
386280.0000000    0.2202786
386320.0000000    0.2114201
386360.0000000    0.2143884
386400.0000000    0.2187318
386440.0000000    0.2103788
386480.0000000    0.2080599
386520.0000000    0.2178860
386560.0000000    0.2113194
386600.0000000    0.2116813
386640.0000000    0.2131102
386680.0000000    0.2141746
386720.0000000    0.2048852
386760.0000000    0.2107605
386800.0000000    0.2009143
386840.0000000    0.2193381
386880.0000000    0.2191186
386920.0000000    0.1999468
386960.0000000    0.1991380
387000.0000000    0.1919041
387040.0000000    0.2076722
387080.0000000    0.1911180
387120.0000000    0.1938730
387160.0000000    0.1897490
387200.0000000    0.1910199
387240.0000000    0.2013450
387280.0000000    0.1977595
387320.0000000    0.1972165
387360.0000000    0.1956287
387400.0000000    0.1969571
387440.0000000    0.2006602
387480.0000000    0.1994275
387520.0000000    0.2191845
387560.0000000    0.2161869
387600.0000000    0.2120136
387640.0000000    0.1982305
387680.0000000    0.2090544
387720.0000000    0.2071820
387760.0000000    0.2158743
387800.0000000    0.1971921
387840.0000000    0.2087314
387880.0000000    0.2148039
387920.0000000    0.2085990
387960.0000000    0.2050643
388000.0000000    0.2068152
388040.0000000    0.1879950
388080.0000000    0.1972608
388120.0000000    0.1943737
388160.0000000    0.2065801
388200.0000000    0.2064384
388240.0000000    0.2130964
388280.0000000    0.2079605
388320.0000000    0.2061896
388360.0000000    0.2039247
388400.0000000    0.2118872
388440.0000000    0.2293282
388480.0000000    0.2087203
388520.0000000    0.2106105
388560.0000000    0.2040401
388600.0000000    0.1970234
388640.0000000    0.2064607
388680.0000000    0.1947369
388720.0000000    0.2006531
388760.0000000    0.2098378
388800.0000000    0.2174084
388840.0000000    0.2215435
388880.0000000    0.2187798
388920.0000000    0.2192933
388960.0000000    0.2033557
389000.0000000    0.2141696
389040.0000000    0.2077189
389080.0000000    0.2177706
389120.0000000    0.2209700
389160.0000000    0.2257782
389200.0000000    0.2258279
389240.0000000    0.2071016
389280.0000000    0.2218238
389320.0000000    0.2195814
389360.0000000    0.1952158
389400.0000000    0.2029418
389440.0000000    0.2074899
389480.0000000    0.2055706
389520.0000000    0.2098616
389560.0000000    0.2058176
389600.0000000    0.1974469
389640.0000000    0.2101236
389680.0000000    0.2036362
389720.0000000    0.2011770
389760.0000000    0.1903495
389800.0000000    0.2104685
389840.0000000    0.2074443
389880.0000000    0.2046117
389920.0000000    0.1901162
389960.0000000    0.1982705
390000.0000000    0.2037639
390040.0000000    0.1950238
390080.0000000    0.1902334
390120.0000000    0.2041290
390160.0000000    0.2012126
390200.0000000    0.1950589
390240.0000000    0.1989784
390280.0000000    0.2065169
390320.0000000    0.1989600
390360.0000000    0.1959626
390400.0000000    0.1987166
390440.0000000    0.1930757
390480.0000000    0.2125983
390520.0000000    0.2149617
390560.0000000    0.2244249
390600.0000000    0.2166657
390640.0000000    0.2028624
390680.0000000    0.1991431
390720.0000000    0.2035052
390760.0000000    0.1938170
390800.0000000    0.2011869
390840.0000000    0.1937722
390880.0000000    0.2057449
390920.0000000    0.1856533
390960.0000000    0.1967406
391000.0000000    0.2184567
391040.0000000    0.2021028
391080.0000000    0.1907919
391120.0000000    0.1899326
391160.0000000    0.2017103
391200.0000000    0.1917285
391240.0000000    0.1865654
391280.0000000    0.1899455
391320.0000000    0.1975507
391360.0000000    0.2138445
391400.0000000    0.1987437
391440.0000000    0.1966288
391480.0000000    0.1926616
391520.0000000    0.1979528
391560.0000000    0.2106207
391600.0000000    0.2091200
391640.0000000    0.2118819
391680.0000000    0.1952572
391720.0000000    0.2131109
391760.0000000    0.1963468
391800.0000000    0.2026234
391840.0000000    0.1972131
391880.0000000    0.1936871
391920.0000000    0.1933920
391960.0000000    0.1938727
392000.0000000    0.1914925
392040.0000000    0.1922215
392080.0000000    0.2062996
392120.0000000    0.2066739
392160.0000000    0.2026109
392200.0000000    0.1994672
392240.0000000    0.2096874
392280.0000000    0.2143397
392320.0000000    0.2152692
392360.0000000    0.2053847
392400.0000000    0.2176508
392440.0000000    0.2257781
392480.0000000    0.2222743
392520.0000000    0.2063965
392560.0000000    0.1929419
392600.0000000    0.2073447
392640.0000000    0.2138419
392680.0000000    0.1991225
392720.0000000    0.1833112
392760.0000000    0.2110662
392800.0000000    0.2069265
392840.0000000    0.2113220
392880.0000000    0.2086076
392920.0000000    0.2174533
392960.0000000    0.2095041
393000.0000000    0.2103535
393040.0000000    0.1990451
393080.0000000    0.2138164
393120.0000000    0.2071248
393160.0000000    0.2062370
393200.0000000    0.2109188
393240.0000000    0.2023339
393280.0000000    0.2211363
393320.0000000    0.1988324
393360.0000000    0.1968856
393400.0000000    0.2065449
393440.0000000    0.1951953
393480.0000000    0.2075066
393520.0000000    0.2068787
393560.0000000    0.1976908
393600.0000000    0.1955554
393640.0000000    0.2006188
393680.0000000    0.1965879
393720.0000000    0.2126436
393760.0000000    0.2070542
393800.0000000    0.2065457
393840.0000000    0.1889352
393880.0000000    0.1901440
393920.0000000    0.1936757
393960.0000000    0.1979435
394000.0000000    0.1936601
394040.0000000    0.1985567
394080.0000000    0.1903464
394120.0000000    0.1994781
394160.0000000    0.1977887
394200.0000000    0.2035247
394240.0000000    0.2056181
394280.0000000    0.1949904
394320.0000000    0.2140274
394360.0000000    0.1990325
394400.0000000    0.2029759
394440.0000000    0.1930177
394480.0000000    0.2005055
394520.0000000    0.1899068
394560.0000000    0.1929295
394600.0000000    0.1966441
394640.0000000    0.1900952
394680.0000000    0.1924259
394720.0000000    0.1863220
394760.0000000    0.1979329
394800.0000000    0.2077272
394840.0000000    0.2093308
394880.0000000    0.2050352
394920.0000000    0.1946354
394960.0000000    0.1960487
395000.0000000    0.1979973
395040.0000000    0.2016143
395080.0000000    0.1943409
395120.0000000    0.1953103
395160.0000000    0.1945440
395200.0000000    0.2011411
395240.0000000    0.1949339
395280.0000000    0.1918574
395320.0000000    0.1846857
395360.0000000    0.1815915
395400.0000000    0.1845215
395440.0000000    0.1952001
395480.0000000    0.2107041
395520.0000000    0.1917185
395560.0000000    0.1896809
395600.0000000    0.1897576
395640.0000000    0.1918788
395680.0000000    0.1903710
395720.0000000    0.1976802
395760.0000000    0.2024072
395800.0000000    0.1968456
395840.0000000    0.1971903
395880.0000000    0.2058737
395920.0000000    0.1942385
395960.0000000    0.2002064
396000.0000000    0.2021648
396040.0000000    0.2079097
396080.0000000    0.2030934
396120.0000000    0.2073018
396160.0000000    0.1990954
396200.0000000    0.2114405
396240.0000000    0.2141244
396280.0000000    0.2047390
396320.0000000    0.2098191
396360.0000000    0.1971284
396400.0000000    0.2011194
396440.0000000    0.1994607
396480.0000000    0.1948270
396520.0000000    0.1949185
396560.0000000    0.1986078
396600.0000000    0.1976170
396640.0000000    0.2005662
396680.0000000    0.2128652
396720.0000000    0.2173054
396760.0000000    0.2133346
396800.0000000    0.2024587
396840.0000000    0.2099108
396880.0000000    0.2114635
396920.0000000    0.2153397
396960.0000000    0.2123993
397000.0000000    0.2107379
397040.0000000    0.2226233
397080.0000000    0.2021187
397120.0000000    0.2130042
397160.0000000    0.2091127
397200.0000000    0.2013748
397240.0000000    0.2098571
397280.0000000    0.1979563
397320.0000000    0.1984509
397360.0000000    0.2019898
397400.0000000    0.2025797
397440.0000000    0.2018725
397480.0000000    0.1895073
397520.0000000    0.2086609
397560.0000000    0.2106711
397600.0000000    0.2209045
397640.0000000    0.2141498
397680.0000000    0.2088920
397720.0000000    0.2021049
397760.0000000    0.1998895
397800.0000000    0.1957490
397840.0000000    0.1993322
397880.0000000    0.1841081
397920.0000000    0.1955040
397960.0000000    0.1971255
398000.0000000    0.1953700
398040.0000000    0.1986822
398080.0000000    0.1897703
398120.0000000    0.1963869
398160.0000000    0.2061899
398200.0000000    0.1967960
398240.0000000    0.1887835
398280.0000000    0.1907065
398320.0000000    0.1915679
398360.0000000    0.1920404
398400.0000000    0.1930398
398440.0000000    0.1956860
398480.0000000    0.1906227
398520.0000000    0.1929616
398560.0000000    0.1956055
398600.0000000    0.1957723
398640.0000000    0.2017507
398680.0000000    0.2045105
398720.0000000    0.1939514
398760.0000000    0.1990575
398800.0000000    0.1942413
398840.0000000    0.1948236
398880.0000000    0.1929304
398920.0000000    0.2009816
398960.0000000    0.1979862
399000.0000000    0.1986885
399040.0000000    0.1969799
399080.0000000    0.2014510
399120.0000000    0.1905298
399160.0000000    0.1903924
399200.0000000    0.1854370
399240.0000000    0.1971433
399280.0000000    0.2095529
399320.0000000    0.2032296
399360.0000000    0.2022649
399400.0000000    0.2044498
399440.0000000    0.2096140
399480.0000000    0.1952365
399520.0000000    0.1865516
399560.0000000    0.1944459
399600.0000000    0.2057164
399640.0000000    0.2034128
399680.0000000    0.2013973
399720.0000000    0.1942869
399760.0000000    0.1774207
399800.0000000    0.1937404
399840.0000000    0.2049883
399880.0000000    0.1972913
399920.0000000    0.1848444
399960.0000000    0.1958906
400000.0000000    0.1969312
400040.0000000    0.1926042
400080.0000000    0.2127983
400120.0000000    0.2012486
400160.0000000    0.2077698
400200.0000000    0.2131885
400240.0000000    0.2037426
400280.0000000    0.2022799
400320.0000000    0.1924454
400360.0000000    0.2008722
400400.0000000    0.2046436
400440.0000000    0.1953715
400480.0000000    0.1881407
400520.0000000    0.2021107
400560.0000000    0.1975046
400600.0000000    0.2069424
400640.0000000    0.1931576
400680.0000000    0.2035408
400720.0000000    0.2063458
400760.0000000    0.2009267
400800.0000000    0.2164680
400840.0000000    0.2031219
400880.0000000    0.1968961
400920.0000000    0.1998628
400960.0000000    0.2049014
401000.0000000    0.1946801
401040.0000000    0.1964342
401080.0000000    0.2010751
401120.0000000    0.2005271
401160.0000000    0.1949901
401200.0000000    0.2023177
401240.0000000    0.2020696
401280.0000000    0.1946727
401320.0000000    0.1917265
401360.0000000    0.1921329
401400.0000000    0.2055437
401440.0000000    0.2048125
401480.0000000    0.1899899
401520.0000000    0.2053111
401560.0000000    0.2002053
401600.0000000    0.2089924
401640.0000000    0.1913035
401680.0000000    0.2061440
401720.0000000    0.2029521
401760.0000000    0.2114462
401800.0000000    0.2156887
401840.0000000    0.2076534
401880.0000000    0.2084877
401920.0000000    0.2114546
401960.0000000    0.2072480
402000.0000000    0.2027564
402040.0000000    0.2043948
402080.0000000    0.1997868
402120.0000000    0.2060514
402160.0000000    0.2105962
402200.0000000    0.2070258
402240.0000000    0.2126370
402280.0000000    0.2088038
402320.0000000    0.2161183
402360.0000000    0.1998929
402400.0000000    0.2065329
402440.0000000    0.2076329
402480.0000000    0.1980701
402520.0000000    0.2021617
402560.0000000    0.2036881
402600.0000000    0.1949020
402640.0000000    0.1918616
402680.0000000    0.1951231
402720.0000000    0.2097140
402760.0000000    0.2036473
402800.0000000    0.1995046
402840.0000000    0.2097033
402880.0000000    0.2082515
402920.0000000    0.2116038
402960.0000000    0.1924071
403000.0000000    0.2132764
403040.0000000    0.2017130
403080.0000000    0.2056770
403120.0000000    0.2046840
403160.0000000    0.2030570
403200.0000000    0.1979759
403240.0000000    0.1999807
403280.0000000    0.2045998
403320.0000000    0.2073868
403360.0000000    0.2006126
403400.0000000    0.2052739
403440.0000000    0.1922084
403480.0000000    0.1996522
403520.0000000    0.1836469
403560.0000000    0.2026970
403600.0000000    0.2021685
403640.0000000    0.1960152
403680.0000000    0.1956519
403720.0000000    0.2024027
403760.0000000    0.1990423
403800.0000000    0.1926922
403840.0000000    0.1921115
403880.0000000    0.1972242
403920.0000000    0.2010757
403960.0000000    0.2001733
404000.0000000    0.2139454
404040.0000000    0.1996148
404080.0000000    0.1912369
404120.0000000    0.2041904
404160.0000000    0.1976900
404200.0000000    0.1966243
404240.0000000    0.2160235
404280.0000000    0.2016560
404320.0000000    0.1990242
404360.0000000    0.1964980
404400.0000000    0.1947310
404440.0000000    0.1982390
404480.0000000    0.1892670
404520.0000000    0.2034597
404560.0000000    0.2066404
404600.0000000    0.2087336
404640.0000000    0.2023817
404680.0000000    0.1930827
404720.0000000    0.2054681
404760.0000000    0.2108750
404800.0000000    0.2038138
404840.0000000    0.2087435
404880.0000000    0.2057310
404920.0000000    0.2110915
404960.0000000    0.1952078
405000.0000000    0.2068102
405040.0000000    0.2055087
405080.0000000    0.2005509
405120.0000000    0.1999929
405160.0000000    0.1987665
405200.0000000    0.2001928
405240.0000000    0.1860361
405280.0000000    0.1933069
405320.0000000    0.1909600
405360.0000000    0.1938572
405400.0000000    0.1921232
405440.0000000    0.1961925
405480.0000000    0.1955103
405520.0000000    0.2137675
405560.0000000    0.2050128
405600.0000000    0.1987739
405640.0000000    0.1930780
405680.0000000    0.2071320
405720.0000000    0.2146309
405760.0000000    0.1989555
405800.0000000    0.2036831
405840.0000000    0.1970710
405880.0000000    0.2059002
405920.0000000    0.2109835
405960.0000000    0.2132025
406000.0000000    0.1990425
406040.0000000    0.2028232
406080.0000000    0.2075202
406120.0000000    0.2069477
406160.0000000    0.2030338
406200.0000000    0.1985494
406240.0000000    0.2039633
406280.0000000    0.1955636
406320.0000000    0.2135706
406360.0000000    0.2126207
406400.0000000    0.2022360
406440.0000000    0.2062221
406480.0000000    0.1970119
406520.0000000    0.2121779
406560.0000000    0.2128546
406600.0000000    0.2090369
406640.0000000    0.1809119
406680.0000000    0.2044260
406720.0000000    0.1931344
406760.0000000    0.2152272
406800.0000000    0.2160507
406840.0000000    0.2156158
406880.0000000    0.2069538
406920.0000000    0.2096882
406960.0000000    0.2200800
407000.0000000    0.2151055
407040.0000000    0.2062266
407080.0000000    0.2252301
407120.0000000    0.2127239
407160.0000000    0.2105589
407200.0000000    0.2171910
407240.0000000    0.2150771
407280.0000000    0.2187666
407320.0000000    0.2146921
407360.0000000    0.2118517
407400.0000000    0.2120645
407440.0000000    0.2129544
407480.0000000    0.2203525
407520.0000000    0.2134365
407560.0000000    0.2169575
407600.0000000    0.2087951
407640.0000000    0.2074886
407680.0000000    0.2086809
407720.0000000    0.2218029
407760.0000000    0.2121835
407800.0000000    0.2096677
407840.0000000    0.2124436
407880.0000000    0.2056161
407920.0000000    0.2107768
407960.0000000    0.2018263
408000.0000000    0.2167542
408040.0000000    0.2157859
408080.0000000    0.2153493
408120.0000000    0.2159206
408160.0000000    0.2193776
408200.0000000    0.2222620
408240.0000000    0.2135428
408280.0000000    0.2051998
408320.0000000    0.2036029
408360.0000000    0.1987085
408400.0000000    0.2310102
408440.0000000    0.2187135
408480.0000000    0.2161313
408520.0000000    0.2031804
408560.0000000    0.1982450
408600.0000000    0.1992049
408640.0000000    0.1991362
408680.0000000    0.1962335
408720.0000000    0.2023612
408760.0000000    0.2003112
408800.0000000    0.2058752
408840.0000000    0.2138837
408880.0000000    0.2028318
408920.0000000    0.2014196
408960.0000000    0.2011506
409000.0000000    0.2015951
409040.0000000    0.1979858
409080.0000000    0.2067531
409120.0000000    0.2200970
409160.0000000    0.2146745
409200.0000000    0.2048843
409240.0000000    0.2154083
409280.0000000    0.2145542
409320.0000000    0.2137280
409360.0000000    0.2166090
409400.0000000    0.2100758
409440.0000000    0.2241502
409480.0000000    0.2206816
409520.0000000    0.2037269
409560.0000000    0.2137429
409600.0000000    0.2165977
409640.0000000    0.2142296
409680.0000000    0.2106000
409720.0000000    0.2122024
409760.0000000    0.2167269
409800.0000000    0.2053023
409840.0000000    0.1969124
409880.0000000    0.2118750
409920.0000000    0.2165248
409960.0000000    0.2024918
410000.0000000    0.2042490
410040.0000000    0.2181990
410080.0000000    0.2114235
410120.0000000    0.2150362
410160.0000000    0.2155020
410200.0000000    0.2227093
410240.0000000    0.2181596
410280.0000000    0.2167341
410320.0000000    0.2200377
410360.0000000    0.2135740
410400.0000000    0.2098716
410440.0000000    0.2162819
410480.0000000    0.2132139
410520.0000000    0.2036861
410560.0000000    0.2041151
410600.0000000    0.2086810
410640.0000000    0.2057064
410680.0000000    0.2123874
410720.0000000    0.2012949
410760.0000000    0.2027649
410800.0000000    0.2048288
410840.0000000    0.2122774
410880.0000000    0.2131022
410920.0000000    0.2036287
410960.0000000    0.2115379
411000.0000000    0.2029269
411040.0000000    0.2045045
411080.0000000    0.1989591
411120.0000000    0.2005698
411160.0000000    0.2003956
411200.0000000    0.2023507
411240.0000000    0.2133391
411280.0000000    0.2078902
411320.0000000    0.2010812
411360.0000000    0.2088171
411400.0000000    0.2084025
411440.0000000    0.2111923
411480.0000000    0.2027806
411520.0000000    0.2144552
411560.0000000    0.2049958
411600.0000000    0.2080101
411640.0000000    0.2170662
411680.0000000    0.2109935
411720.0000000    0.2177216
411760.0000000    0.2074652
411800.0000000    0.2190674
411840.0000000    0.2183974
411880.0000000    0.2062800
411920.0000000    0.2175198
411960.0000000    0.2146555
412000.0000000    0.2054773
412040.0000000    0.2184841
412080.0000000    0.2128822
412120.0000000    0.2177168
412160.0000000    0.2136700
412200.0000000    0.2134124
412240.0000000    0.2170983
412280.0000000    0.2204940
412320.0000000    0.2024458
412360.0000000    0.2118496
412400.0000000    0.2110309
412440.0000000    0.2128493
412480.0000000    0.2101932
412520.0000000    0.2100088
412560.0000000    0.2158412
412600.0000000    0.2147133
412640.0000000    0.2147243
412680.0000000    0.2203189
412720.0000000    0.2106164
412760.0000000    0.2095395
412800.0000000    0.2134438
412840.0000000    0.2155589
412880.0000000    0.2060575
412920.0000000    0.2088407
412960.0000000    0.2166435
413000.0000000    0.2164378
413040.0000000    0.2126881
413080.0000000    0.2028302
413120.0000000    0.2055820
413160.0000000    0.2087519
413200.0000000    0.2271585
413240.0000000    0.2187361
413280.0000000    0.2183320
413320.0000000    0.2147723
413360.0000000    0.2118222
413400.0000000    0.2090061
413440.0000000    0.2147906
413480.0000000    0.2226202
413520.0000000    0.2079681
413560.0000000    0.2030476
413600.0000000    0.2068992
413640.0000000    0.2095950
413680.0000000    0.2077255
413720.0000000    0.1978500
413760.0000000    0.2213889
413800.0000000    0.2142203
413840.0000000    0.2086335
413880.0000000    0.1901225
413920.0000000    0.1963113
413960.0000000    0.1965809
414000.0000000    0.2009386
414040.0000000    0.2132426
414080.0000000    0.2189718
414120.0000000    0.1994931
414160.0000000    0.2014144
414200.0000000    0.1959329
414240.0000000    0.2137775
414280.0000000    0.2076998
414320.0000000    0.2120830
414360.0000000    0.2162457
414400.0000000    0.2247252
414440.0000000    0.2079880
414480.0000000    0.2123359
414520.0000000    0.2185633
414560.0000000    0.2078271
414600.0000000    0.2185200
414640.0000000    0.2219274
414680.0000000    0.2233020
414720.0000000    0.2197779
414760.0000000    0.2090280
414800.0000000    0.1994068
414840.0000000    0.2077726
414880.0000000    0.2225791
414920.0000000    0.2112732
414960.0000000    0.2138231
415000.0000000    0.2062854
415040.0000000    0.2009867
415080.0000000    0.2085006
415120.0000000    0.2152123
415160.0000000    0.2097063
415200.0000000    0.2063160
415240.0000000    0.2271185
415280.0000000    0.2140152
415320.0000000    0.2212699
415360.0000000    0.2137834
415400.0000000    0.2099109
415440.0000000    0.2026285
415480.0000000    0.2069779
415520.0000000    0.2111312
415560.0000000    0.2204940
415600.0000000    0.2161808
415640.0000000    0.2176663
415680.0000000    0.2170044
415720.0000000    0.2043675
415760.0000000    0.2022149
415800.0000000    0.1899612
415840.0000000    0.2057629
415880.0000000    0.2076870
415920.0000000    0.2177016
415960.0000000    0.2022993
416000.0000000    0.2159276
416040.0000000    0.2130187
416080.0000000    0.2088128
416120.0000000    0.1987165
416160.0000000    0.1997610
416200.0000000    0.1886771
416240.0000000    0.2040042
416280.0000000    0.2124146
416320.0000000    0.2030749
416360.0000000    0.2067072
416400.0000000    0.2040047
416440.0000000    0.2069183
416480.0000000    0.2145166
416520.0000000    0.2054835
416560.0000000    0.2019024
416600.0000000    0.2157209
416640.0000000    0.2109877
416680.0000000    0.2006912
416720.0000000    0.2076200
416760.0000000    0.2192230
416800.0000000    0.2111303
416840.0000000    0.2062134
416880.0000000    0.2083250
416920.0000000    0.2008090
416960.0000000    0.2037197
417000.0000000    0.2192263
417040.0000000    0.2003702
417080.0000000    0.1999343
417120.0000000    0.2065008
417160.0000000    0.1946670
417200.0000000    0.2010026
417240.0000000    0.1934686
417280.0000000    0.2097530
417320.0000000    0.1965070
417360.0000000    0.1878173
417400.0000000    0.1969396
417440.0000000    0.1869757
417480.0000000    0.1825320
417520.0000000    0.1859360
417560.0000000    0.1924239
417600.0000000    0.1963347
417640.0000000    0.2055277
417680.0000000    0.2028751
417720.0000000    0.2102062
417760.0000000    0.2117243
417800.0000000    0.2014851
417840.0000000    0.2089631
417880.0000000    0.2082564
417920.0000000    0.2098992
417960.0000000    0.2118115
418000.0000000    0.2090936
418040.0000000    0.2080898
418080.0000000    0.2157506
418120.0000000    0.2135656
418160.0000000    0.2111226
418200.0000000    0.2057913
418240.0000000    0.1984492
418280.0000000    0.1885442
418320.0000000    0.2013150
418360.0000000    0.2065752
418400.0000000    0.2058242
418440.0000000    0.1908301
418480.0000000    0.1985857
418520.0000000    0.2142444
418560.0000000    0.2058575
418600.0000000    0.2027806
418640.0000000    0.2058281
418680.0000000    0.2138040
418720.0000000    0.1928739
418760.0000000    0.1837592
418800.0000000    0.2051169
418840.0000000    0.1948933
418880.0000000    0.2013616
418920.0000000    0.2190128
418960.0000000    0.2118171
419000.0000000    0.1932675
419040.0000000    0.2079723
419080.0000000    0.1974216
419120.0000000    0.2039658
419160.0000000    0.1996641
419200.0000000    0.2059098
419240.0000000    0.2120519
419280.0000000    0.2009971
419320.0000000    0.2146384
419360.0000000    0.2056110
419400.0000000    0.1932447
419440.0000000    0.1980708
419480.0000000    0.2110477
419520.0000000    0.2131959
419560.0000000    0.2022807
419600.0000000    0.2080860
419640.0000000    0.1909026
419680.0000000    0.2119937
419720.0000000    0.2123931
419760.0000000    0.2113400
419800.0000000    0.1938636
419840.0000000    0.2055736
419880.0000000    0.1997696
419920.0000000    0.1937786
419960.0000000    0.2009289
420000.0000000    0.2062460
420040.0000000    0.2029874
420080.0000000    0.2049329
420120.0000000    0.1912161
420160.0000000    0.2057241
420200.0000000    0.1896683
420240.0000000    0.1992054
420280.0000000    0.1931325
420320.0000000    0.1887007
420360.0000000    0.1942823
420400.0000000    0.1964922
420440.0000000    0.1974365
420480.0000000    0.2046621
420520.0000000    0.1953593
420560.0000000    0.1973633
420600.0000000    0.2002154
420640.0000000    0.2009690
420680.0000000    0.1951979
420720.0000000    0.1959560
420760.0000000    0.2022614
420800.0000000    0.2090689
420840.0000000    0.1963616
420880.0000000    0.2033575
420920.0000000    0.2001704
420960.0000000    0.2069144
421000.0000000    0.1915171
421040.0000000    0.2013599
421080.0000000    0.1953519
421120.0000000    0.2057645
421160.0000000    0.1973267
421200.0000000    0.2066026
421240.0000000    0.2056345
421280.0000000    0.2062353
421320.0000000    0.2066157
421360.0000000    0.2004257
421400.0000000    0.2082964
421440.0000000    0.2030455
421480.0000000    0.2067694
421520.0000000    0.1975410
421560.0000000    0.2054972
421600.0000000    0.1956739
421640.0000000    0.2027671
421680.0000000    0.1955484
421720.0000000    0.2052152
421760.0000000    0.2015490
421800.0000000    0.2164438
421840.0000000    0.2077317
421880.0000000    0.2060144
421920.0000000    0.2072676
421960.0000000    0.2111954
422000.0000000    0.2064879
422040.0000000    0.2000318
422080.0000000    0.2000050
422120.0000000    0.2077049
422160.0000000    0.1944320
422200.0000000    0.1953259
422240.0000000    0.1960577
422280.0000000    0.1887339
422320.0000000    0.2037632
422360.0000000    0.2001215
422400.0000000    0.2086604
422440.0000000    0.1987338
422480.0000000    0.2177288
422520.0000000    0.2120974
422560.0000000    0.2186287
422600.0000000    0.2150802
422640.0000000    0.1988279
422680.0000000    0.2070157
422720.0000000    0.2101870
422760.0000000    0.2125529
422800.0000000    0.2057177
422840.0000000    0.2092421
422880.0000000    0.1975440
422920.0000000    0.1974603
422960.0000000    0.2028454
423000.0000000    0.2061230
423040.0000000    0.1975250
423080.0000000    0.2068668
423120.0000000    0.2020510
423160.0000000    0.2150421
423200.0000000    0.2094452
423240.0000000    0.2046560
423280.0000000    0.1995955
423320.0000000    0.2063615
423360.0000000    0.2105702
423400.0000000    0.2143463
423440.0000000    0.2026361
423480.0000000    0.2073793
423520.0000000    0.2134907
423560.0000000    0.2150251
423600.0000000    0.2082133
423640.0000000    0.2116766
423680.0000000    0.2091455
423720.0000000    0.2061968
423760.0000000    0.2077522
423800.0000000    0.2048355
423840.0000000    0.2193871
423880.0000000    0.2119468
423920.0000000    0.2149518
423960.0000000    0.2190569
424000.0000000    0.2012748
424040.0000000    0.1935668
424080.0000000    0.1934793
424120.0000000    0.2015377
424160.0000000    0.1982713
424200.0000000    0.1939614
424240.0000000    0.1989875
424280.0000000    0.2009071
424320.0000000    0.2034077
424360.0000000    0.2072946
424400.0000000    0.1905877
424440.0000000    0.2016580
424480.0000000    0.1933949
424520.0000000    0.1917235
424560.0000000    0.1917839
424600.0000000    0.1993530
424640.0000000    0.1932970
424680.0000000    0.1866217
424720.0000000    0.2057792
424760.0000000    0.1854810
424800.0000000    0.1963614
424840.0000000    0.1898986
424880.0000000    0.1921635
424920.0000000    0.1912454
424960.0000000    0.2043234
425000.0000000    0.2055075
425040.0000000    0.1959115
425080.0000000    0.1945128
425120.0000000    0.2031722
425160.0000000    0.2001100
425200.0000000    0.2000634
425240.0000000    0.2037234
425280.0000000    0.2017509
425320.0000000    0.2064388
425360.0000000    0.1960375
425400.0000000    0.1972315
425440.0000000    0.2099740
425480.0000000    0.2074986
425520.0000000    0.1971526
425560.0000000    0.1966422
425600.0000000    0.2060452
425640.0000000    0.2067219
425680.0000000    0.2055031
425720.0000000    0.2036261
425760.0000000    0.2031105
425800.0000000    0.1989062
425840.0000000    0.2025359
425880.0000000    0.1986189
425920.0000000    0.2004789
425960.0000000    0.1980223
426000.0000000    0.1925732
426040.0000000    0.2066895
426080.0000000    0.2017503
426120.0000000    0.2059441
426160.0000000    0.2001110
426200.0000000    0.2037350
426240.0000000    0.2002825
426280.0000000    0.1963102
426320.0000000    0.2106663
426360.0000000    0.2101424
426400.0000000    0.2102649
426440.0000000    0.2101578
426480.0000000    0.2120057
426520.0000000    0.2100663
426560.0000000    0.2147118
426600.0000000    0.1982901
426640.0000000    0.1986256
426680.0000000    0.2060687
426720.0000000    0.2095343
426760.0000000    0.1983776
426800.0000000    0.2093020
426840.0000000    0.2063550
426880.0000000    0.2007114
426920.0000000    0.2094458
426960.0000000    0.2070247
427000.0000000    0.1988530
427040.0000000    0.2074928
427080.0000000    0.1911663
427120.0000000    0.1962608
427160.0000000    0.1988897
427200.0000000    0.2033689
427240.0000000    0.2057466
427280.0000000    0.2023448
427320.0000000    0.2010663
427360.0000000    0.2203368
427400.0000000    0.2144990
427440.0000000    0.2028574
427480.0000000    0.2126134
427520.0000000    0.1972694
427560.0000000    0.2100777
427600.0000000    0.2089405
427640.0000000    0.2133321
427680.0000000    0.2078716
427720.0000000    0.2061365
427760.0000000    0.2109168
427800.0000000    0.2080400
427840.0000000    0.2050941
427880.0000000    0.2112174
427920.0000000    0.2043550
427960.0000000    0.2025393
428000.0000000    0.2304181
428040.0000000    0.2197131
428080.0000000    0.2122045
428120.0000000    0.2042629
428160.0000000    0.2131006
428200.0000000    0.2060421
428240.0000000    0.2059637
428280.0000000    0.2036566
428320.0000000    0.2057121
428360.0000000    0.2150289
428400.0000000    0.2119608
428440.0000000    0.2205073
428480.0000000    0.2072705
428520.0000000    0.2010741
428560.0000000    0.2195916
428600.0000000    0.2111987
428640.0000000    0.2049002
428680.0000000    0.2051886
428720.0000000    0.2026517
428760.0000000    0.1995838
428800.0000000    0.2033815
428840.0000000    0.2010095
428880.0000000    0.1972924
428920.0000000    0.2020009
428960.0000000    0.2132029
429000.0000000    0.2005894
429040.0000000    0.2074766
429080.0000000    0.2044476
429120.0000000    0.2018505
429160.0000000    0.2017797
429200.0000000    0.2087683
429240.0000000    0.2015505
429280.0000000    0.1922595
429320.0000000    0.2052685
429360.0000000    0.2089083
429400.0000000    0.2135216
429440.0000000    0.2133499
429480.0000000    0.2171901
429520.0000000    0.2101391
429560.0000000    0.1989005
429600.0000000    0.2122060
429640.0000000    0.2062007
429680.0000000    0.2138128
429720.0000000    0.2169966
429760.0000000    0.2090216
429800.0000000    0.2050281
429840.0000000    0.2073012
429880.0000000    0.2083544
429920.0000000    0.2098962
429960.0000000    0.2056690
430000.0000000    0.2119834
430040.0000000    0.2131625
430080.0000000    0.2078515
430120.0000000    0.2020609
430160.0000000    0.2051728
430200.0000000    0.2121771
430240.0000000    0.2091348
430280.0000000    0.2154520
430320.0000000    0.2044613
430360.0000000    0.2108600
430400.0000000    0.2089453
430440.0000000    0.2092070
430480.0000000    0.2146844
430520.0000000    0.2168872
430560.0000000    0.2093104
430600.0000000    0.2140270
430640.0000000    0.2114550
430680.0000000    0.2103947
430720.0000000    0.2067764
430760.0000000    0.2117866
430800.0000000    0.2150949
430840.0000000    0.2090682
430880.0000000    0.2242847
430920.0000000    0.2164815
430960.0000000    0.2102472
431000.0000000    0.2183300
431040.0000000    0.2167867
431080.0000000    0.2070755
431120.0000000    0.2102175
431160.0000000    0.2067172
431200.0000000    0.2042768
431240.0000000    0.2069908
431280.0000000    0.2110036
431320.0000000    0.2050954
431360.0000000    0.2014794
431400.0000000    0.2130461
431440.0000000    0.2021362
431480.0000000    0.2048541
431520.0000000    0.2062614
431560.0000000    0.2065679
431600.0000000    0.2144341
431640.0000000    0.2327011
431680.0000000    0.2067198
431720.0000000    0.2065055
431760.0000000    0.2080679
431800.0000000    0.2108170
431840.0000000    0.2124165
431880.0000000    0.2086011
431920.0000000    0.2113760
431960.0000000    0.2161638
432000.0000000    0.2116371
432040.0000000    0.2052482
432080.0000000    0.2172210
432120.0000000    0.2103976
432160.0000000    0.2155705
432200.0000000    0.2033682
432240.0000000    0.2098111
432280.0000000    0.2177043
432320.0000000    0.2220182
432360.0000000    0.2000136
432400.0000000    0.2065332
432440.0000000    0.2010562
432480.0000000    0.1950421
432520.0000000    0.2101784
432560.0000000    0.2170372
432600.0000000    0.2193315
432640.0000000    0.2172132
432680.0000000    0.2192308
432720.0000000    0.2190737
432760.0000000    0.2221082
432800.0000000    0.2251878
432840.0000000    0.2209208
432880.0000000    0.2285256
432920.0000000    0.2321861
432960.0000000    0.2274062
433000.0000000    0.2222821
433040.0000000    0.2285012
433080.0000000    0.2253488
433120.0000000    0.2334540
433160.0000000    0.2215074
433200.0000000    0.2226370
433240.0000000    0.2212417
433280.0000000    0.2218559
433320.0000000    0.2113390
433360.0000000    0.2057402
433400.0000000    0.2149067
433440.0000000    0.2125303
433480.0000000    0.2267015
433520.0000000    0.2186797
433560.0000000    0.2261346
433600.0000000    0.2210566
433640.0000000    0.2096982
433680.0000000    0.2157490
433720.0000000    0.2175879
433760.0000000    0.2062401
433800.0000000    0.2172377
433840.0000000    0.2199421
433880.0000000    0.2251128
433920.0000000    0.2141744
433960.0000000    0.2155983
434000.0000000    0.2133498
434040.0000000    0.2084013
434080.0000000    0.2297270
434120.0000000    0.2166381
434160.0000000    0.2267846
434200.0000000    0.2156656
434240.0000000    0.2162786
434280.0000000    0.2258582
434320.0000000    0.2229622
434360.0000000    0.2037342
434400.0000000    0.2079536
434440.0000000    0.2204534
434480.0000000    0.2304546
434520.0000000    0.2166691
434560.0000000    0.2134128
434600.0000000    0.2182862
434640.0000000    0.2164086
434680.0000000    0.2223942
434720.0000000    0.2160913
434760.0000000    0.2285339
434800.0000000    0.2149364
434840.0000000    0.2216227
434880.0000000    0.2097956
434920.0000000    0.2177447
434960.0000000    0.2135137
435000.0000000    0.2154610
435040.0000000    0.2162757
435080.0000000    0.2101276
435120.0000000    0.2150395
435160.0000000    0.2228191
435200.0000000    0.2167373
435240.0000000    0.2198049
435280.0000000    0.2163069
435320.0000000    0.2168419
435360.0000000    0.2255365
435400.0000000    0.2178498
435440.0000000    0.2246191
435480.0000000    0.2214636
435520.0000000    0.2182157
435560.0000000    0.2120216
435600.0000000    0.2258722
435640.0000000    0.2304747
435680.0000000    0.2053464
435720.0000000    0.2179161
435760.0000000    0.2136010
435800.0000000    0.2085988
435840.0000000    0.2086520
435880.0000000    0.2089578
435920.0000000    0.2029873
435960.0000000    0.2034780
436000.0000000    0.2169813
436040.0000000    0.2177617
436080.0000000    0.2096234
436120.0000000    0.2117227
436160.0000000    0.2106746
436200.0000000    0.1991705
436240.0000000    0.2124991
436280.0000000    0.2161296
436320.0000000    0.2034530
436360.0000000    0.1984007
436400.0000000    0.2082422
436440.0000000    0.2042651
436480.0000000    0.2127456
436520.0000000    0.2003321
436560.0000000    0.2094527
436600.0000000    0.2031654
436640.0000000    0.2079704
436680.0000000    0.2089364
436720.0000000    0.2119981
436760.0000000    0.2201636
436800.0000000    0.2111354
436840.0000000    0.2092483
436880.0000000    0.2107313
436920.0000000    0.2010589
436960.0000000    0.2049108
437000.0000000    0.1967195
437040.0000000    0.2139710
437080.0000000    0.2129590
437120.0000000    0.2008874
437160.0000000    0.2118713
437200.0000000    0.2122907
437240.0000000    0.2108973
437280.0000000    0.2089493
437320.0000000    0.2108931
437360.0000000    0.2088031
437400.0000000    0.2071482
437440.0000000    0.2009457
437480.0000000    0.1950138
437520.0000000    0.2029651
437560.0000000    0.2155573
437600.0000000    0.2156503
437640.0000000    0.1994368
437680.0000000    0.2116684
437720.0000000    0.2070433
437760.0000000    0.1996355
437800.0000000    0.2108622
437840.0000000    0.2152162
437880.0000000    0.2046872
437920.0000000    0.2051893
437960.0000000    0.2115788
438000.0000000    0.2065058
438040.0000000    0.2116825
438080.0000000    0.2099005
438120.0000000    0.2180957
438160.0000000    0.1946400
438200.0000000    0.1988811
438240.0000000    0.2013701
438280.0000000    0.1953482
438320.0000000    0.2053771
438360.0000000    0.2017012
438400.0000000    0.1871240
438440.0000000    0.1969604
438480.0000000    0.2012497
438520.0000000    0.1901871
438560.0000000    0.1976239
438600.0000000    0.2065084
438640.0000000    0.2107658
438680.0000000    0.2110045
438720.0000000    0.2098785
438760.0000000    0.2035904
438800.0000000    0.2035964
438840.0000000    0.2191866
438880.0000000    0.2210463
438920.0000000    0.2066056
438960.0000000    0.2157808
439000.0000000    0.2109848
439040.0000000    0.1996649
439080.0000000    0.1930844
439120.0000000    0.2022756
439160.0000000    0.2070466
439200.0000000    0.2129108
439240.0000000    0.2154361
439280.0000000    0.2219595
439320.0000000    0.2281680
439360.0000000    0.2241380
439400.0000000    0.2253747
439440.0000000    0.2175805
439480.0000000    0.2031875
439520.0000000    0.2064387
439560.0000000    0.2099719
439600.0000000    0.2167341
439640.0000000    0.2121191
439680.0000000    0.2168541
439720.0000000    0.2150000
439760.0000000    0.2210167
439800.0000000    0.2070606
439840.0000000    0.2151280
439880.0000000    0.2065298
439920.0000000    0.2262253
439960.0000000    0.2163130
440000.0000000    0.2198545
440040.0000000    0.2254260
440080.0000000    0.2204471
440120.0000000    0.2254859
440160.0000000    0.2170844
440200.0000000    0.2168606
440240.0000000    0.2054478
440280.0000000    0.2174525
440320.0000000    0.2138592
440360.0000000    0.2099115
440400.0000000    0.2053317
440440.0000000    0.2043650
440480.0000000    0.2201661
440520.0000000    0.2118042
440560.0000000    0.1988382
440600.0000000    0.1977277
440640.0000000    0.2077074
440680.0000000    0.2035181
440720.0000000    0.2081991
440760.0000000    0.1922885
440800.0000000    0.2086647
440840.0000000    0.2064508
440880.0000000    0.2093115
440920.0000000    0.2080379
440960.0000000    0.2100034
441000.0000000    0.2092963
441040.0000000    0.2191343
441080.0000000    0.2203743
441120.0000000    0.2169533
441160.0000000    0.2120908
441200.0000000    0.2191163
441240.0000000    0.2053973
441280.0000000    0.2116002
441320.0000000    0.2079974
441360.0000000    0.2057099
441400.0000000    0.2095007
441440.0000000    0.1972100
441480.0000000    0.2030705
441520.0000000    0.2139083
441560.0000000    0.2251363
441600.0000000    0.2166999
441640.0000000    0.2160070
441680.0000000    0.2208187
441720.0000000    0.2182781
441760.0000000    0.2113125
441800.0000000    0.1969482
441840.0000000    0.1959024
441880.0000000    0.2104720
441920.0000000    0.2119341
441960.0000000    0.2016520
442000.0000000    0.2016885
442040.0000000    0.2040015
442080.0000000    0.2022905
442120.0000000    0.2030942
442160.0000000    0.2239401
442200.0000000    0.2055951
442240.0000000    0.2232815
442280.0000000    0.2129119
442320.0000000    0.2185953
442360.0000000    0.2022886
442400.0000000    0.2159758
442440.0000000    0.2144247
442480.0000000    0.2070418
442520.0000000    0.2055647
442560.0000000    0.2035162
442600.0000000    0.1937203
442640.0000000    0.1814176
442680.0000000    0.2062143
442720.0000000    0.2041743
442760.0000000    0.2241843
442800.0000000    0.2137166
442840.0000000    0.2084945
442880.0000000    0.2085814
442920.0000000    0.2134157
442960.0000000    0.2030580
443000.0000000    0.2009060
443040.0000000    0.2058564
443080.0000000    0.2140500
443120.0000000    0.2143150
443160.0000000    0.2044518
443200.0000000    0.2066410
443240.0000000    0.2085751
443280.0000000    0.2128092
443320.0000000    0.2171351
443360.0000000    0.2152178
443400.0000000    0.2218990
443440.0000000    0.2060987
443480.0000000    0.2187407
443520.0000000    0.2102384
443560.0000000    0.2186590
443600.0000000    0.2225800
443640.0000000    0.2244818
443680.0000000    0.2104634
443720.0000000    0.2116636
443760.0000000    0.2254455
443800.0000000    0.2171790
443840.0000000    0.2110305
443880.0000000    0.2186220
443920.0000000    0.1954178
443960.0000000    0.2052882
444000.0000000    0.2270899
444040.0000000    0.2199993
444080.0000000    0.2214987
444120.0000000    0.2152229
444160.0000000    0.2230752
444200.0000000    0.2207016
444240.0000000    0.2243808
444280.0000000    0.2090620
444320.0000000    0.2081470
444360.0000000    0.2093143
444400.0000000    0.2160839
444440.0000000    0.1975792
444480.0000000    0.2110437
444520.0000000    0.2137657
444560.0000000    0.2144948
444600.0000000    0.2181773
444640.0000000    0.2066841
444680.0000000    0.2026235
444720.0000000    0.2093842
444760.0000000    0.2122403
444800.0000000    0.2076490
444840.0000000    0.2089101
444880.0000000    0.2073126
444920.0000000    0.2072495
444960.0000000    0.2193558
445000.0000000    0.2220284
445040.0000000    0.2099916
445080.0000000    0.2113582
445120.0000000    0.2114838
445160.0000000    0.2244449
445200.0000000    0.2000778
445240.0000000    0.2108442
445280.0000000    0.2194724
445320.0000000    0.2157486
445360.0000000    0.2122503
445400.0000000    0.2120610
445440.0000000    0.2197078
445480.0000000    0.2163959
445520.0000000    0.2204550
445560.0000000    0.2245981
445600.0000000    0.2092295
445640.0000000    0.2071521
445680.0000000    0.2104803
445720.0000000    0.2037796
445760.0000000    0.2192357
445800.0000000    0.2188141
445840.0000000    0.2181219
445880.0000000    0.2169995
445920.0000000    0.2103155
445960.0000000    0.2148456
446000.0000000    0.2294835
446040.0000000    0.2196026
446080.0000000    0.2112526
446120.0000000    0.2220543
446160.0000000    0.2240556
446200.0000000    0.2100677
446240.0000000    0.2182611
446280.0000000    0.2110414
446320.0000000    0.2106428
446360.0000000    0.2182198
446400.0000000    0.2210907
446440.0000000    0.2025717
446480.0000000    0.2141438
446520.0000000    0.2230577
446560.0000000    0.2224257
446600.0000000    0.2215659
446640.0000000    0.2195511
446680.0000000    0.2237529
446720.0000000    0.2149375
446760.0000000    0.2105117
446800.0000000    0.2116726
446840.0000000    0.2241085
446880.0000000    0.2170456
446920.0000000    0.2177562
446960.0000000    0.2191259
447000.0000000    0.2194905
447040.0000000    0.2104620
447080.0000000    0.2120778
447120.0000000    0.2101470
447160.0000000    0.2160276
447200.0000000    0.2074035
447240.0000000    0.2219859
447280.0000000    0.2121992
447320.0000000    0.2186494
447360.0000000    0.2135799
447400.0000000    0.2190697
447440.0000000    0.2144417
447480.0000000    0.2291950
447520.0000000    0.2120688
447560.0000000    0.2144194
447600.0000000    0.2123484
447640.0000000    0.2069169
447680.0000000    0.2141806
447720.0000000    0.2132150
447760.0000000    0.2226498
447800.0000000    0.2174038
447840.0000000    0.2210357
447880.0000000    0.2200763
447920.0000000    0.2101848
447960.0000000    0.2208501
448000.0000000    0.2254460
448040.0000000    0.2250003
448080.0000000    0.2174620
448120.0000000    0.2259763
448160.0000000    0.2251707
448200.0000000    0.2201764
448240.0000000    0.2147595
448280.0000000    0.2250178
448320.0000000    0.2171623
448360.0000000    0.2072123
448400.0000000    0.2187230
448440.0000000    0.2150944
448480.0000000    0.2194401
448520.0000000    0.2150022
448560.0000000    0.2171860
448600.0000000    0.2228016
448640.0000000    0.2144168
448680.0000000    0.2124521
448720.0000000    0.2149525
448760.0000000    0.2140305
448800.0000000    0.2156800
448840.0000000    0.2065841
448880.0000000    0.2188425
448920.0000000    0.2073671
448960.0000000    0.2180789
449000.0000000    0.2090759
449040.0000000    0.2190767
449080.0000000    0.2108004
449120.0000000    0.2185883
449160.0000000    0.2220921
449200.0000000    0.2225938
449240.0000000    0.2136295
449280.0000000    0.2078898
449320.0000000    0.2243201
449360.0000000    0.2284407
449400.0000000    0.2188772
449440.0000000    0.2186484
449480.0000000    0.2083036
449520.0000000    0.2331612
449560.0000000    0.2309192
449600.0000000    0.2143287
449640.0000000    0.2182913
449680.0000000    0.2246594
449720.0000000    0.2270340
449760.0000000    0.2206056
449800.0000000    0.2187312
449840.0000000    0.2165341
449880.0000000    0.2157711
449920.0000000    0.2056884
449960.0000000    0.2101784
450000.0000000    0.2135811
450040.0000000    0.2116364
450080.0000000    0.2127153
450120.0000000    0.2072351
450160.0000000    0.2106638
450200.0000000    0.2043048
450240.0000000    0.2118952
450280.0000000    0.2096871
450320.0000000    0.2258669
450360.0000000    0.2243190
450400.0000000    0.2325585
450440.0000000    0.2107366
450480.0000000    0.2131156
450520.0000000    0.2274293
450560.0000000    0.2118378
450600.0000000    0.2069962
450640.0000000    0.2233627
450680.0000000    0.2160080
450720.0000000    0.2104907
450760.0000000    0.2186115
450800.0000000    0.2050503
450840.0000000    0.2208375
450880.0000000    0.2077889
450920.0000000    0.2086805
450960.0000000    0.2176414
451000.0000000    0.2162381
451040.0000000    0.2136060
451080.0000000    0.2093789
451120.0000000    0.2164565
451160.0000000    0.2144919
451200.0000000    0.2200149
451240.0000000    0.2154913
451280.0000000    0.2248030
451320.0000000    0.2153861
451360.0000000    0.2194244
451400.0000000    0.2203854
451440.0000000    0.2215280
451480.0000000    0.2176532
451520.0000000    0.2200504
451560.0000000    0.2145433
451600.0000000    0.2122076
451640.0000000    0.2216714
451680.0000000    0.2130493
451720.0000000    0.2158134
451760.0000000    0.2122612
451800.0000000    0.2108041
451840.0000000    0.2088729
451880.0000000    0.2110520
451920.0000000    0.2135102
451960.0000000    0.2120262
452000.0000000    0.2199142
452040.0000000    0.2121919
452080.0000000    0.2280630
452120.0000000    0.2057908
452160.0000000    0.2124499
452200.0000000    0.2169048
452240.0000000    0.2214262
452280.0000000    0.2242177
452320.0000000    0.2091398
452360.0000000    0.2193402
452400.0000000    0.2164886
452440.0000000    0.2168405
452480.0000000    0.2226463
452520.0000000    0.2115277
452560.0000000    0.2144983
452600.0000000    0.2032726
452640.0000000    0.2153571
452680.0000000    0.2207693
452720.0000000    0.2163980
452760.0000000    0.2119638
452800.0000000    0.2207938
452840.0000000    0.2190839
452880.0000000    0.2288262
452920.0000000    0.2192692
452960.0000000    0.2157989
453000.0000000    0.2196302
453040.0000000    0.2239667
453080.0000000    0.2202637
453120.0000000    0.2227807
453160.0000000    0.2128041
453200.0000000    0.2096237
453240.0000000    0.2237936
453280.0000000    0.2093050
453320.0000000    0.2067704
453360.0000000    0.2125602
453400.0000000    0.2089203
453440.0000000    0.2150155
453480.0000000    0.2144632
453520.0000000    0.2280822
453560.0000000    0.2097564
453600.0000000    0.2315558
453640.0000000    0.2092142
453680.0000000    0.2174468
453720.0000000    0.2184300
453760.0000000    0.2242522
453800.0000000    0.2292088
453840.0000000    0.2267037
453880.0000000    0.2282825
453920.0000000    0.2223118
453960.0000000    0.2203027
454000.0000000    0.2242941
454040.0000000    0.2076340
454080.0000000    0.2125956
454120.0000000    0.2141286
454160.0000000    0.2222305
454200.0000000    0.2300748
454240.0000000    0.2068933
454280.0000000    0.2175122
454320.0000000    0.2135210
454360.0000000    0.2212778
454400.0000000    0.2211367
454440.0000000    0.2128573
454480.0000000    0.2208275
454520.0000000    0.2113404
454560.0000000    0.2240868
454600.0000000    0.2240263
454640.0000000    0.2143324
454680.0000000    0.2238985
454720.0000000    0.2248785
454760.0000000    0.2241131
454800.0000000    0.2233845
454840.0000000    0.2274293
454880.0000000    0.2077984
454920.0000000    0.2182936
454960.0000000    0.2094907
455000.0000000    0.2256668
455040.0000000    0.2110567
455080.0000000    0.2132558
455120.0000000    0.2056320
455160.0000000    0.2140922
455200.0000000    0.2177082
455240.0000000    0.2233021
455280.0000000    0.2067394
455320.0000000    0.2276822
455360.0000000    0.2046971
455400.0000000    0.2183934
455440.0000000    0.2119670
455480.0000000    0.2094009
455520.0000000    0.2131136
455560.0000000    0.2105254
455600.0000000    0.1913098
455640.0000000    0.2065291
455680.0000000    0.2083801
455720.0000000    0.2089645
455760.0000000    0.2217226
455800.0000000    0.2209830
455840.0000000    0.2059137
455880.0000000    0.2128694
455920.0000000    0.2232974
455960.0000000    0.2280350
456000.0000000    0.2205125
456040.0000000    0.2206448
456080.0000000    0.2140806
456120.0000000    0.2157934
456160.0000000    0.2191137
456200.0000000    0.2313580
456240.0000000    0.2161714
456280.0000000    0.2110910
456320.0000000    0.2152684
456360.0000000    0.2291554
456400.0000000    0.2197219
456440.0000000    0.2222001
456480.0000000    0.2151426
456520.0000000    0.2187564
456560.0000000    0.2179512
456600.0000000    0.2229947
456640.0000000    0.2301173
456680.0000000    0.2231150
456720.0000000    0.2211239
456760.0000000    0.2068698
456800.0000000    0.2096808
456840.0000000    0.2243367
456880.0000000    0.2229300
456920.0000000    0.2245498
456960.0000000    0.2069555
457000.0000000    0.2175049
457040.0000000    0.2143810
457080.0000000    0.2140141
457120.0000000    0.2101148
457160.0000000    0.2110551
457200.0000000    0.2198596
457240.0000000    0.2121592
457280.0000000    0.2093071
457320.0000000    0.2106376
457360.0000000    0.2247460
457400.0000000    0.2200656
457440.0000000    0.2181622
457480.0000000    0.2102547
457520.0000000    0.2228100
457560.0000000    0.2286404
457600.0000000    0.2149379
457640.0000000    0.2227000
457680.0000000    0.2235562
457720.0000000    0.2248490
457760.0000000    0.2170188
457800.0000000    0.2280735
457840.0000000    0.2117736
457880.0000000    0.2139906
457920.0000000    0.2222451
457960.0000000    0.2090339
458000.0000000    0.2125973
458040.0000000    0.2078874
458080.0000000    0.2210774
458120.0000000    0.2137263
458160.0000000    0.2131834
458200.0000000    0.2094038
458240.0000000    0.2140476
458280.0000000    0.2197709
458320.0000000    0.2134054
458360.0000000    0.2301933
458400.0000000    0.2249391
458440.0000000    0.2270106
458480.0000000    0.2088600
458520.0000000    0.2213799
458560.0000000    0.2139544
458600.0000000    0.2074452
458640.0000000    0.2241581
458680.0000000    0.2139143
458720.0000000    0.2118554
458760.0000000    0.2265460
458800.0000000    0.2272566
458840.0000000    0.2209727
458880.0000000    0.2131353
458920.0000000    0.2144885
458960.0000000    0.2151254
459000.0000000    0.2167618
459040.0000000    0.2079820
459080.0000000    0.2142545
459120.0000000    0.2096387
459160.0000000    0.2174729
459200.0000000    0.2171401
459240.0000000    0.2118604
459280.0000000    0.2136559
459320.0000000    0.2143523
459360.0000000    0.1947449
459400.0000000    0.2063180
459440.0000000    0.2059454
459480.0000000    0.2125181
459520.0000000    0.2067747
459560.0000000    0.2118500
459600.0000000    0.2092349
459640.0000000    0.2183342
459680.0000000    0.2105903
459720.0000000    0.2128544
459760.0000000    0.2192828
459800.0000000    0.2113303
459840.0000000    0.2194602
459880.0000000    0.2198321
459920.0000000    0.2014013
459960.0000000    0.2092522
460000.0000000    0.2095889
460040.0000000    0.2281397
460080.0000000    0.2329086
460120.0000000    0.2215379
460160.0000000    0.2077278
460200.0000000    0.2093825
460240.0000000    0.2166559
460280.0000000    0.2106482
460320.0000000    0.2128834
460360.0000000    0.2065782
460400.0000000    0.2139974
460440.0000000    0.2166830
460480.0000000    0.2208957
460520.0000000    0.2055706
460560.0000000    0.2028720
460600.0000000    0.2110860
460640.0000000    0.2165447
460680.0000000    0.2146388
460720.0000000    0.2245423
460760.0000000    0.2195959
460800.0000000    0.2243916
460840.0000000    0.2215264
460880.0000000    0.2222308
460920.0000000    0.2328605
460960.0000000    0.2227616
461000.0000000    0.2229582
461040.0000000    0.2344312
461080.0000000    0.2155631
461120.0000000    0.2261124
461160.0000000    0.2195535
461200.0000000    0.2124920
461240.0000000    0.2159299
461280.0000000    0.2244272
461320.0000000    0.2153837
461360.0000000    0.2119426
461400.0000000    0.2256244
461440.0000000    0.2216721
461480.0000000    0.2219577
461520.0000000    0.2077936
461560.0000000    0.2152701
461600.0000000    0.2179388
461640.0000000    0.2155825
461680.0000000    0.2177738
461720.0000000    0.2171644
461760.0000000    0.2078254
461800.0000000    0.2222661
461840.0000000    0.2217806
461880.0000000    0.2182945
461920.0000000    0.2199543
461960.0000000    0.2187749
462000.0000000    0.2121937
462040.0000000    0.1976672
462080.0000000    0.2216954
462120.0000000    0.2258197
462160.0000000    0.2229589
462200.0000000    0.2109947
462240.0000000    0.2232173
462280.0000000    0.2081285
462320.0000000    0.2084144
462360.0000000    0.2193897
462400.0000000    0.2249489
462440.0000000    0.2107860
462480.0000000    0.2116181
462520.0000000    0.2206700
462560.0000000    0.2155968
462600.0000000    0.2140712
462640.0000000    0.2122307
462680.0000000    0.2256377
462720.0000000    0.2238953
462760.0000000    0.2171963
462800.0000000    0.2271083
462840.0000000    0.2205302
462880.0000000    0.2239741
462920.0000000    0.2200927
462960.0000000    0.2207719
463000.0000000    0.2192004
463040.0000000    0.2239989
463080.0000000    0.2265704
463120.0000000    0.2280012
463160.0000000    0.2352521
463200.0000000    0.2235302
463240.0000000    0.2130659
463280.0000000    0.2107333
463320.0000000    0.2179391
463360.0000000    0.2113937
463400.0000000    0.2159013
463440.0000000    0.2233091
463480.0000000    0.2296365
463520.0000000    0.2187030
463560.0000000    0.2146304
463600.0000000    0.2261245
463640.0000000    0.2243601
463680.0000000    0.2325117
463720.0000000    0.2192623
463760.0000000    0.2261586
463800.0000000    0.2244821
463840.0000000    0.2342218
463880.0000000    0.2332930
463920.0000000    0.2230749
463960.0000000    0.2218000
464000.0000000    0.2285300
464040.0000000    0.2281935
464080.0000000    0.2283268
464120.0000000    0.2203293
464160.0000000    0.2186802
464200.0000000    0.2140984
464240.0000000    0.2229721
464280.0000000    0.2042569
464320.0000000    0.2138628
464360.0000000    0.2160493
464400.0000000    0.2178241
464440.0000000    0.2096123
464480.0000000    0.2308026
464520.0000000    0.2110018
464560.0000000    0.2272784
464600.0000000    0.2158743
464640.0000000    0.2300636
464680.0000000    0.2184363
464720.0000000    0.2100853
464760.0000000    0.2305350
464800.0000000    0.2170130
464840.0000000    0.2317275
464880.0000000    0.2249413
464920.0000000    0.2198092
464960.0000000    0.2111156
465000.0000000    0.2263789
465040.0000000    0.2134494
465080.0000000    0.2214101
465120.0000000    0.2061191
465160.0000000    0.2187160
465200.0000000    0.2270619
465240.0000000    0.2224093
465280.0000000    0.2230312
465320.0000000    0.2208956
465360.0000000    0.2236390
465400.0000000    0.2341519
465440.0000000    0.2288861
465480.0000000    0.2165824
465520.0000000    0.2176035
465560.0000000    0.2096987
465600.0000000    0.2234530
465640.0000000    0.2278191
465680.0000000    0.2196015
465720.0000000    0.2261405
465760.0000000    0.2225087
465800.0000000    0.2269541
465840.0000000    0.2224049
465880.0000000    0.2274945
465920.0000000    0.2303140
465960.0000000    0.2211996
466000.0000000    0.2189730
466040.0000000    0.2205058
466080.0000000    0.2251820
466120.0000000    0.2230595
466160.0000000    0.2269035
466200.0000000    0.2266176
466240.0000000    0.2225391
466280.0000000    0.2115490
466320.0000000    0.2219743
466360.0000000    0.2187146
466400.0000000    0.2184046
466440.0000000    0.2141971
466480.0000000    0.2226821
466520.0000000    0.2093664
466560.0000000    0.2141048
466600.0000000    0.2129359
466640.0000000    0.2247738
466680.0000000    0.2338712
466720.0000000    0.2180279
466760.0000000    0.2249882
466800.0000000    0.2243110
466840.0000000    0.2207905
466880.0000000    0.2190989
466920.0000000    0.2317729
466960.0000000    0.2172690
467000.0000000    0.2319137
467040.0000000    0.2080965
467080.0000000    0.2160112
467120.0000000    0.2147935
467160.0000000    0.2212431
467200.0000000    0.2248441
467240.0000000    0.2177622
467280.0000000    0.2190094
467320.0000000    0.2152752
467360.0000000    0.2225864
467400.0000000    0.2264277
467440.0000000    0.2226524
467480.0000000    0.2147227
467520.0000000    0.2168669
467560.0000000    0.2154656
467600.0000000    0.2078397
467640.0000000    0.2212448
467680.0000000    0.2154527
467720.0000000    0.2240683
467760.0000000    0.2249731
467800.0000000    0.2228289
467840.0000000    0.2211085
467880.0000000    0.2241317
467920.0000000    0.2247330
467960.0000000    0.2223078
468000.0000000    0.2224861
468040.0000000    0.2153945
468080.0000000    0.2125404
468120.0000000    0.2189820
468160.0000000    0.2243834
468200.0000000    0.2275137
468240.0000000    0.2240114
468280.0000000    0.2126431
468320.0000000    0.2095765
468360.0000000    0.2129644
468400.0000000    0.2123691
468440.0000000    0.2219834
468480.0000000    0.2225305
468520.0000000    0.2186740
468560.0000000    0.2098109
468600.0000000    0.2130568
468640.0000000    0.2062868
468680.0000000    0.2059889
468720.0000000    0.2167304
468760.0000000    0.2048216
468800.0000000    0.2172607
468840.0000000    0.2127823
468880.0000000    0.2267304
468920.0000000    0.2200883
468960.0000000    0.2112664
469000.0000000    0.2195175
469040.0000000    0.2273780
469080.0000000    0.2015600
469120.0000000    0.2246345
469160.0000000    0.2232932
469200.0000000    0.2178299
469240.0000000    0.2249044
469280.0000000    0.2143613
469320.0000000    0.2170322
469360.0000000    0.2093522
469400.0000000    0.2246649
469440.0000000    0.2209029
469480.0000000    0.2207648
469520.0000000    0.2248430
469560.0000000    0.2270299
469600.0000000    0.2292920
469640.0000000    0.2241842
469680.0000000    0.2297250
469720.0000000    0.2200749
469760.0000000    0.2293099
469800.0000000    0.2351041
469840.0000000    0.2287360
469880.0000000    0.2326303
469920.0000000    0.2268132
469960.0000000    0.2468774
470000.0000000    0.2250730
470040.0000000    0.2230652
470080.0000000    0.2257980
470120.0000000    0.2369735
470160.0000000    0.2268299
470200.0000000    0.2341570
470240.0000000    0.2189597
470280.0000000    0.2415737
470320.0000000    0.2267542
470360.0000000    0.2366437
470400.0000000    0.2349433
470440.0000000    0.2255639
470480.0000000    0.2258838
470520.0000000    0.2184454
470560.0000000    0.2133901
470600.0000000    0.2248335
470640.0000000    0.2217680
470680.0000000    0.2203261
470720.0000000    0.2308774
470760.0000000    0.2285614
470800.0000000    0.2308171
470840.0000000    0.2246212
470880.0000000    0.2234574
470920.0000000    0.2374870
470960.0000000    0.2187887
471000.0000000    0.2392388
471040.0000000    0.2186410
471080.0000000    0.2330440
471120.0000000    0.2320013
471160.0000000    0.2288030
471200.0000000    0.2368167
471240.0000000    0.2403947
471280.0000000    0.2274300
471320.0000000    0.2239814
471360.0000000    0.2170654
471400.0000000    0.2199351
471440.0000000    0.2132585
471480.0000000    0.2332031
471520.0000000    0.2120991
471560.0000000    0.2281062
471600.0000000    0.2098959
471640.0000000    0.2224087
471680.0000000    0.2308619
471720.0000000    0.2238605
471760.0000000    0.2252050
471800.0000000    0.2137303
471840.0000000    0.2280642
471880.0000000    0.2264051
471920.0000000    0.2242917
471960.0000000    0.2389921
472000.0000000    0.2369392
472040.0000000    0.2336699
472080.0000000    0.2304631
472120.0000000    0.2262970
472160.0000000    0.2327745
472200.0000000    0.2277656
472240.0000000    0.2217756
472280.0000000    0.2272590
472320.0000000    0.2195066
472360.0000000    0.2277441
472400.0000000    0.2295800
472440.0000000    0.2200881
472480.0000000    0.2207299
472520.0000000    0.2089677
472560.0000000    0.2229187
472600.0000000    0.2110801
472640.0000000    0.2178944
472680.0000000    0.2067247
472720.0000000    0.2141002
472760.0000000    0.2213594
472800.0000000    0.2244111
472840.0000000    0.2197517
472880.0000000    0.2106056
472920.0000000    0.2142704
472960.0000000    0.2146486
473000.0000000    0.2135870
473040.0000000    0.2155073
473080.0000000    0.2288266
473120.0000000    0.2243421
473160.0000000    0.2223133
473200.0000000    0.2311085
473240.0000000    0.2225514
473280.0000000    0.2197487
473320.0000000    0.2216560
473360.0000000    0.2272815
473400.0000000    0.2213634
473440.0000000    0.2304300
473480.0000000    0.2397227
473520.0000000    0.2239747
473560.0000000    0.2213015
473600.0000000    0.2165162
473640.0000000    0.2156142
473680.0000000    0.2274689
473720.0000000    0.2273158
473760.0000000    0.2284996
473800.0000000    0.2398444
473840.0000000    0.2322126
473880.0000000    0.2187673
473920.0000000    0.2262991
473960.0000000    0.2213335
474000.0000000    0.2221608
474040.0000000    0.2231321
474080.0000000    0.2216978
474120.0000000    0.2223646
474160.0000000    0.2260773
474200.0000000    0.2219533
474240.0000000    0.2375880
474280.0000000    0.2377758
474320.0000000    0.2272326
474360.0000000    0.2307602
474400.0000000    0.2230065
474440.0000000    0.2149752
474480.0000000    0.2336061
474520.0000000    0.2213949
474560.0000000    0.2191951
474600.0000000    0.2225319
474640.0000000    0.2197812
474680.0000000    0.2344960
474720.0000000    0.2355092
474760.0000000    0.2185423
474800.0000000    0.2314976
474840.0000000    0.2128809
474880.0000000    0.2184459
474920.0000000    0.2237517
474960.0000000    0.2139343
475000.0000000    0.2281694
475040.0000000    0.2258972
475080.0000000    0.2294936
475120.0000000    0.2233833
475160.0000000    0.2242160
475200.0000000    0.2173372
475240.0000000    0.2308225
475280.0000000    0.2351879
475320.0000000    0.2287409
475360.0000000    0.2265330
475400.0000000    0.2347602
475440.0000000    0.2359190
475480.0000000    0.2439021
475520.0000000    0.2333809
475560.0000000    0.2209111
475600.0000000    0.2325395
475640.0000000    0.2310041
475680.0000000    0.2191332
475720.0000000    0.2166782
475760.0000000    0.2212626
475800.0000000    0.2334670
475840.0000000    0.2177160
475880.0000000    0.2230228
475920.0000000    0.2198993
475960.0000000    0.2170778
476000.0000000    0.2224936
476040.0000000    0.2275992
476080.0000000    0.2165867
476120.0000000    0.2189641
476160.0000000    0.2225643
476200.0000000    0.2277253
476240.0000000    0.2285850
476280.0000000    0.2182015
476320.0000000    0.2243730
476360.0000000    0.2163095
476400.0000000    0.2227792
476440.0000000    0.2285805
476480.0000000    0.2176056
476520.0000000    0.2197651
476560.0000000    0.2126717
476600.0000000    0.2200644
476640.0000000    0.2248621
476680.0000000    0.2221063
476720.0000000    0.2227199
476760.0000000    0.2119027
476800.0000000    0.2267235
476840.0000000    0.2219556
476880.0000000    0.2200622
476920.0000000    0.2229719
476960.0000000    0.2235928
477000.0000000    0.2179641
477040.0000000    0.2321057
477080.0000000    0.2338651
477120.0000000    0.2159796
477160.0000000    0.2139154
477200.0000000    0.2099929
477240.0000000    0.2167843
477280.0000000    0.2178283
477320.0000000    0.2267112
477360.0000000    0.2285017
477400.0000000    0.2265426
477440.0000000    0.2215429
477480.0000000    0.2216095
477520.0000000    0.2271588
477560.0000000    0.2318884
477600.0000000    0.2242124
477640.0000000    0.2292643
477680.0000000    0.2148641
477720.0000000    0.2264246
477760.0000000    0.2172579
477800.0000000    0.2205308
477840.0000000    0.2237664
477880.0000000    0.2136648
477920.0000000    0.2173641
477960.0000000    0.2231204
478000.0000000    0.2186679
478040.0000000    0.2161328
478080.0000000    0.2151976
478120.0000000    0.2102031
478160.0000000    0.2200980
478200.0000000    0.2139789
478240.0000000    0.2106251
478280.0000000    0.2205664
478320.0000000    0.2236601
478360.0000000    0.2087202
478400.0000000    0.2099494
478440.0000000    0.2191648
478480.0000000    0.2210128
478520.0000000    0.2136295
478560.0000000    0.2238692
478600.0000000    0.2259798
478640.0000000    0.2167845
478680.0000000    0.2093789
478720.0000000    0.2260939
478760.0000000    0.2283233
478800.0000000    0.2172449
478840.0000000    0.2184834
478880.0000000    0.2187765
478920.0000000    0.2137168
478960.0000000    0.2158746
479000.0000000    0.2128572
479040.0000000    0.2185802
479080.0000000    0.2231199
479120.0000000    0.2222026
479160.0000000    0.2317496
479200.0000000    0.2274459
479240.0000000    0.2165697
479280.0000000    0.2127070
479320.0000000    0.2245269
479360.0000000    0.2194462
479400.0000000    0.2195300
479440.0000000    0.2087683
479480.0000000    0.2280881
479520.0000000    0.2165699
479560.0000000    0.2098203
479600.0000000    0.2147787
479640.0000000    0.2321676
479680.0000000    0.2182620
479720.0000000    0.2245372
479760.0000000    0.2077267
479800.0000000    0.2189084
479840.0000000    0.2347215
479880.0000000    0.2185062
479920.0000000    0.2247811
479960.0000000    0.2208846
480000.0000000    0.2262975
480040.0000000    0.2213124
480080.0000000    0.2173037
480120.0000000    0.2241742
480160.0000000    0.2219634
480200.0000000    0.2240347
480240.0000000    0.2179694
480280.0000000    0.2199392
480320.0000000    0.2110133
480360.0000000    0.2050551
480400.0000000    0.2172667
480440.0000000    0.2115619
480480.0000000    0.2108081
480520.0000000    0.2183949
480560.0000000    0.2238017
480600.0000000    0.2190642
480640.0000000    0.2255345
480680.0000000    0.2251582
480720.0000000    0.2293427
480760.0000000    0.2375341
480800.0000000    0.2358956
480840.0000000    0.2277697
480880.0000000    0.2258103
480920.0000000    0.2131451
480960.0000000    0.2322350
481000.0000000    0.2203526
481040.0000000    0.2257988
481080.0000000    0.2212757
481120.0000000    0.2243154
481160.0000000    0.2305347
481200.0000000    0.2267713
481240.0000000    0.2252065
481280.0000000    0.2176069
481320.0000000    0.2260339
481360.0000000    0.2256929
481400.0000000    0.2198872
481440.0000000    0.2298384
481480.0000000    0.2095373
481520.0000000    0.2282319
481560.0000000    0.2172628
481600.0000000    0.2296478
481640.0000000    0.2363512
481680.0000000    0.2248621
481720.0000000    0.2180934
481760.0000000    0.2256753
481800.0000000    0.2290777
481840.0000000    0.2222127
481880.0000000    0.2241941
481920.0000000    0.2257308
481960.0000000    0.2244802
482000.0000000    0.2327393
482040.0000000    0.2345266
482080.0000000    0.2162440
482120.0000000    0.2344316
482160.0000000    0.2346715
482200.0000000    0.2309365
482240.0000000    0.2348858
482280.0000000    0.2280655
482320.0000000    0.2351895
482360.0000000    0.2301415
482400.0000000    0.2247088
482440.0000000    0.2252653
482480.0000000    0.2396631
482520.0000000    0.2365409
482560.0000000    0.2374317
482600.0000000    0.2241308
482640.0000000    0.2224132
482680.0000000    0.2323337
482720.0000000    0.2444605
482760.0000000    0.2320833
482800.0000000    0.2313481
482840.0000000    0.2229902
482880.0000000    0.2365419
482920.0000000    0.2379908
482960.0000000    0.2397501
483000.0000000    0.2369881
483040.0000000    0.2411901
483080.0000000    0.2414414
483120.0000000    0.2309796
483160.0000000    0.2436022
483200.0000000    0.2250803
483240.0000000    0.2240281
483280.0000000    0.2344732
483320.0000000    0.2211597
483360.0000000    0.2236564
483400.0000000    0.2219791
483440.0000000    0.2361171
483480.0000000    0.2284596
483520.0000000    0.2455343
483560.0000000    0.2402197
483600.0000000    0.2275156
483640.0000000    0.2316906
483680.0000000    0.2351304
483720.0000000    0.2310098
483760.0000000    0.2396238
483800.0000000    0.2353985
483840.0000000    0.2362718
483880.0000000    0.2330777
483920.0000000    0.2350798
483960.0000000    0.2399300
484000.0000000    0.2353698
484040.0000000    0.2245357
484080.0000000    0.2202672
484120.0000000    0.2292907
484160.0000000    0.2265044
484200.0000000    0.2239835
484240.0000000    0.2337407
484280.0000000    0.2248537
484320.0000000    0.2261102
484360.0000000    0.2240953
484400.0000000    0.2304920
484440.0000000    0.2217654
484480.0000000    0.2353654
484520.0000000    0.2267687
484560.0000000    0.2291800
484600.0000000    0.2178733
484640.0000000    0.2303055
484680.0000000    0.2331096
484720.0000000    0.2236154
484760.0000000    0.2328043
484800.0000000    0.2255799
484840.0000000    0.2298317
484880.0000000    0.2323552
484920.0000000    0.2347552
484960.0000000    0.2302769
485000.0000000    0.2255269
485040.0000000    0.2323195
485080.0000000    0.2347488
485120.0000000    0.2372231
485160.0000000    0.2320695
485200.0000000    0.2289441
485240.0000000    0.2287374
485280.0000000    0.2355069
485320.0000000    0.2351537
485360.0000000    0.2432779
485400.0000000    0.2265655
485440.0000000    0.2374274
485480.0000000    0.2249288
485520.0000000    0.2355056
485560.0000000    0.2414818
485600.0000000    0.2281011
485640.0000000    0.2241459
485680.0000000    0.2311845
485720.0000000    0.2212842
485760.0000000    0.2264088
485800.0000000    0.2256967
485840.0000000    0.2276334
485880.0000000    0.2337931
485920.0000000    0.2182670
485960.0000000    0.2196477
486000.0000000    0.2190163
486040.0000000    0.2188405
486080.0000000    0.2313317
486120.0000000    0.2198211
486160.0000000    0.2200490
486200.0000000    0.2171115
486240.0000000    0.2255195
486280.0000000    0.2133488
486320.0000000    0.2208398
486360.0000000    0.2260437
486400.0000000    0.2207745
486440.0000000    0.2066291
486480.0000000    0.2274990
486520.0000000    0.2145790
486560.0000000    0.2130012
486600.0000000    0.2107021
486640.0000000    0.2055288
486680.0000000    0.2098861
486720.0000000    0.2199086
486760.0000000    0.2370237
486800.0000000    0.2150762
486840.0000000    0.2171021
486880.0000000    0.2199896
486920.0000000    0.2172485
486960.0000000    0.2345724
487000.0000000    0.2228040
487040.0000000    0.2142559
487080.0000000    0.2211477
487120.0000000    0.2362225
487160.0000000    0.2154130
487200.0000000    0.2144230
487240.0000000    0.2278715
487280.0000000    0.2364039
487320.0000000    0.2279859
487360.0000000    0.2270666
487400.0000000    0.2432106
487440.0000000    0.2328096
487480.0000000    0.2245474
487520.0000000    0.2344492
487560.0000000    0.2252609
487600.0000000    0.2392845
487640.0000000    0.2250533
487680.0000000    0.2279197
487720.0000000    0.2167946
487760.0000000    0.2106297
487800.0000000    0.2138261
487840.0000000    0.2234967
487880.0000000    0.2223368
487920.0000000    0.2127114
487960.0000000    0.2284878
488000.0000000    0.2253405
488040.0000000    0.2235079
488080.0000000    0.2356406
488120.0000000    0.2301169
488160.0000000    0.2293468
488200.0000000    0.2296181
488240.0000000    0.2193480
488280.0000000    0.2247709
488320.0000000    0.2300000
488360.0000000    0.2283519
488400.0000000    0.2333470
488440.0000000    0.2330854
488480.0000000    0.2166378
488520.0000000    0.2315809
488560.0000000    0.2185803
488600.0000000    0.2362146
488640.0000000    0.2235228
488680.0000000    0.2270209
488720.0000000    0.2380553
488760.0000000    0.2335714
488800.0000000    0.2234061
488840.0000000    0.2251766
488880.0000000    0.2180519
488920.0000000    0.2252977
488960.0000000    0.2256930
489000.0000000    0.2204126
489040.0000000    0.2283517
489080.0000000    0.2258485
489120.0000000    0.2124759
489160.0000000    0.2249942
489200.0000000    0.2338802
489240.0000000    0.2329228
489280.0000000    0.2297897
489320.0000000    0.2284932
489360.0000000    0.2295606
489400.0000000    0.2271055
489440.0000000    0.2254554
489480.0000000    0.2347754
489520.0000000    0.2320689
489560.0000000    0.2493490
489600.0000000    0.2218550
489640.0000000    0.2218903
489680.0000000    0.2307758
489720.0000000    0.2301178
489760.0000000    0.2371568
489800.0000000    0.2344724
489840.0000000    0.2398777
489880.0000000    0.2292395
489920.0000000    0.2315970
489960.0000000    0.2307775
490000.0000000    0.2295068
490040.0000000    0.2250874
490080.0000000    0.2317560
490120.0000000    0.2357626
490160.0000000    0.2280346
490200.0000000    0.2314032
490240.0000000    0.2413193
490280.0000000    0.2356709
490320.0000000    0.2301971
490360.0000000    0.2328156
490400.0000000    0.2399998
490440.0000000    0.2433248
490480.0000000    0.2227129
490520.0000000    0.2500567
490560.0000000    0.2317295
490600.0000000    0.2344988
490640.0000000    0.2300936
490680.0000000    0.2354522
490720.0000000    0.2474252
490760.0000000    0.2464073
490800.0000000    0.2404971
490840.0000000    0.2468367
490880.0000000    0.2339929
490920.0000000    0.2245406
490960.0000000    0.2378704
491000.0000000    0.2261852
491040.0000000    0.2324943
491080.0000000    0.2382223
491120.0000000    0.2333276
491160.0000000    0.2349061
491200.0000000    0.2400500
491240.0000000    0.2281294
491280.0000000    0.2245343
491320.0000000    0.2363827
491360.0000000    0.2377159
491400.0000000    0.2460921
491440.0000000    0.2459753
491480.0000000    0.2331453
491520.0000000    0.2288869
491560.0000000    0.2180593
491600.0000000    0.2268926
491640.0000000    0.2375910
491680.0000000    0.2292459
491720.0000000    0.2361418
491760.0000000    0.2360073
491800.0000000    0.2409415
491840.0000000    0.2411955
491880.0000000    0.2337444
491920.0000000    0.2372538
491960.0000000    0.2309565
492000.0000000    0.2334800
492040.0000000    0.2298661
492080.0000000    0.2199552
492120.0000000    0.2387727
492160.0000000    0.2390120
492200.0000000    0.2386134
492240.0000000    0.2344402
492280.0000000    0.2354861
492320.0000000    0.2363593
492360.0000000    0.2336271
492400.0000000    0.2275277
492440.0000000    0.2333115
492480.0000000    0.2407397
492520.0000000    0.2367748
492560.0000000    0.2367093
492600.0000000    0.2415707
492640.0000000    0.2254046
492680.0000000    0.2347923
492720.0000000    0.2400819
492760.0000000    0.2493061
492800.0000000    0.2380551
492840.0000000    0.2363411
492880.0000000    0.2400917
492920.0000000    0.2328568
492960.0000000    0.2425948
493000.0000000    0.2259424
493040.0000000    0.2312716
493080.0000000    0.2312342
493120.0000000    0.2296663
493160.0000000    0.2313216
493200.0000000    0.2370900
493240.0000000    0.2355278
493280.0000000    0.2293708
493320.0000000    0.2333284
493360.0000000    0.2256243
493400.0000000    0.2394128
493440.0000000    0.2421061
493480.0000000    0.2300238
493520.0000000    0.2261876
493560.0000000    0.2320073
493600.0000000    0.2295824
493640.0000000    0.2372156
493680.0000000    0.2311953
493720.0000000    0.2277750
493760.0000000    0.2285726
493800.0000000    0.2335563
493840.0000000    0.2379575
493880.0000000    0.2266953
493920.0000000    0.2370274
493960.0000000    0.2346380
494000.0000000    0.2247419
494040.0000000    0.2422373
494080.0000000    0.2318036
494120.0000000    0.2343390
494160.0000000    0.2333370
494200.0000000    0.2340834
494240.0000000    0.2313067
494280.0000000    0.2456083
494320.0000000    0.2411411
494360.0000000    0.2366907
494400.0000000    0.2530376
494440.0000000    0.2366851
494480.0000000    0.2170023
494520.0000000    0.2306708
494560.0000000    0.2385454
494600.0000000    0.2373559
494640.0000000    0.2348357
494680.0000000    0.2451366
494720.0000000    0.2468815
494760.0000000    0.2339423
494800.0000000    0.2429870
494840.0000000    0.2533204
494880.0000000    0.2469686
494920.0000000    0.2297627
494960.0000000    0.2350080
495000.0000000    0.2388448
495040.0000000    0.2357019
495080.0000000    0.2220625
495120.0000000    0.2452369
495160.0000000    0.2368284
495200.0000000    0.2262111
495240.0000000    0.2289151
495280.0000000    0.2248366
495320.0000000    0.2290127
495360.0000000    0.2301638
495400.0000000    0.2483054
495440.0000000    0.2361639
495480.0000000    0.2402636
495520.0000000    0.2403885
495560.0000000    0.2189126
495600.0000000    0.2232150
495640.0000000    0.2168818
495680.0000000    0.2235550
495720.0000000    0.2349472
495760.0000000    0.2270599
495800.0000000    0.2299335
495840.0000000    0.2224384
495880.0000000    0.2216174
495920.0000000    0.2325814
495960.0000000    0.2355765
496000.0000000    0.2274750
496040.0000000    0.2317851
496080.0000000    0.2420569
496120.0000000    0.2322432
496160.0000000    0.2199843
496200.0000000    0.2248256
496240.0000000    0.2205092
496280.0000000    0.2248671
496320.0000000    0.2168037
496360.0000000    0.2228099
496400.0000000    0.2253330
496440.0000000    0.2348095
496480.0000000    0.2348608
496520.0000000    0.2224943
496560.0000000    0.2281419
496600.0000000    0.2226931
496640.0000000    0.2352545
496680.0000000    0.2325748
496720.0000000    0.2225833
496760.0000000    0.2331039
496800.0000000    0.2366734
496840.0000000    0.2271338
496880.0000000    0.2269468
496920.0000000    0.2368945
496960.0000000    0.2385028
497000.0000000    0.2272960
497040.0000000    0.2242699
497080.0000000    0.2305770
497120.0000000    0.2297102
497160.0000000    0.2218273
497200.0000000    0.2321283
497240.0000000    0.2386704
497280.0000000    0.2383660
497320.0000000    0.2220849
497360.0000000    0.2304144
497400.0000000    0.2199171
497440.0000000    0.2376014
497480.0000000    0.2353311
497520.0000000    0.2377564
497560.0000000    0.2255934
497600.0000000    0.2178360
497640.0000000    0.2293095
497680.0000000    0.2268558
497720.0000000    0.2359574
497760.0000000    0.2346113
497800.0000000    0.2308961
497840.0000000    0.2364164
497880.0000000    0.2237032
497920.0000000    0.2302967
497960.0000000    0.2354587
498000.0000000    0.2305309
498040.0000000    0.2309972
498080.0000000    0.2352864
498120.0000000    0.2317050
498160.0000000    0.2340211
498200.0000000    0.2242864
498240.0000000    0.2409628
498280.0000000    0.2385517
498320.0000000    0.2275346
498360.0000000    0.2319416
498400.0000000    0.2399274
498440.0000000    0.2308766
498480.0000000    0.2386578
498520.0000000    0.2365161
498560.0000000    0.2376102
498600.0000000    0.2272956
498640.0000000    0.2258486
498680.0000000    0.2288864
498720.0000000    0.2317352
498760.0000000    0.2383747
498800.0000000    0.2319120
498840.0000000    0.2363754
498880.0000000    0.2372594
498920.0000000    0.2396735
498960.0000000    0.2287664
499000.0000000    0.2245036
499040.0000000    0.2311848
499080.0000000    0.2256439
499120.0000000    0.2325277
499160.0000000    0.2356353
499200.0000000    0.2359003
499240.0000000    0.2360432
499280.0000000    0.2340880
499320.0000000    0.2221704
499360.0000000    0.2251077
499400.0000000    0.2321627
499440.0000000    0.2346127
499480.0000000    0.2281068
499520.0000000    0.2220629
499560.0000000    0.2315867
499600.0000000    0.2286289
499640.0000000    0.2414872
499680.0000000    0.2207679
499720.0000000    0.2391028
499760.0000000    0.2373644
499800.0000000    0.2351387
499840.0000000    0.2384167
499880.0000000    0.2297709
499920.0000000    0.2365196
499960.0000000    0.2378927
500000.0000000    0.2379291
500040.0000000    0.2311511
500080.0000000    0.2243529
500120.0000000    0.2303864
500160.0000000    0.2302443
500200.0000000    0.2447006
500240.0000000    0.2313082
500280.0000000    0.2317591
500320.0000000    0.2266905
500360.0000000    0.2289521
500400.0000000    0.2341651
500440.0000000    0.2279605
500480.0000000    0.2327637
500520.0000000    0.2265823
500560.0000000    0.2204774
500600.0000000    0.2292578
500640.0000000    0.2297567
500680.0000000    0.2321499
500720.0000000    0.2394136
500760.0000000    0.2317701
500800.0000000    0.2289685
500840.0000000    0.2207113
500880.0000000    0.2294587
500920.0000000    0.2418049
500960.0000000    0.2317106
501000.0000000    0.2253946
501040.0000000    0.2300408
501080.0000000    0.2139128
501120.0000000    0.2297827
501160.0000000    0.2248120
501200.0000000    0.2377217
501240.0000000    0.2375066
501280.0000000    0.2274377
501320.0000000    0.2309257
501360.0000000    0.2324882
501400.0000000    0.2333722
501440.0000000    0.2213919
501480.0000000    0.2200450
501520.0000000    0.2281290
501560.0000000    0.2295251
501600.0000000    0.2284873
501640.0000000    0.2315653
501680.0000000    0.2237397
501720.0000000    0.2329480
501760.0000000    0.2345864
501800.0000000    0.2348292
501840.0000000    0.2399753
501880.0000000    0.2274983
501920.0000000    0.2175832
501960.0000000    0.2283331
502000.0000000    0.2128635
502040.0000000    0.2248730
502080.0000000    0.2162775
502120.0000000    0.2209353
502160.0000000    0.2303817
502200.0000000    0.2275811
502240.0000000    0.2338084
502280.0000000    0.2395236
502320.0000000    0.2134887
502360.0000000    0.2170395
502400.0000000    0.2211536
502440.0000000    0.2205217
502480.0000000    0.2238284
502520.0000000    0.2142797
502560.0000000    0.2340279
502600.0000000    0.2217464
502640.0000000    0.2331849
502680.0000000    0.2255876
502720.0000000    0.2290466
502760.0000000    0.2281262
502800.0000000    0.2176696
502840.0000000    0.2323728
502880.0000000    0.2145492
502920.0000000    0.2315146
502960.0000000    0.2194448
503000.0000000    0.2133543
503040.0000000    0.2210817
503080.0000000    0.2240599
503120.0000000    0.2285081
503160.0000000    0.2154966
503200.0000000    0.2189651
503240.0000000    0.2221379
503280.0000000    0.2211890
503320.0000000    0.2192098
503360.0000000    0.2142149
503400.0000000    0.2397556
503440.0000000    0.2087429
503480.0000000    0.2356556
503520.0000000    0.2163644
503560.0000000    0.2311103
503600.0000000    0.2172491
503640.0000000    0.2235041
503680.0000000    0.2221109
503720.0000000    0.2246830
503760.0000000    0.2230145
503800.0000000    0.2223883
503840.0000000    0.2105589
503880.0000000    0.2176585
503920.0000000    0.2125574
503960.0000000    0.2282608
504000.0000000    0.2125071
504040.0000000    0.2195434
504080.0000000    0.2265480
504120.0000000    0.2245278
504160.0000000    0.2196350
504200.0000000    0.2321208
504240.0000000    0.2196535
504280.0000000    0.2302953
504320.0000000    0.2217428
504360.0000000    0.2231618
504400.0000000    0.2379411
504440.0000000    0.2294838
504480.0000000    0.2194204
504520.0000000    0.2218936
504560.0000000    0.2173445
504600.0000000    0.2255761
504640.0000000    0.2263705
504680.0000000    0.2223447
504720.0000000    0.2162042
504760.0000000    0.2303964
504800.0000000    0.2323750
504840.0000000    0.2279015
504880.0000000    0.2360054
504920.0000000    0.2296591
504960.0000000    0.2201272
505000.0000000    0.2231782
505040.0000000    0.2263530
505080.0000000    0.2120190
505120.0000000    0.2174357
505160.0000000    0.2302072
505200.0000000    0.2319802
505240.0000000    0.2254098
505280.0000000    0.2303366
505320.0000000    0.2161825
505360.0000000    0.2323415
505400.0000000    0.2265472
505440.0000000    0.2265244
505480.0000000    0.2307140
505520.0000000    0.2242595
505560.0000000    0.2344896
505600.0000000    0.2251330
505640.0000000    0.2236039
505680.0000000    0.2344516
505720.0000000    0.2218351
505760.0000000    0.2329533
505800.0000000    0.2178641
505840.0000000    0.2336039
505880.0000000    0.2325277
505920.0000000    0.2139887
505960.0000000    0.2273987
506000.0000000    0.2362392
506040.0000000    0.2289772
506080.0000000    0.2180713
506120.0000000    0.2248004
506160.0000000    0.2156337
506200.0000000    0.2283620
506240.0000000    0.2286521
506280.0000000    0.2246082
506320.0000000    0.2187391
506360.0000000    0.2198348
506400.0000000    0.2186755
506440.0000000    0.2260718
506480.0000000    0.2177233
506520.0000000    0.2221502
506560.0000000    0.2275874
506600.0000000    0.2368517
506640.0000000    0.2358264
506680.0000000    0.2384026
506720.0000000    0.2304880
506760.0000000    0.2165445
506800.0000000    0.2272585
506840.0000000    0.2212360
506880.0000000    0.2162633
506920.0000000    0.2280366
506960.0000000    0.2280173
507000.0000000    0.2178343
507040.0000000    0.2202366
507080.0000000    0.2197062
507120.0000000    0.2178992
507160.0000000    0.2413850
507200.0000000    0.2204873
507240.0000000    0.2227111
507280.0000000    0.2319687
507320.0000000    0.2253147
507360.0000000    0.2246571
507400.0000000    0.2305943
507440.0000000    0.2233912
507480.0000000    0.2246434
507520.0000000    0.2216748
507560.0000000    0.2222246
507600.0000000    0.2256476
507640.0000000    0.2237517
507680.0000000    0.2235058
507720.0000000    0.2186006
507760.0000000    0.2278148
507800.0000000    0.2208562
507840.0000000    0.2266860
507880.0000000    0.2143298
507920.0000000    0.2213417
507960.0000000    0.2110154
508000.0000000    0.2143941
508040.0000000    0.2232814
508080.0000000    0.2227776
508120.0000000    0.2220872
508160.0000000    0.2254719
508200.0000000    0.2166719
508240.0000000    0.2136011
508280.0000000    0.2185817
508320.0000000    0.2303575
508360.0000000    0.2235069
508400.0000000    0.2220257
508440.0000000    0.2147288
508480.0000000    0.2209829
508520.0000000    0.2185020
508560.0000000    0.2127725
508600.0000000    0.2208252
508640.0000000    0.2167278
508680.0000000    0.2135841
508720.0000000    0.2178416
508760.0000000    0.2265967
508800.0000000    0.2161037
508840.0000000    0.2171674
508880.0000000    0.2160281
508920.0000000    0.2166802
508960.0000000    0.2111124
509000.0000000    0.2252724
509040.0000000    0.2137681
509080.0000000    0.2111372
509120.0000000    0.2074383
509160.0000000    0.2082744
509200.0000000    0.2101392
509240.0000000    0.2192071
509280.0000000    0.2217111
509320.0000000    0.2232675
509360.0000000    0.2143167
509400.0000000    0.2109760
509440.0000000    0.2105924
509480.0000000    0.2190923
509520.0000000    0.2217923
509560.0000000    0.2213463
509600.0000000    0.2278117
509640.0000000    0.2282017
509680.0000000    0.2154782
509720.0000000    0.2229785
509760.0000000    0.2211528
509800.0000000    0.2181192
509840.0000000    0.2239477
509880.0000000    0.2138068
509920.0000000    0.2166680
509960.0000000    0.2136400
510000.0000000    0.2192174
510040.0000000    0.2166376
510080.0000000    0.2171939
510120.0000000    0.2202745
510160.0000000    0.2049693
510200.0000000    0.2087841
510240.0000000    0.2194010
510280.0000000    0.2139114
510320.0000000    0.2167525
510360.0000000    0.2183253
510400.0000000    0.2188369
510440.0000000    0.2146940
510480.0000000    0.2242731
510520.0000000    0.2157400
510560.0000000    0.2105817
510600.0000000    0.2168141
510640.0000000    0.2185080
510680.0000000    0.2270766
510720.0000000    0.2369479
510760.0000000    0.2085942
510800.0000000    0.2084633
510840.0000000    0.2300312
510880.0000000    0.2245116
510920.0000000    0.2213641
510960.0000000    0.2233572
511000.0000000    0.2169379
511040.0000000    0.2339280
511080.0000000    0.2235799
511120.0000000    0.2196420
511160.0000000    0.2173180
511200.0000000    0.2247263
511240.0000000    0.2272241
511280.0000000    0.2363771
511320.0000000    0.2293331
511360.0000000    0.2247985
511400.0000000    0.2252447
511440.0000000    0.2245840
511480.0000000    0.2186664
511520.0000000    0.2304721
511560.0000000    0.2403941
511600.0000000    0.2242837
511640.0000000    0.2238726
511680.0000000    0.2217948
511720.0000000    0.2284674
511760.0000000    0.2134338
511800.0000000    0.2149730
511840.0000000    0.2197283
511880.0000000    0.2162388
511920.0000000    0.2140477
511960.0000000    0.2215100
512000.0000000    0.2114739
512040.0000000    0.2203543
512080.0000000    0.2108032
512120.0000000    0.2248387
512160.0000000    0.2193051
512200.0000000    0.2105372
512240.0000000    0.2208274
512280.0000000    0.2156636
512320.0000000    0.2225258
512360.0000000    0.2213631
512400.0000000    0.2220473
512440.0000000    0.2252990
512480.0000000    0.2293090
512520.0000000    0.2399900
512560.0000000    0.2332180
512600.0000000    0.2288543
512640.0000000    0.2112173
512680.0000000    0.2332876
512720.0000000    0.2268646
512760.0000000    0.2205351
512800.0000000    0.2235884
512840.0000000    0.2262797
512880.0000000    0.2336669
512920.0000000    0.2106167
512960.0000000    0.2214077
513000.0000000    0.2275580
513040.0000000    0.2172552
513080.0000000    0.2183566
513120.0000000    0.2266016
513160.0000000    0.2240099
513200.0000000    0.2164876
513240.0000000    0.2323710
513280.0000000    0.2349737
513320.0000000    0.2202924
513360.0000000    0.2224465
513400.0000000    0.2221410
513440.0000000    0.2148939
513480.0000000    0.2228889
513520.0000000    0.2257015
513560.0000000    0.2206276
513600.0000000    0.2141892
513640.0000000    0.2254708
513680.0000000    0.2213222
513720.0000000    0.2083949
513760.0000000    0.2289332
513800.0000000    0.2235608
513840.0000000    0.2238527
513880.0000000    0.2301977
513920.0000000    0.2180801
513960.0000000    0.2160964
514000.0000000    0.2278006
514040.0000000    0.2171918
514080.0000000    0.2115110
514120.0000000    0.2238441
514160.0000000    0.2175953
514200.0000000    0.2307399
514240.0000000    0.2231126
514280.0000000    0.2352106
514320.0000000    0.2291037
514360.0000000    0.2262158
514400.0000000    0.2252006
514440.0000000    0.2316528
514480.0000000    0.2183266
514520.0000000    0.2205638
514560.0000000    0.2158978
514600.0000000    0.2185823
514640.0000000    0.2281257
514680.0000000    0.2355881
514720.0000000    0.2207534
514760.0000000    0.2308664
514800.0000000    0.2341636
514840.0000000    0.2304549
514880.0000000    0.2296038
514920.0000000    0.2298637
514960.0000000    0.2184379
515000.0000000    0.2262526
515040.0000000    0.2324432
515080.0000000    0.2225720
515120.0000000    0.2249211
515160.0000000    0.2275939
515200.0000000    0.2121823
515240.0000000    0.2263252
515280.0000000    0.2268427
515320.0000000    0.2334653
515360.0000000    0.2303887
515400.0000000    0.2340805
515440.0000000    0.2265220
515480.0000000    0.2306150
515520.0000000    0.2293725
515560.0000000    0.2335266
515600.0000000    0.2233499
515640.0000000    0.2242352
515680.0000000    0.2392002
515720.0000000    0.2291148
515760.0000000    0.2251034
515800.0000000    0.2175772
515840.0000000    0.2158717
515880.0000000    0.2218752
515920.0000000    0.2070282
515960.0000000    0.2230608
516000.0000000    0.2276098
516040.0000000    0.2248761
516080.0000000    0.2217134
516120.0000000    0.2186487
516160.0000000    0.2243469
516200.0000000    0.2213382
516240.0000000    0.2224006
516280.0000000    0.2175304
516320.0000000    0.2196934
516360.0000000    0.2171314
516400.0000000    0.2057486
516440.0000000    0.2203835
516480.0000000    0.2278691
516520.0000000    0.2136074
516560.0000000    0.2134895
516600.0000000    0.2110695
516640.0000000    0.2182511
516680.0000000    0.2226875
516720.0000000    0.2237007
516760.0000000    0.2265582
516800.0000000    0.2259979
516840.0000000    0.2180436
516880.0000000    0.2319285
516920.0000000    0.2250149
516960.0000000    0.2171127
517000.0000000    0.2249079
517040.0000000    0.2329088
517080.0000000    0.2174784
517120.0000000    0.2151047
517160.0000000    0.2158251
517200.0000000    0.2144454
517240.0000000    0.2166619
517280.0000000    0.2126814
517320.0000000    0.2217349
517360.0000000    0.2166966
517400.0000000    0.2146892
517440.0000000    0.2256457
517480.0000000    0.2232478
517520.0000000    0.2097718
517560.0000000    0.2214399
517600.0000000    0.2157411
517640.0000000    0.2277159
517680.0000000    0.2151541
517720.0000000    0.2172016
517760.0000000    0.2206671
517800.0000000    0.2062337
517840.0000000    0.2175478
517880.0000000    0.2002691
517920.0000000    0.2218019
517960.0000000    0.2357528
518000.0000000    0.2219616
518040.0000000    0.2086653
518080.0000000    0.2027528
518120.0000000    0.2218030
518160.0000000    0.2169822
518200.0000000    0.2169390
518240.0000000    0.2181390
518280.0000000    0.2189147
518320.0000000    0.2105399
518360.0000000    0.2202622
518400.0000000    0.2167816
518440.0000000    0.2222247
518480.0000000    0.2259549
518520.0000000    0.2167963
518560.0000000    0.2231350
518600.0000000    0.2148060
518640.0000000    0.2169199
518680.0000000    0.2165623
518720.0000000    0.2192820
518760.0000000    0.2187490
518800.0000000    0.2221589
518840.0000000    0.2192337
518880.0000000    0.2180068
518920.0000000    0.2226392
518960.0000000    0.2235099
519000.0000000    0.2134744
519040.0000000    0.2146734
519080.0000000    0.2279430
519120.0000000    0.2167576
519160.0000000    0.2182295
519200.0000000    0.2238446
519240.0000000    0.2242107
519280.0000000    0.2137607
519320.0000000    0.2275807
519360.0000000    0.2286218
519400.0000000    0.2119965
519440.0000000    0.2212821
519480.0000000    0.2276376
519520.0000000    0.2150078
519560.0000000    0.2190634
519600.0000000    0.2168246
519640.0000000    0.2265902
519680.0000000    0.2213401
519720.0000000    0.2146689
519760.0000000    0.2182144
519800.0000000    0.2336479
519840.0000000    0.2341969
519880.0000000    0.2340588
519920.0000000    0.2295246
519960.0000000    0.2208775
520000.0000000    0.2156715
520040.0000000    0.2182193
520080.0000000    0.2208207
520120.0000000    0.2159562
520160.0000000    0.2161781
520200.0000000    0.2347252
520240.0000000    0.2246621
520280.0000000    0.2246600
520320.0000000    0.2263808
520360.0000000    0.2088810
520400.0000000    0.2280727
520440.0000000    0.2164881
520480.0000000    0.2232092
520520.0000000    0.2277981
520560.0000000    0.2273965
520600.0000000    0.2349765
520640.0000000    0.2238372
520680.0000000    0.2184234
520720.0000000    0.2234190
520760.0000000    0.2115895
520800.0000000    0.2176199
520840.0000000    0.2274196
520880.0000000    0.2265913
520920.0000000    0.2265443
520960.0000000    0.2203501
521000.0000000    0.2266404
521040.0000000    0.2227758
521080.0000000    0.2214812
521120.0000000    0.2287628
521160.0000000    0.2163170
521200.0000000    0.2363802
521240.0000000    0.2332667
521280.0000000    0.2209044
521320.0000000    0.2175934
521360.0000000    0.2248267
521400.0000000    0.2250668
521440.0000000    0.2206798
521480.0000000    0.2394393
521520.0000000    0.2298744
521560.0000000    0.2253973
521600.0000000    0.2260306
521640.0000000    0.2231501
521680.0000000    0.2303925
521720.0000000    0.2344973
521760.0000000    0.2400747
521800.0000000    0.2239019
521840.0000000    0.2380245
521880.0000000    0.2271857
521920.0000000    0.2307544
521960.0000000    0.2216946
522000.0000000    0.2292455
522040.0000000    0.2380941
522080.0000000    0.2241082
522120.0000000    0.2252870
522160.0000000    0.2171359
522200.0000000    0.2226197
522240.0000000    0.2194098
522280.0000000    0.2136647
522320.0000000    0.2246871
522360.0000000    0.2222664
522400.0000000    0.2308968
522440.0000000    0.2191018
522480.0000000    0.2209060
522520.0000000    0.2204069
522560.0000000    0.2250469
522600.0000000    0.2248296
522640.0000000    0.2242346
522680.0000000    0.2263420
522720.0000000    0.2183041
522760.0000000    0.2313621
522800.0000000    0.2218516
522840.0000000    0.2135593
522880.0000000    0.2138877
522920.0000000    0.2245745
522960.0000000    0.2245634
523000.0000000    0.2279970
523040.0000000    0.2279772
523080.0000000    0.2145768
523120.0000000    0.2250179
523160.0000000    0.2113072
523200.0000000    0.2247563
523240.0000000    0.2257719
523280.0000000    0.2315304
523320.0000000    0.2295486
523360.0000000    0.2264219
523400.0000000    0.2215499
523440.0000000    0.2252629
523480.0000000    0.2239907
523520.0000000    0.2103845
523560.0000000    0.2214457
523600.0000000    0.2391104
523640.0000000    0.2354885
523680.0000000    0.2275595
523720.0000000    0.2203649
523760.0000000    0.2310269
523800.0000000    0.2267368
523840.0000000    0.2301365
523880.0000000    0.2233673
523920.0000000    0.2344655
523960.0000000    0.2244837
524000.0000000    0.2226992
524040.0000000    0.2388448
524080.0000000    0.2230429
524120.0000000    0.2233253
524160.0000000    0.2252626
524200.0000000    0.2233840
524240.0000000    0.2244320
524280.0000000    0.2319150
524320.0000000    0.2112556
524360.0000000    0.2170949
524400.0000000    0.2299994
524440.0000000    0.2256344
524480.0000000    0.2273030
524520.0000000    0.2311772
524560.0000000    0.2206379
524600.0000000    0.2153068
524640.0000000    0.2062706
524680.0000000    0.2160032
524720.0000000    0.2229111
524760.0000000    0.2289385
524800.0000000    0.2133678
524840.0000000    0.2203389
524880.0000000    0.2277290
524920.0000000    0.2240074
524960.0000000    0.2319660
525000.0000000    0.2163177
525040.0000000    0.2184974
525080.0000000    0.2311473
525120.0000000    0.2267522
525160.0000000    0.2277264
525200.0000000    0.2221846
525240.0000000    0.2262873
525280.0000000    0.2247317
525320.0000000    0.2162032
525360.0000000    0.2163296
525400.0000000    0.2262824
525440.0000000    0.2356592
525480.0000000    0.2252985
525520.0000000    0.2255987
525560.0000000    0.2256764
525600.0000000    0.2138537
525640.0000000    0.2303683
525680.0000000    0.2204384
525720.0000000    0.2195723
525760.0000000    0.2184304
525800.0000000    0.2354587
525840.0000000    0.2144209
525880.0000000    0.2288574
525920.0000000    0.2314189
525960.0000000    0.2121832
526000.0000000    0.2205034
526040.0000000    0.2165124
526080.0000000    0.2225971
526120.0000000    0.2143913
526160.0000000    0.2239039
526200.0000000    0.2189618
526240.0000000    0.2233908
526280.0000000    0.2259690
526320.0000000    0.2280201
526360.0000000    0.2278383
526400.0000000    0.2284230
526440.0000000    0.2355196
526480.0000000    0.2134888
526520.0000000    0.2216718
526560.0000000    0.2280539
526600.0000000    0.2275544
526640.0000000    0.2176075
526680.0000000    0.2297548
526720.0000000    0.2122412
526760.0000000    0.2145081
526800.0000000    0.2188980
526840.0000000    0.2195665
526880.0000000    0.2141164
526920.0000000    0.2237216
526960.0000000    0.2329438
527000.0000000    0.2216723
527040.0000000    0.2292431
527080.0000000    0.2142700
527120.0000000    0.2199485
527160.0000000    0.2221579
527200.0000000    0.2253584
527240.0000000    0.2154994
527280.0000000    0.2129961
527320.0000000    0.2173795
527360.0000000    0.2361347
527400.0000000    0.2286995
527440.0000000    0.2251812
527480.0000000    0.2214092
527520.0000000    0.2266978
527560.0000000    0.2166005
527600.0000000    0.2204734
527640.0000000    0.2197450
527680.0000000    0.2100839
527720.0000000    0.2271763
527760.0000000    0.2248975
527800.0000000    0.2332291
527840.0000000    0.2307912
527880.0000000    0.2192563
527920.0000000    0.2288073
527960.0000000    0.2237160
528000.0000000    0.2158415
528040.0000000    0.2258901
528080.0000000    0.2180058
528120.0000000    0.2101197
528160.0000000    0.2238680
528200.0000000    0.2220099
528240.0000000    0.2158783
528280.0000000    0.2132204
528320.0000000    0.2207709
528360.0000000    0.2159714
528400.0000000    0.2074909
528440.0000000    0.2163665
528480.0000000    0.2120794
528520.0000000    0.2294067
528560.0000000    0.2291429
528600.0000000    0.2145455
528640.0000000    0.2306298
528680.0000000    0.2360354
528720.0000000    0.2251086
528760.0000000    0.2257052
528800.0000000    0.2292451
528840.0000000    0.2311026
528880.0000000    0.2328243
528920.0000000    0.2257936
528960.0000000    0.2275594
529000.0000000    0.2448314
529040.0000000    0.2335751
529080.0000000    0.2279413
529120.0000000    0.2301483
529160.0000000    0.2052668
529200.0000000    0.2145558
529240.0000000    0.2268504
529280.0000000    0.2308023
529320.0000000    0.2221654
529360.0000000    0.2165733
529400.0000000    0.2207866
529440.0000000    0.2228554
529480.0000000    0.2248726
529520.0000000    0.2225295
529560.0000000    0.2307239
529600.0000000    0.2237039
529640.0000000    0.2090119
529680.0000000    0.2142408
529720.0000000    0.2228779
529760.0000000    0.2077157
529800.0000000    0.2189351
529840.0000000    0.2276608
529880.0000000    0.2132520
529920.0000000    0.2141965
529960.0000000    0.2219103
530000.0000000    0.2332961
530040.0000000    0.2207739
530080.0000000    0.2251075
530120.0000000    0.2154914
530160.0000000    0.2102593
530200.0000000    0.2161872
530240.0000000    0.2175591
530280.0000000    0.2275472
530320.0000000    0.2158212
530360.0000000    0.2203272
530400.0000000    0.2134547
530440.0000000    0.2163573
530480.0000000    0.2220033
530520.0000000    0.2292740
530560.0000000    0.2285802
530600.0000000    0.2202617
530640.0000000    0.2239192
530680.0000000    0.2119821
530720.0000000    0.2328663
530760.0000000    0.2218307
530800.0000000    0.2149120
530840.0000000    0.2260246
530880.0000000    0.2268850
530920.0000000    0.2109118
530960.0000000    0.2314600
531000.0000000    0.2227236
531040.0000000    0.2243708
531080.0000000    0.2289270
531120.0000000    0.2353458
531160.0000000    0.2272829
531200.0000000    0.2275847
531240.0000000    0.2299551
531280.0000000    0.2226477
531320.0000000    0.2323485
531360.0000000    0.2277417
531400.0000000    0.2359222
531440.0000000    0.2314039
531480.0000000    0.2271225
531520.0000000    0.2183346
531560.0000000    0.2180451
531600.0000000    0.2264711
531640.0000000    0.2297630
531680.0000000    0.2317771
531720.0000000    0.2149893
531760.0000000    0.2251475
531800.0000000    0.2215230
531840.0000000    0.2297299
531880.0000000    0.2196725
531920.0000000    0.2173427
531960.0000000    0.2144079
532000.0000000    0.2192789
532040.0000000    0.2248617
532080.0000000    0.2211261
532120.0000000    0.2216660
532160.0000000    0.2164221
532200.0000000    0.2376611
532240.0000000    0.2343730
532280.0000000    0.2148103
532320.0000000    0.2072333
532360.0000000    0.2129838
532400.0000000    0.2169526
532440.0000000    0.2106951
532480.0000000    0.2145284
532520.0000000    0.2269226
532560.0000000    0.2191533
532600.0000000    0.2158920
532640.0000000    0.2209883
532680.0000000    0.2152848
532720.0000000    0.2154053
532760.0000000    0.2244205
532800.0000000    0.2254463
532840.0000000    0.2192541
532880.0000000    0.2179661
532920.0000000    0.2064820
532960.0000000    0.2111025
533000.0000000    0.2126664
533040.0000000    0.2110392
533080.0000000    0.1985897
533120.0000000    0.2056840
533160.0000000    0.2124510
533200.0000000    0.2081001
533240.0000000    0.2164873
533280.0000000    0.2180417
533320.0000000    0.2239386
533360.0000000    0.2198290
533400.0000000    0.2045168
533440.0000000    0.2223558
533480.0000000    0.2237011
533520.0000000    0.2203547
533560.0000000    0.2206922
533600.0000000    0.2197345
533640.0000000    0.2152925
533680.0000000    0.2183262
533720.0000000    0.2227056
533760.0000000    0.2227809
533800.0000000    0.2239347
533840.0000000    0.2261525
533880.0000000    0.2225302
533920.0000000    0.2252694
533960.0000000    0.2139465
534000.0000000    0.2262665
534040.0000000    0.2290750
534080.0000000    0.2267137
534120.0000000    0.2304919
534160.0000000    0.2158923
534200.0000000    0.2203324
534240.0000000    0.2230842
534280.0000000    0.2254187
534320.0000000    0.2096280
534360.0000000    0.2224850
534400.0000000    0.2098572
534440.0000000    0.2375353
534480.0000000    0.2511794
534520.0000000    0.2287383
534560.0000000    0.2311856
534600.0000000    0.2133539
534640.0000000    0.2245582
534680.0000000    0.2287832
534720.0000000    0.2238328
534760.0000000    0.2233688
534800.0000000    0.2267325
534840.0000000    0.2163235
534880.0000000    0.2230924
534920.0000000    0.2145071
534960.0000000    0.2228473
535000.0000000    0.2212620
535040.0000000    0.2133491
535080.0000000    0.2251420
535120.0000000    0.2062105
535160.0000000    0.2118423
535200.0000000    0.2290736
535240.0000000    0.2207929
535280.0000000    0.2166748
535320.0000000    0.2156408
535360.0000000    0.2182326
535400.0000000    0.2200758
535440.0000000    0.2203067
535480.0000000    0.2230734
535520.0000000    0.2266515
535560.0000000    0.2220752
535600.0000000    0.2227183
535640.0000000    0.2268856
535680.0000000    0.2200470
535720.0000000    0.2125836
535760.0000000    0.2189449
535800.0000000    0.2328852
535840.0000000    0.2250036
535880.0000000    0.2285672
535920.0000000    0.2245964
535960.0000000    0.2185531
536000.0000000    0.2211838
536040.0000000    0.2210289
536080.0000000    0.2240196
536120.0000000    0.2280714
536160.0000000    0.2230466
536200.0000000    0.2205639
536240.0000000    0.2164147
536280.0000000    0.2241032
536320.0000000    0.2238207
536360.0000000    0.2224095
536400.0000000    0.2291922
536440.0000000    0.2217841
536480.0000000    0.2270134
536520.0000000    0.2262461
536560.0000000    0.2242116
536600.0000000    0.2082912
536640.0000000    0.2115044
536680.0000000    0.2166819
536720.0000000    0.2146006
536760.0000000    0.2243605
536800.0000000    0.2241231
536840.0000000    0.2250235
536880.0000000    0.2132075
536920.0000000    0.2383817
536960.0000000    0.2284108
537000.0000000    0.2241716
537040.0000000    0.2173222
537080.0000000    0.2228830
537120.0000000    0.2134857
537160.0000000    0.2276800
537200.0000000    0.2293154
537240.0000000    0.2214105
537280.0000000    0.2281023
537320.0000000    0.2304332
537360.0000000    0.2164679
537400.0000000    0.2251176
537440.0000000    0.2341924
537480.0000000    0.2334913
537520.0000000    0.2236880
537560.0000000    0.2250475
537600.0000000    0.2282529
537640.0000000    0.2101533
537680.0000000    0.2426963
537720.0000000    0.2253168
537760.0000000    0.2313265
537800.0000000    0.2264299
537840.0000000    0.2418189
537880.0000000    0.2317684
537920.0000000    0.2378827
537960.0000000    0.2385905
538000.0000000    0.2248101
538040.0000000    0.2339905
538080.0000000    0.2330095
538120.0000000    0.2395439
538160.0000000    0.2335316
538200.0000000    0.2406460
538240.0000000    0.2259155
538280.0000000    0.2189816
538320.0000000    0.2251711
538360.0000000    0.2192773
538400.0000000    0.2279631
538440.0000000    0.2313059
538480.0000000    0.2470240
538520.0000000    0.2322996
538560.0000000    0.2321842
538600.0000000    0.2431617
538640.0000000    0.2500384
538680.0000000    0.2389860
538720.0000000    0.2402915
538760.0000000    0.2479753
538800.0000000    0.2370416
538840.0000000    0.2303422
538880.0000000    0.2302920
538920.0000000    0.2287320
538960.0000000    0.2245050
539000.0000000    0.2296129
539040.0000000    0.2425011
539080.0000000    0.2271407
539120.0000000    0.2322739
539160.0000000    0.2262066
539200.0000000    0.2215756
539240.0000000    0.2271632
539280.0000000    0.2256813
539320.0000000    0.2401032
539360.0000000    0.2327463
539400.0000000    0.2278505
539440.0000000    0.2306321
539480.0000000    0.2344764
539520.0000000    0.2290054
539560.0000000    0.2425062
539600.0000000    0.2363320
539640.0000000    0.2478329
539680.0000000    0.2262753
539720.0000000    0.2270772
539760.0000000    0.2287957
539800.0000000    0.2290986
539840.0000000    0.2321602
539880.0000000    0.2353526
539920.0000000    0.2379455
539960.0000000    0.2362940
540000.0000000    0.2292587
540040.0000000    0.2248757
540080.0000000    0.2390945
540120.0000000    0.2270617
540160.0000000    0.2202571
540200.0000000    0.2252543
540240.0000000    0.2274468
540280.0000000    0.2379903
540320.0000000    0.2315134
540360.0000000    0.2379419
540400.0000000    0.2501914
540440.0000000    0.2434337
540480.0000000    0.2436055
540520.0000000    0.2413378
540560.0000000    0.2381225
540600.0000000    0.2372742
540640.0000000    0.2410084
540680.0000000    0.2358187
540720.0000000    0.2415618
540760.0000000    0.2503424
540800.0000000    0.2337781
540840.0000000    0.2276765
540880.0000000    0.2458667
540920.0000000    0.2299068
540960.0000000    0.2336515
541000.0000000    0.2377308
541040.0000000    0.2453236
541080.0000000    0.2306639
541120.0000000    0.2389607
541160.0000000    0.2423488
541200.0000000    0.2389268
541240.0000000    0.2303818
541280.0000000    0.2443313
541320.0000000    0.2287244
541360.0000000    0.2319448
541400.0000000    0.2463329
541440.0000000    0.2353590
541480.0000000    0.2479284
541520.0000000    0.2347875
541560.0000000    0.2328833
541600.0000000    0.2327497
541640.0000000    0.2479629
541680.0000000    0.2371553
541720.0000000    0.2437899
541760.0000000    0.2430084
541800.0000000    0.2423721
541840.0000000    0.2400199
541880.0000000    0.2395728
541920.0000000    0.2289107
541960.0000000    0.2363452
542000.0000000    0.2372754
542040.0000000    0.2362922
542080.0000000    0.2373271
542120.0000000    0.2260863
542160.0000000    0.2252817
542200.0000000    0.2196131
542240.0000000    0.2229767
542280.0000000    0.2410075
542320.0000000    0.2376130
542360.0000000    0.2302441
542400.0000000    0.2364611
542440.0000000    0.2436870
542480.0000000    0.2343002
542520.0000000    0.2277767
542560.0000000    0.2308486
542600.0000000    0.2326194
542640.0000000    0.2314639
542680.0000000    0.2213159
542720.0000000    0.2310022
542760.0000000    0.2467826
542800.0000000    0.2279226
542840.0000000    0.2310923
542880.0000000    0.2269267
542920.0000000    0.2345353
542960.0000000    0.2223349
543000.0000000    0.2330000
543040.0000000    0.2384651
543080.0000000    0.2320864
543120.0000000    0.2396937
543160.0000000    0.2318193
543200.0000000    0.2437349
543240.0000000    0.2346144
543280.0000000    0.2297584
543320.0000000    0.2314469
543360.0000000    0.2394493
543400.0000000    0.2397579
543440.0000000    0.2265726
543480.0000000    0.2312416
543520.0000000    0.2285806
543560.0000000    0.2286922
543600.0000000    0.2330780
543640.0000000    0.2332600
543680.0000000    0.2204786
543720.0000000    0.2176281
543760.0000000    0.2172877
543800.0000000    0.2100842
543840.0000000    0.2268946
543880.0000000    0.2158573
543920.0000000    0.2317634
543960.0000000    0.2204196
544000.0000000    0.2207444
544040.0000000    0.2241600
544080.0000000    0.2298553
544120.0000000    0.2261910
544160.0000000    0.2150539
544200.0000000    0.2117998
544240.0000000    0.2153280
544280.0000000    0.2199721
544320.0000000    0.2147724
544360.0000000    0.2148403
544400.0000000    0.2201396
544440.0000000    0.2171105
544480.0000000    0.2152671
544520.0000000    0.2150775
544560.0000000    0.2271473
544600.0000000    0.2162919
544640.0000000    0.2141409
544680.0000000    0.2170638
544720.0000000    0.2213820
544760.0000000    0.2154027
544800.0000000    0.2047072
544840.0000000    0.2072881
544880.0000000    0.2181199
544920.0000000    0.2164599
544960.0000000    0.2137218
545000.0000000    0.2201142
545040.0000000    0.2115448
545080.0000000    0.2296557
545120.0000000    0.2134959
545160.0000000    0.2315337
545200.0000000    0.2156522
545240.0000000    0.2067205
545280.0000000    0.2199870
545320.0000000    0.2120225
545360.0000000    0.2199482
545400.0000000    0.2171739
545440.0000000    0.2155558
545480.0000000    0.1965591
545520.0000000    0.2169087
545560.0000000    0.2205188
545600.0000000    0.2171836
545640.0000000    0.2128506
545680.0000000    0.2165658
545720.0000000    0.2131414
545760.0000000    0.2089754
545800.0000000    0.2131729
545840.0000000    0.2104733
545880.0000000    0.2041254
545920.0000000    0.2109207
545960.0000000    0.2081767
546000.0000000    0.2056025
546040.0000000    0.2088036
546080.0000000    0.2035365
546120.0000000    0.2057834
546160.0000000    0.2248835
546200.0000000    0.2146657
546240.0000000    0.2107029
546280.0000000    0.2087731
546320.0000000    0.2227160
546360.0000000    0.2081492
546400.0000000    0.2210956
546440.0000000    0.2099608
546480.0000000    0.2140369
546520.0000000    0.2199657
546560.0000000    0.2231114
546600.0000000    0.2201115
546640.0000000    0.2182209
546680.0000000    0.2239879
546720.0000000    0.2193250
546760.0000000    0.2204078
546800.0000000    0.2295391
546840.0000000    0.2119028
546880.0000000    0.2215787
546920.0000000    0.2200613
546960.0000000    0.2258968
547000.0000000    0.2301936
547040.0000000    0.2229133
547080.0000000    0.2178383
547120.0000000    0.2179864
547160.0000000    0.2207818
547200.0000000    0.2289965
547240.0000000    0.2206287
547280.0000000    0.2297392
547320.0000000    0.2423776
547360.0000000    0.2219789
547400.0000000    0.2218208
547440.0000000    0.2412960
547480.0000000    0.2238959
547520.0000000    0.2228274
547560.0000000    0.2214466
547600.0000000    0.2293209
547640.0000000    0.2150770
547680.0000000    0.2221418
547720.0000000    0.2354558
547760.0000000    0.2281484
547800.0000000    0.2184661
547840.0000000    0.2133970
547880.0000000    0.2231191
547920.0000000    0.2209749
547960.0000000    0.2233901
548000.0000000    0.2165728
548040.0000000    0.2182106
548080.0000000    0.2176093
548120.0000000    0.2226100
548160.0000000    0.2201648
548200.0000000    0.2102054
548240.0000000    0.2245643
548280.0000000    0.2208408
548320.0000000    0.2173497
548360.0000000    0.2163987
548400.0000000    0.2142949
548440.0000000    0.2164486
548480.0000000    0.2117041
548520.0000000    0.2171227
548560.0000000    0.2121573
548600.0000000    0.2254516
548640.0000000    0.2263252
548680.0000000    0.2302298
548720.0000000    0.2296170
548760.0000000    0.2238442
548800.0000000    0.2253594
548840.0000000    0.2223268
548880.0000000    0.2177009
548920.0000000    0.2310457
548960.0000000    0.2268175
549000.0000000    0.2240877
549040.0000000    0.2177740
549080.0000000    0.2220409
549120.0000000    0.2233453
549160.0000000    0.2258037
549200.0000000    0.2272115
549240.0000000    0.2291236
549280.0000000    0.2331369
549320.0000000    0.2285137
549360.0000000    0.2263815
549400.0000000    0.2311944
549440.0000000    0.2245573
549480.0000000    0.2435895
549520.0000000    0.2289388
549560.0000000    0.2251409
549600.0000000    0.2209464
549640.0000000    0.2314430
549680.0000000    0.2324043
549720.0000000    0.2339959
549760.0000000    0.2263164
549800.0000000    0.2267014
549840.0000000    0.2266854
549880.0000000    0.2293830
549920.0000000    0.2325172
549960.0000000    0.2244176
550000.0000000    0.2347307
550040.0000000    0.2288385
550080.0000000    0.2194393
550120.0000000    0.2243401
550160.0000000    0.2137013
550200.0000000    0.2277713
550240.0000000    0.2331592
550280.0000000    0.2281491
550320.0000000    0.2285684
550360.0000000    0.2293450
550400.0000000    0.2271787
550440.0000000    0.2319358
550480.0000000    0.2320739
550520.0000000    0.2123374
550560.0000000    0.2289029
550600.0000000    0.2159606
550640.0000000    0.2205194
550680.0000000    0.2233633
550720.0000000    0.2230560
550760.0000000    0.2161848
550800.0000000    0.2106692
550840.0000000    0.2128903
550880.0000000    0.2292620
550920.0000000    0.2190600
550960.0000000    0.2364383
551000.0000000    0.2337299
551040.0000000    0.2334459
551080.0000000    0.2316641
551120.0000000    0.2140525
551160.0000000    0.2185926
551200.0000000    0.2302716
551240.0000000    0.2318384
551280.0000000    0.2242931
551320.0000000    0.2267428
551360.0000000    0.2285657
551400.0000000    0.2249063
551440.0000000    0.2298935
551480.0000000    0.2247496
551520.0000000    0.2201139
551560.0000000    0.2201038
551600.0000000    0.2416168
551640.0000000    0.2201258
551680.0000000    0.2221738
551720.0000000    0.2172783
551760.0000000    0.2384030
551800.0000000    0.2270714
551840.0000000    0.2255049
551880.0000000    0.2335918
551920.0000000    0.2368484
551960.0000000    0.2398485
552000.0000000    0.2225986
552040.0000000    0.2246485
552080.0000000    0.2301346
552120.0000000    0.2404848
552160.0000000    0.2385167
552200.0000000    0.2404653
552240.0000000    0.2398010
552280.0000000    0.2343266
552320.0000000    0.2308992
552360.0000000    0.2282530
552400.0000000    0.2375414
552440.0000000    0.2248306
552480.0000000    0.2315836
552520.0000000    0.2258108
552560.0000000    0.2411061
552600.0000000    0.2225301
552640.0000000    0.2218335
552680.0000000    0.2191823
552720.0000000    0.2359897
552760.0000000    0.2309214
552800.0000000    0.2342260
552840.0000000    0.2316315
552880.0000000    0.2197185
552920.0000000    0.2294794
552960.0000000    0.2244349
553000.0000000    0.2375536
553040.0000000    0.2225619
553080.0000000    0.2298049
553120.0000000    0.2310910
553160.0000000    0.2337681
553200.0000000    0.2307753
553240.0000000    0.2210878
553280.0000000    0.2234503
553320.0000000    0.2168643
553360.0000000    0.2257786
553400.0000000    0.2364060
553440.0000000    0.2273369
553480.0000000    0.2367334
553520.0000000    0.2355807
553560.0000000    0.2347964
553600.0000000    0.2445429
553640.0000000    0.2318606
553680.0000000    0.2303872
553720.0000000    0.2329759
553760.0000000    0.2215006
553800.0000000    0.2169249
553840.0000000    0.2283378
553880.0000000    0.2305938
553920.0000000    0.2276383
553960.0000000    0.2262972
554000.0000000    0.2210663
554040.0000000    0.2122292
554080.0000000    0.2249761
554120.0000000    0.2154184
554160.0000000    0.2254334
554200.0000000    0.2187379
554240.0000000    0.2265649
554280.0000000    0.2214982
554320.0000000    0.2207823
554360.0000000    0.2130816
554400.0000000    0.2081479
554440.0000000    0.2225644
554480.0000000    0.2201361
554520.0000000    0.2212753
554560.0000000    0.2338005
554600.0000000    0.2242104
554640.0000000    0.2316652
554680.0000000    0.2234593
554720.0000000    0.2257594
554760.0000000    0.2208609
554800.0000000    0.2313094
554840.0000000    0.2276104
554880.0000000    0.2379763
554920.0000000    0.2346312
554960.0000000    0.2277401
555000.0000000    0.2339184
555040.0000000    0.2263022
555080.0000000    0.2296002
555120.0000000    0.2293039
555160.0000000    0.2401209
555200.0000000    0.2277312
555240.0000000    0.2268939
555280.0000000    0.2312223
555320.0000000    0.2231559
555360.0000000    0.2171783
555400.0000000    0.2293796
555440.0000000    0.2288364
555480.0000000    0.2259220
555520.0000000    0.2087316
555560.0000000    0.2190681
555600.0000000    0.2233917
555640.0000000    0.2172364
555680.0000000    0.2257698
555720.0000000    0.2234658
555760.0000000    0.2301453
555800.0000000    0.2299835
555840.0000000    0.2305703
555880.0000000    0.2178488
555920.0000000    0.2176646
555960.0000000    0.2260340
556000.0000000    0.2271853
556040.0000000    0.2159384
556080.0000000    0.2306839
556120.0000000    0.2268470
556160.0000000    0.2269184
556200.0000000    0.2162733
556240.0000000    0.2260527
556280.0000000    0.2199433
556320.0000000    0.2292969
556360.0000000    0.2294683
556400.0000000    0.2301609
556440.0000000    0.2284672
556480.0000000    0.2193818
556520.0000000    0.2199267
556560.0000000    0.2335217
556600.0000000    0.2254913
556640.0000000    0.2271401
556680.0000000    0.2257389
556720.0000000    0.2221017
556760.0000000    0.2259675
556800.0000000    0.2189392
556840.0000000    0.2233021
556880.0000000    0.2258877
556920.0000000    0.2184541
556960.0000000    0.2178344
557000.0000000    0.2243779
557040.0000000    0.2337739
557080.0000000    0.2210378
557120.0000000    0.2229538
557160.0000000    0.2394195
557200.0000000    0.2181000
557240.0000000    0.2269273
557280.0000000    0.2155202
557320.0000000    0.2250772
557360.0000000    0.2263252
557400.0000000    0.2186193
557440.0000000    0.2313309
557480.0000000    0.2206271
557520.0000000    0.2306137
557560.0000000    0.2285177
557600.0000000    0.2364318
557640.0000000    0.2314830
557680.0000000    0.2237019
557720.0000000    0.2335801
557760.0000000    0.2215582
557800.0000000    0.2313715
557840.0000000    0.2194289
557880.0000000    0.2292159
557920.0000000    0.2229793
557960.0000000    0.2215860
558000.0000000    0.2186459
558040.0000000    0.2169189
558080.0000000    0.2215051
558120.0000000    0.2266090
558160.0000000    0.2213079
558200.0000000    0.2306515
558240.0000000    0.2195360
558280.0000000    0.2294877
558320.0000000    0.2390244
558360.0000000    0.2344297
558400.0000000    0.2267303
558440.0000000    0.2214084
558480.0000000    0.2314432
558520.0000000    0.2208246
558560.0000000    0.2200610
558600.0000000    0.2315453
558640.0000000    0.2123325
558680.0000000    0.2247816
558720.0000000    0.2184819
558760.0000000    0.2229182
558800.0000000    0.2198246
558840.0000000    0.2224853
558880.0000000    0.2204554
558920.0000000    0.2143197
558960.0000000    0.2198450
559000.0000000    0.2230303
559040.0000000    0.2291030
559080.0000000    0.2220250
559120.0000000    0.2319767
559160.0000000    0.2277799
559200.0000000    0.2338732
559240.0000000    0.2309936
559280.0000000    0.2294429
559320.0000000    0.2233477
559360.0000000    0.2233379
559400.0000000    0.2298582
559440.0000000    0.2256994
559480.0000000    0.2307623
559520.0000000    0.2222053
559560.0000000    0.2213266
559600.0000000    0.2107487
559640.0000000    0.2261928
559680.0000000    0.2157381
559720.0000000    0.2212391
559760.0000000    0.2160127
559800.0000000    0.2141078
559840.0000000    0.2275182
559880.0000000    0.2223261
559920.0000000    0.2250801
559960.0000000    0.2295434
560000.0000000    0.2347067
560040.0000000    0.2308478
560080.0000000    0.2251496
560120.0000000    0.2338386
560160.0000000    0.2274048
560200.0000000    0.2279241
560240.0000000    0.2218070
560280.0000000    0.2214691
560320.0000000    0.2198825
560360.0000000    0.2208202
560400.0000000    0.2248160
560440.0000000    0.2224628
560480.0000000    0.2275027
560520.0000000    0.2266224
560560.0000000    0.2177631
560600.0000000    0.2091632
560640.0000000    0.2236140
560680.0000000    0.2235158
560720.0000000    0.2212681
560760.0000000    0.2219541
560800.0000000    0.2404552
560840.0000000    0.2261316
560880.0000000    0.2285396
560920.0000000    0.2128498
560960.0000000    0.2191224
561000.0000000    0.2208653
561040.0000000    0.2249283
561080.0000000    0.2196459
561120.0000000    0.2173608
561160.0000000    0.2216063
561200.0000000    0.2270668
561240.0000000    0.2211412
561280.0000000    0.2181988
561320.0000000    0.2169548
561360.0000000    0.2218470
561400.0000000    0.2195741
561440.0000000    0.2169855
561480.0000000    0.2279671
561520.0000000    0.2174376
561560.0000000    0.2162102
561600.0000000    0.2250747
561640.0000000    0.2286894
561680.0000000    0.2156949
561720.0000000    0.2223238
561760.0000000    0.2160257
561800.0000000    0.2218810
561840.0000000    0.2313245
561880.0000000    0.2276783
561920.0000000    0.2298469
561960.0000000    0.2213408
562000.0000000    0.2177216
562040.0000000    0.2265873
562080.0000000    0.2172911
562120.0000000    0.2132295
562160.0000000    0.2214260
562200.0000000    0.2127932
562240.0000000    0.2295013
562280.0000000    0.2208288
562320.0000000    0.2273528
562360.0000000    0.2161364
562400.0000000    0.2108467
562440.0000000    0.2175796
562480.0000000    0.2188090
562520.0000000    0.2258617
562560.0000000    0.2165938
562600.0000000    0.2178987
562640.0000000    0.2213631
562680.0000000    0.2053355
562720.0000000    0.2250293
562760.0000000    0.2120500
562800.0000000    0.2218618
562840.0000000    0.2162095
562880.0000000    0.2095824
562920.0000000    0.2054490
562960.0000000    0.2094413
563000.0000000    0.2183655
563040.0000000    0.2093213
563080.0000000    0.2124915
563120.0000000    0.2196114
563160.0000000    0.2113705
563200.0000000    0.2091978
563240.0000000    0.2135700
563280.0000000    0.2171469
563320.0000000    0.2232466
563360.0000000    0.2153533
563400.0000000    0.2181206
563440.0000000    0.2280013
563480.0000000    0.2234512
563520.0000000    0.2296099
563560.0000000    0.2275020
563600.0000000    0.2200775
563640.0000000    0.2029399
563680.0000000    0.2173948
563720.0000000    0.2171418
563760.0000000    0.2133904
563800.0000000    0.2206108
563840.0000000    0.2202419
563880.0000000    0.2108206
563920.0000000    0.2169808
563960.0000000    0.2309032
564000.0000000    0.2209185
564040.0000000    0.2218685
564080.0000000    0.2218790
564120.0000000    0.2167850
564160.0000000    0.2225670
564200.0000000    0.2176736
564240.0000000    0.2168580
564280.0000000    0.2250456
564320.0000000    0.2244997
564360.0000000    0.2222825
564400.0000000    0.2255728
564440.0000000    0.2248945
564480.0000000    0.2221616
564520.0000000    0.2277031
564560.0000000    0.2211663
564600.0000000    0.2211711
564640.0000000    0.2208755
564680.0000000    0.2171582
564720.0000000    0.2099781
564760.0000000    0.2002483
564800.0000000    0.2248558
564840.0000000    0.2199583
564880.0000000    0.2222302
564920.0000000    0.2189208
564960.0000000    0.2266265
565000.0000000    0.2232948
565040.0000000    0.2228055
565080.0000000    0.2279234
565120.0000000    0.2368324
565160.0000000    0.2164510
565200.0000000    0.2255266
565240.0000000    0.2179291
565280.0000000    0.2248369
565320.0000000    0.2182023
565360.0000000    0.2228417
565400.0000000    0.2114542
565440.0000000    0.2147573
565480.0000000    0.2270388
565520.0000000    0.2031264
565560.0000000    0.2203257
565600.0000000    0.2105297
565640.0000000    0.2107618
565680.0000000    0.2100281
565720.0000000    0.2252638
565760.0000000    0.2225238
565800.0000000    0.2150884
565840.0000000    0.2189965
565880.0000000    0.2154168
565920.0000000    0.2242297
565960.0000000    0.2138338
566000.0000000    0.2196140
566040.0000000    0.2237704
566080.0000000    0.2144853
566120.0000000    0.2220604
566160.0000000    0.2338688
566200.0000000    0.2097606
566240.0000000    0.2210343
566280.0000000    0.2294072
566320.0000000    0.2195398
566360.0000000    0.2124810
566400.0000000    0.2245825
566440.0000000    0.2248184
566480.0000000    0.2277902
566520.0000000    0.2252073
566560.0000000    0.2222009
566600.0000000    0.2188043
566640.0000000    0.2184618
566680.0000000    0.2209093
566720.0000000    0.2228746
566760.0000000    0.2045218
566800.0000000    0.2297940
566840.0000000    0.2284802
566880.0000000    0.2253805
566920.0000000    0.2216542
566960.0000000    0.2242427
567000.0000000    0.2227091
567040.0000000    0.2272596
567080.0000000    0.2314223
567120.0000000    0.2160493
567160.0000000    0.2199955
567200.0000000    0.2231131
567240.0000000    0.2164083
567280.0000000    0.2075193
567320.0000000    0.2173646
567360.0000000    0.2268157
567400.0000000    0.2276638
567440.0000000    0.2148999
567480.0000000    0.2211109
567520.0000000    0.2243367
567560.0000000    0.2311785
567600.0000000    0.2241644
567640.0000000    0.2178904
567680.0000000    0.2361316
567720.0000000    0.2309032
567760.0000000    0.2200138
567800.0000000    0.2292202
567840.0000000    0.2297072
567880.0000000    0.2231931
567920.0000000    0.2290934
567960.0000000    0.2229131
568000.0000000    0.2296196
568040.0000000    0.2209173
568080.0000000    0.2327858
568120.0000000    0.2249872
568160.0000000    0.2344040
568200.0000000    0.2222850
568240.0000000    0.2224736
568280.0000000    0.2295678
568320.0000000    0.2365332
568360.0000000    0.2186640
568400.0000000    0.2096798
568440.0000000    0.2101732
568480.0000000    0.2167299
568520.0000000    0.2324061
568560.0000000    0.2196121
568600.0000000    0.2207847
568640.0000000    0.2127479
568680.0000000    0.2187893
568720.0000000    0.2305512
568760.0000000    0.2232637
568800.0000000    0.2318868
568840.0000000    0.2285744
568880.0000000    0.2286033
568920.0000000    0.2261255
568960.0000000    0.2283795
569000.0000000    0.2129523
569040.0000000    0.2288337
569080.0000000    0.2200440
569120.0000000    0.2339540
569160.0000000    0.2249319
569200.0000000    0.2270658
569240.0000000    0.2327095
569280.0000000    0.2263556
569320.0000000    0.2335199
569360.0000000    0.2281189
569400.0000000    0.2321667
569440.0000000    0.2318707
569480.0000000    0.2344042
569520.0000000    0.2420085
569560.0000000    0.2362919
569600.0000000    0.2300640
569640.0000000    0.2351099
569680.0000000    0.2271419
569720.0000000    0.2251229
569760.0000000    0.2287823
569800.0000000    0.2261297
569840.0000000    0.2167872
569880.0000000    0.2147888
569920.0000000    0.2205399
569960.0000000    0.2242679
570000.0000000    0.2212474
570040.0000000    0.2193633
570080.0000000    0.2299173
570120.0000000    0.2290070
570160.0000000    0.2288696
570200.0000000    0.2123606
570240.0000000    0.2195505
570280.0000000    0.2205402
570320.0000000    0.2243740
570360.0000000    0.2326341
570400.0000000    0.2210228
570440.0000000    0.2207517
570480.0000000    0.2276115
570520.0000000    0.2268260
570560.0000000    0.2285606
570600.0000000    0.2271278
570640.0000000    0.2399556
570680.0000000    0.2319355
570720.0000000    0.2247077
570760.0000000    0.2250555
570800.0000000    0.2245714
570840.0000000    0.2231127
570880.0000000    0.2210777
570920.0000000    0.2112296
570960.0000000    0.2242091
571000.0000000    0.2237638
571040.0000000    0.2172640
571080.0000000    0.2255560
571120.0000000    0.2197935
571160.0000000    0.2157321
571200.0000000    0.2234188
571240.0000000    0.2205648
571280.0000000    0.2300687
571320.0000000    0.2333938
571360.0000000    0.2284687
571400.0000000    0.2375755
571440.0000000    0.2248476
571480.0000000    0.2263121
571520.0000000    0.2403838
571560.0000000    0.2309006
571600.0000000    0.2225012
571640.0000000    0.2349696
571680.0000000    0.2292282
571720.0000000    0.2280177
571760.0000000    0.2370666
571800.0000000    0.2233211
571840.0000000    0.2364207
571880.0000000    0.2272516
571920.0000000    0.2208706
571960.0000000    0.2218851
572000.0000000    0.2233993
572040.0000000    0.2149165
572080.0000000    0.2316900
572120.0000000    0.2326336
572160.0000000    0.2299930
572200.0000000    0.2279574
572240.0000000    0.2173681
572280.0000000    0.2230236
572320.0000000    0.2246281
572360.0000000    0.2232535
572400.0000000    0.2306298
572440.0000000    0.2277004
572480.0000000    0.2228725
572520.0000000    0.2182807
572560.0000000    0.2214439
572600.0000000    0.2224394
572640.0000000    0.2207794
572680.0000000    0.2052835
572720.0000000    0.2040797
572760.0000000    0.2115381
572800.0000000    0.2193873
572840.0000000    0.2158962
572880.0000000    0.2166028
572920.0000000    0.2196930
572960.0000000    0.2066308
573000.0000000    0.2041818
573040.0000000    0.2116768
573080.0000000    0.1985821
573120.0000000    0.2210480
573160.0000000    0.2221166
573200.0000000    0.2033567
573240.0000000    0.2041636
573280.0000000    0.2214063
573320.0000000    0.2070982
573360.0000000    0.2175130
573400.0000000    0.2253966
573440.0000000    0.2148801
573480.0000000    0.2031539
573520.0000000    0.2064106
573560.0000000    0.1975642
573600.0000000    0.1804657
573640.0000000    0.1990377
573680.0000000    0.1988492
573720.0000000    0.2056919
573760.0000000    0.2156366
573800.0000000    0.2187941
573840.0000000    0.2143893
573880.0000000    0.2160700
573920.0000000    0.2173352
573960.0000000    0.2186337
574000.0000000    0.2218426
574040.0000000    0.2160948
574080.0000000    0.2037501
574120.0000000    0.2218340
574160.0000000    0.2152192
574200.0000000    0.2141548
574240.0000000    0.2162479
574280.0000000    0.2239476
574320.0000000    0.2088298
574360.0000000    0.2078714
[truncated: 297,950 more chars]
