# Supplementary material for: Comment on 'Valid molecular dynamics simulations of human hemoglobin require a surprisingly large box size'
Source: eLife. 2019 Jun 20;8:e44718. doi: 10.7554/eLife.44718 (PMC6586461; doi:10.7554/eLife.44718)
Supplement: Figure 1—source data 1. — The zip archive contains a README file describing which source files correspond to the different panels. [file elife-44718-fig1-data1.zip › figure1/panels_AB/120A/1/rmsd_2dn2.xvg]

# This file was created Thu Dec  6 13:11:36 2018
# Created by:
#             :-) GROMACS - gmx rms, 2018.5-dev-20181129-d5972f7 (-:
# 
# Executable:   /usr/local/gromacs/2018/2018.4-impi2017-fftw337-gcc640-cuda91/bin/gmx
# Data prefix:  /usr/local/gromacs/2018/2018.4-impi2017-fftw337-gcc640-cuda91
# Working dir:  /home/degroot/hb/2dn2/Meuwly/120a-elife/1
# Command line:
#   gmx rms -s ../topol.tpr -f x.xtc -nice 0 -o rmsd_2dn2.xvg
# gmx rms is part of G R O M A C S:
#
# Good gRace! Old Maple Actually Chews Slate
#
@    title "RMSD"
@    xaxis  label "Time (ps)"
@    yaxis  label "RMSD (nm)"
@TYPE xy
@ subtitle "Backbone after lsq fit to Backbone"
   0.0000000    0.0000009
  40.0000000    0.0896341
  80.0000000    0.1169678
 120.0000000    0.0919242
 160.0000000    0.1034636
 200.0000000    0.1028675
 240.0000000    0.1026787
 280.0000000    0.0895688
 320.0000000    0.0913976
 360.0000000    0.0977882
 400.0000000    0.0947111
 440.0000000    0.1070871
 480.0000000    0.1076663
 520.0000000    0.1108655
 560.0000000    0.0872612
 600.0000000    0.0947985
 640.0000000    0.0927461
 680.0000000    0.0889603
 720.0000000    0.0937457
 760.0000000    0.0905821
 800.0000000    0.0830462
 840.0000000    0.0963460
 880.0000000    0.0908056
 920.0000000    0.1112642
 960.0000000    0.1091499
1000.0000000    0.1109188
1040.0000000    0.0799026
1080.0000000    0.1043856
1120.0000000    0.1066052
1160.0000000    0.1017197
1200.0000000    0.1052227
1240.0000000    0.1022165
1280.0000000    0.1092210
1320.0000000    0.1030647
1360.0000000    0.1010040
1400.0000000    0.1001236
1440.0000000    0.0967292
1480.0000000    0.0903780
1520.0000000    0.1013641
1560.0000000    0.0964521
1600.0000000    0.0976640
1640.0000000    0.1036979
1680.0000000    0.1010298
1720.0000000    0.1000592
1760.0000000    0.0965744
1800.0000000    0.1014225
1840.0000000    0.0990987
1880.0000000    0.1013067
1920.0000000    0.0994478
1960.0000000    0.1003100
2000.0000000    0.0966577
2040.0000000    0.0890700
2080.0000000    0.1056680
2120.0000000    0.0962833
2160.0000000    0.0907705
2200.0000000    0.0854018
2240.0000000    0.0869688
2280.0000000    0.0853526
2320.0000000    0.0860786
2360.0000000    0.0883138
2400.0000000    0.0959668
2440.0000000    0.0924278
2480.0000000    0.1001907
2520.0000000    0.1000461
2560.0000000    0.0948395
2600.0000000    0.1059102
2640.0000000    0.1018778
2680.0000000    0.0964484
2720.0000000    0.1166352
2760.0000000    0.1041664
2800.0000000    0.0935672
2840.0000000    0.1044623
2880.0000000    0.0945797
2920.0000000    0.1048636
2960.0000000    0.1107506
3000.0000000    0.0989253
3040.0000000    0.1006152
3080.0000000    0.0977732
3120.0000000    0.1075898
3160.0000000    0.0988519
3200.0000000    0.0949802
3240.0000000    0.0970903
3280.0000000    0.0971646
3320.0000000    0.1095700
3360.0000000    0.1092374
3400.0000000    0.1021793
3440.0000000    0.1048569
3480.0000000    0.0951013
3520.0000000    0.0977386
3560.0000000    0.1125842
3600.0000000    0.1097379
3640.0000000    0.1060629
3680.0000000    0.1074185
3720.0000000    0.0959028
3760.0000000    0.0890132
3800.0000000    0.0896772
3840.0000000    0.0846811
3880.0000000    0.0864303
3920.0000000    0.0818643
3960.0000000    0.0913522
4000.0000000    0.0855083
4040.0000000    0.1014957
4080.0000000    0.0945103
4120.0000000    0.0958930
4160.0000000    0.0908526
4200.0000000    0.0884610
4240.0000000    0.0976447
4280.0000000    0.0879461
4320.0000000    0.0886585
4360.0000000    0.0875226
4400.0000000    0.0962912
4440.0000000    0.0912110
4480.0000000    0.0966110
4520.0000000    0.0962429
4560.0000000    0.0919051
4600.0000000    0.0872754
4640.0000000    0.0953543
4680.0000000    0.0923175
4720.0000000    0.0881541
4760.0000000    0.0944825
4800.0000000    0.0820062
4840.0000000    0.0822500
4880.0000000    0.0963532
4920.0000000    0.0955166
4960.0000000    0.0868136
5000.0000000    0.0885116
5040.0000000    0.0942570
5080.0000000    0.0885027
5120.0000000    0.0857232
5160.0000000    0.0903381
5200.0000000    0.0846571
5240.0000000    0.0909287
5280.0000000    0.0768587
5320.0000000    0.0876416
5360.0000000    0.0921323
5400.0000000    0.0852837
5440.0000000    0.0901649
5480.0000000    0.0910529
5520.0000000    0.0865427
5560.0000000    0.0803232
5600.0000000    0.0960028
5640.0000000    0.0931936
5680.0000000    0.0930805
5720.0000000    0.0906113
5760.0000000    0.1035418
5800.0000000    0.1022316
5840.0000000    0.0978706
5880.0000000    0.1059102
5920.0000000    0.1093554
5960.0000000    0.1072564
6000.0000000    0.0989087
6040.0000000    0.0909072
6080.0000000    0.0986426
6120.0000000    0.0939458
6160.0000000    0.0942429
6200.0000000    0.0912888
6240.0000000    0.0933720
6280.0000000    0.1049262
6320.0000000    0.0993687
6360.0000000    0.0982986
6400.0000000    0.0947168
6440.0000000    0.0994880
6480.0000000    0.0943808
6520.0000000    0.0943315
6560.0000000    0.0940871
6600.0000000    0.0935187
6640.0000000    0.0864267
6680.0000000    0.0914461
6720.0000000    0.1044191
6760.0000000    0.0961940
6800.0000000    0.0995766
6840.0000000    0.0902330
6880.0000000    0.0893771
6920.0000000    0.0952814
6960.0000000    0.1026244
7000.0000000    0.1104845
7040.0000000    0.0995123
7080.0000000    0.1065677
7120.0000000    0.1083592
7160.0000000    0.1229794
7200.0000000    0.1099381
7240.0000000    0.1066073
7280.0000000    0.1100944
7320.0000000    0.1027130
7360.0000000    0.1116185
7400.0000000    0.1083399
7440.0000000    0.1006443
7480.0000000    0.1020557
7520.0000000    0.0947912
7560.0000000    0.0944963
7600.0000000    0.1034162
7640.0000000    0.1013592
7680.0000000    0.0945726
7720.0000000    0.1052199
7760.0000000    0.0958046
7800.0000000    0.0959442
7840.0000000    0.0994502
7880.0000000    0.0841962
7920.0000000    0.0920628
7960.0000000    0.0788521
8000.0000000    0.0975040
8040.0000000    0.0878321
8080.0000000    0.0956267
8120.0000000    0.1023449
8160.0000000    0.1000900
8200.0000000    0.0966447
8240.0000000    0.0931887
8280.0000000    0.0908105
8320.0000000    0.0949713
8360.0000000    0.0962288
8400.0000000    0.0901727
8440.0000000    0.0929367
8480.0000000    0.0967158
8520.0000000    0.0914963
8560.0000000    0.0837615
8600.0000000    0.0920571
8640.0000000    0.1186078
8680.0000000    0.0946572
8720.0000000    0.0900372
8760.0000000    0.0880802
8800.0000000    0.0860199
8840.0000000    0.0820022
8880.0000000    0.0932253
8920.0000000    0.0841045
8960.0000000    0.0865267
9000.0000000    0.0925249
9040.0000000    0.0860969
9080.0000000    0.0869296
9120.0000000    0.0904360
9160.0000000    0.0955973
9200.0000000    0.0945983
9240.0000000    0.0908116
9280.0000000    0.0891779
9320.0000000    0.0936001
9360.0000000    0.0888586
9400.0000000    0.0849356
9440.0000000    0.0922900
9480.0000000    0.0949696
9520.0000000    0.0929174
9560.0000000    0.0880444
9600.0000000    0.0900364
9640.0000000    0.1109591
9680.0000000    0.0930800
9720.0000000    0.0980776
9760.0000000    0.0911854
9800.0000000    0.1032643
9840.0000000    0.0972653
9880.0000000    0.0963404
9920.0000000    0.1041871
9960.0000000    0.0916561
10000.0000000    0.0900568
10040.0000000    0.0959564
10080.0000000    0.1029879
10120.0000000    0.0872092
10160.0000000    0.0936027
10200.0000000    0.1054472
10240.0000000    0.1001785
10280.0000000    0.1001948
10320.0000000    0.0997540
10360.0000000    0.0970935
10400.0000000    0.1018841
10440.0000000    0.0866692
10480.0000000    0.1058059
10520.0000000    0.0941711
10560.0000000    0.0987792
10600.0000000    0.1061116
10640.0000000    0.0964457
10680.0000000    0.0996611
10720.0000000    0.1061851
10760.0000000    0.0957670
10800.0000000    0.0995971
10840.0000000    0.0995049
10880.0000000    0.0985320
10920.0000000    0.0966198
10960.0000000    0.0995095
11000.0000000    0.1022117
11040.0000000    0.0934042
11080.0000000    0.1005698
11120.0000000    0.0934501
11160.0000000    0.0986386
11200.0000000    0.0942860
11240.0000000    0.0925445
11280.0000000    0.1001446
11320.0000000    0.0958952
11360.0000000    0.1033083
11400.0000000    0.0993915
11440.0000000    0.0853025
11480.0000000    0.0878585
11520.0000000    0.1011171
11560.0000000    0.0958757
11600.0000000    0.0951956
11640.0000000    0.0992757
11680.0000000    0.0950915
11720.0000000    0.1005650
11760.0000000    0.0926897
11800.0000000    0.0921128
11840.0000000    0.0894244
11880.0000000    0.1057107
11920.0000000    0.0968623
11960.0000000    0.0922938
12000.0000000    0.0942776
12040.0000000    0.1055625
12080.0000000    0.0940295
12120.0000000    0.0985040
12160.0000000    0.1014586
12200.0000000    0.0927296
12240.0000000    0.0953672
12280.0000000    0.0951917
12320.0000000    0.0967693
12360.0000000    0.0954398
12400.0000000    0.0978810
12440.0000000    0.0898623
12480.0000000    0.0893526
12520.0000000    0.0933854
12560.0000000    0.0968323
12600.0000000    0.0988827
12640.0000000    0.0910645
12680.0000000    0.0872626
12720.0000000    0.0920516
12760.0000000    0.0928757
12800.0000000    0.0916642
12840.0000000    0.0985508
12880.0000000    0.1015263
12920.0000000    0.0889432
12960.0000000    0.0927718
13000.0000000    0.1091564
13040.0000000    0.0943213
13080.0000000    0.0908866
13120.0000000    0.0874992
13160.0000000    0.0982685
13200.0000000    0.0935059
13240.0000000    0.0916656
13280.0000000    0.0933028
13320.0000000    0.0914894
13360.0000000    0.0845739
13400.0000000    0.0891234
13440.0000000    0.0939758
13480.0000000    0.0887107
13520.0000000    0.0916070
13560.0000000    0.0870766
13600.0000000    0.0983474
13640.0000000    0.0928938
13680.0000000    0.0958306
13720.0000000    0.0929850
13760.0000000    0.0986450
13800.0000000    0.1040936
13840.0000000    0.0998266
13880.0000000    0.0955017
13920.0000000    0.0908865
13960.0000000    0.0947423
14000.0000000    0.1053034
14040.0000000    0.0858904
14080.0000000    0.0904861
14120.0000000    0.0936312
14160.0000000    0.0916765
14200.0000000    0.0904446
14240.0000000    0.0925325
14280.0000000    0.0986331
14320.0000000    0.0935463
14360.0000000    0.0950287
14400.0000000    0.0958880
14440.0000000    0.1002514
14480.0000000    0.1038798
14520.0000000    0.0938471
14560.0000000    0.0988218
14600.0000000    0.0895247
14640.0000000    0.0972772
14680.0000000    0.0931062
14720.0000000    0.1013918
14760.0000000    0.1021078
14800.0000000    0.0924533
14840.0000000    0.0958929
14880.0000000    0.0988948
14920.0000000    0.0930461
14960.0000000    0.1013343
15000.0000000    0.0959344
15040.0000000    0.0864428
15080.0000000    0.0856797
15120.0000000    0.0958795
15160.0000000    0.1007483
15200.0000000    0.0908872
15240.0000000    0.0955650
15280.0000000    0.0968467
15320.0000000    0.0952614
15360.0000000    0.0938155
15400.0000000    0.0991777
15440.0000000    0.0955819
15480.0000000    0.0991263
15520.0000000    0.0964906
15560.0000000    0.0897782
15600.0000000    0.0961437
15640.0000000    0.0914109
15680.0000000    0.0951036
15720.0000000    0.0998779
15760.0000000    0.0993513
15800.0000000    0.0991852
15840.0000000    0.0986528
15880.0000000    0.0929829
15920.0000000    0.0879606
15960.0000000    0.0895132
16000.0000000    0.0916407
16040.0000000    0.0974754
16080.0000000    0.0875029
16120.0000000    0.0901440
16160.0000000    0.1014551
16200.0000000    0.0979664
16240.0000000    0.0949138
16280.0000000    0.0909257
16320.0000000    0.0937718
16360.0000000    0.0967916
16400.0000000    0.0952894
16440.0000000    0.0916260
16480.0000000    0.0963216
16520.0000000    0.0930073
16560.0000000    0.0943173
16600.0000000    0.0908613
16640.0000000    0.0980694
16680.0000000    0.0918995
16720.0000000    0.0974449
16760.0000000    0.0941747
16800.0000000    0.0872578
16840.0000000    0.0945991
16880.0000000    0.0987706
16920.0000000    0.0883846
16960.0000000    0.0905975
17000.0000000    0.0784907
17040.0000000    0.0887199
17080.0000000    0.0921212
17120.0000000    0.0905816
17160.0000000    0.0836281
17200.0000000    0.0902570
17240.0000000    0.0870491
17280.0000000    0.0918540
17320.0000000    0.0972483
17360.0000000    0.0947123
17400.0000000    0.0974351
17440.0000000    0.0919285
17480.0000000    0.0977032
17520.0000000    0.0974305
17560.0000000    0.0935146
17600.0000000    0.1000986
17640.0000000    0.0921669
17680.0000000    0.0969297
17720.0000000    0.0928251
17760.0000000    0.1027620
17800.0000000    0.1027265
17840.0000000    0.1078047
17880.0000000    0.0974814
17920.0000000    0.0890844
17960.0000000    0.0978168
18000.0000000    0.0974639
18040.0000000    0.0928094
18080.0000000    0.1005801
18120.0000000    0.0935878
18160.0000000    0.0879664
18200.0000000    0.0907235
18240.0000000    0.1004634
18280.0000000    0.0987215
18320.0000000    0.0965500
18360.0000000    0.0840759
18400.0000000    0.1060005
18440.0000000    0.0974404
18480.0000000    0.0962158
18520.0000000    0.0886062
18560.0000000    0.0914842
18600.0000000    0.0964902
18640.0000000    0.0960274
18680.0000000    0.0825593
18720.0000000    0.0915706
18760.0000000    0.0983945
18800.0000000    0.0915693
18840.0000000    0.0891669
18880.0000000    0.0841818
18920.0000000    0.0911391
18960.0000000    0.0860036
19000.0000000    0.0912012
19040.0000000    0.1035198
19080.0000000    0.0894728
19120.0000000    0.0872986
19160.0000000    0.0958675
19200.0000000    0.0939678
19240.0000000    0.0968511
19280.0000000    0.0873120
19320.0000000    0.0916342
19360.0000000    0.0837201
19400.0000000    0.0986763
19440.0000000    0.0872695
19480.0000000    0.0941068
19520.0000000    0.0912467
19560.0000000    0.0892408
19600.0000000    0.0851844
19640.0000000    0.0890615
19680.0000000    0.0818133
19720.0000000    0.0911200
19760.0000000    0.1018738
19800.0000000    0.0925081
19840.0000000    0.0936346
19880.0000000    0.0957760
19920.0000000    0.0890107
19960.0000000    0.0905129
20000.0000000    0.0923220
20040.0000000    0.0883749
20080.0000000    0.0971767
20120.0000000    0.0873553
20160.0000000    0.0933420
20200.0000000    0.0890299
20240.0000000    0.0971000
20280.0000000    0.0923598
20320.0000000    0.0880921
20360.0000000    0.0947949
20400.0000000    0.0943744
20440.0000000    0.0852185
20480.0000000    0.0940626
20520.0000000    0.0885114
20560.0000000    0.0953072
20600.0000000    0.0875757
20640.0000000    0.0916288
20680.0000000    0.0953444
20720.0000000    0.0837267
20760.0000000    0.0937370
20800.0000000    0.0940808
20840.0000000    0.0887502
20880.0000000    0.0932494
20920.0000000    0.0930521
20960.0000000    0.1037867
21000.0000000    0.0976499
21040.0000000    0.0949571
21080.0000000    0.0939611
21120.0000000    0.1018819
21160.0000000    0.0908738
21200.0000000    0.0962753
21240.0000000    0.0873023
21280.0000000    0.1064687
21320.0000000    0.1002410
21360.0000000    0.1001649
21400.0000000    0.0894954
21440.0000000    0.0989447
21480.0000000    0.0910223
21520.0000000    0.1124205
21560.0000000    0.1055646
21600.0000000    0.1071422
21640.0000000    0.1029419
21680.0000000    0.1056799
21720.0000000    0.0942011
21760.0000000    0.0944420
21800.0000000    0.0949152
21840.0000000    0.0955608
21880.0000000    0.0984120
21920.0000000    0.0884089
21960.0000000    0.0992893
22000.0000000    0.0964058
22040.0000000    0.0915900
22080.0000000    0.0971299
22120.0000000    0.0907429
22160.0000000    0.0868034
22200.0000000    0.0910132
22240.0000000    0.0918758
22280.0000000    0.0952918
22320.0000000    0.0964126
22360.0000000    0.0900559
22400.0000000    0.0931114
22440.0000000    0.0902489
22480.0000000    0.0868594
22520.0000000    0.0892671
22560.0000000    0.0915255
22600.0000000    0.0982877
22640.0000000    0.0956709
22680.0000000    0.0885441
22720.0000000    0.0889212
22760.0000000    0.0938135
22800.0000000    0.0936387
22840.0000000    0.0985291
22880.0000000    0.0982205
22920.0000000    0.0918204
22960.0000000    0.0888940
23000.0000000    0.0876357
23040.0000000    0.0947082
23080.0000000    0.0969283
23120.0000000    0.0965879
23160.0000000    0.0948153
23200.0000000    0.0984426
23240.0000000    0.0967270
23280.0000000    0.1004097
23320.0000000    0.0877424
23360.0000000    0.0871987
23400.0000000    0.0921634
23440.0000000    0.0920991
23480.0000000    0.0929639
23520.0000000    0.1009860
23560.0000000    0.1006352
23600.0000000    0.0939328
23640.0000000    0.1022590
23680.0000000    0.0964376
23720.0000000    0.0993384
23760.0000000    0.0908494
23800.0000000    0.0933840
23840.0000000    0.0973514
23880.0000000    0.0890317
23920.0000000    0.0881954
23960.0000000    0.0980392
24000.0000000    0.0952177
24040.0000000    0.0916389
24080.0000000    0.0938984
24120.0000000    0.0914365
24160.0000000    0.0913481
24200.0000000    0.0948866
24240.0000000    0.0934428
24280.0000000    0.0885393
24320.0000000    0.0883814
24360.0000000    0.1055272
24400.0000000    0.0974702
24440.0000000    0.0921303
24480.0000000    0.0930648
24520.0000000    0.1023422
24560.0000000    0.0918919
24600.0000000    0.1094996
24640.0000000    0.0998906
24680.0000000    0.1007864
24720.0000000    0.0969356
24760.0000000    0.1083269
24800.0000000    0.1001614
24840.0000000    0.1069285
24880.0000000    0.0938648
24920.0000000    0.1021365
24960.0000000    0.1017680
25000.0000000    0.0936126
25040.0000000    0.0955163
25080.0000000    0.0936896
25120.0000000    0.0927067
25160.0000000    0.1021188
25200.0000000    0.0913360
25240.0000000    0.0956376
25280.0000000    0.0975562
25320.0000000    0.0894649
25360.0000000    0.0942324
25400.0000000    0.0990835
25440.0000000    0.0961845
25480.0000000    0.0980273
25520.0000000    0.0932511
25560.0000000    0.0894239
25600.0000000    0.0988307
25640.0000000    0.1024289
25680.0000000    0.0973643
25720.0000000    0.0909449
25760.0000000    0.0887842
25800.0000000    0.0927182
25840.0000000    0.1061259
25880.0000000    0.0922402
25920.0000000    0.0977400
25960.0000000    0.0959076
26000.0000000    0.0928674
26040.0000000    0.0957708
26080.0000000    0.1043297
26120.0000000    0.1003799
26160.0000000    0.0938772
26200.0000000    0.0891807
26240.0000000    0.0827001
26280.0000000    0.0927650
26320.0000000    0.1046934
26360.0000000    0.0849086
26400.0000000    0.0897425
26440.0000000    0.0950980
26480.0000000    0.0985237
26520.0000000    0.0895601
26560.0000000    0.0948367
26600.0000000    0.0948318
26640.0000000    0.1035352
26680.0000000    0.0982464
26720.0000000    0.0948440
26760.0000000    0.0925527
26800.0000000    0.0886541
26840.0000000    0.0906201
26880.0000000    0.1054337
26920.0000000    0.0909783
26960.0000000    0.0907186
27000.0000000    0.0836100
27040.0000000    0.0947747
27080.0000000    0.0905593
27120.0000000    0.0965832
27160.0000000    0.0852102
27200.0000000    0.0963482
27240.0000000    0.0935924
27280.0000000    0.1016709
27320.0000000    0.0955405
27360.0000000    0.0900386
27400.0000000    0.0946032
27440.0000000    0.0879653
27480.0000000    0.1031956
27520.0000000    0.0900190
27560.0000000    0.0850158
27600.0000000    0.0876950
27640.0000000    0.0937108
27680.0000000    0.0979957
27720.0000000    0.0966048
27760.0000000    0.0840014
27800.0000000    0.0869927
27840.0000000    0.0852825
27880.0000000    0.0864886
27920.0000000    0.0874148
27960.0000000    0.0887963
28000.0000000    0.0947739
28040.0000000    0.0829070
28080.0000000    0.0884026
28120.0000000    0.0933925
28160.0000000    0.0952580
28200.0000000    0.0886489
28240.0000000    0.0840651
28280.0000000    0.0855345
28320.0000000    0.0944194
28360.0000000    0.0909903
28400.0000000    0.0956734
28440.0000000    0.0884547
28480.0000000    0.0909100
28520.0000000    0.0922037
28560.0000000    0.0900064
28600.0000000    0.0921843
28640.0000000    0.0959517
28680.0000000    0.0949796
28720.0000000    0.0959599
28760.0000000    0.0901029
28800.0000000    0.0942734
28840.0000000    0.0949465
28880.0000000    0.0984828
28920.0000000    0.0887913
28960.0000000    0.0946384
29000.0000000    0.0921430
29040.0000000    0.0962312
29080.0000000    0.0911290
29120.0000000    0.0918137
29160.0000000    0.0890230
29200.0000000    0.0811005
29240.0000000    0.0922239
29280.0000000    0.1003724
29320.0000000    0.0927823
29360.0000000    0.0879301
29400.0000000    0.0913846
29440.0000000    0.0846036
29480.0000000    0.0965895
29520.0000000    0.0971087
29560.0000000    0.0954285
29600.0000000    0.0944161
29640.0000000    0.0897889
29680.0000000    0.1004542
29720.0000000    0.0915788
29760.0000000    0.0930998
29800.0000000    0.0994792
29840.0000000    0.0863079
29880.0000000    0.0968924
29920.0000000    0.0920677
29960.0000000    0.0995060
30000.0000000    0.0972393
30040.0000000    0.0967192
30080.0000000    0.0959012
30120.0000000    0.0910330
30160.0000000    0.1027847
30200.0000000    0.0922728
30240.0000000    0.0954724
30280.0000000    0.0890204
30320.0000000    0.0965634
30360.0000000    0.0877553
30400.0000000    0.0956397
30440.0000000    0.0958431
30480.0000000    0.0932740
30520.0000000    0.0912182
30560.0000000    0.0888871
30600.0000000    0.0953973
30640.0000000    0.0854461
30680.0000000    0.0878145
30720.0000000    0.0934827
30760.0000000    0.0924383
30800.0000000    0.0939385
30840.0000000    0.0909441
30880.0000000    0.1059402
30920.0000000    0.0957542
30960.0000000    0.0962098
31000.0000000    0.0986767
31040.0000000    0.0880767
31080.0000000    0.0970485
31120.0000000    0.1018202
31160.0000000    0.0887773
31200.0000000    0.0921858
31240.0000000    0.0957863
31280.0000000    0.1001172
31320.0000000    0.0987202
31360.0000000    0.0912068
31400.0000000    0.0885282
31440.0000000    0.0961017
31480.0000000    0.0970018
31520.0000000    0.0996193
31560.0000000    0.0989572
31600.0000000    0.0901309
31640.0000000    0.0992619
31680.0000000    0.0965973
31720.0000000    0.1042288
31760.0000000    0.1111908
31800.0000000    0.1105462
31840.0000000    0.1039229
31880.0000000    0.0939626
31920.0000000    0.0897160
31960.0000000    0.0912806
32000.0000000    0.1009838
32040.0000000    0.1004678
32080.0000000    0.0937235
32120.0000000    0.0920562
32160.0000000    0.0838853
32200.0000000    0.1010525
32240.0000000    0.0997277
32280.0000000    0.0977414
32320.0000000    0.0961358
32360.0000000    0.0895834
32400.0000000    0.0916267
32440.0000000    0.1004920
32480.0000000    0.0924286
32520.0000000    0.0916746
32560.0000000    0.0886549
32600.0000000    0.0908734
32640.0000000    0.0856805
32680.0000000    0.1077959
32720.0000000    0.0950817
32760.0000000    0.0884576
32800.0000000    0.0957335
32840.0000000    0.1087344
32880.0000000    0.1067520
32920.0000000    0.0976283
32960.0000000    0.0984788
33000.0000000    0.1009178
33040.0000000    0.1065652
33080.0000000    0.1052766
33120.0000000    0.1023018
33160.0000000    0.1046612
33200.0000000    0.0990431
33240.0000000    0.0894454
33280.0000000    0.0933608
33320.0000000    0.0918888
33360.0000000    0.0927846
33400.0000000    0.0924954
33440.0000000    0.0946206
33480.0000000    0.0945814
33520.0000000    0.0985738
33560.0000000    0.1082541
33600.0000000    0.1047197
33640.0000000    0.1036847
33680.0000000    0.0974325
33720.0000000    0.1087078
33760.0000000    0.1035938
33800.0000000    0.0941416
33840.0000000    0.0965144
33880.0000000    0.0983121
33920.0000000    0.1122962
33960.0000000    0.1116474
34000.0000000    0.1142706
34040.0000000    0.0999608
34080.0000000    0.0964968
34120.0000000    0.0891365
34160.0000000    0.0944920
34200.0000000    0.0940391
34240.0000000    0.0990485
34280.0000000    0.0962576
34320.0000000    0.1007630
34360.0000000    0.0912605
34400.0000000    0.0878617
34440.0000000    0.0939012
34480.0000000    0.1061851
34520.0000000    0.0871159
34560.0000000    0.0893696
34600.0000000    0.0945908
34640.0000000    0.0983244
34680.0000000    0.1033569
34720.0000000    0.1010794
34760.0000000    0.0925396
34800.0000000    0.0977773
34840.0000000    0.1052051
34880.0000000    0.1060899
34920.0000000    0.1098872
34960.0000000    0.1107273
35000.0000000    0.1062187
35040.0000000    0.1069089
35080.0000000    0.1069547
35120.0000000    0.1081406
35160.0000000    0.1101925
35200.0000000    0.1099108
35240.0000000    0.1009807
35280.0000000    0.1077003
35320.0000000    0.1129494
35360.0000000    0.1018959
35400.0000000    0.0986018
35440.0000000    0.1063474
35480.0000000    0.0983315
35520.0000000    0.0948824
35560.0000000    0.1016864
35600.0000000    0.0995644
35640.0000000    0.1005794
35680.0000000    0.0938365
35720.0000000    0.0965238
35760.0000000    0.0921929
35800.0000000    0.1026237
35840.0000000    0.0966046
35880.0000000    0.0927612
35920.0000000    0.0971069
35960.0000000    0.1041474
36000.0000000    0.0911006
36040.0000000    0.0946108
36080.0000000    0.1032428
36120.0000000    0.0922293
36160.0000000    0.0976294
36200.0000000    0.0987564
36240.0000000    0.0871650
36280.0000000    0.0910386
36320.0000000    0.0928277
36360.0000000    0.0913832
36400.0000000    0.0926654
36440.0000000    0.0901554
36480.0000000    0.1006376
36520.0000000    0.0914557
36560.0000000    0.0981609
36600.0000000    0.0995845
36640.0000000    0.1070173
36680.0000000    0.1049458
36720.0000000    0.1037763
36760.0000000    0.1000789
36800.0000000    0.1001429
36840.0000000    0.0964499
36880.0000000    0.1100123
36920.0000000    0.1129042
36960.0000000    0.1048884
37000.0000000    0.1105881
37040.0000000    0.1076064
37080.0000000    0.1042122
37120.0000000    0.1022089
37160.0000000    0.1039445
37200.0000000    0.0957221
37240.0000000    0.0948892
37280.0000000    0.1050084
37320.0000000    0.1095309
37360.0000000    0.1143798
37400.0000000    0.1078551
37440.0000000    0.1099650
37480.0000000    0.1112808
37520.0000000    0.1119132
37560.0000000    0.1053267
37600.0000000    0.1164464
37640.0000000    0.1079633
37680.0000000    0.1093446
37720.0000000    0.1169854
37760.0000000    0.1106838
37800.0000000    0.1092279
37840.0000000    0.1127881
37880.0000000    0.1130651
37920.0000000    0.1092845
37960.0000000    0.1043689
38000.0000000    0.1112920
38040.0000000    0.1028945
38080.0000000    0.0929607
38120.0000000    0.1083528
38160.0000000    0.0978573
38200.0000000    0.1037709
38240.0000000    0.1063624
38280.0000000    0.1071130
38320.0000000    0.1041076
38360.0000000    0.1091722
38400.0000000    0.1042120
38440.0000000    0.1095540
38480.0000000    0.1057612
38520.0000000    0.1084746
38560.0000000    0.1034670
38600.0000000    0.1060155
38640.0000000    0.1114213
38680.0000000    0.1030995
38720.0000000    0.1004078
38760.0000000    0.1001039
38800.0000000    0.1077591
38840.0000000    0.1013988
38880.0000000    0.0972983
38920.0000000    0.1042901
38960.0000000    0.1067877
39000.0000000    0.1019006
39040.0000000    0.1072554
39080.0000000    0.1042417
39120.0000000    0.0966580
39160.0000000    0.1018642
39200.0000000    0.1054853
39240.0000000    0.1062163
39280.0000000    0.0998989
39320.0000000    0.1081969
39360.0000000    0.1051580
39400.0000000    0.1072349
39440.0000000    0.1055064
39480.0000000    0.1032633
39520.0000000    0.0996806
39560.0000000    0.1040007
39600.0000000    0.0993055
39640.0000000    0.0971899
39680.0000000    0.1005075
39720.0000000    0.1058876
39760.0000000    0.1023941
39800.0000000    0.1051820
39840.0000000    0.1044919
39880.0000000    0.1040073
39920.0000000    0.0999529
39960.0000000    0.1046060
40000.0000000    0.0977788
40040.0000000    0.1069428
40080.0000000    0.1009735
40120.0000000    0.1015129
40160.0000000    0.1007092
40200.0000000    0.1042347
40240.0000000    0.1037103
40280.0000000    0.1023822
40320.0000000    0.1061926
40360.0000000    0.1166046
40400.0000000    0.0995737
40440.0000000    0.0978831
40480.0000000    0.0979533
40520.0000000    0.1005185
40560.0000000    0.1184344
40600.0000000    0.0972992
40640.0000000    0.1131022
40680.0000000    0.1133258
40720.0000000    0.1111303
40760.0000000    0.1100900
40800.0000000    0.1125457
40840.0000000    0.1125293
40880.0000000    0.1066397
40920.0000000    0.1118112
40960.0000000    0.1100910
41000.0000000    0.1120623
41040.0000000    0.1061885
41080.0000000    0.1040888
41120.0000000    0.1077942
41160.0000000    0.1017435
41200.0000000    0.1015205
41240.0000000    0.1037923
41280.0000000    0.0989116
41320.0000000    0.1048078
41360.0000000    0.1020803
41400.0000000    0.0998728
41440.0000000    0.0997750
41480.0000000    0.0962263
41520.0000000    0.0968980
41560.0000000    0.1005983
41600.0000000    0.0974156
41640.0000000    0.0969356
41680.0000000    0.0860306
41720.0000000    0.0898440
41760.0000000    0.0953912
41800.0000000    0.0877437
41840.0000000    0.0993535
41880.0000000    0.0932845
41920.0000000    0.0932125
41960.0000000    0.0893959
42000.0000000    0.0922652
42040.0000000    0.0926994
42080.0000000    0.0930213
42120.0000000    0.0960467
42160.0000000    0.1000305
42200.0000000    0.1004456
42240.0000000    0.1004702
42280.0000000    0.0939739
42320.0000000    0.1026613
42360.0000000    0.0989098
42400.0000000    0.1070701
42440.0000000    0.1049579
42480.0000000    0.1100006
42520.0000000    0.1015283
42560.0000000    0.1088731
42600.0000000    0.1081216
42640.0000000    0.1031527
42680.0000000    0.1167811
42720.0000000    0.0977890
42760.0000000    0.1022879
42800.0000000    0.1025791
42840.0000000    0.1118821
42880.0000000    0.1014945
42920.0000000    0.1000991
42960.0000000    0.1014328
43000.0000000    0.1044984
43040.0000000    0.1074508
43080.0000000    0.0995130
43120.0000000    0.1011428
43160.0000000    0.1036438
43200.0000000    0.1033111
43240.0000000    0.1034598
43280.0000000    0.1138376
43320.0000000    0.1046797
43360.0000000    0.1066873
43400.0000000    0.1074270
43440.0000000    0.0989133
43480.0000000    0.1136002
43520.0000000    0.0984209
43560.0000000    0.1009593
43600.0000000    0.1066920
43640.0000000    0.1026606
43680.0000000    0.0961418
43720.0000000    0.1049778
43760.0000000    0.0961403
43800.0000000    0.1065913
43840.0000000    0.1039412
43880.0000000    0.1099610
43920.0000000    0.1163614
43960.0000000    0.1031348
44000.0000000    0.1047820
44040.0000000    0.1239250
44080.0000000    0.1055570
44120.0000000    0.1147107
44160.0000000    0.1208545
44200.0000000    0.1220985
44240.0000000    0.1239919
44280.0000000    0.1185153
44320.0000000    0.1167122
44360.0000000    0.1173192
44400.0000000    0.1199584
44440.0000000    0.1226051
44480.0000000    0.1262242
44520.0000000    0.1290221
44560.0000000    0.1206656
44600.0000000    0.1240551
44640.0000000    0.1122058
44680.0000000    0.1129376
44720.0000000    0.1152715
44760.0000000    0.1081183
44800.0000000    0.1228818
44840.0000000    0.1084344
44880.0000000    0.1114022
44920.0000000    0.1023345
44960.0000000    0.1126335
45000.0000000    0.1079212
45040.0000000    0.1164680
45080.0000000    0.1127816
45120.0000000    0.1116014
45160.0000000    0.1209094
45200.0000000    0.1209670
45240.0000000    0.1044634
45280.0000000    0.1063482
45320.0000000    0.1207034
45360.0000000    0.1236763
45400.0000000    0.1106321
45440.0000000    0.1150591
45480.0000000    0.1092637
45520.0000000    0.1121250
45560.0000000    0.1180902
45600.0000000    0.1056817
45640.0000000    0.1105352
45680.0000000    0.1063524
45720.0000000    0.1117687
45760.0000000    0.1066325
45800.0000000    0.1039753
45840.0000000    0.1051125
45880.0000000    0.1043910
45920.0000000    0.1069696
45960.0000000    0.0966566
46000.0000000    0.1126425
46040.0000000    0.1004959
46080.0000000    0.1009075
46120.0000000    0.1072955
46160.0000000    0.1123118
46200.0000000    0.1063035
46240.0000000    0.0978588
46280.0000000    0.1070969
46320.0000000    0.1076994
46360.0000000    0.0911287
46400.0000000    0.0937369
46440.0000000    0.0896806
46480.0000000    0.1003131
46520.0000000    0.0942222
46560.0000000    0.0992663
46600.0000000    0.0998871
46640.0000000    0.0972652
46680.0000000    0.1127188
46720.0000000    0.1062496
46760.0000000    0.1022334
46800.0000000    0.1131044
46840.0000000    0.1019954
46880.0000000    0.0923228
46920.0000000    0.0955094
46960.0000000    0.0904242
47000.0000000    0.0965667
47040.0000000    0.0892261
47080.0000000    0.1005021
47120.0000000    0.1028731
47160.0000000    0.1028013
47200.0000000    0.0990854
47240.0000000    0.1059778
47280.0000000    0.0962153
47320.0000000    0.1035787
47360.0000000    0.1069372
47400.0000000    0.1114078
47440.0000000    0.1113669
47480.0000000    0.1039422
47520.0000000    0.1077470
47560.0000000    0.1060551
47600.0000000    0.1053405
47640.0000000    0.1121323
47680.0000000    0.1134935
47720.0000000    0.1140078
47760.0000000    0.1063958
47800.0000000    0.1021347
47840.0000000    0.1048111
47880.0000000    0.1040453
47920.0000000    0.1044122
47960.0000000    0.1132028
48000.0000000    0.1086159
48040.0000000    0.1207047
48080.0000000    0.1067530
48120.0000000    0.1110490
48160.0000000    0.1033422
48200.0000000    0.1113664
48240.0000000    0.0978965
48280.0000000    0.1059725
48320.0000000    0.0946816
48360.0000000    0.1051396
48400.0000000    0.1009398
48440.0000000    0.1140855
48480.0000000    0.1074455
48520.0000000    0.0983840
48560.0000000    0.1038016
48600.0000000    0.1036210
48640.0000000    0.1091783
48680.0000000    0.1200999
48720.0000000    0.1117223
48760.0000000    0.1270203
48800.0000000    0.1285773
48840.0000000    0.1114967
48880.0000000    0.1070191
48920.0000000    0.1107001
48960.0000000    0.1119501
49000.0000000    0.1205843
49040.0000000    0.1152706
49080.0000000    0.1072158
49120.0000000    0.1031615
49160.0000000    0.1089343
49200.0000000    0.1160100
49240.0000000    0.1070922
49280.0000000    0.1020917
49320.0000000    0.1076216
49360.0000000    0.1088514
49400.0000000    0.1123840
49440.0000000    0.1136653
49480.0000000    0.1138073
49520.0000000    0.1109270
49560.0000000    0.1229771
49600.0000000    0.1172933
49640.0000000    0.1160299
49680.0000000    0.1120721
49720.0000000    0.1092236
49760.0000000    0.0946761
49800.0000000    0.1052344
49840.0000000    0.1132064
49880.0000000    0.0987675
49920.0000000    0.0966218
49960.0000000    0.1054743
50000.0000000    0.1022192
50040.0000000    0.0978219
50080.0000000    0.0936923
50120.0000000    0.1044268
50160.0000000    0.1099866
50200.0000000    0.1163534
50240.0000000    0.1129218
50280.0000000    0.1095310
50320.0000000    0.1119774
50360.0000000    0.1234051
50400.0000000    0.1196669
50440.0000000    0.1135782
50480.0000000    0.1244558
50520.0000000    0.1172396
50560.0000000    0.1144884
50600.0000000    0.1192245
50640.0000000    0.1188231
50680.0000000    0.1132367
50720.0000000    0.1207481
50760.0000000    0.1234853
50800.0000000    0.1276646
50840.0000000    0.1236979
50880.0000000    0.1256766
50920.0000000    0.1333993
50960.0000000    0.1188853
51000.0000000    0.1112157
51040.0000000    0.1193492
51080.0000000    0.1189409
51120.0000000    0.1121454
51160.0000000    0.1255200
51200.0000000    0.1282932
51240.0000000    0.1215595
51280.0000000    0.1290525
51320.0000000    0.1321676
51360.0000000    0.1371465
51400.0000000    0.1266619
51440.0000000    0.1206133
51480.0000000    0.1166890
51520.0000000    0.1228550
51560.0000000    0.1337108
51600.0000000    0.1194576
51640.0000000    0.1372104
51680.0000000    0.1239179
51720.0000000    0.1294709
51760.0000000    0.1381756
51800.0000000    0.1146857
51840.0000000    0.1226338
51880.0000000    0.1176005
51920.0000000    0.1213973
51960.0000000    0.1094015
52000.0000000    0.1309430
52040.0000000    0.1136299
52080.0000000    0.1114664
52120.0000000    0.1143517
52160.0000000    0.1112056
52200.0000000    0.0951832
52240.0000000    0.1099696
52280.0000000    0.1072817
52320.0000000    0.1150679
52360.0000000    0.1107701
52400.0000000    0.1074083
52440.0000000    0.1047773
52480.0000000    0.1150680
52520.0000000    0.1170344
52560.0000000    0.1070053
52600.0000000    0.1153779
52640.0000000    0.1196864
52680.0000000    0.1092144
52720.0000000    0.1201699
52760.0000000    0.1085624
52800.0000000    0.1166896
52840.0000000    0.1118896
52880.0000000    0.1036692
52920.0000000    0.1152621
52960.0000000    0.1189607
53000.0000000    0.1160446
53040.0000000    0.1119356
53080.0000000    0.0975298
53120.0000000    0.1152602
53160.0000000    0.1286541
53200.0000000    0.1094777
53240.0000000    0.1086087
53280.0000000    0.1096609
53320.0000000    0.1083187
53360.0000000    0.1106002
53400.0000000    0.1075285
53440.0000000    0.1086912
53480.0000000    0.1166678
53520.0000000    0.1144003
53560.0000000    0.1345386
53600.0000000    0.1254674
53640.0000000    0.1108814
53680.0000000    0.1191971
53720.0000000    0.1116456
53760.0000000    0.1168121
53800.0000000    0.1112764
53840.0000000    0.1221685
53880.0000000    0.1175261
53920.0000000    0.1091346
53960.0000000    0.1055250
54000.0000000    0.1027870
54040.0000000    0.1170617
54080.0000000    0.1017746
54120.0000000    0.1055505
54160.0000000    0.1111921
54200.0000000    0.1137226
54240.0000000    0.1159380
54280.0000000    0.1179607
54320.0000000    0.1114327
54360.0000000    0.1147510
54400.0000000    0.1060512
54440.0000000    0.1056641
54480.0000000    0.1078179
54520.0000000    0.1189315
54560.0000000    0.1195663
54600.0000000    0.1119795
54640.0000000    0.1175958
54680.0000000    0.1162310
54720.0000000    0.1284782
54760.0000000    0.1188594
54800.0000000    0.1101599
54840.0000000    0.1211138
54880.0000000    0.0986023
54920.0000000    0.1111292
54960.0000000    0.1053273
55000.0000000    0.1018126
55040.0000000    0.1034937
55080.0000000    0.1069920
55120.0000000    0.1057563
55160.0000000    0.1159282
55200.0000000    0.1141256
55240.0000000    0.1174768
55280.0000000    0.1152966
55320.0000000    0.1078156
55360.0000000    0.1094196
55400.0000000    0.1038245
55440.0000000    0.1205911
55480.0000000    0.1058279
55520.0000000    0.1036717
55560.0000000    0.1072352
55600.0000000    0.1074906
55640.0000000    0.1158758
55680.0000000    0.1229575
55720.0000000    0.1318178
55760.0000000    0.1139342
55800.0000000    0.1209345
55840.0000000    0.1229240
55880.0000000    0.1212517
55920.0000000    0.1148850
55960.0000000    0.1138099
56000.0000000    0.1104273
56040.0000000    0.1179686
56080.0000000    0.1263884
56120.0000000    0.1327808
56160.0000000    0.1256459
56200.0000000    0.1151041
56240.0000000    0.1302108
56280.0000000    0.1107225
56320.0000000    0.1244154
56360.0000000    0.1237078
56400.0000000    0.1105272
56440.0000000    0.1192752
56480.0000000    0.1284215
56520.0000000    0.1199385
56560.0000000    0.1052986
56600.0000000    0.1142606
56640.0000000    0.1068769
56680.0000000    0.1219410
56720.0000000    0.1083332
56760.0000000    0.1160581
56800.0000000    0.1214838
56840.0000000    0.1176040
56880.0000000    0.1272867
56920.0000000    0.1211469
56960.0000000    0.1314092
57000.0000000    0.1247705
57040.0000000    0.1109411
57080.0000000    0.1166312
57120.0000000    0.1131757
57160.0000000    0.1215919
57200.0000000    0.1407446
57240.0000000    0.1325320
57280.0000000    0.1187667
57320.0000000    0.1436508
57360.0000000    0.1178264
57400.0000000    0.1343907
57440.0000000    0.1240243
57480.0000000    0.1188976
57520.0000000    0.1200740
57560.0000000    0.1300160
57600.0000000    0.1210160
57640.0000000    0.1270849
57680.0000000    0.1250822
57720.0000000    0.1267678
57760.0000000    0.1400766
57800.0000000    0.1444026
57840.0000000    0.1349471
57880.0000000    0.1437586
57920.0000000    0.1374544
57960.0000000    0.1281565
58000.0000000    0.1379801
58040.0000000    0.1315755
58080.0000000    0.1335933
58120.0000000    0.1242313
58160.0000000    0.1333570
58200.0000000    0.1382577
58240.0000000    0.1308287
58280.0000000    0.1305466
58320.0000000    0.1446857
58360.0000000    0.1267491
58400.0000000    0.1407298
58440.0000000    0.1254110
58480.0000000    0.1303540
58520.0000000    0.1119208
58560.0000000    0.1296287
58600.0000000    0.1177499
58640.0000000    0.1265646
58680.0000000    0.1303271
58720.0000000    0.1207732
58760.0000000    0.1221560
58800.0000000    0.1234215
58840.0000000    0.1184607
58880.0000000    0.1336942
58920.0000000    0.1316830
58960.0000000    0.1276225
59000.0000000    0.1234875
59040.0000000    0.1165652
59080.0000000    0.1200213
59120.0000000    0.1169971
59160.0000000    0.1291495
59200.0000000    0.1212987
59240.0000000    0.1292722
59280.0000000    0.1224276
59320.0000000    0.1203588
59360.0000000    0.1180476
59400.0000000    0.1261714
59440.0000000    0.1278982
59480.0000000    0.1234290
59520.0000000    0.1276020
59560.0000000    0.1301530
59600.0000000    0.1431973
59640.0000000    0.1276250
59680.0000000    0.1417580
59720.0000000    0.1407421
59760.0000000    0.1346205
59800.0000000    0.1397190
59840.0000000    0.1339202
59880.0000000    0.1286985
59920.0000000    0.1198545
59960.0000000    0.1215331
60000.0000000    0.1299853
60040.0000000    0.1260121
60080.0000000    0.1087650
60120.0000000    0.1182137
60160.0000000    0.1175081
60200.0000000    0.1153228
60240.0000000    0.1098296
60280.0000000    0.1171049
60320.0000000    0.1389628
60360.0000000    0.1271017
60400.0000000    0.1261507
60440.0000000    0.1219593
60480.0000000    0.1168501
60520.0000000    0.1112426
60560.0000000    0.1161705
60600.0000000    0.1215829
60640.0000000    0.1142155
60680.0000000    0.1227540
60720.0000000    0.1097971
60760.0000000    0.1049823
60800.0000000    0.1305863
60840.0000000    0.1140269
60880.0000000    0.1293561
60920.0000000    0.1228465
60960.0000000    0.1064665
61000.0000000    0.1075683
61040.0000000    0.1051549
61080.0000000    0.1103890
61120.0000000    0.1115017
61160.0000000    0.1070156
61200.0000000    0.1242467
61240.0000000    0.1279072
61280.0000000    0.1206709
61320.0000000    0.1349649
61360.0000000    0.1283520
61400.0000000    0.1219890
61440.0000000    0.1261891
61480.0000000    0.1124547
61520.0000000    0.1180462
61560.0000000    0.1351231
61600.0000000    0.1237658
61640.0000000    0.1169353
61680.0000000    0.1122701
61720.0000000    0.1212002
61760.0000000    0.1142297
61800.0000000    0.1264656
61840.0000000    0.1044392
61880.0000000    0.1121106
61920.0000000    0.1154787
61960.0000000    0.1213608
62000.0000000    0.1227523
62040.0000000    0.1216861
62080.0000000    0.1220602
62120.0000000    0.1373091
62160.0000000    0.1291819
62200.0000000    0.1172603
62240.0000000    0.1303996
62280.0000000    0.1265797
62320.0000000    0.1291011
62360.0000000    0.1266376
62400.0000000    0.1161935
62440.0000000    0.1317998
62480.0000000    0.1193032
62520.0000000    0.1255402
62560.0000000    0.1220820
62600.0000000    0.1294700
62640.0000000    0.1313698
62680.0000000    0.1219633
62720.0000000    0.1304628
62760.0000000    0.1279810
62800.0000000    0.1195173
62840.0000000    0.1361140
62880.0000000    0.1342849
62920.0000000    0.1162153
62960.0000000    0.1161323
63000.0000000    0.1181679
63040.0000000    0.1179088
63080.0000000    0.1198008
63120.0000000    0.1186746
63160.0000000    0.1206743
63200.0000000    0.1252586
63240.0000000    0.1213860
63280.0000000    0.1263867
63320.0000000    0.1185017
63360.0000000    0.1386028
63400.0000000    0.1259151
63440.0000000    0.1266441
63480.0000000    0.1244828
63520.0000000    0.1153710
63560.0000000    0.1225737
63600.0000000    0.1324587
63640.0000000    0.1239621
63680.0000000    0.1188659
63720.0000000    0.1229051
63760.0000000    0.1176890
63800.0000000    0.1191823
63840.0000000    0.1218895
63880.0000000    0.1292979
63920.0000000    0.1197656
63960.0000000    0.1105496
64000.0000000    0.1159226
64040.0000000    0.1082332
64080.0000000    0.1188710
64120.0000000    0.1247733
64160.0000000    0.1175804
64200.0000000    0.1173485
64240.0000000    0.1120967
64280.0000000    0.1149041
64320.0000000    0.1104248
64360.0000000    0.1172755
64400.0000000    0.1163037
64440.0000000    0.1042477
64480.0000000    0.1128707
64520.0000000    0.1194357
64560.0000000    0.1204729
64600.0000000    0.1278999
64640.0000000    0.1222532
64680.0000000    0.1265807
64720.0000000    0.1310242
64760.0000000    0.1270753
64800.0000000    0.1307218
64840.0000000    0.1102375
64880.0000000    0.1157829
64920.0000000    0.1152558
64960.0000000    0.1247332
65000.0000000    0.1327052
65040.0000000    0.1192843
65080.0000000    0.1247974
65120.0000000    0.1295455
65160.0000000    0.1323391
65200.0000000    0.1270989
65240.0000000    0.1241285
65280.0000000    0.1350425
65320.0000000    0.1225387
65360.0000000    0.1049551
65400.0000000    0.1331555
65440.0000000    0.1385769
65480.0000000    0.1290870
65520.0000000    0.1163806
65560.0000000    0.1278857
65600.0000000    0.1216789
65640.0000000    0.1203209
65680.0000000    0.1227446
65720.0000000    0.1146645
65760.0000000    0.1122835
65800.0000000    0.1099609
65840.0000000    0.1086103
65880.0000000    0.1121321
65920.0000000    0.1105418
65960.0000000    0.1039876
66000.0000000    0.1017589
66040.0000000    0.1024440
66080.0000000    0.1070230
66120.0000000    0.1126739
66160.0000000    0.1164209
66200.0000000    0.1395160
66240.0000000    0.1420162
66280.0000000    0.1224302
66320.0000000    0.1288884
66360.0000000    0.1243927
66400.0000000    0.1397234
66440.0000000    0.1287854
66480.0000000    0.1313612
66520.0000000    0.1306925
66560.0000000    0.1300427
66600.0000000    0.1281909
66640.0000000    0.1309966
66680.0000000    0.1310430
66720.0000000    0.1322278
66760.0000000    0.1295995
66800.0000000    0.1200385
66840.0000000    0.1344895
66880.0000000    0.1315016
66920.0000000    0.1333894
66960.0000000    0.1387966
67000.0000000    0.1300018
67040.0000000    0.1329083
67080.0000000    0.1335519
67120.0000000    0.1261198
67160.0000000    0.1321850
67200.0000000    0.1206057
67240.0000000    0.1230627
67280.0000000    0.1263965
67320.0000000    0.1466092
67360.0000000    0.1319375
67400.0000000    0.1307296
67440.0000000    0.1467546
67480.0000000    0.1340177
67520.0000000    0.1305535
67560.0000000    0.1365113
67600.0000000    0.1230910
67640.0000000    0.1260570
67680.0000000    0.1309106
67720.0000000    0.1143694
67760.0000000    0.1265533
67800.0000000    0.1391157
67840.0000000    0.1349940
67880.0000000    0.1210639
67920.0000000    0.1265818
67960.0000000    0.1262543
68000.0000000    0.1312890
68040.0000000    0.1313639
68080.0000000    0.1315259
68120.0000000    0.1336574
68160.0000000    0.1299612
68200.0000000    0.1366654
68240.0000000    0.1322604
68280.0000000    0.1178246
68320.0000000    0.1310527
68360.0000000    0.1349768
68400.0000000    0.1293790
68440.0000000    0.1375270
68480.0000000    0.1276295
68520.0000000    0.1261272
68560.0000000    0.1337960
68600.0000000    0.1143862
68640.0000000    0.1243266
68680.0000000    0.1277032
68720.0000000    0.1173273
68760.0000000    0.1263666
68800.0000000    0.1232412
68840.0000000    0.1162901
68880.0000000    0.1240696
68920.0000000    0.1092067
68960.0000000    0.1226938
69000.0000000    0.1223039
69040.0000000    0.1165822
69080.0000000    0.1313107
69120.0000000    0.1296844
69160.0000000    0.1259475
69200.0000000    0.1175331
69240.0000000    0.1262322
69280.0000000    0.1204171
69320.0000000    0.1166000
69360.0000000    0.1235360
69400.0000000    0.1245965
69440.0000000    0.1253754
69480.0000000    0.1147596
69520.0000000    0.1194525
69560.0000000    0.1176320
69600.0000000    0.1115707
69640.0000000    0.1239618
69680.0000000    0.1193471
69720.0000000    0.1302507
69760.0000000    0.1270559
69800.0000000    0.1238406
69840.0000000    0.1161037
69880.0000000    0.1239689
69920.0000000    0.1190771
69960.0000000    0.1099156
70000.0000000    0.1235868
70040.0000000    0.1152139
70080.0000000    0.1100856
70120.0000000    0.1148080
70160.0000000    0.1182222
70200.0000000    0.1194658
70240.0000000    0.1280429
70280.0000000    0.1235027
70320.0000000    0.1168206
70360.0000000    0.1102072
70400.0000000    0.1190664
70440.0000000    0.1227663
70480.0000000    0.1190542
70520.0000000    0.1162085
70560.0000000    0.1255918
70600.0000000    0.1144998
70640.0000000    0.1152038
70680.0000000    0.1016872
70720.0000000    0.1153341
70760.0000000    0.1057937
70800.0000000    0.1090995
70840.0000000    0.1158739
70880.0000000    0.1202066
70920.0000000    0.1138761
70960.0000000    0.1195207
71000.0000000    0.1097761
71040.0000000    0.1091761
71080.0000000    0.1038704
71120.0000000    0.1151305
71160.0000000    0.1131132
71200.0000000    0.1148597
71240.0000000    0.1101979
71280.0000000    0.1209734
71320.0000000    0.1224819
71360.0000000    0.1326338
71400.0000000    0.1271077
71440.0000000    0.1219518
71480.0000000    0.1215777
71520.0000000    0.1261651
71560.0000000    0.1249971
71600.0000000    0.1238714
71640.0000000    0.1200616
71680.0000000    0.1180321
71720.0000000    0.1089126
71760.0000000    0.1204992
71800.0000000    0.1292545
71840.0000000    0.1217025
71880.0000000    0.1255625
71920.0000000    0.1167714
71960.0000000    0.1466239
72000.0000000    0.1331691
72040.0000000    0.1367943
72080.0000000    0.1455551
72120.0000000    0.1281671
72160.0000000    0.1371968
72200.0000000    0.1428406
72240.0000000    0.1519322
72280.0000000    0.1566062
72320.0000000    0.1388963
72360.0000000    0.1438813
72400.0000000    0.1453810
72440.0000000    0.1454555
72480.0000000    0.1410925
72520.0000000    0.1328803
72560.0000000    0.1394296
72600.0000000    0.1507510
72640.0000000    0.1412897
72680.0000000    0.1377742
72720.0000000    0.1396353
72760.0000000    0.1346694
72800.0000000    0.1272706
72840.0000000    0.1307375
72880.0000000    0.1374413
72920.0000000    0.1384817
72960.0000000    0.1404621
73000.0000000    0.1345062
73040.0000000    0.1249953
73080.0000000    0.1383814
73120.0000000    0.1257701
73160.0000000    0.1344193
73200.0000000    0.1263458
73240.0000000    0.1278917
73280.0000000    0.1255632
73320.0000000    0.1186315
73360.0000000    0.1284098
73400.0000000    0.1233055
73440.0000000    0.1175367
73480.0000000    0.1240147
73520.0000000    0.1151995
73560.0000000    0.1175719
73600.0000000    0.1240627
73640.0000000    0.1035412
73680.0000000    0.1129206
73720.0000000    0.1171661
73760.0000000    0.1272990
73800.0000000    0.1104446
73840.0000000    0.1115538
73880.0000000    0.1163533
73920.0000000    0.1201965
73960.0000000    0.1247550
74000.0000000    0.1134007
74040.0000000    0.1168874
74080.0000000    0.1132669
74120.0000000    0.1086707
74160.0000000    0.1039650
74200.0000000    0.1035048
74240.0000000    0.1163222
74280.0000000    0.1103836
74320.0000000    0.1099191
74360.0000000    0.1161258
74400.0000000    0.1327573
74440.0000000    0.1017192
74480.0000000    0.1043985
74520.0000000    0.1096557
74560.0000000    0.1099497
74600.0000000    0.1155138
74640.0000000    0.1152929
74680.0000000    0.1077293
74720.0000000    0.1100311
74760.0000000    0.1135720
74800.0000000    0.1053575
74840.0000000    0.1086331
74880.0000000    0.1032497
74920.0000000    0.1126891
74960.0000000    0.0998824
75000.0000000    0.1086366
75040.0000000    0.1066242
75080.0000000    0.1055228
75120.0000000    0.1110585
75160.0000000    0.1110332
75200.0000000    0.1138555
75240.0000000    0.1227152
75280.0000000    0.1126034
75320.0000000    0.1214244
75360.0000000    0.1147085
75400.0000000    0.1124794
75440.0000000    0.1064999
75480.0000000    0.1158971
75520.0000000    0.1166277
75560.0000000    0.1218507
75600.0000000    0.1145639
75640.0000000    0.1156188
75680.0000000    0.1192059
75720.0000000    0.1175467
75760.0000000    0.1199663
75800.0000000    0.1138971
75840.0000000    0.1117395
75880.0000000    0.1170032
75920.0000000    0.1092732
75960.0000000    0.1158923
76000.0000000    0.1179226
76040.0000000    0.1127715
76080.0000000    0.1159211
76120.0000000    0.1084660
76160.0000000    0.1037669
76200.0000000    0.1136602
76240.0000000    0.1081716
76280.0000000    0.1219651
76320.0000000    0.1241472
76360.0000000    0.1163776
76400.0000000    0.1181095
76440.0000000    0.1140587
76480.0000000    0.1233324
76520.0000000    0.1217644
76560.0000000    0.1120754
76600.0000000    0.1023991
76640.0000000    0.1223589
76680.0000000    0.1223091
76720.0000000    0.1136830
76760.0000000    0.1127935
76800.0000000    0.1232888
76840.0000000    0.1121245
76880.0000000    0.1020691
76920.0000000    0.1115530
76960.0000000    0.1134901
77000.0000000    0.1105584
77040.0000000    0.0998664
77080.0000000    0.1020299
77120.0000000    0.1180758
77160.0000000    0.1083403
77200.0000000    0.1000807
77240.0000000    0.1038935
77280.0000000    0.1133670
77320.0000000    0.1121837
77360.0000000    0.1119833
77400.0000000    0.1230362
77440.0000000    0.1190583
77480.0000000    0.1121220
77520.0000000    0.1146100
77560.0000000    0.1191568
77600.0000000    0.1208415
77640.0000000    0.1137978
77680.0000000    0.1158210
77720.0000000    0.1185502
77760.0000000    0.1243154
77800.0000000    0.1179548
77840.0000000    0.1170900
77880.0000000    0.1179572
77920.0000000    0.1072486
77960.0000000    0.1134585
78000.0000000    0.1065250
78040.0000000    0.1188621
78080.0000000    0.1230362
78120.0000000    0.1134170
78160.0000000    0.1267923
78200.0000000    0.1152223
78240.0000000    0.1174902
78280.0000000    0.1134252
78320.0000000    0.1204135
78360.0000000    0.1042203
78400.0000000    0.1244998
78440.0000000    0.1135783
78480.0000000    0.1193789
78520.0000000    0.1153484
78560.0000000    0.1307680
78600.0000000    0.1293266
78640.0000000    0.1100514
78680.0000000    0.1299903
78720.0000000    0.1116596
78760.0000000    0.1176544
78800.0000000    0.1252603
78840.0000000    0.1276259
78880.0000000    0.1289625
78920.0000000    0.1171969
78960.0000000    0.1154578
79000.0000000    0.1167028
79040.0000000    0.1115266
79080.0000000    0.1123376
79120.0000000    0.1084617
79160.0000000    0.1194965
79200.0000000    0.1339145
79240.0000000    0.1170684
79280.0000000    0.1216993
79320.0000000    0.1257289
79360.0000000    0.1166696
79400.0000000    0.1067468
79440.0000000    0.1256187
79480.0000000    0.1208778
79520.0000000    0.1240200
79560.0000000    0.1050286
79600.0000000    0.1028619
79640.0000000    0.1031844
79680.0000000    0.1141308
79720.0000000    0.1023979
79760.0000000    0.1004393
79800.0000000    0.1119529
79840.0000000    0.1088392
79880.0000000    0.1155956
79920.0000000    0.1125660
79960.0000000    0.1071952
80000.0000000    0.1232272
80040.0000000    0.1209903
80080.0000000    0.1252561
80120.0000000    0.1126053
80160.0000000    0.1112007
80200.0000000    0.1091368
80240.0000000    0.1107864
80280.0000000    0.1057094
80320.0000000    0.1034125
80360.0000000    0.1139543
80400.0000000    0.1086609
80440.0000000    0.1167263
80480.0000000    0.1158870
80520.0000000    0.1188095
80560.0000000    0.1119516
80600.0000000    0.1201127
80640.0000000    0.1185457
80680.0000000    0.1181393
80720.0000000    0.1200279
80760.0000000    0.1278085
80800.0000000    0.1309226
80840.0000000    0.1222727
80880.0000000    0.1219478
80920.0000000    0.1297010
80960.0000000    0.1118814
81000.0000000    0.1199195
81040.0000000    0.1175947
81080.0000000    0.1175848
81120.0000000    0.1187730
81160.0000000    0.1129191
81200.0000000    0.1175762
81240.0000000    0.1182177
81280.0000000    0.1177047
81320.0000000    0.1189809
81360.0000000    0.1166777
81400.0000000    0.1233440
81440.0000000    0.1309587
81480.0000000    0.1204740
81520.0000000    0.1472494
81560.0000000    0.1243776
81600.0000000    0.1412102
81640.0000000    0.1398315
81680.0000000    0.1458639
81720.0000000    0.1466992
81760.0000000    0.1315778
81800.0000000    0.1211531
81840.0000000    0.1294695
81880.0000000    0.1215969
81920.0000000    0.1244381
81960.0000000    0.1276868
82000.0000000    0.1203818
82040.0000000    0.1030101
82080.0000000    0.1075409
82120.0000000    0.1169877
82160.0000000    0.1132319
82200.0000000    0.1023550
82240.0000000    0.1133877
82280.0000000    0.1116244
82320.0000000    0.1219405
82360.0000000    0.1215419
82400.0000000    0.1124708
82440.0000000    0.1101513
82480.0000000    0.1206219
82520.0000000    0.1109596
82560.0000000    0.1029623
82600.0000000    0.1177818
82640.0000000    0.1214004
82680.0000000    0.1131138
82720.0000000    0.1076733
82760.0000000    0.1144529
82800.0000000    0.1112724
82840.0000000    0.1004742
82880.0000000    0.1070013
82920.0000000    0.0995542
82960.0000000    0.1005309
83000.0000000    0.1158485
83040.0000000    0.1095596
83080.0000000    0.1160740
83120.0000000    0.1056245
83160.0000000    0.1020504
83200.0000000    0.1164265
83240.0000000    0.1128774
83280.0000000    0.1149672
83320.0000000    0.1142180
83360.0000000    0.1097702
83400.0000000    0.1125957
83440.0000000    0.1159245
83480.0000000    0.1201917
83520.0000000    0.1220256
83560.0000000    0.1066673
83600.0000000    0.1222862
83640.0000000    0.1184792
83680.0000000    0.1070139
83720.0000000    0.1099071
83760.0000000    0.1053164
83800.0000000    0.1272598
83840.0000000    0.1001088
83880.0000000    0.1104315
83920.0000000    0.1176397
83960.0000000    0.1229900
84000.0000000    0.1106431
84040.0000000    0.1070669
84080.0000000    0.1034990
84120.0000000    0.1294616
84160.0000000    0.1171006
84200.0000000    0.1109647
84240.0000000    0.1141118
84280.0000000    0.1039900
84320.0000000    0.1196409
84360.0000000    0.1145808
84400.0000000    0.1091498
84440.0000000    0.1044274
84480.0000000    0.1064042
84520.0000000    0.1171790
84560.0000000    0.1318445
84600.0000000    0.1149971
84640.0000000    0.1229397
84680.0000000    0.1297236
84720.0000000    0.1200260
84760.0000000    0.1099832
84800.0000000    0.1202267
84840.0000000    0.1245682
84880.0000000    0.1203620
84920.0000000    0.1172711
84960.0000000    0.1276557
85000.0000000    0.1179024
85040.0000000    0.1090712
85080.0000000    0.1151951
85120.0000000    0.1273700
85160.0000000    0.1222124
85200.0000000    0.1340045
85240.0000000    0.1118494
85280.0000000    0.1226395
85320.0000000    0.1325760
85360.0000000    0.1245195
85400.0000000    0.1135690
85440.0000000    0.1257013
85480.0000000    0.1192503
85520.0000000    0.1264866
85560.0000000    0.1221842
85600.0000000    0.1334619
85640.0000000    0.1387280
85680.0000000    0.1392931
85720.0000000    0.1461229
85760.0000000    0.1322679
85800.0000000    0.1296419
85840.0000000    0.1192950
85880.0000000    0.1250018
85920.0000000    0.1174039
85960.0000000    0.1145717
86000.0000000    0.1217156
86040.0000000    0.1269168
86080.0000000    0.1241757
86120.0000000    0.1195823
86160.0000000    0.1209253
86200.0000000    0.1336517
86240.0000000    0.1239286
86280.0000000    0.1269288
86320.0000000    0.1301459
86360.0000000    0.1256350
86400.0000000    0.1231866
86440.0000000    0.1257163
86480.0000000    0.1171376
86520.0000000    0.1209045
86560.0000000    0.1213912
86600.0000000    0.1066377
86640.0000000    0.1156939
86680.0000000    0.1120503
86720.0000000    0.1036681
86760.0000000    0.1140377
86800.0000000    0.1112682
86840.0000000    0.1153250
86880.0000000    0.1072302
86920.0000000    0.1072178
86960.0000000    0.1092584
87000.0000000    0.1060857
87040.0000000    0.1124500
87080.0000000    0.1038518
87120.0000000    0.1097952
87160.0000000    0.1122613
87200.0000000    0.1024326
87240.0000000    0.1101228
87280.0000000    0.0975652
87320.0000000    0.1006782
87360.0000000    0.1052650
87400.0000000    0.0973894
87440.0000000    0.0995871
87480.0000000    0.1040473
87520.0000000    0.1038413
87560.0000000    0.1010045
87600.0000000    0.1124913
87640.0000000    0.1037287
87680.0000000    0.1056539
87720.0000000    0.1028003
87760.0000000    0.1101120
87800.0000000    0.1063335
87840.0000000    0.1144001
87880.0000000    0.1140507
87920.0000000    0.1145652
87960.0000000    0.1168334
88000.0000000    0.1214956
88040.0000000    0.1119558
88080.0000000    0.1109022
88120.0000000    0.1156905
88160.0000000    0.1291609
88200.0000000    0.1200825
88240.0000000    0.1196597
88280.0000000    0.1194629
88320.0000000    0.1153042
88360.0000000    0.1149343
88400.0000000    0.1160147
88440.0000000    0.1009099
88480.0000000    0.1122663
88520.0000000    0.1179708
88560.0000000    0.1052742
88600.0000000    0.1139211
88640.0000000    0.0974229
88680.0000000    0.1145977
88720.0000000    0.1207734
88760.0000000    0.1121461
88800.0000000    0.1074708
88840.0000000    0.1106355
88880.0000000    0.1094961
88920.0000000    0.1034379
88960.0000000    0.1019516
89000.0000000    0.0988328
89040.0000000    0.1024931
89080.0000000    0.1146584
89120.0000000    0.0963116
89160.0000000    0.1042836
89200.0000000    0.0950851
89240.0000000    0.0958024
89280.0000000    0.1009836
89320.0000000    0.1047772
89360.0000000    0.1021087
89400.0000000    0.1068295
89440.0000000    0.1111161
89480.0000000    0.1008926
89520.0000000    0.1125613
89560.0000000    0.1096526
89600.0000000    0.0994936
89640.0000000    0.0977756
89680.0000000    0.1090395
89720.0000000    0.1180756
89760.0000000    0.1127365
89800.0000000    0.1210952
89840.0000000    0.1125189
89880.0000000    0.1095069
89920.0000000    0.1158357
89960.0000000    0.1138680
90000.0000000    0.1153922
90040.0000000    0.1186902
90080.0000000    0.1207063
90120.0000000    0.1288913
90160.0000000    0.1318664
90200.0000000    0.1259525
90240.0000000    0.1304757
90280.0000000    0.1346311
90320.0000000    0.1368978
90360.0000000    0.1402971
90400.0000000    0.1309042
90440.0000000    0.1329542
90480.0000000    0.1250771
90520.0000000    0.1229028
90560.0000000    0.1393535
90600.0000000    0.1190590
90640.0000000    0.1237068
90680.0000000    0.1291116
90720.0000000    0.1199347
90760.0000000    0.1334790
90800.0000000    0.1352022
90840.0000000    0.1361185
90880.0000000    0.1425401
90920.0000000    0.1314245
90960.0000000    0.1575282
91000.0000000    0.1547321
91040.0000000    0.1518846
91080.0000000    0.1502604
91120.0000000    0.1424916
91160.0000000    0.1499757
91200.0000000    0.1481630
91240.0000000    0.1486391
91280.0000000    0.1321927
91320.0000000    0.1481705
91360.0000000    0.1434249
91400.0000000    0.1636146
91440.0000000    0.1484785
91480.0000000    0.1390635
91520.0000000    0.1389267
91560.0000000    0.1430112
91600.0000000    0.1308653
91640.0000000    0.1448899
91680.0000000    0.1428334
91720.0000000    0.1343509
91760.0000000    0.1321361
91800.0000000    0.1472367
91840.0000000    0.1376853
91880.0000000    0.1594008
91920.0000000    0.1510369
91960.0000000    0.1698701
92000.0000000    0.1481413
92040.0000000    0.1489501
92080.0000000    0.1465629
92120.0000000    0.1462954
92160.0000000    0.1440882
92200.0000000    0.1476611
92240.0000000    0.1613135
92280.0000000    0.1396952
92320.0000000    0.1478938
92360.0000000    0.1314693
92400.0000000    0.1577706
92440.0000000    0.1454402
92480.0000000    0.1402975
92520.0000000    0.1523386
92560.0000000    0.1297917
92600.0000000    0.1515332
92640.0000000    0.1521191
92680.0000000    0.1579497
92720.0000000    0.1431521
92760.0000000    0.1421175
92800.0000000    0.1573819
92840.0000000    0.1593879
92880.0000000    0.1495150
92920.0000000    0.1492101
92960.0000000    0.1424784
93000.0000000    0.1534210
93040.0000000    0.1508780
93080.0000000    0.1481703
93120.0000000    0.1445080
93160.0000000    0.1523932
93200.0000000    0.1630616
93240.0000000    0.1557663
93280.0000000    0.1609272
93320.0000000    0.1425684
93360.0000000    0.1530169
93400.0000000    0.1468702
93440.0000000    0.1507942
93480.0000000    0.1454743
93520.0000000    0.1565544
93560.0000000    0.1481069
93600.0000000    0.1538766
93640.0000000    0.1577384
93680.0000000    0.1423609
93720.0000000    0.1494249
93760.0000000    0.1389272
93800.0000000    0.1518127
93840.0000000    0.1547161
93880.0000000    0.1538799
93920.0000000    0.1548870
93960.0000000    0.1466702
94000.0000000    0.1490386
94040.0000000    0.1316373
94080.0000000    0.1312750
94120.0000000    0.1268066
94160.0000000    0.1302396
94200.0000000    0.1539454
94240.0000000    0.1440047
94280.0000000    0.1398663
94320.0000000    0.1317735
94360.0000000    0.1336923
94400.0000000    0.1447784
94440.0000000    0.1388125
94480.0000000    0.1311889
94520.0000000    0.1234856
94560.0000000    0.1224476
94600.0000000    0.1172125
94640.0000000    0.1381093
94680.0000000    0.1289840
94720.0000000    0.1275833
94760.0000000    0.1280389
94800.0000000    0.1268952
94840.0000000    0.1347548
94880.0000000    0.1293460
94920.0000000    0.1258081
94960.0000000    0.1308269
95000.0000000    0.1454420
95040.0000000    0.1399660
95080.0000000    0.1369076
95120.0000000    0.1335971
95160.0000000    0.1269646
95200.0000000    0.1464600
95240.0000000    0.1466340
95280.0000000    0.1544258
95320.0000000    0.1617994
95360.0000000    0.1408237
95400.0000000    0.1364865
95440.0000000    0.1382152
95480.0000000    0.1442131
95520.0000000    0.1503017
95560.0000000    0.1422822
95600.0000000    0.1439219
95640.0000000    0.1435030
95680.0000000    0.1301307
95720.0000000    0.1254483
95760.0000000    0.1499477
95800.0000000    0.1509845
95840.0000000    0.1404899
95880.0000000    0.1368427
95920.0000000    0.1304751
95960.0000000    0.1427602
96000.0000000    0.1413466
96040.0000000    0.1327903
96080.0000000    0.1457871
96120.0000000    0.1375594
96160.0000000    0.1345832
96200.0000000    0.1359159
96240.0000000    0.1333608
96280.0000000    0.1331251
96320.0000000    0.1283656
96360.0000000    0.1272080
96400.0000000    0.1245425
96440.0000000    0.1334519
96480.0000000    0.1336418
96520.0000000    0.1363892
96560.0000000    0.1668257
96600.0000000    0.1549923
96640.0000000    0.1703014
96680.0000000    0.1465622
96720.0000000    0.1295394
96760.0000000    0.1410520
96800.0000000    0.1461519
96840.0000000    0.1570359
96880.0000000    0.1577741
96920.0000000    0.1490760
96960.0000000    0.1483051
97000.0000000    0.1501809
97040.0000000    0.1437792
97080.0000000    0.1519148
97120.0000000    0.1447944
97160.0000000    0.1534731
97200.0000000    0.1471574
97240.0000000    0.1572105
97280.0000000    0.1363332
97320.0000000    0.1341944
97360.0000000    0.1282781
97400.0000000    0.1240479
97440.0000000    0.1304991
97480.0000000    0.1371343
97520.0000000    0.1382988
97560.0000000    0.1416418
97600.0000000    0.1342002
97640.0000000    0.1329049
97680.0000000    0.1332333
97720.0000000    0.1329416
97760.0000000    0.1331770
97800.0000000    0.1357419
97840.0000000    0.1366082
97880.0000000    0.1346006
97920.0000000    0.1342557
97960.0000000    0.1376844
98000.0000000    0.1431051
98040.0000000    0.1315811
98080.0000000    0.1415996
98120.0000000    0.1550272
98160.0000000    0.1370148
98200.0000000    0.1487724
98240.0000000    0.1418450
98280.0000000    0.1431852
98320.0000000    0.1433187
98360.0000000    0.1404060
98400.0000000    0.1403933
98440.0000000    0.1428733
98480.0000000    0.1401981
98520.0000000    0.1354946
98560.0000000    0.1327961
98600.0000000    0.1420032
98640.0000000    0.1396692
98680.0000000    0.1337134
98720.0000000    0.1328587
98760.0000000    0.1475613
98800.0000000    0.1345911
98840.0000000    0.1445453
98880.0000000    0.1595596
98920.0000000    0.1713594
98960.0000000    0.1688491
99000.0000000    0.1524628
99040.0000000    0.1549061
99080.0000000    0.1500846
99120.0000000    0.1636138
99160.0000000    0.1534277
99200.0000000    0.1452890
99240.0000000    0.1454624
99280.0000000    0.1485534
99320.0000000    0.1294066
99360.0000000    0.1480175
99400.0000000    0.1377805
99440.0000000    0.1273364
99480.0000000    0.1426625
99520.0000000    0.1478477
99560.0000000    0.1561798
99600.0000000    0.1473898
99640.0000000    0.1429587
99680.0000000    0.1481681
99720.0000000    0.1408813
99760.0000000    0.1351049
99800.0000000    0.1322298
99840.0000000    0.1284752
99880.0000000    0.1394260
99920.0000000    0.1375296
99960.0000000    0.1376410
100000.0000000    0.1576481
100040.0000000    0.1446918
100080.0000000    0.1620556
100120.0000000    0.1380898
100160.0000000    0.1355781
100200.0000000    0.1368360
100240.0000000    0.1263367
100280.0000000    0.1204085
100320.0000000    0.1228255
100360.0000000    0.1289256
100400.0000000    0.1286436
100440.0000000    0.1273929
100480.0000000    0.1231130
100520.0000000    0.1251338
100560.0000000    0.1334363
100600.0000000    0.1246677
100640.0000000    0.1258630
100680.0000000    0.1268498
100720.0000000    0.1189798
100760.0000000    0.1392667
100800.0000000    0.1215772
100840.0000000    0.1417535
100880.0000000    0.1375303
100920.0000000    0.1458439
100960.0000000    0.1372478
101000.0000000    0.1270417
101040.0000000    0.1375535
101080.0000000    0.1314142
101120.0000000    0.1219371
101160.0000000    0.1387528
101200.0000000    0.1193896
101240.0000000    0.1346305
101280.0000000    0.1397851
101320.0000000    0.1403715
101360.0000000    0.1517682
101400.0000000    0.1507600
101440.0000000    0.1355454
101480.0000000    0.1303860
101520.0000000    0.1307572
101560.0000000    0.1383526
101600.0000000    0.1390425
101640.0000000    0.1272949
101680.0000000    0.1395498
101720.0000000    0.1246888
101760.0000000    0.1366226
101800.0000000    0.1365511
101840.0000000    0.1385619
101880.0000000    0.1288758
101920.0000000    0.1244747
101960.0000000    0.1376327
102000.0000000    0.1349930
102040.0000000    0.1325624
102080.0000000    0.1286706
102120.0000000    0.1254492
102160.0000000    0.1310327
102200.0000000    0.1366648
102240.0000000    0.1465970
102280.0000000    0.1379258
102320.0000000    0.1307485
102360.0000000    0.1213391
102400.0000000    0.1273770
102440.0000000    0.1105620
102480.0000000    0.1237515
102520.0000000    0.1216083
102560.0000000    0.1237606
102600.0000000    0.1365722
102640.0000000    0.1223737
102680.0000000    0.1281947
102720.0000000    0.1330855
102760.0000000    0.1186599
102800.0000000    0.1330565
102840.0000000    0.1240220
102880.0000000    0.1193847
102920.0000000    0.1149711
102960.0000000    0.1115326
103000.0000000    0.1215618
103040.0000000    0.1217500
103080.0000000    0.1241299
103120.0000000    0.1372103
103160.0000000    0.1525149
103200.0000000    0.1446921
103240.0000000    0.1270582
103280.0000000    0.1398827
103320.0000000    0.1344928
103360.0000000    0.1384562
103400.0000000    0.1316239
103440.0000000    0.1280596
103480.0000000    0.1352089
103520.0000000    0.1264282
103560.0000000    0.1330953
103600.0000000    0.1250948
103640.0000000    0.1323593
103680.0000000    0.1364978
103720.0000000    0.1312089
103760.0000000    0.1471234
103800.0000000    0.1322517
103840.0000000    0.1353182
103880.0000000    0.1337569
103920.0000000    0.1336537
103960.0000000    0.1249819
104000.0000000    0.1230446
104040.0000000    0.1285220
104080.0000000    0.1380131
104120.0000000    0.1367101
104160.0000000    0.1342335
104200.0000000    0.1382163
104240.0000000    0.1308502
104280.0000000    0.1311076
104320.0000000    0.1383096
104360.0000000    0.1408191
104400.0000000    0.1390910
104440.0000000    0.1307137
104480.0000000    0.1379153
104520.0000000    0.1356455
104560.0000000    0.1533283
104600.0000000    0.1388225
104640.0000000    0.1402551
104680.0000000    0.1357384
104720.0000000    0.1336746
104760.0000000    0.1186029
104800.0000000    0.1218641
104840.0000000    0.1250098
104880.0000000    0.1288100
104920.0000000    0.1391581
104960.0000000    0.1398002
105000.0000000    0.1379592
105040.0000000    0.1352807
105080.0000000    0.1466835
105120.0000000    0.1341913
105160.0000000    0.1274805
105200.0000000    0.1324542
105240.0000000    0.1313953
105280.0000000    0.1250659
105320.0000000    0.1221057
105360.0000000    0.1236367
105400.0000000    0.1309310
105440.0000000    0.1186356
105480.0000000    0.1275265
105520.0000000    0.1279250
105560.0000000    0.1204996
105600.0000000    0.1213104
105640.0000000    0.1354544
105680.0000000    0.1341918
105720.0000000    0.1299107
105760.0000000    0.1262760
105800.0000000    0.1211166
105840.0000000    0.1279969
105880.0000000    0.1160930
105920.0000000    0.1216548
105960.0000000    0.1342622
106000.0000000    0.1451366
106040.0000000    0.1335073
106080.0000000    0.1245855
106120.0000000    0.1314334
106160.0000000    0.1233899
106200.0000000    0.1388398
106240.0000000    0.1426436
106280.0000000    0.1393506
106320.0000000    0.1556180
106360.0000000    0.1423688
106400.0000000    0.1504232
106440.0000000    0.1494663
106480.0000000    0.1331737
106520.0000000    0.1305745
106560.0000000    0.1403390
106600.0000000    0.1364296
106640.0000000    0.1359169
106680.0000000    0.1418290
106720.0000000    0.1424105
106760.0000000    0.1448931
106800.0000000    0.1401094
106840.0000000    0.1384365
106880.0000000    0.1337936
106920.0000000    0.1390061
106960.0000000    0.1508131
107000.0000000    0.1487283
107040.0000000    0.1473068
107080.0000000    0.1433398
107120.0000000    0.1514364
107160.0000000    0.1473390
107200.0000000    0.1493990
107240.0000000    0.1676596
107280.0000000    0.1414945
107320.0000000    0.1613368
107360.0000000    0.1506338
107400.0000000    0.1419919
107440.0000000    0.1415328
107480.0000000    0.1443540
107520.0000000    0.1404578
107560.0000000    0.1484655
107600.0000000    0.1437124
107640.0000000    0.1482438
107680.0000000    0.1467998
107720.0000000    0.1383218
107760.0000000    0.1485370
107800.0000000    0.1513481
107840.0000000    0.1556498
107880.0000000    0.1477857
107920.0000000    0.1383643
107960.0000000    0.1525132
108000.0000000    0.1449230
108040.0000000    0.1384001
108080.0000000    0.1389739
108120.0000000    0.1423960
108160.0000000    0.1391874
108200.0000000    0.1442163
108240.0000000    0.1378692
108280.0000000    0.1531949
108320.0000000    0.1490651
108360.0000000    0.1518088
108400.0000000    0.1431282
108440.0000000    0.1466714
108480.0000000    0.1411520
108520.0000000    0.1489717
108560.0000000    0.1419645
108600.0000000    0.1383991
108640.0000000    0.1496523
108680.0000000    0.1308278
108720.0000000    0.1353861
108760.0000000    0.1358192
108800.0000000    0.1336196
108840.0000000    0.1445625
108880.0000000    0.1382252
108920.0000000    0.1371412
108960.0000000    0.1400173
109000.0000000    0.1421734
109040.0000000    0.1436372
109080.0000000    0.1418842
109120.0000000    0.1385973
109160.0000000    0.1409030
109200.0000000    0.1393917
109240.0000000    0.1282628
109280.0000000    0.1371838
109320.0000000    0.1502274
109360.0000000    0.1389757
109400.0000000    0.1444195
109440.0000000    0.1380551
109480.0000000    0.1419665
109520.0000000    0.1347573
109560.0000000    0.1365461
109600.0000000    0.1438111
109640.0000000    0.1341251
109680.0000000    0.1443409
109720.0000000    0.1518913
109760.0000000    0.1486642
109800.0000000    0.1393260
109840.0000000    0.1357520
109880.0000000    0.1442366
109920.0000000    0.1428810
109960.0000000    0.1397249
110000.0000000    0.1602037
110040.0000000    0.1504048
110080.0000000    0.1364148
110120.0000000    0.1418039
110160.0000000    0.1367866
110200.0000000    0.1547956
110240.0000000    0.1455930
110280.0000000    0.1444465
110320.0000000    0.1439889
110360.0000000    0.1443419
110400.0000000    0.1427743
110440.0000000    0.1472477
110480.0000000    0.1573331
110520.0000000    0.1408141
110560.0000000    0.1537863
110600.0000000    0.1436293
110640.0000000    0.1314866
110680.0000000    0.1482627
110720.0000000    0.1486098
110760.0000000    0.1605651
110800.0000000    0.1584363
110840.0000000    0.1507486
110880.0000000    0.1523944
110920.0000000    0.1402071
110960.0000000    0.1558613
111000.0000000    0.1421523
111040.0000000    0.1393592
111080.0000000    0.1495008
111120.0000000    0.1516534
111160.0000000    0.1506420
111200.0000000    0.1392722
111240.0000000    0.1434506
111280.0000000    0.1526447
111320.0000000    0.1509763
111360.0000000    0.1441636
111400.0000000    0.1403595
111440.0000000    0.1496674
111480.0000000    0.1422362
111520.0000000    0.1437964
111560.0000000    0.1464282
111600.0000000    0.1398057
111640.0000000    0.1332762
111680.0000000    0.1363165
111720.0000000    0.1411601
111760.0000000    0.1443442
111800.0000000    0.1295937
111840.0000000    0.1373330
111880.0000000    0.1415709
111920.0000000    0.1348110
111960.0000000    0.1397495
112000.0000000    0.1458215
112040.0000000    0.1244849
112080.0000000    0.1397640
112120.0000000    0.1462421
112160.0000000    0.1355600
112200.0000000    0.1297569
112240.0000000    0.1232184
112280.0000000    0.1397462
112320.0000000    0.1292854
112360.0000000    0.1346720
112400.0000000    0.1363040
112440.0000000    0.1274943
112480.0000000    0.1477681
112520.0000000    0.1565426
112560.0000000    0.1568335
112600.0000000    0.1381761
112640.0000000    0.1340250
112680.0000000    0.1253781
112720.0000000    0.1258318
112760.0000000    0.1287961
112800.0000000    0.1494338
112840.0000000    0.1544967
112880.0000000    0.1514264
112920.0000000    0.1465510
112960.0000000    0.1589929
113000.0000000    0.1391474
113040.0000000    0.1411933
113080.0000000    0.1518203
113120.0000000    0.1470581
113160.0000000    0.1626026
113200.0000000    0.1663962
113240.0000000    0.1691167
113280.0000000    0.1716962
113320.0000000    0.1533406
113360.0000000    0.1603635
113400.0000000    0.1550887
113440.0000000    0.1568481
113480.0000000    0.1551067
113520.0000000    0.1562221
113560.0000000    0.1533486
113600.0000000    0.1648825
113640.0000000    0.1499359
113680.0000000    0.1721606
113720.0000000    0.1503931
113760.0000000    0.1501701
113800.0000000    0.1745912
113840.0000000    0.1654331
113880.0000000    0.1784094
113920.0000000    0.1679950
113960.0000000    0.1810717
114000.0000000    0.1712953
114040.0000000    0.1789639
114080.0000000    0.1733487
114120.0000000    0.1814901
114160.0000000    0.1614191
114200.0000000    0.1620837
114240.0000000    0.1612226
114280.0000000    0.1706376
114320.0000000    0.1696421
114360.0000000    0.1761639
114400.0000000    0.1717296
114440.0000000    0.1619223
114480.0000000    0.1687792
114520.0000000    0.1677841
114560.0000000    0.1612269
114600.0000000    0.1654354
114640.0000000    0.1643262
114680.0000000    0.1734447
114720.0000000    0.1614976
114760.0000000    0.1531680
114800.0000000    0.1450063
114840.0000000    0.1269876
114880.0000000    0.1406749
114920.0000000    0.1361327
114960.0000000    0.1611056
115000.0000000    0.1557615
115040.0000000    0.1514927
115080.0000000    0.1668324
115120.0000000    0.1614742
115160.0000000    0.1508764
115200.0000000    0.1417397
115240.0000000    0.1518229
115280.0000000    0.1528670
115320.0000000    0.1522723
115360.0000000    0.1602815
115400.0000000    0.1617863
115440.0000000    0.1461641
115480.0000000    0.1559672
115520.0000000    0.1445975
115560.0000000    0.1484658
115600.0000000    0.1492627
115640.0000000    0.1347054
115680.0000000    0.1514581
115720.0000000    0.1314948
115760.0000000    0.1272876
115800.0000000    0.1309870
115840.0000000    0.1208893
115880.0000000    0.1312788
115920.0000000    0.1368359
115960.0000000    0.1327511
116000.0000000    0.1290629
116040.0000000    0.1145996
116080.0000000    0.1216738
116120.0000000    0.1154862
116160.0000000    0.1266024
116200.0000000    0.1196563
116240.0000000    0.1204961
116280.0000000    0.1216228
116320.0000000    0.1165280
116360.0000000    0.1256514
116400.0000000    0.1352523
116440.0000000    0.1401589
116480.0000000    0.1305600
116520.0000000    0.1220631
116560.0000000    0.1355246
116600.0000000    0.1196701
116640.0000000    0.1352776
116680.0000000    0.1261422
116720.0000000    0.1189711
116760.0000000    0.1320255
116800.0000000    0.1171950
116840.0000000    0.1309379
116880.0000000    0.1288133
116920.0000000    0.1342627
116960.0000000    0.1484132
117000.0000000    0.1291891
117040.0000000    0.1207575
117080.0000000    0.1243531
117120.0000000    0.1208157
117160.0000000    0.1271314
117200.0000000    0.1235405
117240.0000000    0.1301466
117280.0000000    0.1213017
117320.0000000    0.1399359
117360.0000000    0.1294015
117400.0000000    0.1205418
117440.0000000    0.1200510
117480.0000000    0.1350292
117520.0000000    0.1282314
117560.0000000    0.1205238
117600.0000000    0.1244124
117640.0000000    0.1105257
117680.0000000    0.1255658
117720.0000000    0.1308963
117760.0000000    0.1390310
117800.0000000    0.1248228
117840.0000000    0.1232583
117880.0000000    0.1149850
117920.0000000    0.1267020
117960.0000000    0.1405348
118000.0000000    0.1349774
118040.0000000    0.1567123
118080.0000000    0.1490273
118120.0000000    0.1414511
118160.0000000    0.1309788
118200.0000000    0.1408102
118240.0000000    0.1381559
118280.0000000    0.1196114
118320.0000000    0.1357415
118360.0000000    0.1419391
118400.0000000    0.1135511
118440.0000000    0.1173018
118480.0000000    0.1204881
118520.0000000    0.1334628
118560.0000000    0.1259375
118600.0000000    0.1253521
118640.0000000    0.1152347
118680.0000000    0.1246256
118720.0000000    0.1174170
118760.0000000    0.1154308
118800.0000000    0.1238679
118840.0000000    0.1225796
118880.0000000    0.1102975
118920.0000000    0.1165182
118960.0000000    0.1143861
119000.0000000    0.1053116
119040.0000000    0.1226160
119080.0000000    0.1127744
119120.0000000    0.1158469
119160.0000000    0.1006908
119200.0000000    0.1158476
119240.0000000    0.1037435
119280.0000000    0.1122039
119320.0000000    0.1074981
119360.0000000    0.1046960
119400.0000000    0.1051051
119440.0000000    0.1082231
119480.0000000    0.1116129
119520.0000000    0.1101824
119560.0000000    0.1047212
119600.0000000    0.1190410
119640.0000000    0.1131583
119680.0000000    0.1130607
119720.0000000    0.1338429
119760.0000000    0.1114905
119800.0000000    0.1070768
119840.0000000    0.1068190
119880.0000000    0.1132938
119920.0000000    0.1104223
119960.0000000    0.1124941
120000.0000000    0.1139788
120040.0000000    0.1203682
120080.0000000    0.1171077
120120.0000000    0.1183181
120160.0000000    0.1245491
120200.0000000    0.1134065
120240.0000000    0.1204834
120280.0000000    0.1174415
120320.0000000    0.1289382
120360.0000000    0.1292085
120400.0000000    0.1202607
120440.0000000    0.1250104
120480.0000000    0.1279039
120520.0000000    0.1341884
120560.0000000    0.1237487
120600.0000000    0.1243245
120640.0000000    0.1220209
120680.0000000    0.1207789
120720.0000000    0.1209004
120760.0000000    0.1219612
120800.0000000    0.1235315
120840.0000000    0.1206417
120880.0000000    0.1169553
120920.0000000    0.1195441
120960.0000000    0.1178203
121000.0000000    0.1108123
121040.0000000    0.1044871
121080.0000000    0.1069164
121120.0000000    0.0963744
121160.0000000    0.1189824
121200.0000000    0.1122427
121240.0000000    0.1117144
121280.0000000    0.1013025
121320.0000000    0.1058076
121360.0000000    0.1119832
121400.0000000    0.1024785
121440.0000000    0.1275652
121480.0000000    0.1227619
121520.0000000    0.1127899
121560.0000000    0.1169342
121600.0000000    0.1076331
121640.0000000    0.1106509
121680.0000000    0.0959249
121720.0000000    0.1021995
121760.0000000    0.1122233
121800.0000000    0.1070530
121840.0000000    0.1101414
121880.0000000    0.1097654
121920.0000000    0.1081835
121960.0000000    0.1149285
122000.0000000    0.1130536
122040.0000000    0.1001989
122080.0000000    0.1078451
122120.0000000    0.1119830
122160.0000000    0.1186923
122200.0000000    0.1039495
122240.0000000    0.1155276
122280.0000000    0.1175343
122320.0000000    0.1142763
122360.0000000    0.1142260
122400.0000000    0.1079394
122440.0000000    0.1213937
122480.0000000    0.1197731
122520.0000000    0.1166988
122560.0000000    0.1259190
122600.0000000    0.1217139
122640.0000000    0.1320806
122680.0000000    0.1188186
122720.0000000    0.1254660
122760.0000000    0.1235539
122800.0000000    0.1254880
122840.0000000    0.1390707
122880.0000000    0.1269727
122920.0000000    0.1349910
122960.0000000    0.1292933
123000.0000000    0.1326884
123040.0000000    0.1313397
123080.0000000    0.1513197
123120.0000000    0.1523785
123160.0000000    0.1491906
123200.0000000    0.1460308
123240.0000000    0.1406362
123280.0000000    0.1556906
123320.0000000    0.1330576
123360.0000000    0.1386352
123400.0000000    0.1430160
123440.0000000    0.1395074
123480.0000000    0.1441901
123520.0000000    0.1532003
123560.0000000    0.1330967
123600.0000000    0.1379188
123640.0000000    0.1167267
123680.0000000    0.1271447
123720.0000000    0.1255381
123760.0000000    0.1241774
123800.0000000    0.1337063
123840.0000000    0.1262011
123880.0000000    0.1375166
123920.0000000    0.1433022
123960.0000000    0.1458084
124000.0000000    0.1434402
124040.0000000    0.1246632
124080.0000000    0.1284328
124120.0000000    0.1328042
124160.0000000    0.1274777
124200.0000000    0.1260707
124240.0000000    0.1273672
124280.0000000    0.1255244
124320.0000000    0.1348422
124360.0000000    0.1250917
124400.0000000    0.1284811
124440.0000000    0.1216986
124480.0000000    0.1337092
124520.0000000    0.1464778
124560.0000000    0.1385234
124600.0000000    0.1458836
124640.0000000    0.1387335
124680.0000000    0.1322133
124720.0000000    0.1548603
124760.0000000    0.1332060
124800.0000000    0.1404301
124840.0000000    0.1427419
124880.0000000    0.1429494
124920.0000000    0.1350886
124960.0000000    0.1353167
125000.0000000    0.1437336
125040.0000000    0.1401009
125080.0000000    0.1287144
125120.0000000    0.1240888
125160.0000000    0.1247074
125200.0000000    0.1406786
125240.0000000    0.1404021
125280.0000000    0.1444701
125320.0000000    0.1312960
125360.0000000    0.1284761
125400.0000000    0.1299653
125440.0000000    0.1355369
125480.0000000    0.1193507
125520.0000000    0.1256598
125560.0000000    0.1333505
125600.0000000    0.1239046
125640.0000000    0.1219704
125680.0000000    0.1440149
125720.0000000    0.1308838
125760.0000000    0.1393734
125800.0000000    0.1419189
125840.0000000    0.1517689
125880.0000000    0.1390758
125920.0000000    0.1384386
125960.0000000    0.1361667
126000.0000000    0.1320129
126040.0000000    0.1358367
126080.0000000    0.1498311
126120.0000000    0.1524896
126160.0000000    0.1549465
126200.0000000    0.1413816
126240.0000000    0.1524934
126280.0000000    0.1503783
126320.0000000    0.1467786
126360.0000000    0.1408131
126400.0000000    0.1319393
126440.0000000    0.1433354
126480.0000000    0.1314860
126520.0000000    0.1438038
126560.0000000    0.1586358
126600.0000000    0.1535135
126640.0000000    0.1566509
126680.0000000    0.1439568
126720.0000000    0.1389512
126760.0000000    0.1446820
126800.0000000    0.1383492
126840.0000000    0.1428429
126880.0000000    0.1448427
126920.0000000    0.1439825
126960.0000000    0.1568206
127000.0000000    0.1431593
127040.0000000    0.1428340
127080.0000000    0.1339953
127120.0000000    0.1365095
127160.0000000    0.1475087
127200.0000000    0.1400562
127240.0000000    0.1337662
127280.0000000    0.1488050
127320.0000000    0.1399965
127360.0000000    0.1358698
127400.0000000    0.1433522
127440.0000000    0.1485357
127480.0000000    0.1379451
127520.0000000    0.1398079
127560.0000000    0.1403222
127600.0000000    0.1312436
127640.0000000    0.1409372
127680.0000000    0.1487838
127720.0000000    0.1405713
127760.0000000    0.1387602
127800.0000000    0.1419752
127840.0000000    0.1432327
127880.0000000    0.1541236
127920.0000000    0.1501710
127960.0000000    0.1514571
128000.0000000    0.1444620
128040.0000000    0.1490499
128080.0000000    0.1481045
128120.0000000    0.1446204
128160.0000000    0.1497778
128200.0000000    0.1469772
128240.0000000    0.1469750
128280.0000000    0.1485553
128320.0000000    0.1384896
128360.0000000    0.1408428
128400.0000000    0.1409210
128440.0000000    0.1535073
128480.0000000    0.1355638
128520.0000000    0.1503629
128560.0000000    0.1466718
128600.0000000    0.1475888
128640.0000000    0.1533182
128680.0000000    0.1538981
128720.0000000    0.1496647
128760.0000000    0.1422777
128800.0000000    0.1443120
128840.0000000    0.1590420
128880.0000000    0.1490818
128920.0000000    0.1450964
128960.0000000    0.1459769
129000.0000000    0.1354936
129040.0000000    0.1431935
129080.0000000    0.1577825
129120.0000000    0.1561385
129160.0000000    0.1621777
129200.0000000    0.1532204
129240.0000000    0.1707293
129280.0000000    0.1705785
129320.0000000    0.1614555
129360.0000000    0.1541550
129400.0000000    0.1667200
129440.0000000    0.1826952
129480.0000000    0.1528725
129520.0000000    0.1503453
129560.0000000    0.1613769
129600.0000000    0.1719680
129640.0000000    0.1612016
129680.0000000    0.1563756
129720.0000000    0.1571182
129760.0000000    0.1672095
129800.0000000    0.1729398
129840.0000000    0.1621927
129880.0000000    0.1621046
129920.0000000    0.1525397
129960.0000000    0.1568243
130000.0000000    0.1682849
130040.0000000    0.1561983
130080.0000000    0.1563507
130120.0000000    0.1676869
130160.0000000    0.1730668
130200.0000000    0.1683917
130240.0000000    0.1644806
130280.0000000    0.1643457
130320.0000000    0.1702849
130360.0000000    0.1736493
130400.0000000    0.1694538
130440.0000000    0.1863287
130480.0000000    0.1545262
130520.0000000    0.1591662
130560.0000000    0.1713986
130600.0000000    0.1723949
130640.0000000    0.1885023
130680.0000000    0.1824698
130720.0000000    0.1859515
130760.0000000    0.1704753
130800.0000000    0.1694405
130840.0000000    0.1794963
130880.0000000    0.1592394
130920.0000000    0.1673013
130960.0000000    0.1605188
131000.0000000    0.1827944
131040.0000000    0.1820949
131080.0000000    0.1823854
131120.0000000    0.1824584
131160.0000000    0.1903969
131200.0000000    0.1878300
131240.0000000    0.1843335
131280.0000000    0.1823793
131320.0000000    0.1844726
131360.0000000    0.1849076
131400.0000000    0.2203818
131440.0000000    0.2232135
131480.0000000    0.2363757
131520.0000000    0.2288036
131560.0000000    0.2169542
131600.0000000    0.2312397
131640.0000000    0.2251407
131680.0000000    0.2293004
131720.0000000    0.2285889
131760.0000000    0.2316021
131800.0000000    0.2450506
131840.0000000    0.2388323
131880.0000000    0.2341684
131920.0000000    0.2252851
131960.0000000    0.2396189
132000.0000000    0.2344642
132040.0000000    0.2253473
132080.0000000    0.2231863
132120.0000000    0.2129647
132160.0000000    0.2253634
132200.0000000    0.2289285
132240.0000000    0.2257941
132280.0000000    0.2241419
132320.0000000    0.2103959
132360.0000000    0.2259061
132400.0000000    0.2265348
132440.0000000    0.2273428
132480.0000000    0.2392553
132520.0000000    0.2273353
132560.0000000    0.2387613
132600.0000000    0.2408901
132640.0000000    0.2026012
132680.0000000    0.2138889
132720.0000000    0.2062431
132760.0000000    0.2157438
132800.0000000    0.1990115
132840.0000000    0.2127887
132880.0000000    0.2134600
132920.0000000    0.2172298
132960.0000000    0.2110893
133000.0000000    0.2074021
133040.0000000    0.1804051
133080.0000000    0.2004871
133120.0000000    0.1939015
133160.0000000    0.1948001
133200.0000000    0.2107349
133240.0000000    0.2152495
133280.0000000    0.2200335
133320.0000000    0.2207421
133360.0000000    0.2149092
133400.0000000    0.2106656
133440.0000000    0.2173065
133480.0000000    0.2057352
133520.0000000    0.2079418
133560.0000000    0.2041799
133600.0000000    0.2172958
133640.0000000    0.2265278
133680.0000000    0.2171896
133720.0000000    0.2179399
133760.0000000    0.2134888
133800.0000000    0.2223700
133840.0000000    0.2200071
133880.0000000    0.2251546
133920.0000000    0.2422993
133960.0000000    0.2485967
134000.0000000    0.2217087
134040.0000000    0.2231762
134080.0000000    0.2324151
134120.0000000    0.2332016
134160.0000000    0.2357279
134200.0000000    0.2376153
134240.0000000    0.2362372
134280.0000000    0.2150140
134320.0000000    0.2275997
134360.0000000    0.2264305
134400.0000000    0.1952510
134440.0000000    0.2037859
134480.0000000    0.2072064
134520.0000000    0.2264793
134560.0000000    0.2192993
134600.0000000    0.2326732
134640.0000000    0.2036412
134680.0000000    0.2052740
134720.0000000    0.2102973
134760.0000000    0.2196796
134800.0000000    0.2091007
134840.0000000    0.2148431
134880.0000000    0.2197950
134920.0000000    0.2074125
134960.0000000    0.2142507
135000.0000000    0.2143864
135040.0000000    0.2335272
135080.0000000    0.2084375
135120.0000000    0.2155058
135160.0000000    0.2007670
135200.0000000    0.1948038
135240.0000000    0.1941133
135280.0000000    0.2141124
135320.0000000    0.2107061
135360.0000000    0.2000021
135400.0000000    0.2022818
135440.0000000    0.1995348
135480.0000000    0.2171188
135520.0000000    0.2172152
135560.0000000    0.1955935
135600.0000000    0.2073527
135640.0000000    0.2071603
135680.0000000    0.2093443
135720.0000000    0.2113313
135760.0000000    0.2338338
135800.0000000    0.2284791
135840.0000000    0.2032616
135880.0000000    0.2083068
135920.0000000    0.2044920
135960.0000000    0.2308118
136000.0000000    0.2383244
136040.0000000    0.2092652
136080.0000000    0.2236713
136120.0000000    0.2177858
136160.0000000    0.2097720
136200.0000000    0.2021762
136240.0000000    0.2376355
136280.0000000    0.2191892
136320.0000000    0.2142226
136360.0000000    0.2160482
136400.0000000    0.2309390
136440.0000000    0.2200586
136480.0000000    0.2100696
136520.0000000    0.2101126
136560.0000000    0.2124436
136600.0000000    0.2172695
136640.0000000    0.2023558
136680.0000000    0.2218053
136720.0000000    0.2164861
136760.0000000    0.2175991
136800.0000000    0.2082706
136840.0000000    0.2237348
136880.0000000    0.2080940
136920.0000000    0.2324325
136960.0000000    0.2088248
137000.0000000    0.2067502
137040.0000000    0.2013233
137080.0000000    0.2047228
137120.0000000    0.1961467
137160.0000000    0.2029290
137200.0000000    0.2035788
137240.0000000    0.1891924
137280.0000000    0.2026856
137320.0000000    0.2153522
137360.0000000    0.2062286
137400.0000000    0.2158030
137440.0000000    0.2014146
137480.0000000    0.1999689
137520.0000000    0.1970241
137560.0000000    0.2167498
137600.0000000    0.2245655
137640.0000000    0.2081484
137680.0000000    0.2201547
137720.0000000    0.2165000
137760.0000000    0.2025680
137800.0000000    0.1939076
137840.0000000    0.2069180
137880.0000000    0.2210024
137920.0000000    0.2181171
137960.0000000    0.2514125
138000.0000000    0.2342665
138040.0000000    0.2087797
138080.0000000    0.2215971
138120.0000000    0.2189218
138160.0000000    0.2228614
138200.0000000    0.1914084
138240.0000000    0.2062969
138280.0000000    0.1976772
138320.0000000    0.1956991
138360.0000000    0.2076017
138400.0000000    0.2095297
138440.0000000    0.2183638
138480.0000000    0.2230345
138520.0000000    0.2120070
138560.0000000    0.2235347
138600.0000000    0.2017168
138640.0000000    0.2156926
138680.0000000    0.2089435
138720.0000000    0.2098365
138760.0000000    0.1994715
138800.0000000    0.1960093
138840.0000000    0.1897709
138880.0000000    0.2165371
138920.0000000    0.1880373
138960.0000000    0.2171357
139000.0000000    0.2053581
139040.0000000    0.1793862
139080.0000000    0.1910480
139120.0000000    0.2102280
139160.0000000    0.1931270
139200.0000000    0.1853128
139240.0000000    0.2062212
139280.0000000    0.1985043
139320.0000000    0.1986500
139360.0000000    0.1892962
139400.0000000    0.1890960
139440.0000000    0.1982811
139480.0000000    0.2101423
139520.0000000    0.2005787
139560.0000000    0.1934924
139600.0000000    0.2173800
139640.0000000    0.1994361
139680.0000000    0.1776401
139720.0000000    0.1855327
139760.0000000    0.2011757
139800.0000000    0.2070057
139840.0000000    0.2060129
139880.0000000    0.2099886
139920.0000000    0.2075894
139960.0000000    0.2092325
140000.0000000    0.2017770
140040.0000000    0.1985460
140080.0000000    0.2043138
140120.0000000    0.2155884
140160.0000000    0.2184591
140200.0000000    0.1938649
140240.0000000    0.2006278
140280.0000000    0.2216596
140320.0000000    0.2133727
140360.0000000    0.1879137
140400.0000000    0.1998923
140440.0000000    0.2132861
140480.0000000    0.1815791
140520.0000000    0.2163007
140560.0000000    0.2016795
140600.0000000    0.2198629
140640.0000000    0.2011992
140680.0000000    0.2048379
140720.0000000    0.1863028
140760.0000000    0.2050527
140800.0000000    0.2142982
140840.0000000    0.1901886
140880.0000000    0.1977688
140920.0000000    0.2161282
140960.0000000    0.2103151
141000.0000000    0.2134760
141040.0000000    0.2179934
141080.0000000    0.2220303
141120.0000000    0.2198619
141160.0000000    0.2108524
141200.0000000    0.2062157
141240.0000000    0.2115404
141280.0000000    0.1935681
141320.0000000    0.1928511
141360.0000000    0.1883994
141400.0000000    0.2093513
141440.0000000    0.2036209
141480.0000000    0.2050089
141520.0000000    0.2136731
141560.0000000    0.2191548
141600.0000000    0.2168206
141640.0000000    0.2225906
141680.0000000    0.2270691
141720.0000000    0.2374126
141760.0000000    0.2136505
141800.0000000    0.2306474
141840.0000000    0.2308780
141880.0000000    0.2333021
141920.0000000    0.2182040
141960.0000000    0.2166787
142000.0000000    0.2186689
142040.0000000    0.2287521
142080.0000000    0.2303077
142120.0000000    0.2371202
142160.0000000    0.2261904
142200.0000000    0.2309332
142240.0000000    0.2259847
142280.0000000    0.2224004
142320.0000000    0.2391351
142360.0000000    0.2434059
142400.0000000    0.2066426
142440.0000000    0.2250061
142480.0000000    0.2429081
142520.0000000    0.2236140
142560.0000000    0.2207599
142600.0000000    0.2403881
142640.0000000    0.2300687
142680.0000000    0.2398126
142720.0000000    0.2303214
142760.0000000    0.2335009
142800.0000000    0.2398210
142840.0000000    0.2421361
142880.0000000    0.2258811
142920.0000000    0.2353663
142960.0000000    0.2403082
143000.0000000    0.2530723
143040.0000000    0.2326241
143080.0000000    0.2258528
143120.0000000    0.2317102
143160.0000000    0.2374661
143200.0000000    0.2147352
143240.0000000    0.2285127
143280.0000000    0.2145223
143320.0000000    0.2231078
143360.0000000    0.2282939
143400.0000000    0.2157314
143440.0000000    0.2328522
143480.0000000    0.2444182
143520.0000000    0.2231592
143560.0000000    0.2248459
143600.0000000    0.2218715
143640.0000000    0.2199330
143680.0000000    0.2079256
143720.0000000    0.2116264
143760.0000000    0.2129884
143800.0000000    0.2191349
143840.0000000    0.2198077
143880.0000000    0.2262856
143920.0000000    0.2284714
143960.0000000    0.2341607
144000.0000000    0.2236594
144040.0000000    0.2319089
144080.0000000    0.2289854
144120.0000000    0.2266636
144160.0000000    0.2117247
144200.0000000    0.2066637
144240.0000000    0.2097503
144280.0000000    0.2181933
144320.0000000    0.2252142
144360.0000000    0.2182009
144400.0000000    0.2208575
144440.0000000    0.2230450
144480.0000000    0.2339168
144520.0000000    0.2369436
144560.0000000    0.2369444
144600.0000000    0.2293257
144640.0000000    0.2324228
144680.0000000    0.2291687
144720.0000000    0.2213441
144760.0000000    0.2321726
144800.0000000    0.2146602
144840.0000000    0.2382978
144880.0000000    0.2260776
144920.0000000    0.2330434
144960.0000000    0.2182385
145000.0000000    0.2312209
145040.0000000    0.2327458
145080.0000000    0.2396823
145120.0000000    0.2304953
145160.0000000    0.2353354
145200.0000000    0.2279708
145240.0000000    0.2376190
145280.0000000    0.2365357
145320.0000000    0.2335780
145360.0000000    0.2407230
145400.0000000    0.2352546
145440.0000000    0.2249416
145480.0000000    0.2252790
145520.0000000    0.2294120
145560.0000000    0.2520669
145600.0000000    0.2399268
145640.0000000    0.2287502
145680.0000000    0.2366469
145720.0000000    0.2167115
145760.0000000    0.2415542
145800.0000000    0.2416340
145840.0000000    0.2403782
145880.0000000    0.2309869
145920.0000000    0.2316017
145960.0000000    0.2371607
146000.0000000    0.2473189
146040.0000000    0.2533816
146080.0000000    0.2587401
146120.0000000    0.2536999
146160.0000000    0.2436333
146200.0000000    0.2379616
146240.0000000    0.2431188
146280.0000000    0.2580790
146320.0000000    0.2487177
146360.0000000    0.2370036
146400.0000000    0.2380926
146440.0000000    0.2329752
146480.0000000    0.2125305
146520.0000000    0.2235095
146560.0000000    0.2364585
146600.0000000    0.2557056
146640.0000000    0.2449192
146680.0000000    0.2389466
146720.0000000    0.2545897
146760.0000000    0.2631990
146800.0000000    0.2250146
146840.0000000    0.2344274
146880.0000000    0.2372053
146920.0000000    0.2484179
146960.0000000    0.2763490
147000.0000000    0.2511266
147040.0000000    0.2699618
147080.0000000    0.2602521
147120.0000000    0.2609120
147160.0000000    0.2662368
147200.0000000    0.2687621
147240.0000000    0.2598612
147280.0000000    0.2607950
147320.0000000    0.2438200
147360.0000000    0.2410216
147400.0000000    0.2330636
147440.0000000    0.2385924
147480.0000000    0.2330274
147520.0000000    0.2554075
147560.0000000    0.2604468
147600.0000000    0.2628647
147640.0000000    0.2440879
147680.0000000    0.2398592
147720.0000000    0.2510523
147760.0000000    0.2522530
147800.0000000    0.2550944
147840.0000000    0.2608179
147880.0000000    0.2620842
147920.0000000    0.2744335
147960.0000000    0.2688915
148000.0000000    0.2654078
148040.0000000    0.2781430
148080.0000000    0.2929743
148120.0000000    0.2637721
148160.0000000    0.2818734
148200.0000000    0.2707312
148240.0000000    0.2693710
148280.0000000    0.2721786
148320.0000000    0.2920103
148360.0000000    0.2971858
148400.0000000    0.2878242
148440.0000000    0.2775613
148480.0000000    0.2944209
148520.0000000    0.2976049
148560.0000000    0.2660837
148600.0000000    0.2583189
148640.0000000    0.2854763
148680.0000000    0.2813819
148720.0000000    0.2823750
148760.0000000    0.2716168
148800.0000000    0.2839299
148840.0000000    0.2842315
148880.0000000    0.2839837
148920.0000000    0.3095593
148960.0000000    0.2906623
149000.0000000    0.3009733
149040.0000000    0.2853394
149080.0000000    0.2678147
149120.0000000    0.3134822
149160.0000000    0.2807154
149200.0000000    0.3051494
149240.0000000    0.2753871
149280.0000000    0.2855438
149320.0000000    0.2935455
149360.0000000    0.2936141
149400.0000000    0.3031392
149440.0000000    0.3144515
149480.0000000    0.3194229
149520.0000000    0.2997971
149560.0000000    0.2925635
149600.0000000    0.2908418
149640.0000000    0.3159449
149680.0000000    0.3077951
149720.0000000    0.3067569
149760.0000000    0.3076461
149800.0000000    0.3282608
149840.0000000    0.3060416
149880.0000000    0.3089770
149920.0000000    0.2899216
149960.0000000    0.2767743
150000.0000000    0.2806669
150040.0000000    0.2810826
150080.0000000    0.2975329
150120.0000000    0.2604595
150160.0000000    0.2868623
150200.0000000    0.2813192
150240.0000000    0.2715428
150280.0000000    0.2738880
150320.0000000    0.2847265
150360.0000000    0.2676828
150400.0000000    0.2765883
150440.0000000    0.2766719
150480.0000000    0.2724373
150520.0000000    0.2856669
150560.0000000    0.2808791
150600.0000000    0.2648712
150640.0000000    0.2728213
150680.0000000    0.2824261
150720.0000000    0.2947828
150760.0000000    0.3035789
150800.0000000    0.2990319
150840.0000000    0.3087985
150880.0000000    0.2959712
150920.0000000    0.2845465
150960.0000000    0.2721417
151000.0000000    0.2825080
151040.0000000    0.2723786
151080.0000000    0.2632009
151120.0000000    0.2654129
151160.0000000    0.2681206
151200.0000000    0.2818909
151240.0000000    0.2803818
151280.0000000    0.2966716
151320.0000000    0.2857890
151360.0000000    0.3095834
151400.0000000    0.2908549
151440.0000000    0.3130222
151480.0000000    0.3041650
151520.0000000    0.3135178
151560.0000000    0.3067653
151600.0000000    0.3042551
151640.0000000    0.3306429
151680.0000000    0.3069772
151720.0000000    0.3094934
151760.0000000    0.2848770
151800.0000000    0.2899189
151840.0000000    0.2959496
151880.0000000    0.3081085
151920.0000000    0.2996693
151960.0000000    0.3042444
152000.0000000    0.2956745
152040.0000000    0.2914711
152080.0000000    0.2860075
152120.0000000    0.2855267
152160.0000000    0.2918372
152200.0000000    0.3003572
152240.0000000    0.2958562
152280.0000000    0.2897522
152320.0000000    0.2933508
152360.0000000    0.2853004
152400.0000000    0.2849690
152440.0000000    0.2752394
152480.0000000    0.2914622
152520.0000000    0.2949583
152560.0000000    0.2954172
152600.0000000    0.2970780
152640.0000000    0.2875201
152680.0000000    0.2892754
152720.0000000    0.2763892
152760.0000000    0.2889370
152800.0000000    0.2870881
152840.0000000    0.2892894
152880.0000000    0.2859089
152920.0000000    0.2763400
152960.0000000    0.2824101
153000.0000000    0.2827413
153040.0000000    0.3090627
153080.0000000    0.2807566
153120.0000000    0.3050430
153160.0000000    0.2971437
153200.0000000    0.2886008
153240.0000000    0.2860485
153280.0000000    0.2940672
153320.0000000    0.2982217
153360.0000000    0.3004164
153400.0000000    0.2919477
153440.0000000    0.3077311
153480.0000000    0.2878981
153520.0000000    0.2937244
153560.0000000    0.2771541
153600.0000000    0.2762467
153640.0000000    0.3066938
153680.0000000    0.2845179
153720.0000000    0.2900812
153760.0000000    0.3148723
153800.0000000    0.3056738
153840.0000000    0.3207518
153880.0000000    0.3133214
153920.0000000    0.3156497
153960.0000000    0.3129646
154000.0000000    0.3210546
154040.0000000    0.3158697
154080.0000000    0.3122583
154120.0000000    0.3126294
154160.0000000    0.3337993
154200.0000000    0.3297695
154240.0000000    0.3232194
154280.0000000    0.3250237
154320.0000000    0.3124411
154360.0000000    0.3024763
154400.0000000    0.2992448
154440.0000000    0.2776718
154480.0000000    0.2873545
154520.0000000    0.3030421
154560.0000000    0.3055399
154600.0000000    0.3162681
154640.0000000    0.3028308
154680.0000000    0.3066606
154720.0000000    0.3161767
154760.0000000    0.3176769
154800.0000000    0.2735212
154840.0000000    0.2715038
154880.0000000    0.2716522
154920.0000000    0.2912828
154960.0000000    0.2918020
155000.0000000    0.2960902
155040.0000000    0.2834501
155080.0000000    0.2771778
155120.0000000    0.3029354
155160.0000000    0.2942507
155200.0000000    0.3030859
155240.0000000    0.2675934
155280.0000000    0.2756051
155320.0000000    0.2906677
155360.0000000    0.2650927
155400.0000000    0.2731054
155440.0000000    0.2799189
155480.0000000    0.3119828
155520.0000000    0.3211989
155560.0000000    0.3197820
155600.0000000    0.3152472
155640.0000000    0.3009437
155680.0000000    0.3077362
155720.0000000    0.3196487
155760.0000000    0.3110332
155800.0000000    0.3002510
155840.0000000    0.3211933
155880.0000000    0.3168191
155920.0000000    0.3111627
155960.0000000    0.2956240
156000.0000000    0.3042292
156040.0000000    0.3037856
156080.0000000    0.3133568
156120.0000000    0.3059524
156160.0000000    0.3056781
156200.0000000    0.2959887
156240.0000000    0.2965252
156280.0000000    0.2898555
156320.0000000    0.3236814
156360.0000000    0.3006822
156400.0000000    0.3099566
156440.0000000    0.2932358
156480.0000000    0.3014316
156520.0000000    0.2975436
156560.0000000    0.3062585
156600.0000000    0.3039759
156640.0000000    0.3147439
156680.0000000    0.3032961
156720.0000000    0.3030724
156760.0000000    0.3031600
156800.0000000    0.3183482
156840.0000000    0.3088401
156880.0000000    0.2953270
156920.0000000    0.2724090
156960.0000000    0.2736358
157000.0000000    0.2753756
157040.0000000    0.2656795
157080.0000000    0.2734410
157120.0000000    0.3017448
157160.0000000    0.2938977
157200.0000000    0.2885717
157240.0000000    0.2642573
157280.0000000    0.2804468
157320.0000000    0.2944505
157360.0000000    0.2810190
157400.0000000    0.2990655
157440.0000000    0.3200030
157480.0000000    0.3171046
157520.0000000    0.3320142
157560.0000000    0.3289286
157600.0000000    0.3243744
157640.0000000    0.3154586
157680.0000000    0.3368672
157720.0000000    0.3216037
157760.0000000    0.3093789
157800.0000000    0.3319634
157840.0000000    0.3337085
157880.0000000    0.3399755
157920.0000000    0.3501362
157960.0000000    0.3258773
158000.0000000    0.3390749
158040.0000000    0.3504730
158080.0000000    0.3481585
158120.0000000    0.3436338
158160.0000000    0.3432246
158200.0000000    0.3403720
158240.0000000    0.3481240
158280.0000000    0.3436430
158320.0000000    0.3459046
158360.0000000    0.3550599
158400.0000000    0.3483598
158440.0000000    0.3409204
158480.0000000    0.3435271
158520.0000000    0.3407021
158560.0000000    0.3478889
158600.0000000    0.3520968
158640.0000000    0.3486292
158680.0000000    0.3520222
158720.0000000    0.3410214
158760.0000000    0.3334313
158800.0000000    0.3293697
158840.0000000    0.3386859
158880.0000000    0.3384953
158920.0000000    0.3257817
158960.0000000    0.3389853
159000.0000000    0.3238001
159040.0000000    0.3226061
159080.0000000    0.3228476
159120.0000000    0.3293228
159160.0000000    0.3438706
159200.0000000    0.3503306
159240.0000000    0.3334787
159280.0000000    0.3327060
159320.0000000    0.3366341
159360.0000000    0.3116801
159400.0000000    0.3268152
159440.0000000    0.3266940
159480.0000000    0.3304401
159520.0000000    0.3387308
159560.0000000    0.3487192
159600.0000000    0.3428465
159640.0000000    0.3619765
159680.0000000    0.3590957
159720.0000000    0.3509093
159760.0000000    0.3214807
159800.0000000    0.3122379
159840.0000000    0.3236705
159880.0000000    0.3299063
159920.0000000    0.3336433
159960.0000000    0.3109314
160000.0000000    0.2987660
160040.0000000    0.2598844
160080.0000000    0.2919822
160120.0000000    0.3122722
160160.0000000    0.2931028
160200.0000000    0.3024373
160240.0000000    0.2746809
160280.0000000    0.2819167
160320.0000000    0.2999631
160360.0000000    0.2937772
160400.0000000    0.2884358
160440.0000000    0.2734489
160480.0000000    0.2759135
160520.0000000    0.2668088
160560.0000000    0.2900774
160600.0000000    0.2906803
160640.0000000    0.2868957
160680.0000000    0.3128014
160720.0000000    0.3243664
160760.0000000    0.3192037
160800.0000000    0.3063997
160840.0000000    0.3084600
160880.0000000    0.3262975
160920.0000000    0.3100539
160960.0000000    0.3107060
161000.0000000    0.3091322
161040.0000000    0.3052539
161080.0000000    0.3076930
161120.0000000    0.3112312
161160.0000000    0.3192548
161200.0000000    0.2994710
161240.0000000    0.3125354
161280.0000000    0.3094062
161320.0000000    0.3107059
161360.0000000    0.3013226
161400.0000000    0.3096062
161440.0000000    0.2962687
161480.0000000    0.2973925
161520.0000000    0.3122330
161560.0000000    0.2710991
161600.0000000    0.3074366
161640.0000000    0.3064903
161680.0000000    0.3267025
161720.0000000    0.3569923
161760.0000000    0.3441431
161800.0000000    0.3502089
161840.0000000    0.3637948
161880.0000000    0.3533721
161920.0000000    0.3705517
161960.0000000    0.3796004
162000.0000000    0.3761735
162040.0000000    0.3753681
162080.0000000    0.3712895
162120.0000000    0.3758761
162160.0000000    0.3865036
162200.0000000    0.3514794
162240.0000000    0.3422324
162280.0000000    0.3464318
162320.0000000    0.3544488
162360.0000000    0.3669442
162400.0000000    0.3880827
162440.0000000    0.3663158
162480.0000000    0.3747148
162520.0000000    0.3821037
162560.0000000    0.3634078
162600.0000000    0.3775157
162640.0000000    0.3683093
162680.0000000    0.3846172
162720.0000000    0.4010752
162760.0000000    0.3742805
162800.0000000    0.3640394
162840.0000000    0.3593612
162880.0000000    0.3686166
162920.0000000    0.3892458
162960.0000000    0.3766249
163000.0000000    0.3740888
163040.0000000    0.3866584
163080.0000000    0.3906336
163120.0000000    0.3629994
163160.0000000    0.3762798
163200.0000000    0.3874568
163240.0000000    0.3837852
163280.0000000    0.3698187
163320.0000000    0.3425295
163360.0000000    0.3676954
163400.0000000    0.3559200
163440.0000000    0.3591676
163480.0000000    0.3764088
163520.0000000    0.3493358
163560.0000000    0.3280394
163600.0000000    0.3490773
163640.0000000    0.3893355
163680.0000000    0.3704197
163720.0000000    0.3732442
163760.0000000    0.3507151
163800.0000000    0.3750722
163840.0000000    0.3498345
163880.0000000    0.3700959
163920.0000000    0.3773713
163960.0000000    0.3496680
164000.0000000    0.3673486
164040.0000000    0.3712993
164080.0000000    0.3550105
164120.0000000    0.3635992
164160.0000000    0.3788345
164200.0000000    0.3557990
164240.0000000    0.3661948
164280.0000000    0.3545266
164320.0000000    0.3633052
164360.0000000    0.3863686
164400.0000000    0.3579917
164440.0000000    0.3778894
164480.0000000    0.3699572
164520.0000000    0.3839076
164560.0000000    0.3786981
164600.0000000    0.3694250
164640.0000000    0.3555261
164680.0000000    0.3440265
164720.0000000    0.3586340
164760.0000000    0.3560613
164800.0000000    0.3652562
164840.0000000    0.3793149
164880.0000000    0.3658524
164920.0000000    0.3769898
164960.0000000    0.3979581
165000.0000000    0.4022346
165040.0000000    0.3919152
165080.0000000    0.3893308
165120.0000000    0.3584972
165160.0000000    0.3784801
165200.0000000    0.3756603
165240.0000000    0.3888873
165280.0000000    0.3601230
165320.0000000    0.3853332
165360.0000000    0.3684769
165400.0000000    0.3863969
165440.0000000    0.3841074
165480.0000000    0.3666710
165520.0000000    0.3697066
165560.0000000    0.3805763
165600.0000000    0.3754854
165640.0000000    0.3529009
165680.0000000    0.3726130
165720.0000000    0.3811505
165760.0000000    0.3618997
165800.0000000    0.3649092
165840.0000000    0.3901248
165880.0000000    0.3745885
165920.0000000    0.3851201
165960.0000000    0.3798733
166000.0000000    0.3851805
166040.0000000    0.3764723
166080.0000000    0.3667907
166120.0000000    0.3835574
166160.0000000    0.3589727
166200.0000000    0.3880207
166240.0000000    0.3837034
166280.0000000    0.3773836
166320.0000000    0.3687413
166360.0000000    0.3869286
166400.0000000    0.3873454
166440.0000000    0.3696663
166480.0000000    0.3532573
166520.0000000    0.3582228
166560.0000000    0.3723916
166600.0000000    0.3805313
166640.0000000    0.3694428
166680.0000000    0.3716986
166720.0000000    0.3688326
166760.0000000    0.3699786
166800.0000000    0.3655736
166840.0000000    0.3723402
166880.0000000    0.3543101
166920.0000000    0.3840569
166960.0000000    0.3807382
167000.0000000    0.3752821
167040.0000000    0.3760340
167080.0000000    0.3709712
167120.0000000    0.3855030
167160.0000000    0.3919555
167200.0000000    0.3938420
167240.0000000    0.3857244
167280.0000000    0.3883958
167320.0000000    0.3837004
167360.0000000    0.3907051
167400.0000000    0.3841797
167440.0000000    0.4069830
167480.0000000    0.3804195
167520.0000000    0.3726358
167560.0000000    0.3771243
167600.0000000    0.3937161
167640.0000000    0.3754180
167680.0000000    0.3759527
167720.0000000    0.3705347
167760.0000000    0.3602224
167800.0000000    0.3731125
167840.0000000    0.3592313
167880.0000000    0.3796030
167920.0000000    0.3895741
167960.0000000    0.3900935
168000.0000000    0.3772860
168040.0000000    0.4070908
168080.0000000    0.4004425
168120.0000000    0.4106258
168160.0000000    0.3949271
168200.0000000    0.3693664
168240.0000000    0.3612785
168280.0000000    0.3817556
168320.0000000    0.3700119
168360.0000000    0.3736772
168400.0000000    0.3735845
168440.0000000    0.4000918
168480.0000000    0.3822415
168520.0000000    0.3733567
168560.0000000    0.3627963
168600.0000000    0.3660855
168640.0000000    0.3460633
168680.0000000    0.3804974
168720.0000000    0.3849202
168760.0000000    0.3659404
168800.0000000    0.3958161
168840.0000000    0.3967721
168880.0000000    0.4051699
168920.0000000    0.4037856
168960.0000000    0.3973872
169000.0000000    0.3842070
169040.0000000    0.3755543
169080.0000000    0.3667713
169120.0000000    0.4039841
169160.0000000    0.3809047
169200.0000000    0.3917930
169240.0000000    0.4061534
169280.0000000    0.3920288
169320.0000000    0.3854623
169360.0000000    0.4065946
169400.0000000    0.4016479
169440.0000000    0.3800654
169480.0000000    0.4043892
169520.0000000    0.3872642
169560.0000000    0.3949421
169600.0000000    0.3939604
169640.0000000    0.4066016
169680.0000000    0.4210396
169720.0000000    0.4144904
169760.0000000    0.3899999
169800.0000000    0.3662161
169840.0000000    0.3435464
169880.0000000    0.3718422
169920.0000000    0.3475397
169960.0000000    0.3554798
170000.0000000    0.3405536
170040.0000000    0.3397816
170080.0000000    0.3436097
170120.0000000    0.3271081
170160.0000000    0.3260929
170200.0000000    0.3307160
170240.0000000    0.3089307
170280.0000000    0.3110336
170320.0000000    0.2924704
170360.0000000    0.3131278
170400.0000000    0.3314747
170440.0000000    0.3463051
170480.0000000    0.3244285
170520.0000000    0.3227502
170560.0000000    0.3224001
170600.0000000    0.3474846
170640.0000000    0.3526287
170680.0000000    0.3222291
170720.0000000    0.3406156
170760.0000000    0.3173916
170800.0000000    0.3146349
170840.0000000    0.3355812
170880.0000000    0.3261383
170920.0000000    0.3237568
170960.0000000    0.3318849
171000.0000000    0.3244024
171040.0000000    0.3560109
171080.0000000    0.3464497
171120.0000000    0.3602583
171160.0000000    0.3689490
171200.0000000    0.3443093
171240.0000000    0.3489545
171280.0000000    0.3408962
171320.0000000    0.3743857
171360.0000000    0.3618326
171400.0000000    0.3815293
171440.0000000    0.3607116
171480.0000000    0.3568848
171520.0000000    0.3559215
171560.0000000    0.3434802
171600.0000000    0.3419889
171640.0000000    0.3884133
171680.0000000    0.3762141
171720.0000000    0.3551115
171760.0000000    0.3166898
171800.0000000    0.3225419
171840.0000000    0.3249190
171880.0000000    0.3107017
171920.0000000    0.3058400
171960.0000000    0.3208522
172000.0000000    0.3473175
172040.0000000    0.3664608
172080.0000000    0.3882102
172120.0000000    0.3900858
172160.0000000    0.3931204
172200.0000000    0.3749839
172240.0000000    0.4006408
172280.0000000    0.4018214
172320.0000000    0.3822370
172360.0000000    0.4009584
172400.0000000    0.3582274
172440.0000000    0.3895004
172480.0000000    0.3876238
172520.0000000    0.3863336
172560.0000000    0.3644772
172600.0000000    0.4037536
172640.0000000    0.4051949
172680.0000000    0.4202987
172720.0000000    0.4020642
172760.0000000    0.3748171
172800.0000000    0.3642256
172840.0000000    0.3497523
172880.0000000    0.4050684
172920.0000000    0.3934620
172960.0000000    0.3667895
173000.0000000    0.3736359
173040.0000000    0.3755315
173080.0000000    0.3678300
173120.0000000    0.3778161
173160.0000000    0.3622235
173200.0000000    0.3837614
173240.0000000    0.3767519
173280.0000000    0.3788596
173320.0000000    0.3804924
173360.0000000    0.3837337
173400.0000000    0.3750015
173440.0000000    0.3809816
173480.0000000    0.4068662
173520.0000000    0.3883132
173560.0000000    0.3920960
173600.0000000    0.3781597
173640.0000000    0.3992319
173680.0000000    0.3784415
173720.0000000    0.3624950
173760.0000000    0.3327453
173800.0000000    0.3218919
173840.0000000    0.3024372
173880.0000000    0.3075172
173920.0000000    0.3366069
173960.0000000    0.3386783
174000.0000000    0.3429912
174040.0000000    0.3545956
174080.0000000    0.3406250
174120.0000000    0.3123414
174160.0000000    0.3501240
174200.0000000    0.3523831
174240.0000000    0.3357352
174280.0000000    0.3169455
174320.0000000    0.3809608
174360.0000000    0.4094774
174400.0000000    0.4352730
174440.0000000    0.4014740
174480.0000000    0.3910351
174520.0000000    0.4102262
174560.0000000    0.3937241
174600.0000000    0.4095652
174640.0000000    0.4447087
174680.0000000    0.4500316
174720.0000000    0.4432929
174760.0000000    0.4081047
174800.0000000    0.4292635
174840.0000000    0.3856866
174880.0000000    0.3408282
174920.0000000    0.3576098
174960.0000000    0.3740669
175000.0000000    0.4330626
175040.0000000    0.4315596
175080.0000000    0.3861390
175120.0000000    0.4319392
175160.0000000    0.4386585
175200.0000000    0.4110796
175240.0000000    0.4229678
175280.0000000    0.4119785
175320.0000000    0.4398785
175360.0000000    0.3917500
175400.0000000    0.3625959
175440.0000000    0.3918095
175480.0000000    0.3806196
175520.0000000    0.3841286
175560.0000000    0.3624437
175600.0000000    0.3443895
175640.0000000    0.3569653
175680.0000000    0.3482999
175720.0000000    0.3490264
175760.0000000    0.3563465
175800.0000000    0.3705252
175840.0000000    0.3837752
175880.0000000    0.3833313
175920.0000000    0.3995346
175960.0000000    0.3836804
176000.0000000    0.3990410
176040.0000000    0.3818665
176080.0000000    0.4389294
176120.0000000    0.3757184
176160.0000000    0.3131422
176200.0000000    0.3400519
176240.0000000    0.3392226
176280.0000000    0.3243773
176320.0000000    0.3041656
176360.0000000    0.3339239
176400.0000000    0.3454061
176440.0000000    0.3718011
176480.0000000    0.3897672
176520.0000000    0.4312564
176560.0000000    0.4353145
176600.0000000    0.4231960
176640.0000000    0.4100247
176680.0000000    0.3784831
176720.0000000    0.3849836
176760.0000000    0.3700247
176800.0000000    0.3847658
176840.0000000    0.3911718
176880.0000000    0.3574900
176920.0000000    0.3902401
176960.0000000    0.3939849
177000.0000000    0.3723890
177040.0000000    0.3739933
177080.0000000    0.4001856
177120.0000000    0.3853647
177160.0000000    0.3699685
177200.0000000    0.3697679
177240.0000000    0.3672268
177280.0000000    0.3896899
177320.0000000    0.3833993
177360.0000000    0.3807601
177400.0000000    0.3863372
177440.0000000    0.3770148
177480.0000000    0.3638090
177520.0000000    0.3854495
177560.0000000    0.3483013
177600.0000000    0.3502413
177640.0000000    0.3566856
177680.0000000    0.3763732
177720.0000000    0.3642378
177760.0000000    0.3938104
177800.0000000    0.3714164
177840.0000000    0.3957748
177880.0000000    0.3982182
177920.0000000    0.3975464
177960.0000000    0.3795190
178000.0000000    0.3621625
178040.0000000    0.3722662
178080.0000000    0.3770847
178120.0000000    0.3723665
178160.0000000    0.3834393
178200.0000000    0.3679547
178240.0000000    0.3777486
178280.0000000    0.3930835
178320.0000000    0.3740813
178360.0000000    0.3869188
178400.0000000    0.4160519
178440.0000000    0.4013629
178480.0000000    0.3675773
178520.0000000    0.3685255
178560.0000000    0.3583460
178600.0000000    0.3537684
178640.0000000    0.3668000
178680.0000000    0.3811205
178720.0000000    0.3887562
178760.0000000    0.3807616
178800.0000000    0.3778547
178840.0000000    0.3678730
178880.0000000    0.3693880
178920.0000000    0.3905949
178960.0000000    0.3687592
179000.0000000    0.3943810
179040.0000000    0.3635917
179080.0000000    0.3627011
179120.0000000    0.3854712
179160.0000000    0.3694359
179200.0000000    0.3925765
179240.0000000    0.3931172
179280.0000000    0.3983814
179320.0000000    0.3703351
179360.0000000    0.3862620
179400.0000000    0.3733781
179440.0000000    0.3672670
179480.0000000    0.3548251
179520.0000000    0.3516724
179560.0000000    0.4141575
179600.0000000    0.3916464
179640.0000000    0.3636358
179680.0000000    0.3597297
179720.0000000    0.3773910
179760.0000000    0.3932374
179800.0000000    0.3796552
179840.0000000    0.3889645
179880.0000000    0.3524260
179920.0000000    0.3417466
179960.0000000    0.3499462
180000.0000000    0.3861836
180040.0000000    0.3884643
180080.0000000    0.3869809
180120.0000000    0.3827112
180160.0000000    0.3665932
180200.0000000    0.3892585
180240.0000000    0.3862786
180280.0000000    0.4031102
180320.0000000    0.4018968
180360.0000000    0.4070245
180400.0000000    0.4032089
180440.0000000    0.3826364
180480.0000000    0.3580109
180520.0000000    0.3671594
180560.0000000    0.3783123
180600.0000000    0.3525672
180640.0000000    0.3431016
180680.0000000    0.3661234
180720.0000000    0.3653722
180760.0000000    0.3716850
180800.0000000    0.3942732
180840.0000000    0.3840868
180880.0000000    0.3870031
180920.0000000    0.3700310
180960.0000000    0.3677711
181000.0000000    0.3732204
181040.0000000    0.3674959
181080.0000000    0.3552484
181120.0000000    0.3300060
181160.0000000    0.3758233
181200.0000000    0.3752981
181240.0000000    0.3372834
181280.0000000    0.3437816
181320.0000000    0.3706681
181360.0000000    0.3546311
181400.0000000    0.3477202
181440.0000000    0.3293217
181480.0000000    0.3798036
181520.0000000    0.3776270
181560.0000000    0.3696022
181600.0000000    0.3385310
181640.0000000    0.3571746
181680.0000000    0.3380294
181720.0000000    0.3508400
181760.0000000    0.3876938
181800.0000000    0.3521165
181840.0000000    0.3576674
181880.0000000    0.3441701
181920.0000000    0.3646597
181960.0000000    0.3833537
182000.0000000    0.3588010
182040.0000000    0.3656382
182080.0000000    0.3642834
182120.0000000    0.3893336
182160.0000000    0.3793349
182200.0000000    0.3825492
182240.0000000    0.3615454
182280.0000000    0.3239610
182320.0000000    0.3534342
182360.0000000    0.3698535
182400.0000000    0.3471242
182440.0000000    0.3735577
182480.0000000    0.3662733
182520.0000000    0.3686962
182560.0000000    0.3706710
182600.0000000    0.3602801
182640.0000000    0.3812863
182680.0000000    0.3477699
182720.0000000    0.3565940
182760.0000000    0.3223950
182800.0000000    0.3552218
182840.0000000    0.3865793
182880.0000000    0.4222364
182920.0000000    0.4352386
182960.0000000    0.3927329
183000.0000000    0.3796913
183040.0000000    0.3963745
183080.0000000    0.3589450
183120.0000000    0.3370181
183160.0000000    0.3640599
183200.0000000    0.3368711
183240.0000000    0.3515862
183280.0000000    0.3682795
183320.0000000    0.3862431
183360.0000000    0.3619820
183400.0000000    0.3582202
183440.0000000    0.3782408
183480.0000000    0.3809049
183520.0000000    0.3699278
183560.0000000    0.3612667
183600.0000000    0.3652802
183640.0000000    0.4032674
183680.0000000    0.3966179
183720.0000000    0.3471505
183760.0000000    0.3490837
183800.0000000    0.3365503
183840.0000000    0.3548937
183880.0000000    0.3684207
183920.0000000    0.3615232
183960.0000000    0.3721539
184000.0000000    0.3857165
184040.0000000    0.3840379
184080.0000000    0.3959344
184120.0000000    0.3714463
184160.0000000    0.3969256
184200.0000000    0.4083687
184240.0000000    0.3991299
184280.0000000    0.3993247
184320.0000000    0.4122032
184360.0000000    0.4031580
184400.0000000    0.3620016
184440.0000000    0.3465695
184480.0000000    0.3598082
184520.0000000    0.3555732
184560.0000000    0.3921167
184600.0000000    0.3437651
184640.0000000    0.3456437
184680.0000000    0.3521337
184720.0000000    0.3710520
184760.0000000    0.3711643
184800.0000000    0.3354657
184840.0000000    0.3611118
184880.0000000    0.3595625
184920.0000000    0.4134500
184960.0000000    0.3817548
185000.0000000    0.3885269
185040.0000000    0.3818624
185080.0000000    0.3807372
185120.0000000    0.3869877
185160.0000000    0.4060159
185200.0000000    0.4117806
185240.0000000    0.4129732
185280.0000000    0.4155726
185320.0000000    0.4057430
185360.0000000    0.4087955
185400.0000000    0.3921346
185440.0000000    0.3814716
185480.0000000    0.4022700
185520.0000000    0.3993152
185560.0000000    0.3978448
185600.0000000    0.3843266
185640.0000000    0.3690898
185680.0000000    0.3944703
185720.0000000    0.4207684
185760.0000000    0.4179736
185800.0000000    0.3882207
185840.0000000    0.4298251
185880.0000000    0.3884518
185920.0000000    0.4242876
185960.0000000    0.4176925
186000.0000000    0.4332585
186040.0000000    0.4249020
186080.0000000    0.4118691
186120.0000000    0.3913502
186160.0000000    0.3988741
186200.0000000    0.3989842
186240.0000000    0.4089482
186280.0000000    0.4159608
186320.0000000    0.4033412
186360.0000000    0.4055095
186400.0000000    0.4028910
186440.0000000    0.4112625
186480.0000000    0.4102704
186520.0000000    0.3836043
186560.0000000    0.3731376
186600.0000000    0.3878397
186640.0000000    0.4291765
186680.0000000    0.3785951
186720.0000000    0.3721649
186760.0000000    0.4093188
186800.0000000    0.3693723
186840.0000000    0.4053890
186880.0000000    0.3896883
186920.0000000    0.3880964
186960.0000000    0.4000463
187000.0000000    0.3844442
187040.0000000    0.4179123
187080.0000000    0.4150509
187120.0000000    0.4054833
187160.0000000    0.4016071
187200.0000000    0.3957234
187240.0000000    0.3891185
187280.0000000    0.3684956
187320.0000000    0.3629453
187360.0000000    0.3803396
187400.0000000    0.3702005
187440.0000000    0.3563243
187480.0000000    0.3741448
187520.0000000    0.3834650
187560.0000000    0.4063638
187600.0000000    0.4114956
187640.0000000    0.3950060
187680.0000000    0.4132599
187720.0000000    0.3949955
187760.0000000    0.3920358
187800.0000000    0.4022503
187840.0000000    0.3725577
187880.0000000    0.3648017
187920.0000000    0.3782356
187960.0000000    0.3861659
188000.0000000    0.3854424
188040.0000000    0.3968409
188080.0000000    0.4268254
188120.0000000    0.4056217
188160.0000000    0.3894405
188200.0000000    0.3883017
188240.0000000    0.4052698
188280.0000000    0.4065020
188320.0000000    0.3908139
188360.0000000    0.3923486
188400.0000000    0.3862655
188440.0000000    0.3805040
188480.0000000    0.3917538
188520.0000000    0.3905507
188560.0000000    0.3982474
188600.0000000    0.3941523
188640.0000000    0.4034631
188680.0000000    0.3948372
188720.0000000    0.4250209
188760.0000000    0.3894165
188800.0000000    0.4216605
188840.0000000    0.3879453
188880.0000000    0.3961293
188920.0000000    0.3779285
188960.0000000    0.4008043
189000.0000000    0.3956877
189040.0000000    0.3987441
189080.0000000    0.4069535
189120.0000000    0.3875307
189160.0000000    0.4003969
189200.0000000    0.3875147
189240.0000000    0.3986000
189280.0000000    0.3846229
189320.0000000    0.3960056
189360.0000000    0.3905885
189400.0000000    0.4085622
189440.0000000    0.3989550
189480.0000000    0.3788120
189520.0000000    0.3601034
189560.0000000    0.3695589
189600.0000000    0.3807139
189640.0000000    0.3848472
189680.0000000    0.3786552
189720.0000000    0.3802098
189760.0000000    0.3729724
189800.0000000    0.3893194
189840.0000000    0.3914567
189880.0000000    0.3911211
189920.0000000    0.3786543
189960.0000000    0.3707658
190000.0000000    0.3659874
190040.0000000    0.3892292
190080.0000000    0.3952245
190120.0000000    0.4018662
190160.0000000    0.3978431
190200.0000000    0.3960889
190240.0000000    0.3796347
190280.0000000    0.3593672
190320.0000000    0.3651848
190360.0000000    0.3673651
190400.0000000    0.3444309
190440.0000000    0.3914560
190480.0000000    0.3789157
190520.0000000    0.3957392
190560.0000000    0.4063479
190600.0000000    0.3948130
190640.0000000    0.4088981
190680.0000000    0.4084994
190720.0000000    0.4189434
190760.0000000    0.4366964
190800.0000000    0.4097842
190840.0000000    0.4200801
190880.0000000    0.4041229
190920.0000000    0.3969162
190960.0000000    0.4069416
191000.0000000    0.3890816
191040.0000000    0.4393490
191080.0000000    0.4474143
191120.0000000    0.4543639
191160.0000000    0.4277838
191200.0000000    0.4224420
191240.0000000    0.4209216
191280.0000000    0.4222513
191320.0000000    0.4376276
191360.0000000    0.4169255
191400.0000000    0.3777090
191440.0000000    0.4065108
191480.0000000    0.4339940
191520.0000000    0.4321523
191560.0000000    0.4141063
191600.0000000    0.4149392
191640.0000000    0.4219298
191680.0000000    0.4236302
191720.0000000    0.4260056
191760.0000000    0.4207084
191800.0000000    0.4299098
191840.0000000    0.4496661
191880.0000000    0.4253367
191920.0000000    0.4307230
191960.0000000    0.4465866
192000.0000000    0.4285019
192040.0000000    0.4209516
192080.0000000    0.4244418
192120.0000000    0.4041725
192160.0000000    0.3915232
192200.0000000    0.3743153
192240.0000000    0.4054649
192280.0000000    0.4238482
192320.0000000    0.4138956
192360.0000000    0.4059218
192400.0000000    0.3936388
192440.0000000    0.4053032
192480.0000000    0.4183818
192520.0000000    0.4126446
192560.0000000    0.4000655
192600.0000000    0.4195982
192640.0000000    0.4172865
192680.0000000    0.4292162
192720.0000000    0.4253427
192760.0000000    0.3993755
192800.0000000    0.4229811
192840.0000000    0.4374530
192880.0000000    0.4163601
192920.0000000    0.4145994
192960.0000000    0.3994355
193000.0000000    0.4359889
193040.0000000    0.4099090
193080.0000000    0.4134260
193120.0000000    0.3955278
193160.0000000    0.4235001
193200.0000000    0.4080447
193240.0000000    0.3963562
193280.0000000    0.4042932
193320.0000000    0.4231271
193360.0000000    0.4192922
193400.0000000    0.4418540
193440.0000000    0.3925042
193480.0000000    0.4014695
193520.0000000    0.4117657
193560.0000000    0.4348938
193600.0000000    0.4332804
193640.0000000    0.4038389
193680.0000000    0.3958086
193720.0000000    0.4046173
193760.0000000    0.4063073
193800.0000000    0.3906249
193840.0000000    0.3955392
193880.0000000    0.3827445
193920.0000000    0.3813400
193960.0000000    0.3898111
194000.0000000    0.3962399
194040.0000000    0.3831296
194080.0000000    0.3939900
194120.0000000    0.3803403
194160.0000000    0.3738700
194200.0000000    0.3653743
194240.0000000    0.3553815
194280.0000000    0.3725718
194320.0000000    0.3366257
194360.0000000    0.3611014
194400.0000000    0.3535778
194440.0000000    0.3509400
194480.0000000    0.3720671
194520.0000000    0.3645971
194560.0000000    0.3855795
194600.0000000    0.3946213
194640.0000000    0.4086909
194680.0000000    0.3724529
194720.0000000    0.3888150
194760.0000000    0.3734338
194800.0000000    0.3842132
194840.0000000    0.3897051
194880.0000000    0.3955913
194920.0000000    0.4103882
194960.0000000    0.3953612
195000.0000000    0.3984358
195040.0000000    0.3782404
195080.0000000    0.3774436
195120.0000000    0.3802323
195160.0000000    0.3846083
195200.0000000    0.3747781
195240.0000000    0.3429193
195280.0000000    0.3471375
195320.0000000    0.3909122
195360.0000000    0.3757593
195400.0000000    0.4015869
195440.0000000    0.4277826
195480.0000000    0.3614578
195520.0000000    0.3824559
195560.0000000    0.3893700
195600.0000000    0.3727005
195640.0000000    0.3896400
195680.0000000    0.3655811
195720.0000000    0.3916194
195760.0000000    0.3474011
195800.0000000    0.3576066
195840.0000000    0.3962092
195880.0000000    0.3883936
195920.0000000    0.3762792
195960.0000000    0.3502567
196000.0000000    0.3707644
196040.0000000    0.3597944
196080.0000000    0.3983669
196120.0000000    0.3864619
196160.0000000    0.3918119
196200.0000000    0.3839830
196240.0000000    0.3627367
196280.0000000    0.3474812
196320.0000000    0.3628769
196360.0000000    0.3784382
196400.0000000    0.3783562
196440.0000000    0.3814490
196480.0000000    0.3870759
196520.0000000    0.3777194
196560.0000000    0.3800270
196600.0000000    0.3543496
196640.0000000    0.3816687
196680.0000000    0.3616439
196720.0000000    0.3904442
196760.0000000    0.3789625
196800.0000000    0.3934915
196840.0000000    0.3682637
196880.0000000    0.3688412
196920.0000000    0.3744521
196960.0000000    0.3729113
197000.0000000    0.3589690
197040.0000000    0.3738696
197080.0000000    0.3929732
197120.0000000    0.3954924
197160.0000000    0.3838742
197200.0000000    0.3769507
197240.0000000    0.3716630
197280.0000000    0.3733626
197320.0000000    0.3718251
197360.0000000    0.3901703
197400.0000000    0.3955553
197440.0000000    0.4019318
197480.0000000    0.3882671
197520.0000000    0.3851022
197560.0000000    0.3778203
197600.0000000    0.3972681
197640.0000000    0.3489752
197680.0000000    0.3497293
197720.0000000    0.3578402
197760.0000000    0.3666657
197800.0000000    0.3572329
197840.0000000    0.3778451
197880.0000000    0.3755372
197920.0000000    0.3646968
197960.0000000    0.3461038
198000.0000000    0.3732743
198040.0000000    0.3764535
198080.0000000    0.3529800
198120.0000000    0.3768852
198160.0000000    0.3703128
198200.0000000    0.3578401
198240.0000000    0.3633642
198280.0000000    0.3744285
198320.0000000    0.3586709
198360.0000000    0.3669962
198400.0000000    0.3783477
198440.0000000    0.3573213
198480.0000000    0.3662221
198520.0000000    0.3678227
198560.0000000    0.3696089
198600.0000000    0.3761922
198640.0000000    0.3890719
198680.0000000    0.3772442
198720.0000000    0.3716538
198760.0000000    0.3801259
198800.0000000    0.3777609
198840.0000000    0.3750238
198880.0000000    0.3722787
198920.0000000    0.4037769
198960.0000000    0.3988440
199000.0000000    0.3744046
199040.0000000    0.3637059
199080.0000000    0.3770609
199120.0000000    0.3878718
199160.0000000    0.3970069
199200.0000000    0.3919301
199240.0000000    0.3658921
199280.0000000    0.3766856
199320.0000000    0.3688301
199360.0000000    0.3570821
199400.0000000    0.3645426
199440.0000000    0.3664401
199480.0000000    0.3945924
199520.0000000    0.3665265
199560.0000000    0.3788915
199600.0000000    0.3631622
199640.0000000    0.3711142
199680.0000000    0.3869300
199720.0000000    0.3833870
199760.0000000    0.3922935
199800.0000000    0.3711157
199840.0000000    0.3910561
199880.0000000    0.4104097
199920.0000000    0.3693962
199960.0000000    0.3691046
200000.0000000    0.3541230
200040.0000000    0.3667508
200080.0000000    0.3719677
200120.0000000    0.3561082
200160.0000000    0.3505475
200200.0000000    0.3765250
200240.0000000    0.3648573
200280.0000000    0.3650526
200320.0000000    0.3648970
200360.0000000    0.3515423
200400.0000000    0.3502071
200440.0000000    0.3569745
200480.0000000    0.3387043
200520.0000000    0.3504420
200560.0000000    0.3526153
200600.0000000    0.3679889
200640.0000000    0.3645151
200680.0000000    0.3780975
200720.0000000    0.3909496
200760.0000000    0.3766412
200800.0000000    0.3792670
200840.0000000    0.3608819
200880.0000000    0.3753645
200920.0000000    0.3697721
200960.0000000    0.3812942
201000.0000000    0.3560344
201040.0000000    0.3748298
201080.0000000    0.3842357
201120.0000000    0.3700796
201160.0000000    0.3682597
201200.0000000    0.3897009
201240.0000000    0.3799447
201280.0000000    0.3692576
201320.0000000    0.3586153
201360.0000000    0.3687295
201400.0000000    0.3574055
201440.0000000    0.3725736
201480.0000000    0.3654278
201520.0000000    0.3647334
201560.0000000    0.3851405
201600.0000000    0.4027593
201640.0000000    0.3929481
201680.0000000    0.3801588
201720.0000000    0.3917348
201760.0000000    0.3710389
201800.0000000    0.3999149
201840.0000000    0.3751453
201880.0000000    0.3638961
201920.0000000    0.3534796
201960.0000000    0.3666389
202000.0000000    0.3677681
202040.0000000    0.3614506
202080.0000000    0.3781458
202120.0000000    0.3837611
202160.0000000    0.3759336
202200.0000000    0.3725431
202240.0000000    0.3682894
202280.0000000    0.3638712
202320.0000000    0.3861169
202360.0000000    0.3759511
202400.0000000    0.3455523
202440.0000000    0.3499961
202480.0000000    0.3574167
202520.0000000    0.3732321
202560.0000000    0.3749888
202600.0000000    0.3625747
202640.0000000    0.3684817
202680.0000000    0.3877867
202720.0000000    0.3875943
202760.0000000    0.3650107
202800.0000000    0.3608055
202840.0000000    0.3713784
202880.0000000    0.3654094
202920.0000000    0.3548343
202960.0000000    0.3466264
203000.0000000    0.3550683
203040.0000000    0.3885038
203080.0000000    0.3707942
203120.0000000    0.3790885
203160.0000000    0.3720369
203200.0000000    0.3831594
203240.0000000    0.3786690
203280.0000000    0.3784687
203320.0000000    0.3641530
203360.0000000    0.3861454
203400.0000000    0.3750663
203440.0000000    0.3994969
203480.0000000    0.3803583
203520.0000000    0.3939681
203560.0000000    0.4169256
203600.0000000    0.3865279
203640.0000000    0.3808265
203680.0000000    0.4045061
203720.0000000    0.4004906
203760.0000000    0.4218649
203800.0000000    0.4008829
203840.0000000    0.4330780
203880.0000000    0.4289636
203920.0000000    0.3993501
203960.0000000    0.4048325
204000.0000000    0.4009294
204040.0000000    0.3970923
204080.0000000    0.4009200
204120.0000000    0.4179898
204160.0000000    0.4207123
204200.0000000    0.4012370
204240.0000000    0.4168482
204280.0000000    0.4224028
204320.0000000    0.4112986
204360.0000000    0.4469989
204400.0000000    0.4159944
204440.0000000    0.3998538
204480.0000000    0.4280117
204520.0000000    0.4108844
204560.0000000    0.4013933
204600.0000000    0.4062697
204640.0000000    0.3882153
204680.0000000    0.3850808
204720.0000000    0.3853115
204760.0000000    0.3834324
204800.0000000    0.3915100
204840.0000000    0.3886890
204880.0000000    0.3866115
204920.0000000    0.3820498
204960.0000000    0.3750551
205000.0000000    0.3891900
205040.0000000    0.3950130
205080.0000000    0.3993644
205120.0000000    0.3799947
205160.0000000    0.3798641
205200.0000000    0.3897724
205240.0000000    0.3840034
205280.0000000    0.3509983
205320.0000000    0.3778909
205360.0000000    0.3612882
205400.0000000    0.3608059
205440.0000000    0.3791749
205480.0000000    0.4002944
205520.0000000    0.3789446
205560.0000000    0.3764911
205600.0000000    0.3729456
205640.0000000    0.3960176
205680.0000000    0.3850745
205720.0000000    0.3820858
205760.0000000    0.3740855
205800.0000000    0.3868403
205840.0000000    0.3943473
205880.0000000    0.3705403
205920.0000000    0.3646592
205960.0000000    0.3895534
206000.0000000    0.4115101
206040.0000000    0.3897434
206080.0000000    0.3858992
206120.0000000    0.3809386
206160.0000000    0.3925837
206200.0000000    0.3936289
206240.0000000    0.3759917
206280.0000000    0.3808715
206320.0000000    0.3886037
206360.0000000    0.3815968
206400.0000000    0.3951930
206440.0000000    0.3886932
206480.0000000    0.4202049
206520.0000000    0.4066457
206560.0000000    0.3942381
206600.0000000    0.3783792
206640.0000000    0.3962690
206680.0000000    0.4066349
206720.0000000    0.3714650
206760.0000000    0.3778772
206800.0000000    0.3824931
206840.0000000    0.3928763
206880.0000000    0.3975814
206920.0000000    0.3972157
206960.0000000    0.3964950
207000.0000000    0.4050245
207040.0000000    0.4081434
207080.0000000    0.4101337
207120.0000000    0.3946384
207160.0000000    0.3843806
207200.0000000    0.4015774
207240.0000000    0.4044930
207280.0000000    0.4004415
207320.0000000    0.4198893
207360.0000000    0.4046595
207400.0000000    0.4184916
207440.0000000    0.3913549
207480.0000000    0.4028546
207520.0000000    0.4015823
207560.0000000    0.4168107
207600.0000000    0.4229441
207640.0000000    0.4231910
207680.0000000    0.4117998
207720.0000000    0.4149346
207760.0000000    0.3972802
207800.0000000    0.3897606
207840.0000000    0.3904431
207880.0000000    0.3685319
207920.0000000    0.3892943
207960.0000000    0.3983177
208000.0000000    0.4113885
208040.0000000    0.4141103
208080.0000000    0.4111355
208120.0000000    0.3855479
208160.0000000    0.3988664
208200.0000000    0.4099719
208240.0000000    0.4068691
208280.0000000    0.3968818
208320.0000000    0.3985122
208360.0000000    0.3785252
208400.0000000    0.3951659
208440.0000000    0.4194452
208480.0000000    0.3899198
208520.0000000    0.3898762
208560.0000000    0.3952333
208600.0000000    0.4005244
208640.0000000    0.3904083
208680.0000000    0.3998230
208720.0000000    0.4022840
208760.0000000    0.4044298
208800.0000000    0.4082657
208840.0000000    0.3857614
208880.0000000    0.3949274
208920.0000000    0.3951547
208960.0000000    0.4086896
209000.0000000    0.3901168
209040.0000000    0.3807464
209080.0000000    0.4109303
209120.0000000    0.3808914
209160.0000000    0.4035662
209200.0000000    0.4075476
209240.0000000    0.3836795
209280.0000000    0.3627316
209320.0000000    0.3925107
209360.0000000    0.3890819
209400.0000000    0.3797746
209440.0000000    0.3607650
209480.0000000    0.3724205
209520.0000000    0.3765415
209560.0000000    0.3594301
209600.0000000    0.3699794
209640.0000000    0.3772550
209680.0000000    0.3759884
209720.0000000    0.3817778
209760.0000000    0.4009763
209800.0000000    0.3866030
209840.0000000    0.3848541
209880.0000000    0.3866169
209920.0000000    0.4095189
209960.0000000    0.3977298
210000.0000000    0.3898185
210040.0000000    0.3925679
210080.0000000    0.4049798
210120.0000000    0.4076604
210160.0000000    0.4187421
210200.0000000    0.3957069
210240.0000000    0.3840951
210280.0000000    0.3958811
210320.0000000    0.4107352
210360.0000000    0.3829629
210400.0000000    0.3934852
210440.0000000    0.4162631
210480.0000000    0.4097399
210520.0000000    0.3983012
210560.0000000    0.4016372
210600.0000000    0.4017049
210640.0000000    0.3974632
210680.0000000    0.3892196
210720.0000000    0.3978772
210760.0000000    0.3689390
210800.0000000    0.4085005
210840.0000000    0.3923829
210880.0000000    0.4194320
210920.0000000    0.4022554
210960.0000000    0.4232418
211000.0000000    0.4208759
211040.0000000    0.3988770
211080.0000000    0.4032112
211120.0000000    0.3872353
211160.0000000    0.3943173
211200.0000000    0.3904420
211240.0000000    0.4043285
211280.0000000    0.4156692
211320.0000000    0.4200287
211360.0000000    0.4120192
211400.0000000    0.4343166
211440.0000000    0.4309457
211480.0000000    0.4007654
211520.0000000    0.3990293
211560.0000000    0.4012625
211600.0000000    0.4192977
211640.0000000    0.4166059
211680.0000000    0.4275267
211720.0000000    0.4149697
211760.0000000    0.3957889
211800.0000000    0.3924356
211840.0000000    0.4019376
211880.0000000    0.3820515
211920.0000000    0.4148089
211960.0000000    0.4069092
212000.0000000    0.3951733
212040.0000000    0.3802810
212080.0000000    0.3879918
212120.0000000    0.4163109
212160.0000000    0.3879177
212200.0000000    0.3966879
212240.0000000    0.4027756
212280.0000000    0.3968175
212320.0000000    0.3878117
212360.0000000    0.3720535
212400.0000000    0.3809293
212440.0000000    0.3654620
212480.0000000    0.3667770
212520.0000000    0.3785555
212560.0000000    0.3761231
212600.0000000    0.3641449
212640.0000000    0.3904057
212680.0000000    0.3896537
212720.0000000    0.3891002
212760.0000000    0.3782062
212800.0000000    0.3767752
212840.0000000    0.3954533
212880.0000000    0.3764777
212920.0000000    0.4165925
212960.0000000    0.3944492
213000.0000000    0.3979485
213040.0000000    0.3989184
213080.0000000    0.3786611
213120.0000000    0.3952052
213160.0000000    0.3996413
213200.0000000    0.4103132
213240.0000000    0.4082035
213280.0000000    0.3827295
213320.0000000    0.3840670
213360.0000000    0.4026334
213400.0000000    0.4204975
213440.0000000    0.4180541
213480.0000000    0.4152165
213520.0000000    0.4103372
213560.0000000    0.3955404
213600.0000000    0.3762819
213640.0000000    0.4002688
213680.0000000    0.4008817
213720.0000000    0.3853483
213760.0000000    0.4112431
213800.0000000    0.4040434
213840.0000000    0.3961060
213880.0000000    0.3881091
213920.0000000    0.3912571
213960.0000000    0.3976898
214000.0000000    0.3751509
214040.0000000    0.3817618
214080.0000000    0.3875971
214120.0000000    0.4044143
214160.0000000    0.4144347
214200.0000000    0.4056788
214240.0000000    0.3836288
214280.0000000    0.4047697
214320.0000000    0.4039347
214360.0000000    0.4022237
214400.0000000    0.4078207
214440.0000000    0.3917559
214480.0000000    0.3809681
214520.0000000    0.3900130
214560.0000000    0.3917110
214600.0000000    0.3848660
214640.0000000    0.4075107
214680.0000000    0.3939433
214720.0000000    0.4038025
214760.0000000    0.3854650
214800.0000000    0.3863949
214840.0000000    0.4034629
214880.0000000    0.4125789
214920.0000000    0.4081177
214960.0000000    0.3961676
215000.0000000    0.3955432
215040.0000000    0.3944416
215080.0000000    0.4140685
215120.0000000    0.4030340
215160.0000000    0.4195288
215200.0000000    0.4156393
215240.0000000    0.4095604
215280.0000000    0.4101739
215320.0000000    0.4098363
215360.0000000    0.4229814
215400.0000000    0.3860171
215440.0000000    0.3931346
215480.0000000    0.3756065
215520.0000000    0.3939548
215560.0000000    0.4065508
215600.0000000    0.3943714
215640.0000000    0.4131108
215680.0000000    0.4134200
215720.0000000    0.4022234
215760.0000000    0.3916588
215800.0000000    0.3924954
215840.0000000    0.4037941
215880.0000000    0.3977423
215920.0000000    0.4111332
215960.0000000    0.4148112
216000.0000000    0.4097921
216040.0000000    0.4002838
216080.0000000    0.4234277
216120.0000000    0.4245277
216160.0000000    0.4325476
216200.0000000    0.4618963
216240.0000000    0.4514991
216280.0000000    0.4181410
216320.0000000    0.4245997
216360.0000000    0.4424795
216400.0000000    0.4374916
216440.0000000    0.4383825
216480.0000000    0.4229826
216520.0000000    0.4257182
216560.0000000    0.4125087
216600.0000000    0.4365367
216640.0000000    0.4402501
216680.0000000    0.4123956
216720.0000000    0.4151209
216760.0000000    0.4351458
216800.0000000    0.4413638
216840.0000000    0.4427265
216880.0000000    0.4292779
216920.0000000    0.4063582
216960.0000000    0.4365476
217000.0000000    0.4368312
217040.0000000    0.4167356
217080.0000000    0.4239690
217120.0000000    0.4480623
217160.0000000    0.4392261
217200.0000000    0.4310466
217240.0000000    0.4264638
217280.0000000    0.4383133
217320.0000000    0.4328339
217360.0000000    0.4382597
217400.0000000    0.4309465
217440.0000000    0.4411502
217480.0000000    0.4386043
217520.0000000    0.4315536
217560.0000000    0.4323390
217600.0000000    0.4204523
217640.0000000    0.4147739
217680.0000000    0.4312251
217720.0000000    0.3955123
217760.0000000    0.4230535
217800.0000000    0.3980354
217840.0000000    0.4105636
217880.0000000    0.4309268
217920.0000000    0.3917232
217960.0000000    0.3968026
218000.0000000    0.3815677
218040.0000000    0.4023326
218080.0000000    0.4253440
218120.0000000    0.4057219
218160.0000000    0.3934570
218200.0000000    0.3990773
218240.0000000    0.3910557
218280.0000000    0.4093082
218320.0000000    0.4288075
218360.0000000    0.4177681
218400.0000000    0.3985695
218440.0000000    0.4047295
218480.0000000    0.3877064
218520.0000000    0.3991504
218560.0000000    0.4057712
218600.0000000    0.4206316
218640.0000000    0.4293457
218680.0000000    0.4019743
218720.0000000    0.4408521
218760.0000000    0.4162300
218800.0000000    0.4073980
218840.0000000    0.4182100
218880.0000000    0.4165831
218920.0000000    0.4094197
218960.0000000    0.4197347
219000.0000000    0.4130999
219040.0000000    0.4303198
219080.0000000    0.3971204
219120.0000000    0.4117289
219160.0000000    0.4320925
219200.0000000    0.4417235
219240.0000000    0.4268363
219280.0000000    0.4222122
219320.0000000    0.4256485
219360.0000000    0.4205467
219400.0000000    0.4166310
219440.0000000    0.4238243
219480.0000000    0.4016884
219520.0000000    0.4115497
219560.0000000    0.3924060
219600.0000000    0.4215605
219640.0000000    0.4078525
219680.0000000    0.3958259
219720.0000000    0.4214022
219760.0000000    0.4317716
219800.0000000    0.4179019
219840.0000000    0.4332434
219880.0000000    0.4378715
219920.0000000    0.4292046
219960.0000000    0.4518432
220000.0000000    0.4410034
220040.0000000    0.4253229
220080.0000000    0.4466663
220120.0000000    0.4169571
220160.0000000    0.4034065
220200.0000000    0.4105645
220240.0000000    0.4103252
220280.0000000    0.4174100
220320.0000000    0.4338356
220360.0000000    0.4460891
220400.0000000    0.4276048
220440.0000000    0.4127460
220480.0000000    0.4139987
220520.0000000    0.4189396
220560.0000000    0.4507130
220600.0000000    0.4416016
220640.0000000    0.4209114
220680.0000000    0.4445031
220720.0000000    0.4226074
220760.0000000    0.4183324
220800.0000000    0.4170107
220840.0000000    0.4084190
220880.0000000    0.4306791
220920.0000000    0.4183827
220960.0000000    0.4442939
221000.0000000    0.4515617
221040.0000000    0.4224993
221080.0000000    0.4145440
221120.0000000    0.4156390
221160.0000000    0.4224732
221200.0000000    0.4301730
221240.0000000    0.4278902
221280.0000000    0.4257689
221320.0000000    0.4364223
221360.0000000    0.4134291
221400.0000000    0.4199500
221440.0000000    0.4307477
221480.0000000    0.4503640
221520.0000000    0.4351532
221560.0000000    0.4319057
221600.0000000    0.4115898
221640.0000000    0.3954832
221680.0000000    0.3965062
221720.0000000    0.4125089
221760.0000000    0.3937285
221800.0000000    0.4156200
221840.0000000    0.4245482
221880.0000000    0.4062217
221920.0000000    0.4505509
221960.0000000    0.4171900
222000.0000000    0.4115479
222040.0000000    0.4166821
222080.0000000    0.4154573
222120.0000000    0.3833397
222160.0000000    0.4018825
222200.0000000    0.4161154
222240.0000000    0.4159728
222280.0000000    0.4168397
222320.0000000    0.3913049
222360.0000000    0.4239965
222400.0000000    0.4302047
222440.0000000    0.4388188
222480.0000000    0.4305348
222520.0000000    0.4313301
222560.0000000    0.3872965
222600.0000000    0.4057895
222640.0000000    0.3922563
222680.0000000    0.4000999
222720.0000000    0.4129739
222760.0000000    0.4142858
222800.0000000    0.4214664
222840.0000000    0.4002451
222880.0000000    0.3919194
222920.0000000    0.4230440
222960.0000000    0.3925479
223000.0000000    0.4266576
223040.0000000    0.4111458
223080.0000000    0.3876430
223120.0000000    0.3862288
223160.0000000    0.3733992
223200.0000000    0.3814277
223240.0000000    0.3571920
223280.0000000    0.3657462
223320.0000000    0.3495970
223360.0000000    0.3879520
223400.0000000    0.3747328
223440.0000000    0.3804158
223480.0000000    0.4025005
223520.0000000    0.4186844
223560.0000000    0.4218231
223600.0000000    0.3947955
223640.0000000    0.4020359
223680.0000000    0.4056871
223720.0000000    0.4031562
223760.0000000    0.4077702
223800.0000000    0.3783690
223840.0000000    0.4275175
223880.0000000    0.4132259
223920.0000000    0.3896126
223960.0000000    0.4042320
224000.0000000    0.4143704
224040.0000000    0.4078099
224080.0000000    0.4212899
224120.0000000    0.4204606
224160.0000000    0.4348654
224200.0000000    0.4341289
224240.0000000    0.4327404
224280.0000000    0.4244492
224320.0000000    0.4114037
224360.0000000    0.3845010
224400.0000000    0.4077100
224440.0000000    0.3968722
224480.0000000    0.4059836
224520.0000000    0.3869465
224560.0000000    0.4207239
224600.0000000    0.3968972
224640.0000000    0.4064139
224680.0000000    0.4106214
224720.0000000    0.4198233
224760.0000000    0.4423202
224800.0000000    0.4507127
224840.0000000    0.4326939
224880.0000000    0.4392049
224920.0000000    0.3988484
224960.0000000    0.4102665
225000.0000000    0.4127016
225040.0000000    0.4239625
225080.0000000    0.4105593
225120.0000000    0.3973776
225160.0000000    0.4014025
225200.0000000    0.4054628
225240.0000000    0.3960021
225280.0000000    0.4138814
225320.0000000    0.4071258
225360.0000000    0.4215859
225400.0000000    0.3986438
225440.0000000    0.4050961
225480.0000000    0.4225615
225520.0000000    0.4177102
225560.0000000    0.4009378
225600.0000000    0.3878028
225640.0000000    0.3760509
225680.0000000    0.4094298
225720.0000000    0.4029459
225760.0000000    0.3949302
225800.0000000    0.4111104
225840.0000000    0.4000748
225880.0000000    0.4084325
225920.0000000    0.4278764
225960.0000000    0.4006846
226000.0000000    0.4006125
226040.0000000    0.3986146
226080.0000000    0.3992862
226120.0000000    0.3951376
226160.0000000    0.4242813
226200.0000000    0.3839617
226240.0000000    0.3971739
226280.0000000    0.3958550
226320.0000000    0.3897428
226360.0000000    0.3854009
226400.0000000    0.4060847
226440.0000000    0.3939748
226480.0000000    0.3887469
226520.0000000    0.4017905
226560.0000000    0.4061227
226600.0000000    0.4195637
226640.0000000    0.4022309
226680.0000000    0.4016155
226720.0000000    0.3754204
226760.0000000    0.3946034
226800.0000000    0.3973263
226840.0000000    0.3961373
226880.0000000    0.3992268
226920.0000000    0.4032682
226960.0000000    0.4058132
227000.0000000    0.3967245
227040.0000000    0.4130428
227080.0000000    0.3958701
227120.0000000    0.4052587
227160.0000000    0.3941527
227200.0000000    0.3946511
227240.0000000    0.4014514
227280.0000000    0.3769167
227320.0000000    0.3975210
227360.0000000    0.3962370
227400.0000000    0.3858049
227440.0000000    0.3782854
227480.0000000    0.3943793
227520.0000000    0.3862980
227560.0000000    0.3769640
227600.0000000    0.3971298
227640.0000000    0.3825385
227680.0000000    0.3932793
227720.0000000    0.4131247
227760.0000000    0.3805622
227800.0000000    0.3758076
227840.0000000    0.4128252
227880.0000000    0.4141471
227920.0000000    0.4084505
227960.0000000    0.4169987
228000.0000000    0.3967495
228040.0000000    0.4074116
228080.0000000    0.4061080
228120.0000000    0.4023765
228160.0000000    0.3689412
228200.0000000    0.3647331
228240.0000000    0.3883851
228280.0000000    0.3912765
228320.0000000    0.3891097
228360.0000000    0.3854500
228400.0000000    0.3681875
228440.0000000    0.3853236
228480.0000000    0.4023332
228520.0000000    0.4074349
228560.0000000    0.4011195
228600.0000000    0.4012010
228640.0000000    0.4037424
228680.0000000    0.4001549
228720.0000000    0.3902050
228760.0000000    0.3992844
228800.0000000    0.3760529
228840.0000000    0.3927732
228880.0000000    0.3758517
228920.0000000    0.3702115
228960.0000000    0.3820958
229000.0000000    0.3888352
229040.0000000    0.3911187
229080.0000000    0.3951958
229120.0000000    0.3861334
229160.0000000    0.3826931
229200.0000000    0.3765425
229240.0000000    0.3710076
229280.0000000    0.3748587
229320.0000000    0.4023761
229360.0000000    0.4192397
229400.0000000    0.3837954
229440.0000000    0.3869868
229480.0000000    0.4034240
229520.0000000    0.3898591
229560.0000000    0.4075568
229600.0000000    0.3977929
229640.0000000    0.4008853
229680.0000000    0.3948232
229720.0000000    0.4114846
229760.0000000    0.3773222
229800.0000000    0.3804499
229840.0000000    0.3956712
229880.0000000    0.3839927
229920.0000000    0.3988894
229960.0000000    0.3833530
230000.0000000    0.3805989
230040.0000000    0.3983561
230080.0000000    0.3857931
230120.0000000    0.3889736
230160.0000000    0.3703943
230200.0000000    0.3854887
230240.0000000    0.4012526
230280.0000000    0.3945931
230320.0000000    0.4031596
230360.0000000    0.3992300
230400.0000000    0.4064703
230440.0000000    0.4038908
230480.0000000    0.4194306
230520.0000000    0.4147023
230560.0000000    0.4181745
230600.0000000    0.4274480
230640.0000000    0.3905320
230680.0000000    0.3930300
230720.0000000    0.4231410
230760.0000000    0.4190147
230800.0000000    0.4015739
230840.0000000    0.4022589
230880.0000000    0.4200230
230920.0000000    0.4076611
230960.0000000    0.4032537
231000.0000000    0.4038527
231040.0000000    0.4052736
231080.0000000    0.4076493
231120.0000000    0.4342244
231160.0000000    0.4025526
231200.0000000    0.4094719
231240.0000000    0.3975557
231280.0000000    0.4125820
231320.0000000    0.4271267
231360.0000000    0.4316617
231400.0000000    0.4163522
231440.0000000    0.4090246
231480.0000000    0.4308992
231520.0000000    0.4379919
231560.0000000    0.4444328
231600.0000000    0.4104312
231640.0000000    0.4329999
231680.0000000    0.4172288
231720.0000000    0.4117579
231760.0000000    0.3970744
231800.0000000    0.4026029
231840.0000000    0.4028093
231880.0000000    0.4052370
231920.0000000    0.4027478
231960.0000000    0.4242240
232000.0000000    0.3975511
232040.0000000    0.4089262
232080.0000000    0.4016090
232120.0000000    0.4040062
232160.0000000    0.4059553
232200.0000000    0.3962020
232240.0000000    0.3855138
232280.0000000    0.3896860
232320.0000000    0.4079789
232360.0000000    0.4194627
232400.0000000    0.4067476
232440.0000000    0.3877535
232480.0000000    0.4062797
232520.0000000    0.4002412
232560.0000000    0.4124981
232600.0000000    0.3805587
232640.0000000    0.4020631
232680.0000000    0.3890311
232720.0000000    0.3976277
232760.0000000    0.3984256
232800.0000000    0.3871708
232840.0000000    0.3876811
232880.0000000    0.4020035
232920.0000000    0.3776932
232960.0000000    0.4079420
233000.0000000    0.4241356
233040.0000000    0.4171734
233080.0000000    0.4285926
233120.0000000    0.4338559
233160.0000000    0.4290272
233200.0000000    0.4192482
233240.0000000    0.4017229
233280.0000000    0.4361200
233320.0000000    0.4338354
233360.0000000    0.4258846
233400.0000000    0.4158171
233440.0000000    0.4374701
233480.0000000    0.4170810
233520.0000000    0.4006914
233560.0000000    0.4116563
233600.0000000    0.4303116
233640.0000000    0.4400064
233680.0000000    0.4487078
233720.0000000    0.4285148
233760.0000000    0.4264183
233800.0000000    0.4111346
233840.0000000    0.4341930
233880.0000000    0.4047846
233920.0000000    0.4078573
233960.0000000    0.4020555
234000.0000000    0.3842132
234040.0000000    0.3983270
234080.0000000    0.4127539
234120.0000000    0.4053771
234160.0000000    0.3874991
234200.0000000    0.3920918
234240.0000000    0.4059288
234280.0000000    0.4001243
234320.0000000    0.3891455
234360.0000000    0.4282258
234400.0000000    0.3990534
234440.0000000    0.3916891
234480.0000000    0.4104789
234520.0000000    0.4122084
234560.0000000    0.3921474
234600.0000000    0.4125334
234640.0000000    0.3796258
234680.0000000    0.4119861
234720.0000000    0.4005126
234760.0000000    0.3831008
234800.0000000    0.4025549
234840.0000000    0.4026773
234880.0000000    0.4022476
234920.0000000    0.3945262
234960.0000000    0.4007405
235000.0000000    0.4090912
235040.0000000    0.3940603
235080.0000000    0.3982531
235120.0000000    0.3989240
235160.0000000    0.3832678
235200.0000000    0.3852439
235240.0000000    0.3821077
235280.0000000    0.3851524
235320.0000000    0.4074126
235360.0000000    0.4063838
235400.0000000    0.4155743
235440.0000000    0.4094559
235480.0000000    0.4391104
235520.0000000    0.4476960
235560.0000000    0.4292017
235600.0000000    0.4134445
235640.0000000    0.4083409
235680.0000000    0.4143570
235720.0000000    0.4073375
235760.0000000    0.4128035
235800.0000000    0.4112612
235840.0000000    0.4246315
235880.0000000    0.4203411
235920.0000000    0.4191216
235960.0000000    0.4310461
236000.0000000    0.4569356
236040.0000000    0.4351113
236080.0000000    0.4441085
236120.0000000    0.4364637
236160.0000000    0.4360700
236200.0000000    0.4242168
236240.0000000    0.4276275
236280.0000000    0.4208511
236320.0000000    0.4250489
236360.0000000    0.4132490
236400.0000000    0.4222302
236440.0000000    0.4260844
236480.0000000    0.4333041
236520.0000000    0.4268265
236560.0000000    0.4392303
236600.0000000    0.4223439
236640.0000000    0.4340071
236680.0000000    0.4345433
236720.0000000    0.4251738
236760.0000000    0.4313591
236800.0000000    0.4265515
236840.0000000    0.4362909
236880.0000000    0.4494957
236920.0000000    0.4266207
236960.0000000    0.4159127
237000.0000000    0.4263572
237040.0000000    0.4268585
237080.0000000    0.4411650
237120.0000000    0.4109277
237160.0000000    0.4301724
237200.0000000    0.4153024
237240.0000000    0.4511030
237280.0000000    0.4196133
237320.0000000    0.4242325
237360.0000000    0.4237854
237400.0000000    0.4371885
237440.0000000    0.4359632
237480.0000000    0.4091300
237520.0000000    0.4062302
237560.0000000    0.4460360
237600.0000000    0.4244592
237640.0000000    0.4105332
237680.0000000    0.4287760
237720.0000000    0.4402645
237760.0000000    0.4295740
237800.0000000    0.4335571
237840.0000000    0.4370545
237880.0000000    0.4040727
237920.0000000    0.3949731
237960.0000000    0.3940577
238000.0000000    0.4079662
238040.0000000    0.3839332
238080.0000000    0.3992330
238120.0000000    0.3820998
238160.0000000    0.3841947
238200.0000000    0.3887658
238240.0000000    0.3784500
238280.0000000    0.3724176
238320.0000000    0.4022194
238360.0000000    0.3992114
238400.0000000    0.4175325
238440.0000000    0.4031326
238480.0000000    0.3863759
238520.0000000    0.3520711
238560.0000000    0.3621755
238600.0000000    0.3430025
238640.0000000    0.3513065
238680.0000000    0.3749607
238720.0000000    0.3775627
238760.0000000    0.4022754
238800.0000000    0.4154647
238840.0000000    0.4410023
238880.0000000    0.4276656
238920.0000000    0.4288286
238960.0000000    0.4244202
239000.0000000    0.4152060
239040.0000000    0.4155583
239080.0000000    0.4161598
239120.0000000    0.4442681
239160.0000000    0.4077429
239200.0000000    0.3929178
239240.0000000    0.4200164
239280.0000000    0.3898027
239320.0000000    0.4145182
239360.0000000    0.4210941
239400.0000000    0.4014639
239440.0000000    0.4180667
239480.0000000    0.4199707
239520.0000000    0.4144931
239560.0000000    0.4095212
239600.0000000    0.4031516
239640.0000000    0.3883145
239680.0000000    0.3961186
239720.0000000    0.4114119
239760.0000000    0.3709114
239800.0000000    0.3983589
239840.0000000    0.3977170
239880.0000000    0.4110022
239920.0000000    0.3838352
239960.0000000    0.4157951
240000.0000000    0.3910107
240040.0000000    0.3828001
240080.0000000    0.3833762
240120.0000000    0.3820778
240160.0000000    0.3826241
240200.0000000    0.3764333
240240.0000000    0.3859361
240280.0000000    0.3773087
240320.0000000    0.3848757
240360.0000000    0.3943847
240400.0000000    0.3932410
240440.0000000    0.4040170
240480.0000000    0.3882609
240520.0000000    0.4182023
240560.0000000    0.4121194
240600.0000000    0.4316626
240640.0000000    0.3965207
240680.0000000    0.3936643
240720.0000000    0.3897126
240760.0000000    0.3911836
240800.0000000    0.4180475
240840.0000000    0.4100546
240880.0000000    0.4129421
240920.0000000    0.3921781
240960.0000000    0.4055561
241000.0000000    0.3703552
241040.0000000    0.3831847
241080.0000000    0.4014649
241120.0000000    0.3987717
241160.0000000    0.3956199
241200.0000000    0.3847864
241240.0000000    0.3637934
241280.0000000    0.3828743
241320.0000000    0.3766831
241360.0000000    0.3824542
241400.0000000    0.3852845
241440.0000000    0.3831702
241480.0000000    0.3868268
241520.0000000    0.3761353
241560.0000000    0.3921759
241600.0000000    0.3881488
241640.0000000    0.3621958
241680.0000000    0.4035322
241720.0000000    0.3888015
241760.0000000    0.3635298
241800.0000000    0.3819086
241840.0000000    0.3738286
241880.0000000    0.3983716
241920.0000000    0.3908494
241960.0000000    0.4117461
242000.0000000    0.4027002
242040.0000000    0.4071620
242080.0000000    0.4130117
242120.0000000    0.3962508
242160.0000000    0.4024706
242200.0000000    0.4180353
242240.0000000    0.4144713
242280.0000000    0.3968107
242320.0000000    0.4172234
242360.0000000    0.4380887
242400.0000000    0.4163015
242440.0000000    0.4141857
242480.0000000    0.4183942
242520.0000000    0.3963909
242560.0000000    0.3943279
242600.0000000    0.4260466
242640.0000000    0.3929152
242680.0000000    0.4010376
242720.0000000    0.4061604
242760.0000000    0.4008223
242800.0000000    0.4023755
242840.0000000    0.3984838
242880.0000000    0.4089718
242920.0000000    0.4111832
242960.0000000    0.3852696
243000.0000000    0.4007739
243040.0000000    0.4003235
243080.0000000    0.3914606
243120.0000000    0.3716454
243160.0000000    0.3567588
243200.0000000    0.3756144
243240.0000000    0.3698640
243280.0000000    0.3696013
243320.0000000    0.3824185
243360.0000000    0.3617932
243400.0000000    0.3826199
243440.0000000    0.3881052
243480.0000000    0.3797680
243520.0000000    0.3829602
243560.0000000    0.3825753
243600.0000000    0.3842923
243640.0000000    0.3916139
243680.0000000    0.3894540
243720.0000000    0.3881080
243760.0000000    0.4047864
243800.0000000    0.3886008
243840.0000000    0.4068536
243880.0000000    0.4047657
243920.0000000    0.3799039
243960.0000000    0.4034977
244000.0000000    0.4103642
244040.0000000    0.3936287
244080.0000000    0.3940817
244120.0000000    0.4027071
244160.0000000    0.4122729
244200.0000000    0.3934873
244240.0000000    0.4042225
244280.0000000    0.4119167
244320.0000000    0.4020723
244360.0000000    0.3953356
244400.0000000    0.3809823
244440.0000000    0.3960996
244480.0000000    0.3685657
244520.0000000    0.3638151
244560.0000000    0.3710609
244600.0000000    0.4182196
244640.0000000    0.3972484
244680.0000000    0.3966559
244720.0000000    0.3863285
244760.0000000    0.3948284
244800.0000000    0.3718532
244840.0000000    0.3765592
244880.0000000    0.3777323
244920.0000000    0.3718713
244960.0000000    0.3828848
245000.0000000    0.3625516
245040.0000000    0.3761020
245080.0000000    0.3699876
245120.0000000    0.3499808
245160.0000000    0.3422231
245200.0000000    0.3511404
245240.0000000    0.3864331
245280.0000000    0.3725938
245320.0000000    0.3781004
245360.0000000    0.3456456
245400.0000000    0.3761187
245440.0000000    0.3921206
245480.0000000    0.3409216
245520.0000000    0.3835777
245560.0000000    0.3717133
245600.0000000    0.4083025
245640.0000000    0.3853408
245680.0000000    0.3790930
245720.0000000    0.3819498
245760.0000000    0.3596290
245800.0000000    0.3465171
245840.0000000    0.3490143
245880.0000000    0.3626703
245920.0000000    0.3640085
245960.0000000    0.3657633
246000.0000000    0.4009628
246040.0000000    0.3799057
246080.0000000    0.3698621
246120.0000000    0.3767937
246160.0000000    0.4027798
246200.0000000    0.3947839
246240.0000000    0.3841537
246280.0000000    0.3659345
246320.0000000    0.3584886
246360.0000000    0.3676315
246400.0000000    0.3816625
246440.0000000    0.3844317
246480.0000000    0.3922678
246520.0000000    0.3654364
246560.0000000    0.4057207
246600.0000000    0.3910981
246640.0000000    0.4033785
246680.0000000    0.3995301
246720.0000000    0.3893272
246760.0000000    0.3695488
246800.0000000    0.3729478
246840.0000000    0.3923230
246880.0000000    0.3740614
246920.0000000    0.3826415
246960.0000000    0.3657275
247000.0000000    0.3975317
247040.0000000    0.3750126
247080.0000000    0.4127346
247120.0000000    0.4005535
247160.0000000    0.3949809
247200.0000000    0.3727139
247240.0000000    0.3910871
247280.0000000    0.3712072
247320.0000000    0.3624532
247360.0000000    0.3700149
247400.0000000    0.3741327
247440.0000000    0.3887479
247480.0000000    0.4037988
247520.0000000    0.3787950
247560.0000000    0.3430684
247600.0000000    0.3867601
247640.0000000    0.4027454
247680.0000000    0.4086667
247720.0000000    0.4173985
247760.0000000    0.4143343
247800.0000000    0.4224142
247840.0000000    0.4005665
247880.0000000    0.3905074
247920.0000000    0.3992964
247960.0000000    0.3868008
248000.0000000    0.3820090
248040.0000000    0.3918635
248080.0000000    0.3910533
248120.0000000    0.3910261
248160.0000000    0.3979123
248200.0000000    0.3691425
248240.0000000    0.4019348
248280.0000000    0.3867572
248320.0000000    0.3906291
248360.0000000    0.3881372
248400.0000000    0.4099932
248440.0000000    0.3842452
248480.0000000    0.3799467
248520.0000000    0.3966104
248560.0000000    0.3763778
248600.0000000    0.3816097
248640.0000000    0.3888224
248680.0000000    0.3882800
248720.0000000    0.3885219
248760.0000000    0.3915140
248800.0000000    0.3756781
248840.0000000    0.3772735
248880.0000000    0.3803865
248920.0000000    0.3952932
248960.0000000    0.3865381
249000.0000000    0.3898742
249040.0000000    0.3738843
249080.0000000    0.4072943
249120.0000000    0.3863882
249160.0000000    0.3905139
249200.0000000    0.3953992
249240.0000000    0.3869111
249280.0000000    0.4165652
249320.0000000    0.4076716
249360.0000000    0.3844610
249400.0000000    0.4111267
249440.0000000    0.3943158
249480.0000000    0.4035814
249520.0000000    0.3812951
249560.0000000    0.3960304
249600.0000000    0.3957083
249640.0000000    0.4033801
249680.0000000    0.3847982
249720.0000000    0.3908081
249760.0000000    0.3839607
249800.0000000    0.3919576
249840.0000000    0.3983725
249880.0000000    0.3997757
249920.0000000    0.3879275
249960.0000000    0.3973517
250000.0000000    0.4040535
250040.0000000    0.3905913
250080.0000000    0.3874522
250120.0000000    0.3993144
250160.0000000    0.3956808
250200.0000000    0.4128001
250240.0000000    0.3901128
250280.0000000    0.4028275
250320.0000000    0.4034514
250360.0000000    0.3935352
250400.0000000    0.3843218
250440.0000000    0.3662073
250480.0000000    0.3571207
250520.0000000    0.3713627
250560.0000000    0.3729112
250600.0000000    0.3485186
250640.0000000    0.3626034
250680.0000000    0.3618358
250720.0000000    0.3594996
250760.0000000    0.3569486
250800.0000000    0.3562701
250840.0000000    0.3538895
250880.0000000    0.3644388
250920.0000000    0.3497397
250960.0000000    0.3478238
251000.0000000    0.3539185
251040.0000000    0.3572780
251080.0000000    0.4013187
251120.0000000    0.3704978
251160.0000000    0.3697036
251200.0000000    0.3891304
251240.0000000    0.3681750
251280.0000000    0.3781544
251320.0000000    0.3776295
251360.0000000    0.3818592
251400.0000000    0.3798242
251440.0000000    0.4044828
251480.0000000    0.3948244
251520.0000000    0.4159886
251560.0000000    0.4053047
251600.0000000    0.4021128
251640.0000000    0.3809539
251680.0000000    0.3751453
251720.0000000    0.3704784
251760.0000000    0.3762433
251800.0000000    0.3912009
251840.0000000    0.3977751
251880.0000000    0.4106807
251920.0000000    0.3914721
251960.0000000    0.3795805
252000.0000000    0.3851644
252040.0000000    0.3795110
252080.0000000    0.3790552
252120.0000000    0.3824106
252160.0000000    0.3810256
252200.0000000    0.3921945
252240.0000000    0.3732975
252280.0000000    0.3888007
252320.0000000    0.3794625
252360.0000000    0.3615171
252400.0000000    0.3539007
252440.0000000    0.3485518
252480.0000000    0.3559968
252520.0000000    0.3469132
252560.0000000    0.3275849
252600.0000000    0.3306035
252640.0000000    0.3714807
252680.0000000    0.3705109
252720.0000000    0.3518777
252760.0000000    0.3701363
252800.0000000    0.3630527
252840.0000000    0.3707536
252880.0000000    0.3830644
252920.0000000    0.3615831
252960.0000000    0.3719319
253000.0000000    0.3586855
253040.0000000    0.3571159
253080.0000000    0.3545208
253120.0000000    0.3571023
253160.0000000    0.3700382
253200.0000000    0.3673441
253240.0000000    0.3656691
253280.0000000    0.3432254
253320.0000000    0.3567915
253360.0000000    0.3373844
253400.0000000    0.3531224
253440.0000000    0.3678163
253480.0000000    0.3666554
253520.0000000    0.3555922
253560.0000000    0.3688210
253600.0000000    0.3726768
253640.0000000    0.3445863
253680.0000000    0.3520503
253720.0000000    0.3240202
253760.0000000    0.3528948
253800.0000000    0.3452410
253840.0000000    0.3554905
253880.0000000    0.3466178
253920.0000000    0.3486020
253960.0000000    0.3573200
254000.0000000    0.3326962
254040.0000000    0.3612671
254080.0000000    0.3296539
254120.0000000    0.3389431
254160.0000000    0.3376196
254200.0000000    0.3694532
254240.0000000    0.3663279
254280.0000000    0.3522875
254320.0000000    0.3460690
254360.0000000    0.3456212
254400.0000000    0.3564813
254440.0000000    0.3515484
254480.0000000    0.3452342
254520.0000000    0.3425310
254560.0000000    0.3569465
254600.0000000    0.3291310
254640.0000000    0.3422576
254680.0000000    0.3413740
254720.0000000    0.3511081
254760.0000000    0.3268397
254800.0000000    0.3439386
254840.0000000    0.3540482
254880.0000000    0.3843731
254920.0000000    0.3972791
254960.0000000    0.3848549
255000.0000000    0.3858725
255040.0000000    0.3688307
255080.0000000    0.3699511
255120.0000000    0.3622281
255160.0000000    0.3950917
255200.0000000    0.3979856
255240.0000000    0.3675917
255280.0000000    0.3654583
255320.0000000    0.3728312
255360.0000000    0.3639398
255400.0000000    0.3650624
255440.0000000    0.3887932
255480.0000000    0.3969487
255520.0000000    0.3703341
255560.0000000    0.3467540
255600.0000000    0.3774054
255640.0000000    0.3600553
255680.0000000    0.3598289
255720.0000000    0.3695671
255760.0000000    0.3643118
255800.0000000    0.3529161
255840.0000000    0.3853748
255880.0000000    0.3853036
255920.0000000    0.4031807
255960.0000000    0.3841913
256000.0000000    0.3983809
256040.0000000    0.3929260
256080.0000000    0.3979368
256120.0000000    0.3802368
256160.0000000    0.3621080
256200.0000000    0.3540110
256240.0000000    0.3516178
256280.0000000    0.3622811
256320.0000000    0.3723490
256360.0000000    0.3714256
256400.0000000    0.3882570
256440.0000000    0.4012052
256480.0000000    0.3952740
256520.0000000    0.3968974
256560.0000000    0.4057512
256600.0000000    0.3727777
256640.0000000    0.3886259
256680.0000000    0.3981688
256720.0000000    0.3967738
256760.0000000    0.4128544
256800.0000000    0.4042482
256840.0000000    0.3906830
256880.0000000    0.4248257
256920.0000000    0.4162966
256960.0000000    0.4203861
257000.0000000    0.4286271
257040.0000000    0.4186200
257080.0000000    0.4263389
257120.0000000    0.4321579
257160.0000000    0.4006137
257200.0000000    0.3940158
257240.0000000    0.4036963
257280.0000000    0.4104151
257320.0000000    0.4300018
257360.0000000    0.4183463
257400.0000000    0.4188397
257440.0000000    0.4232073
257480.0000000    0.4242916
257520.0000000    0.4152388
257560.0000000    0.4399503
257600.0000000    0.4184303
257640.0000000    0.4121014
257680.0000000    0.3987290
257720.0000000    0.4139186
257760.0000000    0.3930245
257800.0000000    0.4106593
257840.0000000    0.4273013
257880.0000000    0.4439069
257920.0000000    0.4595449
257960.0000000    0.4080136
258000.0000000    0.4305769
258040.0000000    0.4373468
258080.0000000    0.4493634
258120.0000000    0.4456158
258160.0000000    0.4409523
258200.0000000    0.4296887
258240.0000000    0.4253807
258280.0000000    0.4194936
258320.0000000    0.3940637
258360.0000000    0.3818682
258400.0000000    0.3811449
258440.0000000    0.4064548
258480.0000000    0.3604314
258520.0000000    0.4110484
258560.0000000    0.4138312
258600.0000000    0.4041615
258640.0000000    0.3872229
258680.0000000    0.3973083
258720.0000000    0.3917737
258760.0000000    0.3968174
258800.0000000    0.4058220
258840.0000000    0.3973232
258880.0000000    0.4145505
258920.0000000    0.3978304
258960.0000000    0.3843922
259000.0000000    0.3925929
259040.0000000    0.3864320
259080.0000000    0.3902136
259120.0000000    0.4098468
259160.0000000    0.4053992
259200.0000000    0.4003183
259240.0000000    0.4407718
259280.0000000    0.4566969
259320.0000000    0.4326549
259360.0000000    0.4338408
259400.0000000    0.4472651
259440.0000000    0.4182389
259480.0000000    0.4393585
259520.0000000    0.4365201
259560.0000000    0.4394183
259600.0000000    0.4404964
259640.0000000    0.4261043
259680.0000000    0.4345021
259720.0000000    0.4061372
259760.0000000    0.4324482
259800.0000000    0.4415202
259840.0000000    0.4048629
259880.0000000    0.4203178
259920.0000000    0.4351360
259960.0000000    0.4381974
260000.0000000    0.4095571
260040.0000000    0.3976937
260080.0000000    0.4022295
260120.0000000    0.3928224
260160.0000000    0.3992108
260200.0000000    0.4074645
260240.0000000    0.3911791
260280.0000000    0.4021518
260320.0000000    0.4137501
260360.0000000    0.3915784
260400.0000000    0.3735843
260440.0000000    0.3929991
260480.0000000    0.3968510
260520.0000000    0.4156134
260560.0000000    0.4135738
260600.0000000    0.3919467
260640.0000000    0.4013363
260680.0000000    0.4279543
260720.0000000    0.4193122
260760.0000000    0.4132116
260800.0000000    0.4352254
260840.0000000    0.4351685
260880.0000000    0.4418095
260920.0000000    0.4304207
260960.0000000    0.4191921
261000.0000000    0.4271496
261040.0000000    0.4129231
261080.0000000    0.4026270
261120.0000000    0.4408671
261160.0000000    0.4172851
261200.0000000    0.4352388
261240.0000000    0.4157836
261280.0000000    0.4318238
261320.0000000    0.4015172
261360.0000000    0.3999257
261400.0000000    0.4123753
261440.0000000    0.4162685
261480.0000000    0.4009346
261520.0000000    0.4098600
261560.0000000    0.4150776
261600.0000000    0.4176533
261640.0000000    0.4386921
261680.0000000    0.4329955
261720.0000000    0.4258450
261760.0000000    0.3994553
261800.0000000    0.3755568
261840.0000000    0.3917941
261880.0000000    0.4454466
261920.0000000    0.4311137
261960.0000000    0.3946359
262000.0000000    0.3984546
262040.0000000    0.4240209
262080.0000000    0.3935517
262120.0000000    0.3675207
262160.0000000    0.3365971
262200.0000000    0.3365250
262240.0000000    0.3521470
262280.0000000    0.3632307
262320.0000000    0.3542183
262360.0000000    0.3982263
262400.0000000    0.3827125
262440.0000000    0.3954207
262480.0000000    0.4015228
262520.0000000    0.4236444
262560.0000000    0.4016542
262600.0000000    0.3846628
262640.0000000    0.3954536
262680.0000000    0.4378773
262720.0000000    0.3800524
262760.0000000    0.4048274
262800.0000000    0.3850241
262840.0000000    0.3910460
262880.0000000    0.3707011
262920.0000000    0.3783722
262960.0000000    0.3818213
263000.0000000    0.4138867
263040.0000000    0.4031131
263080.0000000    0.3860535
263120.0000000    0.3909942
263160.0000000    0.3934981
263200.0000000    0.3768489
263240.0000000    0.3880531
263280.0000000    0.3854038
263320.0000000    0.4156578
263360.0000000    0.4014427
263400.0000000    0.4042450
263440.0000000    0.4061553
263480.0000000    0.4039432
263520.0000000    0.4295011
263560.0000000    0.4184621
263600.0000000    0.4143567
263640.0000000    0.3907664
263680.0000000    0.3669544
263720.0000000    0.3767869
263760.0000000    0.3400892
263800.0000000    0.3678703
263840.0000000    0.3356718
263880.0000000    0.3684859
263920.0000000    0.3477516
263960.0000000    0.3355634
264000.0000000    0.3355953
264040.0000000    0.3335026
264080.0000000    0.3162676
264120.0000000    0.3163353
264160.0000000    0.2938449
264200.0000000    0.3014361
264240.0000000    0.3022049
264280.0000000    0.3157894
264320.0000000    0.3242167
264360.0000000    0.3172078
264400.0000000    0.3169941
264440.0000000    0.3301946
264480.0000000    0.3067934
264520.0000000    0.3212524
264560.0000000    0.3306940
264600.0000000    0.3616157
264640.0000000    0.3723589
264680.0000000    0.3999699
264720.0000000    0.4227654
264760.0000000    0.4186784
264800.0000000    0.4265788
264840.0000000    0.4029828
264880.0000000    0.4463846
264920.0000000    0.4165784
264960.0000000    0.4087120
265000.0000000    0.4149867
265040.0000000    0.4244162
265080.0000000    0.4263078
265120.0000000    0.4297526
265160.0000000    0.4024349
265200.0000000    0.3818460
265240.0000000    0.3775427
265280.0000000    0.3744342
265320.0000000    0.3725029
265360.0000000    0.3562347
265400.0000000    0.3734553
265440.0000000    0.3968271
265480.0000000    0.4132876
265520.0000000    0.4371817
265560.0000000    0.4220207
265600.0000000    0.3728992
265640.0000000    0.3854803
265680.0000000    0.3760141
265720.0000000    0.3769428
265760.0000000    0.3836484
265800.0000000    0.3732441
265840.0000000    0.3789979
265880.0000000    0.3818620
265920.0000000    0.3778553
265960.0000000    0.3576638
266000.0000000    0.3820404
266040.0000000    0.3679975
266080.0000000    0.3708556
266120.0000000    0.3929880
266160.0000000    0.3950300
266200.0000000    0.4272830
266240.0000000    0.4007521
266280.0000000    0.4060268
266320.0000000    0.4009331
266360.0000000    0.3955149
266400.0000000    0.4052199
266440.0000000    0.3894072
266480.0000000    0.4085972
266520.0000000    0.3918827
266560.0000000    0.4151241
266600.0000000    0.4055898
266640.0000000    0.3819492
266680.0000000    0.3893318
266720.0000000    0.3892010
266760.0000000    0.4261465
266800.0000000    0.4218835
266840.0000000    0.3828232
266880.0000000    0.3597239
266920.0000000    0.3688485
266960.0000000    0.3812258
267000.0000000    0.4169877
267040.0000000    0.4254848
267080.0000000    0.4160308
267120.0000000    0.4026453
267160.0000000    0.3803156
267200.0000000    0.4083668
267240.0000000    0.4056067
267280.0000000    0.4006445
267320.0000000    0.3714238
267360.0000000    0.3563477
267400.0000000    0.3580840
267440.0000000    0.3842478
267480.0000000    0.3580744
267520.0000000    0.3532992
267560.0000000    0.3527541
267600.0000000    0.3837702
267640.0000000    0.3919643
267680.0000000    0.3977526
267720.0000000    0.3970610
267760.0000000    0.3948946
267800.0000000    0.4133127
267840.0000000    0.4450758
267880.0000000    0.4079264
267920.0000000    0.3805907
267960.0000000    0.3767183
268000.0000000    0.3676715
268040.0000000    0.3316951
268080.0000000    0.4003322
268120.0000000    0.4520263
268160.0000000    0.4015319
268200.0000000    0.4140516
268240.0000000    0.3904586
268280.0000000    0.3931949
268320.0000000    0.4256350
268360.0000000    0.4145267
268400.0000000    0.4086657
268440.0000000    0.4034853
268480.0000000    0.4160466
268520.0000000    0.3988331
268560.0000000    0.4225619
268600.0000000    0.4298329
268640.0000000    0.4073766
268680.0000000    0.3843786
268720.0000000    0.3565132
268760.0000000    0.3465592
268800.0000000    0.3575463
268840.0000000    0.3449719
268880.0000000    0.3657914
268920.0000000    0.3968984
268960.0000000    0.3687074
269000.0000000    0.3701788
269040.0000000    0.3681580
269080.0000000    0.3568075
269120.0000000    0.3560928
269160.0000000    0.3548761
269200.0000000    0.3661994
269240.0000000    0.3851095
269280.0000000    0.3843192
269320.0000000    0.4127962
269360.0000000    0.4047990
269400.0000000    0.4170422
269440.0000000    0.4178703
269480.0000000    0.4287236
269520.0000000    0.4268430
269560.0000000    0.4149390
269600.0000000    0.4086887
269640.0000000    0.4360733
269680.0000000    0.4203163
269720.0000000    0.4280297
269760.0000000    0.4211671
269800.0000000    0.4193051
269840.0000000    0.4247662
269880.0000000    0.4204516
269920.0000000    0.4142126
269960.0000000    0.4104369
270000.0000000    0.4364164
270040.0000000    0.4114828
270080.0000000    0.3975092
270120.0000000    0.4089825
270160.0000000    0.3883739
270200.0000000    0.3858674
270240.0000000    0.4022262
270280.0000000    0.3845991
270320.0000000    0.3835220
270360.0000000    0.3896965
270400.0000000    0.3965973
270440.0000000    0.3769935
270480.0000000    0.3994688
270520.0000000    0.3868394
270560.0000000    0.4164475
270600.0000000    0.4179828
270640.0000000    0.4098132
270680.0000000    0.3926399
270720.0000000    0.3991443
270760.0000000    0.4041554
270800.0000000    0.3981187
270840.0000000    0.4155284
270880.0000000    0.4364725
270920.0000000    0.4291719
270960.0000000    0.4498845
271000.0000000    0.4258222
271040.0000000    0.4134160
271080.0000000    0.4293632
271120.0000000    0.4147151
271160.0000000    0.4282972
271200.0000000    0.4449807
271240.0000000    0.4195380
271280.0000000    0.4349242
271320.0000000    0.4181660
271360.0000000    0.4273225
271400.0000000    0.4514670
271440.0000000    0.4285183
271480.0000000    0.4364489
271520.0000000    0.4230231
271560.0000000    0.4211752
271600.0000000    0.4287106
271640.0000000    0.4082809
271680.0000000    0.4180852
271720.0000000    0.4231928
271760.0000000    0.3764808
271800.0000000    0.4098260
271840.0000000    0.4069541
271880.0000000    0.4415298
271920.0000000    0.4248513
271960.0000000    0.4398888
272000.0000000    0.4186715
272040.0000000    0.4143204
272080.0000000    0.4441436
272120.0000000    0.4182314
272160.0000000    0.4260304
272200.0000000    0.4226649
272240.0000000    0.4144003
272280.0000000    0.4264869
272320.0000000    0.4471558
272360.0000000    0.4035266
272400.0000000    0.4212982
272440.0000000    0.4207700
272480.0000000    0.4233912
272520.0000000    0.4238385
272560.0000000    0.4285101
272600.0000000    0.4375507
272640.0000000    0.4368248
272680.0000000    0.4310605
272720.0000000    0.4315020
272760.0000000    0.4246364
272800.0000000    0.4298182
272840.0000000    0.4468043
272880.0000000    0.4235213
272920.0000000    0.4254669
272960.0000000    0.4014019
273000.0000000    0.4091236
273040.0000000    0.3975092
273080.0000000    0.3911702
273120.0000000    0.3948188
273160.0000000    0.3666653
273200.0000000    0.3627517
273240.0000000    0.3581598
273280.0000000    0.3956392
273320.0000000    0.4095300
273360.0000000    0.4196967
273400.0000000    0.4055089
273440.0000000    0.4378350
273480.0000000    0.4219121
273520.0000000    0.4121813
273560.0000000    0.4021800
273600.0000000    0.4070441
273640.0000000    0.4054784
273680.0000000    0.4442443
273720.0000000    0.4192584
273760.0000000    0.4066888
273800.0000000    0.4046693
273840.0000000    0.3710259
273880.0000000    0.4009592
273920.0000000    0.4007922
273960.0000000    0.4208736
274000.0000000    0.3827836
274040.0000000    0.3882200
274080.0000000    0.3657230
274120.0000000    0.3676665
274160.0000000    0.3453581
274200.0000000    0.3953683
274240.0000000    0.3791929
274280.0000000    0.3854866
274320.0000000    0.4068564
274360.0000000    0.3961063
274400.0000000    0.4145885
274440.0000000    0.4402691
274480.0000000    0.4056203
274520.0000000    0.4129440
274560.0000000    0.4277382
274600.0000000    0.3989080
274640.0000000    0.4140209
274680.0000000    0.4213572
274720.0000000    0.4308080
274760.0000000    0.4316837
274800.0000000    0.4436256
274840.0000000    0.4476081
274880.0000000    0.4724928
274920.0000000    0.4333887
274960.0000000    0.4382280
275000.0000000    0.4276814
275040.0000000    0.4217353
275080.0000000    0.4367341
275120.0000000    0.4461812
275160.0000000    0.4313648
275200.0000000    0.4275281
275240.0000000    0.4426005
275280.0000000    0.4220616
275320.0000000    0.4333302
275360.0000000    0.4275279
275400.0000000    0.4240459
275440.0000000    0.4417662
275480.0000000    0.4297822
275520.0000000    0.4233256
275560.0000000    0.4344787
275600.0000000    0.4407206
275640.0000000    0.3959620
275680.0000000    0.4238972
275720.0000000    0.4300064
275760.0000000    0.4180919
275800.0000000    0.3924293
275840.0000000    0.4082485
275880.0000000    0.4273282
275920.0000000    0.4075320
275960.0000000    0.4531866
276000.0000000    0.4431584
276040.0000000    0.4310873
276080.0000000    0.4329484
276120.0000000    0.4474554
276160.0000000    0.4093206
276200.0000000    0.3938654
276240.0000000    0.4317535
276280.0000000    0.4280289
276320.0000000    0.4325414
276360.0000000    0.4017165
276400.0000000    0.4013951
276440.0000000    0.4189870
276480.0000000    0.4214260
276520.0000000    0.4118715
276560.0000000    0.4241400
276600.0000000    0.4343726
276640.0000000    0.4364579
276680.0000000    0.4393438
276720.0000000    0.4448673
276760.0000000    0.4661140
276800.0000000    0.4594133
276840.0000000    0.4520896
276880.0000000    0.4743429
276920.0000000    0.4481894
276960.0000000    0.4437401
277000.0000000    0.4338632
277040.0000000    0.4534846
277080.0000000    0.4732198
277120.0000000    0.4418157
277160.0000000    0.4255001
277200.0000000    0.4417073
277240.0000000    0.4358331
277280.0000000    0.4321485
277320.0000000    0.4322913
277360.0000000    0.4153769
277400.0000000    0.4266921
277440.0000000    0.4287181
277480.0000000    0.4053452
277520.0000000    0.4313528
277560.0000000    0.4105690
277600.0000000    0.3972727
277640.0000000    0.4026875
277680.0000000    0.3800359
277720.0000000    0.3840766
277760.0000000    0.3949564
277800.0000000    0.3884762
277840.0000000    0.4078050
277880.0000000    0.4190345
277920.0000000    0.3772128
277960.0000000    0.3798998
278000.0000000    0.3933859
278040.0000000    0.4163931
278080.0000000    0.4092382
278120.0000000    0.3922774
278160.0000000    0.4005819
278200.0000000    0.3692787
278240.0000000    0.3739319
278280.0000000    0.3739195
278320.0000000    0.3713127
278360.0000000    0.3779984
278400.0000000    0.3613185
278440.0000000    0.3755464
278480.0000000    0.4077347
278520.0000000    0.3762144
278560.0000000    0.4024196
278600.0000000    0.4268942
278640.0000000    0.4264676
278680.0000000    0.3958067
278720.0000000    0.3829331
278760.0000000    0.3678018
278800.0000000    0.3630761
278840.0000000    0.3849218
278880.0000000    0.3739298
278920.0000000    0.3843921
278960.0000000    0.3957632
279000.0000000    0.4005089
279040.0000000    0.3862353
279080.0000000    0.3863451
279120.0000000    0.3872980
279160.0000000    0.3830380
279200.0000000    0.3880348
279240.0000000    0.3586951
279280.0000000    0.3830152
279320.0000000    0.3409277
279360.0000000    0.3235258
279400.0000000    0.3403661
279440.0000000    0.3507956
279480.0000000    0.3534434
279520.0000000    0.3527970
279560.0000000    0.3376380
279600.0000000    0.3746652
279640.0000000    0.3854038
279680.0000000    0.3778430
279720.0000000    0.3684174
279760.0000000    0.4012710
279800.0000000    0.3875801
279840.0000000    0.3927367
279880.0000000    0.3521932
279920.0000000    0.3620668
279960.0000000    0.3659497
280000.0000000    0.3749316
280040.0000000    0.3909046
280080.0000000    0.3928110
280120.0000000    0.4117980
280160.0000000    0.3949726
280200.0000000    0.4353352
280240.0000000    0.3925005
280280.0000000    0.3803425
280320.0000000    0.3624851
280360.0000000    0.3757601
280400.0000000    0.4429246
280440.0000000    0.4410338
280480.0000000    0.4260190
280520.0000000    0.3823662
280560.0000000    0.3808482
280600.0000000    0.3786777
280640.0000000    0.3747937
280680.0000000    0.3770248
280720.0000000    0.3759380
280760.0000000    0.3664517
280800.0000000    0.4109538
280840.0000000    0.4064229
280880.0000000    0.3886044
280920.0000000    0.3834821
280960.0000000    0.3682093
281000.0000000    0.3570350
281040.0000000    0.3856458
281080.0000000    0.4030719
281120.0000000    0.3787516
281160.0000000    0.3872300
281200.0000000    0.3682712
281240.0000000    0.3713520
281280.0000000    0.3533211
281320.0000000    0.3444216
281360.0000000    0.3754842
281400.0000000    0.3676952
281440.0000000    0.3981917
281480.0000000    0.3739916
281520.0000000    0.3995123
281560.0000000    0.3886514
281600.0000000    0.3679409
281640.0000000    0.3798001
281680.0000000    0.3995150
281720.0000000    0.3913242
281760.0000000    0.3963640
281800.0000000    0.4074912
281840.0000000    0.3850167
281880.0000000    0.3789854
281920.0000000    0.3949564
281960.0000000    0.3717730
282000.0000000    0.3953252
282040.0000000    0.3950790
282080.0000000    0.4034453
282120.0000000    0.4163451
282160.0000000    0.3960079
282200.0000000    0.4137249
282240.0000000    0.3757097
282280.0000000    0.3756123
282320.0000000    0.3763413
282360.0000000    0.3755902
282400.0000000    0.4060160
282440.0000000    0.4095327
282480.0000000    0.4067596
282520.0000000    0.3929513
282560.0000000    0.3801605
282600.0000000    0.3919553
282640.0000000    0.3993670
282680.0000000    0.3840715
282720.0000000    0.3903463
282760.0000000    0.3963507
282800.0000000    0.4260432
282840.0000000    0.4023456
282880.0000000    0.3853108
282920.0000000    0.3826655
282960.0000000    0.3880773
283000.0000000    0.3683485
283040.0000000    0.3764438
283080.0000000    0.3949383
283120.0000000    0.4045933
283160.0000000    0.4042730
283200.0000000    0.3973846
283240.0000000    0.3899881
283280.0000000    0.3891401
283320.0000000    0.4099424
283360.0000000    0.3750273
283400.0000000    0.3875800
283440.0000000    0.3828138
283480.0000000    0.3723536
283520.0000000    0.3787133
283560.0000000    0.3863639
283600.0000000    0.3747430
283640.0000000    0.3476999
283680.0000000    0.3615262
283720.0000000    0.3368109
283760.0000000    0.3621756
283800.0000000    0.3541393
283840.0000000    0.3606920
283880.0000000    0.3468176
283920.0000000    0.3653249
283960.0000000    0.3787305
284000.0000000    0.3895535
284040.0000000    0.3846255
284080.0000000    0.4097760
284120.0000000    0.3840894
284160.0000000    0.3742261
284200.0000000    0.3794231
284240.0000000    0.3597219
284280.0000000    0.3846345
284320.0000000    0.3902313
284360.0000000    0.3827634
284400.0000000    0.3506717
284440.0000000    0.3451846
284480.0000000    0.3584884
284520.0000000    0.3579115
284560.0000000    0.3461693
284600.0000000    0.3673700
284640.0000000    0.3827409
284680.0000000    0.3931978
284720.0000000    0.4121713
284760.0000000    0.3921972
284800.0000000    0.4359407
284840.0000000    0.4186726
284880.0000000    0.4193228
284920.0000000    0.4242195
284960.0000000    0.4288089
285000.0000000    0.4401961
285040.0000000    0.4174680
285080.0000000    0.4068235
285120.0000000    0.4271296
285160.0000000    0.4373299
285200.0000000    0.4260837
285240.0000000    0.4076577
285280.0000000    0.4278394
285320.0000000    0.4383629
285360.0000000    0.4254643
285400.0000000    0.4093082
285440.0000000    0.3928264
285480.0000000    0.4008438
285520.0000000    0.3987063
285560.0000000    0.4030027
285600.0000000    0.4110887
285640.0000000    0.3924941
285680.0000000    0.3950791
285720.0000000    0.3927843
285760.0000000    0.4157681
285800.0000000    0.4183260
285840.0000000    0.3955026
285880.0000000    0.4089725
285920.0000000    0.3937637
285960.0000000    0.4037797
286000.0000000    0.4145457
286040.0000000    0.4201002
286080.0000000    0.4569428
286120.0000000    0.4388234
286160.0000000    0.4300930
286200.0000000    0.4350004
286240.0000000    0.4131940
286280.0000000    0.4364041
286320.0000000    0.4394153
286360.0000000    0.4238988
286400.0000000    0.4253761
286440.0000000    0.4069349
286480.0000000    0.4239716
286520.0000000    0.4386124
286560.0000000    0.4168839
286600.0000000    0.4054984
286640.0000000    0.4416151
286680.0000000    0.4377020
286720.0000000    0.4301988
286760.0000000    0.4456778
286800.0000000    0.3965979
286840.0000000    0.4262636
286880.0000000    0.4340777
286920.0000000    0.4458292
286960.0000000    0.4413326
287000.0000000    0.4567161
287040.0000000    0.4409754
287080.0000000    0.4601499
287120.0000000    0.4705141
287160.0000000    0.4298581
287200.0000000    0.4481027
287240.0000000    0.4407819
287280.0000000    0.4604995
287320.0000000    0.4373405
287360.0000000    0.4433858
287400.0000000    0.4846539
287440.0000000    0.4453300
287480.0000000    0.4526130
287520.0000000    0.4459138
287560.0000000    0.4754272
287600.0000000    0.4353046
287640.0000000    0.4361229
287680.0000000    0.4162982
287720.0000000    0.4298565
287760.0000000    0.3998258
287800.0000000    0.4013295
287840.0000000    0.4121594
287880.0000000    0.4040157
287920.0000000    0.3988716
287960.0000000    0.4064799
288000.0000000    0.4011909
288040.0000000    0.4019649
288080.0000000    0.4228828
288120.0000000    0.4357907
288160.0000000    0.4091561
288200.0000000    0.4544416
288240.0000000    0.4333109
288280.0000000    0.4613325
288320.0000000    0.4622848
288360.0000000    0.4795004
288400.0000000    0.4814723
288440.0000000    0.4464670
288480.0000000    0.4820205
288520.0000000    0.4928496
288560.0000000    0.4597297
288600.0000000    0.4714165
288640.0000000    0.4415581
288680.0000000    0.4243949
288720.0000000    0.4414485
288760.0000000    0.4266590
288800.0000000    0.4232489
288840.0000000    0.4208241
288880.0000000    0.4367777
288920.0000000    0.4186561
288960.0000000    0.4276262
289000.0000000    0.4136285
289040.0000000    0.4164169
289080.0000000    0.4284823
289120.0000000    0.4202866
289160.0000000    0.4251851
289200.0000000    0.4314873
289240.0000000    0.4218465
289280.0000000    0.4079089
289320.0000000    0.4017329
289360.0000000    0.3992779
289400.0000000    0.4004422
289440.0000000    0.3908846
289480.0000000    0.3758146
289520.0000000    0.3893017
289560.0000000    0.4130762
289600.0000000    0.3820229
289640.0000000    0.3769144
289680.0000000    0.3983307
289720.0000000    0.4137672
289760.0000000    0.4024585
289800.0000000    0.3780403
289840.0000000    0.3927055
289880.0000000    0.4176065
289920.0000000    0.4072646
289960.0000000    0.4110383
290000.0000000    0.3936927
290040.0000000    0.3919340
290080.0000000    0.3792653
290120.0000000    0.3635006
290160.0000000    0.3917044
290200.0000000    0.3790689
290240.0000000    0.4138185
290280.0000000    0.3935314
290320.0000000    0.4010819
290360.0000000    0.4007839
290400.0000000    0.3856277
290440.0000000    0.3959667
290480.0000000    0.4164861
290520.0000000    0.4070598
290560.0000000    0.3938640
290600.0000000    0.3936615
290640.0000000    0.4262411
290680.0000000    0.4434301
290720.0000000    0.4087298
290760.0000000    0.4162641
290800.0000000    0.3939640
290840.0000000    0.4225688
290880.0000000    0.4334845
290920.0000000    0.4571477
290960.0000000    0.4459235
291000.0000000    0.4435984
291040.0000000    0.4433168
291080.0000000    0.4483546
291120.0000000    0.4362237
291160.0000000    0.4398168
291200.0000000    0.4377593
291240.0000000    0.4201748
291280.0000000    0.4259600
291320.0000000    0.4045638
291360.0000000    0.3864838
291400.0000000    0.4132133
291440.0000000    0.4021561
291480.0000000    0.4401774
291520.0000000    0.4046091
291560.0000000    0.4190160
291600.0000000    0.4407685
291640.0000000    0.4236696
291680.0000000    0.4290935
291720.0000000    0.4322156
291760.0000000    0.4230574
291800.0000000    0.4612704
291840.0000000    0.4132935
291880.0000000    0.4577863
291920.0000000    0.4253963
291960.0000000    0.4165962
292000.0000000    0.4040029
292040.0000000    0.4291253
292080.0000000    0.4254804
292120.0000000    0.4460628
292160.0000000    0.4424010
292200.0000000    0.4204982
292240.0000000    0.4494160
292280.0000000    0.4379335
292320.0000000    0.4216721
292360.0000000    0.4164752
292400.0000000    0.3982393
292440.0000000    0.4268708
292480.0000000    0.4434657
292520.0000000    0.4274490
292560.0000000    0.4302567
292600.0000000    0.4095771
292640.0000000    0.4152723
292680.0000000    0.4298704
292720.0000000    0.4434445
292760.0000000    0.4610922
292800.0000000    0.4380929
292840.0000000    0.4603140
292880.0000000    0.4501015
292920.0000000    0.4467910
292960.0000000    0.4151283
293000.0000000    0.4103876
293040.0000000    0.4040532
293080.0000000    0.4155028
293120.0000000    0.4340166
293160.0000000    0.4317700
293200.0000000    0.4275279
293240.0000000    0.4478156
293280.0000000    0.4734272
293320.0000000    0.4398309
293360.0000000    0.4394640
293400.0000000    0.4464173
293440.0000000    0.4366125
293480.0000000    0.4556035
293520.0000000    0.4486114
293560.0000000    0.4336030
293600.0000000    0.4306678
293640.0000000    0.4300247
293680.0000000    0.4030093
293720.0000000    0.4051958
293760.0000000    0.4117025
293800.0000000    0.4071807
293840.0000000    0.4422686
293880.0000000    0.4520023
293920.0000000    0.4393667
293960.0000000    0.4254515
294000.0000000    0.4278622
294040.0000000    0.4212812
294080.0000000    0.4301275
294120.0000000    0.4343330
294160.0000000    0.4554643
294200.0000000    0.4473084
294240.0000000    0.4577869
294280.0000000    0.4243113
294320.0000000    0.4454221
294360.0000000    0.4438137
294400.0000000    0.4644433
294440.0000000    0.4399129
294480.0000000    0.4291263
294520.0000000    0.4205486
294560.0000000    0.4349888
294600.0000000    0.4341593
294640.0000000    0.4621197
294680.0000000    0.4642338
294720.0000000    0.4438661
294760.0000000    0.4368181
294800.0000000    0.4325827
294840.0000000    0.4093218
294880.0000000    0.4309186
294920.0000000    0.4319892
294960.0000000    0.4109284
295000.0000000    0.3999870
295040.0000000    0.4124347
295080.0000000    0.4025770
295120.0000000    0.3960086
295160.0000000    0.3896328
295200.0000000    0.3863977
295240.0000000    0.3891571
295280.0000000    0.4033166
295320.0000000    0.3820879
295360.0000000    0.3895764
295400.0000000    0.3979852
295440.0000000    0.3942848
295480.0000000    0.4044738
295520.0000000    0.3703250
295560.0000000    0.3911192
295600.0000000    0.4076983
295640.0000000    0.4119746
295680.0000000    0.4180363
295720.0000000    0.4326375
295760.0000000    0.4116114
295800.0000000    0.4054007
295840.0000000    0.4020595
295880.0000000    0.4159696
295920.0000000    0.4080018
295960.0000000    0.4031339
296000.0000000    0.3767054
296040.0000000    0.4075865
296080.0000000    0.3729127
296120.0000000    0.3827899
296160.0000000    0.3760776
296200.0000000    0.3934060
296240.0000000    0.3877681
296280.0000000    0.3997875
296320.0000000    0.4000432
296360.0000000    0.4055324
296400.0000000    0.4321623
296440.0000000    0.4081039
296480.0000000    0.4134456
296520.0000000    0.3963377
296560.0000000    0.3966337
296600.0000000    0.3933708
296640.0000000    0.3786986
296680.0000000    0.3913394
296720.0000000    0.3635339
296760.0000000    0.4139486
296800.0000000    0.4022205
296840.0000000    0.4087731
296880.0000000    0.4143639
296920.0000000    0.4159707
296960.0000000    0.4142478
297000.0000000    0.4445956
297040.0000000    0.4210216
297080.0000000    0.4172768
297120.0000000    0.4477867
297160.0000000    0.4534838
297200.0000000    0.4496471
297240.0000000    0.4202649
297280.0000000    0.4020283
297320.0000000    0.4201576
297360.0000000    0.4234307
297400.0000000    0.4184855
297440.0000000    0.4143951
297480.0000000    0.4217634
297520.0000000    0.4213918
297560.0000000    0.4422968
297600.0000000    0.4109398
297640.0000000    0.4266754
297680.0000000    0.4081770
297720.0000000    0.4089858
297760.0000000    0.4285893
297800.0000000    0.4189913
297840.0000000    0.4081405
297880.0000000    0.4170706
297920.0000000    0.4150541
297960.0000000    0.4159159
298000.0000000    0.4273175
298040.0000000    0.4332523
298080.0000000    0.4196797
298120.0000000    0.4422620
298160.0000000    0.4306609
298200.0000000    0.4282869
298240.0000000    0.4006670
298280.0000000    0.3753121
298320.0000000    0.4001531
298360.0000000    0.3826418
298400.0000000    0.4000487
298440.0000000    0.4205340
298480.0000000    0.4110705
298520.0000000    0.4168825
298560.0000000    0.4170430
298600.0000000    0.4035876
298640.0000000    0.3898941
298680.0000000    0.3905863
298720.0000000    0.3910135
298760.0000000    0.4112583
298800.0000000    0.4143466
298840.0000000    0.3827341
298880.0000000    0.4068269
298920.0000000    0.4043942
298960.0000000    0.3934851
299000.0000000    0.3873201
299040.0000000    0.4108528
299080.0000000    0.4034312
299120.0000000    0.4103999
299160.0000000    0.4242585
299200.0000000    0.4073498
299240.0000000    0.4061842
299280.0000000    0.4337109
299320.0000000    0.4249433
299360.0000000    0.4271849
299400.0000000    0.4433447
299440.0000000    0.4335637
299480.0000000    0.4208229
299520.0000000    0.4207286
299560.0000000    0.4200544
299600.0000000    0.4087458
299640.0000000    0.3931417
299680.0000000    0.4119059
299720.0000000    0.3928148
299760.0000000    0.4195667
299800.0000000    0.4145160
299840.0000000    0.4280767
299880.0000000    0.4252957
299920.0000000    0.4215269
299960.0000000    0.4368934
300000.0000000    0.4187173
300040.0000000    0.4255732
300080.0000000    0.4066793
300120.0000000    0.4272711
300160.0000000    0.4407099
300200.0000000    0.4281973
300240.0000000    0.4177960
300280.0000000    0.4341806
300320.0000000    0.4275899
300360.0000000    0.4232913
300400.0000000    0.4343634
300440.0000000    0.4385340
300480.0000000    0.4169439
300520.0000000    0.4450756
300560.0000000    0.4260158
300600.0000000    0.4384347
300640.0000000    0.4448093
300680.0000000    0.4382595
300720.0000000    0.4363021
300760.0000000    0.4295782
300800.0000000    0.3996798
300840.0000000    0.4102192
300880.0000000    0.4341821
300920.0000000    0.4119892
300960.0000000    0.4377056
301000.0000000    0.4526053
301040.0000000    0.4465110
301080.0000000    0.4270019
301120.0000000    0.4461049
301160.0000000    0.4618920
301200.0000000    0.4384056
301240.0000000    0.4642545
301280.0000000    0.4260577
301320.0000000    0.4121923
301360.0000000    0.4325083
301400.0000000    0.4211696
301440.0000000    0.4040272
301480.0000000    0.3880764
301520.0000000    0.3847648
301560.0000000    0.3724397
301600.0000000    0.4129771
301640.0000000    0.3844234
301680.0000000    0.3919386
301720.0000000    0.3938258
301760.0000000    0.3977664
301800.0000000    0.3850631
301840.0000000    0.4154031
301880.0000000    0.4102378
301920.0000000    0.3967576
301960.0000000    0.4282921
302000.0000000    0.4072214
302040.0000000    0.4315769
302080.0000000    0.4121086
302120.0000000    0.3986216
302160.0000000    0.4176145
302200.0000000    0.4015057
302240.0000000    0.3853362
302280.0000000    0.3916950
302320.0000000    0.4122322
302360.0000000    0.3919592
302400.0000000    0.3880305
302440.0000000    0.3964541
302480.0000000    0.4247666
302520.0000000    0.4163801
302560.0000000    0.4326972
302600.0000000    0.4274100
302640.0000000    0.4495393
302680.0000000    0.4189366
302720.0000000    0.4131798
302760.0000000    0.4251474
302800.0000000    0.4460945
302840.0000000    0.4386400
302880.0000000    0.4203589
302920.0000000    0.4296562
302960.0000000    0.4101646
303000.0000000    0.4343169
303040.0000000    0.4502670
303080.0000000    0.4202165
303120.0000000    0.4262753
303160.0000000    0.4355083
303200.0000000    0.4224830
303240.0000000    0.4111612
303280.0000000    0.4319656
303320.0000000    0.4761918
303360.0000000    0.4654196
303400.0000000    0.4596384
303440.0000000    0.4363356
303480.0000000    0.4385296
303520.0000000    0.4454471
303560.0000000    0.4295064
303600.0000000    0.4288508
303640.0000000    0.4848707
303680.0000000    0.4776061
303720.0000000    0.4346410
303760.0000000    0.4552768
303800.0000000    0.4527971
303840.0000000    0.4458124
303880.0000000    0.4231645
303920.0000000    0.4244747
303960.0000000    0.4119906
304000.0000000    0.4370286
304040.0000000    0.4160689
304080.0000000    0.4442989
304120.0000000    0.4066850
304160.0000000    0.4278492
304200.0000000    0.4598067
304240.0000000    0.4469860
304280.0000000    0.4595974
304320.0000000    0.4528518
304360.0000000    0.4347264
304400.0000000    0.4073505
304440.0000000    0.4244891
304480.0000000    0.4243489
304520.0000000    0.4161947
304560.0000000    0.4173224
304600.0000000    0.3872959
304640.0000000    0.3968813
304680.0000000    0.4054080
304720.0000000    0.4216470
304760.0000000    0.4225329
304800.0000000    0.4380651
304840.0000000    0.4326415
304880.0000000    0.4343947
304920.0000000    0.4498136
304960.0000000    0.4479561
305000.0000000    0.4231930
305040.0000000    0.4407564
305080.0000000    0.4393585
305120.0000000    0.4340260
305160.0000000    0.3928183
305200.0000000    0.4196061
305240.0000000    0.4355722
305280.0000000    0.4546354
305320.0000000    0.4547918
305360.0000000    0.4150427
305400.0000000    0.3786714
305440.0000000    0.3645355
305480.0000000    0.3689750
305520.0000000    0.3533921
305560.0000000    0.3808891
305600.0000000    0.3712838
305640.0000000    0.3650425
305680.0000000    0.3848899
305720.0000000    0.4115939
305760.0000000    0.4010240
305800.0000000    0.3775774
305840.0000000    0.3525517
305880.0000000    0.3636167
305920.0000000    0.3867258
305960.0000000    0.3803154
306000.0000000    0.3961831
306040.0000000    0.3939390
306080.0000000    0.3994209
306120.0000000    0.4388496
306160.0000000    0.4525319
306200.0000000    0.4374482
306240.0000000    0.4308452
306280.0000000    0.4363503
306320.0000000    0.4690294
306360.0000000    0.4902833
306400.0000000    0.5106876
306440.0000000    0.4583936
306480.0000000    0.4345062
306520.0000000    0.4518883
306560.0000000    0.4582578
306600.0000000    0.4498593
306640.0000000    0.4762115
306680.0000000    0.4441759
306720.0000000    0.4507867
306760.0000000    0.4441999
306800.0000000    0.4430374
306840.0000000    0.4329305
306880.0000000    0.4388285
306920.0000000    0.4462572
306960.0000000    0.4437902
307000.0000000    0.4128075
307040.0000000    0.4230219
307080.0000000    0.4332432
307120.0000000    0.4385522
307160.0000000    0.4340841
307200.0000000    0.4150029
307240.0000000    0.4146790
307280.0000000    0.4028322
307320.0000000    0.3815612
307360.0000000    0.4226230
307400.0000000    0.4463179
307440.0000000    0.4277518
307480.0000000    0.4262575
307520.0000000    0.3956872
307560.0000000    0.4206234
307600.0000000    0.4248860
307640.0000000    0.4131439
307680.0000000    0.4173104
307720.0000000    0.4271968
307760.0000000    0.4182423
307800.0000000    0.4170189
307840.0000000    0.4275762
307880.0000000    0.4321383
307920.0000000    0.4033092
307960.0000000    0.4293304
308000.0000000    0.4396321
308040.0000000    0.4646324
308080.0000000    0.4667955
308120.0000000    0.4410271
308160.0000000    0.4271137
308200.0000000    0.4603055
308240.0000000    0.4506691
308280.0000000    0.4617478
308320.0000000    0.4710352
308360.0000000    0.4831801
308400.0000000    0.4599231
308440.0000000    0.4566328
308480.0000000    0.4602987
308520.0000000    0.4401615
308560.0000000    0.4450872
308600.0000000    0.4382139
308640.0000000    0.4451520
308680.0000000    0.4599545
308720.0000000    0.4649964
308760.0000000    0.4685188
308800.0000000    0.4656798
308840.0000000    0.4510569
308880.0000000    0.4734524
308920.0000000    0.4528683
308960.0000000    0.4426852
309000.0000000    0.4535554
309040.0000000    0.4313761
309080.0000000    0.4378368
309120.0000000    0.4420637
309160.0000000    0.4512852
309200.0000000    0.4748252
309240.0000000    0.4669792
309280.0000000    0.4407862
309320.0000000    0.4389609
309360.0000000    0.4381838
309400.0000000    0.4593453
309440.0000000    0.4104089
309480.0000000    0.4405236
309520.0000000    0.4120090
309560.0000000    0.4136873
309600.0000000    0.4162241
309640.0000000    0.4193882
309680.0000000    0.4110289
309720.0000000    0.4198276
309760.0000000    0.4216403
309800.0000000    0.4151092
309840.0000000    0.4222267
309880.0000000    0.4399822
309920.0000000    0.4178734
309960.0000000    0.4198109
310000.0000000    0.4218005
310040.0000000    0.4243345
310080.0000000    0.4236791
310120.0000000    0.4086978
310160.0000000    0.4247476
310200.0000000    0.4518337
310240.0000000    0.4160869
310280.0000000    0.4138329
310320.0000000    0.4290592
310360.0000000    0.4321409
310400.0000000    0.4490423
310440.0000000    0.4317470
310480.0000000    0.4378659
310520.0000000    0.4335377
310560.0000000    0.4175592
310600.0000000    0.4214503
310640.0000000    0.4101718
310680.0000000    0.4161234
310720.0000000    0.4222952
310760.0000000    0.4031010
310800.0000000    0.4083419
310840.0000000    0.4111865
310880.0000000    0.3987464
310920.0000000    0.4061688
310960.0000000    0.4273604
311000.0000000    0.4245294
311040.0000000    0.4150881
311080.0000000    0.3985637
311120.0000000    0.3985364
311160.0000000    0.4316223
311200.0000000    0.4280646
311240.0000000    0.4102074
311280.0000000    0.4051655
311320.0000000    0.3986579
311360.0000000    0.4022417
311400.0000000    0.3843525
311440.0000000    0.4019155
311480.0000000    0.3899492
311520.0000000    0.4144219
311560.0000000    0.4015730
311600.0000000    0.4113435
311640.0000000    0.4116374
311680.0000000    0.4162279
311720.0000000    0.4270420
311760.0000000    0.4219745
311800.0000000    0.4077028
311840.0000000    0.4143368
311880.0000000    0.4349960
311920.0000000    0.4011909
311960.0000000    0.4223212
312000.0000000    0.4075954
312040.0000000    0.4116298
312080.0000000    0.4128834
312120.0000000    0.3922180
312160.0000000    0.4028092
312200.0000000    0.3869672
312240.0000000    0.4013628
312280.0000000    0.4023075
312320.0000000    0.4335316
312360.0000000    0.4253682
312400.0000000    0.4113608
312440.0000000    0.4080842
312480.0000000    0.4006045
312520.0000000    0.4115412
312560.0000000    0.4088090
312600.0000000    0.3976848
312640.0000000    0.3975150
312680.0000000    0.4126796
312720.0000000    0.4282125
312760.0000000    0.4338128
312800.0000000    0.4325058
312840.0000000    0.4318122
312880.0000000    0.3990568
312920.0000000    0.4125302
312960.0000000    0.4105708
313000.0000000    0.4103612
313040.0000000    0.4145825
313080.0000000    0.4417349
313120.0000000    0.4223514
313160.0000000    0.4070685
313200.0000000    0.4131054
313240.0000000    0.4331075
313280.0000000    0.4147280
313320.0000000    0.4437084
313360.0000000    0.4201735
313400.0000000    0.4165592
313440.0000000    0.4222917
313480.0000000    0.4426704
313520.0000000    0.4047088
313560.0000000    0.4210173
313600.0000000    0.4153011
313640.0000000    0.4218705
313680.0000000    0.4493433
313720.0000000    0.4052639
313760.0000000    0.4027124
313800.0000000    0.4256905
313840.0000000    0.4292325
313880.0000000    0.4271241
313920.0000000    0.4128461
313960.0000000    0.4165974
314000.0000000    0.4088691
314040.0000000    0.4279486
314080.0000000    0.4352646
314120.0000000    0.4193411
314160.0000000    0.4263412
314200.0000000    0.4030645
314240.0000000    0.4115658
314280.0000000    0.4391934
314320.0000000    0.4202435
314360.0000000    0.4216072
314400.0000000    0.4237846
314440.0000000    0.4162376
314480.0000000    0.4365273
314520.0000000    0.4376892
314560.0000000    0.4234483
314600.0000000    0.4267430
314640.0000000    0.4107902
314680.0000000    0.4284079
314720.0000000    0.4245012
314760.0000000    0.4247063
314800.0000000    0.3936993
314840.0000000    0.3931046
314880.0000000    0.4289342
314920.0000000    0.4261507
314960.0000000    0.4263714
315000.0000000    0.4149643
315040.0000000    0.4100482
315080.0000000    0.4001973
315120.0000000    0.4468424
315160.0000000    0.4186144
315200.0000000    0.4470080
315240.0000000    0.4108989
315280.0000000    0.4138201
315320.0000000    0.4019331
315360.0000000    0.4313109
315400.0000000    0.4409623
315440.0000000    0.4449119
315480.0000000    0.4379497
315520.0000000    0.4470556
315560.0000000    0.4590980
315600.0000000    0.4496455
315640.0000000    0.4401067
315680.0000000    0.4546384
315720.0000000    0.4450867
315760.0000000    0.4251271
315800.0000000    0.4229601
315840.0000000    0.4358028
315880.0000000    0.4339029
315920.0000000    0.4058162
315960.0000000    0.4531664
316000.0000000    0.4409246
316040.0000000    0.4340208
316080.0000000    0.4260932
316120.0000000    0.4441629
316160.0000000    0.4290176
316200.0000000    0.4254106
316240.0000000    0.4271192
316280.0000000    0.4083507
316320.0000000    0.4202304
316360.0000000    0.4078473
316400.0000000    0.4037030
316440.0000000    0.4188629
316480.0000000    0.4230490
316520.0000000    0.4281956
316560.0000000    0.4120200
316600.0000000    0.4078327
316640.0000000    0.4221759
316680.0000000    0.4176979
316720.0000000    0.4147691
316760.0000000    0.4273784
316800.0000000    0.4140664
316840.0000000    0.4157760
316880.0000000    0.4267125
316920.0000000    0.4520308
316960.0000000    0.4353274
317000.0000000    0.4302747
317040.0000000    0.4589099
317080.0000000    0.4570234
317120.0000000    0.4375403
317160.0000000    0.4344195
317200.0000000    0.4235129
317240.0000000    0.4077030
317280.0000000    0.4305317
317320.0000000    0.4178926
317360.0000000    0.4231387
317400.0000000    0.4217516
317440.0000000    0.3862935
317480.0000000    0.3995714
317520.0000000    0.4062331
317560.0000000    0.4057547
317600.0000000    0.3972329
317640.0000000    0.4198723
317680.0000000    0.3856128
317720.0000000    0.4265337
317760.0000000    0.3995312
317800.0000000    0.4112793
317840.0000000    0.4313047
317880.0000000    0.4319401
317920.0000000    0.4452595
317960.0000000    0.4346333
318000.0000000    0.4268823
318040.0000000    0.4116530
318080.0000000    0.4220286
318120.0000000    0.4092230
318160.0000000    0.4297177
318200.0000000    0.4181882
318240.0000000    0.4419865
318280.0000000    0.4266984
318320.0000000    0.4482127
318360.0000000    0.4594519
318400.0000000    0.4435556
318440.0000000    0.4323071
318480.0000000    0.4437005
318520.0000000    0.4223303
318560.0000000    0.4235162
318600.0000000    0.4487828
318640.0000000    0.4173375
318680.0000000    0.4388303
318720.0000000    0.4205074
318760.0000000    0.4273562
318800.0000000    0.4221337
318840.0000000    0.4140074
318880.0000000    0.4037402
318920.0000000    0.4255769
318960.0000000    0.4329609
319000.0000000    0.4775639
319040.0000000    0.4873053
319080.0000000    0.4665883
319120.0000000    0.4103808
319160.0000000    0.4497833
319200.0000000    0.4524858
319240.0000000    0.4203206
319280.0000000    0.4531474
319320.0000000    0.4260528
319360.0000000    0.4542467
319400.0000000    0.4480864
319440.0000000    0.4355060
319480.0000000    0.4335871
319520.0000000    0.4321576
319560.0000000    0.4406623
319600.0000000    0.4247098
319640.0000000    0.4417027
319680.0000000    0.4395572
319720.0000000    0.4349907
319760.0000000    0.4353251
319800.0000000    0.4349237
319840.0000000    0.4748748
319880.0000000    0.4842446
319920.0000000    0.4701655
319960.0000000    0.4345651
320000.0000000    0.4538481
320040.0000000    0.4233058
320080.0000000    0.4476677
320120.0000000    0.4233774
320160.0000000    0.4438736
320200.0000000    0.4235982
320240.0000000    0.4348128
320280.0000000    0.4569268
320320.0000000    0.4713357
320360.0000000    0.4531787
320400.0000000    0.4490650
320440.0000000    0.4733936
320480.0000000    0.4581374
320520.0000000    0.4197280
320560.0000000    0.4204855
320600.0000000    0.4293154
320640.0000000    0.3950286
320680.0000000    0.4176582
320720.0000000    0.4350719
320760.0000000    0.4383316
320800.0000000    0.4284244
320840.0000000    0.4186088
320880.0000000    0.4229430
320920.0000000    0.4252294
320960.0000000    0.4425550
321000.0000000    0.4318300
321040.0000000    0.4484963
321080.0000000    0.4207180
321120.0000000    0.4449798
321160.0000000    0.4359524
321200.0000000    0.4569504
321240.0000000    0.4345944
321280.0000000    0.4382896
321320.0000000    0.4492007
321360.0000000    0.4338439
321400.0000000    0.4240906
321440.0000000    0.4252884
321480.0000000    0.4451443
321520.0000000    0.4308312
321560.0000000    0.4503789
321600.0000000    0.4248050
321640.0000000    0.4138854
321680.0000000    0.4156142
321720.0000000    0.4107215
321760.0000000    0.4227145
321800.0000000    0.4258278
321840.0000000    0.4311979
321880.0000000    0.4167226
321920.0000000    0.4322805
321960.0000000    0.4284719
322000.0000000    0.4417408
322040.0000000    0.4376167
322080.0000000    0.4230244
322120.0000000    0.4124365
322160.0000000    0.4300393
322200.0000000    0.4275219
322240.0000000    0.4164372
322280.0000000    0.3947760
322320.0000000    0.4038327
322360.0000000    0.4141113
322400.0000000    0.4009252
322440.0000000    0.3966416
322480.0000000    0.4340310
322520.0000000    0.4226595
322560.0000000    0.4654351
322600.0000000    0.4758279
322640.0000000    0.4602319
322680.0000000    0.4368390
322720.0000000    0.4791052
322760.0000000    0.4476459
322800.0000000    0.4475045
322840.0000000    0.4537714
322880.0000000    0.4735695
322920.0000000    0.4651923
322960.0000000    0.4774176
323000.0000000    0.4616775
323040.0000000    0.4649681
323080.0000000    0.4295422
323120.0000000    0.4275884
323160.0000000    0.4195834
323200.0000000    0.4314289
323240.0000000    0.4745804
323280.0000000    0.4451157
323320.0000000    0.4468820
323360.0000000    0.4303950
323400.0000000    0.4431402
323440.0000000    0.4363289
323480.0000000    0.4459817
323520.0000000    0.4622041
323560.0000000    0.4401083
323600.0000000    0.4037147
323640.0000000    0.4053123
323680.0000000    0.4346632
323720.0000000    0.4226061
323760.0000000    0.4047588
323800.0000000    0.4001828
323840.0000000    0.4242424
323880.0000000    0.4481625
323920.0000000    0.4099490
323960.0000000    0.4044131
324000.0000000    0.3880995
324040.0000000    0.3887687
324080.0000000    0.4044501
324120.0000000    0.3673268
324160.0000000    0.3979487
324200.0000000    0.4130022
324240.0000000    0.4195983
324280.0000000    0.4327930
324320.0000000    0.4406449
324360.0000000    0.4333223
324400.0000000    0.3927327
324440.0000000    0.3906897
324480.0000000    0.4035510
324520.0000000    0.4169120
324560.0000000    0.4064615
324600.0000000    0.3701511
324640.0000000    0.3571220
324680.0000000    0.3801461
324720.0000000    0.3702661
324760.0000000    0.3887187
324800.0000000    0.4053407
324840.0000000    0.4341696
324880.0000000    0.4261179
324920.0000000    0.4209776
324960.0000000    0.4196965
325000.0000000    0.3915845
325040.0000000    0.3666953
325080.0000000    0.3974201
325120.0000000    0.3830525
325160.0000000    0.3812839
325200.0000000    0.3891252
325240.0000000    0.3804600
325280.0000000    0.3744106
325320.0000000    0.3895258
325360.0000000    0.3800443
325400.0000000    0.3952713
325440.0000000    0.3591555
325480.0000000    0.3299168
325520.0000000    0.3744953
325560.0000000    0.3645822
325600.0000000    0.3689896
325640.0000000    0.3854270
325680.0000000    0.3882380
325720.0000000    0.3716100
325760.0000000    0.3800484
325800.0000000    0.4100896
325840.0000000    0.3637258
325880.0000000    0.3633494
325920.0000000    0.3761681
325960.0000000    0.3631407
326000.0000000    0.3489461
326040.0000000    0.3666682
326080.0000000    0.3898935
326120.0000000    0.3870754
326160.0000000    0.3758612
326200.0000000    0.3838611
326240.0000000    0.3987996
326280.0000000    0.3753770
326320.0000000    0.3691840
326360.0000000    0.3704755
326400.0000000    0.4016404
326440.0000000    0.3848934
326480.0000000    0.3742138
326520.0000000    0.3508812
326560.0000000    0.3839594
326600.0000000    0.3887345
326640.0000000    0.3924173
326680.0000000    0.4015265
326720.0000000    0.3873922
326760.0000000    0.4127068
326800.0000000    0.3771795
326840.0000000    0.3752890
326880.0000000    0.4108000
326920.0000000    0.3902952
326960.0000000    0.3752414
327000.0000000    0.3869787
327040.0000000    0.3817380
327080.0000000    0.3659520
327120.0000000    0.3714291
327160.0000000    0.3913840
327200.0000000    0.4257905
327240.0000000    0.3957317
327280.0000000    0.4159071
327320.0000000    0.4012063
327360.0000000    0.4219264
327400.0000000    0.3933261
327440.0000000    0.4208641
327480.0000000    0.4043469
327520.0000000    0.4077624
327560.0000000    0.4254892
327600.0000000    0.4128395
327640.0000000    0.4023665
327680.0000000    0.3927639
327720.0000000    0.4143021
327760.0000000    0.3921854
327800.0000000    0.4449393
327840.0000000    0.4252539
327880.0000000    0.4354050
327920.0000000    0.4379396
327960.0000000    0.4530437
328000.0000000    0.4347234
328040.0000000    0.4622718
328080.0000000    0.4553928
328120.0000000    0.4355178
328160.0000000    0.4274004
328200.0000000    0.4151541
328240.0000000    0.4256048
328280.0000000    0.4457895
328320.0000000    0.4578437
328360.0000000    0.4403333
328400.0000000    0.4051129
328440.0000000    0.4232268
328480.0000000    0.4387340
328520.0000000    0.4471885
328560.0000000    0.4385945
328600.0000000    0.4636012
328640.0000000    0.4247133
328680.0000000    0.4051569
328720.0000000    0.4196617
328760.0000000    0.4247649
328800.0000000    0.4414148
328840.0000000    0.4344144
328880.0000000    0.4306628
328920.0000000    0.4391964
328960.0000000    0.4683658
329000.0000000    0.4446118
329040.0000000    0.4336930
329080.0000000    0.4308159
329120.0000000    0.4124836
329160.0000000    0.4250925
329200.0000000    0.4342036
329240.0000000    0.4052500
329280.0000000    0.4174616
329320.0000000    0.4239677
329360.0000000    0.4491418
329400.0000000    0.4329486
329440.0000000    0.4320692
329480.0000000    0.4377182
329520.0000000    0.4282083
329560.0000000    0.4361521
329600.0000000    0.4285522
329640.0000000    0.4096688
329680.0000000    0.4137194
329720.0000000    0.4138207
329760.0000000    0.4359733
329800.0000000    0.4017261
329840.0000000    0.4094690
329880.0000000    0.4538028
329920.0000000    0.4264882
329960.0000000    0.4334845
330000.0000000    0.4137367
330040.0000000    0.3897079
330080.0000000    0.4215098
330120.0000000    0.4135975
330160.0000000    0.4257669
330200.0000000    0.4286384
330240.0000000    0.4216067
330280.0000000    0.4174527
330320.0000000    0.4356546
330360.0000000    0.4029333
330400.0000000    0.4051899
330440.0000000    0.4096796
330480.0000000    0.4305943
330520.0000000    0.4235532
330560.0000000    0.4341722
330600.0000000    0.4382550
330640.0000000    0.4040664
330680.0000000    0.3957892
330720.0000000    0.4138333
330760.0000000    0.4307515
330800.0000000    0.4521687
330840.0000000    0.4038396
330880.0000000    0.4326445
330920.0000000    0.4204057
330960.0000000    0.4055346
331000.0000000    0.4300099
331040.0000000    0.4378694
331080.0000000    0.4332241
331120.0000000    0.4189717
331160.0000000    0.4102941
331200.0000000    0.3825268
331240.0000000    0.3577204
331280.0000000    0.4059319
331320.0000000    0.3993880
331360.0000000    0.4107739
331400.0000000    0.3782674
331440.0000000    0.3813714
331480.0000000    0.4032204
331520.0000000    0.4291279
331560.0000000    0.4095928
331600.0000000    0.4195324
331640.0000000    0.4111986
331680.0000000    0.4247663
331720.0000000    0.4201206
331760.0000000    0.4203493
331800.0000000    0.3902998
331840.0000000    0.3975249
331880.0000000    0.3865514
331920.0000000    0.3935576
331960.0000000    0.4145867
332000.0000000    0.4094711
332040.0000000    0.4114363
332080.0000000    0.4037213
332120.0000000    0.4253307
332160.0000000    0.4169064
332200.0000000    0.4141729
332240.0000000    0.4280404
332280.0000000    0.3983376
332320.0000000    0.4146151
332360.0000000    0.4020091
332400.0000000    0.4130846
332440.0000000    0.4283542
332480.0000000    0.4493997
332520.0000000    0.4612451
332560.0000000    0.4459236
332600.0000000    0.4654164
332640.0000000    0.4402011
332680.0000000    0.4465851
332720.0000000    0.4617406
332760.0000000    0.4430670
332800.0000000    0.4507026
332840.0000000    0.4352708
332880.0000000    0.4415036
332920.0000000    0.4403712
332960.0000000    0.4424692
333000.0000000    0.4247386
333040.0000000    0.4225456
333080.0000000    0.4235454
333120.0000000    0.4311692
333160.0000000    0.4080621
333200.0000000    0.4486376
333240.0000000    0.4102656
333280.0000000    0.4203526
333320.0000000    0.4076176
333360.0000000    0.4009962
333400.0000000    0.3921679
333440.0000000    0.4012362
333480.0000000    0.4170899
333520.0000000    0.4209978
333560.0000000    0.3926559
333600.0000000    0.4094991
333640.0000000    0.3757386
333680.0000000    0.4194234
333720.0000000    0.4085276
333760.0000000    0.4074499
333800.0000000    0.4135253
333840.0000000    0.4205436
333880.0000000    0.4130547
333920.0000000    0.4064046
333960.0000000    0.4359628
334000.0000000    0.4324669
334040.0000000    0.4312611
334080.0000000    0.4297277
334120.0000000    0.4310467
334160.0000000    0.4167573
334200.0000000    0.4333051
334240.0000000    0.4280672
334280.0000000    0.4286263
334320.0000000    0.4142767
334360.0000000    0.4316446
334400.0000000    0.4387885
334440.0000000    0.4207554
334480.0000000    0.4172980
334520.0000000    0.4436022
334560.0000000    0.4409521
334600.0000000    0.4370361
334640.0000000    0.4296677
334680.0000000    0.4184180
334720.0000000    0.4223435
334760.0000000    0.4146872
334800.0000000    0.4196622
334840.0000000    0.4379862
334880.0000000    0.4587745
334920.0000000    0.4208643
334960.0000000    0.4436339
335000.0000000    0.4106315
335040.0000000    0.4195183
335080.0000000    0.4315321
335120.0000000    0.4097486
335160.0000000    0.4154370
335200.0000000    0.3936157
335240.0000000    0.4053547
335280.0000000    0.3837399
335320.0000000    0.3790181
335360.0000000    0.3820511
335400.0000000    0.4071835
335440.0000000    0.4236580
335480.0000000    0.4013194
335520.0000000    0.3975418
335560.0000000    0.4119606
335600.0000000    0.4011790
335640.0000000    0.3909426
335680.0000000    0.3715139
335720.0000000    0.3936254
335760.0000000    0.4078980
335800.0000000    0.3871806
335840.0000000    0.3688317
335880.0000000    0.3809512
335920.0000000    0.3955508
335960.0000000    0.3912871
336000.0000000    0.3864259
336040.0000000    0.4125705
336080.0000000    0.4026300
336120.0000000    0.3889885
336160.0000000    0.3980477
336200.0000000    0.3997328
336240.0000000    0.3980910
336280.0000000    0.4121431
336320.0000000    0.4049766
336360.0000000    0.3760485
336400.0000000    0.3858429
336440.0000000    0.3693659
336480.0000000    0.3629604
336520.0000000    0.3542151
336560.0000000    0.3595518
336600.0000000    0.3612923
336640.0000000    0.4024518
336680.0000000    0.3746950
336720.0000000    0.4195116
336760.0000000    0.3913679
336800.0000000    0.3856164
336840.0000000    0.3995050
336880.0000000    0.3915530
336920.0000000    0.4197651
336960.0000000    0.3860267
337000.0000000    0.3808429
337040.0000000    0.4002472
337080.0000000    0.3954470
337120.0000000    0.4020230
337160.0000000    0.3731167
337200.0000000    0.3622706
337240.0000000    0.3830381
337280.0000000    0.3406736
337320.0000000    0.3976045
337360.0000000    0.3649071
337400.0000000    0.3700304
337440.0000000    0.3857823
337480.0000000    0.3753851
337520.0000000    0.3876638
337560.0000000    0.3852834
337600.0000000    0.3984956
337640.0000000    0.4056801
337680.0000000    0.4222652
337720.0000000    0.4117142
337760.0000000    0.3959085
337800.0000000    0.4026601
337840.0000000    0.3984920
337880.0000000    0.3928074
337920.0000000    0.4025551
337960.0000000    0.3937021
338000.0000000    0.4146756
338040.0000000    0.4061846
338080.0000000    0.4113124
338120.0000000    0.4220785
338160.0000000    0.4109447
338200.0000000    0.3960002
338240.0000000    0.3697399
338280.0000000    0.3451376
338320.0000000    0.3614389
338360.0000000    0.3533347
338400.0000000    0.3638125
338440.0000000    0.3858346
338480.0000000    0.3683456
338520.0000000    0.3890789
338560.0000000    0.3839612
338600.0000000    0.3785160
338640.0000000    0.3708197
338680.0000000    0.3651214
338720.0000000    0.3801798
338760.0000000    0.3611245
338800.0000000    0.3871080
338840.0000000    0.3844761
338880.0000000    0.3772894
338920.0000000    0.3712685
338960.0000000    0.3729244
339000.0000000    0.3824865
339040.0000000    0.3902858
339080.0000000    0.3984431
339120.0000000    0.3971051
339160.0000000    0.3784758
339200.0000000    0.3608861
339240.0000000    0.3705321
339280.0000000    0.3829319
339320.0000000    0.3477806
339360.0000000    0.3468634
339400.0000000    0.3654894
339440.0000000    0.3845044
339480.0000000    0.3758949
339520.0000000    0.3761479
339560.0000000    0.3581389
339600.0000000    0.3796327
339640.0000000    0.3687608
339680.0000000    0.3727269
339720.0000000    0.3758950
339760.0000000    0.3994857
339800.0000000    0.3815123
339840.0000000    0.3717718
339880.0000000    0.3689655
339920.0000000    0.3757471
339960.0000000    0.3713466
340000.0000000    0.3808872
340040.0000000    0.3883907
340080.0000000    0.4024597
340120.0000000    0.3944721
340160.0000000    0.3879809
340200.0000000    0.3927545
340240.0000000    0.3997564
340280.0000000    0.4102680
340320.0000000    0.3915983
340360.0000000    0.4006557
340400.0000000    0.3889772
340440.0000000    0.3818474
340480.0000000    0.3989383
340520.0000000    0.3844158
340560.0000000    0.3817849
340600.0000000    0.4004011
340640.0000000    0.3874292
340680.0000000    0.3983078
340720.0000000    0.3890522
340760.0000000    0.3905118
340800.0000000    0.3930551
340840.0000000    0.3850671
340880.0000000    0.3780068
340920.0000000    0.4005796
340960.0000000    0.3965829
341000.0000000    0.3896045
341040.0000000    0.3774074
341080.0000000    0.3777302
341120.0000000    0.3907025
341160.0000000    0.4010614
341200.0000000    0.3752152
341240.0000000    0.3798064
341280.0000000    0.3850992
341320.0000000    0.3885584
341360.0000000    0.3915293
341400.0000000    0.3816590
341440.0000000    0.3514000
341480.0000000    0.3684826
341520.0000000    0.3898018
341560.0000000    0.3871693
341600.0000000    0.3794653
341640.0000000    0.3840050
341680.0000000    0.3780271
341720.0000000    0.3877662
341760.0000000    0.4066125
341800.0000000    0.3983233
341840.0000000    0.3748789
341880.0000000    0.4186504
341920.0000000    0.4262670
341960.0000000    0.4380451
342000.0000000    0.4001904
342040.0000000    0.3772127
342080.0000000    0.3747346
342120.0000000    0.3964231
342160.0000000    0.4072012
342200.0000000    0.4040526
342240.0000000    0.4080266
342280.0000000    0.4330041
342320.0000000    0.4060491
342360.0000000    0.4044542
342400.0000000    0.4213025
342440.0000000    0.4133029
342480.0000000    0.3765823
342520.0000000    0.3907019
342560.0000000    0.3771120
342600.0000000    0.3726652
342640.0000000    0.3400875
342680.0000000    0.3599409
342720.0000000    0.3866435
342760.0000000    0.4024884
342800.0000000    0.3547257
342840.0000000    0.3955474
342880.0000000    0.3982780
342920.0000000    0.3808447
342960.0000000    0.3873028
343000.0000000    0.4041519
343040.0000000    0.3859910
343080.0000000    0.3898633
343120.0000000    0.3891732
343160.0000000    0.4022307
343200.0000000    0.3928228
343240.0000000    0.3783675
343280.0000000    0.4127792
343320.0000000    0.3761711
343360.0000000    0.3881562
343400.0000000    0.4051782
343440.0000000    0.3895325
343480.0000000    0.3978103
343520.0000000    0.3722988
343560.0000000    0.4055895
343600.0000000    0.3933007
343640.0000000    0.3912444
343680.0000000    0.3853567
343720.0000000    0.3929994
343760.0000000    0.4186123
343800.0000000    0.3870171
343840.0000000    0.4043100
343880.0000000    0.3976707
343920.0000000    0.4115632
343960.0000000    0.4220123
344000.0000000    0.3994233
344040.0000000    0.4191568
344080.0000000    0.4324561
344120.0000000    0.4394055
344160.0000000    0.4539684
344200.0000000    0.4064997
344240.0000000    0.4175837
344280.0000000    0.4158897
344320.0000000    0.4135241
344360.0000000    0.3997191
344400.0000000    0.4147675
344440.0000000    0.4179067
344480.0000000    0.4220897
344520.0000000    0.4031419
344560.0000000    0.4242187
344600.0000000    0.4158617
344640.0000000    0.4514883
344680.0000000    0.4460716
344720.0000000    0.4329730
344760.0000000    0.4144917
344800.0000000    0.3956429
344840.0000000    0.4006219
344880.0000000    0.4170005
344920.0000000    0.4348743
344960.0000000    0.4110989
345000.0000000    0.3936677
345040.0000000    0.3995623
345080.0000000    0.4069528
345120.0000000    0.3879548
345160.0000000    0.3870380
345200.0000000    0.3741712
345240.0000000    0.3893878
345280.0000000    0.3998721
345320.0000000    0.4015242
345360.0000000    0.4250301
345400.0000000    0.4284575
345440.0000000    0.4044985
345480.0000000    0.4386140
345520.0000000    0.4150742
345560.0000000    0.4175644
345600.0000000    0.4308796
345640.0000000    0.3990606
345680.0000000    0.3707072
345720.0000000    0.3864332
345760.0000000    0.3981037
345800.0000000    0.4068870
345840.0000000    0.4096245
345880.0000000    0.4048710
345920.0000000    0.4064714
345960.0000000    0.4258715
346000.0000000    0.4006435
346040.0000000    0.4124179
346080.0000000    0.4105431
346120.0000000    0.4171623
346160.0000000    0.4114615
346200.0000000    0.4209855
346240.0000000    0.4231088
346280.0000000    0.4396381
346320.0000000    0.4425270
346360.0000000    0.4249794
346400.0000000    0.4378157
346440.0000000    0.4389754
346480.0000000    0.4426144
346520.0000000    0.4161819
346560.0000000    0.4279600
346600.0000000    0.4115947
346640.0000000    0.4200778
346680.0000000    0.3969007
346720.0000000    0.3859868
346760.0000000    0.3867855
346800.0000000    0.4120384
346840.0000000    0.4177423
346880.0000000    0.4428456
346920.0000000    0.4319201
346960.0000000    0.4145837
347000.0000000    0.4293538
347040.0000000    0.3971929
347080.0000000    0.4160403
347120.0000000    0.4256976
347160.0000000    0.4201547
347200.0000000    0.4161696
347240.0000000    0.3977223
347280.0000000    0.4339492
347320.0000000    0.3905493
347360.0000000    0.4191227
347400.0000000    0.4390212
347440.0000000    0.4311129
347480.0000000    0.4519145
347520.0000000    0.4359015
347560.0000000    0.4416132
347600.0000000    0.4455062
347640.0000000    0.4343353
347680.0000000    0.4212163
347720.0000000    0.4524672
347760.0000000    0.4330836
347800.0000000    0.4291535
347840.0000000    0.4287901
347880.0000000    0.4493250
347920.0000000    0.4747161
347960.0000000    0.4523375
348000.0000000    0.4405558
348040.0000000    0.4435080
348080.0000000    0.4452922
348120.0000000    0.4241533
348160.0000000    0.4269637
348200.0000000    0.4139343
348240.0000000    0.4002941
348280.0000000    0.4001727
348320.0000000    0.3926305
348360.0000000    0.4109819
348400.0000000    0.4147758
348440.0000000    0.4052249
348480.0000000    0.4057039
348520.0000000    0.4084040
348560.0000000    0.3730499
348600.0000000    0.3817800
348640.0000000    0.3660533
348680.0000000    0.3699226
348720.0000000    0.3955506
348760.0000000    0.3950276
348800.0000000    0.3995496
348840.0000000    0.3981403
348880.0000000    0.3958329
348920.0000000    0.4388138
348960.0000000    0.3946277
349000.0000000    0.3985159
349040.0000000    0.3954020
349080.0000000    0.3865575
349120.0000000    0.3993267
349160.0000000    0.3838389
349200.0000000    0.4103904
349240.0000000    0.4008473
349280.0000000    0.4239418
349320.0000000    0.4034661
349360.0000000    0.4008395
349400.0000000    0.4157344
349440.0000000    0.3886183
349480.0000000    0.3898151
349520.0000000    0.3871880
349560.0000000    0.3983009
349600.0000000    0.4075817
349640.0000000    0.4080701
349680.0000000    0.4078938
349720.0000000    0.3854732
349760.0000000    0.4067862
349800.0000000    0.4018952
349840.0000000    0.4038521
349880.0000000    0.3794685
349920.0000000    0.3595877
349960.0000000    0.3881826
350000.0000000    0.3866144
350040.0000000    0.3558852
350080.0000000    0.3856240
350120.0000000    0.3907906
350160.0000000    0.3661665
350200.0000000    0.3929978
350240.0000000    0.3711079
350280.0000000    0.4076117
350320.0000000    0.4113590
350360.0000000    0.3983043
350400.0000000    0.4116153
350440.0000000    0.3768491
350480.0000000    0.3751162
350520.0000000    0.3923541
350560.0000000    0.4003750
350600.0000000    0.3999860
350640.0000000    0.4022490
350680.0000000    0.3890481
350720.0000000    0.3902353
350760.0000000    0.3810352
350800.0000000    0.3919573
350840.0000000    0.4137305
350880.0000000    0.3991580
350920.0000000    0.3883649
350960.0000000    0.3899122
351000.0000000    0.3876234
351040.0000000    0.4072953
351080.0000000    0.4045968
351120.0000000    0.4041078
351160.0000000    0.3896545
351200.0000000    0.3892424
351240.0000000    0.4071515
351280.0000000    0.4073446
351320.0000000    0.3891065
351360.0000000    0.3863881
351400.0000000    0.3878370
351440.0000000    0.4063462
351480.0000000    0.3545448
351520.0000000    0.3820983
351560.0000000    0.3682043
351600.0000000    0.3917411
351640.0000000    0.4089560
351680.0000000    0.4029120
351720.0000000    0.3975031
351760.0000000    0.3679924
351800.0000000    0.3748359
351840.0000000    0.4051323
351880.0000000    0.3837073
351920.0000000    0.3673210
351960.0000000    0.3529545
352000.0000000    0.3685112
352040.0000000    0.3846296
352080.0000000    0.3633844
352120.0000000    0.3723885
352160.0000000    0.3770986
352200.0000000    0.3756519
352240.0000000    0.3577597
352280.0000000    0.3633754
352320.0000000    0.3648156
352360.0000000    0.3746771
352400.0000000    0.3600310
352440.0000000    0.3718796
352480.0000000    0.3709114
352520.0000000    0.3496090
352560.0000000    0.3643294
352600.0000000    0.3781284
352640.0000000    0.3659952
352680.0000000    0.3617157
352720.0000000    0.3450167
352760.0000000    0.3764254
352800.0000000    0.3702427
352840.0000000    0.3697486
352880.0000000    0.3699358
352920.0000000    0.3812388
352960.0000000    0.3810289
353000.0000000    0.3872124
353040.0000000    0.3930694
353080.0000000    0.3767931
353120.0000000    0.4067712
353160.0000000    0.4083663
353200.0000000    0.4080573
353240.0000000    0.3901107
353280.0000000    0.3867154
353320.0000000    0.4086594
353360.0000000    0.4059722
353400.0000000    0.3880429
353440.0000000    0.3793607
353480.0000000    0.3869365
353520.0000000    0.3970831
353560.0000000    0.3933478
353600.0000000    0.3847090
353640.0000000    0.3678476
353680.0000000    0.3783382
353720.0000000    0.3671534
353760.0000000    0.3664703
353800.0000000    0.3781461
353840.0000000    0.3944895
353880.0000000    0.4102932
353920.0000000    0.3797528
353960.0000000    0.3840227
354000.0000000    0.3795125
354040.0000000    0.3568189
354080.0000000    0.3864382
354120.0000000    0.3894733
354160.0000000    0.4167588
354200.0000000    0.4072416
354240.0000000    0.4023599
354280.0000000    0.3940142
354320.0000000    0.3843208
354360.0000000    0.4121048
354400.0000000    0.3977279
354440.0000000    0.3799796
354480.0000000    0.3671197
354520.0000000    0.3923503
354560.0000000    0.3839137
354600.0000000    0.3897360
354640.0000000    0.3984706
354680.0000000    0.4083861
354720.0000000    0.3837595
354760.0000000    0.4067831
354800.0000000    0.3981714
354840.0000000    0.3998969
354880.0000000    0.3806362
354920.0000000    0.3982315
354960.0000000    0.3994575
355000.0000000    0.3981358
355040.0000000    0.3792233
355080.0000000    0.4174685
355120.0000000    0.4001141
355160.0000000    0.3885866
355200.0000000    0.3772782
355240.0000000    0.3841078
355280.0000000    0.3897035
355320.0000000    0.3800459
355360.0000000    0.3455999
355400.0000000    0.3756936
355440.0000000    0.3839903
355480.0000000    0.3915659
355520.0000000    0.3694877
355560.0000000    0.3826591
355600.0000000    0.3713075
355640.0000000    0.3952107
355680.0000000    0.3733069
355720.0000000    0.3796385
355760.0000000    0.3961795
355800.0000000    0.3912430
355840.0000000    0.3927029
355880.0000000    0.3880044
355920.0000000    0.3768086
355960.0000000    0.3583001
356000.0000000    0.3620576
356040.0000000    0.3926184
356080.0000000    0.3747562
356120.0000000    0.3800616
356160.0000000    0.3804317
356200.0000000    0.3847505
356240.0000000    0.3721158
356280.0000000    0.3998038
356320.0000000    0.3794596
356360.0000000    0.3695420
356400.0000000    0.3845634
356440.0000000    0.3780660
356480.0000000    0.4112633
356520.0000000    0.4175871
356560.0000000    0.4153855
356600.0000000    0.4053777
356640.0000000    0.3897870
356680.0000000    0.4076798
356720.0000000    0.3746677
356760.0000000    0.3575034
356800.0000000    0.3693745
356840.0000000    0.3787805
356880.0000000    0.3531232
356920.0000000    0.3744315
356960.0000000    0.3415138
357000.0000000    0.3712505
357040.0000000    0.3811942
357080.0000000    0.4026765
357120.0000000    0.4279605
357160.0000000    0.4119543
357200.0000000    0.4100578
357240.0000000    0.4081847
357280.0000000    0.4091740
357320.0000000    0.3957437
357360.0000000    0.4005405
357400.0000000    0.4125940
357440.0000000    0.4068019
357480.0000000    0.4191511
357520.0000000    0.3910457
357560.0000000    0.4009542
357600.0000000    0.4062900
357640.0000000    0.4065492
357680.0000000    0.4065610
357720.0000000    0.4027576
357760.0000000    0.4154445
357800.0000000    0.3850467
357840.0000000    0.4058837
357880.0000000    0.4185740
357920.0000000    0.4181610
357960.0000000    0.4136930
358000.0000000    0.3954919
358040.0000000    0.3823999
358080.0000000    0.4284235
358120.0000000    0.3850750
358160.0000000    0.3724532
358200.0000000    0.3988012
358240.0000000    0.4015610
358280.0000000    0.4084389
358320.0000000    0.4076725
358360.0000000    0.3630015
358400.0000000    0.3688953
358440.0000000    0.4094280
358480.0000000    0.4007075
358520.0000000    0.4049841
358560.0000000    0.3933644
358600.0000000    0.3853674
358640.0000000    0.3774032
358680.0000000    0.3896173
358720.0000000    0.3863894
358760.0000000    0.3664085
358800.0000000    0.3824446
358840.0000000    0.3906853
358880.0000000    0.3793222
358920.0000000    0.3939712
358960.0000000    0.3931378
359000.0000000    0.3970769
359040.0000000    0.4082323
359080.0000000    0.4107692
359120.0000000    0.4029933
359160.0000000    0.4100930
359200.0000000    0.3850673
359240.0000000    0.4081667
359280.0000000    0.4200542
359320.0000000    0.3958069
359360.0000000    0.4021750
359400.0000000    0.3978032
359440.0000000    0.4134925
359480.0000000    0.3966835
359520.0000000    0.3828249
359560.0000000    0.3871996
359600.0000000    0.3687743
359640.0000000    0.4141434
359680.0000000    0.3903326
359720.0000000    0.3854333
359760.0000000    0.4116500
359800.0000000    0.4000563
359840.0000000    0.3701828
359880.0000000    0.3858382
359920.0000000    0.3755875
359960.0000000    0.3770758
360000.0000000    0.3832344
360040.0000000    0.3656176
360080.0000000    0.3825914
360120.0000000    0.3636562
360160.0000000    0.3783951
360200.0000000    0.3742754
360240.0000000    0.3884974
360280.0000000    0.3921562
360320.0000000    0.4029806
360360.0000000    0.3998527
360400.0000000    0.3946834
360440.0000000    0.4220140
360480.0000000    0.4226101
360520.0000000    0.3953346
360560.0000000    0.3841088
360600.0000000    0.4148807
360640.0000000    0.3870780
360680.0000000    0.4170354
360720.0000000    0.4095178
360760.0000000    0.4082966
360800.0000000    0.4182476
360840.0000000    0.4201701
360880.0000000    0.4135938
360920.0000000    0.4024385
360960.0000000    0.3986664
361000.0000000    0.3954867
361040.0000000    0.3977107
361080.0000000    0.4293577
361120.0000000    0.4186470
361160.0000000    0.4089851
361200.0000000    0.3895835
361240.0000000    0.4036300
361280.0000000    0.3962021
361320.0000000    0.3989292
361360.0000000    0.4057660
361400.0000000    0.4251706
361440.0000000    0.4080598
361480.0000000    0.4046678
361520.0000000    0.3881006
361560.0000000    0.3871525
361600.0000000    0.4004667
361640.0000000    0.4219671
361680.0000000    0.3941200
361720.0000000    0.4123980
361760.0000000    0.4115172
361800.0000000    0.4290666
361840.0000000    0.4257519
361880.0000000    0.4158175
361920.0000000    0.4334372
361960.0000000    0.3938843
362000.0000000    0.4014205
362040.0000000    0.4272721
362080.0000000    0.4370334
362120.0000000    0.4085962
362160.0000000    0.3926575
362200.0000000    0.4096838
362240.0000000    0.4180738
362280.0000000    0.4293474
362320.0000000    0.4163533
362360.0000000    0.4339242
362400.0000000    0.4179842
362440.0000000    0.4031512
362480.0000000    0.4262452
362520.0000000    0.4399925
362560.0000000    0.4402499
362600.0000000    0.4441609
362640.0000000    0.4240088
362680.0000000    0.4276953
362720.0000000    0.4114892
362760.0000000    0.4154137
362800.0000000    0.4229918
362840.0000000    0.4247670
362880.0000000    0.4305009
362920.0000000    0.4418173
362960.0000000    0.4136221
363000.0000000    0.4092907
363040.0000000    0.4288921
363080.0000000    0.4094495
363120.0000000    0.4116886
363160.0000000    0.4154133
363200.0000000    0.4373924
363240.0000000    0.4277982
363280.0000000    0.4125701
363320.0000000    0.4402924
363360.0000000    0.4292315
363400.0000000    0.4300380
363440.0000000    0.4265765
363480.0000000    0.4299951
363520.0000000    0.4507494
363560.0000000    0.4440905
363600.0000000    0.4181190
363640.0000000    0.4331164
363680.0000000    0.4299943
363720.0000000    0.4405293
363760.0000000    0.4088581
363800.0000000    0.4189111
363840.0000000    0.3885159
363880.0000000    0.4116634
363920.0000000    0.3997041
363960.0000000    0.4069751
364000.0000000    0.4352599
364040.0000000    0.4277444
364080.0000000    0.4271342
364120.0000000    0.3972534
364160.0000000    0.4145279
364200.0000000    0.4239229
364240.0000000    0.4397885
364280.0000000    0.4519322
364320.0000000    0.4500156
364360.0000000    0.4607453
364400.0000000    0.4264603
364440.0000000    0.4376335
364480.0000000    0.4332919
364520.0000000    0.4417231
364560.0000000    0.4146659
364600.0000000    0.4319596
364640.0000000    0.4155629
364680.0000000    0.3976043
364720.0000000    0.4077342
364760.0000000    0.4070918
364800.0000000    0.3956012
364840.0000000    0.4060235
364880.0000000    0.4143795
364920.0000000    0.3902502
364960.0000000    0.4306276
365000.0000000    0.3914492
365040.0000000    0.4165055
365080.0000000    0.4037792
365120.0000000    0.4109567
365160.0000000    0.4127912
365200.0000000    0.3882172
365240.0000000    0.4112865
365280.0000000    0.4095882
365320.0000000    0.3881167
365360.0000000    0.3710845
365400.0000000    0.3947164
365440.0000000    0.4037515
365480.0000000    0.4324311
365520.0000000    0.4194544
365560.0000000    0.4183441
365600.0000000    0.4092254
365640.0000000    0.3918066
365680.0000000    0.4011718
365720.0000000    0.3847745
365760.0000000    0.3997922
365800.0000000    0.3739569
365840.0000000    0.3746991
365880.0000000    0.3741448
365920.0000000    0.4029089
365960.0000000    0.3904289
366000.0000000    0.3724903
366040.0000000    0.3750429
366080.0000000    0.4160445
366120.0000000    0.4149240
366160.0000000    0.4168008
366200.0000000    0.4045832
366240.0000000    0.4279403
366280.0000000    0.4258145
366320.0000000    0.4249154
366360.0000000    0.4172627
366400.0000000    0.4058351
366440.0000000    0.4050834
366480.0000000    0.3981348
366520.0000000    0.4079090
366560.0000000    0.4243985
366600.0000000    0.4086559
366640.0000000    0.3953507
366680.0000000    0.4156663
366720.0000000    0.3910604
366760.0000000    0.4008176
366800.0000000    0.4028800
366840.0000000    0.3690976
366880.0000000    0.3786799
366920.0000000    0.3781002
366960.0000000    0.3802157
367000.0000000    0.4173111
367040.0000000    0.3901423
367080.0000000    0.3980656
367120.0000000    0.3959106
367160.0000000    0.3960292
367200.0000000    0.4122890
367240.0000000    0.3910347
367280.0000000    0.3966582
367320.0000000    0.4025081
367360.0000000    0.3884715
367400.0000000    0.3937027
367440.0000000    0.3735274
367480.0000000    0.4103078
367520.0000000    0.3795957
367560.0000000    0.3917140
367600.0000000    0.3878511
367640.0000000    0.4024401
367680.0000000    0.3994536
367720.0000000    0.3815299
367760.0000000    0.3765231
367800.0000000    0.3995928
367840.0000000    0.4084654
367880.0000000    0.3923607
367920.0000000    0.4097712
367960.0000000    0.4006978
368000.0000000    0.4089489
368040.0000000    0.3885878
368080.0000000    0.4038788
368120.0000000    0.3964872
368160.0000000    0.3825352
368200.0000000    0.4086486
368240.0000000    0.3991332
368280.0000000    0.3988988
368320.0000000    0.3978712
368360.0000000    0.3899209
368400.0000000    0.3882334
368440.0000000    0.3762898
368480.0000000    0.3899508
368520.0000000    0.3952634
368560.0000000    0.4179853
368600.0000000    0.4093465
368640.0000000    0.4122456
368680.0000000    0.4015492
368720.0000000    0.3849023
368760.0000000    0.3940689
368800.0000000    0.3747382
368840.0000000    0.4094388
368880.0000000    0.4067051
368920.0000000    0.3930965
368960.0000000    0.4196350
369000.0000000    0.4074349
369040.0000000    0.3790439
369080.0000000    0.3783970
369120.0000000    0.3933910
369160.0000000    0.3849483
369200.0000000    0.4075527
369240.0000000    0.3964050
369280.0000000    0.4105345
369320.0000000    0.4130177
369360.0000000    0.4053840
369400.0000000    0.4069559
369440.0000000    0.4119519
369480.0000000    0.4242642
369520.0000000    0.4208843
369560.0000000    0.4028940
369600.0000000    0.3983556
369640.0000000    0.3750186
369680.0000000    0.3797113
369720.0000000    0.3801394
369760.0000000    0.3880654
369800.0000000    0.4002530
369840.0000000    0.3932062
369880.0000000    0.3917740
369920.0000000    0.3810750
369960.0000000    0.3782445
370000.0000000    0.4032555
370040.0000000    0.3977648
370080.0000000    0.4042107
370120.0000000    0.3656480
370160.0000000    0.3956174
370200.0000000    0.3959825
370240.0000000    0.3790089
370280.0000000    0.3816416
370320.0000000    0.3873048
370360.0000000    0.3758184
370400.0000000    0.3875811
370440.0000000    0.3819067
370480.0000000    0.4045876
370520.0000000    0.4427032
370560.0000000    0.4172539
370600.0000000    0.4033979
370640.0000000    0.4235578
370680.0000000    0.4103993
370720.0000000    0.3786497
370760.0000000    0.3791077
370800.0000000    0.4021935
370840.0000000    0.3962364
370880.0000000    0.3711895
370920.0000000    0.3943501
370960.0000000    0.3886605
371000.0000000    0.3835019
371040.0000000    0.3959089
371080.0000000    0.4074016
371120.0000000    0.4279099
371160.0000000    0.4049534
371200.0000000    0.4316733
371240.0000000    0.4294822
371280.0000000    0.4062306
371320.0000000    0.3902058
371360.0000000    0.4031330
371400.0000000    0.4213295
371440.0000000    0.4280649
371480.0000000    0.4349494
371520.0000000    0.4122835
371560.0000000    0.4104771
371600.0000000    0.3883172
371640.0000000    0.4102747
371680.0000000    0.3888890
371720.0000000    0.3802065
371760.0000000    0.3472439
371800.0000000    0.4017503
371840.0000000    0.3848099
371880.0000000    0.3958358
371920.0000000    0.4419928
371960.0000000    0.4327109
372000.0000000    0.4313053
372040.0000000    0.4262802
372080.0000000    0.4085819
372120.0000000    0.4100842
372160.0000000    0.3924779
372200.0000000    0.4117665
372240.0000000    0.4189864
372280.0000000    0.4118253
372320.0000000    0.4098050
372360.0000000    0.4318990
372400.0000000    0.4446278
372440.0000000    0.4492957
372480.0000000    0.4398622
372520.0000000    0.4348842
372560.0000000    0.4263009
372600.0000000    0.4303687
372640.0000000    0.4247336
372680.0000000    0.4242106
372720.0000000    0.4254933
372760.0000000    0.4311109
372800.0000000    0.4140825
372840.0000000    0.4181572
372880.0000000    0.4402233
372920.0000000    0.4558600
372960.0000000    0.4383942
373000.0000000    0.4583943
373040.0000000    0.4485310
373080.0000000    0.4655673
373120.0000000    0.4477050
373160.0000000    0.4153658
373200.0000000    0.4054342
373240.0000000    0.4129922
373280.0000000    0.4026925
373320.0000000    0.4413242
373360.0000000    0.4252884
373400.0000000    0.4270101
373440.0000000    0.4282508
373480.0000000    0.4317954
373520.0000000    0.4145664
373560.0000000    0.4215261
373600.0000000    0.4139626
373640.0000000    0.4254325
373680.0000000    0.4305296
373720.0000000    0.4376790
373760.0000000    0.4028466
373800.0000000    0.4282522
373840.0000000    0.4105890
373880.0000000    0.4059843
373920.0000000    0.4378109
373960.0000000    0.4217941
374000.0000000    0.4522628
374040.0000000    0.4144713
374080.0000000    0.4038267
374120.0000000    0.4383408
374160.0000000    0.4236989
374200.0000000    0.4256890
374240.0000000    0.3996277
374280.0000000    0.4308936
374320.0000000    0.4338469
374360.0000000    0.4262646
374400.0000000    0.4326592
374440.0000000    0.4109150
374480.0000000    0.4114361
374520.0000000    0.4246981
374560.0000000    0.4298018
374600.0000000    0.3975937
374640.0000000    0.4251011
374680.0000000    0.4306993
374720.0000000    0.4168587
374760.0000000    0.4341000
374800.0000000    0.3964428
374840.0000000    0.4209051
374880.0000000    0.4242936
374920.0000000    0.4435230
374960.0000000    0.4466876
375000.0000000    0.4617434
375040.0000000    0.4392905
375080.0000000    0.4016050
375120.0000000    0.4188566
375160.0000000    0.4087939
375200.0000000    0.3733359
375240.0000000    0.3983588
375280.0000000    0.3989963
375320.0000000    0.3786406
375360.0000000    0.3836700
375400.0000000    0.4040613
375440.0000000    0.3897718
375480.0000000    0.4020861
375520.0000000    0.3967943
375560.0000000    0.3977307
375600.0000000    0.4089458
375640.0000000    0.3986432
375680.0000000    0.3939089
375720.0000000    0.3847570
375760.0000000    0.3818723
375800.0000000    0.3927369
375840.0000000    0.4306553
375880.0000000    0.4183479
375920.0000000    0.4015229
375960.0000000    0.3823738
376000.0000000    0.4116370
376040.0000000    0.4173191
376080.0000000    0.3999875
376120.0000000    0.4196971
376160.0000000    0.4132690
376200.0000000    0.4218458
376240.0000000    0.4148083
376280.0000000    0.4054570
376320.0000000    0.3964747
376360.0000000    0.4108741
376400.0000000    0.4074979
376440.0000000    0.4146543
376480.0000000    0.4077287
376520.0000000    0.4214825
376560.0000000    0.4161301
376600.0000000    0.4126243
376640.0000000    0.4095536
376680.0000000    0.4301208
376720.0000000    0.3975341
376760.0000000    0.3857682
376800.0000000    0.4073324
376840.0000000    0.3933040
376880.0000000    0.3885002
376920.0000000    0.3801621
376960.0000000    0.4011596
377000.0000000    0.4097862
377040.0000000    0.3676352
377080.0000000    0.3964821
377120.0000000    0.4193895
377160.0000000    0.4183693
377200.0000000    0.4361624
377240.0000000    0.3874842
377280.0000000    0.4002297
377320.0000000    0.4230830
377360.0000000    0.4228150
377400.0000000    0.4244505
377440.0000000    0.4168755
377480.0000000    0.4340885
377520.0000000    0.3858349
377560.0000000    0.3980385
377600.0000000    0.4169623
377640.0000000    0.4150955
377680.0000000    0.4037424
377720.0000000    0.4017707
377760.0000000    0.4200464
377800.0000000    0.4441252
377840.0000000    0.4110064
377880.0000000    0.4092120
377920.0000000    0.4125982
377960.0000000    0.4102078
378000.0000000    0.4134871
378040.0000000    0.3958858
378080.0000000    0.4362101
378120.0000000    0.4411553
378160.0000000    0.4529951
378200.0000000    0.4393541
378240.0000000    0.4425088
378280.0000000    0.4218605
378320.0000000    0.4335691
378360.0000000    0.4240004
378400.0000000    0.4260051
378440.0000000    0.4233753
378480.0000000    0.4240845
378520.0000000    0.4453775
378560.0000000    0.4490759
378600.0000000    0.4582583
378640.0000000    0.4272335
378680.0000000    0.4248903
378720.0000000    0.4303928
378760.0000000    0.4527773
378800.0000000    0.4484022
378840.0000000    0.4380537
378880.0000000    0.4307740
378920.0000000    0.4359822
378960.0000000    0.4429227
379000.0000000    0.4476787
379040.0000000    0.4399964
379080.0000000    0.4435743
379120.0000000    0.4429347
379160.0000000    0.4742220
379200.0000000    0.4690707
379240.0000000    0.4657635
379280.0000000    0.4497280
379320.0000000    0.4468755
379360.0000000    0.4458541
379400.0000000    0.4389443
379440.0000000    0.4348827
379480.0000000    0.4757389
379520.0000000    0.4259839
379560.0000000    0.4552834
379600.0000000    0.4559584
379640.0000000    0.4507006
379680.0000000    0.4442331
379720.0000000    0.4038546
379760.0000000    0.4128824
379800.0000000    0.4227299
379840.0000000    0.4227165
379880.0000000    0.4094165
379920.0000000    0.4104519
379960.0000000    0.4188228
380000.0000000    0.4082505
380040.0000000    0.4349537
380080.0000000    0.4150936
380120.0000000    0.4198156
380160.0000000    0.4190962
380200.0000000    0.4259988
380240.0000000    0.4521211
380280.0000000    0.4287657
380320.0000000    0.4358504
380360.0000000    0.4642324
380400.0000000    0.4505635
380440.0000000    0.4231969
380480.0000000    0.4557095
380520.0000000    0.4201342
380560.0000000    0.3917105
380600.0000000    0.4032469
380640.0000000    0.3982694
380680.0000000    0.4130407
380720.0000000    0.4184141
380760.0000000    0.4108026
380800.0000000    0.4143904
380840.0000000    0.4095650
380880.0000000    0.3856310
380920.0000000    0.4229579
380960.0000000    0.3971396
381000.0000000    0.4277217
381040.0000000    0.4369012
381080.0000000    0.4308998
381120.0000000    0.4507544
381160.0000000    0.4474749
381200.0000000    0.4320082
381240.0000000    0.4183948
381280.0000000    0.4345716
381320.0000000    0.4217850
381360.0000000    0.4176242
381400.0000000    0.4197528
381440.0000000    0.4356471
381480.0000000    0.4166187
381520.0000000    0.4373353
381560.0000000    0.4014924
381600.0000000    0.4073606
381640.0000000    0.4066621
381680.0000000    0.4185707
381720.0000000    0.4006136
381760.0000000    0.4320035
381800.0000000    0.4265945
381840.0000000    0.4369204
381880.0000000    0.4060666
381920.0000000    0.4280965
381960.0000000    0.4521194
382000.0000000    0.4405966
382040.0000000    0.4249553
382080.0000000    0.4557346
382120.0000000    0.4597701
382160.0000000    0.4687400
382200.0000000    0.4698910
382240.0000000    0.4800891
382280.0000000    0.4933514
382320.0000000    0.4553190
382360.0000000    0.4396802
382400.0000000    0.4343977
382440.0000000    0.4462080
382480.0000000    0.4326318
382520.0000000    0.4322983
382560.0000000    0.4623487
382600.0000000    0.4540631
382640.0000000    0.4762825
382680.0000000    0.4650953
382720.0000000    0.4494596
382760.0000000    0.4389592
382800.0000000    0.4187360
382840.0000000    0.4230808
382880.0000000    0.4334806
382920.0000000    0.4344832
382960.0000000    0.3960116
383000.0000000    0.4006648
383040.0000000    0.4192948
383080.0000000    0.4036846
383120.0000000    0.4183181
383160.0000000    0.4243430
383200.0000000    0.4118249
383240.0000000    0.4109156
383280.0000000    0.4001411
383320.0000000    0.4037885
383360.0000000    0.4184161
383400.0000000    0.4038315
383440.0000000    0.4177293
383480.0000000    0.4084229
383520.0000000    0.4290732
383560.0000000    0.4395605
383600.0000000    0.4349670
383640.0000000    0.4394299
383680.0000000    0.4193585
383720.0000000    0.4438522
383760.0000000    0.4246747
383800.0000000    0.4151856
383840.0000000    0.4080451
383880.0000000    0.4274285
383920.0000000    0.4316608
383960.0000000    0.4140714
384000.0000000    0.4265724
384040.0000000    0.4256506
384080.0000000    0.4240972
384120.0000000    0.4131060
384160.0000000    0.4040763
384200.0000000    0.4236744
384240.0000000    0.3876981
384280.0000000    0.4019888
384320.0000000    0.4020204
384360.0000000    0.3749643
384400.0000000    0.4058793
384440.0000000    0.4102820
384480.0000000    0.3900810
384520.0000000    0.3651052
384560.0000000    0.3787875
384600.0000000    0.3943003
384640.0000000    0.3753106
384680.0000000    0.3886001
384720.0000000    0.4048218
384760.0000000    0.4110830
384800.0000000    0.4073826
384840.0000000    0.3985011
384880.0000000    0.4445538
384920.0000000    0.4410228
384960.0000000    0.4248524
385000.0000000    0.4064111
385040.0000000    0.4148855
385080.0000000    0.3949186
385120.0000000    0.3899640
385160.0000000    0.3691969
385200.0000000    0.3956926
385240.0000000    0.4045623
385280.0000000    0.4152910
385320.0000000    0.3948311
385360.0000000    0.4118876
385400.0000000    0.3726873
385440.0000000    0.3801583
385480.0000000    0.4013628
385520.0000000    0.3940899
385560.0000000    0.3986038
385600.0000000    0.3989653
385640.0000000    0.4009722
385680.0000000    0.4031671
385720.0000000    0.4303398
385760.0000000    0.4429442
385800.0000000    0.4219078
385840.0000000    0.4379109
385880.0000000    0.4276768
385920.0000000    0.4257096
385960.0000000    0.4225016
386000.0000000    0.3856741
386040.0000000    0.3817425
386080.0000000    0.3856457
386120.0000000    0.4100859
386160.0000000    0.3892263
386200.0000000    0.3795753
386240.0000000    0.4105609
386280.0000000    0.4007895
386320.0000000    0.3860379
386360.0000000    0.4037141
386400.0000000    0.4066808
386440.0000000    0.4162207
386480.0000000    0.4086727
386520.0000000    0.3991519
386560.0000000    0.4006210
386600.0000000    0.4199212
386640.0000000    0.4188775
386680.0000000    0.4240867
386720.0000000    0.4295241
386760.0000000    0.4380630
386800.0000000    0.4440048
386840.0000000    0.4325591
386880.0000000    0.4090014
386920.0000000    0.4111496
386960.0000000    0.4128710
387000.0000000    0.4153170
387040.0000000    0.4366705
387080.0000000    0.4382113
387120.0000000    0.4633294
387160.0000000    0.4258691
387200.0000000    0.4250568
387240.0000000    0.4274323
387280.0000000    0.4016616
387320.0000000    0.3903564
387360.0000000    0.3856206
387400.0000000    0.3913452
387440.0000000    0.3958902
387480.0000000    0.4103526
387520.0000000    0.3936029
387560.0000000    0.3896294
387600.0000000    0.4061970
387640.0000000    0.4115944
387680.0000000    0.3850903
387720.0000000    0.4108231
387760.0000000    0.3989075
387800.0000000    0.3872485
387840.0000000    0.4017244
387880.0000000    0.4039462
387920.0000000    0.4034342
387960.0000000    0.3857892
388000.0000000    0.4152528
388040.0000000    0.4045564
388080.0000000    0.3907670
388120.0000000    0.3769928
388160.0000000    0.4116808
388200.0000000    0.4066897
388240.0000000    0.4032877
388280.0000000    0.3925125
388320.0000000    0.3881506
388360.0000000    0.3935955
388400.0000000    0.4072282
388440.0000000    0.4174061
388480.0000000    0.4174453
388520.0000000    0.4138994
388560.0000000    0.3814186
388600.0000000    0.3857935
388640.0000000    0.4049818
388680.0000000    0.3915091
388720.0000000    0.3796043
388760.0000000    0.3928828
388800.0000000    0.4225968
388840.0000000    0.4058867
388880.0000000    0.3873211
388920.0000000    0.4220682
388960.0000000    0.4000323
389000.0000000    0.4220021
389040.0000000    0.4459758
389080.0000000    0.4240352
389120.0000000    0.4249204
389160.0000000    0.4296087
389200.0000000    0.4126611
389240.0000000    0.4302659
389280.0000000    0.4323924
389320.0000000    0.4335698
389360.0000000    0.4121872
389400.0000000    0.4178700
389440.0000000    0.4172630
389480.0000000    0.4202574
389520.0000000    0.4334866
389560.0000000    0.4159070
389600.0000000    0.4349226
389640.0000000    0.4159209
389680.0000000    0.4412312
389720.0000000    0.4189505
389760.0000000    0.4227259
389800.0000000    0.4098762
389840.0000000    0.4288216
389880.0000000    0.3971552
389920.0000000    0.3918684
389960.0000000    0.4032228
390000.0000000    0.4179546
390040.0000000    0.4022507
390080.0000000    0.4092520
390120.0000000    0.4014018
390160.0000000    0.4061288
390200.0000000    0.3968962
390240.0000000    0.4058041
390280.0000000    0.4038189
390320.0000000    0.3902525
390360.0000000    0.4013229
390400.0000000    0.3931898
390440.0000000    0.3889067
390480.0000000    0.3753546
390520.0000000    0.3316341
390560.0000000    0.3454888
390600.0000000    0.3680057
390640.0000000    0.3834942
390680.0000000    0.3955876
390720.0000000    0.3850024
390760.0000000    0.3901628
390800.0000000    0.3954256
390840.0000000    0.3936877
390880.0000000    0.3982485
390920.0000000    0.3780498
390960.0000000    0.4027119
391000.0000000    0.4149978
391040.0000000    0.4189135
391080.0000000    0.4066984
391120.0000000    0.4304753
391160.0000000    0.4495911
391200.0000000    0.4184071
391240.0000000    0.4051279
391280.0000000    0.3989646
391320.0000000    0.3935875
391360.0000000    0.3996871
391400.0000000    0.4138817
391440.0000000    0.3711663
391480.0000000    0.3623010
391520.0000000    0.3940085
391560.0000000    0.3964440
391600.0000000    0.3994262
391640.0000000    0.3639504
391680.0000000    0.3729349
391720.0000000    0.3375468
391760.0000000    0.3406942
391800.0000000    0.3521694
391840.0000000    0.3758555
391880.0000000    0.3736665
391920.0000000    0.4017526
391960.0000000    0.3742432
392000.0000000    0.3818984
392040.0000000    0.3667297
392080.0000000    0.4297445
392120.0000000    0.4055807
392160.0000000    0.3947529
392200.0000000    0.3937546
392240.0000000    0.3822919
392280.0000000    0.3832781
392320.0000000    0.3932014
392360.0000000    0.3950873
392400.0000000    0.4087450
392440.0000000    0.4042229
392480.0000000    0.4090545
392520.0000000    0.4167580
392560.0000000    0.4157887
392600.0000000    0.3980827
392640.0000000    0.4335734
392680.0000000    0.4319475
392720.0000000    0.4252734
392760.0000000    0.4195181
392800.0000000    0.3955919
392840.0000000    0.3919120
392880.0000000    0.3822145
392920.0000000    0.3677379
392960.0000000    0.3716129
393000.0000000    0.3556212
393040.0000000    0.3796871
393080.0000000    0.3744643
393120.0000000    0.3722042
393160.0000000    0.3801806
393200.0000000    0.3557003
393240.0000000    0.3561890
393280.0000000    0.3736938
393320.0000000    0.3688944
393360.0000000    0.3918912
393400.0000000    0.3519036
393440.0000000    0.3563504
393480.0000000    0.3697132
393520.0000000    0.3476452
393560.0000000    0.3313607
393600.0000000    0.3598669
393640.0000000    0.3477798
393680.0000000    0.3527293
393720.0000000    0.3586378
393760.0000000    0.3653820
393800.0000000    0.3519239
393840.0000000    0.3626317
393880.0000000    0.3652544
393920.0000000    0.3873271
393960.0000000    0.4104975
394000.0000000    0.3984195
394040.0000000    0.3807813
394080.0000000    0.3699121
394120.0000000    0.3713543
394160.0000000    0.3661232
394200.0000000    0.3681015
394240.0000000    0.3693457
394280.0000000    0.3830924
394320.0000000    0.3801323
394360.0000000    0.3938295
394400.0000000    0.3958853
394440.0000000    0.4184921
394480.0000000    0.4290372
394520.0000000    0.4136883
394560.0000000    0.4187915
394600.0000000    0.3812550
394640.0000000    0.4078637
394680.0000000    0.3758321
394720.0000000    0.3522326
394760.0000000    0.3744949
394800.0000000    0.3660099
394840.0000000    0.3805906
394880.0000000    0.3592478
394920.0000000    0.3624301
394960.0000000    0.3663952
395000.0000000    0.3820429
395040.0000000    0.3857497
395080.0000000    0.3848539
395120.0000000    0.3871695
395160.0000000    0.4002700
395200.0000000    0.4140743
395240.0000000    0.4115923
395280.0000000    0.3952644
395320.0000000    0.4310177
395360.0000000    0.3931077
395400.0000000    0.3745101
395440.0000000    0.3884810
395480.0000000    0.3953902
395520.0000000    0.3894017
395560.0000000    0.3786048
395600.0000000    0.3623031
395640.0000000    0.3689675
395680.0000000    0.3786653
395720.0000000    0.3789180
395760.0000000    0.3612919
395800.0000000    0.4064753
395840.0000000    0.3728001
395880.0000000    0.3885894
395920.0000000    0.3693120
395960.0000000    0.3877081
396000.0000000    0.4043685
396040.0000000    0.4299875
396080.0000000    0.4320163
396120.0000000    0.4231969
396160.0000000    0.4317251
396200.0000000    0.4280421
396240.0000000    0.4052923
396280.0000000    0.4179434
396320.0000000    0.4151387
396360.0000000    0.4295646
396400.0000000    0.3827234
396440.0000000    0.4061139
396480.0000000    0.4356591
396520.0000000    0.4213811
396560.0000000    0.4098500
396600.0000000    0.4079878
396640.0000000    0.4123611
396680.0000000    0.4028646
396720.0000000    0.4023662
396760.0000000    0.3780016
396800.0000000    0.4048763
396840.0000000    0.4104949
396880.0000000    0.3926923
396920.0000000    0.3919038
396960.0000000    0.4036655
397000.0000000    0.4213669
397040.0000000    0.3967540
397080.0000000    0.3855965
397120.0000000    0.4039329
397160.0000000    0.4135330
397200.0000000    0.4570231
397240.0000000    0.4535037
397280.0000000    0.4439044
397320.0000000    0.4376975
397360.0000000    0.4584270
397400.0000000    0.4376421
397440.0000000    0.4271279
397480.0000000    0.4504580
397520.0000000    0.4299163
397560.0000000    0.4372429
397600.0000000    0.4195586
397640.0000000    0.4236533
397680.0000000    0.4207074
397720.0000000    0.4598015
397760.0000000    0.4546983
397800.0000000    0.4318160
397840.0000000    0.4422114
397880.0000000    0.4337904
397920.0000000    0.4113720
397960.0000000    0.4209976
398000.0000000    0.4049276
398040.0000000    0.4240082
398080.0000000    0.4175221
398120.0000000    0.4256719
398160.0000000    0.4167370
398200.0000000    0.4482523
398240.0000000    0.4163055
398280.0000000    0.3883170
398320.0000000    0.4028861
398360.0000000    0.3891171
398400.0000000    0.4020724
398440.0000000    0.3844928
398480.0000000    0.4099073
398520.0000000    0.4110009
398560.0000000    0.4067771
398600.0000000    0.4017222
398640.0000000    0.4108904
398680.0000000    0.3835159
398720.0000000    0.4003821
398760.0000000    0.3828036
398800.0000000    0.4079773
398840.0000000    0.3924955
398880.0000000    0.4082386
398920.0000000    0.4016210
398960.0000000    0.3824651
399000.0000000    0.3755257
399040.0000000    0.3635063
399080.0000000    0.3884896
399120.0000000    0.3815160
399160.0000000    0.3828705
399200.0000000    0.3773278
399240.0000000    0.3755400
399280.0000000    0.4039313
399320.0000000    0.3993058
399360.0000000    0.4058300
399400.0000000    0.3879838
399440.0000000    0.3868274
399480.0000000    0.3975814
399520.0000000    0.3812476
399560.0000000    0.3956935
399600.0000000    0.4027767
399640.0000000    0.3860434
399680.0000000    0.3879841
399720.0000000    0.3891610
399760.0000000    0.4036215
399800.0000000    0.3897580
399840.0000000    0.3891776
399880.0000000    0.4143466
399920.0000000    0.3837241
399960.0000000    0.3830194
400000.0000000    0.3993140
400040.0000000    0.3965178
400080.0000000    0.4121413
400120.0000000    0.4040132
400160.0000000    0.4093527
400200.0000000    0.4008429
400240.0000000    0.4192668
400280.0000000    0.4375991
400320.0000000    0.4333554
400360.0000000    0.4230324
400400.0000000    0.4069417
400440.0000000    0.4490690
400480.0000000    0.4516117
400520.0000000    0.4317940
400560.0000000    0.4353450
400600.0000000    0.4550025
400640.0000000    0.4122575
400680.0000000    0.4017006
400720.0000000    0.4173977
400760.0000000    0.3934187
400800.0000000    0.4004079
400840.0000000    0.3933596
400880.0000000    0.3938995
400920.0000000    0.3847392
400960.0000000    0.3915758
401000.0000000    0.3904653
401040.0000000    0.3977644
401080.0000000    0.3831579
401120.0000000    0.4035304
401160.0000000    0.4095945
401200.0000000    0.3969152
401240.0000000    0.3739629
401280.0000000    0.3981817
401320.0000000    0.3896142
401360.0000000    0.3925054
401400.0000000    0.3947254
401440.0000000    0.3932675
401480.0000000    0.4025887
401520.0000000    0.3838137
401560.0000000    0.3619154
401600.0000000    0.3982926
401640.0000000    0.3897060
401680.0000000    0.3806985
401720.0000000    0.3977236
401760.0000000    0.3966887
401800.0000000    0.3844537
401840.0000000    0.3773188
401880.0000000    0.3806689
401920.0000000    0.3951766
401960.0000000    0.3756645
402000.0000000    0.3853208
402040.0000000    0.4160782
402080.0000000    0.3964246
402120.0000000    0.3912051
402160.0000000    0.3727543
402200.0000000    0.4080848
402240.0000000    0.4060006
402280.0000000    0.3873345
402320.0000000    0.4154409
402360.0000000    0.4012160
402400.0000000    0.3857938
402440.0000000    0.4151782
402480.0000000    0.4207924
402520.0000000    0.4173695
402560.0000000    0.4219184
402600.0000000    0.4216151
402640.0000000    0.4366585
402680.0000000    0.4590959
402720.0000000    0.4529809
402760.0000000    0.4574965
402800.0000000    0.4520507
402840.0000000    0.4059680
402880.0000000    0.4525377
402920.0000000    0.4423940
402960.0000000    0.4219519
403000.0000000    0.4036947
403040.0000000    0.4200350
403080.0000000    0.4210587
403120.0000000    0.4122061
403160.0000000    0.4054669
403200.0000000    0.4071681
403240.0000000    0.4103231
403280.0000000    0.3973841
403320.0000000    0.4001326
403360.0000000    0.4108408
403400.0000000    0.3872403
403440.0000000    0.3937857
403480.0000000    0.4376804
403520.0000000    0.4010785
403560.0000000    0.4001279
403600.0000000    0.4062560
403640.0000000    0.3945203
403680.0000000    0.3880837
403720.0000000    0.4066452
403760.0000000    0.3970460
403800.0000000    0.4210866
403840.0000000    0.4313500
403880.0000000    0.4463229
403920.0000000    0.4124482
403960.0000000    0.4393150
404000.0000000    0.4261610
404040.0000000    0.4237532
404080.0000000    0.4747640
404120.0000000    0.4400981
404160.0000000    0.4332355
404200.0000000    0.4681966
404240.0000000    0.4436563
404280.0000000    0.4561004
404320.0000000    0.4576035
404360.0000000    0.4183884
404400.0000000    0.4235370
404440.0000000    0.4286086
404480.0000000    0.4217674
404520.0000000    0.4213013
404560.0000000    0.4241920
404600.0000000    0.4214382
404640.0000000    0.4348118
404680.0000000    0.4219563
404720.0000000    0.3919400
404760.0000000    0.3987603
404800.0000000    0.4154996
404840.0000000    0.4050312
404880.0000000    0.4415423
404920.0000000    0.4238437
404960.0000000    0.4548305
405000.0000000    0.4508772
405040.0000000    0.4466372
405080.0000000    0.4505693
405120.0000000    0.4525460
405160.0000000    0.4125310
405200.0000000    0.4071510
405240.0000000    0.4029950
405280.0000000    0.4078706
405320.0000000    0.4130980
405360.0000000    0.4130824
405400.0000000    0.3882871
405440.0000000    0.3895235
405480.0000000    0.4115984
405520.0000000    0.3666021
405560.0000000    0.4017425
405600.0000000    0.4139823
405640.0000000    0.4025642
405680.0000000    0.3919930
405720.0000000    0.3962353
405760.0000000    0.3924894
405800.0000000    0.3887318
405840.0000000    0.3825172
405880.0000000    0.3797146
405920.0000000    0.4244157
405960.0000000    0.4115614
406000.0000000    0.4171847
406040.0000000    0.3894111
406080.0000000    0.3984006
406120.0000000    0.3784013
406160.0000000    0.3971229
406200.0000000    0.3698229
406240.0000000    0.3887280
406280.0000000    0.3879482
406320.0000000    0.3855226
406360.0000000    0.3700670
406400.0000000    0.4139883
406440.0000000    0.4214397
406480.0000000    0.4613859
406520.0000000    0.4159440
406560.0000000    0.4256444
406600.0000000    0.4091530
406640.0000000    0.4129989
406680.0000000    0.3938997
406720.0000000    0.4123536
406760.0000000    0.3858518
406800.0000000    0.4005790
406840.0000000    0.3908310
406880.0000000    0.4353135
406920.0000000    0.4476168
406960.0000000    0.4550380
407000.0000000    0.4511948
407040.0000000    0.4206007
407080.0000000    0.4259622
407120.0000000    0.4508787
407160.0000000    0.4497612
407200.0000000    0.4593363
407240.0000000    0.4305711
407280.0000000    0.4313988
407320.0000000    0.4443584
407360.0000000    0.4415533
407400.0000000    0.4458434
407440.0000000    0.4170063
407480.0000000    0.4274135
407520.0000000    0.4272609
407560.0000000    0.4274631
407600.0000000    0.4471755
407640.0000000    0.4463892
407680.0000000    0.4231223
407720.0000000    0.4486741
407760.0000000    0.4333344
407800.0000000    0.4503719
407840.0000000    0.4268703
407880.0000000    0.4568356
407920.0000000    0.4243654
407960.0000000    0.4343184
408000.0000000    0.4447130
408040.0000000    0.4435114
408080.0000000    0.4616914
408120.0000000    0.4535871
408160.0000000    0.4868572
408200.0000000    0.4496631
408240.0000000    0.4630219
408280.0000000    0.4455653
408320.0000000    0.4516633
408360.0000000    0.4364127
408400.0000000    0.4468483
408440.0000000    0.4578460
408480.0000000    0.4191658
408520.0000000    0.4183843
408560.0000000    0.4174411
408600.0000000    0.3717675
408640.0000000    0.4241905
408680.0000000    0.4340451
408720.0000000    0.4385434
408760.0000000    0.4055676
408800.0000000    0.4414112
408840.0000000    0.4073896
408880.0000000    0.4130423
408920.0000000    0.3920262
408960.0000000    0.4036053
409000.0000000    0.4028620
409040.0000000    0.4151568
409080.0000000    0.4573149
409120.0000000    0.4386373
409160.0000000    0.4228084
409200.0000000    0.4240283
409240.0000000    0.4394084
409280.0000000    0.4141220
409320.0000000    0.4121599
409360.0000000    0.4358145
409400.0000000    0.4142582
409440.0000000    0.4289743
409480.0000000    0.4440508
409520.0000000    0.4205958
409560.0000000    0.4041259
409600.0000000    0.3957469
409640.0000000    0.3622556
409680.0000000    0.4064857
409720.0000000    0.4262113
409760.0000000    0.4237810
409800.0000000    0.4186225
409840.0000000    0.4131135
409880.0000000    0.4088077
409920.0000000    0.3980432
409960.0000000    0.4191785
410000.0000000    0.4134200
410040.0000000    0.4203205
410080.0000000    0.3969132
410120.0000000    0.3993400
410160.0000000    0.4056334
410200.0000000    0.4337486
410240.0000000    0.4285980
410280.0000000    0.4278176
410320.0000000    0.4392622
410360.0000000    0.4107850
410400.0000000    0.4099530
410440.0000000    0.3925673
410480.0000000    0.4086074
410520.0000000    0.4030812
410560.0000000    0.4044379
410600.0000000    0.4008604
410640.0000000    0.3781232
410680.0000000    0.4126954
410720.0000000    0.4054655
410760.0000000    0.4233848
410800.0000000    0.4078547
410840.0000000    0.4213161
410880.0000000    0.4210516
410920.0000000    0.4121793
410960.0000000    0.4169025
411000.0000000    0.3724172
411040.0000000    0.3901378
411080.0000000    0.3908690
411120.0000000    0.3681396
411160.0000000    0.4046270
411200.0000000    0.3937853
411240.0000000    0.4241564
411280.0000000    0.4320158
411320.0000000    0.4008595
411360.0000000    0.4395543
411400.0000000    0.4433857
411440.0000000    0.4033492
411480.0000000    0.4197904
411520.0000000    0.4238243
411560.0000000    0.4338692
411600.0000000    0.4322740
411640.0000000    0.4308190
411680.0000000    0.4108126
411720.0000000    0.4025393
411760.0000000    0.4101861
411800.0000000    0.3927485
411840.0000000    0.4149298
411880.0000000    0.4312485
411920.0000000    0.4113227
411960.0000000    0.4169872
412000.0000000    0.4030844
412040.0000000    0.4100428
412080.0000000    0.4089752
412120.0000000    0.4155437
412160.0000000    0.4027743
412200.0000000    0.4095007
412240.0000000    0.4315195
412280.0000000    0.4248847
412320.0000000    0.4190494
412360.0000000    0.4252661
412400.0000000    0.4325178
412440.0000000    0.3956360
412480.0000000    0.4007634
412520.0000000    0.4056940
412560.0000000    0.4218829
412600.0000000    0.4090204
412640.0000000    0.3903495
412680.0000000    0.4147995
412720.0000000    0.4070965
412760.0000000    0.4293098
412800.0000000    0.4086146
412840.0000000    0.3922488
412880.0000000    0.3981446
412920.0000000    0.4275830
412960.0000000    0.4133144
413000.0000000    0.4447649
413040.0000000    0.4391223
413080.0000000    0.4280181
413120.0000000    0.4413894
413160.0000000    0.4523910
413200.0000000    0.4300204
413240.0000000    0.4256160
413280.0000000    0.4293986
413320.0000000    0.4640857
413360.0000000    0.4661070
413400.0000000    0.4465836
413440.0000000    0.4519592
413480.0000000    0.4183221
413520.0000000    0.4397979
413560.0000000    0.4433222
413600.0000000    0.4212866
413640.0000000    0.4308640
413680.0000000    0.4447228
413720.0000000    0.4320057
413760.0000000    0.4077943
413800.0000000    0.4149100
413840.0000000    0.4297157
413880.0000000    0.4121906
413920.0000000    0.4214372
413960.0000000    0.4196593
414000.0000000    0.3981606
414040.0000000    0.3953053
414080.0000000    0.3904927
414120.0000000    0.3880102
414160.0000000    0.3749854
414200.0000000    0.3902947
414240.0000000    0.3845877
414280.0000000    0.3764944
414320.0000000    0.3583225
414360.0000000    0.3837841
414400.0000000    0.3912072
414440.0000000    0.3870144
414480.0000000    0.3787033
414520.0000000    0.4181135
414560.0000000    0.4118698
414600.0000000    0.4107621
414640.0000000    0.4178091
414680.0000000    0.4396120
414720.0000000    0.4183473
414760.0000000    0.4032799
414800.0000000    0.4034157
414840.0000000    0.3865201
414880.0000000    0.4223328
414920.0000000    0.4176553
414960.0000000    0.4542688
415000.0000000    0.4043793
415040.0000000    0.4091494
415080.0000000    0.3898793
415120.0000000    0.3753586
415160.0000000    0.3946842
415200.0000000    0.3806498
415240.0000000    0.3780063
415280.0000000    0.3928131
415320.0000000    0.4106022
415360.0000000    0.3999800
415400.0000000    0.3850718
415440.0000000    0.3990593
415480.0000000    0.3973922
415520.0000000    0.4109299
415560.0000000    0.4198597
415600.0000000    0.4034776
415640.0000000    0.4309068
415680.0000000    0.4335192
415720.0000000    0.4233887
415760.0000000    0.4437934
415800.0000000    0.4352294
415840.0000000    0.4470121
415880.0000000    0.4262893
415920.0000000    0.4068293
415960.0000000    0.3901480
416000.0000000    0.4098823
416040.0000000    0.4225667
416080.0000000    0.4304550
416120.0000000    0.4360842
416160.0000000    0.4346599
416200.0000000    0.4092200
416240.0000000    0.3791083
416280.0000000    0.4114262
416320.0000000    0.3977453
416360.0000000    0.4136125
416400.0000000    0.4154007
416440.0000000    0.3901639
416480.0000000    0.4149406
416520.0000000    0.4015854
416560.0000000    0.4169368
416600.0000000    0.4108601
416640.0000000    0.4111185
416680.0000000    0.4131047
416720.0000000    0.4121255
416760.0000000    0.3953446
416800.0000000    0.4141384
416840.0000000    0.4028669
416880.0000000    0.4148322
416920.0000000    0.4429461
416960.0000000    0.4154705
417000.0000000    0.4222178
417040.0000000    0.4020019
417080.0000000    0.4195309
417120.0000000    0.4297099
417160.0000000    0.4396407
417200.0000000    0.4218634
417240.0000000    0.3828370
417280.0000000    0.4101490
417320.0000000    0.4070018
417360.0000000    0.4169790
417400.0000000    0.4217064
417440.0000000    0.4266127
417480.0000000    0.4224670
417520.0000000    0.4359061
417560.0000000    0.4421265
417600.0000000    0.4273335
417640.0000000    0.4223456
417680.0000000    0.4398437
417720.0000000    0.4443190
417760.0000000    0.4149877
417800.0000000    0.4326054
417840.0000000    0.4450382
417880.0000000    0.4088421
417920.0000000    0.4313288
417960.0000000    0.4229379
418000.0000000    0.4175577
418040.0000000    0.4079963
418080.0000000    0.4167841
418120.0000000    0.4418280
418160.0000000    0.4459812
418200.0000000    0.4278399
418240.0000000    0.3830826
418280.0000000    0.4021227
418320.0000000    0.3898137
418360.0000000    0.3902852
418400.0000000    0.3948134
418440.0000000    0.3894259
418480.0000000    0.4163992
418520.0000000    0.3939289
418560.0000000    0.4026898
418600.0000000    0.3897499
418640.0000000    0.4005067
418680.0000000    0.3809789
418720.0000000    0.3906582
418760.0000000    0.3927814
418800.0000000    0.3794187
418840.0000000    0.3971698
418880.0000000    0.4017598
418920.0000000    0.3941203
418960.0000000    0.4154972
419000.0000000    0.3902499
419040.0000000    0.4558973
419080.0000000    0.4358577
419120.0000000    0.4140126
419160.0000000    0.4056190
419200.0000000    0.4010688
419240.0000000    0.4112692
419280.0000000    0.3899106
419320.0000000    0.3917797
419360.0000000    0.3944645
419400.0000000    0.4199902
419440.0000000    0.3910611
419480.0000000    0.4239310
419520.0000000    0.4122375
419560.0000000    0.4001539
419600.0000000    0.4545427
419640.0000000    0.4227970
419680.0000000    0.4251155
419720.0000000    0.4039199
419760.0000000    0.4060394
419800.0000000    0.4124744
419840.0000000    0.4170166
419880.0000000    0.4229834
419920.0000000    0.3931733
419960.0000000    0.3959336
420000.0000000    0.4131789
420040.0000000    0.4171316
420080.0000000    0.4198283
420120.0000000    0.3969769
420160.0000000    0.3965293
420200.0000000    0.4276045
420240.0000000    0.3967606
420280.0000000    0.4227892
420320.0000000    0.4119323
420360.0000000    0.4007813
420400.0000000    0.4107777
420440.0000000    0.4105572
420480.0000000    0.4136041
420520.0000000    0.4048387
420560.0000000    0.4127401
420600.0000000    0.4139046
420640.0000000    0.4109195
420680.0000000    0.4101795
420720.0000000    0.4069930
420760.0000000    0.4316458
420800.0000000    0.4213924
420840.0000000    0.4160532
420880.0000000    0.3892208
420920.0000000    0.3951171
420960.0000000    0.4265174
421000.0000000    0.4141754
421040.0000000    0.4226267
421080.0000000    0.4043651
421120.0000000    0.4406849
421160.0000000    0.4260595
421200.0000000    0.4224936
421240.0000000    0.4113405
421280.0000000    0.4081095
421320.0000000    0.3937723
421360.0000000    0.4068547
421400.0000000    0.3842527
421440.0000000    0.4024277
421480.0000000    0.4109265
421520.0000000    0.3713500
421560.0000000    0.4175600
421600.0000000    0.4152134
421640.0000000    0.4167208
421680.0000000    0.4443004
421720.0000000    0.4126927
421760.0000000    0.4100558
421800.0000000    0.4253009
421840.0000000    0.4161486
421880.0000000    0.4441031
421920.0000000    0.4127527
421960.0000000    0.4142438
422000.0000000    0.4029355
422040.0000000    0.4295995
422080.0000000    0.4132526
422120.0000000    0.4278292
422160.0000000    0.4064848
422200.0000000    0.3984016
422240.0000000    0.4315977
422280.0000000    0.4568369
422320.0000000    0.4377674
422360.0000000    0.4484937
422400.0000000    0.4446769
422440.0000000    0.4233627
422480.0000000    0.4034611
422520.0000000    0.4045539
422560.0000000    0.4108533
422600.0000000    0.4479139
422640.0000000    0.4263792
422680.0000000    0.4166021
422720.0000000    0.4113066
422760.0000000    0.4074996
422800.0000000    0.4043387
422840.0000000    0.4035383
422880.0000000    0.4301322
422920.0000000    0.4154833
422960.0000000    0.4085463
423000.0000000    0.3926944
423040.0000000    0.4022456
423080.0000000    0.4155845
423120.0000000    0.3943168
423160.0000000    0.4174907
423200.0000000    0.3877986
423240.0000000    0.4114363
423280.0000000    0.3904989
423320.0000000    0.4112072
423360.0000000    0.4538113
423400.0000000    0.4352127
423440.0000000    0.4326289
423480.0000000    0.4318634
423520.0000000    0.4127498
423560.0000000    0.4011851
423600.0000000    0.4224006
423640.0000000    0.4344542
423680.0000000    0.4145636
423720.0000000    0.3965484
423760.0000000    0.4191325
423800.0000000    0.4492636
423840.0000000    0.4476100
423880.0000000    0.4079276
423920.0000000    0.4279352
423960.0000000    0.4156729
424000.0000000    0.4180922
424040.0000000    0.4398763
424080.0000000    0.4316132
424120.0000000    0.4191049
424160.0000000    0.4134153
424200.0000000    0.4228482
424240.0000000    0.4000784
424280.0000000    0.4065560
424320.0000000    0.4145705
424360.0000000    0.4097765
424400.0000000    0.4261734
424440.0000000    0.4171780
424480.0000000    0.4056150
424520.0000000    0.4192683
424560.0000000    0.3878036
424600.0000000    0.3943537
424640.0000000    0.4177544
424680.0000000    0.4019663
424720.0000000    0.4246677
424760.0000000    0.3871830
424800.0000000    0.3759484
424840.0000000    0.3863015
424880.0000000    0.4275093
424920.0000000    0.4364862
424960.0000000    0.4193161
425000.0000000    0.4509687
425040.0000000    0.4515348
425080.0000000    0.4245969
425120.0000000    0.4203490
425160.0000000    0.4308084
425200.0000000    0.4308205
425240.0000000    0.4075482
425280.0000000    0.3919610
425320.0000000    0.4071627
425360.0000000    0.3976405
425400.0000000    0.3769524
425440.0000000    0.3698735
425480.0000000    0.3623056
425520.0000000    0.3795605
425560.0000000    0.3988512
425600.0000000    0.3950254
425640.0000000    0.4231700
425680.0000000    0.4306877
425720.0000000    0.4553981
425760.0000000    0.4229173
425800.0000000    0.4408576
425840.0000000    0.4491817
425880.0000000    0.4202630
425920.0000000    0.4268408
425960.0000000    0.4492283
426000.0000000    0.4235329
426040.0000000    0.4328524
426080.0000000    0.4237213
426120.0000000    0.4082194
426160.0000000    0.4016982
426200.0000000    0.4235477
426240.0000000    0.4151800
426280.0000000    0.4516790
426320.0000000    0.4363568
426360.0000000    0.4345750
426400.0000000    0.4494646
426440.0000000    0.4420480
426480.0000000    0.4491603
426520.0000000    0.4364431
426560.0000000    0.4533969
426600.0000000    0.4503824
426640.0000000    0.4589304
426680.0000000    0.4534471
426720.0000000    0.4851153
426760.0000000    0.4862398
426800.0000000    0.4550870
426840.0000000    0.4735449
426880.0000000    0.4477344
426920.0000000    0.4757122
426960.0000000    0.4343790
427000.0000000    0.4733346
427040.0000000    0.4284926
427080.0000000    0.4489982
427120.0000000    0.4468082
427160.0000000    0.4572094
427200.0000000    0.4746429
427240.0000000    0.4506506
427280.0000000    0.4725876
427320.0000000    0.4418787
427360.0000000    0.4460303
427400.0000000    0.4321577
427440.0000000    0.4456190
427480.0000000    0.4256625
427520.0000000    0.4303612
427560.0000000    0.4299738
427600.0000000    0.4308744
427640.0000000    0.4679622
427680.0000000    0.4334350
427720.0000000    0.4298015
427760.0000000    0.4285355
427800.0000000    0.4453845
427840.0000000    0.4300165
427880.0000000    0.4628955
427920.0000000    0.4586894
427960.0000000    0.4531009
428000.0000000    0.4485627
428040.0000000    0.4682167
428080.0000000    0.4485805
428120.0000000    0.4267609
428160.0000000    0.4278199
428200.0000000    0.4217770
428240.0000000    0.4090101
428280.0000000    0.4293877
428320.0000000    0.4298351
428360.0000000    0.3976479
428400.0000000    0.3979259
428440.0000000    0.4070605
428480.0000000    0.4012324
428520.0000000    0.4014792
428560.0000000    0.3957577
428600.0000000    0.4181184
428640.0000000    0.4530146
428680.0000000    0.4501539
428720.0000000    0.4286491
428760.0000000    0.4008486
428800.0000000    0.3865874
428840.0000000    0.3929797
428880.0000000    0.4175608
428920.0000000    0.4295018
428960.0000000    0.4302055
429000.0000000    0.4536201
429040.0000000    0.4492211
429080.0000000    0.4439369
429120.0000000    0.4278432
429160.0000000    0.4110620
429200.0000000    0.4204943
429240.0000000    0.4139011
429280.0000000    0.4349724
429320.0000000    0.4123653
429360.0000000    0.4033157
429400.0000000    0.4147290
429440.0000000    0.4124313
429480.0000000    0.4145681
429520.0000000    0.4144449
429560.0000000    0.4130478
429600.0000000    0.4207845
429640.0000000    0.4107159
429680.0000000    0.4047219
429720.0000000    0.3950522
429760.0000000    0.4032185
429800.0000000    0.4085885
429840.0000000    0.4131075
429880.0000000    0.4065131
429920.0000000    0.4065757
429960.0000000    0.3881819
430000.0000000    0.4100780
430040.0000000    0.4015194
430080.0000000    0.4244525
430120.0000000    0.4394115
430160.0000000    0.4205919
430200.0000000    0.4059674
430240.0000000    0.3993567
430280.0000000    0.4158387
430320.0000000    0.4304565
430360.0000000    0.4306310
430400.0000000    0.4100033
430440.0000000    0.3951629
430480.0000000    0.4162455
430520.0000000    0.4342002
430560.0000000    0.4278473
430600.0000000    0.4323457
430640.0000000    0.4127892
430680.0000000    0.4114034
430720.0000000    0.4211649
430760.0000000    0.4150310
430800.0000000    0.3850622
430840.0000000    0.4224392
430880.0000000    0.4109571
430920.0000000    0.4306027
430960.0000000    0.4288594
431000.0000000    0.4369618
431040.0000000    0.4372504
431080.0000000    0.4087558
431120.0000000    0.4091366
431160.0000000    0.4297656
431200.0000000    0.4482902
431240.0000000    0.4040699
431280.0000000    0.4228150
431320.0000000    0.4039325
431360.0000000    0.4000998
431400.0000000    0.3968539
431440.0000000    0.3643366
431480.0000000    0.3938994
431520.0000000    0.4044833
431560.0000000    0.4175642
431600.0000000    0.3691481
431640.0000000    0.3848972
431680.0000000    0.3783869
431720.0000000    0.3729089
431760.0000000    0.3969269
431800.0000000    0.3620753
431840.0000000    0.3718337
431880.0000000    0.3752736
431920.0000000    0.3761449
431960.0000000    0.3911945
432000.0000000    0.3793488
432040.0000000    0.3668162
432080.0000000    0.3970253
432120.0000000    0.3767459
432160.0000000    0.3704889
432200.0000000    0.3754089
432240.0000000    0.3709071
432280.0000000    0.4039458
432320.0000000    0.3880101
432360.0000000    0.3950681
432400.0000000    0.3919225
432440.0000000    0.3780603
432480.0000000    0.3859313
432520.0000000    0.3936407
432560.0000000    0.3982772
432600.0000000    0.3834924
432640.0000000    0.4057354
432680.0000000    0.3717686
432720.0000000    0.3684674
432760.0000000    0.3682235
432800.0000000    0.3722457
432840.0000000    0.3783698
432880.0000000    0.4014507
432920.0000000    0.3888299
432960.0000000    0.3808692
433000.0000000    0.3739351
433040.0000000    0.4048423
433080.0000000    0.4100856
433120.0000000    0.3824726
433160.0000000    0.3688912
433200.0000000    0.3861680
433240.0000000    0.3640237
433280.0000000    0.3905643
433320.0000000    0.3524213
433360.0000000    0.3462758
433400.0000000    0.3949247
433440.0000000    0.3732044
433480.0000000    0.3811951
433520.0000000    0.3863377
433560.0000000    0.3734334
433600.0000000    0.3840515
433640.0000000    0.3818277
433680.0000000    0.4045505
433720.0000000    0.3931128
433760.0000000    0.3762162
433800.0000000    0.3842890
433840.0000000    0.3995213
433880.0000000    0.3894310
433920.0000000    0.3891549
433960.0000000    0.4009540
434000.0000000    0.3715350
434040.0000000    0.3877997
434080.0000000    0.4216083
434120.0000000    0.3970076
434160.0000000    0.3843053
434200.0000000    0.3816602
434240.0000000    0.4029866
434280.0000000    0.3967819
434320.0000000    0.4073544
434360.0000000    0.3912901
434400.0000000    0.3745871
434440.0000000    0.3723886
434480.0000000    0.3900584
434520.0000000    0.4023535
434560.0000000    0.4005767
434600.0000000    0.4057387
434640.0000000    0.3918916
434680.0000000    0.4032015
434720.0000000    0.3864078
434760.0000000    0.4140526
434800.0000000    0.4142684
434840.0000000    0.4034227
434880.0000000    0.4169200
434920.0000000    0.4117765
434960.0000000    0.3808907
435000.0000000    0.4292014
435040.0000000    0.4422879
435080.0000000    0.4294962
435120.0000000    0.4436318
435160.0000000    0.4320756
435200.0000000    0.4265685
435240.0000000    0.3933257
435280.0000000    0.3963909
435320.0000000    0.3744445
435360.0000000    0.3900838
435400.0000000    0.4014491
435440.0000000    0.4030959
435480.0000000    0.4081278
435520.0000000    0.4047925
435560.0000000    0.4290989
435600.0000000    0.4089329
435640.0000000    0.3951524
435680.0000000    0.3979752
435720.0000000    0.4126176
435760.0000000    0.4053918
435800.0000000    0.4130470
435840.0000000    0.4006778
435880.0000000    0.3757834
435920.0000000    0.3829307
435960.0000000    0.3800710
436000.0000000    0.3778422
436040.0000000    0.3746818
436080.0000000    0.3984855
436120.0000000    0.3907990
436160.0000000    0.3966371
436200.0000000    0.4137035
436240.0000000    0.4195980
436280.0000000    0.4135333
436320.0000000    0.4082719
436360.0000000    0.3999699
436400.0000000    0.4059219
436440.0000000    0.4006245
436480.0000000    0.3875838
436520.0000000    0.3828045
436560.0000000    0.4127004
436600.0000000    0.3973152
436640.0000000    0.3900865
436680.0000000    0.3971570
436720.0000000    0.4035427
436760.0000000    0.3749039
436800.0000000    0.3814282
436840.0000000    0.3941015
436880.0000000    0.4004554
436920.0000000    0.3926758
436960.0000000    0.3925901
437000.0000000    0.3902801
437040.0000000    0.3987462
437080.0000000    0.3686672
437120.0000000    0.3792690
437160.0000000    0.3926901
437200.0000000    0.3709333
437240.0000000    0.3945932
437280.0000000    0.4023015
437320.0000000    0.4016601
437360.0000000    0.3942421
437400.0000000    0.3855077
437440.0000000    0.3892031
437480.0000000    0.3984552
437520.0000000    0.3869585
437560.0000000    0.3926625
437600.0000000    0.3939346
437640.0000000    0.3993423
437680.0000000    0.4077172
437720.0000000    0.3964495
437760.0000000    0.4117408
437800.0000000    0.4083216
437840.0000000    0.4000037
437880.0000000    0.4136685
437920.0000000    0.4028125
437960.0000000    0.3931454
438000.0000000    0.4089045
438040.0000000    0.4079589
438080.0000000    0.3981763
438120.0000000    0.4095751
438160.0000000    0.4271701
438200.0000000    0.4127376
438240.0000000    0.4131302
438280.0000000    0.4247755
438320.0000000    0.4013419
438360.0000000    0.4235778
438400.0000000    0.4126305
438440.0000000    0.4237775
438480.0000000    0.4132310
438520.0000000    0.4200158
438560.0000000    0.4210626
438600.0000000    0.4213001
438640.0000000    0.4028036
438680.0000000    0.4460323
438720.0000000    0.4397491
438760.0000000    0.4370167
438800.0000000    0.4073141
438840.0000000    0.4240550
438880.0000000    0.4130027
438920.0000000    0.3877696
438960.0000000    0.4165345
439000.0000000    0.4091311
439040.0000000    0.4224914
439080.0000000    0.4181656
439120.0000000    0.4326746
439160.0000000    0.4433927
439200.0000000    0.4272362
439240.0000000    0.4246674
439280.0000000    0.4512769
439320.0000000    0.4523038
439360.0000000    0.4373047
439400.0000000    0.4090782
439440.0000000    0.4153727
439480.0000000    0.4380051
439520.0000000    0.4021225
439560.0000000    0.4167264
439600.0000000    0.4253466
439640.0000000    0.4312247
439680.0000000    0.4315166
439720.0000000    0.4570892
439760.0000000    0.4492881
439800.0000000    0.4314932
439840.0000000    0.4294652
439880.0000000    0.4410737
439920.0000000    0.4129616
439960.0000000    0.4510843
440000.0000000    0.4566919
440040.0000000    0.4400632
440080.0000000    0.4581075
440120.0000000    0.4430874
440160.0000000    0.4156448
440200.0000000    0.4225163
440240.0000000    0.4350113
440280.0000000    0.4577033
440320.0000000    0.3989421
440360.0000000    0.4323229
440400.0000000    0.4275486
440440.0000000    0.4481927
440480.0000000    0.4089216
440520.0000000    0.4098765
440560.0000000    0.4460354
440600.0000000    0.4152144
440640.0000000    0.4255445
440680.0000000    0.4199648
440720.0000000    0.4262362
440760.0000000    0.4125165
440800.0000000    0.3916391
440840.0000000    0.3895617
440880.0000000    0.3909360
440920.0000000    0.3971116
440960.0000000    0.4304308
441000.0000000    0.4104050
441040.0000000    0.4243072
441080.0000000    0.3928711
441120.0000000    0.4037542
441160.0000000    0.4107694
441200.0000000    0.4163821
441240.0000000    0.4103836
441280.0000000    0.4401047
441320.0000000    0.4287358
441360.0000000    0.4350691
441400.0000000    0.4099454
441440.0000000    0.4089006
441480.0000000    0.4048381
441520.0000000    0.4204024
441560.0000000    0.4166125
441600.0000000    0.4025379
441640.0000000    0.4139919
441680.0000000    0.4056270
441720.0000000    0.4138304
441760.0000000    0.4125143
441800.0000000    0.4210825
441840.0000000    0.4114455
441880.0000000    0.4331301
441920.0000000    0.4256171
441960.0000000    0.4348591
442000.0000000    0.4424694
442040.0000000    0.4384379
442080.0000000    0.4370740
442120.0000000    0.4222608
442160.0000000    0.4348917
442200.0000000    0.4065154
442240.0000000    0.4503844
442280.0000000    0.4485063
442320.0000000    0.4450545
442360.0000000    0.4381392
442400.0000000    0.4365216
442440.0000000    0.4275167
442480.0000000    0.4460213
442520.0000000    0.4208999
442560.0000000    0.3972848
442600.0000000    0.4382350
442640.0000000    0.4172462
442680.0000000    0.3902962
442720.0000000    0.3931688
442760.0000000    0.3955124
442800.0000000    0.3748722
442840.0000000    0.3812350
442880.0000000    0.3826175
442920.0000000    0.4024959
442960.0000000    0.3864253
443000.0000000    0.3842308
443040.0000000    0.3927243
443080.0000000    0.3814571
443120.0000000    0.3620660
443160.0000000    0.3741496
443200.0000000    0.3800093
443240.0000000    0.3642614
443280.0000000    0.4008790
443320.0000000    0.3767422
443360.0000000    0.3860482
443400.0000000    0.4065007
443440.0000000    0.4046787
443480.0000000    0.3924393
443520.0000000    0.3892908
443560.0000000    0.3989087
443600.0000000    0.4049282
443640.0000000    0.4182699
443680.0000000    0.3924398
443720.0000000    0.4219386
443760.0000000    0.3922317
443800.0000000    0.4115199
443840.0000000    0.4009238
443880.0000000    0.4418849
443920.0000000    0.4422002
443960.0000000    0.4552254
444000.0000000    0.4418355
444040.0000000    0.4433880
444080.0000000    0.4318571
444120.0000000    0.4503375
444160.0000000    0.4441607
444200.0000000    0.4286124
444240.0000000    0.4249131
444280.0000000    0.4172122
444320.0000000    0.4157548
444360.0000000    0.4207845
444400.0000000    0.4044665
444440.0000000    0.4399454
444480.0000000    0.4217118
444520.0000000    0.4181433
444560.0000000    0.4247502
444600.0000000    0.4137914
444640.0000000    0.4390927
444680.0000000    0.4329551
444720.0000000    0.4298760
444760.0000000    0.4314421
444800.0000000    0.4210254
444840.0000000    0.4101669
444880.0000000    0.4474558
444920.0000000    0.4228798
444960.0000000    0.4337127
445000.0000000    0.3937094
445040.0000000    0.4043482
445080.0000000    0.3884974
445120.0000000    0.4156214
445160.0000000    0.4193790
445200.0000000    0.4001391
445240.0000000    0.4159022
445280.0000000    0.4042251
445320.0000000    0.3948211
445360.0000000    0.3970005
445400.0000000    0.4021221
445440.0000000    0.3952507
445480.0000000    0.4207926
445520.0000000    0.4158950
445560.0000000    0.4310340
445600.0000000    0.4107068
445640.0000000    0.4177057
445680.0000000    0.4153444
445720.0000000    0.4117242
445760.0000000    0.3941791
445800.0000000    0.3879231
445840.0000000    0.4030111
445880.0000000    0.3890124
445920.0000000    0.4142745
445960.0000000    0.4019153
446000.0000000    0.4070413
446040.0000000    0.4035244
446080.0000000    0.4109618
446120.0000000    0.4160016
446160.0000000    0.4139814
446200.0000000    0.4503672
446240.0000000    0.4338347
446280.0000000    0.4260324
446320.0000000    0.4194282
446360.0000000    0.4640805
446400.0000000    0.4150802
446440.0000000    0.4070831
446480.0000000    0.4070170
446520.0000000    0.4378557
446560.0000000    0.4213415
446600.0000000    0.3877794
446640.0000000    0.3941791
446680.0000000    0.4293394
446720.0000000    0.4316474
446760.0000000    0.3944008
446800.0000000    0.4269321
446840.0000000    0.4402822
446880.0000000    0.4055050
446920.0000000    0.3958674
446960.0000000    0.4107656
447000.0000000    0.4386414
447040.0000000    0.4249570
447080.0000000    0.4164828
447120.0000000    0.4059661
447160.0000000    0.4226541
447200.0000000    0.4117753
447240.0000000    0.4159720
447280.0000000    0.4090740
447320.0000000    0.4241994
447360.0000000    0.3939004
447400.0000000    0.4234982
447440.0000000    0.4357369
447480.0000000    0.4214771
447520.0000000    0.4059671
447560.0000000    0.4259397
447600.0000000    0.4199072
447640.0000000    0.4079687
447680.0000000    0.4266079
447720.0000000    0.4165643
447760.0000000    0.4101279
447800.0000000    0.4152085
447840.0000000    0.4279008
447880.0000000    0.4039173
447920.0000000    0.4497581
447960.0000000    0.4186345
448000.0000000    0.4230524
448040.0000000    0.4265524
448080.0000000    0.4208699
448120.0000000    0.4266944
448160.0000000    0.4399441
448200.0000000    0.4258537
448240.0000000    0.4175400
448280.0000000    0.4271485
448320.0000000    0.4653842
448360.0000000    0.4547583
448400.0000000    0.4616088
448440.0000000    0.4456856
448480.0000000    0.4603361
448520.0000000    0.4552382
448560.0000000    0.4334927
448600.0000000    0.3911917
448640.0000000    0.4458346
448680.0000000    0.4551254
448720.0000000    0.4225937
448760.0000000    0.4258327
448800.0000000    0.4279252
448840.0000000    0.4467179
448880.0000000    0.4440506
448920.0000000    0.4331790
448960.0000000    0.4169583
449000.0000000    0.4344426
449040.0000000    0.4136913
449080.0000000    0.4354568
449120.0000000    0.4171348
449160.0000000    0.4022912
449200.0000000    0.3921054
449240.0000000    0.4131591
449280.0000000    0.4119759
449320.0000000    0.4213081
449360.0000000    0.4052744
449400.0000000    0.4237677
449440.0000000    0.3847938
449480.0000000    0.4085241
449520.0000000    0.3915437
449560.0000000    0.4106555
449600.0000000    0.4295685
449640.0000000    0.4142533
449680.0000000    0.4550459
449720.0000000    0.4249215
449760.0000000    0.4355359
449800.0000000    0.4225221
449840.0000000    0.4278705
449880.0000000    0.4093941
449920.0000000    0.4105480
449960.0000000    0.4434283
450000.0000000    0.4267918
450040.0000000    0.3866532
450080.0000000    0.4619099
450120.0000000    0.4689531
450160.0000000    0.4044509
450200.0000000    0.4001767
450240.0000000    0.4023317
450280.0000000    0.4100510
450320.0000000    0.4298113
450360.0000000    0.3809272
450400.0000000    0.3987725
450440.0000000    0.4069163
450480.0000000    0.4164572
450520.0000000    0.4100174
450560.0000000    0.4151267
450600.0000000    0.4131412
450640.0000000    0.4294247
450680.0000000    0.4213316
450720.0000000    0.4154229
450760.0000000    0.4035855
450800.0000000    0.4108780
450840.0000000    0.4115105
450880.0000000    0.4505616
450920.0000000    0.4222004
450960.0000000    0.4164941
451000.0000000    0.4201815
451040.0000000    0.4172800
451080.0000000    0.4438669
451120.0000000    0.4152395
451160.0000000    0.4265297
451200.0000000    0.4244744
451240.0000000    0.4095241
451280.0000000    0.3894518
451320.0000000    0.3958910
451360.0000000    0.3889167
451400.0000000    0.3973721
451440.0000000    0.4216438
451480.0000000    0.4207857
451520.0000000    0.4150569
451560.0000000    0.4278923
451600.0000000    0.4020550
451640.0000000    0.4179361
451680.0000000    0.4194296
451720.0000000    0.4068157
451760.0000000    0.4305641
451800.0000000    0.4322874
451840.0000000    0.4402331
451880.0000000    0.4439960
451920.0000000    0.4539984
451960.0000000    0.4513680
452000.0000000    0.4407602
452040.0000000    0.4257500
452080.0000000    0.4295958
452120.0000000    0.4267274
452160.0000000    0.4216920
452200.0000000    0.4176248
452240.0000000    0.4033348
452280.0000000    0.3825146
452320.0000000    0.4066294
452360.0000000    0.3917074
452400.0000000    0.4264350
452440.0000000    0.4226349
452480.0000000    0.4042178
452520.0000000    0.4036210
452560.0000000    0.4067042
452600.0000000    0.4145339
452640.0000000    0.4361266
452680.0000000    0.4557268
452720.0000000    0.4396618
452760.0000000    0.4286323
452800.0000000    0.3996396
452840.0000000    0.3917322
452880.0000000    0.4164929
452920.0000000    0.4187167
452960.0000000    0.3857317
453000.0000000    0.3964370
453040.0000000    0.4086127
453080.0000000    0.4135738
453120.0000000    0.4047823
453160.0000000    0.4003386
453200.0000000    0.4083129
453240.0000000    0.4211212
453280.0000000    0.3854861
453320.0000000    0.4108769
453360.0000000    0.4172020
453400.0000000    0.4205232
453440.0000000    0.4109440
453480.0000000    0.4059355
453520.0000000    0.4233737
453560.0000000    0.4006222
453600.0000000    0.4157054
453640.0000000    0.4112472
453680.0000000    0.3892567
453720.0000000    0.4203654
453760.0000000    0.4333166
453800.0000000    0.4391098
453840.0000000    0.4434022
453880.0000000    0.4054897
453920.0000000    0.4125880
453960.0000000    0.4046747
454000.0000000    0.3886707
454040.0000000    0.4041481
454080.0000000    0.4400167
454120.0000000    0.4231086
454160.0000000    0.4186658
454200.0000000    0.4352449
454240.0000000    0.4100415
454280.0000000    0.4377864
454320.0000000    0.4349820
454360.0000000    0.4203799
454400.0000000    0.4025786
454440.0000000    0.4042052
454480.0000000    0.4409919
454520.0000000    0.4112654
454560.0000000    0.4174634
454600.0000000    0.4290725
454640.0000000    0.4066375
454680.0000000    0.3950919
454720.0000000    0.3905631
454760.0000000    0.4101675
454800.0000000    0.4136967
454840.0000000    0.3905605
454880.0000000    0.4009448
454920.0000000    0.3893160
454960.0000000    0.4180188
455000.0000000    0.4312906
455040.0000000    0.4233527
455080.0000000    0.4218556
455120.0000000    0.4158693
455160.0000000    0.3881771
455200.0000000    0.3945462
455240.0000000    0.3898483
455280.0000000    0.3958965
455320.0000000    0.4188981
455360.0000000    0.3989709
455400.0000000    0.3817086
455440.0000000    0.3903016
455480.0000000    0.3759672
455520.0000000    0.3722286
455560.0000000    0.3680536
455600.0000000    0.3780971
455640.0000000    0.3450737
455680.0000000    0.3746008
455720.0000000    0.3762762
455760.0000000    0.3972026
455800.0000000    0.4032137
455840.0000000    0.3800108
455880.0000000    0.3898677
455920.0000000    0.3984758
455960.0000000    0.3816245
456000.0000000    0.4067529
456040.0000000    0.4171896
456080.0000000    0.3972789
456120.0000000    0.3876404
456160.0000000    0.3746065
456200.0000000    0.3802580
456240.0000000    0.3745393
456280.0000000    0.3997105
456320.0000000    0.4084553
456360.0000000    0.4344937
456400.0000000    0.3968494
456440.0000000    0.4249775
456480.0000000    0.4222025
456520.0000000    0.4124022
456560.0000000    0.4202090
456600.0000000    0.4415045
456640.0000000    0.4177207
456680.0000000    0.4161435
456720.0000000    0.4338863
456760.0000000    0.4230132
456800.0000000    0.4328474
456840.0000000    0.4312572
456880.0000000    0.4107412
456920.0000000    0.4000286
456960.0000000    0.4069154
457000.0000000    0.4183236
457040.0000000    0.4014400
457080.0000000    0.3893970
457120.0000000    0.4117381
457160.0000000    0.3730907
457200.0000000    0.3945493
457240.0000000    0.4199523
457280.0000000    0.4219465
457320.0000000    0.4202020
457360.0000000    0.4325736
457400.0000000    0.4293542
457440.0000000    0.4121110
457480.0000000    0.4040951
457520.0000000    0.4214270
457560.0000000    0.4423621
457600.0000000    0.4349194
457640.0000000    0.4250830
457680.0000000    0.4318044
457720.0000000    0.4442835
457760.0000000    0.4428893
457800.0000000    0.4336631
457840.0000000    0.4347362
457880.0000000    0.4126923
457920.0000000    0.4039567
457960.0000000    0.4214507
458000.0000000    0.4331997
458040.0000000    0.4257806
458080.0000000    0.4171436
458120.0000000    0.4139577
458160.0000000    0.3901443
458200.0000000    0.4091451
458240.0000000    0.4027022
458280.0000000    0.4067671
458320.0000000    0.4282875
458360.0000000    0.4284229
458400.0000000    0.4058413
458440.0000000    0.3925606
458480.0000000    0.4182827
458520.0000000    0.4155934
458560.0000000    0.4055667
458600.0000000    0.4206352
458640.0000000    0.4204448
458680.0000000    0.4199788
458720.0000000    0.4050085
458760.0000000    0.3927888
458800.0000000    0.3681816
458840.0000000    0.4024609
458880.0000000    0.4024208
458920.0000000    0.4014851
458960.0000000    0.4047320
459000.0000000    0.4011252
459040.0000000    0.3851369
459080.0000000    0.4153397
459120.0000000    0.4134130
459160.0000000    0.3736480
459200.0000000    0.4180238
459240.0000000    0.4042017
459280.0000000    0.4111670
459320.0000000    0.4249786
459360.0000000    0.4298604
459400.0000000    0.4101445
459440.0000000    0.4131269
459480.0000000    0.3864589
459520.0000000    0.4326164
459560.0000000    0.4211340
459600.0000000    0.4416138
459640.0000000    0.4375187
459680.0000000    0.4044313
459720.0000000    0.3719053
459760.0000000    0.3901224
459800.0000000    0.4382308
459840.0000000    0.4103990
459880.0000000    0.4204656
459920.0000000    0.4093547
459960.0000000    0.4045407
460000.0000000    0.3980819
460040.0000000    0.4214222
460080.0000000    0.4037963
460120.0000000    0.4153872
460160.0000000    0.4038703
460200.0000000    0.4086489
460240.0000000    0.3884533
460280.0000000    0.3935461
460320.0000000    0.4036793
460360.0000000    0.4065039
460400.0000000    0.3934241
460440.0000000    0.3983765
460480.0000000    0.3926974
460520.0000000    0.3979304
460560.0000000    0.4335834
460600.0000000    0.3992051
460640.0000000    0.4246042
460680.0000000    0.3953785
460720.0000000    0.3897815
460760.0000000    0.4055793
460800.0000000    0.3969866
460840.0000000    0.3793814
460880.0000000    0.4080969
460920.0000000    0.3765943
460960.0000000    0.3968796
461000.0000000    0.4166084
461040.0000000    0.4326468
461080.0000000    0.4110396
461120.0000000    0.3922590
461160.0000000    0.3907560
461200.0000000    0.3944578
461240.0000000    0.3767913
461280.0000000    0.3817072
461320.0000000    0.3797114
461360.0000000    0.4066430
461400.0000000    0.4018491
461440.0000000    0.4313925
461480.0000000    0.4270691
461520.0000000    0.4459972
461560.0000000    0.4417231
461600.0000000    0.4330111
461640.0000000    0.4352661
461680.0000000    0.4011667
461720.0000000    0.3943457
461760.0000000    0.3833328
461800.0000000    0.3877079
461840.0000000    0.3667238
461880.0000000    0.3679360
461920.0000000    0.3820397
461960.0000000    0.3701850
462000.0000000    0.3646741
462040.0000000    0.3401701
462080.0000000    0.3701836
462120.0000000    0.4001905
462160.0000000    0.3926354
462200.0000000    0.4128072
462240.0000000    0.3572212
462280.0000000    0.3925621
462320.0000000    0.4117965
462360.0000000    0.3880879
462400.0000000    0.3925640
462440.0000000    0.4096441
462480.0000000    0.3976096
462520.0000000    0.3888322
462560.0000000    0.3741318
462600.0000000    0.3915801
462640.0000000    0.3708755
462680.0000000    0.3776261
462720.0000000    0.4169493
462760.0000000    0.3983888
462800.0000000    0.3996208
462840.0000000    0.4082915
462880.0000000    0.4048056
462920.0000000    0.4035328
462960.0000000    0.3971077
463000.0000000    0.4181539
463040.0000000    0.4038168
463080.0000000    0.4095340
463120.0000000    0.4070683
463160.0000000    0.4182410
463200.0000000    0.4102897
463240.0000000    0.4103986
463280.0000000    0.3898934
463320.0000000    0.4275858
463360.0000000    0.4343173
463400.0000000    0.4299216
463440.0000000    0.4481444
463480.0000000    0.4344181
463520.0000000    0.4210450
463560.0000000    0.4266832
463600.0000000    0.4512898
463640.0000000    0.4384725
463680.0000000    0.4158491
463720.0000000    0.3939694
463760.0000000    0.3968919
463800.0000000    0.3866583
463840.0000000    0.4066353
463880.0000000    0.4007527
463920.0000000    0.3912728
463960.0000000    0.3978035
464000.0000000    0.4075560
464040.0000000    0.4225433
464080.0000000    0.4082472
464120.0000000    0.4170713
464160.0000000    0.3874891
464200.0000000    0.4011647
464240.0000000    0.4010798
464280.0000000    0.4029982
464320.0000000    0.4065151
464360.0000000    0.3964310
464400.0000000    0.4051056
464440.0000000    0.4121138
464480.0000000    0.4221292
464520.0000000    0.3981511
464560.0000000    0.3791483
464600.0000000    0.3787245
464640.0000000    0.4007598
464680.0000000    0.4144391
464720.0000000    0.3946314
464760.0000000    0.3932950
464800.0000000    0.4016104
464840.0000000    0.4090934
464880.0000000    0.4318695
464920.0000000    0.3663654
464960.0000000    0.3710609
465000.0000000    0.3899643
465040.0000000    0.3755712
465080.0000000    0.3736714
465120.0000000    0.3768381
465160.0000000    0.4183606
465200.0000000    0.3720247
465240.0000000    0.3923739
465280.0000000    0.4095867
465320.0000000    0.3975004
465360.0000000    0.4061466
465400.0000000    0.4126211
465440.0000000    0.3920057
465480.0000000    0.3995171
465520.0000000    0.4116136
465560.0000000    0.4156457
465600.0000000    0.3959895
465640.0000000    0.4185002
465680.0000000    0.3945854
465720.0000000    0.4082227
465760.0000000    0.4070730
465800.0000000    0.3956870
465840.0000000    0.3938353
465880.0000000    0.3904923
465920.0000000    0.3785819
465960.0000000    0.3833811
466000.0000000    0.3863764
466040.0000000    0.3660515
466080.0000000    0.3968025
466120.0000000    0.3836337
466160.0000000    0.3849304
466200.0000000    0.4079363
466240.0000000    0.4356127
466280.0000000    0.4029687
466320.0000000    0.4075576
466360.0000000    0.4046592
466400.0000000    0.3909474
466440.0000000    0.4011729
466480.0000000    0.4134721
466520.0000000    0.4155856
466560.0000000    0.3769894
466600.0000000    0.4131582
466640.0000000    0.4145975
466680.0000000    0.4128107
466720.0000000    0.4295288
466760.0000000    0.3882159
466800.0000000    0.4133619
466840.0000000    0.3959448
466880.0000000    0.4285466
466920.0000000    0.4195488
466960.0000000    0.4288544
467000.0000000    0.4332581
467040.0000000    0.4524878
467080.0000000    0.4343119
467120.0000000    0.4260737
467160.0000000    0.4116941
467200.0000000    0.3845760
467240.0000000    0.3821519
467280.0000000    0.4006512
467320.0000000    0.4066395
467360.0000000    0.4445961
467400.0000000    0.4332798
467440.0000000    0.4384260
467480.0000000    0.4306781
467520.0000000    0.4196621
467560.0000000    0.4051305
467600.0000000    0.3953115
467640.0000000    0.4284015
467680.0000000    0.4224952
467720.0000000    0.4388460
467760.0000000    0.4363646
467800.0000000    0.4259260
467840.0000000    0.3916454
467880.0000000    0.4195136
467920.0000000    0.4055832
467960.0000000    0.4366398
468000.0000000    0.4268694
468040.0000000    0.4193632
468080.0000000    0.3825751
468120.0000000    0.4059059
468160.0000000    0.4027831
468200.0000000    0.3964283
468240.0000000    0.4511010
468280.0000000    0.4184917
468320.0000000    0.3728923
468360.0000000    0.3901201
468400.0000000    0.3652663
468440.0000000    0.3978111
468480.0000000    0.4065780
468520.0000000    0.3827268
468560.0000000    0.3980354
468600.0000000    0.3958456
468640.0000000    0.3865224
468680.0000000    0.3816170
468720.0000000    0.3915114
468760.0000000    0.3981481
468800.0000000    0.3773242
468840.0000000    0.3925677
468880.0000000    0.3691850
468920.0000000    0.3798259
468960.0000000    0.3894745
469000.0000000    0.3680573
469040.0000000    0.3689971
469080.0000000    0.3785979
469120.0000000    0.3818411
469160.0000000    0.3951228
469200.0000000    0.3809906
469240.0000000    0.3851832
469280.0000000    0.3544205
469320.0000000    0.3909495
469360.0000000    0.3925519
469400.0000000    0.3741339
469440.0000000    0.3595125
469480.0000000    0.3822693
469520.0000000    0.3953662
469560.0000000    0.3936693
469600.0000000    0.4326418
469640.0000000    0.4005338
469680.0000000    0.4158294
469720.0000000    0.4050082
469760.0000000    0.3865143
469800.0000000    0.3610225
469840.0000000    0.3731597
469880.0000000    0.3644459
469920.0000000    0.4045669
469960.0000000    0.4242599
470000.0000000    0.4269761
470040.0000000    0.4429491
470080.0000000    0.4269308
470120.0000000    0.4074286
470160.0000000    0.4319388
470200.0000000    0.4217632
470240.0000000    0.4034674
470280.0000000    0.4185196
470320.0000000    0.4355595
470360.0000000    0.4302491
470400.0000000    0.4162093
470440.0000000    0.4090543
470480.0000000    0.4078730
470520.0000000    0.4152147
470560.0000000    0.3958533
470600.0000000    0.4146023
470640.0000000    0.4260775
470680.0000000    0.4418714
470720.0000000    0.4207397
470760.0000000    0.4371389
470800.0000000    0.4145632
470840.0000000    0.4151574
470880.0000000    0.4506911
470920.0000000    0.4401498
470960.0000000    0.4044989
471000.0000000    0.4034374
471040.0000000    0.4260623
471080.0000000    0.4440863
471120.0000000    0.4367992
471160.0000000    0.4535996
471200.0000000    0.4407443
471240.0000000    0.4462129
471280.0000000    0.4314333
471320.0000000    0.4040264
471360.0000000    0.4139740
471400.0000000    0.4303679
471440.0000000    0.4130903
471480.0000000    0.4178765
471520.0000000    0.3810355
471560.0000000    0.3959505
471600.0000000    0.4083217
471640.0000000    0.3782067
471680.0000000    0.3856056
471720.0000000    0.4078184
471760.0000000    0.4198548
471800.0000000    0.3882483
471840.0000000    0.4007741
471880.0000000    0.3884082
471920.0000000    0.3975809
471960.0000000    0.3909780
472000.0000000    0.4009323
472040.0000000    0.3971511
472080.0000000    0.4048256
472120.0000000    0.4083051
472160.0000000    0.3967306
472200.0000000    0.4034635
472240.0000000    0.3749514
472280.0000000    0.3768512
472320.0000000    0.3849568
472360.0000000    0.3963193
472400.0000000    0.4263836
472440.0000000    0.4072092
472480.0000000    0.4088801
472520.0000000    0.3767059
472560.0000000    0.3978166
472600.0000000    0.3788980
472640.0000000    0.3833956
472680.0000000    0.3704292
472720.0000000    0.3562901
472760.0000000    0.3862022
472800.0000000    0.3844745
472840.0000000    0.3913828
472880.0000000    0.3835993
472920.0000000    0.3789177
472960.0000000    0.3893346
473000.0000000    0.3857634
473040.0000000    0.3993828
473080.0000000    0.3858737
473120.0000000    0.3912037
473160.0000000    0.3753684
473200.0000000    0.3855744
473240.0000000    0.3701647
473280.0000000    0.3901147
473320.0000000    0.3687015
473360.0000000    0.3957529
473400.0000000    0.3861704
473440.0000000    0.3894826
473480.0000000    0.3712357
473520.0000000    0.3736084
473560.0000000    0.3670222
473600.0000000    0.3959609
473640.0000000    0.3999938
473680.0000000    0.4043861
473720.0000000    0.4069759
473760.0000000    0.4092072
473800.0000000    0.3859021
473840.0000000    0.3755132
473880.0000000    0.3631764
473920.0000000    0.3720749
473960.0000000    0.3883418
474000.0000000    0.3990564
474040.0000000    0.3709414
474080.0000000    0.3566930
474120.0000000    0.3639559
474160.0000000    0.3622547
474200.0000000    0.3827485
474240.0000000    0.3374962
474280.0000000    0.3414111
474320.0000000    0.3577274
474360.0000000    0.3551957
474400.0000000    0.3745566
474440.0000000    0.3574513
474480.0000000    0.3596003
474520.0000000    0.3658289
474560.0000000    0.3717990
474600.0000000    0.3806249
474640.0000000    0.3756625
474680.0000000    0.3467488
474720.0000000    0.3555809
474760.0000000    0.3762303
474800.0000000    0.3625052
474840.0000000    0.4123426
474880.0000000    0.3822841
474920.0000000    0.3750767
474960.0000000    0.3963530
475000.0000000    0.4038068
475040.0000000    0.3907332
475080.0000000    0.3706593
475120.0000000    0.3969292
475160.0000000    0.3779902
475200.0000000    0.3943930
475240.0000000    0.3780843
475280.0000000    0.3689168
475320.0000000    0.3790386
475360.0000000    0.3628742
475400.0000000    0.3499047
475440.0000000    0.3818388
475480.0000000    0.3783178
475520.0000000    0.3784786
475560.0000000    0.3826115
475600.0000000    0.3612059
475640.0000000    0.3729177
475680.0000000    0.3679808
475720.0000000    0.3872817
475760.0000000    0.3624346
475800.0000000    0.3727271
475840.0000000    0.3770590
475880.0000000    0.3943077
475920.0000000    0.3842528
475960.0000000    0.3754018
476000.0000000    0.3922153
476040.0000000    0.3879956
476080.0000000    0.3727585
476120.0000000    0.4070743
476160.0000000    0.3882727
476200.0000000    0.3924423
476240.0000000    0.3999890
476280.0000000    0.3718551
476320.0000000    0.3731661
476360.0000000    0.3852064
476400.0000000    0.3994506
476440.0000000    0.3822527
476480.0000000    0.3935845
476520.0000000    0.3837495
476560.0000000    0.3870722
476600.0000000    0.3893690
476640.0000000    0.4001303
476680.0000000    0.4058513
476720.0000000    0.4077330
476760.0000000    0.3980268
476800.0000000    0.3983302
476840.0000000    0.3839502
476880.0000000    0.4097705
476920.0000000    0.3957674
476960.0000000    0.4104118
477000.0000000    0.4017279
477040.0000000    0.4215234
477080.0000000    0.4002013
477120.0000000    0.3984547
477160.0000000    0.3810000
477200.0000000    0.3759837
477240.0000000    0.3723857
477280.0000000    0.3835993
477320.0000000    0.4125640
477360.0000000    0.3994515
477400.0000000    0.3945850
477440.0000000    0.3763793
477480.0000000    0.3808778
477520.0000000    0.3819711
477560.0000000    0.3979489
477600.0000000    0.3655654
477640.0000000    0.3822431
477680.0000000    0.3751215
477720.0000000    0.3919802
477760.0000000    0.4031980
477800.0000000    0.3870345
477840.0000000    0.3587933
477880.0000000    0.3837142
477920.0000000    0.3571436
477960.0000000    0.3751795
478000.0000000    0.3718960
478040.0000000    0.3628152
478080.0000000    0.3761033
478120.0000000    0.3915629
478160.0000000    0.3719329
478200.0000000    0.3811789
478240.0000000    0.3820052
478280.0000000    0.4097499
478320.0000000    0.4098616
478360.0000000    0.4051411
478400.0000000    0.4095054
478440.0000000    0.3984509
478480.0000000    0.4134735
478520.0000000    0.4077665
478560.0000000    0.3751261
478600.0000000    0.3749815
478640.0000000    0.3932058
478680.0000000    0.3859640
478720.0000000    0.3390326
478760.0000000    0.3746286
478800.0000000    0.3768698
478840.0000000    0.3687785
478880.0000000    0.3791582
478920.0000000    0.3682353
478960.0000000    0.3762724
479000.0000000    0.3785612
479040.0000000    0.3744865
479080.0000000    0.3768691
479120.0000000    0.3927855
479160.0000000    0.3902696
479200.0000000    0.3834322
479240.0000000    0.3626119
479280.0000000    0.3741247
479320.0000000    0.3722451
479360.0000000    0.3610904
479400.0000000    0.3712799
479440.0000000    0.3624087
479480.0000000    0.3699575
479520.0000000    0.3469075
479560.0000000    0.3563496
479600.0000000    0.3422580
479640.0000000    0.3449896
479680.0000000    0.3550438
479720.0000000    0.3712903
479760.0000000    0.3603597
479800.0000000    0.3646523
479840.0000000    0.3537810
479880.0000000    0.3732486
479920.0000000    0.3719804
479960.0000000    0.3548248
480000.0000000    0.3619353
480040.0000000    0.3666234
480080.0000000    0.3713620
480120.0000000    0.3661938
480160.0000000    0.3659808
480200.0000000    0.3565743
480240.0000000    0.3560765
480280.0000000    0.3586307
480320.0000000    0.3672282
480360.0000000    0.3797159
480400.0000000    0.3590599
480440.0000000    0.3821759
480480.0000000    0.3878084
480520.0000000    0.3808208
480560.0000000    0.3628587
480600.0000000    0.3450639
480640.0000000    0.3798533
480680.0000000    0.3755524
480720.0000000    0.3743713
480760.0000000    0.3822216
480800.0000000    0.3615429
480840.0000000    0.3653353
480880.0000000    0.3817323
480920.0000000    0.3601619
480960.0000000    0.3669948
481000.0000000    0.3590447
481040.0000000    0.3481143
481080.0000000    0.3495346
481120.0000000    0.3497040
481160.0000000    0.3465827
481200.0000000    0.3414330
481240.0000000    0.3437899
481280.0000000    0.3336003
481320.0000000    0.3623356
481360.0000000    0.3625119
481400.0000000    0.3827717
481440.0000000    0.3678480
481480.0000000    0.3471137
481520.0000000    0.3761840
481560.0000000    0.3810662
481600.0000000    0.3701381
481640.0000000    0.3816064
481680.0000000    0.3535969
481720.0000000    0.3611551
481760.0000000    0.3659673
481800.0000000    0.3662614
481840.0000000    0.3726681
481880.0000000    0.3792983
481920.0000000    0.3936500
481960.0000000    0.3787545
482000.0000000    0.3483625
482040.0000000    0.3713184
482080.0000000    0.3754123
482120.0000000    0.3683449
482160.0000000    0.3652349
482200.0000000    0.3469941
482240.0000000    0.3610728
482280.0000000    0.3680628
482320.0000000    0.3688371
482360.0000000    0.3609298
482400.0000000    0.3738342
482440.0000000    0.3554792
482480.0000000    0.3443262
482520.0000000    0.3487138
482560.0000000    0.3681514
482600.0000000    0.3429204
482640.0000000    0.3408934
482680.0000000    0.3456015
482720.0000000    0.3600913
482760.0000000    0.3541619
482800.0000000    0.3660381
482840.0000000    0.3613549
482880.0000000    0.3838974
482920.0000000    0.3714678
482960.0000000    0.3700960
483000.0000000    0.3833284
483040.0000000    0.3714912
483080.0000000    0.3615841
483120.0000000    0.3941210
483160.0000000    0.3733818
483200.0000000    0.3779092
483240.0000000    0.3692820
483280.0000000    0.3547937
483320.0000000    0.3809032
483360.0000000    0.3581145
483400.0000000    0.3776081
483440.0000000    0.3825113
483480.0000000    0.3624154
483520.0000000    0.3755108
483560.0000000    0.3767216
483600.0000000    0.3626814
483640.0000000    0.3739665
483680.0000000    0.3743747
483720.0000000    0.3759005
483760.0000000    0.3922321
483800.0000000    0.3793392
483840.0000000    0.3504215
483880.0000000    0.3732904
483920.0000000    0.3707756
483960.0000000    0.3934641
484000.0000000    0.3861040
484040.0000000    0.3851599
484080.0000000    0.3547276
484120.0000000    0.3530877
484160.0000000    0.3660165
484200.0000000    0.3713199
484240.0000000    0.3559418
484280.0000000    0.3709625
484320.0000000    0.3840676
484360.0000000    0.3736677
484400.0000000    0.3498355
484440.0000000    0.3718781
484480.0000000    0.3741323
484520.0000000    0.3688873
484560.0000000    0.3663476
484600.0000000    0.3663594
484640.0000000    0.3769599
484680.0000000    0.3709498
484720.0000000    0.3757109
484760.0000000    0.3794430
484800.0000000    0.3720938
484840.0000000    0.4001074
484880.0000000    0.3604036
484920.0000000    0.3910126
484960.0000000    0.3839680
485000.0000000    0.3901093
485040.0000000    0.3666259
485080.0000000    0.3808502
485120.0000000    0.3705591
485160.0000000    0.3985499
485200.0000000    0.3849804
485240.0000000    0.3711933
485280.0000000    0.3591240
485320.0000000    0.3705406
485360.0000000    0.3750983
485400.0000000    0.3851339
485440.0000000    0.3824835
485480.0000000    0.3622623
485520.0000000    0.3472667
485560.0000000    0.3880086
485600.0000000    0.3776162
485640.0000000    0.3821316
485680.0000000    0.4071953
485720.0000000    0.3772916
485760.0000000    0.3333627
485800.0000000    0.3714049
485840.0000000    0.3820707
485880.0000000    0.4000193
485920.0000000    0.3921285
485960.0000000    0.3986000
486000.0000000    0.3819577
486040.0000000    0.3780229
486080.0000000    0.3815628
486120.0000000    0.3774622
486160.0000000    0.3817116
486200.0000000    0.3890158
486240.0000000    0.3639992
486280.0000000    0.3788581
486320.0000000    0.3622926
486360.0000000    0.3824463
486400.0000000    0.3910315
486440.0000000    0.3996023
486480.0000000    0.4101557
486520.0000000    0.4063759
486560.0000000    0.3709689
486600.0000000    0.3855645
486640.0000000    0.3880567
486680.0000000    0.3697760
486720.0000000    0.4054661
486760.0000000    0.4003220
486800.0000000    0.3856276
486840.0000000    0.3952693
486880.0000000    0.3768002
486920.0000000    0.3639353
486960.0000000    0.3689076
487000.0000000    0.3662299
487040.0000000    0.3627181
487080.0000000    0.3621138
487120.0000000    0.3745810
487160.0000000    0.3612050
487200.0000000    0.3757633
487240.0000000    0.3895105
487280.0000000    0.3983475
487320.0000000    0.4092967
487360.0000000    0.4068475
487400.0000000    0.4105064
487440.0000000    0.3967684
487480.0000000    0.4138041
487520.0000000    0.4308681
487560.0000000    0.3958412
487600.0000000    0.4051701
487640.0000000    0.4113363
487680.0000000    0.4273504
487720.0000000    0.3945297
487760.0000000    0.3909815
487800.0000000    0.3984811
487840.0000000    0.3798062
487880.0000000    0.3572322
487920.0000000    0.3768080
487960.0000000    0.3889298
488000.0000000    0.3773194
488040.0000000    0.3682787
488080.0000000    0.3860168
488120.0000000    0.3717921
488160.0000000    0.3851658
488200.0000000    0.3934477
488240.0000000    0.3883778
488280.0000000    0.4223308
488320.0000000    0.4126592
488360.0000000    0.3851786
488400.0000000    0.3930296
488440.0000000    0.3949364
488480.0000000    0.3970688
488520.0000000    0.3858747
488560.0000000    0.4022967
488600.0000000    0.3518425
488640.0000000    0.3809554
488680.0000000    0.3692212
488720.0000000    0.3564980
488760.0000000    0.3681043
488800.0000000    0.3668517
488840.0000000    0.3596383
488880.0000000    0.3450637
488920.0000000    0.3638684
488960.0000000    0.3839564
489000.0000000    0.3731426
489040.0000000    0.3790668
489080.0000000    0.3720052
489120.0000000    0.3812980
489160.0000000    0.3779522
489200.0000000    0.4000344
489240.0000000    0.3945789
489280.0000000    0.3602411
489320.0000000    0.3730290
489360.0000000    0.3642240
489400.0000000    0.3669331
489440.0000000    0.3878649
489480.0000000    0.3725292
489520.0000000    0.3525525
489560.0000000    0.3811049
489600.0000000    0.3780508
489640.0000000    0.3758012
489680.0000000    0.3605728
489720.0000000    0.3598621
489760.0000000    0.3845308
489800.0000000    0.3780714
489840.0000000    0.3947830
489880.0000000    0.4042361
489920.0000000    0.3967354
489960.0000000    0.4152705
490000.0000000    0.3971517
490040.0000000    0.4087439
490080.0000000    0.3998689
490120.0000000    0.3796101
490160.0000000    0.4045141
490200.0000000    0.4065514
490240.0000000    0.3876747
490280.0000000    0.3886268
490320.0000000    0.3816789
490360.0000000    0.3733227
490400.0000000    0.3764512
490440.0000000    0.3886400
490480.0000000    0.3919442
490520.0000000    0.3911843
490560.0000000    0.3970521
490600.0000000    0.3941393
490640.0000000    0.3952301
490680.0000000    0.3777467
490720.0000000    0.3795770
490760.0000000    0.4013724
490800.0000000    0.3765781
490840.0000000    0.3623255
490880.0000000    0.3688105
490920.0000000    0.3744829
490960.0000000    0.3690671
491000.0000000    0.3511621
491040.0000000    0.3478730
491080.0000000    0.3598892
491120.0000000    0.3702511
491160.0000000    0.3797264
491200.0000000    0.3619321
491240.0000000    0.3573102
491280.0000000    0.3611771
491320.0000000    0.3559309
491360.0000000    0.3428953
491400.0000000    0.3742565
491440.0000000    0.3678831
491480.0000000    0.3737616
491520.0000000    0.3908493
491560.0000000    0.3912882
491600.0000000    0.3716782
491640.0000000    0.3745562
491680.0000000    0.3704410
491720.0000000    0.3780405
491760.0000000    0.3433716
491800.0000000    0.3612483
491840.0000000    0.3757198
491880.0000000    0.3846251
491920.0000000    0.3671195
491960.0000000    0.3797564
492000.0000000    0.3823838
492040.0000000    0.3829165
492080.0000000    0.3975639
492120.0000000    0.3833781
492160.0000000    0.3746588
492200.0000000    0.3682655
492240.0000000    0.3603588
492280.0000000    0.4003491
492320.0000000    0.4122921
492360.0000000    0.3846863
492400.0000000    0.3853106
492440.0000000    0.3593864
492480.0000000    0.3597467
492520.0000000    0.3862091
492560.0000000    0.3762941
492600.0000000    0.4055409
492640.0000000    0.3888051
492680.0000000    0.4008256
492720.0000000    0.3886407
492760.0000000    0.3894608
492800.0000000    0.4043992
492840.0000000    0.3909329
492880.0000000    0.3655520
492920.0000000    0.3821142
492960.0000000    0.3721868
493000.0000000    0.3782813
493040.0000000    0.3826071
493080.0000000    0.3740093
493120.0000000    0.3825127
493160.0000000    0.3831359
493200.0000000    0.3663625
493240.0000000    0.3433151
493280.0000000    0.3800898
493320.0000000    0.3540796
493360.0000000    0.3616836
493400.0000000    0.3631393
493440.0000000    0.3782475
493480.0000000    0.3787968
493520.0000000    0.3745648
493560.0000000    0.3718218
493600.0000000    0.3927662
493640.0000000    0.3849088
493680.0000000    0.3917761
493720.0000000    0.3795975
493760.0000000    0.4007401
493800.0000000    0.3973419
493840.0000000    0.4176795
493880.0000000    0.4085515
493920.0000000    0.4021657
493960.0000000    0.3959050
494000.0000000    0.3780853
494040.0000000    0.3855209
494080.0000000    0.3771883
494120.0000000    0.3740721
494160.0000000    0.3688118
494200.0000000    0.3822182
494240.0000000    0.3952764
494280.0000000    0.3936863
494320.0000000    0.3903892
494360.0000000    0.3909275
494400.0000000    0.3888190
494440.0000000    0.4147873
494480.0000000    0.3849066
494520.0000000    0.4007950
494560.0000000    0.4083718
494600.0000000    0.3841200
494640.0000000    0.3815795
494680.0000000    0.4068256
494720.0000000    0.4103037
494760.0000000    0.3911408
494800.0000000    0.3793366
494840.0000000    0.3798039
494880.0000000    0.4041493
494920.0000000    0.3863112
494960.0000000    0.3862114
495000.0000000    0.3982538
495040.0000000    0.4207611
495080.0000000    0.4135849
495120.0000000    0.4077289
495160.0000000    0.4003583
495200.0000000    0.3957513
495240.0000000    0.4140672
495280.0000000    0.4060351
495320.0000000    0.4152971
495360.0000000    0.4196394
495400.0000000    0.4232317
495440.0000000    0.3996937
495480.0000000    0.4118438
495520.0000000    0.3929892
495560.0000000    0.4046370
495600.0000000    0.4000312
495640.0000000    0.3784610
495680.0000000    0.4155770
495720.0000000    0.3970037
495760.0000000    0.3753035
495800.0000000    0.4107489
495840.0000000    0.4118032
495880.0000000    0.4202473
495920.0000000    0.4035425
495960.0000000    0.4051595
496000.0000000    0.4200709
496040.0000000    0.4051220
496080.0000000    0.4100448
496120.0000000    0.3733648
496160.0000000    0.3945129
496200.0000000    0.3850110
496240.0000000    0.4179024
496280.0000000    0.4153982
496320.0000000    0.4123631
496360.0000000    0.3978428
496400.0000000    0.3755579
496440.0000000    0.4123665
496480.0000000    0.3951420
496520.0000000    0.4294656
496560.0000000    0.4113512
496600.0000000    0.4036924
496640.0000000    0.3756840
496680.0000000    0.3844421
496720.0000000    0.3733193
496760.0000000    0.3618105
496800.0000000    0.3789923
496840.0000000    0.3768462
496880.0000000    0.3845064
496920.0000000    0.3849343
496960.0000000    0.4037215
497000.0000000    0.3988661
497040.0000000    0.3999838
497080.0000000    0.3972054
497120.0000000    0.3939519
497160.0000000    0.3894138
497200.0000000    0.3923554
497240.0000000    0.3988559
497280.0000000    0.4123835
497320.0000000    0.4255031
497360.0000000    0.4319710
497400.0000000    0.4068912
497440.0000000    0.4151470
497480.0000000    0.4507887
497520.0000000    0.4405988
497560.0000000    0.4549001
497600.0000000    0.4368860
497640.0000000    0.4277790
497680.0000000    0.4087343
497720.0000000    0.4326330
497760.0000000    0.4275815
497800.0000000    0.3856310
497840.0000000    0.4171832
497880.0000000    0.4436323
497920.0000000    0.4272313
497960.0000000    0.4192009
498000.0000000    0.4106878
498040.0000000    0.3795609
498080.0000000    0.3750571
498120.0000000    0.3915187
498160.0000000    0.3995072
498200.0000000    0.3789844
498240.0000000    0.3736951
498280.0000000    0.3824868
498320.0000000    0.3860391
498360.0000000    0.3852743
498400.0000000    0.4011318
498440.0000000    0.4008487
498480.0000000    0.3970947
498520.0000000    0.3862063
498560.0000000    0.3943578
498600.0000000    0.3778174
498640.0000000    0.4025971
498680.0000000    0.4133610
498720.0000000    0.3920030
498760.0000000    0.4104630
498800.0000000    0.4164041
498840.0000000    0.4118829
498880.0000000    0.4203132
498920.0000000    0.4288817
498960.0000000    0.4159512
499000.0000000    0.4221736
499040.0000000    0.4117744
499080.0000000    0.4227750
499120.0000000    0.4183626
499160.0000000    0.4301206
499200.0000000    0.4467129
499240.0000000    0.4204865
499280.0000000    0.4134082
499320.0000000    0.4030350
499360.0000000    0.4130685
499400.0000000    0.4144936
499440.0000000    0.3924281
499480.0000000    0.4091583
499520.0000000    0.4103615
499560.0000000    0.4029544
499600.0000000    0.4172545
499640.0000000    0.3918920
499680.0000000    0.3835983
499720.0000000    0.3909281
499760.0000000    0.4046345
499800.0000000    0.4334813
499840.0000000    0.3996053
499880.0000000    0.4228582
499920.0000000    0.3880842
499960.0000000    0.3790932
500000.0000000    0.3878149
500040.0000000    0.3887739
500080.0000000    0.3919327
500120.0000000    0.4042233
500160.0000000    0.4296695
500200.0000000    0.4304976
500240.0000000    0.3967941
500280.0000000    0.3845154
500320.0000000    0.3897954
500360.0000000    0.4049233
500400.0000000    0.4097618
500440.0000000    0.4262218
500480.0000000    0.4244404
500520.0000000    0.4361029
500560.0000000    0.4111544
500600.0000000    0.3943013
500640.0000000    0.3897509
500680.0000000    0.4099810
500720.0000000    0.3851520
500760.0000000    0.4207630
500800.0000000    0.3889621
500840.0000000    0.3730471
500880.0000000    0.3943224
500920.0000000    0.4086343
500960.0000000    0.4000503
501000.0000000    0.3753173
501040.0000000    0.3931277
501080.0000000    0.4318775
501120.0000000    0.4434326
501160.0000000    0.4124017
501200.0000000    0.4102886
501240.0000000    0.3960361
501280.0000000    0.4037934
501320.0000000    0.4195857
501360.0000000    0.4105983
501400.0000000    0.4093867
501440.0000000    0.3927722
501480.0000000    0.3798563
501520.0000000    0.3851801
501560.0000000    0.3813348
501600.0000000    0.3845444
501640.0000000    0.3798048
501680.0000000    0.3747090
501720.0000000    0.3949586
501760.0000000    0.4240080
501800.0000000    0.4175147
501840.0000000    0.4345899
501880.0000000    0.4164570
501920.0000000    0.4001899
501960.0000000    0.4254295
502000.0000000    0.4200921
502040.0000000    0.4327288
502080.0000000    0.4498256
502120.0000000    0.4348569
502160.0000000    0.4442314
502200.0000000    0.4228289
502240.0000000    0.4355944
502280.0000000    0.4449717
502320.0000000    0.4425810
502360.0000000    0.4262785
502400.0000000    0.4504527
502440.0000000    0.4317838
502480.0000000    0.4176449
502520.0000000    0.4198174
502560.0000000    0.4236463
502600.0000000    0.4230870
502640.0000000    0.4115512
502680.0000000    0.4314039
502720.0000000    0.4078965
502760.0000000    0.4434899
502800.0000000    0.4351513
502840.0000000    0.4377875
502880.0000000    0.4254663
502920.0000000    0.3748462
502960.0000000    0.3908091
503000.0000000    0.4302614
503040.0000000    0.4209180
503080.0000000    0.4261765
503120.0000000    0.4116102
503160.0000000    0.3823397
503200.0000000    0.4041127
503240.0000000    0.4198400
503280.0000000    0.4218062
503320.0000000    0.4344880
503360.0000000    0.4112585
503400.0000000    0.4069571
503440.0000000    0.3960735
503480.0000000    0.4135000
503520.0000000    0.4003339
503560.0000000    0.3881375
503600.0000000    0.3932420
503640.0000000    0.3816455
503680.0000000    0.3912982
503720.0000000    0.4261373
503760.0000000    0.3809055
503800.0000000    0.4097670
503840.0000000    0.3896863
503880.0000000    0.3756779
503920.0000000    0.3927802
503960.0000000    0.4148206
504000.0000000    0.4152377
504040.0000000    0.4280824
504080.0000000    0.4190696
504120.0000000    0.3952275
504160.0000000    0.4212447
504200.0000000    0.4197079
504240.0000000    0.4440046
504280.0000000    0.4468124
504320.0000000    0.4281043
504360.0000000    0.4515781
504400.0000000    0.4372453
504440.0000000    0.4475726
504480.0000000    0.4389861
504520.0000000    0.4249155
504560.0000000    0.4399176
504600.0000000    0.4212682
504640.0000000    0.4340495
504680.0000000    0.4266255
504720.0000000    0.4126281
504760.0000000    0.4434108
504800.0000000    0.4223273
504840.0000000    0.4287892
504880.0000000    0.4208015
504920.0000000    0.4511288
504960.0000000    0.4262031
505000.0000000    0.4457177
505040.0000000    0.4082655
505080.0000000    0.4023332
505120.0000000    0.4158046
505160.0000000    0.3903404
505200.0000000    0.4101986
505240.0000000    0.4180184
505280.0000000    0.4177878
505320.0000000    0.3967731
505360.0000000    0.4475800
505400.0000000    0.4262798
505440.0000000    0.4278334
505480.0000000    0.4200058
505520.0000000    0.4097318
505560.0000000    0.4026962
505600.0000000    0.3881855
505640.0000000    0.3722777
505680.0000000    0.3849101
505720.0000000    0.3690563
505760.0000000    0.3724246
505800.0000000    0.3817667
505840.0000000    0.3795915
505880.0000000    0.3567531
505920.0000000    0.3630340
505960.0000000    0.3658593
506000.0000000    0.3868679
506040.0000000    0.3807108
506080.0000000    0.3570392
506120.0000000    0.3483780
506160.0000000    0.3619847
506200.0000000    0.3393610
506240.0000000    0.3396552
506280.0000000    0.3418063
506320.0000000    0.3579093
506360.0000000    0.3510040
506400.0000000    0.3633971
506440.0000000    0.3510683
506480.0000000    0.3580529
506520.0000000    0.3488396
506560.0000000    0.3620249
506600.0000000    0.3527785
506640.0000000    0.3177900
506680.0000000    0.3472836
506720.0000000    0.3497430
506760.0000000    0.3383487
506800.0000000    0.3616478
506840.0000000    0.3679105
506880.0000000    0.3424715
506920.0000000    0.3366205
506960.0000000    0.3448778
507000.0000000    0.3421184
507040.0000000    0.3475623
507080.0000000    0.3476619
507120.0000000    0.3594050
507160.0000000    0.3714699
507200.0000000    0.3646329
507240.0000000    0.3530340
507280.0000000    0.3288149
507320.0000000    0.3833724
507360.0000000    0.3883094
507400.0000000    0.3874390
507440.0000000    0.3865761
507480.0000000    0.3777651
507520.0000000    0.3688410
507560.0000000    0.3700139
507600.0000000    0.3655905
507640.0000000    0.3797192
507680.0000000    0.3708470
507720.0000000    0.3762720
507760.0000000    0.3964084
507800.0000000    0.3899189
507840.0000000    0.3909848
507880.0000000    0.3846345
507920.0000000    0.3947365
507960.0000000    0.3847382
508000.0000000    0.3867120
508040.0000000    0.3906786
508080.0000000    0.4256224
508120.0000000    0.4098606
508160.0000000    0.4523844
508200.0000000    0.4453911
508240.0000000    0.4334205
508280.0000000    0.4084500
508320.0000000    0.4341417
508360.0000000    0.4059803
508400.0000000    0.4135849
508440.0000000    0.4041225
508480.0000000    0.4237624
508520.0000000    0.4211804
508560.0000000    0.4390554
508600.0000000    0.4256708
508640.0000000    0.4248033
508680.0000000    0.4127318
508720.0000000    0.4173935
508760.0000000    0.3902472
508800.0000000    0.3880297
508840.0000000    0.3893600
508880.0000000    0.3778412
508920.0000000    0.3839105
508960.0000000    0.4037827
509000.0000000    0.3888477
509040.0000000    0.4067444
509080.0000000    0.3980554
509120.0000000    0.4342684
509160.0000000    0.4179296
509200.0000000    0.3698204
509240.0000000    0.4129117
509280.0000000    0.4159889
509320.0000000    0.4325364
509360.0000000    0.4313513
509400.0000000    0.4183920
509440.0000000    0.4055882
509480.0000000    0.4076815
509520.0000000    0.4106412
509560.0000000    0.4031254
509600.0000000    0.4183336
509640.0000000    0.4363011
509680.0000000    0.4215761
509720.0000000    0.4012079
509760.0000000    0.4232396
509800.0000000    0.4262318
509840.0000000    0.4380352
509880.0000000    0.4151927
509920.0000000    0.4053322
509960.0000000    0.4080326
510000.0000000    0.4344394
510040.0000000    0.4196400
510080.0000000    0.4247132
510120.0000000    0.4204713
510160.0000000    0.4142013
510200.0000000    0.4045973
510240.0000000    0.4111992
510280.0000000    0.4342468
510320.0000000    0.4344396
510360.0000000    0.4099372
510400.0000000    0.3749917
510440.0000000    0.4043645
510480.0000000    0.4140683
510520.0000000    0.4327573
510560.0000000    0.4289678
510600.0000000    0.4417121
510640.0000000    0.4494737
510680.0000000    0.4658591
510720.0000000    0.4330485
510760.0000000    0.4012848
510800.0000000    0.4257935
510840.0000000    0.4259235
510880.0000000    0.4021294
510920.0000000    0.4006515
510960.0000000    0.4141307
511000.0000000    0.4052920
511040.0000000    0.4149119
511080.0000000    0.4241225
511120.0000000    0.4214835
511160.0000000    0.4455723
511200.0000000    0.4579676
511240.0000000    0.4383279
511280.0000000    0.4179120
511320.0000000    0.4439209
511360.0000000    0.4390926
511400.0000000    0.4201426
511440.0000000    0.3998644
511480.0000000    0.4017367
511520.0000000    0.4055751
511560.0000000    0.3945974
511600.0000000    0.3946974
511640.0000000    0.3839984
511680.0000000    0.3635445
511720.0000000    0.3920535
511760.0000000    0.3949394
511800.0000000    0.3619509
511840.0000000    0.3780495
511880.0000000    0.3984781
511920.0000000    0.3839778
511960.0000000    0.4006381
512000.0000000    0.4029098
512040.0000000    0.4045854
512080.0000000    0.3945510
512120.0000000    0.3922872
512160.0000000    0.4235100
512200.0000000    0.4194923
512240.0000000    0.4091204
512280.0000000    0.4339279
512320.0000000    0.4298519
512360.0000000    0.4047350
512400.0000000    0.4303570
512440.0000000    0.4245943
512480.0000000    0.4494076
512520.0000000    0.4275679
512560.0000000    0.4230628
512600.0000000    0.4102670
512640.0000000    0.4200409
512680.0000000    0.3965084
512720.0000000    0.4345194
512760.0000000    0.4508795
512800.0000000    0.4522735
512840.0000000    0.4416971
512880.0000000    0.4576074
512920.0000000    0.4301908
512960.0000000    0.4033093
513000.0000000    0.4154809
513040.0000000    0.4092614
513080.0000000    0.4303916
513120.0000000    0.4423936
513160.0000000    0.4228084
513200.0000000    0.4300327
513240.0000000    0.4126232
513280.0000000    0.4107483
513320.0000000    0.4272305
513360.0000000    0.4300270
513400.0000000    0.4227925
513440.0000000    0.4015161
513480.0000000    0.4086176
513520.0000000    0.3834731
513560.0000000    0.4142533
513600.0000000    0.4184425
513640.0000000    0.4156319
513680.0000000    0.4205192
513720.0000000    0.4042089
513760.0000000    0.4201872
513800.0000000    0.4182322
513840.0000000    0.4029181
513880.0000000    0.4075196
513920.0000000    0.3946251
513960.0000000    0.3950421
514000.0000000    0.3755840
514040.0000000    0.3752032
514080.0000000    0.3708725
514120.0000000    0.3795826
514160.0000000    0.3734033
514200.0000000    0.4110104
514240.0000000    0.4093755
514280.0000000    0.3943720
514320.0000000    0.4013811
514360.0000000    0.4274755
514400.0000000    0.4180746
514440.0000000    0.4371227
514480.0000000    0.4628388
514520.0000000    0.4623881
514560.0000000    0.4446742
514600.0000000    0.3983516
514640.0000000    0.4293835
514680.0000000    0.4224387
514720.0000000    0.4202661
514760.0000000    0.4118612
514800.0000000    0.3984242
514840.0000000    0.4376941
514880.0000000    0.4223007
514920.0000000    0.3925917
514960.0000000    0.4080934
515000.0000000    0.4383391
515040.0000000    0.4245206
515080.0000000    0.4101038
515120.0000000    0.4155307
515160.0000000    0.3836659
515200.0000000    0.3993929
515240.0000000    0.4053898
515280.0000000    0.4091787
515320.0000000    0.3923712
515360.0000000    0.4129612
515400.0000000    0.4313107
515440.0000000    0.4218000
515480.0000000    0.4148025
515520.0000000    0.4117092
515560.0000000    0.3940989
515600.0000000    0.4030425
515640.0000000    0.3993448
515680.0000000    0.3849389
515720.0000000    0.3944227
515760.0000000    0.4005929
515800.0000000    0.3863887
515840.0000000    0.3920848
515880.0000000    0.3978347
515920.0000000    0.3730165
515960.0000000    0.3975622
516000.0000000    0.4118164
516040.0000000    0.4067653
516080.0000000    0.3999992
516120.0000000    0.4119862
516160.0000000    0.3670908
516200.0000000    0.3909329
516240.0000000    0.3938413
516280.0000000    0.3899098
516320.0000000    0.4101968
516360.0000000    0.3791105
516400.0000000    0.3771383
516440.0000000    0.3588195
516480.0000000    0.3727635
516520.0000000    0.3813592
516560.0000000    0.3896635
516600.0000000    0.3730681
516640.0000000    0.3769844
516680.0000000    0.3691355
516720.0000000    0.3875854
516760.0000000    0.3764859
516800.0000000    0.3536883
516840.0000000    0.3537370
516880.0000000    0.3879269
516920.0000000    0.3587670
516960.0000000    0.3989797
517000.0000000    0.3848487
517040.0000000    0.3862640
517080.0000000    0.3725493
517120.0000000    0.3893946
517160.0000000    0.3956973
517200.0000000    0.4022172
517240.0000000    0.4084800
517280.0000000    0.4134137
517320.0000000    0.4141947
517360.0000000    0.4245978
517400.0000000    0.4160110
517440.0000000    0.4028781
517480.0000000    0.3780360
517520.0000000    0.3872395
517560.0000000    0.3999366
517600.0000000    0.4083076
517640.0000000    0.4083987
517680.0000000    0.4108146
517720.0000000    0.3956414
517760.0000000    0.3874882
517800.0000000    0.3580631
517840.0000000    0.3749141
517880.0000000    0.3648705
517920.0000000    0.3863147
517960.0000000    0.4054993
518000.0000000    0.3899190
518040.0000000    0.3775809
518080.0000000    0.4047584
518120.0000000    0.4125022
518160.0000000    0.3911608
518200.0000000    0.3862179
518240.0000000    0.4033518
518280.0000000    0.3959627
518320.0000000    0.3682893
518360.0000000    0.3808917
518400.0000000    0.3862242
518440.0000000    0.3639053
518480.0000000    0.3853608
518520.0000000    0.3903555
518560.0000000    0.3698829
518600.0000000    0.3771192
518640.0000000    0.3881175
518680.0000000    0.3805435
518720.0000000    0.3699260
518760.0000000    0.3743075
518800.0000000    0.3645167
518840.0000000    0.3517814
518880.0000000    0.3433115
518920.0000000    0.3471986
518960.0000000    0.3545473
519000.0000000    0.3637863
519040.0000000    0.3581132
519080.0000000    0.3547662
519120.0000000    0.3557158
519160.0000000    0.3610569
519200.0000000    0.3586458
519240.0000000    0.3520384
519280.0000000    0.3775786
519320.0000000    0.3788140
519360.0000000    0.3795978
519400.0000000    0.3758344
519440.0000000    0.3960567
519480.0000000    0.3829329
519520.0000000    0.3539557
519560.0000000    0.3849370
519600.0000000    0.3857086
519640.0000000    0.3781790
519680.0000000    0.3787130
519720.0000000    0.3928672
519760.0000000    0.3848042
519800.0000000    0.4322459
519840.0000000    0.3913719
519880.0000000    0.4000979
519920.0000000    0.3995394
519960.0000000    0.4114686
520000.0000000    0.4285195
520040.0000000    0.4111006
520080.0000000    0.3929185
520120.0000000    0.3900965
520160.0000000    0.3971425
520200.0000000    0.4136471
520240.0000000    0.3919438
520280.0000000    0.4082875
520320.0000000    0.4017502
520360.0000000    0.3884342
520400.0000000    0.4015930
520440.0000000    0.3980165
520480.0000000    0.3830347
520520.0000000    0.3764941
520560.0000000    0.3749177
520600.0000000    0.4038937
520640.0000000    0.4276734
520680.0000000    0.3979366
520720.0000000    0.3984413
520760.0000000    0.3819148
520800.0000000    0.4058441
520840.0000000    0.4005516
520880.0000000    0.4012375
520920.0000000    0.3892374
520960.0000000    0.3926609
521000.0000000    0.3708026
521040.0000000    0.3913872
521080.0000000    0.3591296
521120.0000000    0.3863150
521160.0000000    0.4096350
521200.0000000    0.4214711
521240.0000000    0.4114805
521280.0000000    0.3954373
521320.0000000    0.3936851
521360.0000000    0.3954368
521400.0000000    0.4204788
521440.0000000    0.4384469
521480.0000000    0.4031266
521520.0000000    0.4206774
521560.0000000    0.3783743
521600.0000000    0.3978282
521640.0000000    0.4043759
521680.0000000    0.4099561
521720.0000000    0.4185434
521760.0000000    0.4124542
521800.0000000    0.3891088
521840.0000000    0.4155112
521880.0000000    0.3872836
521920.0000000    0.3760321
521960.0000000    0.3997762
522000.0000000    0.4127946
522040.0000000    0.4107890
522080.0000000    0.3916798
522120.0000000    0.4009561
522160.0000000    0.3872485
522200.0000000    0.3972318
522240.0000000    0.4087416
522280.0000000    0.4235756
522320.0000000    0.4273802
522360.0000000    0.4486012
522400.0000000    0.4484707
522440.0000000    0.4158067
522480.0000000    0.3936549
522520.0000000    0.4248101
522560.0000000    0.4169714
522600.0000000    0.4261050
522640.0000000    0.4175574
522680.0000000    0.4339317
522720.0000000    0.4000352
522760.0000000    0.4005710
522800.0000000    0.4042259
522840.0000000    0.4054811
522880.0000000    0.3853129
522920.0000000    0.3982044
522960.0000000    0.3664623
523000.0000000    0.3683567
523040.0000000    0.3451922
523080.0000000    0.3520126
523120.0000000    0.3772208
523160.0000000    0.3784512
523200.0000000    0.3689253
523240.0000000    0.3624188
523280.0000000    0.3896340
523320.0000000    0.4113850
523360.0000000    0.3976117
523400.0000000    0.3784441
523440.0000000    0.3962168
523480.0000000    0.3942675
523520.0000000    0.4391102
523560.0000000    0.4340522
523600.0000000    0.3964635
523640.0000000    0.4025231
523680.0000000    0.4083479
523720.0000000    0.4048433
523760.0000000    0.4003394
523800.0000000    0.3940786
523840.0000000    0.4019299
523880.0000000    0.4093989
523920.0000000    0.3996744
523960.0000000    0.4351189
524000.0000000    0.4175616
524040.0000000    0.4163000
524080.0000000    0.4010943
524120.0000000    0.4413348
524160.0000000    0.4430775
524200.0000000    0.3990690
524240.0000000    0.4011551
524280.0000000    0.4124302
524320.0000000    0.4069704
524360.0000000    0.4144904
524400.0000000    0.4066356
524440.0000000    0.4096654
524480.0000000    0.4069731
524520.0000000    0.4291506
524560.0000000    0.4377806
524600.0000000    0.4323059
524640.0000000    0.4741899
524680.0000000    0.4438542
524720.0000000    0.4178940
524760.0000000    0.4127561
524800.0000000    0.4175797
524840.0000000    0.4135011
524880.0000000    0.4475785
524920.0000000    0.4504842
524960.0000000    0.4424933
525000.0000000    0.4362270
525040.0000000    0.4170899
525080.0000000    0.4158710
525120.0000000    0.4270467
525160.0000000    0.4549350
525200.0000000    0.4145873
525240.0000000    0.4417841
525280.0000000    0.4218797
525320.0000000    0.4350902
525360.0000000    0.4078499
525400.0000000    0.4051017
525440.0000000    0.4138073
525480.0000000    0.3981929
525520.0000000    0.3851195
525560.0000000    0.4029255
525600.0000000    0.4004727
525640.0000000    0.4090321
525680.0000000    0.3944923
525720.0000000    0.3863715
525760.0000000    0.3947139
525800.0000000    0.3941309
525840.0000000    0.3927359
525880.0000000    0.3982152
525920.0000000    0.3895979
525960.0000000    0.4200954
526000.0000000    0.3797394
526040.0000000    0.4047314
526080.0000000    0.4093366
526120.0000000    0.4245377
526160.0000000    0.4080813
526200.0000000    0.4178683
526240.0000000    0.4081290
526280.0000000    0.3946151
526320.0000000    0.4100502
526360.0000000    0.3934780
526400.0000000    0.4061646
526440.0000000    0.3989798
526480.0000000    0.3845975
526520.0000000    0.3849010
526560.0000000    0.4120879
526600.0000000    0.3925450
526640.0000000    0.3772253
526680.0000000    0.3720286
526720.0000000    0.4223782
526760.0000000    0.4020172
526800.0000000    0.3935629
526840.0000000    0.4150594
526880.0000000    0.3983114
526920.0000000    0.3867216
526960.0000000    0.4057597
527000.0000000    0.4184275
527040.0000000    0.4189356
527080.0000000    0.4302280
527120.0000000    0.4246024
527160.0000000    0.4231462
527200.0000000    0.4313080
527240.0000000    0.4103197
527280.0000000    0.4253306
527320.0000000    0.4345426
527360.0000000    0.4199056
527400.0000000    0.4486996
527440.0000000    0.4377010
527480.0000000    0.4094388
527520.0000000    0.4177584
527560.0000000    0.4151200
527600.0000000    0.4119850
527640.0000000    0.4208529
527680.0000000    0.4302752
527720.0000000    0.4374034
527760.0000000    0.4216847
527800.0000000    0.4393032
527840.0000000    0.4396631
527880.0000000    0.4094865
527920.0000000    0.4543420
527960.0000000    0.4433267
528000.0000000    0.4312960
528040.0000000    0.4435025
528080.0000000    0.4725789
528120.0000000    0.4825855
528160.0000000    0.4530263
528200.0000000    0.4201682
528240.0000000    0.3943592
528280.0000000    0.4031183
528320.0000000    0.4163965
528360.0000000    0.4183490
528400.0000000    0.4083143
528440.0000000    0.4213523
528480.0000000    0.4320701
528520.0000000    0.4404328
528560.0000000    0.4051173
528600.0000000    0.4122096
528640.0000000    0.4318784
528680.0000000    0.4254231
528720.0000000    0.4189768
528760.0000000    0.4052177
528800.0000000    0.3771924
528840.0000000    0.3666013
528880.0000000    0.3971909
528920.0000000    0.4019037
528960.0000000    0.3780540
529000.0000000    0.3793661
529040.0000000    0.4265301
529080.0000000    0.4182338
529120.0000000    0.4111733
529160.0000000    0.4466877
529200.0000000    0.4703861
529240.0000000    0.4394087
529280.0000000    0.3996522
529320.0000000    0.4109692
529360.0000000    0.4269165
529400.0000000    0.4245803
529440.0000000    0.4152972
529480.0000000    0.4069503
529520.0000000    0.3939090
529560.0000000    0.4023197
529600.0000000    0.3800495
529640.0000000    0.3767161
529680.0000000    0.3834985
529720.0000000    0.3742273
529760.0000000    0.3682692
529800.0000000    0.4004362
529840.0000000    0.4150392
529880.0000000    0.4065079
529920.0000000    0.3977289
529960.0000000    0.3981392
530000.0000000    0.3740154
530040.0000000    0.3864082
530080.0000000    0.3892461
530120.0000000    0.3975622
530160.0000000    0.4031141
530200.0000000    0.4002566
530240.0000000    0.3864435
530280.0000000    0.3645722
530320.0000000    0.3853660
530360.0000000    0.3877861
530400.0000000    0.3655436
530440.0000000    0.3905921
530480.0000000    0.3957399
530520.0000000    0.3949937
530560.0000000    0.4058647
530600.0000000    0.4007137
530640.0000000    0.4088384
530680.0000000    0.4331068
530720.0000000    0.4194471
530760.0000000    0.4231303
530800.0000000    0.4192619
530840.0000000    0.3962682
530880.0000000    0.4134831
530920.0000000    0.3986064
530960.0000000    0.3958619
531000.0000000    0.3911873
531040.0000000    0.3575194
531080.0000000    0.3547631
531120.0000000    0.3819775
531160.0000000    0.3723776
531200.0000000    0.3772459
531240.0000000    0.3990904
531280.0000000    0.3959985
531320.0000000    0.3878765
531360.0000000    0.4023074
531400.0000000    0.3756478
531440.0000000    0.3928134
531480.0000000    0.4065074
531520.0000000    0.3950826
531560.0000000    0.3863234
531600.0000000    0.4116118
531640.0000000    0.4306828
531680.0000000    0.4507779
531720.0000000    0.4151014
531760.0000000    0.4192187
531800.0000000    0.4225359
531840.0000000    0.4179785
531880.0000000    0.3669986
531920.0000000    0.4021744
531960.0000000    0.3931936
532000.0000000    0.4125755
532040.0000000    0.4041573
532080.0000000    0.4052221
532120.0000000    0.3935623
532160.0000000    0.3849941
532200.0000000    0.3786850
532240.0000000    0.4214329
532280.0000000    0.3848660
532320.0000000    0.3877478
532360.0000000    0.3758264
532400.0000000    0.3988157
532440.0000000    0.3948531
532480.0000000    0.3973004
532520.0000000    0.4062307
532560.0000000    0.4016658
532600.0000000    0.3986111
532640.0000000    0.4175737
532680.0000000    0.4147325
532720.0000000    0.4111621
532760.0000000    0.3953049
532800.0000000    0.4237084
532840.0000000    0.3944700
532880.0000000    0.3981777
532920.0000000    0.4277464
532960.0000000    0.4220351
533000.0000000    0.4247783
533040.0000000    0.4293788
533080.0000000    0.4071881
533120.0000000    0.4096236
533160.0000000    0.4027283
533200.0000000    0.4079164
533240.0000000    0.3970652
533280.0000000    0.3898556
533320.0000000    0.3927049
533360.0000000    0.4146893
533400.0000000    0.4556243
533440.0000000    0.4414543
533480.0000000    0.4112300
533520.0000000    0.3845092
533560.0000000    0.3943471
533600.0000000    0.4019879
533640.0000000    0.3956054
533680.0000000    0.3922188
533720.0000000    0.4059690
533760.0000000    0.4060299
533800.0000000    0.3954661
533840.0000000    0.4037082
533880.0000000    0.3843217
533920.0000000    0.4208609
533960.0000000    0.3969927
534000.0000000    0.4067619
534040.0000000    0.4155433
534080.0000000    0.4243781
534120.0000000    0.4252586
534160.0000000    0.4174075
534200.0000000    0.4038609
534240.0000000    0.4328228
534280.0000000    0.4144814
534320.0000000    0.4086255
534360.0000000    0.4080291
534400.0000000    0.4065257
534440.0000000    0.4050089
534480.0000000    0.4248678
534520.0000000    0.4129216
534560.0000000    0.4082098
534600.0000000    0.3937553
534640.0000000    0.4265189
534680.0000000    0.4244322
534720.0000000    0.4281257
534760.0000000    0.4226635
534800.0000000    0.4077950
534840.0000000    0.4040070
534880.0000000    0.3996011
534920.0000000    0.3936160
534960.0000000    0.3868936
535000.0000000    0.3750624
535040.0000000    0.4143632
535080.0000000    0.3951622
535120.0000000    0.3772118
535160.0000000    0.3942336
535200.0000000    0.3958530
535240.0000000    0.4082188
535280.0000000    0.3999446
535320.0000000    0.4126278
535360.0000000    0.3956557
535400.0000000    0.3771986
535440.0000000    0.4060291
535480.0000000    0.3947817
535520.0000000    0.3957004
535560.0000000    0.4147902
535600.0000000    0.4262763
535640.0000000    0.4111387
535680.0000000    0.4424399
535720.0000000    0.4297429
535760.0000000    0.4057810
535800.0000000    0.4137523
535840.0000000    0.4052076
535880.0000000    0.4214748
535920.0000000    0.4085880
535960.0000000    0.3618889
536000.0000000    0.3784114
536040.0000000    0.3958188
536080.0000000    0.4111739
536120.0000000    0.3735288
536160.0000000    0.3709171
536200.0000000    0.4077707
536240.0000000    0.3633326
536280.0000000    0.3853283
536320.0000000    0.4235269
536360.0000000    0.3826355
536400.0000000    0.3762836
536440.0000000    0.3875940
536480.0000000    0.3843558
536520.0000000    0.3639116
536560.0000000    0.3847070
536600.0000000    0.3857967
536640.0000000    0.4252667
536680.0000000    0.4300229
536720.0000000    0.4164083
536760.0000000    0.3954247
536800.0000000    0.4281257
536840.0000000    0.4144745
536880.0000000    0.4123364
536920.0000000    0.3805466
536960.0000000    0.3729831
537000.0000000    0.3559811
537040.0000000    0.3220139
537080.0000000    0.3766770
537120.0000000    0.3758920
537160.0000000    0.3850267
537200.0000000    0.3875146
537240.0000000    0.3661109
537280.0000000    0.3526074
537320.0000000    0.3441348
537360.0000000    0.3627440
537400.0000000    0.3814473
537440.0000000    0.3682209
537480.0000000    0.3614240
537520.0000000    0.3733972
537560.0000000    0.3821254
537600.0000000    0.3287501
537640.0000000    0.3591572
537680.0000000    0.3624873
537720.0000000    0.3638453
537760.0000000    0.3593906
537800.0000000    0.4017713
537840.0000000    0.3596691
537880.0000000    0.4009037
537920.0000000    0.3705991
537960.0000000    0.3788869
538000.0000000    0.3566834
538040.0000000    0.3595125
538080.0000000    0.3799349
538120.0000000    0.4080382
538160.0000000    0.4063302
538200.0000000    0.4376456
538240.0000000    0.4193603
538280.0000000    0.3949229
538320.0000000    0.4002947
538360.0000000    0.3734315
538400.0000000    0.3837069
538440.0000000    0.3406943
538480.0000000    0.3641656
538520.0000000    0.3640871
538560.0000000    0.4053146
538600.0000000    0.3889549
538640.0000000    0.4119623
538680.0000000    0.3983828
538720.0000000    0.4245354
538760.0000000    0.4085506
538800.0000000    0.3724516
538840.0000000    0.3920327
538880.0000000    0.3911197
538920.0000000    0.4166176
538960.0000000    0.4050214
539000.0000000    0.4143164
539040.0000000    0.4306472
539080.0000000    0.4561470
539120.0000000    0.4151522
539160.0000000    0.4370848
539200.0000000    0.4259235
539240.0000000    0.4164104
539280.0000000    0.4053353
539320.0000000    0.4235362
539360.0000000    0.4235876
539400.0000000    0.3970895
539440.0000000    0.4175867
539480.0000000    0.4319021
539520.0000000    0.4271142
539560.0000000    0.4244112
539600.0000000    0.4187106
539640.0000000    0.4048489
539680.0000000    0.4074342
539720.0000000    0.4030636
539760.0000000    0.4192363
539800.0000000    0.4420943
539840.0000000    0.3975814
539880.0000000    0.3924133
539920.0000000    0.4089839
539960.0000000    0.3789957
540000.0000000    0.3760983
540040.0000000    0.3720027
540080.0000000    0.3994541
540120.0000000    0.3936676
540160.0000000    0.3704471
540200.0000000    0.3621737
540240.0000000    0.3874687
540280.0000000    0.3986177
540320.0000000    0.4038815
540360.0000000    0.4071944
540400.0000000    0.4245175
540440.0000000    0.3774111
540480.0000000    0.3941535
540520.0000000    0.3903993
540560.0000000    0.3822998
540600.0000000    0.3787913
540640.0000000    0.3900712
540680.0000000    0.3587619
540720.0000000    0.3731624
540760.0000000    0.3574522
540800.0000000    0.3690340
540840.0000000    0.3554107
540880.0000000    0.3395045
540920.0000000    0.3901654
540960.0000000    0.3863327
541000.0000000    0.3746829
541040.0000000    0.3788155
541080.0000000    0.3958021
541120.0000000    0.3869952
541160.0000000    0.3871131
541200.0000000    0.3645489
541240.0000000    0.3843621
541280.0000000    0.4125076
541320.0000000    0.3793572
541360.0000000    0.3896461
541400.0000000    0.3913528
541440.0000000    0.3878528
541480.0000000    0.3988307
541520.0000000    0.4126950
541560.0000000    0.4188353
541600.0000000    0.3579269
541640.0000000    0.3852994
541680.0000000    0.4068408
541720.0000000    0.4160460
541760.0000000    0.4162005
541800.0000000    0.4086325
541840.0000000    0.4052291
541880.0000000    0.4169505
541920.0000000    0.3986520
541960.0000000    0.4136913
542000.0000000    0.4434617
542040.0000000    0.4579159
542080.0000000    0.4390349
542120.0000000    0.4367072
542160.0000000    0.4550008
542200.0000000    0.4082292
542240.0000000    0.4084048
542280.0000000    0.4261243
542320.0000000    0.4246444
542360.0000000    0.4258581
542400.0000000    0.4260031
542440.0000000    0.4234307
542480.0000000    0.4040369
542520.0000000    0.3995534
542560.0000000    0.4274575
542600.0000000    0.4112955
542640.0000000    0.4076024
542680.0000000    0.4003878
542720.0000000    0.3832963
542760.0000000    0.3844931
542800.0000000    0.3844057
542840.0000000    0.4272634
542880.0000000    0.4502668
542920.0000000    0.4644898
542960.0000000    0.4070387
543000.0000000    0.4297273
543040.0000000    0.4244620
543080.0000000    0.3994352
543120.0000000    0.4093157
543160.0000000    0.4122578
543200.0000000    0.4132782
543240.0000000    0.3879076
543280.0000000    0.3949461
543320.0000000    0.3854437
543360.0000000    0.3942992
543400.0000000    0.4093118
543440.0000000    0.4007110
543480.0000000    0.3959439
543520.0000000    0.4035768
543560.0000000    0.4174410
543600.0000000    0.4148353
543640.0000000    0.3873039
543680.0000000    0.4048100
543720.0000000    0.4437225
543760.0000000    0.4232643
543800.0000000    0.4267841
543840.0000000    0.4126712
543880.0000000    0.4205470
543920.0000000    0.4281354
543960.0000000    0.4312519
544000.0000000    0.4359601
544040.0000000    0.4414265
544080.0000000    0.4266024
544120.0000000    0.4083300
544160.0000000    0.4316393
544200.0000000    0.4383427
544240.0000000    0.4415784
544280.0000000    0.4478488
544320.0000000    0.4327504
544360.0000000    0.4471129
544400.0000000    0.4114671
544440.0000000    0.3880792
544480.0000000    0.4138950
544520.0000000    0.4043145
544560.0000000    0.4217696
544600.0000000    0.4054267
544640.0000000    0.4493929
544680.0000000    0.4316243
544720.0000000    0.4359859
544760.0000000    0.4287584
544800.0000000    0.4182132
544840.0000000    0.4207733
544880.0000000    0.4222298
544920.0000000    0.4010965
544960.0000000    0.4247917
545000.0000000    0.3924089
545040.0000000    0.4085869
545080.0000000    0.4178130
545120.0000000    0.4203219
545160.0000000    0.4212838
545200.0000000    0.4039863
545240.0000000    0.4117864
545280.0000000    0.3855264
545320.0000000    0.3799815
545360.0000000    0.3809477
545400.0000000    0.4150600
545440.0000000    0.4300026
545480.0000000    0.4496259
545520.0000000    0.4308482
545560.0000000    0.4359832
545600.0000000    0.4187195
545640.0000000    0.4090529
545680.0000000    0.4129097
545720.0000000    0.4429386
545760.0000000    0.3977354
545800.0000000    0.4210185
545840.0000000    0.4148907
545880.0000000    0.4038716
545920.0000000    0.3740590
545960.0000000    0.3889225
546000.0000000    0.4056960
546040.0000000    0.4161366
546080.0000000    0.4096312
546120.0000000    0.4282027
546160.0000000    0.4191830
546200.0000000    0.4337832
546240.0000000    0.3993415
546280.0000000    0.4161466
546320.0000000    0.4141293
546360.0000000    0.4076948
546400.0000000    0.4013922
546440.0000000    0.3964022
546480.0000000    0.3884227
546520.0000000    0.4113585
546560.0000000    0.4065065
546600.0000000    0.4283903
546640.0000000    0.4201542
546680.0000000    0.4085627
546720.0000000    0.4196795
546760.0000000    0.4332615
546800.0000000    0.4005885
546840.0000000    0.4029454
546880.0000000    0.4392895
546920.0000000    0.3833021
546960.0000000    0.4024798
547000.0000000    0.3690880
547040.0000000    0.3824786
547080.0000000    0.3802755
547120.0000000    0.3961552
547160.0000000    0.3992885
547200.0000000    0.4086054
547240.0000000    0.4051070
547280.0000000    0.4295209
547320.0000000    0.4118039
547360.0000000    0.4071325
547400.0000000    0.3821862
547440.0000000    0.3916801
547480.0000000    0.3921979
547520.0000000    0.3965381
547560.0000000    0.3976384
547600.0000000    0.4217269
547640.0000000    0.4010462
547680.0000000    0.4196948
547720.0000000    0.3938521
547760.0000000    0.3934924
547800.0000000    0.3935826
547840.0000000    0.3686300
547880.0000000    0.3895506
547920.0000000    0.3841766
547960.0000000    0.3653284
548000.0000000    0.3715095
548040.0000000    0.3982527
548080.0000000    0.4100786
548120.0000000    0.4275579
548160.0000000    0.4327183
548200.0000000    0.4136442
548240.0000000    0.4352725
548280.0000000    0.4132635
548320.0000000    0.4143599
548360.0000000    0.4288251
548400.0000000    0.4138182
548440.0000000    0.4382197
548480.0000000    0.4521001
548520.0000000    0.3978797
548560.0000000    0.4243468
548600.0000000    0.4171458
548640.0000000    0.4025588
548680.0000000    0.4110890
548720.0000000    0.4061187
548760.0000000    0.3722299
548800.0000000    0.3997900
548840.0000000    0.4192496
548880.0000000    0.3948101
548920.0000000    0.3812623
548960.0000000    0.3891239
549000.0000000    0.4042582
549040.0000000    0.3870222
549080.0000000    0.3782658
549120.0000000    0.3492240
549160.0000000    0.3623257
549200.0000000    0.3767453
549240.0000000    0.3532176
549280.0000000    0.3697872
549320.0000000    0.3894652
549360.0000000    0.3704068
549400.0000000    0.3666116
549440.0000000    0.3525687
549480.0000000    0.3713490
549520.0000000    0.3866679
549560.0000000    0.3994816
549600.0000000    0.3497494
549640.0000000    0.4107407
549680.0000000    0.3910846
549720.0000000    0.3911848
549760.0000000    0.4203691
549800.0000000    0.3960224
549840.0000000    0.4135177
549880.0000000    0.3987629
549920.0000000    0.4145952
549960.0000000    0.4138309
550000.0000000    0.4304675
550040.0000000    0.4226251
550080.0000000    0.4463869
550120.0000000    0.4568963
550160.0000000    0.4494126
550200.0000000    0.4218627
550240.0000000    0.4347814
550280.0000000    0.4472674
550320.0000000    0.4365225
550360.0000000    0.4400443
550400.0000000    0.4564280
550440.0000000    0.4232984
550480.0000000    0.4181997
550520.0000000    0.4058915
550560.0000000    0.4048406
550600.0000000    0.4252129
550640.0000000    0.4226177
550680.0000000    0.4254502
550720.0000000    0.4233398
550760.0000000    0.4261632
550800.0000000    0.4289510
550840.0000000    0.4644592
550880.0000000    0.4549602
550920.0000000    0.4567874
550960.0000000    0.4235865
551000.0000000    0.4026957
551040.0000000    0.4421806
551080.0000000    0.4234503
551120.0000000    0.4001899
551160.0000000    0.4176128
551200.0000000    0.4302129
551240.0000000    0.3942938
551280.0000000    0.4093827
551320.0000000    0.4135923
551360.0000000    0.4334174
551400.0000000    0.4722474
551440.0000000    0.4636433
551480.0000000    0.4412350
551520.0000000    0.4423049
551560.0000000    0.4569802
551600.0000000    0.4500634
551640.0000000    0.4359299
551680.0000000    0.4653775
551720.0000000    0.4417328
551760.0000000    0.4252371
551800.0000000    0.4553210
551840.0000000    0.4454289
551880.0000000    0.4411425
551920.0000000    0.4116396
551960.0000000    0.4483071
552000.0000000    0.4273776
552040.0000000    0.4407481
552080.0000000    0.4343303
552120.0000000    0.4339263
552160.0000000    0.4422516
552200.0000000    0.4169779
552240.0000000    0.4140794
552280.0000000    0.3972283
552320.0000000    0.4252859
552360.0000000    0.4336337
552400.0000000    0.4370788
552440.0000000    0.4146649
552480.0000000    0.4394763
552520.0000000    0.4446928
552560.0000000    0.4422780
552600.0000000    0.4326845
552640.0000000    0.4094025
552680.0000000    0.4403028
552720.0000000    0.4025655
552760.0000000    0.4318399
552800.0000000    0.4252367
552840.0000000    0.4427581
552880.0000000    0.4095357
552920.0000000    0.4182914
552960.0000000    0.4154277
553000.0000000    0.4171642
553040.0000000    0.4035327
553080.0000000    0.3776214
553120.0000000    0.4226287
553160.0000000    0.4209541
553200.0000000    0.3849614
553240.0000000    0.4228771
553280.0000000    0.4105644
553320.0000000    0.4113379
553360.0000000    0.4343904
553400.0000000    0.4244819
553440.0000000    0.4170329
553480.0000000    0.4388569
553520.0000000    0.4326205
553560.0000000    0.4173218
553600.0000000    0.4086848
553640.0000000    0.3835299
553680.0000000    0.4244518
553720.0000000    0.4240962
553760.0000000    0.4341782
553800.0000000    0.4223657
553840.0000000    0.4116253
553880.0000000    0.4022675
553920.0000000    0.3850405
553960.0000000    0.4313639
554000.0000000    0.4136354
554040.0000000    0.4540998
554080.0000000    0.4209912
554120.0000000    0.4428046
554160.0000000    0.4193627
554200.0000000    0.4085158
554240.0000000    0.4157879
554280.0000000    0.3916021
554320.0000000    0.4192299
554360.0000000    0.4113958
554400.0000000    0.3997650
554440.0000000    0.4091715
554480.0000000    0.4117424
554520.0000000    0.4190306
554560.0000000    0.4237503
554600.0000000    0.4352744
554640.0000000    0.4031205
554680.0000000    0.4144565
554720.0000000    0.4166525
554760.0000000    0.4287239
554800.0000000    0.4061990
554840.0000000    0.4141568
554880.0000000    0.4275747
554920.0000000    0.4364087
554960.0000000    0.4450523
555000.0000000    0.4089785
555040.0000000    0.4367537
555080.0000000    0.4514826
555120.0000000    0.4328518
555160.0000000    0.4432043
555200.0000000    0.4565909
555240.0000000    0.4539313
555280.0000000    0.4473555
555320.0000000    0.4555625
555360.0000000    0.4361037
555400.0000000    0.4213570
555440.0000000    0.4238549
555480.0000000    0.4353315
555520.0000000    0.4258956
555560.0000000    0.4305031
555600.0000000    0.4251731
555640.0000000    0.3941699
555680.0000000    0.4135787
555720.0000000    0.4064627
555760.0000000    0.4291775
555800.0000000    0.4246314
555840.0000000    0.4140572
555880.0000000    0.4133749
555920.0000000    0.4208776
555960.0000000    0.4196205
556000.0000000    0.3890491
556040.0000000    0.4299492
556080.0000000    0.4356672
556120.0000000    0.4447404
556160.0000000    0.4526523
556200.0000000    0.4152448
556240.0000000    0.4266464
556280.0000000    0.4206673
556320.0000000    0.3953081
556360.0000000    0.4388021
556400.0000000    0.4493933
556440.0000000    0.4155266
556480.0000000    0.4279188
556520.0000000    0.4193211
556560.0000000    0.4209514
556600.0000000    0.4163353
556640.0000000    0.4178050
556680.0000000    0.4139944
556720.0000000    0.4182310
556760.0000000    0.4453878
556800.0000000    0.4405321
556840.0000000    0.4499779
556880.0000000    0.4691623
556920.0000000    0.5146868
556960.0000000    0.4854904
557000.0000000    0.4655904
557040.0000000    0.4475369
557080.0000000    0.4498843
557120.0000000    0.4730445
557160.0000000    0.4363821
557200.0000000    0.4137985
557240.0000000    0.4315243
557280.0000000    0.4381435
557320.0000000    0.4144329
557360.0000000    0.4061183
557400.0000000    0.4259197
557440.0000000    0.4407361
557480.0000000    0.4538633
557520.0000000    0.4131524
557560.0000000    0.4226317
557600.0000000    0.3952987
557640.0000000    0.4147931
557680.0000000    0.4158609
557720.0000000    0.3971879
557760.0000000    0.4162569
557800.0000000    0.4251997
557840.0000000    0.4104206
557880.0000000    0.4179685
557920.0000000    0.4165784
557960.0000000    0.4208561
558000.0000000    0.4323292
558040.0000000    0.4269084
558080.0000000    0.4049655
558120.0000000    0.4046680
558160.0000000    0.4019226
558200.0000000    0.4253600
558240.0000000    0.4319212
558280.0000000    0.4310888
558320.0000000    0.4060758
558360.0000000    0.4142955
558400.0000000    0.4150220
558440.0000000    0.3863457
558480.0000000    0.3977558
558520.0000000    0.4032105
558560.0000000    0.3773500
558600.0000000    0.3600568
558640.0000000    0.3879868
558680.0000000    0.4290944
558720.0000000    0.4411869
558760.0000000    0.4131985
558800.0000000    0.3982191
558840.0000000    0.3823968
558880.0000000    0.3541492
558920.0000000    0.3943798
558960.0000000    0.4128397
559000.0000000    0.3904274
559040.0000000    0.4435801
559080.0000000    0.4045925
559120.0000000    0.3966008
559160.0000000    0.3668423
559200.0000000    0.3922041
559240.0000000    0.4077772
559280.0000000    0.4373706
559320.0000000    0.3921594
559360.0000000    0.4098825
559400.0000000    0.3835443
559440.0000000    0.4041165
559480.0000000    0.3920801
559520.0000000    0.3892204
559560.0000000    0.3653170
559600.0000000    0.3929554
559640.0000000    0.4033328
559680.0000000    0.3807554
559720.0000000    0.4018306
559760.0000000    0.3986116
559800.0000000    0.4085466
559840.0000000    0.4399701
559880.0000000    0.3756225
559920.0000000    0.3726057
559960.0000000    0.3917115
560000.0000000    0.3581491
560040.0000000    0.3781108
560080.0000000    0.4076223
560120.0000000    0.4151207
560160.0000000    0.4179024
560200.0000000    0.4098431
560240.0000000    0.4016242
560280.0000000    0.3950689
560320.0000000    0.4002120
560360.0000000    0.4336848
560400.0000000    0.4607474
560440.0000000    0.4095470
560480.0000000    0.3897694
560520.0000000    0.3925910
560560.0000000    0.3677116
560600.0000000    0.3505681
560640.0000000    0.3224662
560680.0000000    0.3255395
560720.0000000    0.3362652
560760.0000000    0.3356185
560800.0000000    0.3246107
560840.0000000    0.3325061
560880.0000000    0.3116760
560920.0000000    0.3107633
560960.0000000    0.3344181
561000.0000000    0.3520916
561040.0000000    0.3603226
561080.0000000    0.3628823
561120.0000000    0.3603249
561160.0000000    0.3660293
561200.0000000    0.3633174
561240.0000000    0.4069933
561280.0000000    0.3983431
561320.0000000    0.4208215
561360.0000000    0.4310187
561400.0000000    0.4169586
561440.0000000    0.4074670
561480.0000000    0.4183521
561520.0000000    0.4372772
561560.0000000    0.4517164
561600.0000000    0.4513626
561640.0000000    0.4224079
561680.0000000    0.4064718
561720.0000000    0.4349639
561760.0000000    0.4909934
561800.0000000    0.4849737
561840.0000000    0.4467987
561880.0000000    0.4680812
561920.0000000    0.4417478
561960.0000000    0.3977040
562000.0000000    0.3799480
562040.0000000    0.3999873
562080.0000000    0.4134146
562120.0000000    0.4229817
562160.0000000    0.4108176
562200.0000000    0.3734871
562240.0000000    0.3820518
562280.0000000    0.4080328
562320.0000000    0.3864602
562360.0000000    0.3955325
562400.0000000    0.4220657
562440.0000000    0.4065736
562480.0000000    0.4149930
562520.0000000    0.3604093
562560.0000000    0.3700884
562600.0000000    0.3683499
562640.0000000    0.3937925
562680.0000000    0.3699166
562720.0000000    0.3988653
562760.0000000    0.4121072
562800.0000000    0.3681267
562840.0000000    0.3910499
562880.0000000    0.4062001
562920.0000000    0.3890406
562960.0000000    0.3866131
563000.0000000    0.4111246
563040.0000000    0.4152586
563080.0000000    0.3964302
563120.0000000    0.4008948
563160.0000000    0.4138595
563200.0000000    0.3827567
563240.0000000    0.3986185
563280.0000000    0.3931061
563320.0000000    0.4100141
563360.0000000    0.4257235
563400.0000000    0.4263715
563440.0000000    0.4036012
563480.0000000    0.4014613
563520.0000000    0.4022432
563560.0000000    0.3774204
563600.0000000    0.3999102
563640.0000000    0.3820795
563680.0000000    0.4239739
563720.0000000    0.4551263
563760.0000000    0.4503752
563800.0000000    0.4042193
563840.0000000    0.4223170
563880.0000000    0.4337950
563920.0000000    0.4432586
563960.0000000    0.4536013
564000.0000000    0.4426999
564040.0000000    0.4065583
564080.0000000    0.3787848
564120.0000000    0.3702647
564160.0000000    0.3390944
564200.0000000    0.3639784
564240.0000000    0.3604735
564280.0000000    0.3854286
564320.0000000    0.4096208
564360.0000000    0.4061228
564400.0000000    0.3672439
564440.0000000    0.3848275
564480.0000000    0.3851765
564520.0000000    0.4065901
564560.0000000    0.4020485
564600.0000000    0.3720445
564640.0000000    0.4028128
564680.0000000    0.3858601
564720.0000000    0.3882050
564760.0000000    0.3703002
564800.0000000    0.4155824
564840.0000000    0.4006902
564880.0000000    0.3941911
564920.0000000    0.3959128
564960.0000000    0.4276141
565000.0000000    0.4255125
565040.0000000    0.4039115
565080.0000000    0.4049439
565120.0000000    0.3942965
565160.0000000    0.3810239
565200.0000000    0.3638054
565240.0000000    0.3507286
565280.0000000    0.3527677
565320.0000000    0.3737263
565360.0000000    0.3771293
565400.0000000    0.3614237
565440.0000000    0.3503101
565480.0000000    0.3794649
565520.0000000    0.3683746
565560.0000000    0.3790694
565600.0000000    0.3448063
565640.0000000    0.3670810
565680.0000000    0.3629321
565720.0000000    0.3745161
565760.0000000    0.3710684
565800.0000000    0.3590736
565840.0000000    0.3658469
565880.0000000    0.3616542
565920.0000000    0.3872069
565960.0000000    0.3968078
566000.0000000    0.3912624
566040.0000000    0.4072014
566080.0000000    0.4042506
566120.0000000    0.3701272
566160.0000000    0.3932251
566200.0000000    0.3928677
566240.0000000    0.4023919
566280.0000000    0.3754076
566320.0000000    0.3948357
566360.0000000    0.3798857
566400.0000000    0.3794671
566440.0000000    0.3897469
566480.0000000    0.3975146
566520.0000000    0.4301215
566560.0000000    0.3871123
566600.0000000    0.4126419
566640.0000000    0.4684800
566680.0000000    0.4034276
566720.0000000    0.4339074
566760.0000000    0.4305359
566800.0000000    0.4419981
566840.0000000    0.4418163
566880.0000000    0.4396609
566920.0000000    0.4164141
566960.0000000    0.4127570
567000.0000000    0.4430418
567040.0000000    0.4474362
567080.0000000    0.4378902
567120.0000000    0.4247084
567160.0000000    0.4078700
567200.0000000    0.4185422
567240.0000000    0.3848477
567280.0000000    0.4310333
567320.0000000    0.4092849
567360.0000000    0.4202220
567400.0000000    0.4343924
567440.0000000    0.4316846
567480.0000000    0.4206868
567520.0000000    0.4326314
567560.0000000    0.4312226
567600.0000000    0.4203621
567640.0000000    0.4132013
567680.0000000    0.4234506
567720.0000000    0.4417529
567760.0000000    0.4242432
567800.0000000    0.4555083
567840.0000000    0.4705558
567880.0000000    0.4565482
567920.0000000    0.4324571
567960.0000000    0.4423333
568000.0000000    0.4494540
568040.0000000    0.4570894
568080.0000000    0.4483618
568120.0000000    0.4340576
568160.0000000    0.4334631
568200.0000000    0.4320291
568240.0000000    0.4297071
568280.0000000    0.4206059
568320.0000000    0.4121585
568360.0000000    0.4569049
568400.0000000    0.4555079
568440.0000000    0.4427032
568480.0000000    0.4314048
568520.0000000    0.4288220
568560.0000000    0.4213511
568600.0000000    0.4210763
568640.0000000    0.4260427
568680.0000000    0.4392984
568720.0000000    0.4580061
568760.0000000    0.4352559
568800.0000000    0.4380409
568840.0000000    0.4216755
568880.0000000    0.4477558
568920.0000000    0.4284893
568960.0000000    0.4204763
569000.0000000    0.4417982
569040.0000000    0.4213652
569080.0000000    0.4103644
569120.0000000    0.4277632
569160.0000000    0.4147973
569200.0000000    0.4121972
569240.0000000    0.4218957
569280.0000000    0.4128088
569320.0000000    0.4463581
569360.0000000    0.4429993
569400.0000000    0.4332005
569440.0000000    0.4374793
569480.0000000    0.4253844
569520.0000000    0.4680376
569560.0000000    0.4313858
569600.0000000    0.4070585
569640.0000000    0.3868390
569680.0000000    0.3890673
569720.0000000    0.4048529
569760.0000000    0.4077721
569800.0000000    0.3919129
569840.0000000    0.4261621
569880.0000000    0.4108385
569920.0000000    0.4167501
569960.0000000    0.4020691
570000.0000000    0.4052776
570040.0000000    0.4331364
570080.0000000    0.4192605
570120.0000000    0.4171319
570160.0000000    0.4501236
570200.0000000    0.4299380
570240.0000000    0.4364630
570280.0000000    0.4302973
570320.0000000    0.4186454
570360.0000000    0.4121605
570400.0000000    0.4134318
570440.0000000    0.3746398
570480.0000000    0.4266668
570520.0000000    0.4113232
570560.0000000    0.4157539
570600.0000000    0.4245934
570640.0000000    0.4077576
570680.0000000    0.4175169
570720.0000000    0.4108437
570760.0000000    0.3748456
570800.0000000    0.4183234
570840.0000000    0.3909447
570880.0000000    0.3996958
570920.0000000    0.4078510
570960.0000000    0.3734829
571000.0000000    0.4164975
571040.0000000    0.4274357
571080.0000000    0.3985892
571120.0000000    0.4007577
571160.0000000    0.4184910
571200.0000000    0.4128276
571240.0000000    0.3976534
571280.0000000    0.4027710
571320.0000000    0.3974241
571360.0000000    0.3780397
571400.0000000    0.4088350
571440.0000000    0.4151486
571480.0000000    0.4020217
571520.0000000    0.4039809
571560.0000000    0.4165639
571600.0000000    0.4619539
571640.0000000    0.4584245
571680.0000000    0.4096304
571720.0000000    0.4403849
571760.0000000    0.4388435
571800.0000000    0.4359085
571840.0000000    0.4394718
571880.0000000    0.4552712
571920.0000000    0.4241429
571960.0000000    0.4394968
572000.0000000    0.4503877
572040.0000000    0.4457350
572080.0000000    0.4105993
572120.0000000    0.4125801
572160.0000000    0.4273316
572200.0000000    0.4337415
572240.0000000    0.4101788
572280.0000000    0.4292934
572320.0000000    0.4164793
572360.0000000    0.4160404
572400.0000000    0.4009592
572440.0000000    0.4150970
572480.0000000    0.4218070
572520.0000000    0.4358038
572560.0000000    0.4179313
572600.0000000    0.4126001
572640.0000000    0.4294119
572680.0000000    0.4481646
572720.0000000    0.4366482
572760.0000000    0.4081711
572800.0000000    0.4314918
572840.0000000    0.4078286
572880.0000000    0.4415601
572920.0000000    0.4374793
572960.0000000    0.4472995
573000.0000000    0.4762836
573040.0000000    0.4507082
573080.0000000    0.4484217
573120.0000000    0.4485818
573160.0000000    0.4697943
573200.0000000    0.4481810
573240.0000000    0.4715010
573280.0000000    0.4508902
573320.0000000    0.4242643
573360.0000000    0.4021201
573400.0000000    0.4119878
573440.0000000    0.3773634
573480.0000000    0.3818637
573520.0000000    0.4190544
573560.0000000    0.4299169
573600.0000000    0.4312469
573640.0000000    0.4202153
573680.0000000    0.4329527
573720.0000000    0.4302038
573760.0000000    0.4456168
573800.0000000    0.4390063
573840.0000000    0.4278972
573880.0000000    0.3880806
573920.0000000    0.3978344
573960.0000000    0.4273318
574000.0000000    0.4274331
574040.0000000    0.4143218
574080.0000000    0.4468354
574120.0000000    0.4288961
574160.0000000    0.4348183
574200.0000000    0.4032359
574240.0000000    0.3842476
574280.0000000    0.4075384
574320.0000000    0.3871903
574360.0000000    0.4015032
[truncated: 297,950 more chars]
