# Supplementary material for: Comment on 'Valid molecular dynamics simulations of human hemoglobin require a surprisingly large box size'
Source: eLife. 2019 Jun 20;8:e44718. doi: 10.7554/eLife.44718 (PMC6586461; doi:10.7554/eLife.44718)
Supplement: Figure 1—source data 1. — The zip archive contains a README file describing which source files correspond to the different panels. [file elife-44718-fig1-data1.zip › figure1/panels_AB/120A/1/rmsd_2dn3.xvg]

# This file was created Thu Dec  6 13:11:15 2018
# Created by:
#             :-) GROMACS - gmx rms, 2018.5-dev-20181129-d5972f7 (-:
# 
# Executable:   /usr/local/gromacs/2018/2018.4-impi2017-fftw337-gcc640-cuda91/bin/gmx
# Data prefix:  /usr/local/gromacs/2018/2018.4-impi2017-fftw337-gcc640-cuda91
# Working dir:  /home/degroot/hb/2dn2/Meuwly/120a-elife/1
# Command line:
#   gmx rms -s ../../../2dn3/conf.pdb -f xx.xtc -o rmsd_2dn3.xvg -nice 0
# gmx rms is part of G R O M A C S:
#
# GRoups of Organic Molecules in ACtion for Science
#
@    title "RMSD"
@    xaxis  label "Time (ps)"
@    yaxis  label "RMSD (nm)"
@TYPE xy
@ subtitle "Backbone after lsq fit to Backbone"
   0.0000000    0.2444177
  40.0000000    0.2459002
  80.0000000    0.2882117
 120.0000000    0.2544682
 160.0000000    0.2526401
 200.0000000    0.2735261
 240.0000000    0.2691142
 280.0000000    0.2731328
 320.0000000    0.2673507
 360.0000000    0.2809393
 400.0000000    0.2661426
 440.0000000    0.2855171
 480.0000000    0.2737519
 520.0000000    0.2488349
 560.0000000    0.2721329
 600.0000000    0.2439625
 640.0000000    0.2692990
 680.0000000    0.2654853
 720.0000000    0.2578599
 760.0000000    0.2577822
 800.0000000    0.2608876
 840.0000000    0.2733486
 880.0000000    0.2659599
 920.0000000    0.2949240
 960.0000000    0.2873990
1000.0000000    0.2696580
1040.0000000    0.2517965
1080.0000000    0.2673268
1120.0000000    0.2696624
1160.0000000    0.2571061
1200.0000000    0.2529432
1240.0000000    0.2573744
1280.0000000    0.2450950
1320.0000000    0.2603050
1360.0000000    0.2576964
1400.0000000    0.2738656
1440.0000000    0.2624180
1480.0000000    0.2566278
1520.0000000    0.2827284
1560.0000000    0.2640800
1600.0000000    0.2691153
1640.0000000    0.2731308
1680.0000000    0.2730393
1720.0000000    0.2756303
1760.0000000    0.2593031
1800.0000000    0.2599496
1840.0000000    0.2807563
1880.0000000    0.2568754
1920.0000000    0.2689801
1960.0000000    0.2689840
2000.0000000    0.2604536
2040.0000000    0.2491043
2080.0000000    0.2688992
2120.0000000    0.2666037
2160.0000000    0.2678761
2200.0000000    0.2673855
2240.0000000    0.2712843
2280.0000000    0.2561248
2320.0000000    0.2522574
2360.0000000    0.2715578
2400.0000000    0.2723193
2440.0000000    0.2586381
2480.0000000    0.2608686
2520.0000000    0.2904399
2560.0000000    0.2606828
2600.0000000    0.2747422
2640.0000000    0.2736526
2680.0000000    0.2607477
2720.0000000    0.2839585
2760.0000000    0.2888809
2800.0000000    0.2735651
2840.0000000    0.2961187
2880.0000000    0.2566803
2920.0000000    0.2911271
2960.0000000    0.2807189
3000.0000000    0.2754291
3040.0000000    0.2628695
3080.0000000    0.2703569
3120.0000000    0.2764496
3160.0000000    0.2905677
3200.0000000    0.2758779
3240.0000000    0.2818569
3280.0000000    0.2688532
3320.0000000    0.2918797
3360.0000000    0.2757818
3400.0000000    0.2564160
3440.0000000    0.2826736
3480.0000000    0.2685929
3520.0000000    0.2678356
3560.0000000    0.2800485
3600.0000000    0.2925642
3640.0000000    0.2954761
3680.0000000    0.2598176
3720.0000000    0.2809230
3760.0000000    0.2745559
3800.0000000    0.2562295
3840.0000000    0.2541786
3880.0000000    0.2538349
3920.0000000    0.2560347
3960.0000000    0.2684664
4000.0000000    0.2487296
4040.0000000    0.2757430
4080.0000000    0.2732250
4120.0000000    0.2620604
4160.0000000    0.2461789
4200.0000000    0.2455584
4240.0000000    0.2386214
4280.0000000    0.2473721
4320.0000000    0.2713595
4360.0000000    0.2483631
4400.0000000    0.2451172
4440.0000000    0.2431504
4480.0000000    0.2543720
4520.0000000    0.2626229
4560.0000000    0.2523436
4600.0000000    0.2615770
4640.0000000    0.2542378
4680.0000000    0.2423882
4720.0000000    0.2525952
4760.0000000    0.2562694
4800.0000000    0.2393479
4840.0000000    0.2557179
4880.0000000    0.2722152
4920.0000000    0.2611557
4960.0000000    0.2477088
5000.0000000    0.2552745
5040.0000000    0.2535656
5080.0000000    0.2541327
5120.0000000    0.2725840
5160.0000000    0.2454435
5200.0000000    0.2608351
5240.0000000    0.2524903
5280.0000000    0.2513868
5320.0000000    0.2443939
5360.0000000    0.2673258
5400.0000000    0.2570702
5440.0000000    0.2403364
5480.0000000    0.2553815
5520.0000000    0.2661349
5560.0000000    0.2481226
5600.0000000    0.2390289
5640.0000000    0.2699502
5680.0000000    0.2717265
5720.0000000    0.2611449
5760.0000000    0.2450500
5800.0000000    0.2623000
5840.0000000    0.2716962
5880.0000000    0.2675003
5920.0000000    0.2800364
5960.0000000    0.2813786
6000.0000000    0.2609705
6040.0000000    0.2433505
6080.0000000    0.2645576
6120.0000000    0.2706313
6160.0000000    0.2604720
6200.0000000    0.2688635
6240.0000000    0.2436157
6280.0000000    0.2508168
6320.0000000    0.2552656
6360.0000000    0.2568432
6400.0000000    0.2603961
6440.0000000    0.2586964
6480.0000000    0.2560782
6520.0000000    0.2570729
6560.0000000    0.2553551
6600.0000000    0.2567137
6640.0000000    0.2387263
6680.0000000    0.2648518
6720.0000000    0.2514604
6760.0000000    0.2485625
6800.0000000    0.2553598
6840.0000000    0.2746235
6880.0000000    0.2627246
6920.0000000    0.2556814
6960.0000000    0.2618983
7000.0000000    0.2737721
7040.0000000    0.2652095
7080.0000000    0.2765716
7120.0000000    0.2684436
7160.0000000    0.2861699
7200.0000000    0.2536359
7240.0000000    0.2678330
7280.0000000    0.2714000
7320.0000000    0.2634585
7360.0000000    0.2627838
7400.0000000    0.2576175
7440.0000000    0.2598636
7480.0000000    0.2582024
7520.0000000    0.2655879
7560.0000000    0.2613662
7600.0000000    0.2461289
7640.0000000    0.2464139
7680.0000000    0.2566743
7720.0000000    0.2614343
7760.0000000    0.2675040
7800.0000000    0.2400690
7840.0000000    0.2484749
7880.0000000    0.2735540
7920.0000000    0.2457249
7960.0000000    0.2476162
8000.0000000    0.2783063
8040.0000000    0.2522269
8080.0000000    0.2548590
8120.0000000    0.2458151
8160.0000000    0.2512903
8200.0000000    0.2345261
8240.0000000    0.2551044
8280.0000000    0.2462236
8320.0000000    0.2452501
8360.0000000    0.2296058
8400.0000000    0.2428663
8440.0000000    0.2455491
8480.0000000    0.2417417
8520.0000000    0.2489961
8560.0000000    0.2569565
8600.0000000    0.2725695
8640.0000000    0.2992562
8680.0000000    0.2827988
8720.0000000    0.2668638
8760.0000000    0.2630084
8800.0000000    0.2677263
8840.0000000    0.2602050
8880.0000000    0.2412824
8920.0000000    0.2511064
8960.0000000    0.2445546
9000.0000000    0.2560221
9040.0000000    0.2653633
9080.0000000    0.2698984
9120.0000000    0.2600578
9160.0000000    0.2731441
9200.0000000    0.2825689
9240.0000000    0.2641501
9280.0000000    0.2601513
9320.0000000    0.2570857
9360.0000000    0.2545083
9400.0000000    0.2533637
9440.0000000    0.2353261
9480.0000000    0.2782883
9520.0000000    0.2547829
9560.0000000    0.2657813
9600.0000000    0.2648269
9640.0000000    0.2995888
9680.0000000    0.2713791
9720.0000000    0.2841298
9760.0000000    0.2811939
9800.0000000    0.2992709
9840.0000000    0.2713078
9880.0000000    0.2767591
9920.0000000    0.2780822
9960.0000000    0.2724035
10000.0000000    0.2474065
10040.0000000    0.2807603
10080.0000000    0.2621202
10120.0000000    0.2542248
10160.0000000    0.2705054
10200.0000000    0.2799045
10240.0000000    0.2889971
10280.0000000    0.2666923
10320.0000000    0.2470120
10360.0000000    0.2729786
10400.0000000    0.2846163
10440.0000000    0.2609812
10480.0000000    0.2763186
10520.0000000    0.2688861
10560.0000000    0.2624827
10600.0000000    0.2575531
10640.0000000    0.2675851
10680.0000000    0.2630842
10720.0000000    0.2723983
10760.0000000    0.2710146
10800.0000000    0.2792850
10840.0000000    0.2600547
10880.0000000    0.2765526
10920.0000000    0.2626943
10960.0000000    0.2645778
11000.0000000    0.2809862
11040.0000000    0.2570650
11080.0000000    0.2748593
11120.0000000    0.2448469
11160.0000000    0.2743083
11200.0000000    0.2667275
11240.0000000    0.2714645
11280.0000000    0.2769543
11320.0000000    0.2674757
11360.0000000    0.2453222
11400.0000000    0.2381861
11440.0000000    0.2658492
11480.0000000    0.2751840
11520.0000000    0.2847214
11560.0000000    0.2791077
11600.0000000    0.2676270
11640.0000000    0.2731804
11680.0000000    0.2707561
11720.0000000    0.2617477
11760.0000000    0.2550224
11800.0000000    0.2644580
11840.0000000    0.2549657
11880.0000000    0.2502566
11920.0000000    0.2640190
11960.0000000    0.2506107
12000.0000000    0.2625082
12040.0000000    0.2788649
12080.0000000    0.2721131
12120.0000000    0.2597385
12160.0000000    0.2604851
12200.0000000    0.2617889
12240.0000000    0.2545868
12280.0000000    0.2592646
12320.0000000    0.2626063
12360.0000000    0.2520191
12400.0000000    0.2727392
12440.0000000    0.2579714
12480.0000000    0.2398147
12520.0000000    0.2411553
12560.0000000    0.2538768
12600.0000000    0.2507806
12640.0000000    0.2700569
12680.0000000    0.2567662
12720.0000000    0.2535701
12760.0000000    0.2568398
12800.0000000    0.2637447
12840.0000000    0.2630706
12880.0000000    0.2868273
12920.0000000    0.2795032
12960.0000000    0.2731875
13000.0000000    0.2834817
13040.0000000    0.2851138
13080.0000000    0.2720703
13120.0000000    0.2706567
13160.0000000    0.2859206
13200.0000000    0.2615435
13240.0000000    0.2637400
13280.0000000    0.2575045
13320.0000000    0.2706135
13360.0000000    0.2593518
13400.0000000    0.2526170
13440.0000000    0.2537570
13480.0000000    0.2633215
13520.0000000    0.2490490
13560.0000000    0.2753866
13600.0000000    0.2680372
13640.0000000    0.2638850
13680.0000000    0.2443677
13720.0000000    0.2614855
13760.0000000    0.2725476
13800.0000000    0.2815149
13840.0000000    0.2710355
13880.0000000    0.2630026
13920.0000000    0.2571820
13960.0000000    0.2354542
14000.0000000    0.2575406
14040.0000000    0.2568001
14080.0000000    0.2676742
14120.0000000    0.2659315
14160.0000000    0.2562406
14200.0000000    0.2665661
14240.0000000    0.2705946
14280.0000000    0.2691606
14320.0000000    0.2684370
14360.0000000    0.2581056
14400.0000000    0.2479242
14440.0000000    0.2538229
14480.0000000    0.2509569
14520.0000000    0.2650260
14560.0000000    0.2520590
14600.0000000    0.2690269
14640.0000000    0.2594892
14680.0000000    0.2527564
14720.0000000    0.2824749
14760.0000000    0.2622117
14800.0000000    0.2555126
14840.0000000    0.2786104
14880.0000000    0.2590780
14920.0000000    0.2600301
14960.0000000    0.2677307
15000.0000000    0.2375221
15040.0000000    0.2618417
15080.0000000    0.2618770
15120.0000000    0.2646911
15160.0000000    0.2635161
15200.0000000    0.2683205
15240.0000000    0.2585634
15280.0000000    0.2637921
15320.0000000    0.2569550
15360.0000000    0.2511953
15400.0000000    0.2517645
15440.0000000    0.2633560
15480.0000000    0.2684091
15520.0000000    0.2622012
15560.0000000    0.2687936
15600.0000000    0.2531154
15640.0000000    0.2614177
15680.0000000    0.2581366
15720.0000000    0.2804328
15760.0000000    0.2867976
15800.0000000    0.2849825
15840.0000000    0.2656738
15880.0000000    0.2679699
15920.0000000    0.2579218
15960.0000000    0.2526710
16000.0000000    0.2677016
16040.0000000    0.2687447
16080.0000000    0.2593303
16120.0000000    0.2713045
16160.0000000    0.2892119
16200.0000000    0.2858830
16240.0000000    0.2639682
16280.0000000    0.2481199
16320.0000000    0.2525153
16360.0000000    0.2599320
16400.0000000    0.2651271
16440.0000000    0.2437799
16480.0000000    0.2567212
16520.0000000    0.2507466
16560.0000000    0.2546486
16600.0000000    0.2435986
16640.0000000    0.2702241
16680.0000000    0.2640170
16720.0000000    0.2885537
16760.0000000    0.2656658
16800.0000000    0.2480824
16840.0000000    0.2721084
16880.0000000    0.2717026
16920.0000000    0.2520784
16960.0000000    0.2566154
17000.0000000    0.2576109
17040.0000000    0.2413148
17080.0000000    0.2634521
17120.0000000    0.2601817
17160.0000000    0.2674463
17200.0000000    0.2613674
17240.0000000    0.2575851
17280.0000000    0.2607638
17320.0000000    0.2856776
17360.0000000    0.2783283
17400.0000000    0.2761838
17440.0000000    0.2619863
17480.0000000    0.2817973
17520.0000000    0.2664068
17560.0000000    0.2580026
17600.0000000    0.2539819
17640.0000000    0.2568620
17680.0000000    0.2736685
17720.0000000    0.2485067
17760.0000000    0.2521629
17800.0000000    0.2345041
17840.0000000    0.2342719
17880.0000000    0.2570761
17920.0000000    0.2596691
17960.0000000    0.2683832
18000.0000000    0.2634799
18040.0000000    0.2467467
18080.0000000    0.2669306
18120.0000000    0.2527145
18160.0000000    0.2622049
18200.0000000    0.2522851
18240.0000000    0.2564968
18280.0000000    0.2667430
18320.0000000    0.2607214
18360.0000000    0.2559092
18400.0000000    0.2843872
18440.0000000    0.2784736
18480.0000000    0.2647769
18520.0000000    0.2675976
18560.0000000    0.2672595
18600.0000000    0.2572345
18640.0000000    0.2478070
18680.0000000    0.2498782
18720.0000000    0.2467192
18760.0000000    0.2567082
18800.0000000    0.2669460
18840.0000000    0.2450772
18880.0000000    0.2593301
18920.0000000    0.2414926
18960.0000000    0.2517741
19000.0000000    0.2662204
19040.0000000    0.2447803
19080.0000000    0.2453094
19120.0000000    0.2451278
19160.0000000    0.2597553
19200.0000000    0.2601941
19240.0000000    0.2593938
19280.0000000    0.2660345
19320.0000000    0.2563721
19360.0000000    0.2498904
19400.0000000    0.2461859
19440.0000000    0.2463858
19480.0000000    0.2606753
19520.0000000    0.2725111
19560.0000000    0.2420783
19600.0000000    0.2536207
19640.0000000    0.2410800
19680.0000000    0.2411411
19720.0000000    0.2482973
19760.0000000    0.2403146
19800.0000000    0.2555405
19840.0000000    0.2447941
19880.0000000    0.2521419
19920.0000000    0.2414621
19960.0000000    0.2642196
20000.0000000    0.2593545
20040.0000000    0.2593020
20080.0000000    0.2679672
20120.0000000    0.2576507
20160.0000000    0.2756204
20200.0000000    0.2658414
20240.0000000    0.2750895
20280.0000000    0.2764118
20320.0000000    0.2699469
20360.0000000    0.2480565
20400.0000000    0.2605734
20440.0000000    0.2646361
20480.0000000    0.2689582
20520.0000000    0.2679040
20560.0000000    0.2695120
20600.0000000    0.2460742
20640.0000000    0.2497651
20680.0000000    0.2569867
20720.0000000    0.2657683
20760.0000000    0.2524417
20800.0000000    0.2830517
20840.0000000    0.2678306
20880.0000000    0.2565216
20920.0000000    0.2685263
20960.0000000    0.2578198
21000.0000000    0.2646190
21040.0000000    0.2659750
21080.0000000    0.2444182
21120.0000000    0.2502691
21160.0000000    0.2603291
21200.0000000    0.2558762
21240.0000000    0.2547969
21280.0000000    0.2474811
21320.0000000    0.2653008
21360.0000000    0.2561102
21400.0000000    0.2495505
21440.0000000    0.2440710
21480.0000000    0.2431850
21520.0000000    0.2329777
21560.0000000    0.2421244
21600.0000000    0.2421136
21640.0000000    0.2605509
21680.0000000    0.2334943
21720.0000000    0.2594883
21760.0000000    0.2602357
21800.0000000    0.2662498
21840.0000000    0.2531056
21880.0000000    0.2406391
21920.0000000    0.2620011
21960.0000000    0.2426774
22000.0000000    0.2660314
22040.0000000    0.2647771
22080.0000000    0.2694105
22120.0000000    0.2699600
22160.0000000    0.2452410
22200.0000000    0.2725971
22240.0000000    0.2350322
22280.0000000    0.2358149
22320.0000000    0.2622801
22360.0000000    0.2482779
22400.0000000    0.2629016
22440.0000000    0.2658365
22480.0000000    0.2522817
22520.0000000    0.2401103
22560.0000000    0.2404839
22600.0000000    0.2490422
22640.0000000    0.2678315
22680.0000000    0.2690232
22720.0000000    0.2632272
22760.0000000    0.2746639
22800.0000000    0.2526121
22840.0000000    0.2732959
22880.0000000    0.2592888
22920.0000000    0.2523957
22960.0000000    0.2530241
23000.0000000    0.2690452
23040.0000000    0.2632181
23080.0000000    0.2597993
23120.0000000    0.2598839
23160.0000000    0.2407677
23200.0000000    0.2573609
23240.0000000    0.2634998
23280.0000000    0.2579516
23320.0000000    0.2536059
23360.0000000    0.2440508
23400.0000000    0.2505237
23440.0000000    0.2467999
23480.0000000    0.2639382
23520.0000000    0.2591844
23560.0000000    0.2600459
23600.0000000    0.2611836
23640.0000000    0.2821851
23680.0000000    0.2614132
23720.0000000    0.2855580
23760.0000000    0.2566613
23800.0000000    0.2619769
23840.0000000    0.2809093
23880.0000000    0.2580318
23920.0000000    0.2521945
23960.0000000    0.2672112
24000.0000000    0.2814259
24040.0000000    0.2660396
24080.0000000    0.2818697
24120.0000000    0.2571268
24160.0000000    0.2653802
24200.0000000    0.2599987
24240.0000000    0.2676219
24280.0000000    0.2509543
24320.0000000    0.2511505
24360.0000000    0.2824143
24400.0000000    0.2680026
24440.0000000    0.2702152
24480.0000000    0.2643570
24520.0000000    0.2969712
24560.0000000    0.2653442
24600.0000000    0.2935265
24640.0000000    0.2858492
24680.0000000    0.2861805
24720.0000000    0.2798950
24760.0000000    0.2794305
24800.0000000    0.2847485
24840.0000000    0.2988469
24880.0000000    0.2846214
24920.0000000    0.2893406
24960.0000000    0.2802983
25000.0000000    0.2574066
25040.0000000    0.2656074
25080.0000000    0.2629228
25120.0000000    0.2588858
25160.0000000    0.2526200
25200.0000000    0.2586155
25240.0000000    0.2799408
25280.0000000    0.2697401
25320.0000000    0.2702123
25360.0000000    0.2683395
25400.0000000    0.2724301
25440.0000000    0.2798122
25480.0000000    0.2531616
25520.0000000    0.2656146
25560.0000000    0.2662109
25600.0000000    0.2530338
25640.0000000    0.2738120
25680.0000000    0.2779191
25720.0000000    0.2746800
25760.0000000    0.2681636
25800.0000000    0.2777391
25840.0000000    0.2996038
25880.0000000    0.2770493
25920.0000000    0.2739193
25960.0000000    0.2816334
26000.0000000    0.2799114
26040.0000000    0.2825375
26080.0000000    0.2760318
26120.0000000    0.2884789
26160.0000000    0.2900007
26200.0000000    0.2751825
26240.0000000    0.2731842
26280.0000000    0.2547639
26320.0000000    0.2909512
26360.0000000    0.2700366
26400.0000000    0.2695822
26440.0000000    0.2553299
26480.0000000    0.2869274
26520.0000000    0.2702931
26560.0000000    0.2556781
26600.0000000    0.2836449
26640.0000000    0.2888092
26680.0000000    0.2872168
26720.0000000    0.2628543
26760.0000000    0.2595147
26800.0000000    0.2463718
26840.0000000    0.2570185
26880.0000000    0.2887282
26920.0000000    0.2574484
26960.0000000    0.2790805
27000.0000000    0.2555208
27040.0000000    0.2691043
27080.0000000    0.2589912
27120.0000000    0.2568772
27160.0000000    0.2739578
27200.0000000    0.2845922
27240.0000000    0.2631654
27280.0000000    0.2876477
27320.0000000    0.2813281
27360.0000000    0.2665559
27400.0000000    0.2803520
27440.0000000    0.2686597
27480.0000000    0.2946147
27520.0000000    0.2699559
27560.0000000    0.2700492
27600.0000000    0.2805819
27640.0000000    0.2868414
27680.0000000    0.2914622
27720.0000000    0.2782653
27760.0000000    0.2599339
27800.0000000    0.2685908
27840.0000000    0.2656335
27880.0000000    0.2639542
27920.0000000    0.2705676
27960.0000000    0.2679636
28000.0000000    0.2714400
28040.0000000    0.2673880
28080.0000000    0.2816387
28120.0000000    0.2760313
28160.0000000    0.2768637
28200.0000000    0.2867554
28240.0000000    0.2701063
28280.0000000    0.2658289
28320.0000000    0.2712103
28360.0000000    0.2769674
28400.0000000    0.2832803
28440.0000000    0.2616221
28480.0000000    0.2668444
28520.0000000    0.2604163
28560.0000000    0.2457429
28600.0000000    0.2603842
28640.0000000    0.2600008
28680.0000000    0.2716383
28720.0000000    0.2574507
28760.0000000    0.2619385
28800.0000000    0.2820278
28840.0000000    0.2734945
28880.0000000    0.2789023
28920.0000000    0.2715575
28960.0000000    0.2783735
29000.0000000    0.2645245
29040.0000000    0.2809001
29080.0000000    0.2810783
29120.0000000    0.2520022
29160.0000000    0.2524714
29200.0000000    0.2647949
29240.0000000    0.2777563
29280.0000000    0.2823788
29320.0000000    0.2597125
29360.0000000    0.2653223
29400.0000000    0.2750184
29440.0000000    0.2635912
29480.0000000    0.2754106
29520.0000000    0.2801351
29560.0000000    0.2743366
29600.0000000    0.2695706
29640.0000000    0.2570007
29680.0000000    0.2794948
29720.0000000    0.2659493
29760.0000000    0.2669446
29800.0000000    0.2876015
29840.0000000    0.2700520
29880.0000000    0.2664456
29920.0000000    0.2726249
29960.0000000    0.2740867
30000.0000000    0.2737899
30040.0000000    0.2623805
30080.0000000    0.2552872
30120.0000000    0.2535206
30160.0000000    0.2353436
30200.0000000    0.2550318
30240.0000000    0.2460624
30280.0000000    0.2432862
30320.0000000    0.2545899
30360.0000000    0.2727631
30400.0000000    0.2834955
30440.0000000    0.2689037
30480.0000000    0.2797700
30520.0000000    0.2626395
30560.0000000    0.2612587
30600.0000000    0.2677928
30640.0000000    0.2658316
30680.0000000    0.2788129
30720.0000000    0.2605366
30760.0000000    0.2609644
30800.0000000    0.2616967
30840.0000000    0.2682879
30880.0000000    0.2944989
30920.0000000    0.2745792
30960.0000000    0.2836033
31000.0000000    0.2603677
31040.0000000    0.2676683
31080.0000000    0.2760572
31120.0000000    0.2740150
31160.0000000    0.2584001
31200.0000000    0.2670208
31240.0000000    0.2819793
31280.0000000    0.2624612
31320.0000000    0.2821622
31360.0000000    0.2468429
31400.0000000    0.2630493
31440.0000000    0.2498575
31480.0000000    0.2627048
31520.0000000    0.2809521
31560.0000000    0.2758857
31600.0000000    0.2569156
31640.0000000    0.2640846
31680.0000000    0.2705524
31720.0000000    0.2680736
31760.0000000    0.2909922
31800.0000000    0.2748774
31840.0000000    0.2746674
31880.0000000    0.2816251
31920.0000000    0.2534698
31960.0000000    0.2501241
32000.0000000    0.2854383
32040.0000000    0.2811975
32080.0000000    0.2622752
32120.0000000    0.2595343
32160.0000000    0.2509787
32200.0000000    0.2538175
32240.0000000    0.2615032
32280.0000000    0.2457774
32320.0000000    0.2791615
32360.0000000    0.2607743
32400.0000000    0.2544160
32440.0000000    0.2630381
32480.0000000    0.2440841
32520.0000000    0.2487754
32560.0000000    0.2652299
32600.0000000    0.2698815
32640.0000000    0.2563995
32680.0000000    0.2765779
32720.0000000    0.2846479
32760.0000000    0.2687188
32800.0000000    0.2668208
32840.0000000    0.3015625
32880.0000000    0.2746800
32920.0000000    0.2863328
32960.0000000    0.2596658
33000.0000000    0.2833486
33040.0000000    0.2792974
33080.0000000    0.2720853
33120.0000000    0.2749376
33160.0000000    0.2639043
33200.0000000    0.2731434
33240.0000000    0.2645959
33280.0000000    0.2536039
33320.0000000    0.2645893
33360.0000000    0.2613062
33400.0000000    0.2658123
33440.0000000    0.2678084
33480.0000000    0.2713081
33520.0000000    0.2603155
33560.0000000    0.2899896
33600.0000000    0.2664780
33640.0000000    0.2671404
33680.0000000    0.2686744
33720.0000000    0.2736236
33760.0000000    0.2779067
33800.0000000    0.2607172
33840.0000000    0.2680196
33880.0000000    0.2592772
33920.0000000    0.2805290
33960.0000000    0.2754072
34000.0000000    0.2851421
34040.0000000    0.2649299
34080.0000000    0.2598789
34120.0000000    0.2509266
34160.0000000    0.2499089
34200.0000000    0.2734096
34240.0000000    0.2746642
34280.0000000    0.2699035
34320.0000000    0.2498003
34360.0000000    0.2556877
34400.0000000    0.2576067
34440.0000000    0.2634380
34480.0000000    0.2901851
34520.0000000    0.2595616
34560.0000000    0.2625765
34600.0000000    0.2749482
34640.0000000    0.2687992
34680.0000000    0.2664920
34720.0000000    0.2649632
34760.0000000    0.2636833
34800.0000000    0.2721696
34840.0000000    0.2651841
34880.0000000    0.2635431
34920.0000000    0.2607444
34960.0000000    0.2617427
35000.0000000    0.2721875
35040.0000000    0.2600636
35080.0000000    0.2518365
35120.0000000    0.2645126
35160.0000000    0.2447096
35200.0000000    0.2616856
35240.0000000    0.2545459
35280.0000000    0.2719320
35320.0000000    0.2852360
35360.0000000    0.2594873
35400.0000000    0.2554060
35440.0000000    0.2623774
35480.0000000    0.2560375
35520.0000000    0.2323486
35560.0000000    0.2555969
35600.0000000    0.2681307
35640.0000000    0.2703329
35680.0000000    0.2590497
35720.0000000    0.2666336
35760.0000000    0.2652169
35800.0000000    0.2846815
35840.0000000    0.2806118
35880.0000000    0.2728193
35920.0000000    0.2569601
35960.0000000    0.2766736
36000.0000000    0.2599999
36040.0000000    0.2886676
36080.0000000    0.2893650
36120.0000000    0.2672863
36160.0000000    0.2579158
36200.0000000    0.2639617
36240.0000000    0.2426297
36280.0000000    0.2456243
36320.0000000    0.2527327
36360.0000000    0.2530042
36400.0000000    0.2583016
36440.0000000    0.2586706
36480.0000000    0.2589881
36520.0000000    0.2565898
36560.0000000    0.2481292
36600.0000000    0.2647710
36640.0000000    0.2738598
36680.0000000    0.2646675
36720.0000000    0.2620475
36760.0000000    0.2514316
36800.0000000    0.2488727
36840.0000000    0.2574538
36880.0000000    0.2492811
36920.0000000    0.2732902
36960.0000000    0.2432442
37000.0000000    0.2471443
37040.0000000    0.2462063
37080.0000000    0.2577016
37120.0000000    0.2742487
37160.0000000    0.2395225
37200.0000000    0.2470393
37240.0000000    0.2537959
37280.0000000    0.2572561
37320.0000000    0.2533067
37360.0000000    0.2417366
37400.0000000    0.2407436
37440.0000000    0.2530898
37480.0000000    0.2549971
37520.0000000    0.2598223
37560.0000000    0.2556424
37600.0000000    0.2671960
37640.0000000    0.2710515
37680.0000000    0.2509488
37720.0000000    0.2500265
37760.0000000    0.2603301
37800.0000000    0.2369713
37840.0000000    0.2739119
37880.0000000    0.2693847
37920.0000000    0.2389382
37960.0000000    0.2404051
38000.0000000    0.2601474
38040.0000000    0.2411247
38080.0000000    0.2530103
38120.0000000    0.2625431
38160.0000000    0.2566850
38200.0000000    0.2597119
38240.0000000    0.2781099
38280.0000000    0.2845402
38320.0000000    0.2777584
38360.0000000    0.2547309
38400.0000000    0.2774543
38440.0000000    0.2737021
38480.0000000    0.2763768
38520.0000000    0.2678386
38560.0000000    0.2848085
38600.0000000    0.2606765
38640.0000000    0.2985475
38680.0000000    0.2765033
38720.0000000    0.2663271
38760.0000000    0.2627595
38800.0000000    0.2650090
38840.0000000    0.2470742
38880.0000000    0.2515259
38920.0000000    0.2384549
38960.0000000    0.2757143
39000.0000000    0.2553454
39040.0000000    0.2683970
39080.0000000    0.2774869
39120.0000000    0.2705095
39160.0000000    0.2608867
39200.0000000    0.2651002
39240.0000000    0.2678157
39280.0000000    0.2582130
39320.0000000    0.2644069
39360.0000000    0.2373097
39400.0000000    0.2454389
39440.0000000    0.2463262
39480.0000000    0.2604441
39520.0000000    0.2607383
39560.0000000    0.2301813
39600.0000000    0.2631107
39640.0000000    0.2602834
39680.0000000    0.2439192
39720.0000000    0.2380947
39760.0000000    0.2698719
39800.0000000    0.2532859
39840.0000000    0.2535170
39880.0000000    0.2330928
39920.0000000    0.2500207
39960.0000000    0.2662816
40000.0000000    0.2558613
40040.0000000    0.2666103
40080.0000000    0.2556074
40120.0000000    0.2512736
40160.0000000    0.2597995
40200.0000000    0.2381896
40240.0000000    0.2425543
40280.0000000    0.2398328
40320.0000000    0.2390915
40360.0000000    0.2337011
40400.0000000    0.2566640
40440.0000000    0.2554490
40480.0000000    0.2671737
40520.0000000    0.2585391
40560.0000000    0.2530667
40600.0000000    0.2498758
40640.0000000    0.2604830
40680.0000000    0.2556741
40720.0000000    0.2439086
40760.0000000    0.2566467
40800.0000000    0.2596006
40840.0000000    0.2517067
40880.0000000    0.2476253
40920.0000000    0.2541673
40960.0000000    0.2489332
41000.0000000    0.2574012
41040.0000000    0.2568801
41080.0000000    0.2546157
41120.0000000    0.2522500
41160.0000000    0.2415245
41200.0000000    0.2619396
41240.0000000    0.2691163
41280.0000000    0.2640338
41320.0000000    0.2734013
41360.0000000    0.2571994
41400.0000000    0.2589458
41440.0000000    0.2575684
41480.0000000    0.2545498
41520.0000000    0.2591057
41560.0000000    0.2873455
41600.0000000    0.2670779
41640.0000000    0.2607155
41680.0000000    0.2652375
41720.0000000    0.2688082
41760.0000000    0.2544093
41800.0000000    0.2501913
41840.0000000    0.2828499
41880.0000000    0.2682910
41920.0000000    0.2597103
41960.0000000    0.2594746
42000.0000000    0.2622564
42040.0000000    0.2535128
42080.0000000    0.2639750
42120.0000000    0.2494864
42160.0000000    0.2522447
42200.0000000    0.2551109
42240.0000000    0.2494145
42280.0000000    0.2352204
42320.0000000    0.2571419
42360.0000000    0.2343465
42400.0000000    0.2467849
42440.0000000    0.2651246
42480.0000000    0.2331050
42520.0000000    0.2389417
42560.0000000    0.2665995
42600.0000000    0.2527487
42640.0000000    0.2794894
42680.0000000    0.2966358
42720.0000000    0.2739278
42760.0000000    0.2799157
42800.0000000    0.2626600
42840.0000000    0.2414251
42880.0000000    0.2605566
42920.0000000    0.2624408
42960.0000000    0.2733244
43000.0000000    0.2669841
43040.0000000    0.2493742
43080.0000000    0.2583259
43120.0000000    0.2609788
43160.0000000    0.2500992
43200.0000000    0.2563660
43240.0000000    0.2653410
43280.0000000    0.2617097
43320.0000000    0.2697897
43360.0000000    0.2602437
43400.0000000    0.2529989
43440.0000000    0.2706162
43480.0000000    0.2695292
43520.0000000    0.2512514
43560.0000000    0.2439969
43600.0000000    0.2693965
43640.0000000    0.2727078
43680.0000000    0.2532776
43720.0000000    0.2693992
43760.0000000    0.2499705
43800.0000000    0.2619669
43840.0000000    0.2478558
43880.0000000    0.2758566
43920.0000000    0.2493746
43960.0000000    0.2434891
44000.0000000    0.2603014
44040.0000000    0.2639257
44080.0000000    0.2617860
44120.0000000    0.2516891
44160.0000000    0.2624047
44200.0000000    0.2444855
44240.0000000    0.2517072
44280.0000000    0.2309346
44320.0000000    0.2500980
44360.0000000    0.2309833
44400.0000000    0.2471765
44440.0000000    0.2392694
44480.0000000    0.2329436
44520.0000000    0.2274525
44560.0000000    0.2336006
44600.0000000    0.2438319
44640.0000000    0.2430336
44680.0000000    0.2537428
44720.0000000    0.2479264
44760.0000000    0.2681727
44800.0000000    0.2324096
44840.0000000    0.2323878
44880.0000000    0.2495893
44920.0000000    0.2621679
44960.0000000    0.2677394
45000.0000000    0.2633944
45040.0000000    0.2479063
45080.0000000    0.2670723
45120.0000000    0.2639498
45160.0000000    0.2561641
45200.0000000    0.2474081
45240.0000000    0.2567833
45280.0000000    0.2484859
45320.0000000    0.2536033
45360.0000000    0.2639923
45400.0000000    0.2325233
45440.0000000    0.2453304
45480.0000000    0.2411696
45520.0000000    0.2553201
45560.0000000    0.2694287
45600.0000000    0.2609257
45640.0000000    0.2434638
45680.0000000    0.2514358
45720.0000000    0.2646962
45760.0000000    0.2407819
45800.0000000    0.2354042
45840.0000000    0.2402338
45880.0000000    0.2410897
45920.0000000    0.2576457
45960.0000000    0.2547802
46000.0000000    0.2354794
46040.0000000    0.2557523
46080.0000000    0.2548895
46120.0000000    0.2399586
46160.0000000    0.2643846
46200.0000000    0.2537882
46240.0000000    0.2400096
46280.0000000    0.2492286
46320.0000000    0.2737164
46360.0000000    0.2480593
46400.0000000    0.2611286
46440.0000000    0.2665758
46480.0000000    0.2804831
46520.0000000    0.2617346
46560.0000000    0.2817140
46600.0000000    0.2716985
46640.0000000    0.2617337
46680.0000000    0.2755215
46720.0000000    0.2732160
46760.0000000    0.2737536
46800.0000000    0.2822862
46840.0000000    0.2695234
46880.0000000    0.2507532
46920.0000000    0.2566002
46960.0000000    0.2486934
47000.0000000    0.2734175
47040.0000000    0.2518915
47080.0000000    0.2615326
47120.0000000    0.2665455
47160.0000000    0.2587439
47200.0000000    0.2697175
47240.0000000    0.2786985
47280.0000000    0.2766028
47320.0000000    0.2587214
47360.0000000    0.2661517
47400.0000000    0.2868526
47440.0000000    0.2799164
47480.0000000    0.2673204
47520.0000000    0.2683977
47560.0000000    0.2665109
47600.0000000    0.2708669
47640.0000000    0.2620685
47680.0000000    0.2701456
47720.0000000    0.2676863
47760.0000000    0.2595935
47800.0000000    0.2829124
47840.0000000    0.2682184
47880.0000000    0.2684079
47920.0000000    0.2536641
47960.0000000    0.2688114
48000.0000000    0.2750398
48040.0000000    0.3040526
48080.0000000    0.2710835
48120.0000000    0.2829617
48160.0000000    0.2683015
48200.0000000    0.2784348
48240.0000000    0.2674305
48280.0000000    0.2892348
48320.0000000    0.2726199
48360.0000000    0.2872466
48400.0000000    0.2656830
48440.0000000    0.3025020
48480.0000000    0.2879620
48520.0000000    0.2662463
48560.0000000    0.2855411
48600.0000000    0.2514701
48640.0000000    0.2648312
48680.0000000    0.2396374
48720.0000000    0.2450524
48760.0000000    0.2366307
48800.0000000    0.2512457
48840.0000000    0.2389274
48880.0000000    0.2459701
48920.0000000    0.2425656
48960.0000000    0.2481569
49000.0000000    0.2369966
49040.0000000    0.2674320
49080.0000000    0.2654320
49120.0000000    0.2669413
49160.0000000    0.2757047
49200.0000000    0.2677932
49240.0000000    0.2500757
49280.0000000    0.2447458
49320.0000000    0.2422175
49360.0000000    0.2337250
49400.0000000    0.2396955
49440.0000000    0.2260122
49480.0000000    0.2165490
49520.0000000    0.2322258
49560.0000000    0.2315646
49600.0000000    0.2147697
49640.0000000    0.2139236
49680.0000000    0.2399448
49720.0000000    0.2421760
49760.0000000    0.2418395
49800.0000000    0.2470224
49840.0000000    0.2610652
49880.0000000    0.2430108
49920.0000000    0.2516747
49960.0000000    0.2561021
50000.0000000    0.2614508
50040.0000000    0.2529740
50080.0000000    0.2390392
50120.0000000    0.2509247
50160.0000000    0.2540516
50200.0000000    0.2511667
50240.0000000    0.2397237
50280.0000000    0.2294070
50320.0000000    0.2305088
50360.0000000    0.2357147
50400.0000000    0.2384943
50440.0000000    0.2445485
50480.0000000    0.2188097
50520.0000000    0.2088190
50560.0000000    0.2102331
50600.0000000    0.2159949
50640.0000000    0.2145183
50680.0000000    0.2141518
50720.0000000    0.2149130
50760.0000000    0.2156475
50800.0000000    0.2198535
50840.0000000    0.2200477
50880.0000000    0.2217213
50920.0000000    0.2035946
50960.0000000    0.2234251
51000.0000000    0.2394284
51040.0000000    0.2093038
51080.0000000    0.2235157
51120.0000000    0.2181216
51160.0000000    0.2085734
51200.0000000    0.2101834
51240.0000000    0.2232166
51280.0000000    0.2175972
51320.0000000    0.2290774
51360.0000000    0.2054230
51400.0000000    0.2130505
51440.0000000    0.2425959
51480.0000000    0.2496408
51520.0000000    0.2285041
51560.0000000    0.2124618
51600.0000000    0.2355254
51640.0000000    0.2137871
51680.0000000    0.2255725
51720.0000000    0.2055008
51760.0000000    0.2166138
51800.0000000    0.2397345
51840.0000000    0.2280900
51880.0000000    0.2267896
51920.0000000    0.2277396
51960.0000000    0.2362723
52000.0000000    0.2388023
52040.0000000    0.2386415
52080.0000000    0.2431753
52120.0000000    0.2496504
52160.0000000    0.2494763
52200.0000000    0.2503873
52240.0000000    0.2331213
52280.0000000    0.2626464
52320.0000000    0.2320732
52360.0000000    0.2342636
52400.0000000    0.2391564
52440.0000000    0.2261394
52480.0000000    0.2325923
52520.0000000    0.2209407
52560.0000000    0.2361540
52600.0000000    0.2222307
52640.0000000    0.2174954
52680.0000000    0.2290593
52720.0000000    0.2112239
52760.0000000    0.2286834
52800.0000000    0.2268558
52840.0000000    0.2214143
52880.0000000    0.2352689
52920.0000000    0.2386359
52960.0000000    0.2348806
53000.0000000    0.2518983
53040.0000000    0.2317323
53080.0000000    0.2351218
53120.0000000    0.2051599
53160.0000000    0.2166200
53200.0000000    0.2400370
53240.0000000    0.2492584
53280.0000000    0.2263140
53320.0000000    0.2511754
53360.0000000    0.2288637
53400.0000000    0.2576928
53440.0000000    0.2468192
53480.0000000    0.2539770
53520.0000000    0.2447029
53560.0000000    0.2090803
53600.0000000    0.2111566
53640.0000000    0.2331012
53680.0000000    0.2366626
53720.0000000    0.2274372
53760.0000000    0.2261553
53800.0000000    0.2387525
53840.0000000    0.2390004
53880.0000000    0.2573190
53920.0000000    0.2472519
53960.0000000    0.2411298
54000.0000000    0.2407671
54040.0000000    0.2324417
54080.0000000    0.2360988
54120.0000000    0.2183339
54160.0000000    0.2127412
54200.0000000    0.2210762
54240.0000000    0.2123086
54280.0000000    0.2077857
54320.0000000    0.2217861
54360.0000000    0.2252147
54400.0000000    0.2201911
54440.0000000    0.2147995
54480.0000000    0.2226612
54520.0000000    0.2212840
54560.0000000    0.2144937
54600.0000000    0.2188738
54640.0000000    0.2103738
54680.0000000    0.2208632
54720.0000000    0.2147993
54760.0000000    0.2219230
54800.0000000    0.2327120
54840.0000000    0.2528182
54880.0000000    0.2450829
54920.0000000    0.2329499
54960.0000000    0.2339928
55000.0000000    0.2596039
55040.0000000    0.2638408
55080.0000000    0.2460063
55120.0000000    0.2521202
55160.0000000    0.2242055
55200.0000000    0.2303609
55240.0000000    0.2226184
55280.0000000    0.2316987
55320.0000000    0.2262292
55360.0000000    0.2250312
55400.0000000    0.2408293
55440.0000000    0.2424608
55480.0000000    0.2235852
55520.0000000    0.2401888
55560.0000000    0.2514963
55600.0000000    0.2386802
55640.0000000    0.2195955
55680.0000000    0.2237669
55720.0000000    0.2099802
55760.0000000    0.2250428
55800.0000000    0.2167685
55840.0000000    0.2259873
55880.0000000    0.2026376
55920.0000000    0.2080732
55960.0000000    0.2093704
56000.0000000    0.2228826
56040.0000000    0.2384495
56080.0000000    0.2081218
56120.0000000    0.2167271
56160.0000000    0.2157986
56200.0000000    0.2176350
56240.0000000    0.2109079
56280.0000000    0.2414811
56320.0000000    0.2271721
56360.0000000    0.2273277
56400.0000000    0.2303218
56440.0000000    0.2121173
56480.0000000    0.2267988
56520.0000000    0.2146083
56560.0000000    0.2363849
56600.0000000    0.2184319
56640.0000000    0.2206404
56680.0000000    0.2192221
56720.0000000    0.2353327
56760.0000000    0.2216250
56800.0000000    0.2285206
56840.0000000    0.2168841
56880.0000000    0.2197281
56920.0000000    0.2362647
56960.0000000    0.2100099
57000.0000000    0.2092185
57040.0000000    0.2309765
57080.0000000    0.2392718
57120.0000000    0.2277002
57160.0000000    0.2127674
57200.0000000    0.2050984
57240.0000000    0.2294706
57280.0000000    0.2150084
57320.0000000    0.1940257
57360.0000000    0.2329846
57400.0000000    0.2244982
57440.0000000    0.2237328
57480.0000000    0.2333598
57520.0000000    0.2105084
57560.0000000    0.2035395
57600.0000000    0.2285953
57640.0000000    0.2229023
57680.0000000    0.2103355
57720.0000000    0.2202689
57760.0000000    0.1974472
57800.0000000    0.2086809
57840.0000000    0.2031044
57880.0000000    0.2065200
57920.0000000    0.1905268
57960.0000000    0.2090929
58000.0000000    0.2055195
58040.0000000    0.2088327
58080.0000000    0.2091908
58120.0000000    0.2195867
58160.0000000    0.2073281
58200.0000000    0.1905736
58240.0000000    0.1964303
58280.0000000    0.2028364
58320.0000000    0.1982096
58360.0000000    0.2022443
58400.0000000    0.2186292
58440.0000000    0.2157085
58480.0000000    0.2003620
58520.0000000    0.2222978
58560.0000000    0.2056952
58600.0000000    0.2369081
58640.0000000    0.2056835
58680.0000000    0.2091168
58720.0000000    0.2339181
58760.0000000    0.2340736
58800.0000000    0.2338581
58840.0000000    0.2327761
58880.0000000    0.2135210
58920.0000000    0.2188393
58960.0000000    0.2262693
59000.0000000    0.2431672
59040.0000000    0.2292898
59080.0000000    0.2326250
59120.0000000    0.2233305
59160.0000000    0.2260075
59200.0000000    0.2172035
59240.0000000    0.2094561
59280.0000000    0.2189753
59320.0000000    0.2185512
59360.0000000    0.2219551
59400.0000000    0.2092239
59440.0000000    0.2231621
59480.0000000    0.2204482
59520.0000000    0.2216101
59560.0000000    0.2143526
59600.0000000    0.2049020
59640.0000000    0.2131739
59680.0000000    0.1920260
59720.0000000    0.2012437
59760.0000000    0.2015355
59800.0000000    0.2218509
59840.0000000    0.2050410
59880.0000000    0.2182693
59920.0000000    0.2174778
59960.0000000    0.2144516
60000.0000000    0.2139642
60040.0000000    0.1988858
60080.0000000    0.2231618
60120.0000000    0.2229428
60160.0000000    0.2173705
60200.0000000    0.2102160
60240.0000000    0.2187522
60280.0000000    0.2131438
60320.0000000    0.2031492
60360.0000000    0.2044988
60400.0000000    0.2139065
60440.0000000    0.2306279
60480.0000000    0.2297449
60520.0000000    0.2219873
60560.0000000    0.2145052
60600.0000000    0.2081182
60640.0000000    0.2246958
60680.0000000    0.2198782
60720.0000000    0.2222888
60760.0000000    0.2303217
60800.0000000    0.2117164
60840.0000000    0.2195010
60880.0000000    0.1918621
60920.0000000    0.2174332
60960.0000000    0.2266449
61000.0000000    0.2125878
61040.0000000    0.2219481
61080.0000000    0.2403447
61120.0000000    0.2229224
61160.0000000    0.2314110
61200.0000000    0.2237879
61240.0000000    0.1982940
61280.0000000    0.2071782
61320.0000000    0.1913428
61360.0000000    0.2216969
61400.0000000    0.2010602
61440.0000000    0.2123025
61480.0000000    0.2308640
61520.0000000    0.2228877
61560.0000000    0.2092801
61600.0000000    0.2140351
61640.0000000    0.2165552
61680.0000000    0.2299651
61720.0000000    0.2084403
61760.0000000    0.2162612
61800.0000000    0.2219810
61840.0000000    0.2393550
61880.0000000    0.2244756
61920.0000000    0.2270581
61960.0000000    0.2231921
62000.0000000    0.2316953
62040.0000000    0.2148544
62080.0000000    0.2385526
62120.0000000    0.2193272
62160.0000000    0.2269636
62200.0000000    0.2253423
62240.0000000    0.2244903
62280.0000000    0.2237216
62320.0000000    0.2125385
62360.0000000    0.2188456
62400.0000000    0.2243391
62440.0000000    0.2207063
62480.0000000    0.2128231
62520.0000000    0.2180931
62560.0000000    0.2185517
62600.0000000    0.2180953
62640.0000000    0.2301600
62680.0000000    0.2334752
62720.0000000    0.1997712
62760.0000000    0.2083482
62800.0000000    0.2150304
62840.0000000    0.2263849
62880.0000000    0.1968094
62920.0000000    0.2292331
62960.0000000    0.2156388
63000.0000000    0.2237443
63040.0000000    0.2141829
63080.0000000    0.2239640
63120.0000000    0.2064804
63160.0000000    0.2190758
63200.0000000    0.2075920
63240.0000000    0.2143780
63280.0000000    0.2107435
63320.0000000    0.2102497
63360.0000000    0.1857882
63400.0000000    0.1965974
63440.0000000    0.2022300
63480.0000000    0.2031998
63520.0000000    0.2096577
63560.0000000    0.2062297
63600.0000000    0.2162202
63640.0000000    0.2011571
63680.0000000    0.2089607
63720.0000000    0.2007919
63760.0000000    0.2179619
63800.0000000    0.2181332
63840.0000000    0.2234741
63880.0000000    0.2198752
63920.0000000    0.2155062
63960.0000000    0.2361121
64000.0000000    0.2251029
64040.0000000    0.2460277
64080.0000000    0.2195546
64120.0000000    0.2084857
64160.0000000    0.2218591
64200.0000000    0.2379157
64240.0000000    0.2368037
64280.0000000    0.2295852
64320.0000000    0.2391776
64360.0000000    0.2197580
64400.0000000    0.2416610
64440.0000000    0.2431171
64480.0000000    0.2325091
64520.0000000    0.2281921
64560.0000000    0.2205330
64600.0000000    0.2086659
64640.0000000    0.2322156
64680.0000000    0.2193146
64720.0000000    0.2050838
64760.0000000    0.2171514
64800.0000000    0.1892705
64840.0000000    0.2218063
64880.0000000    0.2165426
64920.0000000    0.2117644
64960.0000000    0.2099420
65000.0000000    0.1962625
65040.0000000    0.2246728
65080.0000000    0.2033427
65120.0000000    0.1882000
65160.0000000    0.2013841
65200.0000000    0.2097050
65240.0000000    0.2129803
65280.0000000    0.2040807
65320.0000000    0.2120624
65360.0000000    0.2194605
65400.0000000    0.1978664
65440.0000000    0.1984496
65480.0000000    0.2126456
65520.0000000    0.2078592
65560.0000000    0.1945028
65600.0000000    0.1960834
65640.0000000    0.2068387
65680.0000000    0.1922995
65720.0000000    0.2246904
65760.0000000    0.2146354
65800.0000000    0.2159260
65840.0000000    0.2165577
65880.0000000    0.2438923
65920.0000000    0.2264921
65960.0000000    0.2291362
66000.0000000    0.2369378
66040.0000000    0.2280126
66080.0000000    0.2375897
66120.0000000    0.2303638
66160.0000000    0.2295530
66200.0000000    0.1948377
66240.0000000    0.1890970
66280.0000000    0.2185299
66320.0000000    0.2060044
66360.0000000    0.2130197
66400.0000000    0.1937748
66440.0000000    0.1931223
66480.0000000    0.1924124
66520.0000000    0.2014948
66560.0000000    0.1922951
66600.0000000    0.2196457
66640.0000000    0.2123544
66680.0000000    0.1948595
66720.0000000    0.2005506
66760.0000000    0.2037549
66800.0000000    0.2220629
66840.0000000    0.2086039
66880.0000000    0.2048488
66920.0000000    0.2143179
66960.0000000    0.2165622
67000.0000000    0.1993773
67040.0000000    0.2092534
67080.0000000    0.2137940
67120.0000000    0.2136525
67160.0000000    0.2000473
67200.0000000    0.1998101
67240.0000000    0.2196511
67280.0000000    0.2076457
67320.0000000    0.2027883
67360.0000000    0.2202703
67400.0000000    0.2123178
67440.0000000    0.1863190
67480.0000000    0.1958701
67520.0000000    0.1993368
67560.0000000    0.2043730
67600.0000000    0.1973306
67640.0000000    0.1892457
67680.0000000    0.1887977
67720.0000000    0.2237158
67760.0000000    0.2067866
67800.0000000    0.1840978
67840.0000000    0.1956207
67880.0000000    0.1972262
67920.0000000    0.1977654
67960.0000000    0.2001096
68000.0000000    0.2206616
68040.0000000    0.2078030
68080.0000000    0.2022703
68120.0000000    0.1927847
68160.0000000    0.1990037
68200.0000000    0.2106005
68240.0000000    0.1893147
68280.0000000    0.2261085
68320.0000000    0.2239172
68360.0000000    0.2164206
68400.0000000    0.2075542
68440.0000000    0.2037067
68480.0000000    0.2019737
68520.0000000    0.2019143
68560.0000000    0.1970631
68600.0000000    0.2209732
68640.0000000    0.2095710
68680.0000000    0.2144772
68720.0000000    0.2228753
68760.0000000    0.2173305
68800.0000000    0.2236062
68840.0000000    0.2201837
68880.0000000    0.2151239
68920.0000000    0.2410911
68960.0000000    0.2074295
69000.0000000    0.2136687
69040.0000000    0.2220082
69080.0000000    0.1968575
69120.0000000    0.1985386
69160.0000000    0.2306031
69200.0000000    0.2215727
69240.0000000    0.2110776
69280.0000000    0.2168491
69320.0000000    0.2139105
69360.0000000    0.2009793
69400.0000000    0.2195496
69440.0000000    0.2166822
69480.0000000    0.2248104
69520.0000000    0.2239442
69560.0000000    0.2316230
69600.0000000    0.2215108
69640.0000000    0.2015318
69680.0000000    0.2092894
69720.0000000    0.2243990
69760.0000000    0.2125475
69800.0000000    0.2285131
69840.0000000    0.2143577
69880.0000000    0.2266519
69920.0000000    0.2269424
69960.0000000    0.2350640
70000.0000000    0.2515076
70040.0000000    0.2387192
70080.0000000    0.2463479
70120.0000000    0.2459026
70160.0000000    0.2313059
70200.0000000    0.2304579
70240.0000000    0.2391138
70280.0000000    0.2274649
70320.0000000    0.2380140
70360.0000000    0.2286979
70400.0000000    0.2072391
70440.0000000    0.2097535
70480.0000000    0.2109066
70520.0000000    0.2129806
70560.0000000    0.2020662
70600.0000000    0.2279607
70640.0000000    0.2206613
70680.0000000    0.2323604
70720.0000000    0.2332191
70760.0000000    0.2459487
70800.0000000    0.2306540
70840.0000000    0.2396086
70880.0000000    0.2450292
70920.0000000    0.2485202
70960.0000000    0.2399570
71000.0000000    0.2659676
71040.0000000    0.2432427
71080.0000000    0.2676078
71120.0000000    0.2427280
71160.0000000    0.2453222
71200.0000000    0.2542177
71240.0000000    0.2297858
71280.0000000    0.2132327
71320.0000000    0.2252841
71360.0000000    0.2087970
71400.0000000    0.2070153
71440.0000000    0.2015003
71480.0000000    0.2269515
71520.0000000    0.2197097
71560.0000000    0.2135945
71600.0000000    0.2419660
71640.0000000    0.2432637
71680.0000000    0.2456375
71720.0000000    0.2389192
71760.0000000    0.2146554
71800.0000000    0.2179627
71840.0000000    0.2033027
71880.0000000    0.2251112
71920.0000000    0.2256874
71960.0000000    0.2084078
72000.0000000    0.2264371
72040.0000000    0.2015094
72080.0000000    0.2043539
72120.0000000    0.2223910
72160.0000000    0.2160612
72200.0000000    0.2174702
72240.0000000    0.2165772
72280.0000000    0.2195935
72320.0000000    0.2318973
72360.0000000    0.2271743
72400.0000000    0.2392699
72440.0000000    0.2118445
72480.0000000    0.2197554
72520.0000000    0.2149070
72560.0000000    0.2168560
72600.0000000    0.2001603
72640.0000000    0.2147702
72680.0000000    0.2245667
72720.0000000    0.2320253
72760.0000000    0.2166938
72800.0000000    0.2171143
72840.0000000    0.2244289
72880.0000000    0.2375268
72920.0000000    0.2346863
72960.0000000    0.2386020
73000.0000000    0.2324958
73040.0000000    0.2278031
73080.0000000    0.2477285
73120.0000000    0.2411473
73160.0000000    0.2034392
73200.0000000    0.2080889
73240.0000000    0.2173106
73280.0000000    0.2196565
73320.0000000    0.2245925
73360.0000000    0.2131057
73400.0000000    0.2256800
73440.0000000    0.2443156
73480.0000000    0.2154134
73520.0000000    0.2260612
73560.0000000    0.2295527
73600.0000000    0.2230369
73640.0000000    0.2281352
73680.0000000    0.2294426
73720.0000000    0.2275099
73760.0000000    0.2189311
73800.0000000    0.2316534
73840.0000000    0.2430550
73880.0000000    0.2383582
73920.0000000    0.2468495
73960.0000000    0.2226462
74000.0000000    0.2167237
74040.0000000    0.2304728
74080.0000000    0.2301820
74120.0000000    0.2554071
74160.0000000    0.2307497
74200.0000000    0.2538393
74240.0000000    0.2606264
74280.0000000    0.2408889
74320.0000000    0.2458223
74360.0000000    0.2144348
74400.0000000    0.1902253
74440.0000000    0.2243444
74480.0000000    0.2353730
74520.0000000    0.2328045
74560.0000000    0.2322298
74600.0000000    0.2330299
74640.0000000    0.2348535
74680.0000000    0.2435716
74720.0000000    0.2389607
74760.0000000    0.2315500
74800.0000000    0.2334650
74840.0000000    0.2419497
74880.0000000    0.2599064
74920.0000000    0.2561720
74960.0000000    0.2381803
75000.0000000    0.2736887
75040.0000000    0.2505844
75080.0000000    0.2510260
75120.0000000    0.2492523
75160.0000000    0.2337692
75200.0000000    0.2682670
75240.0000000    0.2593579
75280.0000000    0.2366552
75320.0000000    0.2399515
75360.0000000    0.2388988
75400.0000000    0.2368581
75440.0000000    0.2416063
75480.0000000    0.2056293
75520.0000000    0.2097645
75560.0000000    0.2053067
75600.0000000    0.2286606
75640.0000000    0.2325206
75680.0000000    0.2242199
75720.0000000    0.2158830
75760.0000000    0.2186159
75800.0000000    0.2305385
75840.0000000    0.2293849
75880.0000000    0.2242882
75920.0000000    0.2439145
75960.0000000    0.2173547
76000.0000000    0.2267158
76040.0000000    0.2275569
76080.0000000    0.2571194
76120.0000000    0.2399420
76160.0000000    0.2354260
76200.0000000    0.2423353
76240.0000000    0.2253901
76280.0000000    0.2186196
76320.0000000    0.2368570
76360.0000000    0.2516628
76400.0000000    0.2495177
76440.0000000    0.2399314
76480.0000000    0.2318625
76520.0000000    0.2364800
76560.0000000    0.2451050
76600.0000000    0.2530349
76640.0000000    0.2385484
76680.0000000    0.2378436
76720.0000000    0.2403797
76760.0000000    0.2175373
76800.0000000    0.2350453
76840.0000000    0.2370962
76880.0000000    0.2484047
76920.0000000    0.2456913
76960.0000000    0.2276638
77000.0000000    0.2253817
77040.0000000    0.2322462
77080.0000000    0.2473949
77120.0000000    0.2223786
77160.0000000    0.2312985
77200.0000000    0.2346347
77240.0000000    0.2438972
77280.0000000    0.2442535
77320.0000000    0.2211502
77360.0000000    0.2453570
77400.0000000    0.2238417
77440.0000000    0.2174904
77480.0000000    0.2430321
77520.0000000    0.2305260
77560.0000000    0.2266024
77600.0000000    0.2170969
77640.0000000    0.2337431
77680.0000000    0.2347478
77720.0000000    0.2261196
77760.0000000    0.2127494
77800.0000000    0.2349676
77840.0000000    0.2358025
77880.0000000    0.2246759
77920.0000000    0.2240937
77960.0000000    0.2439763
78000.0000000    0.2367041
78040.0000000    0.2374823
78080.0000000    0.2167642
78120.0000000    0.2290019
78160.0000000    0.2054284
78200.0000000    0.2173503
78240.0000000    0.2087082
78280.0000000    0.2096488
78320.0000000    0.2120434
78360.0000000    0.2208057
78400.0000000    0.2230346
78440.0000000    0.2246121
78480.0000000    0.2329671
78520.0000000    0.2185581
78560.0000000    0.2036857
78600.0000000    0.2263318
78640.0000000    0.2342503
78680.0000000    0.2141237
78720.0000000    0.2206966
78760.0000000    0.2345912
78800.0000000    0.2514511
78840.0000000    0.2238483
78880.0000000    0.2411540
78920.0000000    0.2390655
78960.0000000    0.2223635
79000.0000000    0.2292743
79040.0000000    0.2331102
79080.0000000    0.2427068
79120.0000000    0.2256485
79160.0000000    0.2162915
79200.0000000    0.2284492
79240.0000000    0.2241107
79280.0000000    0.2337166
79320.0000000    0.2377023
79360.0000000    0.2200557
79400.0000000    0.2270480
79440.0000000    0.2146682
79480.0000000    0.2347589
79520.0000000    0.2415114
79560.0000000    0.2613967
79600.0000000    0.2498664
79640.0000000    0.2532769
79680.0000000    0.2284360
79720.0000000    0.2567304
79760.0000000    0.2112592
79800.0000000    0.2254956
79840.0000000    0.2274462
79880.0000000    0.2160380
79920.0000000    0.2243484
79960.0000000    0.2328468
80000.0000000    0.2121153
80040.0000000    0.2175719
80080.0000000    0.2156333
80120.0000000    0.2129135
80160.0000000    0.2175200
80200.0000000    0.2260070
80240.0000000    0.2200519
80280.0000000    0.2316743
80320.0000000    0.2539743
80360.0000000    0.2298610
80400.0000000    0.2289084
80440.0000000    0.2200540
80480.0000000    0.2260873
80520.0000000    0.2278049
80560.0000000    0.2379835
80600.0000000    0.2006637
80640.0000000    0.2110987
80680.0000000    0.2174542
80720.0000000    0.2222288
80760.0000000    0.1970706
80800.0000000    0.2109939
80840.0000000    0.2261422
80880.0000000    0.2225979
80920.0000000    0.2029121
80960.0000000    0.2131367
81000.0000000    0.2336037
81040.0000000    0.2287266
81080.0000000    0.2186133
81120.0000000    0.2081363
81160.0000000    0.2342288
81200.0000000    0.2205329
81240.0000000    0.2183754
81280.0000000    0.2157614
81320.0000000    0.2132041
81360.0000000    0.2260987
81400.0000000    0.2069084
81440.0000000    0.2072578
81480.0000000    0.2165069
81520.0000000    0.2104139
81560.0000000    0.2243166
81600.0000000    0.2019127
81640.0000000    0.1925012
81680.0000000    0.2190553
81720.0000000    0.1893906
81760.0000000    0.2132931
81800.0000000    0.2147708
81840.0000000    0.2075724
81880.0000000    0.2152212
81920.0000000    0.2079764
81960.0000000    0.2199251
82000.0000000    0.2056050
82040.0000000    0.2284538
82080.0000000    0.2309512
82120.0000000    0.2237623
82160.0000000    0.2068221
82200.0000000    0.2136006
82240.0000000    0.2006707
82280.0000000    0.2045615
82320.0000000    0.1977412
82360.0000000    0.1933309
82400.0000000    0.2047223
82440.0000000    0.2166246
82480.0000000    0.2026519
82520.0000000    0.2203146
82560.0000000    0.2267507
82600.0000000    0.2137771
82640.0000000    0.2234087
82680.0000000    0.2083583
82720.0000000    0.2150001
82760.0000000    0.2120817
82800.0000000    0.2171041
82840.0000000    0.2262794
82880.0000000    0.2171230
82920.0000000    0.2306256
82960.0000000    0.2212840
83000.0000000    0.2121143
83040.0000000    0.2151853
83080.0000000    0.2083814
83120.0000000    0.2296967
83160.0000000    0.2435413
83200.0000000    0.2193858
83240.0000000    0.2122264
83280.0000000    0.2098553
83320.0000000    0.2005629
83360.0000000    0.2262142
83400.0000000    0.2241152
83440.0000000    0.2193430
83480.0000000    0.2096650
83520.0000000    0.2142946
83560.0000000    0.2249449
83600.0000000    0.2273536
83640.0000000    0.2116860
83680.0000000    0.2300444
83720.0000000    0.2074350
83760.0000000    0.1990999
83800.0000000    0.1892280
83840.0000000    0.2152887
83880.0000000    0.2068420
83920.0000000    0.2207615
83960.0000000    0.2082155
84000.0000000    0.2307732
84040.0000000    0.2308182
84080.0000000    0.2279465
84120.0000000    0.2063262
84160.0000000    0.2114559
84200.0000000    0.2235816
84240.0000000    0.2116150
84280.0000000    0.2231503
84320.0000000    0.2030171
84360.0000000    0.2221236
84400.0000000    0.2456808
84440.0000000    0.2294047
84480.0000000    0.2340822
84520.0000000    0.2381450
84560.0000000    0.2246865
84600.0000000    0.2117931
84640.0000000    0.2086321
84680.0000000    0.2152518
84720.0000000    0.2259626
84760.0000000    0.2269350
84800.0000000    0.2166505
84840.0000000    0.1997921
84880.0000000    0.2011362
84920.0000000    0.2206235
84960.0000000    0.2208943
85000.0000000    0.2359880
85040.0000000    0.2064995
85080.0000000    0.2429934
85120.0000000    0.2133681
85160.0000000    0.2075059
85200.0000000    0.1971815
85240.0000000    0.2445974
85280.0000000    0.2295288
85320.0000000    0.2095760
85360.0000000    0.2070973
85400.0000000    0.2283596
85440.0000000    0.2230711
85480.0000000    0.2260080
85520.0000000    0.2156348
85560.0000000    0.2295448
85600.0000000    0.2288420
85640.0000000    0.2161079
85680.0000000    0.2094462
85720.0000000    0.2198136
85760.0000000    0.2244651
85800.0000000    0.2143806
85840.0000000    0.2282717
85880.0000000    0.2287314
85920.0000000    0.2270257
85960.0000000    0.2511278
86000.0000000    0.2265356
86040.0000000    0.2348507
86080.0000000    0.2209729
86120.0000000    0.2246180
86160.0000000    0.2278918
86200.0000000    0.2097016
86240.0000000    0.2159507
86280.0000000    0.2059048
86320.0000000    0.2083962
86360.0000000    0.2368060
86400.0000000    0.2300872
86440.0000000    0.2202212
86480.0000000    0.2228301
86520.0000000    0.2186822
86560.0000000    0.2182878
86600.0000000    0.2320686
86640.0000000    0.2339386
86680.0000000    0.2305349
86720.0000000    0.2372711
86760.0000000    0.2161907
86800.0000000    0.2268714
86840.0000000    0.2195125
86880.0000000    0.2446439
86920.0000000    0.2425297
86960.0000000    0.2394024
87000.0000000    0.2378371
87040.0000000    0.2295519
87080.0000000    0.2351510
87120.0000000    0.2127096
87160.0000000    0.2106218
87200.0000000    0.2277759
87240.0000000    0.2110161
87280.0000000    0.2439323
87320.0000000    0.2296876
87360.0000000    0.2461940
87400.0000000    0.2345212
87440.0000000    0.2456342
87480.0000000    0.2294031
87520.0000000    0.2384298
87560.0000000    0.2495455
87600.0000000    0.2536037
87640.0000000    0.2596212
87680.0000000    0.2339504
87720.0000000    0.2230488
87760.0000000    0.2300672
87800.0000000    0.2075475
87840.0000000    0.2143382
87880.0000000    0.2293128
87920.0000000    0.2367240
87960.0000000    0.2307793
88000.0000000    0.2401223
88040.0000000    0.2522419
88080.0000000    0.2517320
88120.0000000    0.2170042
88160.0000000    0.2025250
88200.0000000    0.2144468
88240.0000000    0.2130449
88280.0000000    0.2160580
88320.0000000    0.2394170
88360.0000000    0.2286585
88400.0000000    0.2354414
88440.0000000    0.2313538
88480.0000000    0.2427523
88520.0000000    0.2209192
88560.0000000    0.2256937
88600.0000000    0.2337652
88640.0000000    0.2304043
88680.0000000    0.2229471
88720.0000000    0.2187658
88760.0000000    0.2227176
88800.0000000    0.2201892
88840.0000000    0.2182938
88880.0000000    0.2325240
88920.0000000    0.2147053
88960.0000000    0.2271744
89000.0000000    0.2353647
89040.0000000    0.2245132
89080.0000000    0.2321066
89120.0000000    0.2305233
89160.0000000    0.2307135
89200.0000000    0.2521145
89240.0000000    0.2455848
89280.0000000    0.2380861
89320.0000000    0.2302424
89360.0000000    0.2263739
89400.0000000    0.2213077
89440.0000000    0.2179959
89480.0000000    0.2277258
89520.0000000    0.2188929
89560.0000000    0.2327192
89600.0000000    0.2407308
89640.0000000    0.2608300
89680.0000000    0.2375192
89720.0000000    0.2062564
89760.0000000    0.2160530
89800.0000000    0.2246567
89840.0000000    0.2212338
89880.0000000    0.2357077
89920.0000000    0.2277859
89960.0000000    0.2205643
90000.0000000    0.2071687
90040.0000000    0.2219136
90080.0000000    0.2095097
90120.0000000    0.2016169
90160.0000000    0.2004849
90200.0000000    0.2112291
90240.0000000    0.1886600
90280.0000000    0.1812292
90320.0000000    0.1854795
90360.0000000    0.1831639
90400.0000000    0.1908805
90440.0000000    0.1846459
90480.0000000    0.2123377
90520.0000000    0.2102728
90560.0000000    0.1939602
90600.0000000    0.2026049
90640.0000000    0.2146055
90680.0000000    0.2080764
90720.0000000    0.2148425
90760.0000000    0.2170718
90800.0000000    0.2151794
90840.0000000    0.2057167
90880.0000000    0.1865457
90920.0000000    0.2137116
90960.0000000    0.1801232
91000.0000000    0.1700913
91040.0000000    0.1855393
91080.0000000    0.1979350
91120.0000000    0.1868678
91160.0000000    0.1763271
91200.0000000    0.1706806
91240.0000000    0.1819266
91280.0000000    0.2008358
91320.0000000    0.1926825
91360.0000000    0.1864564
91400.0000000    0.1611151
91440.0000000    0.1840507
91480.0000000    0.1741752
91520.0000000    0.1785565
91560.0000000    0.1807102
91600.0000000    0.1918934
91640.0000000    0.1836722
91680.0000000    0.1805127
91720.0000000    0.1980746
91760.0000000    0.1996078
91800.0000000    0.1918325
91840.0000000    0.1914415
91880.0000000    0.1640741
91920.0000000    0.1664254
91960.0000000    0.1512077
92000.0000000    0.1783654
92040.0000000    0.1800780
92080.0000000    0.1889609
92120.0000000    0.1695395
92160.0000000    0.1697264
92200.0000000    0.1726896
92240.0000000    0.1640051
92280.0000000    0.1800808
92320.0000000    0.1738236
92360.0000000    0.1928584
92400.0000000    0.1786542
92440.0000000    0.1669907
92480.0000000    0.1826005
92520.0000000    0.1684129
92560.0000000    0.1928882
92600.0000000    0.1728852
92640.0000000    0.1561419
92680.0000000    0.1653156
92720.0000000    0.1766943
92760.0000000    0.1802160
92800.0000000    0.1631325
92840.0000000    0.1573441
92880.0000000    0.1688034
92920.0000000    0.1667298
92960.0000000    0.1824270
93000.0000000    0.1668378
93040.0000000    0.1793508
93080.0000000    0.1862653
93120.0000000    0.1850104
93160.0000000    0.1642899
93200.0000000    0.1753395
93240.0000000    0.1726355
93280.0000000    0.1705047
93320.0000000    0.1798081
93360.0000000    0.1784016
93400.0000000    0.1802236
93440.0000000    0.2048440
93480.0000000    0.1792742
93520.0000000    0.1909522
93560.0000000    0.1833652
93600.0000000    0.1832611
93640.0000000    0.1705765
93680.0000000    0.1798445
93720.0000000    0.1786482
93760.0000000    0.1855217
93800.0000000    0.1802202
93840.0000000    0.1654533
93880.0000000    0.1707951
93920.0000000    0.1667917
93960.0000000    0.1748875
94000.0000000    0.1858013
94040.0000000    0.1920972
94080.0000000    0.1999242
94120.0000000    0.2129776
94160.0000000    0.2154119
94200.0000000    0.1884961
94240.0000000    0.1978948
94280.0000000    0.1804612
94320.0000000    0.1947642
94360.0000000    0.1964153
94400.0000000    0.1705477
94440.0000000    0.1791858
94480.0000000    0.1955359
94520.0000000    0.2106770
94560.0000000    0.2005236
94600.0000000    0.2024282
94640.0000000    0.1769659
94680.0000000    0.1968591
94720.0000000    0.2178031
94760.0000000    0.1987449
94800.0000000    0.2084445
94840.0000000    0.2055299
94880.0000000    0.2123065
94920.0000000    0.2162286
94960.0000000    0.1997046
95000.0000000    0.2022649
95040.0000000    0.2160000
95080.0000000    0.1921185
95120.0000000    0.2170743
95160.0000000    0.2164595
95200.0000000    0.1830375
95240.0000000    0.1913042
95280.0000000    0.1785777
95320.0000000    0.1822819
95360.0000000    0.1879952
95400.0000000    0.1939790
95440.0000000    0.1944179
95480.0000000    0.1856624
95520.0000000    0.1799997
95560.0000000    0.1923787
95600.0000000    0.1824376
95640.0000000    0.1817649
95680.0000000    0.1943735
95720.0000000    0.2012915
95760.0000000    0.1831557
95800.0000000    0.1778573
95840.0000000    0.1926899
95880.0000000    0.1942602
95920.0000000    0.2095385
95960.0000000    0.1917351
96000.0000000    0.1796771
96040.0000000    0.1797705
96080.0000000    0.1814156
96120.0000000    0.1886818
96160.0000000    0.2059243
96200.0000000    0.1951219
96240.0000000    0.2054507
96280.0000000    0.2000268
96320.0000000    0.1992733
96360.0000000    0.2066445
96400.0000000    0.2072227
96440.0000000    0.1979257
96480.0000000    0.1991719
96520.0000000    0.1981302
96560.0000000    0.1574941
96600.0000000    0.1732367
96640.0000000    0.1505632
96680.0000000    0.1694825
96720.0000000    0.1914031
96760.0000000    0.1826771
96800.0000000    0.1793950
96840.0000000    0.1826831
96880.0000000    0.1682540
96920.0000000    0.1851847
96960.0000000    0.1849121
97000.0000000    0.1867844
97040.0000000    0.2072008
97080.0000000    0.1814099
97120.0000000    0.1861291
97160.0000000    0.1725425
97200.0000000    0.1751238
97240.0000000    0.1656199
97280.0000000    0.1882516
97320.0000000    0.1784309
97360.0000000    0.1972077
97400.0000000    0.2119179
97440.0000000    0.2113415
97480.0000000    0.2140178
97520.0000000    0.2129505
97560.0000000    0.2107362
97600.0000000    0.2137922
97640.0000000    0.2101080
97680.0000000    0.2154982
97720.0000000    0.2139657
97760.0000000    0.1937318
97800.0000000    0.2088817
97840.0000000    0.1991368
97880.0000000    0.2219284
97920.0000000    0.2129245
97960.0000000    0.1968021
98000.0000000    0.1907809
98040.0000000    0.2122671
98080.0000000    0.1953375
98120.0000000    0.1905057
98160.0000000    0.2061822
98200.0000000    0.1890041
98240.0000000    0.2008294
98280.0000000    0.2134501
98320.0000000    0.2077629
98360.0000000    0.2105234
98400.0000000    0.2004737
98440.0000000    0.2013481
98480.0000000    0.2211936
98520.0000000    0.1969060
98560.0000000    0.2072102
98600.0000000    0.1929089
98640.0000000    0.2063972
98680.0000000    0.2170524
98720.0000000    0.2298438
98760.0000000    0.1970491
98800.0000000    0.2245987
98840.0000000    0.1976954
98880.0000000    0.2043443
98920.0000000    0.1813354
98960.0000000    0.1768939
99000.0000000    0.1928630
99040.0000000    0.1971711
99080.0000000    0.1905038
99120.0000000    0.1896548
99160.0000000    0.2052018
99200.0000000    0.1886706
99240.0000000    0.1911507
99280.0000000    0.1996422
99320.0000000    0.2243366
99360.0000000    0.2051756
99400.0000000    0.2060663
99440.0000000    0.2278275
99480.0000000    0.2029113
99520.0000000    0.2216140
99560.0000000    0.2049644
99600.0000000    0.2107526
99640.0000000    0.2137760
99680.0000000    0.2091390
99720.0000000    0.2245785
99760.0000000    0.2101555
99800.0000000    0.2162872
99840.0000000    0.2290108
99880.0000000    0.2291606
99920.0000000    0.2212269
99960.0000000    0.2054584
100000.0000000    0.2055743
100040.0000000    0.2067489
100080.0000000    0.2024339
100120.0000000    0.2278638
100160.0000000    0.2150075
100200.0000000    0.1987391
100240.0000000    0.2184935
100280.0000000    0.2228160
100320.0000000    0.2110195
100360.0000000    0.2002686
100400.0000000    0.1944368
100440.0000000    0.2048659
100480.0000000    0.2074278
100520.0000000    0.2155243
100560.0000000    0.1961137
100600.0000000    0.2088506
100640.0000000    0.2137080
100680.0000000    0.2006403
100720.0000000    0.2195697
100760.0000000    0.2006205
100800.0000000    0.2244817
100840.0000000    0.1983377
100880.0000000    0.2197136
100920.0000000    0.2221249
100960.0000000    0.2145653
101000.0000000    0.2297193
101040.0000000    0.2237503
101080.0000000    0.2224208
101120.0000000    0.2275434
101160.0000000    0.2194173
101200.0000000    0.2338368
101240.0000000    0.2255432
101280.0000000    0.2377049
101320.0000000    0.2351202
101360.0000000    0.2308648
101400.0000000    0.2131371
101440.0000000    0.2007660
101480.0000000    0.2054587
101520.0000000    0.2238786
101560.0000000    0.2198104
101600.0000000    0.2131975
101640.0000000    0.2201177
101680.0000000    0.1996849
101720.0000000    0.2199029
101760.0000000    0.2216060
101800.0000000    0.2041886
101840.0000000    0.2162968
101880.0000000    0.2279768
101920.0000000    0.2458270
101960.0000000    0.2079659
102000.0000000    0.2310423
102040.0000000    0.2244916
102080.0000000    0.2135185
102120.0000000    0.2257132
102160.0000000    0.2315507
102200.0000000    0.2240654
102240.0000000    0.1943562
102280.0000000    0.2252990
102320.0000000    0.2112123
102360.0000000    0.2173033
102400.0000000    0.2069125
102440.0000000    0.2203738
102480.0000000    0.2337262
102520.0000000    0.2308785
102560.0000000    0.2042785
102600.0000000    0.2116096
102640.0000000    0.2178135
102680.0000000    0.2070212
102720.0000000    0.2110516
102760.0000000    0.2179451
102800.0000000    0.2151761
102840.0000000    0.2190990
102880.0000000    0.2297070
102920.0000000    0.2298573
102960.0000000    0.2226755
103000.0000000    0.2194258
103040.0000000    0.2287425
103080.0000000    0.2209144
103120.0000000    0.2093952
103160.0000000    0.2033612
103200.0000000    0.2132424
103240.0000000    0.2148566
103280.0000000    0.2220033
103320.0000000    0.2193696
103360.0000000    0.2374059
103400.0000000    0.2198305
103440.0000000    0.2259672
103480.0000000    0.2261169
103520.0000000    0.2231780
103560.0000000    0.2241135
103600.0000000    0.2283829
103640.0000000    0.2089225
103680.0000000    0.2154931
103720.0000000    0.2150180
103760.0000000    0.1934834
103800.0000000    0.2219335
103840.0000000    0.2370538
103880.0000000    0.2228432
103920.0000000    0.2240136
103960.0000000    0.2207499
104000.0000000    0.2263466
104040.0000000    0.2405023
104080.0000000    0.2271420
104120.0000000    0.2302715
104160.0000000    0.2310190
104200.0000000    0.2135137
104240.0000000    0.2301877
104280.0000000    0.2591330
104320.0000000    0.2548759
104360.0000000    0.2326654
104400.0000000    0.2169272
104440.0000000    0.2199378
104480.0000000    0.2553338
104520.0000000    0.2359933
104560.0000000    0.2300739
104600.0000000    0.2397820
104640.0000000    0.2359850
104680.0000000    0.2319025
104720.0000000    0.2267070
104760.0000000    0.2505121
104800.0000000    0.2396742
104840.0000000    0.2213136
104880.0000000    0.2430895
104920.0000000    0.2251430
104960.0000000    0.2367114
105000.0000000    0.2473118
105040.0000000    0.2273235
105080.0000000    0.2375270
105120.0000000    0.2470482
105160.0000000    0.2292572
105200.0000000    0.2384584
105240.0000000    0.2514207
105280.0000000    0.2503178
105320.0000000    0.2172216
105360.0000000    0.2143024
105400.0000000    0.2180728
105440.0000000    0.2308449
105480.0000000    0.2245501
105520.0000000    0.2523501
105560.0000000    0.2298582
105600.0000000    0.2238344
105640.0000000    0.2074141
105680.0000000    0.2329927
105720.0000000    0.2287997
105760.0000000    0.2048042
105800.0000000    0.2231157
105840.0000000    0.2109171
105880.0000000    0.2300144
105920.0000000    0.2097807
105960.0000000    0.2164185
106000.0000000    0.1907573
106040.0000000    0.2067387
106080.0000000    0.2317711
106120.0000000    0.2399585
106160.0000000    0.2312016
106200.0000000    0.2086563
106240.0000000    0.2183153
106280.0000000    0.2290726
106320.0000000    0.2273830
106360.0000000    0.2262604
106400.0000000    0.2252890
106440.0000000    0.2201373
106480.0000000    0.2283966
106520.0000000    0.2282791
106560.0000000    0.2058623
106600.0000000    0.2132128
106640.0000000    0.2234498
106680.0000000    0.2071456
106720.0000000    0.2144785
106760.0000000    0.2136884
106800.0000000    0.2146476
106840.0000000    0.2322388
106880.0000000    0.2331911
106920.0000000    0.2344926
106960.0000000    0.2179423
107000.0000000    0.2253991
107040.0000000    0.2280505
107080.0000000    0.2136267
107120.0000000    0.2220450
107160.0000000    0.2222863
107200.0000000    0.2252077
107240.0000000    0.1909035
107280.0000000    0.2141707
107320.0000000    0.2096779
107360.0000000    0.2114044
107400.0000000    0.2262656
107440.0000000    0.2159600
107480.0000000    0.2130544
107520.0000000    0.2127441
107560.0000000    0.2084709
107600.0000000    0.2342391
107640.0000000    0.2199601
107680.0000000    0.2124981
107720.0000000    0.2246876
107760.0000000    0.2249661
107800.0000000    0.2236483
107840.0000000    0.2133793
107880.0000000    0.2048757
107920.0000000    0.2177417
107960.0000000    0.2038209
108000.0000000    0.2170621
108040.0000000    0.2179684
108080.0000000    0.2310204
108120.0000000    0.2168776
108160.0000000    0.2202318
108200.0000000    0.1986424
108240.0000000    0.2162888
108280.0000000    0.2120073
108320.0000000    0.2090233
108360.0000000    0.2130379
108400.0000000    0.2133177
108440.0000000    0.2145814
108480.0000000    0.2194047
108520.0000000    0.2113871
108560.0000000    0.2230886
108600.0000000    0.2212520
108640.0000000    0.2105326
108680.0000000    0.2124577
108720.0000000    0.2293754
108760.0000000    0.2190771
108800.0000000    0.2174290
108840.0000000    0.2195858
108880.0000000    0.2269186
108920.0000000    0.2291175
108960.0000000    0.2147812
109000.0000000    0.2172750
109040.0000000    0.2171782
109080.0000000    0.2290235
109120.0000000    0.2132905
109160.0000000    0.2236000
109200.0000000    0.2220650
109240.0000000    0.2180455
109280.0000000    0.2128455
109320.0000000    0.1950387
109360.0000000    0.2207167
109400.0000000    0.2040595
109440.0000000    0.2243557
109480.0000000    0.2160864
109520.0000000    0.2246367
109560.0000000    0.2192836
109600.0000000    0.2296397
109640.0000000    0.2320493
109680.0000000    0.2319047
109720.0000000    0.2381608
109760.0000000    0.2202609
109800.0000000    0.2261805
109840.0000000    0.2154848
109880.0000000    0.2072387
109920.0000000    0.2230384
109960.0000000    0.2124211
110000.0000000    0.2116673
110040.0000000    0.2148049
110080.0000000    0.2148343
110120.0000000    0.2293833
110160.0000000    0.2298002
110200.0000000    0.2197602
110240.0000000    0.2164419
110280.0000000    0.2212886
110320.0000000    0.2081792
110360.0000000    0.2090081
110400.0000000    0.2133424
110440.0000000    0.2227317
110480.0000000    0.2166034
110520.0000000    0.2119123
110560.0000000    0.2148096
110600.0000000    0.2079093
110640.0000000    0.2068850
110680.0000000    0.1935292
110720.0000000    0.2162872
110760.0000000    0.2007767
110800.0000000    0.1918349
110840.0000000    0.1995380
110880.0000000    0.1958768
110920.0000000    0.1923939
110960.0000000    0.1872128
111000.0000000    0.2021474
111040.0000000    0.2157099
111080.0000000    0.2166238
111120.0000000    0.2070388
111160.0000000    0.1986987
111200.0000000    0.2321942
111240.0000000    0.2103615
111280.0000000    0.2104524
111320.0000000    0.2169499
111360.0000000    0.2156378
111400.0000000    0.2012790
111440.0000000    0.1933509
111480.0000000    0.2140777
111520.0000000    0.2237530
111560.0000000    0.2207926
111600.0000000    0.2113445
111640.0000000    0.2174089
111680.0000000    0.2336278
111720.0000000    0.2294952
111760.0000000    0.2108863
111800.0000000    0.2191963
111840.0000000    0.2312861
111880.0000000    0.2090523
111920.0000000    0.2207152
111960.0000000    0.2164495
112000.0000000    0.2265972
112040.0000000    0.2242804
112080.0000000    0.2329616
112120.0000000    0.2056930
112160.0000000    0.1954510
112200.0000000    0.2138020
112240.0000000    0.2299779
112280.0000000    0.2155349
112320.0000000    0.2170931
112360.0000000    0.2086871
112400.0000000    0.1954883
112440.0000000    0.2086150
112480.0000000    0.1977526
112520.0000000    0.1799107
112560.0000000    0.1927398
112600.0000000    0.2082298
112640.0000000    0.1981152
112680.0000000    0.2530957
112720.0000000    0.2224666
112760.0000000    0.2098684
112800.0000000    0.1964247
112840.0000000    0.1895587
112880.0000000    0.1838585
112920.0000000    0.1996693
112960.0000000    0.1903093
113000.0000000    0.2188626
113040.0000000    0.2152495
113080.0000000    0.2065734
113120.0000000    0.2012658
113160.0000000    0.1845309
113200.0000000    0.1989524
113240.0000000    0.1924934
113280.0000000    0.1922764
113320.0000000    0.1955371
113360.0000000    0.1946490
113400.0000000    0.2051636
113440.0000000    0.1948418
113480.0000000    0.1880258
113520.0000000    0.1887751
113560.0000000    0.1956779
113600.0000000    0.2073719
113640.0000000    0.2055870
113680.0000000    0.1919690
113720.0000000    0.2039131
113760.0000000    0.2029658
113800.0000000    0.1868059
113840.0000000    0.2024840
113880.0000000    0.1969923
113920.0000000    0.1789453
113960.0000000    0.1799339
114000.0000000    0.1792673
114040.0000000    0.1911199
114080.0000000    0.1907196
114120.0000000    0.1959674
114160.0000000    0.2118603
114200.0000000    0.2100158
114240.0000000    0.1976293
114280.0000000    0.1930236
114320.0000000    0.1925307
114360.0000000    0.1963736
114400.0000000    0.2024619
114440.0000000    0.2036813
114480.0000000    0.2030851
114520.0000000    0.2127787
114560.0000000    0.2084020
114600.0000000    0.2147376
114640.0000000    0.1865769
114680.0000000    0.1933181
114720.0000000    0.2080642
114760.0000000    0.2210978
114800.0000000    0.2152796
114840.0000000    0.2386594
114880.0000000    0.2444211
114920.0000000    0.2428544
114960.0000000    0.2091898
115000.0000000    0.2137887
115040.0000000    0.2147527
115080.0000000    0.2049894
115120.0000000    0.2088741
115160.0000000    0.2115508
115200.0000000    0.2345410
115240.0000000    0.2145688
115280.0000000    0.2066242
115320.0000000    0.2059802
115360.0000000    0.1969383
115400.0000000    0.2017073
115440.0000000    0.2053446
115480.0000000    0.1922691
115520.0000000    0.1940635
115560.0000000    0.1807214
115600.0000000    0.1904123
115640.0000000    0.2054972
115680.0000000    0.1963280
115720.0000000    0.2115534
115760.0000000    0.2007510
115800.0000000    0.2082411
115840.0000000    0.2094706
115880.0000000    0.2007345
115920.0000000    0.2043387
115960.0000000    0.2055957
116000.0000000    0.2124343
116040.0000000    0.2182919
116080.0000000    0.2194244
116120.0000000    0.2075593
116160.0000000    0.2370733
116200.0000000    0.2216337
116240.0000000    0.2067993
116280.0000000    0.2287252
116320.0000000    0.2352499
116360.0000000    0.2023517
116400.0000000    0.2095026
116440.0000000    0.1997571
116480.0000000    0.1936636
116520.0000000    0.2115310
116560.0000000    0.2100769
116600.0000000    0.2268271
116640.0000000    0.1947031
116680.0000000    0.2057627
116720.0000000    0.2214787
116760.0000000    0.2124359
116800.0000000    0.2354030
116840.0000000    0.1972450
116880.0000000    0.2011633
116920.0000000    0.2089596
116960.0000000    0.2075582
117000.0000000    0.2019403
117040.0000000    0.2001489
117080.0000000    0.2128146
117120.0000000    0.2210361
117160.0000000    0.1998832
117200.0000000    0.2072815
117240.0000000    0.1918042
117280.0000000    0.2073876
117320.0000000    0.2054548
117360.0000000    0.2068453
117400.0000000    0.2199794
117440.0000000    0.2220081
117480.0000000    0.1877996
117520.0000000    0.2047913
117560.0000000    0.2146982
117600.0000000    0.2170366
117640.0000000    0.2380283
117680.0000000    0.2088771
117720.0000000    0.2028642
117760.0000000    0.2099643
117800.0000000    0.2082469
117840.0000000    0.2102353
117880.0000000    0.2132929
117920.0000000    0.2022540
117960.0000000    0.1901732
118000.0000000    0.2108920
118040.0000000    0.1944302
118080.0000000    0.1949074
118120.0000000    0.1975446
118160.0000000    0.1955885
118200.0000000    0.1939750
118240.0000000    0.1887329
118280.0000000    0.2041944
118320.0000000    0.2097465
118360.0000000    0.1928803
118400.0000000    0.2266820
118440.0000000    0.2241980
118480.0000000    0.2080310
118520.0000000    0.1975729
118560.0000000    0.2116843
118600.0000000    0.2177102
118640.0000000    0.2138621
118680.0000000    0.2202235
118720.0000000    0.2266815
118760.0000000    0.2244144
118800.0000000    0.2058663
118840.0000000    0.2194070
118880.0000000    0.2318557
118920.0000000    0.2175709
118960.0000000    0.2143728
119000.0000000    0.2276113
119040.0000000    0.2135044
119080.0000000    0.2073040
119120.0000000    0.2167286
119160.0000000    0.2337413
119200.0000000    0.2152984
119240.0000000    0.2426799
119280.0000000    0.2326464
119320.0000000    0.2408889
119360.0000000    0.2353842
119400.0000000    0.2273097
119440.0000000    0.2367819
119480.0000000    0.2466704
119520.0000000    0.2338956
119560.0000000    0.2360463
119600.0000000    0.2426914
119640.0000000    0.2277563
119680.0000000    0.2264383
119720.0000000    0.2050157
119760.0000000    0.2140476
119800.0000000    0.2314319
119840.0000000    0.2235879
119880.0000000    0.2321162
119920.0000000    0.2507524
119960.0000000    0.2310360
120000.0000000    0.2396344
120040.0000000    0.2186038
120080.0000000    0.2293298
120120.0000000    0.2252075
120160.0000000    0.2153474
120200.0000000    0.2162677
120240.0000000    0.2266955
120280.0000000    0.2283380
120320.0000000    0.2280813
120360.0000000    0.2260961
120400.0000000    0.2330084
120440.0000000    0.2235915
120480.0000000    0.2409203
120520.0000000    0.2248418
120560.0000000    0.2272998
120600.0000000    0.2242146
120640.0000000    0.2305617
120680.0000000    0.2251963
120720.0000000    0.2294560
120760.0000000    0.2177640
120800.0000000    0.2201385
120840.0000000    0.2170914
120880.0000000    0.2279044
120920.0000000    0.2144701
120960.0000000    0.2171029
121000.0000000    0.2303537
121040.0000000    0.2516854
121080.0000000    0.2540739
121120.0000000    0.2473892
121160.0000000    0.2426195
121200.0000000    0.2319553
121240.0000000    0.2111026
121280.0000000    0.2274932
121320.0000000    0.2278599
121360.0000000    0.2105564
121400.0000000    0.2360700
121440.0000000    0.1920801
121480.0000000    0.2077151
121520.0000000    0.2063143
121560.0000000    0.2107923
121600.0000000    0.2197715
121640.0000000    0.2391687
121680.0000000    0.2299046
121720.0000000    0.2278502
121760.0000000    0.2138428
121800.0000000    0.2351147
121840.0000000    0.2259856
121880.0000000    0.2053072
121920.0000000    0.2145672
121960.0000000    0.2033903
122000.0000000    0.2185494
122040.0000000    0.2210553
122080.0000000    0.2288168
122120.0000000    0.2136410
122160.0000000    0.2132113
122200.0000000    0.2313850
122240.0000000    0.2232829
122280.0000000    0.2319075
122320.0000000    0.2325292
122360.0000000    0.2212805
122400.0000000    0.2399016
122440.0000000    0.2124994
122480.0000000    0.2097617
122520.0000000    0.2085676
122560.0000000    0.2160393
122600.0000000    0.2129818
122640.0000000    0.2006780
122680.0000000    0.2153442
122720.0000000    0.2132020
122760.0000000    0.2074015
122800.0000000    0.2139221
122840.0000000    0.1964779
122880.0000000    0.1982238
122920.0000000    0.2058312
122960.0000000    0.2059167
123000.0000000    0.2184055
123040.0000000    0.2084257
123080.0000000    0.2002117
123120.0000000    0.2005633
123160.0000000    0.1977908
123200.0000000    0.2181364
123240.0000000    0.2079544
123280.0000000    0.1894252
123320.0000000    0.2086611
123360.0000000    0.1943385
123400.0000000    0.2022133
123440.0000000    0.1969593
123480.0000000    0.1915513
123520.0000000    0.1820830
123560.0000000    0.2276314
123600.0000000    0.2312991
123640.0000000    0.2300325
123680.0000000    0.2167155
123720.0000000    0.2180666
123760.0000000    0.2198011
123800.0000000    0.2136186
123840.0000000    0.2235554
123880.0000000    0.2217033
123920.0000000    0.2148096
123960.0000000    0.2089575
124000.0000000    0.2162468
124040.0000000    0.2189721
124080.0000000    0.2087284
124120.0000000    0.2243921
124160.0000000    0.2153437
124200.0000000    0.1990453
124240.0000000    0.2205764
124280.0000000    0.1960336
124320.0000000    0.2105201
124360.0000000    0.2175485
124400.0000000    0.2134305
124440.0000000    0.2068677
124480.0000000    0.1939731
124520.0000000    0.1956065
124560.0000000    0.2134723
124600.0000000    0.1875413
124640.0000000    0.1945366
124680.0000000    0.2033413
124720.0000000    0.1881002
124760.0000000    0.2250777
124800.0000000    0.2015700
124840.0000000    0.1985721
124880.0000000    0.1892796
124920.0000000    0.2179013
124960.0000000    0.1916339
125000.0000000    0.1956847
125040.0000000    0.1967193
125080.0000000    0.1957143
125120.0000000    0.2031604
125160.0000000    0.2062576
125200.0000000    0.1978129
125240.0000000    0.1992468
125280.0000000    0.1957714
125320.0000000    0.2115389
125360.0000000    0.2153170
125400.0000000    0.1923009
125440.0000000    0.1934715
125480.0000000    0.2205888
125520.0000000    0.2142929
125560.0000000    0.2243858
125600.0000000    0.2095931
125640.0000000    0.2130741
125680.0000000    0.1875052
125720.0000000    0.2108493
125760.0000000    0.2074015
125800.0000000    0.2058940
125840.0000000    0.2055704
125880.0000000    0.1895352
125920.0000000    0.1919815
125960.0000000    0.2127899
126000.0000000    0.2207813
126040.0000000    0.2070452
126080.0000000    0.2042721
126120.0000000    0.1956258
126160.0000000    0.2145640
126200.0000000    0.2353137
126240.0000000    0.2145581
126280.0000000    0.1903381
126320.0000000    0.2143954
126360.0000000    0.2043806
126400.0000000    0.1957584
126440.0000000    0.1942718
126480.0000000    0.2254166
126520.0000000    0.2053826
126560.0000000    0.1865121
126600.0000000    0.1961303
126640.0000000    0.1910974
126680.0000000    0.2144954
126720.0000000    0.2264266
126760.0000000    0.2220368
126800.0000000    0.2161326
126840.0000000    0.2070386
126880.0000000    0.2255373
126920.0000000    0.2203894
126960.0000000    0.2217496
127000.0000000    0.2160655
127040.0000000    0.2328730
127080.0000000    0.2233464
127120.0000000    0.2265783
127160.0000000    0.2201404
127200.0000000    0.2068793
127240.0000000    0.2143324
127280.0000000    0.2090783
127320.0000000    0.2143973
127360.0000000    0.2138481
127400.0000000    0.2145238
127440.0000000    0.2060696
127480.0000000    0.2281566
127520.0000000    0.2214851
127560.0000000    0.2304893
127600.0000000    0.2281481
127640.0000000    0.2063285
127680.0000000    0.2176879
127720.0000000    0.2323416
127760.0000000    0.2324760
127800.0000000    0.2450964
127840.0000000    0.2213824
127880.0000000    0.2196659
127920.0000000    0.2191216
127960.0000000    0.2160580
128000.0000000    0.2114573
128040.0000000    0.2154469
128080.0000000    0.2171473
128120.0000000    0.2322256
128160.0000000    0.2123444
128200.0000000    0.2268524
128240.0000000    0.2333548
128280.0000000    0.2036165
128320.0000000    0.2300548
128360.0000000    0.2322698
128400.0000000    0.2322365
128440.0000000    0.2147803
128480.0000000    0.2318364
128520.0000000    0.2289131
128560.0000000    0.2311358
128600.0000000    0.2358909
128640.0000000    0.2369805
128680.0000000    0.2392148
128720.0000000    0.2365140
128760.0000000    0.2272312
128800.0000000    0.2286451
128840.0000000    0.2042162
128880.0000000    0.2221744
128920.0000000    0.2110763
128960.0000000    0.2228732
129000.0000000    0.2254137
129040.0000000    0.1952680
129080.0000000    0.1825232
129120.0000000    0.1916771
129160.0000000    0.1740935
129200.0000000    0.1898755
129240.0000000    0.1704680
129280.0000000    0.1765101
129320.0000000    0.1868849
129360.0000000    0.1779198
129400.0000000    0.1664268
129440.0000000    0.1737871
129480.0000000    0.1915148
129520.0000000    0.1899531
129560.0000000    0.2044112
129600.0000000    0.1725496
129640.0000000    0.1863204
129680.0000000    0.1849989
129720.0000000    0.2105237
129760.0000000    0.1778136
129800.0000000    0.1748302
129840.0000000    0.1897700
129880.0000000    0.2071801
129920.0000000    0.2039091
129960.0000000    0.1991057
130000.0000000    0.1704404
130040.0000000    0.1895303
130080.0000000    0.1826864
130120.0000000    0.1611733
130160.0000000    0.1645271
130200.0000000    0.1786846
130240.0000000    0.1769565
130280.0000000    0.1914003
130320.0000000    0.1855661
130360.0000000    0.1709207
130400.0000000    0.1862169
130440.0000000    0.1652396
130480.0000000    0.1919567
130520.0000000    0.1939842
130560.0000000    0.1833854
130600.0000000    0.1759067
130640.0000000    0.1748424
130680.0000000    0.1725587
130720.0000000    0.1675306
130760.0000000    0.1773951
130800.0000000    0.1759008
130840.0000000    0.1725973
130880.0000000    0.1937024
130920.0000000    0.1983694
130960.0000000    0.1920091
131000.0000000    0.1720358
131040.0000000    0.1740760
131080.0000000    0.1660587
131120.0000000    0.1638472
131160.0000000    0.1626209
131200.0000000    0.1583104
131240.0000000    0.1673548
131280.0000000    0.1520546
131320.0000000    0.1540628
131360.0000000    0.1707371
131400.0000000    0.1418369
131440.0000000    0.1464981
131480.0000000    0.1404999
131520.0000000    0.1487474
131560.0000000    0.1433717
131600.0000000    0.1320945
131640.0000000    0.1369172
131680.0000000    0.1371772
131720.0000000    0.1287825
131760.0000000    0.1276605
131800.0000000    0.1306171
131840.0000000    0.1313101
131880.0000000    0.1263481
131920.0000000    0.1281700
131960.0000000    0.1459474
132000.0000000    0.1314157
132040.0000000    0.1368616
132080.0000000    0.1339023
132120.0000000    0.1458208
132160.0000000    0.1413063
132200.0000000    0.1405845
132240.0000000    0.1414080
132280.0000000    0.1383776
132320.0000000    0.1441408
132360.0000000    0.1217289
132400.0000000    0.1325464
132440.0000000    0.1283060
132480.0000000    0.1230602
132520.0000000    0.1243897
132560.0000000    0.1331678
132600.0000000    0.1254927
132640.0000000    0.1410126
132680.0000000    0.1383759
132720.0000000    0.1432342
132760.0000000    0.1436370
132800.0000000    0.1427722
132840.0000000    0.1380014
132880.0000000    0.1337751
132920.0000000    0.1414261
132960.0000000    0.1384529
133000.0000000    0.1342133
133040.0000000    0.1557045
133080.0000000    0.1497795
133120.0000000    0.1521776
133160.0000000    0.1523329
133200.0000000    0.1411159
133240.0000000    0.1323791
133280.0000000    0.1402112
133320.0000000    0.1500049
133360.0000000    0.1430763
133400.0000000    0.1448962
133440.0000000    0.1335846
133480.0000000    0.1530630
133520.0000000    0.1509169
133560.0000000    0.1563793
133600.0000000    0.1495700
133640.0000000    0.1437589
133680.0000000    0.1366640
133720.0000000    0.1521262
133760.0000000    0.1407644
133800.0000000    0.1406279
133840.0000000    0.1381056
133880.0000000    0.1403927
133920.0000000    0.1266953
133960.0000000    0.1433971
134000.0000000    0.1354289
134040.0000000    0.1438944
134080.0000000    0.1395440
134120.0000000    0.1394282
134160.0000000    0.1458613
134200.0000000    0.1404860
134240.0000000    0.1443039
134280.0000000    0.1450114
134320.0000000    0.1364053
134360.0000000    0.1339888
134400.0000000    0.1533168
134440.0000000    0.1480553
134480.0000000    0.1494451
134520.0000000    0.1432986
134560.0000000    0.1418157
134600.0000000    0.1353123
134640.0000000    0.1479538
134680.0000000    0.1618578
134720.0000000    0.1568505
134760.0000000    0.1548181
134800.0000000    0.1493344
134840.0000000    0.1509982
134880.0000000    0.1402886
134920.0000000    0.1444345
134960.0000000    0.1486439
135000.0000000    0.1523591
135040.0000000    0.1450893
135080.0000000    0.1540688
135120.0000000    0.1454668
135160.0000000    0.1466521
135200.0000000    0.1541142
135240.0000000    0.1556620
135280.0000000    0.1458847
135320.0000000    0.1505668
135360.0000000    0.1583834
135400.0000000    0.1516893
135440.0000000    0.1610720
135480.0000000    0.1462004
135520.0000000    0.1574838
135560.0000000    0.1637964
135600.0000000    0.1583547
135640.0000000    0.1470661
135680.0000000    0.1470537
135720.0000000    0.1453751
135760.0000000    0.1432191
135800.0000000    0.1466025
135840.0000000    0.1446366
135880.0000000    0.1526537
135920.0000000    0.1518591
135960.0000000    0.1442407
136000.0000000    0.1485621
136040.0000000    0.1522418
136080.0000000    0.1618790
136120.0000000    0.1553968
136160.0000000    0.1454896
136200.0000000    0.1678078
136240.0000000    0.1411359
136280.0000000    0.1445340
136320.0000000    0.1526474
136360.0000000    0.1471397
136400.0000000    0.1516104
136440.0000000    0.1403257
136480.0000000    0.1546931
136520.0000000    0.1437394
136560.0000000    0.1515775
136600.0000000    0.1353324
136640.0000000    0.1438513
136680.0000000    0.1366730
136720.0000000    0.1405334
136760.0000000    0.1427984
136800.0000000    0.1555405
136840.0000000    0.1416894
136880.0000000    0.1554154
136920.0000000    0.1478846
136960.0000000    0.1409765
137000.0000000    0.1439113
137040.0000000    0.1458814
137080.0000000    0.1496595
137120.0000000    0.1470293
137160.0000000    0.1440857
137200.0000000    0.1485045
137240.0000000    0.1476502
137280.0000000    0.1527138
137320.0000000    0.1380593
137360.0000000    0.1472870
137400.0000000    0.1423605
137440.0000000    0.1498821
137480.0000000    0.1651201
137520.0000000    0.1556068
137560.0000000    0.1461447
137600.0000000    0.1367314
137640.0000000    0.1494768
137680.0000000    0.1366854
137720.0000000    0.1327534
137760.0000000    0.1470455
137800.0000000    0.1590382
137840.0000000    0.1462746
137880.0000000    0.1549598
137920.0000000    0.1500611
137960.0000000    0.1399076
138000.0000000    0.1422333
138040.0000000    0.1556360
138080.0000000    0.1434721
138120.0000000    0.1514032
138160.0000000    0.1539852
138200.0000000    0.1558381
138240.0000000    0.1432010
138280.0000000    0.1463530
138320.0000000    0.1496182
138360.0000000    0.1509130
138400.0000000    0.1506978
138440.0000000    0.1516419
138480.0000000    0.1379986
138520.0000000    0.1471474
138560.0000000    0.1487093
138600.0000000    0.1485291
138640.0000000    0.1397483
138680.0000000    0.1374327
138720.0000000    0.1455537
138760.0000000    0.1462914
138800.0000000    0.1533690
138840.0000000    0.1541049
138880.0000000    0.1418150
138920.0000000    0.1510044
138960.0000000    0.1396748
139000.0000000    0.1455240
139040.0000000    0.1561299
139080.0000000    0.1595932
139120.0000000    0.1493153
139160.0000000    0.1523152
139200.0000000    0.1575820
139240.0000000    0.1500178
139280.0000000    0.1422795
139320.0000000    0.1519110
139360.0000000    0.1564157
139400.0000000    0.1473824
139440.0000000    0.1466422
139480.0000000    0.1442347
139520.0000000    0.1466448
139560.0000000    0.1558915
139600.0000000    0.1503145
139640.0000000    0.1498756
139680.0000000    0.1734516
139720.0000000    0.1529683
139760.0000000    0.1628749
139800.0000000    0.1480072
139840.0000000    0.1403062
139880.0000000    0.1450803
139920.0000000    0.1377418
139960.0000000    0.1477863
140000.0000000    0.1506448
140040.0000000    0.1466820
140080.0000000    0.1393570
140120.0000000    0.1433934
140160.0000000    0.1377085
140200.0000000    0.1559811
140240.0000000    0.1466140
140280.0000000    0.1453424
140320.0000000    0.1443312
140360.0000000    0.1720930
140400.0000000    0.1644160
140440.0000000    0.1570420
140480.0000000    0.1611143
140520.0000000    0.1364667
140560.0000000    0.1525359
140600.0000000    0.1392590
140640.0000000    0.1476870
140680.0000000    0.1560802
140720.0000000    0.1617236
140760.0000000    0.1543541
140800.0000000    0.1484780
140840.0000000    0.1643365
140880.0000000    0.1623876
140920.0000000    0.1473168
140960.0000000    0.1542207
141000.0000000    0.1501792
141040.0000000    0.1593366
141080.0000000    0.1478935
141120.0000000    0.1395750
141160.0000000    0.1479348
141200.0000000    0.1461533
141240.0000000    0.1551733
141280.0000000    0.1614307
141320.0000000    0.1683316
141360.0000000    0.1660125
141400.0000000    0.1507052
141440.0000000    0.1446222
141480.0000000    0.1525388
141520.0000000    0.1600430
141560.0000000    0.1453312
141600.0000000    0.1514994
141640.0000000    0.1456145
141680.0000000    0.1424994
141720.0000000    0.1493326
141760.0000000    0.1366599
141800.0000000    0.1443285
141840.0000000    0.1329113
141880.0000000    0.1440105
141920.0000000    0.1466045
141960.0000000    0.1573762
142000.0000000    0.1681521
142040.0000000    0.1492328
142080.0000000    0.1502270
142120.0000000    0.1425927
142160.0000000    0.1592690
142200.0000000    0.1571785
142240.0000000    0.1441489
142280.0000000    0.1545605
142320.0000000    0.1354607
142360.0000000    0.1561784
142400.0000000    0.1571721
142440.0000000    0.1497960
142480.0000000    0.1429124
142520.0000000    0.1511016
142560.0000000    0.1587407
142600.0000000    0.1571936
142640.0000000    0.1620429
142680.0000000    0.1502248
142720.0000000    0.1585656
142760.0000000    0.1475340
142800.0000000    0.1476302
142840.0000000    0.1643776
142880.0000000    0.1542664
142920.0000000    0.1492385
142960.0000000    0.1497371
143000.0000000    0.1452945
143040.0000000    0.1571949
143080.0000000    0.1524076
143120.0000000    0.1436773
143160.0000000    0.1461492
143200.0000000    0.1476747
143240.0000000    0.1490073
143280.0000000    0.1427813
143320.0000000    0.1517773
143360.0000000    0.1521977
143400.0000000    0.1467440
143440.0000000    0.1433776
143480.0000000    0.1408135
143520.0000000    0.1602769
143560.0000000    0.1559656
143600.0000000    0.1480231
143640.0000000    0.1485060
143680.0000000    0.1670726
143720.0000000    0.1646981
143760.0000000    0.1486055
143800.0000000    0.1589055
143840.0000000    0.1645611
143880.0000000    0.1448616
143920.0000000    0.1538218
143960.0000000    0.1635571
144000.0000000    0.1631591
144040.0000000    0.1504111
144080.0000000    0.1584610
144120.0000000    0.1580280
144160.0000000    0.1571061
144200.0000000    0.1646769
144240.0000000    0.1557282
144280.0000000    0.1558171
144320.0000000    0.1550317
144360.0000000    0.1616273
144400.0000000    0.1706949
144440.0000000    0.1483870
144480.0000000    0.1435677
144520.0000000    0.1404148
144560.0000000    0.1454570
144600.0000000    0.1466038
144640.0000000    0.1482784
144680.0000000    0.1450661
144720.0000000    0.1480571
144760.0000000    0.1454068
144800.0000000    0.1534405
144840.0000000    0.1484955
144880.0000000    0.1496604
144920.0000000    0.1408760
144960.0000000    0.1520322
145000.0000000    0.1494826
145040.0000000    0.1487370
145080.0000000    0.1443050
145120.0000000    0.1439553
145160.0000000    0.1466463
145200.0000000    0.1596575
145240.0000000    0.1463038
145280.0000000    0.1344206
145320.0000000    0.1394120
145360.0000000    0.1456687
145400.0000000    0.1431092
145440.0000000    0.1399601
145480.0000000    0.1381983
145520.0000000    0.1387608
145560.0000000    0.1411536
145600.0000000    0.1445637
145640.0000000    0.1468796
145680.0000000    0.1412881
145720.0000000    0.1535355
145760.0000000    0.1401736
145800.0000000    0.1326369
145840.0000000    0.1347424
145880.0000000    0.1483425
145920.0000000    0.1549773
145960.0000000    0.1369889
146000.0000000    0.1349921
146040.0000000    0.1443966
146080.0000000    0.1523561
146120.0000000    0.1474114
146160.0000000    0.1420180
146200.0000000    0.1453737
146240.0000000    0.1450551
146280.0000000    0.1421646
146320.0000000    0.1322194
146360.0000000    0.1422341
146400.0000000    0.1612288
146440.0000000    0.1482698
146480.0000000    0.1615658
146520.0000000    0.1504780
146560.0000000    0.1619687
146600.0000000    0.1450866
146640.0000000    0.1478344
146680.0000000    0.1562451
146720.0000000    0.1384940
146760.0000000    0.1399511
146800.0000000    0.1511651
146840.0000000    0.1407767
146880.0000000    0.1332770
146920.0000000    0.1336332
146960.0000000    0.1319964
147000.0000000    0.1368953
147040.0000000    0.1376094
147080.0000000    0.1395716
147120.0000000    0.1319056
147160.0000000    0.1421195
147200.0000000    0.1434288
147240.0000000    0.1406047
147280.0000000    0.1442706
147320.0000000    0.1547885
147360.0000000    0.1527242
147400.0000000    0.1381629
147440.0000000    0.1448347
147480.0000000    0.1443170
147520.0000000    0.1481371
147560.0000000    0.1453200
147600.0000000    0.1328535
147640.0000000    0.1331194
147680.0000000    0.1302923
147720.0000000    0.1416894
147760.0000000    0.1530994
147800.0000000    0.1474728
147840.0000000    0.1513807
147880.0000000    0.1474400
147920.0000000    0.1482120
147960.0000000    0.1374221
148000.0000000    0.1411193
148040.0000000    0.1575034
148080.0000000    0.1482813
148120.0000000    0.1460121
148160.0000000    0.1406816
148200.0000000    0.1364476
148240.0000000    0.1431022
148280.0000000    0.1485403
148320.0000000    0.1564755
148360.0000000    0.1618842
148400.0000000    0.1626435
148440.0000000    0.1561023
148480.0000000    0.1537337
148520.0000000    0.1522880
148560.0000000    0.1491067
148600.0000000    0.1565359
148640.0000000    0.1598767
148680.0000000    0.1536158
148720.0000000    0.1494898
148760.0000000    0.1623373
148800.0000000    0.1613033
148840.0000000    0.1572984
148880.0000000    0.1591637
148920.0000000    0.1641205
148960.0000000    0.1528368
149000.0000000    0.1580476
149040.0000000    0.1586673
149080.0000000    0.1523687
149120.0000000    0.1654796
149160.0000000    0.1507602
149200.0000000    0.1737024
149240.0000000    0.1513577
149280.0000000    0.1547643
149320.0000000    0.1733280
149360.0000000    0.1588215
149400.0000000    0.1690383
149440.0000000    0.1731331
149480.0000000    0.1646173
149520.0000000    0.1623649
149560.0000000    0.1500496
149600.0000000    0.1529620
149640.0000000    0.1639712
149680.0000000    0.1638811
149720.0000000    0.1766031
149760.0000000    0.1638900
149800.0000000    0.1905470
149840.0000000    0.1694189
149880.0000000    0.1713097
149920.0000000    0.1587917
149960.0000000    0.1591709
150000.0000000    0.1577105
150040.0000000    0.1577736
150080.0000000    0.1578690
150120.0000000    0.1506540
150160.0000000    0.1572956
150200.0000000    0.1620075
150240.0000000    0.1485988
150280.0000000    0.1562607
150320.0000000    0.1551503
150360.0000000    0.1562982
150400.0000000    0.1507505
150440.0000000    0.1609737
150480.0000000    0.1569171
150520.0000000    0.1494399
150560.0000000    0.1429397
150600.0000000    0.1389378
150640.0000000    0.1426583
150680.0000000    0.1450370
150720.0000000    0.1544058
150760.0000000    0.1586146
150800.0000000    0.1584375
150840.0000000    0.1568011
150880.0000000    0.1436752
150920.0000000    0.1439548
150960.0000000    0.1450226
151000.0000000    0.1631471
151040.0000000    0.1652627
151080.0000000    0.1685980
151120.0000000    0.1650872
151160.0000000    0.1656287
151200.0000000    0.1699460
151240.0000000    0.1748544
151280.0000000    0.1729591
151320.0000000    0.1827212
151360.0000000    0.1834701
151400.0000000    0.1676752
151440.0000000    0.1808474
151480.0000000    0.1836456
151520.0000000    0.1859077
151560.0000000    0.1722323
151600.0000000    0.1733976
151640.0000000    0.1857183
151680.0000000    0.1738312
151720.0000000    0.1760639
151760.0000000    0.1649466
151800.0000000    0.1671391
151840.0000000    0.1703433
151880.0000000    0.1814009
151920.0000000    0.1757792
151960.0000000    0.1761865
152000.0000000    0.1828170
152040.0000000    0.1871196
152080.0000000    0.1838691
152120.0000000    0.1778354
152160.0000000    0.1787230
152200.0000000    0.1699700
152240.0000000    0.1758795
152280.0000000    0.1647014
152320.0000000    0.1584377
152360.0000000    0.1591401
152400.0000000    0.1605289
152440.0000000    0.1628796
152480.0000000    0.1671121
152520.0000000    0.1692864
152560.0000000    0.1670433
152600.0000000    0.1715128
152640.0000000    0.1693988
152680.0000000    0.1805456
152720.0000000    0.1725863
152760.0000000    0.1680397
152800.0000000    0.1748213
152840.0000000    0.1661995
152880.0000000    0.1698254
152920.0000000    0.1777760
152960.0000000    0.1842753
153000.0000000    0.1677475
153040.0000000    0.1794062
153080.0000000    0.1756506
153120.0000000    0.1791615
153160.0000000    0.1655227
153200.0000000    0.1771272
153240.0000000    0.1795849
153280.0000000    0.1789868
153320.0000000    0.1801258
153360.0000000    0.1792701
153400.0000000    0.1684020
153440.0000000    0.1817420
153480.0000000    0.1773427
153520.0000000    0.1767770
153560.0000000    0.1707500
153600.0000000    0.1780492
153640.0000000    0.1877779
153680.0000000    0.1840863
153720.0000000    0.1741068
153760.0000000    0.1903521
153800.0000000    0.1747807
153840.0000000    0.1891322
153880.0000000    0.1769747
153920.0000000    0.1826461
153960.0000000    0.1768173
154000.0000000    0.1782041
154040.0000000    0.1876672
154080.0000000    0.1720437
154120.0000000    0.1831418
154160.0000000    0.1971429
154200.0000000    0.1800969
154240.0000000    0.1816760
154280.0000000    0.1799612
154320.0000000    0.1772960
154360.0000000    0.1694586
154400.0000000    0.1724914
154440.0000000    0.1500726
154480.0000000    0.1563684
154520.0000000    0.1789769
154560.0000000    0.1632862
154600.0000000    0.1684434
154640.0000000    0.1657539
154680.0000000    0.1595846
154720.0000000    0.1613430
154760.0000000    0.1660056
154800.0000000    0.1507730
154840.0000000    0.1518461
154880.0000000    0.1623698
154920.0000000    0.1522066
154960.0000000    0.1678650
155000.0000000    0.1649344
155040.0000000    0.1525964
155080.0000000    0.1570394
155120.0000000    0.1651570
155160.0000000    0.1602740
155200.0000000    0.1644802
155240.0000000    0.1486428
155280.0000000    0.1410757
155320.0000000    0.1521687
155360.0000000    0.1567472
155400.0000000    0.1552130
155440.0000000    0.1624298
155480.0000000    0.1725357
155520.0000000    0.1653944
155560.0000000    0.1728801
155600.0000000    0.1732178
155640.0000000    0.1580433
155680.0000000    0.1751546
155720.0000000    0.1751477
155760.0000000    0.1746698
155800.0000000    0.1701075
155840.0000000    0.1834773
155880.0000000    0.1823125
155920.0000000    0.1821571
155960.0000000    0.1747222
156000.0000000    0.1783565
156040.0000000    0.1722098
156080.0000000    0.1779662
156120.0000000    0.1781867
156160.0000000    0.1687817
156200.0000000    0.1665210
156240.0000000    0.1655549
156280.0000000    0.1501754
156320.0000000    0.1647122
156360.0000000    0.1564586
156400.0000000    0.1639395
156440.0000000    0.1566826
156480.0000000    0.1561514
156520.0000000    0.1606433
156560.0000000    0.1577062
156600.0000000    0.1546229
156640.0000000    0.1629360
156680.0000000    0.1622998
156720.0000000    0.1626895
156760.0000000    0.1573447
156800.0000000    0.1633103
156840.0000000    0.1557772
156880.0000000    0.1677025
156920.0000000    0.1515381
156960.0000000    0.1542034
157000.0000000    0.1703553
157040.0000000    0.1557240
157080.0000000    0.1608490
157120.0000000    0.1585682
157160.0000000    0.1550273
157200.0000000    0.1544530
157240.0000000    0.1493849
157280.0000000    0.1535475
157320.0000000    0.1664155
157360.0000000    0.1593052
157400.0000000    0.1579819
157440.0000000    0.1731449
157480.0000000    0.1756070
157520.0000000    0.1759227
157560.0000000    0.1758586
157600.0000000    0.1693191
157640.0000000    0.1649971
157680.0000000    0.1686497
157720.0000000    0.1741390
157760.0000000    0.1704667
157800.0000000    0.1792430
157840.0000000    0.1740910
157880.0000000    0.1817645
157920.0000000    0.1896403
157960.0000000    0.1737133
158000.0000000    0.1835791
158040.0000000    0.1873533
158080.0000000    0.1927340
158120.0000000    0.1828057
158160.0000000    0.1789583
158200.0000000    0.1828921
158240.0000000    0.1768913
158280.0000000    0.1840112
158320.0000000    0.1902941
158360.0000000    0.1792429
158400.0000000    0.1818594
158440.0000000    0.1815821
158480.0000000    0.1884773
158520.0000000    0.1766098
158560.0000000    0.1832767
158600.0000000    0.1923448
158640.0000000    0.1891991
158680.0000000    0.1921889
158720.0000000    0.1785179
158760.0000000    0.1811567
158800.0000000    0.1774288
158840.0000000    0.1772105
158880.0000000    0.1908349
158920.0000000    0.1734770
158960.0000000    0.1884463
159000.0000000    0.1762149
159040.0000000    0.1792618
159080.0000000    0.1746252
159120.0000000    0.1841929
159160.0000000    0.1849342
159200.0000000    0.1928453
159240.0000000    0.1901983
159280.0000000    0.1971585
159320.0000000    0.1912479
159360.0000000    0.1790223
159400.0000000    0.1952208
159440.0000000    0.2070475
159480.0000000    0.1919346
159520.0000000    0.1923120
159560.0000000    0.1912773
159600.0000000    0.1870051
159640.0000000    0.2043391
159680.0000000    0.1986107
159720.0000000    0.1933005
159760.0000000    0.1732558
159800.0000000    0.1660003
159840.0000000    0.1738292
159880.0000000    0.1791570
159920.0000000    0.1778113
159960.0000000    0.1657276
160000.0000000    0.1653754
160040.0000000    0.1520701
160080.0000000    0.1531935
160120.0000000    0.1599951
160160.0000000    0.1618197
160200.0000000    0.1586822
160240.0000000    0.1541418
160280.0000000    0.1617910
160320.0000000    0.1643674
160360.0000000    0.1522346
160400.0000000    0.1499539
160440.0000000    0.1500393
160480.0000000    0.1581209
160520.0000000    0.1541315
160560.0000000    0.1720866
160600.0000000    0.1567305
160640.0000000    0.1632865
160680.0000000    0.1619615
160720.0000000    0.1661513
160760.0000000    0.1586289
160800.0000000    0.1596876
160840.0000000    0.1581969
160880.0000000    0.1631759
160920.0000000    0.1695860
160960.0000000    0.1684930
161000.0000000    0.1563927
161040.0000000    0.1632723
161080.0000000    0.1653562
161120.0000000    0.1637466
161160.0000000    0.1639087
161200.0000000    0.1550435
161240.0000000    0.1662090
161280.0000000    0.1564477
161320.0000000    0.1623979
161360.0000000    0.1555551
161400.0000000    0.1568350
161440.0000000    0.1543378
161480.0000000    0.1517442
161520.0000000    0.1573489
161560.0000000    0.1302597
161600.0000000    0.1542447
161640.0000000    0.1532154
161680.0000000    0.1579669
161720.0000000    0.1750484
161760.0000000    0.1759150
161800.0000000    0.1727118
161840.0000000    0.1879008
161880.0000000    0.1708769
161920.0000000    0.1871802
161960.0000000    0.1997780
162000.0000000    0.1970749
162040.0000000    0.1918680
162080.0000000    0.1936552
162120.0000000    0.1967997
162160.0000000    0.2020225
162200.0000000    0.1872489
162240.0000000    0.1810999
162280.0000000    0.1771092
162320.0000000    0.1901774
162360.0000000    0.1931516
162400.0000000    0.2078200
162440.0000000    0.1896150
162480.0000000    0.1966500
162520.0000000    0.2092549
162560.0000000    0.1959996
162600.0000000    0.2089283
162640.0000000    0.2022364
162680.0000000    0.2127032
162720.0000000    0.2252855
162760.0000000    0.2088595
162800.0000000    0.1993022
162840.0000000    0.1957168
162880.0000000    0.2024669
162920.0000000    0.2191684
162960.0000000    0.1967407
163000.0000000    0.2002799
163040.0000000    0.2089665
163080.0000000    0.2108448
163120.0000000    0.1928459
163160.0000000    0.2008574
163200.0000000    0.2141001
163240.0000000    0.2097478
163280.0000000    0.1989114
163320.0000000    0.1815828
163360.0000000    0.1936643
163400.0000000    0.1954826
163440.0000000    0.1901625
163480.0000000    0.1967954
163520.0000000    0.1805853
163560.0000000    0.1723076
163600.0000000    0.1863852
163640.0000000    0.2189695
163680.0000000    0.2059159
163720.0000000    0.1951743
163760.0000000    0.1828537
163800.0000000    0.2034144
163840.0000000    0.1853866
163880.0000000    0.1969576
163920.0000000    0.2033717
163960.0000000    0.1834102
164000.0000000    0.1963257
164040.0000000    0.1925851
164080.0000000    0.1866461
164120.0000000    0.1884482
164160.0000000    0.1981483
164200.0000000    0.1777726
164240.0000000    0.1937121
164280.0000000    0.1750827
164320.0000000    0.1894850
164360.0000000    0.2046043
164400.0000000    0.1849605
164440.0000000    0.1999987
164480.0000000    0.1974629
164520.0000000    0.2033545
164560.0000000    0.2030637
164600.0000000    0.1941227
164640.0000000    0.1849031
164680.0000000    0.1789791
164720.0000000    0.1859589
164760.0000000    0.1816915
164800.0000000    0.1829628
164840.0000000    0.1966470
164880.0000000    0.1950021
164920.0000000    0.1972377
164960.0000000    0.2175755
165000.0000000    0.2184377
165040.0000000    0.2095483
165080.0000000    0.2102851
165120.0000000    0.1876984
165160.0000000    0.2015078
165200.0000000    0.2048773
165240.0000000    0.2067587
165280.0000000    0.1913199
165320.0000000    0.2116148
165360.0000000    0.1974261
165400.0000000    0.2100694
165440.0000000    0.2040667
165480.0000000    0.1965151
165520.0000000    0.1984078
165560.0000000    0.1998102
165600.0000000    0.1893666
165640.0000000    0.1810666
165680.0000000    0.1951680
165720.0000000    0.2016238
165760.0000000    0.1893772
165800.0000000    0.1950546
165840.0000000    0.2130733
165880.0000000    0.2058713
165920.0000000    0.2089901
165960.0000000    0.2022702
166000.0000000    0.2037212
166040.0000000    0.2024667
166080.0000000    0.1897760
166120.0000000    0.2085488
166160.0000000    0.1926312
166200.0000000    0.2090543
166240.0000000    0.2086221
166280.0000000    0.1989362
166320.0000000    0.1957828
166360.0000000    0.2069917
166400.0000000    0.2138368
166440.0000000    0.2063229
166480.0000000    0.1843849
166520.0000000    0.1926673
166560.0000000    0.2124291
166600.0000000    0.2034896
166640.0000000    0.1966205
166680.0000000    0.1977534
166720.0000000    0.1969441
166760.0000000    0.1999943
166800.0000000    0.1963656
166840.0000000    0.2030200
166880.0000000    0.1897233
166920.0000000    0.2082521
166960.0000000    0.2084057
167000.0000000    0.2038130
167040.0000000    0.1985195
167080.0000000    0.2048118
167120.0000000    0.2156560
167160.0000000    0.2125917
167200.0000000    0.2201675
167240.0000000    0.2158640
167280.0000000    0.2155166
167320.0000000    0.2165828
167360.0000000    0.2156953
167400.0000000    0.2119559
167440.0000000    0.2276830
167480.0000000    0.2128727
167520.0000000    0.2118360
167560.0000000    0.2099660
167600.0000000    0.2265960
167640.0000000    0.2191284
167680.0000000    0.2135781
167720.0000000    0.2001164
167760.0000000    0.1971998
167800.0000000    0.2128424
167840.0000000    0.1972316
167880.0000000    0.2085518
167920.0000000    0.2195279
167960.0000000    0.2168336
168000.0000000    0.2091219
168040.0000000    0.2209091
168080.0000000    0.2260306
168120.0000000    0.2293430
168160.0000000    0.2216506
168200.0000000    0.2037596
168240.0000000    0.1926524
168280.0000000    0.2088659
168320.0000000    0.1983439
168360.0000000    0.2131601
168400.0000000    0.2100356
168440.0000000    0.2273403
168480.0000000    0.2079550
168520.0000000    0.2069169
168560.0000000    0.1941975
168600.0000000    0.1900971
168640.0000000    0.1808970
168680.0000000    0.1983409
168720.0000000    0.2058482
168760.0000000    0.1970544
168800.0000000    0.2175464
168840.0000000    0.2222729
168880.0000000    0.2279608
168920.0000000    0.2297338
168960.0000000    0.2320056
169000.0000000    0.2218398
169040.0000000    0.2067698
169080.0000000    0.2022103
169120.0000000    0.2263816
169160.0000000    0.2163404
169200.0000000    0.2212387
169240.0000000    0.2343483
169280.0000000    0.2175809
169320.0000000    0.2161898
169360.0000000    0.2302843
169400.0000000    0.2257668
169440.0000000    0.2143107
169480.0000000    0.2276588
169520.0000000    0.2299497
169560.0000000    0.2339346
169600.0000000    0.2258861
169640.0000000    0.2316715
169680.0000000    0.2439885
169720.0000000    0.2381215
169760.0000000    0.2139590
169800.0000000    0.1927563
169840.0000000    0.1916269
169880.0000000    0.2080827
169920.0000000    0.1951513
169960.0000000    0.1939224
170000.0000000    0.1858123
170040.0000000    0.1782505
170080.0000000    0.1877954
170120.0000000    0.1785662
170160.0000000    0.1800735
170200.0000000    0.1787450
170240.0000000    0.1607587
170280.0000000    0.1645936
170320.0000000    0.1581689
170360.0000000    0.1657958
170400.0000000    0.1744970
170440.0000000    0.1802863
170480.0000000    0.1650911
170520.0000000    0.1657572
170560.0000000    0.1648531
170600.0000000    0.1784474
170640.0000000    0.1801182
170680.0000000    0.1617048
170720.0000000    0.1668361
170760.0000000    0.1596848
170800.0000000    0.1635896
170840.0000000    0.1762000
170880.0000000    0.1643631
170920.0000000    0.1611167
170960.0000000    0.1706960
171000.0000000    0.1718172
171040.0000000    0.1914822
171080.0000000    0.1829047
171120.0000000    0.1862204
171160.0000000    0.1912706
171200.0000000    0.1759151
171240.0000000    0.1691060
171280.0000000    0.1637516
171320.0000000    0.1920846
171360.0000000    0.1889365
171400.0000000    0.1961090
171440.0000000    0.1856909
171480.0000000    0.1834987
171520.0000000    0.1801146
171560.0000000    0.1782651
171600.0000000    0.1720980
171640.0000000    0.2094520
171680.0000000    0.1970692
171720.0000000    0.1869001
171760.0000000    0.1649647
171800.0000000    0.1684123
171840.0000000    0.1685092
171880.0000000    0.1605810
171920.0000000    0.1676606
171960.0000000    0.1682006
172000.0000000    0.1837104
172040.0000000    0.1948602
172080.0000000    0.2116989
172120.0000000    0.2220017
172160.0000000    0.2149564
172200.0000000    0.2031141
172240.0000000    0.2313318
172280.0000000    0.2202704
172320.0000000    0.2177231
172360.0000000    0.2239887
172400.0000000    0.1986767
172440.0000000    0.2142753
172480.0000000    0.2146284
172520.0000000    0.2123479
172560.0000000    0.1952588
172600.0000000    0.2327825
172640.0000000    0.2333143
172680.0000000    0.2466275
172720.0000000    0.2343032
172760.0000000    0.2150525
172800.0000000    0.1969290
172840.0000000    0.2006772
172880.0000000    0.2343930
172920.0000000    0.2224002
172960.0000000    0.2085232
173000.0000000    0.2126897
173040.0000000    0.2127159
173080.0000000    0.2036258
173120.0000000    0.2171140
173160.0000000    0.2084648
173200.0000000    0.2195681
173240.0000000    0.2102501
173280.0000000    0.2193550
173320.0000000    0.2136699
173360.0000000    0.2167295
173400.0000000    0.2160816
173440.0000000    0.2157165
173480.0000000    0.2295275
173520.0000000    0.2262290
173560.0000000    0.2285590
173600.0000000    0.2102234
173640.0000000    0.2356507
173680.0000000    0.2227600
173720.0000000    0.2003773
173760.0000000    0.1797415
173800.0000000    0.1685832
173840.0000000    0.1710228
173880.0000000    0.1665427
173920.0000000    0.1777557
173960.0000000    0.1818958
174000.0000000    0.1885720
174040.0000000    0.1953545
174080.0000000    0.1841262
174120.0000000    0.1785374
174160.0000000    0.1901543
174200.0000000    0.1979952
174240.0000000    0.1888834
174280.0000000    0.1779846
174320.0000000    0.2338333
174360.0000000    0.2485157
174400.0000000    0.2709047
174440.0000000    0.2468362
174480.0000000    0.2247677
174520.0000000    0.2341210
174560.0000000    0.2300204
174600.0000000    0.2282790
174640.0000000    0.2670807
174680.0000000    0.2814604
174720.0000000    0.2714670
174760.0000000    0.2474016
174800.0000000    0.2590936
174840.0000000    0.2222646
174880.0000000    0.2039997
174920.0000000    0.2136976
174960.0000000    0.2381593
175000.0000000    0.2766041
175040.0000000    0.2650477
175080.0000000    0.2323510
175120.0000000    0.2731825
175160.0000000    0.2800373
175200.0000000    0.2568536
175240.0000000    0.2626235
175280.0000000    0.2512875
175320.0000000    0.2851053
175360.0000000    0.2384324
175400.0000000    0.2255125
175440.0000000    0.2334684
175480.0000000    0.2291602
175520.0000000    0.2291437
175560.0000000    0.2005960
175600.0000000    0.2078299
175640.0000000    0.2046751
175680.0000000    0.1907874
175720.0000000    0.2040437
175760.0000000    0.2199992
175800.0000000    0.2292804
175840.0000000    0.2231805
175880.0000000    0.2215778
175920.0000000    0.2373519
175960.0000000    0.2215728
176000.0000000    0.2412767
176040.0000000    0.2254652
176080.0000000    0.2745611
176120.0000000    0.2390225
176160.0000000    0.1937320
176200.0000000    0.2057724
176240.0000000    0.1955144
176280.0000000    0.1954522
176320.0000000    0.1828476
176360.0000000    0.1979088
176400.0000000    0.2166421
176440.0000000    0.2312444
176480.0000000    0.2345256
176520.0000000    0.2687048
176560.0000000    0.2704678
176600.0000000    0.2603137
176640.0000000    0.2482820
176680.0000000    0.2327033
176720.0000000    0.2369221
176760.0000000    0.2233007
176800.0000000    0.2319026
176840.0000000    0.2471176
176880.0000000    0.2219573
176920.0000000    0.2368711
176960.0000000    0.2400378
177000.0000000    0.2276463
177040.0000000    0.2288631
177080.0000000    0.2489518
177120.0000000    0.2530777
177160.0000000    0.2322506
177200.0000000    0.2348624
177240.0000000    0.2263424
177280.0000000    0.2382516
177320.0000000    0.2341074
177360.0000000    0.2276832
177400.0000000    0.2282601
177440.0000000    0.2167904
177480.0000000    0.2185446
177520.0000000    0.2399163
177560.0000000    0.2188458
177600.0000000    0.1982561
177640.0000000    0.2103958
177680.0000000    0.2174741
177720.0000000    0.2077523
177760.0000000    0.2211683
177800.0000000    0.2147193
177840.0000000    0.2208695
177880.0000000    0.2254203
177920.0000000    0.2248448
177960.0000000    0.2094747
178000.0000000    0.1990255
178040.0000000    0.2093611
178080.0000000    0.2124903
178120.0000000    0.2046844
178160.0000000    0.2145924
178200.0000000    0.2034707
178240.0000000    0.2105535
178280.0000000    0.2225388
178320.0000000    0.2196467
178360.0000000    0.2180957
178400.0000000    0.2358526
178440.0000000    0.2285810
178480.0000000    0.2012264
178520.0000000    0.2086452
178560.0000000    0.2076694
178600.0000000    0.1953732
178640.0000000    0.2116576
178680.0000000    0.2258428
178720.0000000    0.2287357
178760.0000000    0.2268735
178800.0000000    0.2264340
178840.0000000    0.2112219
178880.0000000    0.2137594
178920.0000000    0.2233717
178960.0000000    0.2038045
179000.0000000    0.2237003
179040.0000000    0.2029002
179080.0000000    0.1996398
179120.0000000    0.2164748
179160.0000000    0.2042102
179200.0000000    0.2251556
179240.0000000    0.2204216
179280.0000000    0.2237927
179320.0000000    0.2097330
179360.0000000    0.2189253
179400.0000000    0.2105802
179440.0000000    0.2103904
179480.0000000    0.1961880
179520.0000000    0.2054669
179560.0000000    0.2471942
179600.0000000    0.2448011
179640.0000000    0.2124994
179680.0000000    0.2196019
179720.0000000    0.2329749
179760.0000000    0.2386906
179800.0000000    0.2276397
179840.0000000    0.2370258
179880.0000000    0.2075849
179920.0000000    0.2065163
179960.0000000    0.2028668
180000.0000000    0.2221014
180040.0000000    0.2304354
180080.0000000    0.2203524
180120.0000000    0.2284315
180160.0000000    0.2205543
180200.0000000    0.2319637
180240.0000000    0.2297685
180280.0000000    0.2410025
180320.0000000    0.2377627
180360.0000000    0.2505233
180400.0000000    0.2605210
180440.0000000    0.2428323
180480.0000000    0.2231085
180520.0000000    0.2322371
180560.0000000    0.2388059
180600.0000000    0.2160971
180640.0000000    0.2023817
180680.0000000    0.2004486
180720.0000000    0.2071824
180760.0000000    0.2105152
180800.0000000    0.2366922
180840.0000000    0.2293946
180880.0000000    0.2207765
180920.0000000    0.2133618
180960.0000000    0.2285971
181000.0000000    0.2170543
181040.0000000    0.2189137
181080.0000000    0.2137391
181120.0000000    0.2034249
181160.0000000    0.2297765
181200.0000000    0.2480102
181240.0000000    0.2071662
181280.0000000    0.1973341
181320.0000000    0.2112719
181360.0000000    0.2262577
181400.0000000    0.2093141
181440.0000000    0.2080587
181480.0000000    0.2309400
181520.0000000    0.2281003
181560.0000000    0.2252868
181600.0000000    0.2101071
181640.0000000    0.2288749
181680.0000000    0.2046535
181720.0000000    0.2068373
181760.0000000    0.2324493
181800.0000000    0.2010755
181840.0000000    0.2075838
181880.0000000    0.2109996
181920.0000000    0.2261186
181960.0000000    0.2474499
182000.0000000    0.2261973
182040.0000000    0.2357688
182080.0000000    0.2351106
182120.0000000    0.2550801
182160.0000000    0.2377850
182200.0000000    0.2397837
182240.0000000    0.2251983
182280.0000000    0.2080133
182320.0000000    0.2183481
182360.0000000    0.2213664
182400.0000000    0.2070200
182440.0000000    0.2252074
182480.0000000    0.2250131
182520.0000000    0.2036614
182560.0000000    0.2059344
182600.0000000    0.2014239
182640.0000000    0.2210426
182680.0000000    0.2111137
182720.0000000    0.2177903
182760.0000000    0.1931845
182800.0000000    0.2104046
182840.0000000    0.2258577
182880.0000000    0.2568800
182920.0000000    0.2697926
182960.0000000    0.2407647
183000.0000000    0.2305691
183040.0000000    0.2333195
183080.0000000    0.2132197
183120.0000000    0.2025630
183160.0000000    0.2275731
183200.0000000    0.2131391
183240.0000000    0.1956034
183280.0000000    0.2041581
183320.0000000    0.2259414
183360.0000000    0.2075194
183400.0000000    0.2055397
183440.0000000    0.2191513
183480.0000000    0.2279410
183520.0000000    0.2200424
183560.0000000    0.2258700
183600.0000000    0.2187708
183640.0000000    0.2528612
183680.0000000    0.2350650
183720.0000000    0.2025042
183760.0000000    0.2145209
183800.0000000    0.2048366
183840.0000000    0.2322758
183880.0000000    0.2180481
183920.0000000    0.2196444
183960.0000000    0.2337661
184000.0000000    0.2313250
184040.0000000    0.2308676
184080.0000000    0.2362885
184120.0000000    0.2205453
184160.0000000    0.2437724
184200.0000000    0.2462703
184240.0000000    0.2421337
184280.0000000    0.2397997
184320.0000000    0.2495200
184360.0000000    0.2351159
184400.0000000    0.2042811
184440.0000000    0.1973701
184480.0000000    0.2103107
184520.0000000    0.2104737
184560.0000000    0.2263626
184600.0000000    0.2091068
184640.0000000    0.2110840
184680.0000000    0.2102283
184720.0000000    0.2272252
184760.0000000    0.2226954
184800.0000000    0.2018052
184840.0000000    0.2129934
184880.0000000    0.2067960
184920.0000000    0.2413189
184960.0000000    0.2177447
185000.0000000    0.2215549
185040.0000000    0.2181446
185080.0000000    0.2267932
185120.0000000    0.2239578
185160.0000000    0.2313929
185200.0000000    0.2350115
185240.0000000    0.2380372
185280.0000000    0.2422784
185320.0000000    0.2380850
185360.0000000    0.2354997
185400.0000000    0.2275004
185440.0000000    0.2205397
185480.0000000    0.2287746
185520.0000000    0.2331367
185560.0000000    0.2267468
185600.0000000    0.2226507
185640.0000000    0.2172664
185680.0000000    0.2292321
185720.0000000    0.2481009
185760.0000000    0.2373232
185800.0000000    0.2223274
185840.0000000    0.2567421
185880.0000000    0.2326909
185920.0000000    0.2552948
185960.0000000    0.2487541
186000.0000000    0.2583731
186040.0000000    0.2539974
186080.0000000    0.2434488
186120.0000000    0.2228225
186160.0000000    0.2193872
186200.0000000    0.2281223
186240.0000000    0.2447327
186280.0000000    0.2467722
186320.0000000    0.2319558
186360.0000000    0.2304759
186400.0000000    0.2304973
186440.0000000    0.2334677
186480.0000000    0.2418046
186520.0000000    0.2184138
186560.0000000    0.2105077
186600.0000000    0.2225480
186640.0000000    0.2505430
186680.0000000    0.2166382
186720.0000000    0.2265787
186760.0000000    0.2360465
186800.0000000    0.2146540
186840.0000000    0.2393636
186880.0000000    0.2246765
186920.0000000    0.2245477
186960.0000000    0.2269070
187000.0000000    0.2190530
187040.0000000    0.2596003
187080.0000000    0.2455866
187120.0000000    0.2359932
187160.0000000    0.2300960
187200.0000000    0.2243296
187240.0000000    0.2140361
187280.0000000    0.2045016
187320.0000000    0.2056590
187360.0000000    0.2086886
187400.0000000    0.1994201
187440.0000000    0.1938221
187480.0000000    0.2019838
187520.0000000    0.2181430
187560.0000000    0.2334490
187600.0000000    0.2444759
187640.0000000    0.2307915
187680.0000000    0.2431120
187720.0000000    0.2286881
187760.0000000    0.2261530
187800.0000000    0.2342937
187840.0000000    0.2127509
187880.0000000    0.2012418
187920.0000000    0.2065314
187960.0000000    0.2182121
188000.0000000    0.2160747
188040.0000000    0.2277474
188080.0000000    0.2467960
188120.0000000    0.2303547
188160.0000000    0.2192342
188200.0000000    0.2137385
188240.0000000    0.2328881
188280.0000000    0.2319702
188320.0000000    0.2218663
188360.0000000    0.2235546
188400.0000000    0.2205065
188440.0000000    0.2117757
188480.0000000    0.2252259
188520.0000000    0.2114261
188560.0000000    0.2256067
188600.0000000    0.2228524
188640.0000000    0.2387086
188680.0000000    0.2244824
188720.0000000    0.2530808
188760.0000000    0.2201896
188800.0000000    0.2478048
188840.0000000    0.2106528
188880.0000000    0.2188881
188920.0000000    0.2069963
188960.0000000    0.2294004
189000.0000000    0.2235658
189040.0000000    0.2240737
189080.0000000    0.2244455
189120.0000000    0.2198540
189160.0000000    0.2283342
189200.0000000    0.2116256
189240.0000000    0.2223918
189280.0000000    0.2104174
189320.0000000    0.2217430
189360.0000000    0.2218917
189400.0000000    0.2350589
189440.0000000    0.2264325
189480.0000000    0.2044502
189520.0000000    0.1945352
189560.0000000    0.2042442
189600.0000000    0.2135843
189640.0000000    0.2106406
189680.0000000    0.2046809
189720.0000000    0.2090639
189760.0000000    0.2093323
189800.0000000    0.2232752
189840.0000000    0.2209396
189880.0000000    0.2239062
189920.0000000    0.2199696
189960.0000000    0.2116329
190000.0000000    0.2006689
190040.0000000    0.2156248
190080.0000000    0.2300868
190120.0000000    0.2344008
190160.0000000    0.2324019
190200.0000000    0.2343425
190240.0000000    0.2057355
190280.0000000    0.1974136
190320.0000000    0.2001956
190360.0000000    0.2078015
190400.0000000    0.1835559
190440.0000000    0.2217717
190480.0000000    0.2073417
190520.0000000    0.2183099
190560.0000000    0.2317648
190600.0000000    0.2217510
190640.0000000    0.2331728
190680.0000000    0.2319504
190720.0000000    0.2416691
190760.0000000    0.2556213
190800.0000000    0.2308317
190840.0000000    0.2458943
190880.0000000    0.2318143
190920.0000000    0.2279800
190960.0000000    0.2316062
191000.0000000    0.2165199
191040.0000000    0.2515683
191080.0000000    0.2608648
191120.0000000    0.2721235
191160.0000000    0.2423520
191200.0000000    0.2443189
191240.0000000    0.2398894
191280.0000000    0.2449862
191320.0000000    0.2646351
191360.0000000    0.2499787
191400.0000000    0.2218694
191440.0000000    0.2354302
191480.0000000    0.2598956
191520.0000000    0.2499500
191560.0000000    0.2321940
191600.0000000    0.2437676
191640.0000000    0.2521758
191680.0000000    0.2419060
191720.0000000    0.2510026
191760.0000000    0.2389001
191800.0000000    0.2507050
191840.0000000    0.2726761
191880.0000000    0.2471943
191920.0000000    0.2487835
191960.0000000    0.2714882
192000.0000000    0.2447746
192040.0000000    0.2397065
192080.0000000    0.2381982
192120.0000000    0.2246404
192160.0000000    0.2158544
192200.0000000    0.2124867
192240.0000000    0.2323807
192280.0000000    0.2458681
192320.0000000    0.2451248
192360.0000000    0.2337503
192400.0000000    0.2205456
192440.0000000    0.2283292
192480.0000000    0.2395311
192520.0000000    0.2355120
192560.0000000    0.2229395
192600.0000000    0.2389862
192640.0000000    0.2376724
192680.0000000    0.2432155
192720.0000000    0.2485714
192760.0000000    0.2282004
192800.0000000    0.2419136
192840.0000000    0.2573840
192880.0000000    0.2437350
192920.0000000    0.2390563
192960.0000000    0.2247777
193000.0000000    0.2570807
193040.0000000    0.2394886
193080.0000000    0.2389576
193120.0000000    0.2270147
193160.0000000    0.2472218
193200.0000000    0.2365080
193240.0000000    0.2271128
193280.0000000    0.2366650
193320.0000000    0.2427388
193360.0000000    0.2345868
193400.0000000    0.2574354
193440.0000000    0.2204392
193480.0000000    0.2311720
193520.0000000    0.2328832
193560.0000000    0.2525129
193600.0000000    0.2497645
193640.0000000    0.2275589
193680.0000000    0.2252702
193720.0000000    0.2316151
193760.0000000    0.2268475
193800.0000000    0.2210531
193840.0000000    0.2175237
193880.0000000    0.2149114
193920.0000000    0.2112200
193960.0000000    0.2194671
194000.0000000    0.2222237
194040.0000000    0.2064760
194080.0000000    0.2105744
194120.0000000    0.1980138
194160.0000000    0.1936445
194200.0000000    0.1914646
194240.0000000    0.1915839
194280.0000000    0.2016944
194320.0000000    0.1810407
194360.0000000    0.1902150
194400.0000000    0.1836802
194440.0000000    0.1784453
194480.0000000    0.1955272
194520.0000000    0.1919972
194560.0000000    0.2082604
194600.0000000    0.2133803
194640.0000000    0.2244540
194680.0000000    0.1890598
194720.0000000    0.2059668
194760.0000000    0.1990946
194800.0000000    0.2104508
194840.0000000    0.2132000
194880.0000000    0.2111448
194920.0000000    0.2282616
194960.0000000    0.2190905
195000.0000000    0.2208076
195040.0000000    0.2124571
195080.0000000    0.2055872
195120.0000000    0.2031798
195160.0000000    0.2168334
195200.0000000    0.2029856
195240.0000000    0.1863356
195280.0000000    0.1809532
195320.0000000    0.2136003
195360.0000000    0.2079597
195400.0000000    0.2284608
195440.0000000    0.2546222
195480.0000000    0.1946958
195520.0000000    0.2045280
195560.0000000    0.2148243
195600.0000000    0.2010704
195640.0000000    0.2078685
195680.0000000    0.1928369
195720.0000000    0.2146343
195760.0000000    0.1903493
195800.0000000    0.1941423
195840.0000000    0.2249931
195880.0000000    0.2064259
195920.0000000    0.2033288
195960.0000000    0.1886438
196000.0000000    0.2055825
196040.0000000    0.1922932
196080.0000000    0.2211859
196120.0000000    0.2140194
196160.0000000    0.2112128
196200.0000000    0.2131802
196240.0000000    0.1938573
196280.0000000    0.1826178
196320.0000000    0.1874446
196360.0000000    0.2006911
196400.0000000    0.1998607
196440.0000000    0.2055537
196480.0000000    0.2030145
196520.0000000    0.2072478
196560.0000000    0.2071071
196600.0000000    0.1832513
196640.0000000    0.2110978
196680.0000000    0.1919619
196720.0000000    0.2180511
196760.0000000    0.2183687
196800.0000000    0.2152498
196840.0000000    0.2063593
196880.0000000    0.2024983
196920.0000000    0.2118595
196960.0000000    0.2122508
197000.0000000    0.2183173
197040.0000000    0.2219520
197080.0000000    0.2239021
197120.0000000    0.2220589
197160.0000000    0.2175733
197200.0000000    0.2071321
197240.0000000    0.2088919
197280.0000000    0.2041894
197320.0000000    0.2095829
197360.0000000    0.2204643
197400.0000000    0.2198512
197440.0000000    0.2242319
197480.0000000    0.2169361
197520.0000000    0.2158755
197560.0000000    0.2136821
197600.0000000    0.2283667
197640.0000000    0.1890400
197680.0000000    0.1781657
197720.0000000    0.1914618
197760.0000000    0.1930527
197800.0000000    0.1956686
197840.0000000    0.2041968
197880.0000000    0.2010456
197920.0000000    0.1925665
197960.0000000    0.1831145
198000.0000000    0.2046578
198040.0000000    0.2028760
198080.0000000    0.1971689
198120.0000000    0.1987798
198160.0000000    0.1933967
198200.0000000    0.1936277
198240.0000000    0.1977821
198280.0000000    0.2064482
198320.0000000    0.1856604
198360.0000000    0.2066130
198400.0000000    0.2032180
198440.0000000    0.1926976
198480.0000000    0.2016373
198520.0000000    0.2036341
198560.0000000    0.1993617
198600.0000000    0.2048921
198640.0000000    0.2175156
198680.0000000    0.2145809
198720.0000000    0.2058996
198760.0000000    0.2114627
198800.0000000    0.2094582
198840.0000000    0.2027655
198880.0000000    0.2049252
198920.0000000    0.2207932
198960.0000000    0.2181622
199000.0000000    0.2027039
199040.0000000    0.2008329
199080.0000000    0.1987655
199120.0000000    0.2137608
199160.0000000    0.2198588
199200.0000000    0.2205346
199240.0000000    0.1956039
199280.0000000    0.2033359
199320.0000000    0.1957485
199360.0000000    0.1860853
199400.0000000    0.1946989
199440.0000000    0.1982698
199480.0000000    0.2183213
199520.0000000    0.2071808
199560.0000000    0.2112553
199600.0000000    0.1956881
199640.0000000    0.2063017
199680.0000000    0.2171254
199720.0000000    0.2103795
199760.0000000    0.2136884
199800.0000000    0.2060243
199840.0000000    0.2199396
199880.0000000    0.2262450
199920.0000000    0.1893296
199960.0000000    0.1956135
200000.0000000    0.1901747
200040.0000000    0.1960006
200080.0000000    0.2044370
200120.0000000    0.1929510
200160.0000000    0.1934733
200200.0000000    0.2151647
200240.0000000    0.1960252
200280.0000000    0.1942157
200320.0000000    0.1908065
200360.0000000    0.1800674
200400.0000000    0.1910087
200440.0000000    0.1850671
200480.0000000    0.1798181
200520.0000000    0.1816839
200560.0000000    0.1837118
200600.0000000    0.1893654
200640.0000000    0.1942175
200680.0000000    0.1994051
200720.0000000    0.2163906
200760.0000000    0.1999125
200800.0000000    0.2037122
200840.0000000    0.1912114
200880.0000000    0.1964541
200920.0000000    0.1941048
200960.0000000    0.2083062
201000.0000000    0.1852186
201040.0000000    0.1973734
201080.0000000    0.2092930
201120.0000000    0.1987910
201160.0000000    0.1947756
201200.0000000    0.2051948
201240.0000000    0.2028195
201280.0000000    0.1992748
201320.0000000    0.1889343
201360.0000000    0.1973551
201400.0000000    0.1895360
201440.0000000    0.1975010
201480.0000000    0.1968534
201520.0000000    0.1917912
201560.0000000    0.2087698
201600.0000000    0.2239303
201640.0000000    0.2217318
201680.0000000    0.2047378
201720.0000000    0.2152499
201760.0000000    0.2039347
201800.0000000    0.2209876
201840.0000000    0.2071456
201880.0000000    0.1983805
201920.0000000    0.2005685
201960.0000000    0.1970785
202000.0000000    0.1998744
202040.0000000    0.1927811
202080.0000000    0.2066786
202120.0000000    0.2105741
202160.0000000    0.2051480
202200.0000000    0.2051994
202240.0000000    0.1964851
202280.0000000    0.1904507
202320.0000000    0.2111644
202360.0000000    0.2091686
202400.0000000    0.1891126
202440.0000000    0.1895832
202480.0000000    0.2038402
202520.0000000    0.2033094
202560.0000000    0.2090448
202600.0000000    0.1994592
202640.0000000    0.2004356
202680.0000000    0.2126275
202720.0000000    0.2125827
202760.0000000    0.1939992
202800.0000000    0.1965418
202840.0000000    0.2017876
202880.0000000    0.2019984
202920.0000000    0.1929680
202960.0000000    0.1881807
203000.0000000    0.1891411
203040.0000000    0.2074009
203080.0000000    0.1961380
203120.0000000    0.2004646
203160.0000000    0.1980468
203200.0000000    0.2072273
203240.0000000    0.2045332
203280.0000000    0.1999709
203320.0000000    0.1918392
203360.0000000    0.2020663
203400.0000000    0.1994749
203440.0000000    0.2120280
203480.0000000    0.2011094
203520.0000000    0.2169062
203560.0000000    0.2339081
203600.0000000    0.2061778
203640.0000000    0.2034717
203680.0000000    0.2210785
203720.0000000    0.2193589
203760.0000000    0.2354774
203800.0000000    0.2151171
203840.0000000    0.2470078
203880.0000000    0.2439285
203920.0000000    0.2204652
203960.0000000    0.2227531
204000.0000000    0.2212100
204040.0000000    0.2256040
204080.0000000    0.2232303
204120.0000000    0.2381301
204160.0000000    0.2366126
204200.0000000    0.2199898
204240.0000000    0.2242294
204280.0000000    0.2356424
204320.0000000    0.2273083
204360.0000000    0.2500224
204400.0000000    0.2282188
204440.0000000    0.2133936
204480.0000000    0.2418857
204520.0000000    0.2259313
204560.0000000    0.2182899
204600.0000000    0.2192985
204640.0000000    0.2070021
204680.0000000    0.2015250
204720.0000000    0.2077780
204760.0000000    0.2076996
204800.0000000    0.2091896
204840.0000000    0.2058329
204880.0000000    0.2062283
204920.0000000    0.2022738
204960.0000000    0.2011644
205000.0000000    0.2080442
205040.0000000    0.2193242
205080.0000000    0.2201851
205120.0000000    0.2037122
205160.0000000    0.2051174
205200.0000000    0.2178560
205240.0000000    0.2040658
205280.0000000    0.1858571
205320.0000000    0.2070837
205360.0000000    0.1906006
205400.0000000    0.1893885
205440.0000000    0.2047421
205480.0000000    0.2224686
205520.0000000    0.2017521
205560.0000000    0.2000955
205600.0000000    0.1995820
205640.0000000    0.2134501
205680.0000000    0.2067612
205720.0000000    0.2022678
205760.0000000    0.2028504
205800.0000000    0.2114887
205840.0000000    0.2162394
205880.0000000    0.1974043
205920.0000000    0.1947163
205960.0000000    0.2126117
206000.0000000    0.2268520
206040.0000000    0.2153833
206080.0000000    0.2096942
206120.0000000    0.2145938
206160.0000000    0.2127057
206200.0000000    0.2156481
206240.0000000    0.2109384
206280.0000000    0.2157957
206320.0000000    0.2172192
206360.0000000    0.2088983
206400.0000000    0.2168651
206440.0000000    0.2097625
206480.0000000    0.2393321
206520.0000000    0.2302481
206560.0000000    0.2160902
206600.0000000    0.2031655
206640.0000000    0.2108859
206680.0000000    0.2203434
206720.0000000    0.1992090
206760.0000000    0.2002217
206800.0000000    0.2164235
206840.0000000    0.2177057
206880.0000000    0.2204647
206920.0000000    0.2167408
206960.0000000    0.2168963
207000.0000000    0.2258677
207040.0000000    0.2257107
207080.0000000    0.2235055
207120.0000000    0.2148782
207160.0000000    0.2068292
207200.0000000    0.2206123
207240.0000000    0.2223831
207280.0000000    0.2158670
207320.0000000    0.2332093
207360.0000000    0.2187892
207400.0000000    0.2309147
207440.0000000    0.2138451
207480.0000000    0.2175380
207520.0000000    0.2185914
207560.0000000    0.2348283
207600.0000000    0.2383884
207640.0000000    0.2400914
207680.0000000    0.2297903
207720.0000000    0.2307210
207760.0000000    0.2204991
207800.0000000    0.2084742
207840.0000000    0.2149581
207880.0000000    0.1958292
207920.0000000    0.2129062
207960.0000000    0.2205995
208000.0000000    0.2218090
208040.0000000    0.2264842
208080.0000000    0.2297947
208120.0000000    0.2111516
208160.0000000    0.2253865
208200.0000000    0.2331988
208240.0000000    0.2317400
208280.0000000    0.2199454
208320.0000000    0.2234947
208360.0000000    0.2092391
208400.0000000    0.2214809
208440.0000000    0.2406647
208480.0000000    0.2164335
208520.0000000    0.2151136
208560.0000000    0.2245180
208600.0000000    0.2235286
208640.0000000    0.2260697
208680.0000000    0.2202848
208720.0000000    0.2237203
208760.0000000    0.2230262
208800.0000000    0.2279993
208840.0000000    0.2126687
208880.0000000    0.2148124
208920.0000000    0.2155242
208960.0000000    0.2300419
209000.0000000    0.2127220
209040.0000000    0.2092183
209080.0000000    0.2342821
209120.0000000    0.2072482
209160.0000000    0.2337729
209200.0000000    0.2288702
209240.0000000    0.2169069
209280.0000000    0.1982654
209320.0000000    0.2166579
209360.0000000    0.2143697
209400.0000000    0.2064990
209440.0000000    0.1996745
209480.0000000    0.2171268
209520.0000000    0.2054462
209560.0000000    0.2021641
209600.0000000    0.2098182
209640.0000000    0.2099121
209680.0000000    0.2114035
209720.0000000    0.2130956
209760.0000000    0.2268798
209800.0000000    0.2121625
209840.0000000    0.2128717
209880.0000000    0.2108209
209920.0000000    0.2285725
209960.0000000    0.2254632
210000.0000000    0.2101638
210040.0000000    0.2115147
210080.0000000    0.2262840
210120.0000000    0.2261830
210160.0000000    0.2344280
210200.0000000    0.2134843
210240.0000000    0.2078581
210280.0000000    0.2138837
210320.0000000    0.2275407
210360.0000000    0.2039785
210400.0000000    0.2133369
210440.0000000    0.2311903
210480.0000000    0.2227678
210520.0000000    0.2139549
210560.0000000    0.2171544
210600.0000000    0.2186452
210640.0000000    0.2201792
210680.0000000    0.2075447
210720.0000000    0.2080525
210760.0000000    0.1934241
210800.0000000    0.2198117
210840.0000000    0.2148151
210880.0000000    0.2300847
210920.0000000    0.2171655
210960.0000000    0.2415962
211000.0000000    0.2346419
211040.0000000    0.2127202
211080.0000000    0.2175762
211120.0000000    0.2077639
211160.0000000    0.2089336
211200.0000000    0.2111140
211240.0000000    0.2182281
211280.0000000    0.2239570
211320.0000000    0.2294809
211360.0000000    0.2243854
211400.0000000    0.2413854
211440.0000000    0.2375061
211480.0000000    0.2181590
211520.0000000    0.2130000
211560.0000000    0.2199608
211600.0000000    0.2348051
211640.0000000    0.2313011
211680.0000000    0.2428548
211720.0000000    0.2322543
211760.0000000    0.2182449
211800.0000000    0.2114880
211840.0000000    0.2182788
211880.0000000    0.2026394
211920.0000000    0.2349047
211960.0000000    0.2281878
212000.0000000    0.2205216
212040.0000000    0.2085634
212080.0000000    0.2094388
212120.0000000    0.2346800
212160.0000000    0.2136806
212200.0000000    0.2164200
212240.0000000    0.2240372
212280.0000000    0.2159290
212320.0000000    0.2112522
212360.0000000    0.1950049
212400.0000000    0.2073100
212440.0000000    0.1995348
212480.0000000    0.1958175
212520.0000000    0.2061366
212560.0000000    0.1980557
212600.0000000    0.2012101
212640.0000000    0.2093766
212680.0000000    0.2129993
212720.0000000    0.2120641
212760.0000000    0.2071703
212800.0000000    0.2066939
212840.0000000    0.2175065
212880.0000000    0.2087057
212920.0000000    0.2346541
212960.0000000    0.2233433
213000.0000000    0.2277663
213040.0000000    0.2317668
213080.0000000    0.2115825
213120.0000000    0.2258971
213160.0000000    0.2225095
213200.0000000    0.2312350
213240.0000000    0.2263015
213280.0000000    0.2157639
213320.0000000    0.2147837
213360.0000000    0.2262056
213400.0000000    0.2312779
213440.0000000    0.2271940
213480.0000000    0.2284539
213520.0000000    0.2323293
213560.0000000    0.2196227
213600.0000000    0.2132017
213640.0000000    0.2267373
213680.0000000    0.2296490
213720.0000000    0.2098238
213760.0000000    0.2274761
213800.0000000    0.2221933
213840.0000000    0.2225475
213880.0000000    0.2176101
213920.0000000    0.2209883
213960.0000000    0.2330271
214000.0000000    0.2041905
214040.0000000    0.2095346
214080.0000000    0.2108983
214120.0000000    0.2201182
214160.0000000    0.2298757
214200.0000000    0.2252650
214240.0000000    0.2055985
214280.0000000    0.2273949
214320.0000000    0.2239312
214360.0000000    0.2252502
214400.0000000    0.2283455
214440.0000000    0.2172396
214480.0000000    0.2116355
214520.0000000    0.2155007
214560.0000000    0.2169195
214600.0000000    0.2055107
214640.0000000    0.2250967
214680.0000000    0.2176324
214720.0000000    0.2248711
214760.0000000    0.2152489
214800.0000000    0.2052970
214840.0000000    0.2232328
214880.0000000    0.2238225
214920.0000000    0.2262908
214960.0000000    0.2173343
215000.0000000    0.2154978
215040.0000000    0.2119046
215080.0000000    0.2238316
215120.0000000    0.2201802
215160.0000000    0.2380490
215200.0000000    0.2292677
215240.0000000    0.2211439
215280.0000000    0.2219264
215320.0000000    0.2250307
215360.0000000    0.2327812
215400.0000000    0.2158239
215440.0000000    0.2185351
215480.0000000    0.2073787
215520.0000000    0.2151481
215560.0000000    0.2167193
215600.0000000    0.2127600
215640.0000000    0.2284527
215680.0000000    0.2282920
215720.0000000    0.2173689
215760.0000000    0.2128922
215800.0000000    0.2117010
215840.0000000    0.2247981
215880.0000000    0.2176780
215920.0000000    0.2278063
215960.0000000    0.2291228
216000.0000000    0.2214441
216040.0000000    0.2199729
216080.0000000    0.2348373
216120.0000000    0.2414408
216160.0000000    0.2467565
216200.0000000    0.2681185
216240.0000000    0.2613830
216280.0000000    0.2358647
216320.0000000    0.2355896
216360.0000000    0.2540713
216400.0000000    0.2527284
216440.0000000    0.2519855
216480.0000000    0.2405108
216520.0000000    0.2412208
216560.0000000    0.2309183
216600.0000000    0.2511144
216640.0000000    0.2534896
216680.0000000    0.2281581
216720.0000000    0.2291192
216760.0000000    0.2432199
216800.0000000    0.2449426
216840.0000000    0.2525135
216880.0000000    0.2395096
216920.0000000    0.2213432
216960.0000000    0.2479746
217000.0000000    0.2478996
217040.0000000    0.2311370
217080.0000000    0.2317838
217120.0000000    0.2547718
217160.0000000    0.2450185
217200.0000000    0.2479928
217240.0000000    0.2370616
217280.0000000    0.2511134
217320.0000000    0.2410921
217360.0000000    0.2507709
217400.0000000    0.2418908
217440.0000000    0.2525364
217480.0000000    0.2509412
217520.0000000    0.2408835
217560.0000000    0.2433911
217600.0000000    0.2345868
217640.0000000    0.2323437
217680.0000000    0.2457544
217720.0000000    0.2167496
217760.0000000    0.2339716
217800.0000000    0.2151935
217840.0000000    0.2291951
217880.0000000    0.2362799
217920.0000000    0.2130391
217960.0000000    0.2152858
218000.0000000    0.2070865
218040.0000000    0.2199446
218080.0000000    0.2332862
218120.0000000    0.2254450
218160.0000000    0.2156911
218200.0000000    0.2205888
218240.0000000    0.2186966
218280.0000000    0.2270962
218320.0000000    0.2473998
218360.0000000    0.2339088
218400.0000000    0.2186597
218440.0000000    0.2278392
218480.0000000    0.2108872
218520.0000000    0.2225558
218560.0000000    0.2218336
218600.0000000    0.2371601
218640.0000000    0.2442365
218680.0000000    0.2206580
218720.0000000    0.2538850
218760.0000000    0.2398726
218800.0000000    0.2288888
218840.0000000    0.2397012
218880.0000000    0.2385634
218920.0000000    0.2301751
218960.0000000    0.2340747
219000.0000000    0.2270169
219040.0000000    0.2451654
219080.0000000    0.2191007
219120.0000000    0.2316372
219160.0000000    0.2496427
219200.0000000    0.2479047
219240.0000000    0.2404109
219280.0000000    0.2389077
219320.0000000    0.2368836
219360.0000000    0.2373468
219400.0000000    0.2305990
219440.0000000    0.2321438
219480.0000000    0.2181355
219520.0000000    0.2309434
219560.0000000    0.2210778
219600.0000000    0.2340471
219640.0000000    0.2214464
219680.0000000    0.2118679
219720.0000000    0.2318216
219760.0000000    0.2432916
219800.0000000    0.2325590
219840.0000000    0.2449616
219880.0000000    0.2484183
219920.0000000    0.2410909
219960.0000000    0.2604054
220000.0000000    0.2529989
220040.0000000    0.2366640
220080.0000000    0.2525928
220120.0000000    0.2288804
220160.0000000    0.2105473
220200.0000000    0.2189114
220240.0000000    0.2292766
220280.0000000    0.2304755
220320.0000000    0.2409276
220360.0000000    0.2533197
220400.0000000    0.2397705
220440.0000000    0.2298473
220480.0000000    0.2289272
220520.0000000    0.2406958
220560.0000000    0.2609385
220600.0000000    0.2574444
220640.0000000    0.2347638
220680.0000000    0.2575445
220720.0000000    0.2346418
220760.0000000    0.2369138
220800.0000000    0.2293050
220840.0000000    0.2264470
220880.0000000    0.2426287
220920.0000000    0.2330198
220960.0000000    0.2572109
221000.0000000    0.2564044
221040.0000000    0.2387765
221080.0000000    0.2370374
221120.0000000    0.2307694
221160.0000000    0.2405804
221200.0000000    0.2482356
221240.0000000    0.2407485
221280.0000000    0.2472704
221320.0000000    0.2517430
221360.0000000    0.2364017
221400.0000000    0.2444498
221440.0000000    0.2528310
221480.0000000    0.2729301
221520.0000000    0.2587959
221560.0000000    0.2497170
221600.0000000    0.2337503
221640.0000000    0.2181769
221680.0000000    0.2096932
221720.0000000    0.2329955
221760.0000000    0.2179640
221800.0000000    0.2327075
221840.0000000    0.2382109
221880.0000000    0.2226387
221920.0000000    0.2641897
221960.0000000    0.2431002
222000.0000000    0.2412769
222040.0000000    0.2451185
222080.0000000    0.2468472
222120.0000000    0.2163861
222160.0000000    0.2320057
222200.0000000    0.2391116
222240.0000000    0.2399291
222280.0000000    0.2407146
222320.0000000    0.2212502
222360.0000000    0.2515456
222400.0000000    0.2494836
222440.0000000    0.2568743
222480.0000000    0.2484555
222520.0000000    0.2484662
222560.0000000    0.2111764
222600.0000000    0.2349063
222640.0000000    0.2205273
222680.0000000    0.2308488
222720.0000000    0.2445427
222760.0000000    0.2358076
222800.0000000    0.2479950
222840.0000000    0.2290288
222880.0000000    0.2401600
222920.0000000    0.2447265
222960.0000000    0.2187213
223000.0000000    0.2485456
223040.0000000    0.2334375
223080.0000000    0.2307203
223120.0000000    0.2298219
223160.0000000    0.2136018
223200.0000000    0.2189636
223240.0000000    0.1947431
223280.0000000    0.2065019
223320.0000000    0.2015374
223360.0000000    0.2216500
223400.0000000    0.2108521
223440.0000000    0.2195087
223480.0000000    0.2255848
223520.0000000    0.2469202
223560.0000000    0.2432278
223600.0000000    0.2271322
223640.0000000    0.2328755
223680.0000000    0.2275629
223720.0000000    0.2303965
223760.0000000    0.2307170
223800.0000000    0.2034913
223840.0000000    0.2368810
223880.0000000    0.2307046
223920.0000000    0.2189723
223960.0000000    0.2331977
224000.0000000    0.2408999
224040.0000000    0.2349659
224080.0000000    0.2401100
224120.0000000    0.2415616
224160.0000000    0.2512212
224200.0000000    0.2528622
224240.0000000    0.2438918
224280.0000000    0.2412595
224320.0000000    0.2344765
224360.0000000    0.2155557
224400.0000000    0.2299169
224440.0000000    0.2193896
224480.0000000    0.2249639
224520.0000000    0.2096845
224560.0000000    0.2333065
224600.0000000    0.2188447
224640.0000000    0.2234384
224680.0000000    0.2305928
224720.0000000    0.2382804
224760.0000000    0.2490456
224800.0000000    0.2590464
224840.0000000    0.2485045
224880.0000000    0.2548229
224920.0000000    0.2164147
224960.0000000    0.2299213
225000.0000000    0.2284703
225040.0000000    0.2356878
225080.0000000    0.2234257
225120.0000000    0.2138231
225160.0000000    0.2220348
225200.0000000    0.2199637
225240.0000000    0.2132889
225280.0000000    0.2287936
225320.0000000    0.2248197
225360.0000000    0.2370988
225400.0000000    0.2153150
225440.0000000    0.2238927
225480.0000000    0.2371451
225520.0000000    0.2327662
225560.0000000    0.2244600
225600.0000000    0.2228504
225640.0000000    0.1974352
225680.0000000    0.2262644
225720.0000000    0.2263034
225760.0000000    0.2232585
225800.0000000    0.2280029
225840.0000000    0.2246680
225880.0000000    0.2291259
225920.0000000    0.2496375
225960.0000000    0.2294146
226000.0000000    0.2229503
226040.0000000    0.2241403
226080.0000000    0.2198845
226120.0000000    0.2254583
226160.0000000    0.2411006
226200.0000000    0.2100203
226240.0000000    0.2209657
226280.0000000    0.2182730
226320.0000000    0.2089306
226360.0000000    0.2106562
226400.0000000    0.2233372
226440.0000000    0.2175466
226480.0000000    0.2143856
226520.0000000    0.2221970
226560.0000000    0.2214194
226600.0000000    0.2407041
226640.0000000    0.2247387
226680.0000000    0.2246438
226720.0000000    0.2106396
226760.0000000    0.2184065
226800.0000000    0.2209788
226840.0000000    0.2129644
226880.0000000    0.2180025
226920.0000000    0.2233092
226960.0000000    0.2244461
227000.0000000    0.2263135
227040.0000000    0.2371909
227080.0000000    0.2240915
227120.0000000    0.2325736
227160.0000000    0.2232291
227200.0000000    0.2224245
227240.0000000    0.2265778
227280.0000000    0.2107058
227320.0000000    0.2247401
227360.0000000    0.2225229
227400.0000000    0.2147123
227440.0000000    0.2181861
227480.0000000    0.2183406
227520.0000000    0.2106865
227560.0000000    0.2049334
227600.0000000    0.2191523
227640.0000000    0.2133111
227680.0000000    0.2235420
227720.0000000    0.2346301
227760.0000000    0.2113155
227800.0000000    0.2132691
227840.0000000    0.2346405
227880.0000000    0.2415790
227920.0000000    0.2316977
227960.0000000    0.2303606
228000.0000000    0.2221219
228040.0000000    0.2263387
228080.0000000    0.2249687
228120.0000000    0.2212372
228160.0000000    0.2038881
228200.0000000    0.1946207
228240.0000000    0.2153899
228280.0000000    0.2154308
228320.0000000    0.2142677
228360.0000000    0.2100218
228400.0000000    0.1943050
228440.0000000    0.2148237
228480.0000000    0.2240295
228520.0000000    0.2255381
228560.0000000    0.2195907
228600.0000000    0.2203612
228640.0000000    0.2217048
228680.0000000    0.2158763
228720.0000000    0.2084032
228760.0000000    0.2162817
228800.0000000    0.1981563
228840.0000000    0.2182597
228880.0000000    0.2022908
228920.0000000    0.2038102
228960.0000000    0.2051000
229000.0000000    0.2022491
229040.0000000    0.2033522
229080.0000000    0.2116734
229120.0000000    0.2001739
229160.0000000    0.1964374
229200.0000000    0.1962563
229240.0000000    0.1917171
229280.0000000    0.1904991
229320.0000000    0.2172244
229360.0000000    0.2334735
229400.0000000    0.2043965
229440.0000000    0.1994130
229480.0000000    0.2111512
229520.0000000    0.2033026
229560.0000000    0.2182862
229600.0000000    0.2099062
229640.0000000    0.2099233
229680.0000000    0.2056056
229720.0000000    0.2244539
229760.0000000    0.1936592
229800.0000000    0.2027289
229840.0000000    0.2096521
229880.0000000    0.2018070
229920.0000000    0.2167949
229960.0000000    0.2090680
230000.0000000    0.1970064
230040.0000000    0.2163660
230080.0000000    0.2082746
230120.0000000    0.2067105
230160.0000000    0.1906737
230200.0000000    0.2042170
230240.0000000    0.2174703
230280.0000000    0.2092094
230320.0000000    0.2211549
230360.0000000    0.2126675
230400.0000000    0.2279220
230440.0000000    0.2191673
230480.0000000    0.2353434
230520.0000000    0.2272987
230560.0000000    0.2304942
230600.0000000    0.2391976
230640.0000000    0.2132708
230680.0000000    0.2158789
230720.0000000    0.2343822
230760.0000000    0.2279286
230800.0000000    0.2171732
230840.0000000    0.2215657
230880.0000000    0.2282327
230920.0000000    0.2168780
230960.0000000    0.2178645
231000.0000000    0.2145431
231040.0000000    0.2215613
231080.0000000    0.2141232
231120.0000000    0.2444595
231160.0000000    0.2157042
231200.0000000    0.2239850
231240.0000000    0.2106894
231280.0000000    0.2257140
231320.0000000    0.2376672
231360.0000000    0.2442682
231400.0000000    0.2307070
231440.0000000    0.2257447
231480.0000000    0.2417210
231520.0000000    0.2524307
231560.0000000    0.2575108
231600.0000000    0.2313706
231640.0000000    0.2484557
231680.0000000    0.2314509
231720.0000000    0.2294983
231760.0000000    0.2168142
231800.0000000    0.2219243
231840.0000000    0.2142650
231880.0000000    0.2266470
231920.0000000    0.2173200
231960.0000000    0.2388876
232000.0000000    0.2181215
232040.0000000    0.2192698
232080.0000000    0.2217152
232120.0000000    0.2202481
232160.0000000    0.2196080
232200.0000000    0.2185390
232240.0000000    0.2099335
232280.0000000    0.2216577
232320.0000000    0.2241909
232360.0000000    0.2397877
232400.0000000    0.2213095
232440.0000000    0.2049814
232480.0000000    0.2188333
232520.0000000    0.2161704
232560.0000000    0.2202085
232600.0000000    0.1981856
232640.0000000    0.2115536
232680.0000000    0.2026001
232720.0000000    0.2117289
232760.0000000    0.2037973
232800.0000000    0.2044727
232840.0000000    0.2057396
232880.0000000    0.2106780
232920.0000000    0.2024216
232960.0000000    0.2242113
233000.0000000    0.2326819
233040.0000000    0.2293685
233080.0000000    0.2396396
233120.0000000    0.2442679
233160.0000000    0.2387141
233200.0000000    0.2319128
233240.0000000    0.2214566
233280.0000000    0.2467495
233320.0000000    0.2467025
233360.0000000    0.2454737
233400.0000000    0.2379188
233440.0000000    0.2563914
233480.0000000    0.2324683
233520.0000000    0.2197981
233560.0000000    0.2306729
233600.0000000    0.2434581
233640.0000000    0.2447399
233680.0000000    0.2544252
233720.0000000    0.2413746
233760.0000000    0.2430906
233800.0000000    0.2237533
233840.0000000    0.2424266
233880.0000000    0.2237258
233920.0000000    0.2272194
233960.0000000    0.2168076
234000.0000000    0.2050736
234040.0000000    0.2159676
234080.0000000    0.2302366
234120.0000000    0.2185501
234160.0000000    0.2080849
234200.0000000    0.2056691
234240.0000000    0.2234826
234280.0000000    0.2152711
234320.0000000    0.2120699
234360.0000000    0.2446945
234400.0000000    0.2222060
234440.0000000    0.2198223
234480.0000000    0.2262680
234520.0000000    0.2308561
234560.0000000    0.2138898
234600.0000000    0.2266156
234640.0000000    0.2124294
234680.0000000    0.2208348
234720.0000000    0.2207880
234760.0000000    0.2043865
234800.0000000    0.2220799
234840.0000000    0.2183732
234880.0000000    0.2233628
234920.0000000    0.2277371
234960.0000000    0.2219499
235000.0000000    0.2237944
235040.0000000    0.2144181
235080.0000000    0.2225650
235120.0000000    0.2207687
235160.0000000    0.2070256
235200.0000000    0.2111461
235240.0000000    0.2063264
235280.0000000    0.2099411
235320.0000000    0.2219408
235360.0000000    0.2251097
235400.0000000    0.2321312
235440.0000000    0.2279100
235480.0000000    0.2476484
235520.0000000    0.2527799
235560.0000000    0.2358513
235600.0000000    0.2323216
235640.0000000    0.2152596
235680.0000000    0.2304124
235720.0000000    0.2231812
235760.0000000    0.2230830
235800.0000000    0.2202707
235840.0000000    0.2352289
235880.0000000    0.2305748
235920.0000000    0.2355802
235960.0000000    0.2421109
236000.0000000    0.2692232
236040.0000000    0.2470195
236080.0000000    0.2566297
236120.0000000    0.2469954
236160.0000000    0.2471420
236200.0000000    0.2423470
236240.0000000    0.2429596
236280.0000000    0.2381419
236320.0000000    0.2391425
236360.0000000    0.2268311
236400.0000000    0.2485796
236440.0000000    0.2453974
236480.0000000    0.2477407
236520.0000000    0.2409222
236560.0000000    0.2610448
236600.0000000    0.2441037
236640.0000000    0.2407849
236680.0000000    0.2450327
236720.0000000    0.2365219
236760.0000000    0.2468540
236800.0000000    0.2437752
236840.0000000    0.2551731
236880.0000000    0.2606236
236920.0000000    0.2401258
236960.0000000    0.2344905
237000.0000000    0.2388833
237040.0000000    0.2372845
237080.0000000    0.2489245
237120.0000000    0.2209832
237160.0000000    0.2369229
237200.0000000    0.2287329
237240.0000000    0.2573606
237280.0000000    0.2337603
237320.0000000    0.2405047
237360.0000000    0.2392231
237400.0000000    0.2471059
237440.0000000    0.2405523
237480.0000000    0.2230487
237520.0000000    0.2256465
237560.0000000    0.2520368
237600.0000000    0.2342492
237640.0000000    0.2238891
237680.0000000    0.2440868
237720.0000000    0.2489956
237760.0000000    0.2430839
237800.0000000    0.2469843
237840.0000000    0.2495721
237880.0000000    0.2179717
237920.0000000    0.2148702
237960.0000000    0.2075537
238000.0000000    0.2235246
238040.0000000    0.2014709
238080.0000000    0.2189035
238120.0000000    0.2037458
238160.0000000    0.2091469
238200.0000000    0.2106080
238240.0000000    0.1987893
238280.0000000    0.1986579
238320.0000000    0.2175127
238360.0000000    0.2166716
238400.0000000    0.2326889
238440.0000000    0.2149899
238480.0000000    0.2053988
238520.0000000    0.1906366
238560.0000000    0.1902399
238600.0000000    0.1769022
238640.0000000    0.1820051
238680.0000000    0.1987066
238720.0000000    0.1985695
238760.0000000    0.2202470
238800.0000000    0.2328227
238840.0000000    0.2519581
238880.0000000    0.2378660
238920.0000000    0.2381056
238960.0000000    0.2393410
239000.0000000    0.2232347
239040.0000000    0.2260939
239080.0000000    0.2303947
239120.0000000    0.2524679
239160.0000000    0.2222229
239200.0000000    0.2136079
239240.0000000    0.2324162
239280.0000000    0.2116652
239320.0000000    0.2304171
239360.0000000    0.2335644
239400.0000000    0.2180197
239440.0000000    0.2266579
239480.0000000    0.2281255
239520.0000000    0.2258148
239560.0000000    0.2238048
239600.0000000    0.2133293
239640.0000000    0.2090806
239680.0000000    0.2119752
239720.0000000    0.2244607
239760.0000000    0.1959382
239800.0000000    0.2152247
239840.0000000    0.2128478
239880.0000000    0.2276408
239920.0000000    0.2036223
239960.0000000    0.2294242
240000.0000000    0.2102990
240040.0000000    0.2062413
240080.0000000    0.2073575
240120.0000000    0.2035856
240160.0000000    0.2071339
240200.0000000    0.2047437
240240.0000000    0.2114784
240280.0000000    0.2020740
240320.0000000    0.2108318
240360.0000000    0.2146001
240400.0000000    0.2190987
240440.0000000    0.2198588
240480.0000000    0.2068525
240520.0000000    0.2299043
240560.0000000    0.2305744
240600.0000000    0.2418137
240640.0000000    0.2179182
240680.0000000    0.2137309
240720.0000000    0.2082252
240760.0000000    0.2146544
240800.0000000    0.2340828
240840.0000000    0.2354553
240880.0000000    0.2316467
240920.0000000    0.2132596
240960.0000000    0.2224776
241000.0000000    0.2007255
241040.0000000    0.2016419
241080.0000000    0.2203313
241120.0000000    0.2133175
241160.0000000    0.2135918
241200.0000000    0.2091082
241240.0000000    0.1973397
241280.0000000    0.2074129
241320.0000000    0.2041468
241360.0000000    0.2070610
241400.0000000    0.2115269
241440.0000000    0.2065601
241480.0000000    0.2128126
241520.0000000    0.2014970
241560.0000000    0.2097859
241600.0000000    0.2112132
241640.0000000    0.1897159
241680.0000000    0.2176120
241720.0000000    0.2087612
241760.0000000    0.1894204
241800.0000000    0.2024271
241840.0000000    0.1957455
241880.0000000    0.2154399
241920.0000000    0.2054645
241960.0000000    0.2231290
242000.0000000    0.2162641
242040.0000000    0.2204256
242080.0000000    0.2258140
242120.0000000    0.2127189
242160.0000000    0.2161025
242200.0000000    0.2305557
242240.0000000    0.2258453
242280.0000000    0.2116270
242320.0000000    0.2261114
242360.0000000    0.2448337
242400.0000000    0.2310353
242440.0000000    0.2292846
242480.0000000    0.2352922
242520.0000000    0.2113152
242560.0000000    0.2123082
242600.0000000    0.2418416
242640.0000000    0.2100541
242680.0000000    0.2158079
242720.0000000    0.2228861
242760.0000000    0.2148442
242800.0000000    0.2209021
242840.0000000    0.2142975
242880.0000000    0.2233006
242920.0000000    0.2225440
242960.0000000    0.2030496
243000.0000000    0.2159011
243040.0000000    0.2164097
243080.0000000    0.2145366
243120.0000000    0.1937020
243160.0000000    0.1842987
243200.0000000    0.1933843
243240.0000000    0.1903341
243280.0000000    0.1946026
243320.0000000    0.2033554
243360.0000000    0.1962490
243400.0000000    0.2062083
243440.0000000    0.2030264
243480.0000000    0.2002327
243520.0000000    0.2063374
243560.0000000    0.2087497
243600.0000000    0.1986900
243640.0000000    0.2074315
243680.0000000    0.2048394
243720.0000000    0.2050246
243760.0000000    0.2285765
243800.0000000    0.2132440
243840.0000000    0.2303417
243880.0000000    0.2238243
243920.0000000    0.2002857
243960.0000000    0.2303679
244000.0000000    0.2322788
244040.0000000    0.2212948
244080.0000000    0.2184252
244120.0000000    0.2271987
244160.0000000    0.2249591
244200.0000000    0.2096030
244240.0000000    0.2272702
244280.0000000    0.2270569
244320.0000000    0.2243454
244360.0000000    0.2147167
244400.0000000    0.2032497
244440.0000000    0.2171146
244480.0000000    0.1908476
244520.0000000    0.1942805
244560.0000000    0.1989770
244600.0000000    0.2343310
244640.0000000    0.2211722
244680.0000000    0.2228583
244720.0000000    0.2040243
244760.0000000    0.2155628
244800.0000000    0.2026680
244840.0000000    0.2045534
244880.0000000    0.2111530
244920.0000000    0.2062057
244960.0000000    0.2149096
245000.0000000    0.2021125
245040.0000000    0.2094294
245080.0000000    0.2019853
245120.0000000    0.1852142
245160.0000000    0.1730071
245200.0000000    0.1810161
245240.0000000    0.2064362
245280.0000000    0.1977230
245320.0000000    0.2056781
245360.0000000    0.1810342
245400.0000000    0.2061648
245440.0000000    0.2119979
245480.0000000    0.1782295
245520.0000000    0.2035527
245560.0000000    0.1967608
245600.0000000    0.2238378
245640.0000000    0.2137557
245680.0000000    0.2018006
245720.0000000    0.2118031
245760.0000000    0.1873513
245800.0000000    0.1898064
245840.0000000    0.1904365
245880.0000000    0.1941859
245920.0000000    0.1985749
245960.0000000    0.1965358
246000.0000000    0.2256935
246040.0000000    0.2080676
246080.0000000    0.2074392
246120.0000000    0.2116011
246160.0000000    0.2276066
246200.0000000    0.2193308
246240.0000000    0.2085675
246280.0000000    0.2009302
246320.0000000    0.1879930
246360.0000000    0.2048170
246400.0000000    0.2040120
246440.0000000    0.2063180
246480.0000000    0.2129128
246520.0000000    0.1874957
246560.0000000    0.2201352
246600.0000000    0.2085196
246640.0000000    0.2191258
246680.0000000    0.2132854
246720.0000000    0.2109399
246760.0000000    0.1892847
246800.0000000    0.1946164
246840.0000000    0.2105073
246880.0000000    0.1986331
246920.0000000    0.2023845
246960.0000000    0.1903132
247000.0000000    0.2143314
247040.0000000    0.2042381
247080.0000000    0.2210466
247120.0000000    0.2239156
247160.0000000    0.2151323
247200.0000000    0.2064835
247240.0000000    0.2133905
247280.0000000    0.2009527
247320.0000000    0.1900185
247360.0000000    0.1933809
247400.0000000    0.1984051
247440.0000000    0.2035255
247480.0000000    0.2204508
247520.0000000    0.2004845
247560.0000000    0.1802624
247600.0000000    0.2036355
247640.0000000    0.2136882
247680.0000000    0.2178245
247720.0000000    0.2265896
247760.0000000    0.2249437
247800.0000000    0.2314402
247840.0000000    0.2147166
247880.0000000    0.2082350
247920.0000000    0.2197928
247960.0000000    0.2058086
248000.0000000    0.1993008
248040.0000000    0.2046368
248080.0000000    0.2064764
248120.0000000    0.2140559
248160.0000000    0.2078782
248200.0000000    0.1916974
248240.0000000    0.2160252
248280.0000000    0.2052376
248320.0000000    0.2103491
248360.0000000    0.2071120
248400.0000000    0.2209137
248440.0000000    0.2041338
248480.0000000    0.2012860
248520.0000000    0.2146342
248560.0000000    0.2087268
248600.0000000    0.2021115
248640.0000000    0.2099535
248680.0000000    0.2060212
248720.0000000    0.2024089
248760.0000000    0.2026288
248800.0000000    0.1976989
248840.0000000    0.2015229
248880.0000000    0.2002346
248920.0000000    0.2099034
248960.0000000    0.2058678
249000.0000000    0.2100317
249040.0000000    0.1952901
249080.0000000    0.2245849
249120.0000000    0.2032387
249160.0000000    0.2121574
249200.0000000    0.2130936
249240.0000000    0.2038928
249280.0000000    0.2234533
249320.0000000    0.2167310
249360.0000000    0.2019891
249400.0000000    0.2249199
249440.0000000    0.2124037
249480.0000000    0.2176197
249520.0000000    0.2043326
249560.0000000    0.2104203
249600.0000000    0.2165109
249640.0000000    0.2202611
249680.0000000    0.2008674
249720.0000000    0.2083717
249760.0000000    0.1994581
249800.0000000    0.2070232
249840.0000000    0.2194372
249880.0000000    0.2143603
249920.0000000    0.2099826
249960.0000000    0.2231979
250000.0000000    0.2280820
250040.0000000    0.2101873
250080.0000000    0.2127002
250120.0000000    0.2164034
250160.0000000    0.2214144
250200.0000000    0.2345400
250240.0000000    0.2151690
250280.0000000    0.2249328
250320.0000000    0.2221857
250360.0000000    0.2178351
250400.0000000    0.2178711
250440.0000000    0.1990119
250480.0000000    0.1874180
250520.0000000    0.1928267
250560.0000000    0.1940568
250600.0000000    0.1902623
250640.0000000    0.1886489
250680.0000000    0.1912276
250720.0000000    0.1900205
250760.0000000    0.1822308
250800.0000000    0.1855339
250840.0000000    0.1809125
250880.0000000    0.1899657
250920.0000000    0.1717311
250960.0000000    0.1764645
251000.0000000    0.1819230
251040.0000000    0.1852109
251080.0000000    0.2184418
251120.0000000    0.1984778
251160.0000000    0.1973866
251200.0000000    0.2129567
251240.0000000    0.1982425
251280.0000000    0.2018576
251320.0000000    0.1965448
251360.0000000    0.1980154
251400.0000000    0.2010389
251440.0000000    0.2198972
251480.0000000    0.2117488
251520.0000000    0.2305254
251560.0000000    0.2205645
251600.0000000    0.2273698
251640.0000000    0.2065076
251680.0000000    0.1995023
251720.0000000    0.1944314
251760.0000000    0.2011111
251800.0000000    0.2076149
251840.0000000    0.2094717
251880.0000000    0.2241955
251920.0000000    0.2053293
251960.0000000    0.2028125
252000.0000000    0.1992031
252040.0000000    0.1993448
252080.0000000    0.1974499
252120.0000000    0.2039367
252160.0000000    0.2048845
252200.0000000    0.2116972
252240.0000000    0.1953771
252280.0000000    0.2050966
252320.0000000    0.1993815
252360.0000000    0.1886994
252400.0000000    0.1844658
252440.0000000    0.1769641
252480.0000000    0.1873103
252520.0000000    0.1788908
252560.0000000    0.1653503
252600.0000000    0.1629561
252640.0000000    0.1929387
252680.0000000    0.1882454
252720.0000000    0.1831236
252760.0000000    0.1981871
252800.0000000    0.1855757
252840.0000000    0.1957710
252880.0000000    0.2025097
252920.0000000    0.1926205
252960.0000000    0.1976136
253000.0000000    0.1845667
253040.0000000    0.1934776
253080.0000000    0.1815231
253120.0000000    0.1798200
253160.0000000    0.1916659
253200.0000000    0.1892431
253240.0000000    0.1929599
253280.0000000    0.1774819
253320.0000000    0.1789637
253360.0000000    0.1691317
253400.0000000    0.1752269
253440.0000000    0.1846818
253480.0000000    0.1845672
253520.0000000    0.1762120
253560.0000000    0.1901740
253600.0000000    0.1908012
253640.0000000    0.1753869
253680.0000000    0.1827242
253720.0000000    0.1608857
253760.0000000    0.1756989
253800.0000000    0.1742101
253840.0000000    0.1825863
253880.0000000    0.1721333
253920.0000000    0.1691849
253960.0000000    0.1784253
254000.0000000    0.1645956
254040.0000000    0.1742682
254080.0000000    0.1622358
254120.0000000    0.1683530
254160.0000000    0.1653412
254200.0000000    0.1852640
254240.0000000    0.1841601
254280.0000000    0.1844388
254320.0000000    0.1760861
254360.0000000    0.1775286
254400.0000000    0.1871235
254440.0000000    0.1856638
254480.0000000    0.1741604
254520.0000000    0.1742609
254560.0000000    0.1739698
254600.0000000    0.1593012
254640.0000000    0.1751152
254680.0000000    0.1679475
254720.0000000    0.1726913
254760.0000000    0.1643945
254800.0000000    0.1725250
254840.0000000    0.1771943
254880.0000000    0.1998387
254920.0000000    0.2202866
254960.0000000    0.2078065
255000.0000000    0.2077890
255040.0000000    0.1945694
255080.0000000    0.1966684
255120.0000000    0.1867873
255160.0000000    0.2187266
255200.0000000    0.2140888
255240.0000000    0.1974399
255280.0000000    0.1944093
255320.0000000    0.2080646
255360.0000000    0.1908288
255400.0000000    0.2007356
255440.0000000    0.2209491
255480.0000000    0.2202651
255520.0000000    0.2003108
255560.0000000    0.1843470
255600.0000000    0.2038605
255640.0000000    0.1924404
255680.0000000    0.1939040
255720.0000000    0.1942419
255760.0000000    0.1894657
255800.0000000    0.1800120
255840.0000000    0.2027204
255880.0000000    0.2040459
255920.0000000    0.2239151
255960.0000000    0.2107094
256000.0000000    0.2233422
256040.0000000    0.2146714
256080.0000000    0.2138619
256120.0000000    0.2073130
256160.0000000    0.1945477
256200.0000000    0.1859464
256240.0000000    0.1932125
256280.0000000    0.1977491
256320.0000000    0.2045353
256360.0000000    0.2133024
256400.0000000    0.2184701
256440.0000000    0.2306514
256480.0000000    0.2207194
256520.0000000    0.2174878
256560.0000000    0.2258375
256600.0000000    0.2074312
256640.0000000    0.2123247
256680.0000000    0.2208470
256720.0000000    0.2209992
256760.0000000    0.2438488
256800.0000000    0.2285902
256840.0000000    0.2118083
256880.0000000    0.2440226
256920.0000000    0.2408868
256960.0000000    0.2447050
257000.0000000    0.2389859
257040.0000000    0.2364704
257080.0000000    0.2417184
257120.0000000    0.2489301
257160.0000000    0.2222617
257200.0000000    0.2160919
257240.0000000    0.2209780
257280.0000000    0.2310399
257320.0000000    0.2449035
257360.0000000    0.2416004
257400.0000000    0.2399443
257440.0000000    0.2420054
257480.0000000    0.2439941
257520.0000000    0.2340250
257560.0000000    0.2532545
257600.0000000    0.2376421
257640.0000000    0.2334312
257680.0000000    0.2202503
257720.0000000    0.2331199
257760.0000000    0.2156822
257800.0000000    0.2276566
257840.0000000    0.2512136
257880.0000000    0.2606143
257920.0000000    0.2769570
257960.0000000    0.2243485
258000.0000000    0.2452403
258040.0000000    0.2524645
258080.0000000    0.2684292
258120.0000000    0.2648081
258160.0000000    0.2653659
258200.0000000    0.2525774
258240.0000000    0.2510994
258280.0000000    0.2446703
258320.0000000    0.2249158
258360.0000000    0.2086804
258400.0000000    0.2095462
258440.0000000    0.2279577
258480.0000000    0.1995291
258520.0000000    0.2352907
258560.0000000    0.2398283
258600.0000000    0.2317034
258640.0000000    0.2203733
258680.0000000    0.2291787
258720.0000000    0.2194540
258760.0000000    0.2193713
258800.0000000    0.2321374
258840.0000000    0.2294576
258880.0000000    0.2410135
258920.0000000    0.2296751
258960.0000000    0.2235498
259000.0000000    0.2409666
259040.0000000    0.2443678
259080.0000000    0.2383726
259120.0000000    0.2470476
259160.0000000    0.2541306
259200.0000000    0.2529157
259240.0000000    0.2656049
259280.0000000    0.2702133
259320.0000000    0.2573174
259360.0000000    0.2558954
259400.0000000    0.2713914
259440.0000000    0.2422534
259480.0000000    0.2561348
259520.0000000    0.2549009
259560.0000000    0.2511584
259600.0000000    0.2538869
259640.0000000    0.2507630
259680.0000000    0.2536485
259720.0000000    0.2286062
259760.0000000    0.2522748
259800.0000000    0.2551218
259840.0000000    0.2350791
259880.0000000    0.2373478
259920.0000000    0.2518125
259960.0000000    0.2601212
260000.0000000    0.2386595
260040.0000000    0.2273213
260080.0000000    0.2341610
260120.0000000    0.2206358
260160.0000000    0.2230992
260200.0000000    0.2288640
260240.0000000    0.2165136
260280.0000000    0.2250815
260320.0000000    0.2319852
260360.0000000    0.2135116
260400.0000000    0.2001992
260440.0000000    0.2241664
260480.0000000    0.2255435
260520.0000000    0.2392920
260560.0000000    0.2372224
260600.0000000    0.2218514
260640.0000000    0.2250820
260680.0000000    0.2477986
260720.0000000    0.2416754
260760.0000000    0.2417832
260800.0000000    0.2485479
260840.0000000    0.2576936
260880.0000000    0.2639443
260920.0000000    0.2458322
260960.0000000    0.2378113
261000.0000000    0.2517233
261040.0000000    0.2420764
261080.0000000    0.2324754
261120.0000000    0.2665204
261160.0000000    0.2464077
261200.0000000    0.2558613
261240.0000000    0.2436559
261280.0000000    0.2537903
261320.0000000    0.2373689
261360.0000000    0.2360695
261400.0000000    0.2473810
261440.0000000    0.2468044
261480.0000000    0.2361305
261520.0000000    0.2423679
261560.0000000    0.2509989
261600.0000000    0.2398869
261640.0000000    0.2571837
261680.0000000    0.2606613
261720.0000000    0.2504356
261760.0000000    0.2324036
261800.0000000    0.2184013
261840.0000000    0.2270283
261880.0000000    0.2702697
261920.0000000    0.2692827
261960.0000000    0.2365936
262000.0000000    0.2415874
262040.0000000    0.2687030
262080.0000000    0.2438368
262120.0000000    0.2191204
262160.0000000    0.1992878
262200.0000000    0.1941746
262240.0000000    0.2145420
262280.0000000    0.2171975
262320.0000000    0.2041112
262360.0000000    0.2429998
262400.0000000    0.2319863
262440.0000000    0.2355388
262480.0000000    0.2410888
262520.0000000    0.2590642
262560.0000000    0.2490997
262600.0000000    0.2331763
262640.0000000    0.2371074
262680.0000000    0.2716208
262720.0000000    0.2195690
262760.0000000    0.2505234
262800.0000000    0.2373154
262840.0000000    0.2371064
262880.0000000    0.2162913
262920.0000000    0.2268072
262960.0000000    0.2391275
263000.0000000    0.2534258
263040.0000000    0.2496950
263080.0000000    0.2389913
263120.0000000    0.2389294
263160.0000000    0.2500079
263200.0000000    0.2408686
263240.0000000    0.2386253
263280.0000000    0.2349080
263320.0000000    0.2558200
263360.0000000    0.2513846
263400.0000000    0.2549367
263440.0000000    0.2554047
263480.0000000    0.2539971
263520.0000000    0.2686157
263560.0000000    0.2630323
263600.0000000    0.2610820
263640.0000000    0.2391942
263680.0000000    0.2280131
263720.0000000    0.2238501
263760.0000000    0.2001360
263800.0000000    0.2200791
263840.0000000    0.2062056
263880.0000000    0.2297738
263920.0000000    0.1963558
263960.0000000    0.1878180
264000.0000000    0.1888277
264040.0000000    0.1844999
264080.0000000    0.1835724
264120.0000000    0.1884973
264160.0000000    0.2038071
264200.0000000    0.1883803
264240.0000000    0.1948796
264280.0000000    0.1977114
264320.0000000    0.1890912
264360.0000000    0.1821494
264400.0000000    0.1794997
264440.0000000    0.1800974
264480.0000000    0.1648810
264520.0000000    0.1830452
264560.0000000    0.1855660
264600.0000000    0.2088676
264640.0000000    0.2256110
264680.0000000    0.2418520
264720.0000000    0.2624677
264760.0000000    0.2673557
264800.0000000    0.2704844
264840.0000000    0.2593580
264880.0000000    0.2907051
264920.0000000    0.2702426
264960.0000000    0.2888449
265000.0000000    0.2713114
265040.0000000    0.2636033
265080.0000000    0.2650595
265120.0000000    0.2726757
265160.0000000    0.2490451
265200.0000000    0.2416885
265240.0000000    0.2330099
265280.0000000    0.2283021
265320.0000000    0.2304138
265360.0000000    0.2132036
265400.0000000    0.2173190
265440.0000000    0.2398316
265480.0000000    0.2490326
265520.0000000    0.2684111
265560.0000000    0.2548784
265600.0000000    0.2154667
265640.0000000    0.2343048
265680.0000000    0.2180502
265720.0000000    0.2251416
265760.0000000    0.2313997
265800.0000000    0.2153987
265840.0000000    0.2264075
265880.0000000    0.2222111
265920.0000000    0.2109958
265960.0000000    0.1872624
266000.0000000    0.2137678
266040.0000000    0.2063322
266080.0000000    0.1981547
266120.0000000    0.2177951
266160.0000000    0.2227314
266200.0000000    0.2460898
266240.0000000    0.2240518
266280.0000000    0.2330200
266320.0000000    0.2248272
266360.0000000    0.2232025
266400.0000000    0.2299672
266440.0000000    0.2178150
266480.0000000    0.2422743
266520.0000000    0.2505915
266560.0000000    0.2526147
266600.0000000    0.2570623
266640.0000000    0.2235147
266680.0000000    0.2301315
266720.0000000    0.2390065
266760.0000000    0.2614216
266800.0000000    0.2662348
266840.0000000    0.2164061
266880.0000000    0.1942283
266920.0000000    0.2067801
266960.0000000    0.2115059
267000.0000000    0.2492861
267040.0000000    0.2575170
267080.0000000    0.2544042
267120.0000000    0.2310723
267160.0000000    0.2061681
267200.0000000    0.2296364
267240.0000000    0.2395479
267280.0000000    0.2311611
267320.0000000    0.2006380
267360.0000000    0.1859815
267400.0000000    0.1993427
267440.0000000    0.2075628
267480.0000000    0.1888327
267520.0000000    0.1892615
267560.0000000    0.1993474
267600.0000000    0.2128436
267640.0000000    0.2256612
267680.0000000    0.2256682
267720.0000000    0.2189605
267760.0000000    0.2208479
267800.0000000    0.2339751
267840.0000000    0.2631150
267880.0000000    0.2464276
267920.0000000    0.2281628
267960.0000000    0.2253897
268000.0000000    0.2204605
268040.0000000    0.2088502
268080.0000000    0.2631603
268120.0000000    0.2917533
268160.0000000    0.2561750
268200.0000000    0.2655383
268240.0000000    0.2310649
268280.0000000    0.2448341
268320.0000000    0.2610882
268360.0000000    0.2741172
268400.0000000    0.2608938
268440.0000000    0.2564878
268480.0000000    0.2673398
268520.0000000    0.2541741
268560.0000000    0.2692838
268600.0000000    0.2661110
268640.0000000    0.2491853
268680.0000000    0.2241526
268720.0000000    0.2134695
268760.0000000    0.2067804
268800.0000000    0.2103451
268840.0000000    0.2249758
268880.0000000    0.2211080
268920.0000000    0.2490443
268960.0000000    0.2227907
269000.0000000    0.2267199
269040.0000000    0.2191638
269080.0000000    0.1991620
269120.0000000    0.2036909
269160.0000000    0.2111116
269200.0000000    0.2285779
269240.0000000    0.2281371
269280.0000000    0.2395970
269320.0000000    0.2504769
269360.0000000    0.2401423
269400.0000000    0.2472260
269440.0000000    0.2487325
269480.0000000    0.2515732
269520.0000000    0.2453140
269560.0000000    0.2380522
269600.0000000    0.2333900
269640.0000000    0.2545377
269680.0000000    0.2436397
269720.0000000    0.2559907
269760.0000000    0.2405286
269800.0000000    0.2387722
269840.0000000    0.2490601
269880.0000000    0.2459659
269920.0000000    0.2456686
269960.0000000    0.2416451
270000.0000000    0.2604103
270040.0000000    0.2358647
270080.0000000    0.2290795
270120.0000000    0.2347644
270160.0000000    0.2240350
270200.0000000    0.2164866
270240.0000000    0.2338256
270280.0000000    0.2246930
270320.0000000    0.2189993
270360.0000000    0.2272903
270400.0000000    0.2344472
270440.0000000    0.2224816
270480.0000000    0.2413857
270520.0000000    0.2227336
270560.0000000    0.2452669
270600.0000000    0.2462863
270640.0000000    0.2439958
270680.0000000    0.2401723
270720.0000000    0.2429736
270760.0000000    0.2377069
270800.0000000    0.2279463
270840.0000000    0.2405501
270880.0000000    0.2579375
270920.0000000    0.2525847
270960.0000000    0.2661426
271000.0000000    0.2517426
271040.0000000    0.2473010
271080.0000000    0.2555547
271120.0000000    0.2381900
271160.0000000    0.2531036
271200.0000000    0.2617087
271240.0000000    0.2435395
271280.0000000    0.2564135
271320.0000000    0.2445563
271360.0000000    0.2510101
271400.0000000    0.2758386
271440.0000000    0.2564455
271480.0000000    0.2622983
271520.0000000    0.2469688
271560.0000000    0.2470459
271600.0000000    0.2577351
271640.0000000    0.2402922
271680.0000000    0.2451456
271720.0000000    0.2415396
271760.0000000    0.2122886
271800.0000000    0.2325922
271840.0000000    0.2278764
271880.0000000    0.2557485
271920.0000000    0.2516521
271960.0000000    0.2618839
272000.0000000    0.2453965
272040.0000000    0.2411616
272080.0000000    0.2632665
272120.0000000    0.2475512
272160.0000000    0.2504042
272200.0000000    0.2411801
272240.0000000    0.2345724
272280.0000000    0.2484622
272320.0000000    0.2649325
272360.0000000    0.2306470
272400.0000000    0.2444439
272440.0000000    0.2380112
272480.0000000    0.2426883
272520.0000000    0.2407338
272560.0000000    0.2492684
272600.0000000    0.2583348
272640.0000000    0.2573460
272680.0000000    0.2583062
272720.0000000    0.2528103
272760.0000000    0.2561022
272800.0000000    0.2484919
272840.0000000    0.2649090
272880.0000000    0.2458855
272920.0000000    0.2544634
272960.0000000    0.2443598
273000.0000000    0.2497368
273040.0000000    0.2380511
273080.0000000    0.2389358
273120.0000000    0.2482020
273160.0000000    0.2222230
273200.0000000    0.2342656
273240.0000000    0.2114220
273280.0000000    0.2322872
273320.0000000    0.2348266
273360.0000000    0.2430851
273400.0000000    0.2341838
273440.0000000    0.2573172
273480.0000000    0.2454025
273520.0000000    0.2370609
273560.0000000    0.2273863
273600.0000000    0.2292231
273640.0000000    0.2238535
273680.0000000    0.2583051
273720.0000000    0.2426930
273760.0000000    0.2308376
273800.0000000    0.2347041
273840.0000000    0.2115761
273880.0000000    0.2293911
273920.0000000    0.2328367
273960.0000000    0.2434794
274000.0000000    0.2145518
274040.0000000    0.2148348
274080.0000000    0.2018694
274120.0000000    0.2036979
274160.0000000    0.1958649
274200.0000000    0.2238650
274240.0000000    0.2144625
274280.0000000    0.2159357
274320.0000000    0.2307553
274360.0000000    0.2216534
274400.0000000    0.2374023
274440.0000000    0.2596260
274480.0000000    0.2272409
274520.0000000    0.2343905
274560.0000000    0.2461599
274600.0000000    0.2245687
274640.0000000    0.2329899
274680.0000000    0.2420787
274720.0000000    0.2495594
274760.0000000    0.2450847
274800.0000000    0.2635625
274840.0000000    0.2673480
274880.0000000    0.2881154
274920.0000000    0.2582149
274960.0000000    0.2597520
275000.0000000    0.2461554
275040.0000000    0.2451785
275080.0000000    0.2614463
275120.0000000    0.2599945
275160.0000000    0.2499325
275200.0000000    0.2528537
275240.0000000    0.2623078
275280.0000000    0.2431592
275320.0000000    0.2541974
275360.0000000    0.2430030
275400.0000000    0.2401912
275440.0000000    0.2585213
275480.0000000    0.2470451
275520.0000000    0.2431284
275560.0000000    0.2524331
275600.0000000    0.2558305
275640.0000000    0.2297256
275680.0000000    0.2420176
275720.0000000    0.2511202
275760.0000000    0.2378454
275800.0000000    0.2266956
275840.0000000    0.2394324
275880.0000000    0.2490250
275920.0000000    0.2310328
275960.0000000    0.2699221
276000.0000000    0.2610940
276040.0000000    0.2557206
276080.0000000    0.2537792
276120.0000000    0.2649436
276160.0000000    0.2387742
276200.0000000    0.2311452
276240.0000000    0.2539451
276280.0000000    0.2459003
276320.0000000    0.2504982
276360.0000000    0.2246554
276400.0000000    0.2247749
276440.0000000    0.2376605
276480.0000000    0.2423376
276520.0000000    0.2299770
276560.0000000    0.2442236
276600.0000000    0.2605755
276640.0000000    0.2576661
276680.0000000    0.2660596
276720.0000000    0.2652299
276760.0000000    0.2839674
276800.0000000    0.2801816
276840.0000000    0.2674099
276880.0000000    0.2840945
276920.0000000    0.2746052
276960.0000000    0.2638446
277000.0000000    0.2554510
277040.0000000    0.2706043
277080.0000000    0.2896617
277120.0000000    0.2649915
277160.0000000    0.2497230
277200.0000000    0.2624847
277240.0000000    0.2582763
277280.0000000    0.2590863
277320.0000000    0.2572964
277360.0000000    0.2379547
277400.0000000    0.2434200
277440.0000000    0.2481832
277480.0000000    0.2303646
277520.0000000    0.2537973
277560.0000000    0.2405955
277600.0000000    0.2370654
277640.0000000    0.2404873
277680.0000000    0.2192704
277720.0000000    0.2255547
277760.0000000    0.2318819
277800.0000000    0.2186587
277840.0000000    0.2481847
277880.0000000    0.2586256
277920.0000000    0.2198502
277960.0000000    0.2189811
278000.0000000    0.2196673
278040.0000000    0.2367980
278080.0000000    0.2336054
278120.0000000    0.2289096
278160.0000000    0.2238210
278200.0000000    0.2042740
278240.0000000    0.2022501
278280.0000000    0.1991872
278320.0000000    0.2010814
278360.0000000    0.2138553
278400.0000000    0.2062735
278440.0000000    0.2081015
278480.0000000    0.2326475
278520.0000000    0.2090576
278560.0000000    0.2309747
278600.0000000    0.2481188
278640.0000000    0.2504675
278680.0000000    0.2310003
278720.0000000    0.2181670
278760.0000000    0.2164544
278800.0000000    0.2127686
278840.0000000    0.2278779
278880.0000000    0.2066993
278920.0000000    0.2194593
278960.0000000    0.2270926
279000.0000000    0.2404353
279040.0000000    0.2352096
279080.0000000    0.2299984
279120.0000000    0.2188269
279160.0000000    0.2176656
279200.0000000    0.2243875
279240.0000000    0.2054304
279280.0000000    0.2180121
279320.0000000    0.1921997
279360.0000000    0.1862250
279400.0000000    0.1976463
279440.0000000    0.2029059
279480.0000000    0.2118301
279520.0000000    0.2129142
279560.0000000    0.2054385
279600.0000000    0.2215867
279640.0000000    0.2298792
279680.0000000    0.2165371
279720.0000000    0.2056119
279760.0000000    0.2340243
279800.0000000    0.2311159
279840.0000000    0.2328924
279880.0000000    0.2116797
279920.0000000    0.2035601
279960.0000000    0.2105069
280000.0000000    0.2198066
280040.0000000    0.2340351
280080.0000000    0.2608190
280120.0000000    0.2713230
280160.0000000    0.2636852
280200.0000000    0.2822387
280240.0000000    0.2569049
280280.0000000    0.2482781
280320.0000000    0.2139812
280360.0000000    0.2326935
280400.0000000    0.2809469
280440.0000000    0.2688053
280480.0000000    0.2636131
280520.0000000    0.2299327
280560.0000000    0.2358965
280600.0000000    0.2285205
280640.0000000    0.2484808
280680.0000000    0.2335883
280720.0000000    0.2259461
280760.0000000    0.2242175
280800.0000000    0.2663810
280840.0000000    0.2508042
280880.0000000    0.2402945
280920.0000000    0.2332132
280960.0000000    0.2246111
281000.0000000    0.2162648
281040.0000000    0.2348713
281080.0000000    0.2754824
281120.0000000    0.2435208
281160.0000000    0.2573938
281200.0000000    0.2460287
281240.0000000    0.2444676
281280.0000000    0.2254579
281320.0000000    0.2232037
281360.0000000    0.2471632
281400.0000000    0.2290592
281440.0000000    0.2439552
281480.0000000    0.2297710
281520.0000000    0.2590865
281560.0000000    0.2353110
281600.0000000    0.2273054
281640.0000000    0.2275397
281680.0000000    0.2492931
281720.0000000    0.2389057
281760.0000000    0.2430375
281800.0000000    0.2447012
281840.0000000    0.2261536
281880.0000000    0.2185815
281920.0000000    0.2399173
281960.0000000    0.2233357
282000.0000000    0.2368750
282040.0000000    0.2350243
282080.0000000    0.2405171
282120.0000000    0.2449354
282160.0000000    0.2332767
282200.0000000    0.2575156
282240.0000000    0.2276015
282280.0000000    0.2243521
282320.0000000    0.2325254
282360.0000000    0.2310577
282400.0000000    0.2507593
282440.0000000    0.2445052
282480.0000000    0.2418833
282520.0000000    0.2389910
282560.0000000    0.2305277
282600.0000000    0.2409375
282640.0000000    0.2367113
282680.0000000    0.2251310
282720.0000000    0.2408344
282760.0000000    0.2480575
282800.0000000    0.2806741
282840.0000000    0.2494971
282880.0000000    0.2245912
282920.0000000    0.2183601
282960.0000000    0.2246405
283000.0000000    0.2165476
283040.0000000    0.2202519
283080.0000000    0.2360074
283120.0000000    0.2350469
283160.0000000    0.2350511
283200.0000000    0.2350622
283240.0000000    0.2355587
283280.0000000    0.2200496
283320.0000000    0.2424825
283360.0000000    0.2135891
283400.0000000    0.2287526
283440.0000000    0.2178831
283480.0000000    0.2003103
283520.0000000    0.2113198
283560.0000000    0.2226705
283600.0000000    0.2082874
283640.0000000    0.1898386
283680.0000000    0.1961614
283720.0000000    0.1912571
283760.0000000    0.2137066
283800.0000000    0.2119661
283840.0000000    0.2090139
283880.0000000    0.1999245
283920.0000000    0.2133673
283960.0000000    0.2417355
284000.0000000    0.2367300
284040.0000000    0.2343998
284080.0000000    0.2441215
284120.0000000    0.2302921
284160.0000000    0.2291043
284200.0000000    0.2331296
284240.0000000    0.2076760
284280.0000000    0.2265532
284320.0000000    0.2372438
284360.0000000    0.2166472
284400.0000000    0.1979141
284440.0000000    0.1911271
284480.0000000    0.1999840
284520.0000000    0.2001470
284560.0000000    0.2116921
284600.0000000    0.2208567
284640.0000000    0.2260861
284680.0000000    0.2341564
284720.0000000    0.2518212
284760.0000000    0.2381364
284800.0000000    0.2579474
284840.0000000    0.2498717
284880.0000000    0.2516078
284920.0000000    0.2522188
284960.0000000    0.2492091
285000.0000000    0.2628013
285040.0000000    0.2374520
285080.0000000    0.2333082
285120.0000000    0.2572563
285160.0000000    0.2649799
285200.0000000    0.2457721
285240.0000000    0.2306425
285280.0000000    0.2478218
285320.0000000    0.2559958
285360.0000000    0.2499946
285400.0000000    0.2352072
285440.0000000    0.2295336
285480.0000000    0.2357991
285520.0000000    0.2259857
285560.0000000    0.2252753
285600.0000000    0.2327457
285640.0000000    0.2198730
285680.0000000    0.2201387
285720.0000000    0.2294344
285760.0000000    0.2383059
285800.0000000    0.2402199
285840.0000000    0.2257992
285880.0000000    0.2373827
285920.0000000    0.2282274
285960.0000000    0.2318818
286000.0000000    0.2393384
286040.0000000    0.2482296
286080.0000000    0.2693313
286120.0000000    0.2586084
286160.0000000    0.2505001
286200.0000000    0.2516502
286240.0000000    0.2401160
286280.0000000    0.2580411
286320.0000000    0.2564032
286360.0000000    0.2503431
286400.0000000    0.2435072
286440.0000000    0.2305117
286480.0000000    0.2499014
286520.0000000    0.2586135
286560.0000000    0.2406145
286600.0000000    0.2330639
286640.0000000    0.2591208
286680.0000000    0.2565713
286720.0000000    0.2499664
286760.0000000    0.2638218
286800.0000000    0.2219828
286840.0000000    0.2505546
286880.0000000    0.2550326
286920.0000000    0.2700621
286960.0000000    0.2605898
287000.0000000    0.2746458
287040.0000000    0.2635038
287080.0000000    0.2798141
287120.0000000    0.2864110
287160.0000000    0.2563237
287200.0000000    0.2750136
287240.0000000    0.2667755
287280.0000000    0.2824096
287320.0000000    0.2569954
287360.0000000    0.2701185
287400.0000000    0.3039654
287440.0000000    0.2758257
287480.0000000    0.2778360
287520.0000000    0.2765143
287560.0000000    0.2961459
287600.0000000    0.2654273
287640.0000000    0.2609558
287680.0000000    0.2450488
287720.0000000    0.2548104
287760.0000000    0.2327999
287800.0000000    0.2339288
287840.0000000    0.2447772
287880.0000000    0.2350216
287920.0000000    0.2326690
287960.0000000    0.2455038
288000.0000000    0.2340593
288040.0000000    0.2340009
288080.0000000    0.2498822
288120.0000000    0.2547957
288160.0000000    0.2388938
288200.0000000    0.2755356
288240.0000000    0.2570716
288280.0000000    0.2782223
288320.0000000    0.2772142
288360.0000000    0.2966623
288400.0000000    0.2913283
288440.0000000    0.2642342
288480.0000000    0.2978624
288520.0000000    0.3050810
288560.0000000    0.2817418
288600.0000000    0.2894665
288640.0000000    0.2589107
288680.0000000    0.2429166
288720.0000000    0.2603014
288760.0000000    0.2539369
288800.0000000    0.2498189
288840.0000000    0.2458331
288880.0000000    0.2628231
288920.0000000    0.2467162
288960.0000000    0.2513762
289000.0000000    0.2439659
289040.0000000    0.2440973
289080.0000000    0.2548821
289120.0000000    0.2451684
289160.0000000    0.2513541
289200.0000000    0.2573456
289240.0000000    0.2451617
289280.0000000    0.2381857
289320.0000000    0.2317847
289360.0000000    0.2272297
289400.0000000    0.2315817
289440.0000000    0.2323144
289480.0000000    0.2271673
289520.0000000    0.2307773
289560.0000000    0.2499664
289600.0000000    0.2319420
289640.0000000    0.2184357
289680.0000000    0.2302061
289720.0000000    0.2364615
289760.0000000    0.2296128
289800.0000000    0.2120511
289840.0000000    0.2236539
289880.0000000    0.2434192
289920.0000000    0.2321768
289960.0000000    0.2406105
290000.0000000    0.2166649
290040.0000000    0.2181661
290080.0000000    0.2114411
290120.0000000    0.2070660
290160.0000000    0.2214664
290200.0000000    0.2171481
290240.0000000    0.2380693
290280.0000000    0.2191137
290320.0000000    0.2217108
290360.0000000    0.2285970
290400.0000000    0.2130619
290440.0000000    0.2243633
290480.0000000    0.2420419
290520.0000000    0.2431704
290560.0000000    0.2321765
290600.0000000    0.2324028
290640.0000000    0.2537798
290680.0000000    0.2649897
290720.0000000    0.2371904
290760.0000000    0.2458763
290800.0000000    0.2217121
290840.0000000    0.2472637
290880.0000000    0.2649727
290920.0000000    0.2790234
290960.0000000    0.2650559
291000.0000000    0.2630733
291040.0000000    0.2667729
291080.0000000    0.2683550
291120.0000000    0.2617863
291160.0000000    0.2609449
291200.0000000    0.2625405
291240.0000000    0.2522736
291280.0000000    0.2616158
291320.0000000    0.2466516
291360.0000000    0.2349827
291400.0000000    0.2517293
291440.0000000    0.2404110
291480.0000000    0.2667102
291520.0000000    0.2358245
291560.0000000    0.2450181
291600.0000000    0.2671627
291640.0000000    0.2548082
291680.0000000    0.2607332
291720.0000000    0.2599765
291760.0000000    0.2510599
291800.0000000    0.2867973
291840.0000000    0.2433179
291880.0000000    0.2782245
291920.0000000    0.2540464
291960.0000000    0.2463281
292000.0000000    0.2420171
292040.0000000    0.2537809
292080.0000000    0.2525560
292120.0000000    0.2691290
292160.0000000    0.2688832
292200.0000000    0.2518591
292240.0000000    0.2755570
292280.0000000    0.2614889
292320.0000000    0.2487146
292360.0000000    0.2489922
292400.0000000    0.2388111
292440.0000000    0.2511136
292480.0000000    0.2686175
292520.0000000    0.2573281
292560.0000000    0.2624802
292600.0000000    0.2472501
292640.0000000    0.2432854
292680.0000000    0.2496330
292720.0000000    0.2656648
292760.0000000    0.2733275
292800.0000000    0.2582933
292840.0000000    0.2783877
292880.0000000    0.2742170
292920.0000000    0.2638251
292960.0000000    0.2385279
293000.0000000    0.2364240
293040.0000000    0.2342125
293080.0000000    0.2440767
293120.0000000    0.2619433
293160.0000000    0.2566045
293200.0000000    0.2539585
293240.0000000    0.2731881
293280.0000000    0.2919558
293320.0000000    0.2616069
293360.0000000    0.2765723
293400.0000000    0.2675870
293440.0000000    0.2563836
293480.0000000    0.2755231
293520.0000000    0.2642083
293560.0000000    0.2625966
293600.0000000    0.2559592
293640.0000000    0.2559835
293680.0000000    0.2381637
293720.0000000    0.2346489
293760.0000000    0.2402327
293800.0000000    0.2386667
293840.0000000    0.2601053
293880.0000000    0.2698753
293920.0000000    0.2638764
293960.0000000    0.2508078
294000.0000000    0.2573077
294040.0000000    0.2455177
294080.0000000    0.2568552
294120.0000000    0.2582748
294160.0000000    0.2732123
294200.0000000    0.2743498
294240.0000000    0.2753816
294280.0000000    0.2583111
294320.0000000    0.2645394
294360.0000000    0.2669693
294400.0000000    0.2800155
294440.0000000    0.2680345
294480.0000000    0.2518635
294520.0000000    0.2437056
294560.0000000    0.2608969
294600.0000000    0.2586708
294640.0000000    0.2814244
294680.0000000    0.2808580
294720.0000000    0.2669143
294760.0000000    0.2576329
294800.0000000    0.2583463
294840.0000000    0.2371808
294880.0000000    0.2505604
294920.0000000    0.2502171
294960.0000000    0.2385179
295000.0000000    0.2274589
295040.0000000    0.2377158
295080.0000000    0.2354813
295120.0000000    0.2347182
295160.0000000    0.2320015
295200.0000000    0.2185936
295240.0000000    0.2381917
295280.0000000    0.2372023
295320.0000000    0.2247318
295360.0000000    0.2244522
295400.0000000    0.2331073
295440.0000000    0.2278238
295480.0000000    0.2402062
295520.0000000    0.2264283
295560.0000000    0.2242065
295600.0000000    0.2370726
295640.0000000    0.2407805
295680.0000000    0.2432944
295720.0000000    0.2547873
295760.0000000    0.2454897
295800.0000000    0.2366392
295840.0000000    0.2430634
295880.0000000    0.2394074
295920.0000000    0.2383316
295960.0000000    0.2301781
296000.0000000    0.2204586
296040.0000000    0.2463801
296080.0000000    0.2186326
296120.0000000    0.2184032
296160.0000000    0.2263830
296200.0000000    0.2381936
296240.0000000    0.2275665
296280.0000000    0.2347364
296320.0000000    0.2366235
296360.0000000    0.2378668
296400.0000000    0.2534431
296440.0000000    0.2451285
296480.0000000    0.2440138
296520.0000000    0.2473746
296560.0000000    0.2356767
296600.0000000    0.2282384
296640.0000000    0.2207646
296680.0000000    0.2329292
296720.0000000    0.2030158
296760.0000000    0.2412445
296800.0000000    0.2375398
296840.0000000    0.2398763
296880.0000000    0.2438935
296920.0000000    0.2460797
296960.0000000    0.2386863
297000.0000000    0.2678888
297040.0000000    0.2491107
297080.0000000    0.2552088
297120.0000000    0.2641074
297160.0000000    0.2677946
297200.0000000    0.2650822
297240.0000000    0.2424951
297280.0000000    0.2322461
297320.0000000    0.2441953
297360.0000000    0.2517695
297400.0000000    0.2349503
297440.0000000    0.2391297
297480.0000000    0.2432305
297520.0000000    0.2474376
297560.0000000    0.2642539
297600.0000000    0.2337503
297640.0000000    0.2508541
297680.0000000    0.2397186
297720.0000000    0.2449607
297760.0000000    0.2592587
297800.0000000    0.2495231
297840.0000000    0.2364893
297880.0000000    0.2406507
297920.0000000    0.2379286
297960.0000000    0.2393729
298000.0000000    0.2506873
298040.0000000    0.2562621
298080.0000000    0.2415638
298120.0000000    0.2625971
298160.0000000    0.2472234
298200.0000000    0.2522449
298240.0000000    0.2283051
298280.0000000    0.2090791
298320.0000000    0.2273565
298360.0000000    0.2172763
298400.0000000    0.2292373
298440.0000000    0.2426599
298480.0000000    0.2386707
298520.0000000    0.2408611
298560.0000000    0.2402707
298600.0000000    0.2326838
298640.0000000    0.2248424
298680.0000000    0.2183938
298720.0000000    0.2261594
298760.0000000    0.2400649
298800.0000000    0.2435330
298840.0000000    0.2162440
298880.0000000    0.2320951
298920.0000000    0.2359173
298960.0000000    0.2295826
299000.0000000    0.2208741
299040.0000000    0.2421044
299080.0000000    0.2376199
299120.0000000    0.2337652
299160.0000000    0.2493369
299200.0000000    0.2338185
299240.0000000    0.2375495
299280.0000000    0.2599545
299320.0000000    0.2457135
299360.0000000    0.2472483
299400.0000000    0.2608178
299440.0000000    0.2560052
299480.0000000    0.2403656
299520.0000000    0.2440759
299560.0000000    0.2388308
299600.0000000    0.2345824
299640.0000000    0.2334611
299680.0000000    0.2353569
299720.0000000    0.2212521
299760.0000000    0.2409882
299800.0000000    0.2370601
299840.0000000    0.2504846
299880.0000000    0.2478153
299920.0000000    0.2444343
299960.0000000    0.2536484
300000.0000000    0.2373434
300040.0000000    0.2493299
300080.0000000    0.2319912
300120.0000000    0.2523674
300160.0000000    0.2623492
300200.0000000    0.2466984
300240.0000000    0.2375487
300280.0000000    0.2540042
300320.0000000    0.2533170
300360.0000000    0.2472987
300400.0000000    0.2584581
300440.0000000    0.2578193
300480.0000000    0.2416999
300520.0000000    0.2717427
300560.0000000    0.2490707
300600.0000000    0.2649603
300640.0000000    0.2688290
300680.0000000    0.2573802
300720.0000000    0.2527632
300760.0000000    0.2529936
300800.0000000    0.2291825
300840.0000000    0.2338162
300880.0000000    0.2590843
300920.0000000    0.2354773
300960.0000000    0.2657999
301000.0000000    0.2762771
301040.0000000    0.2626890
301080.0000000    0.2477394
301120.0000000    0.2669045
301160.0000000    0.2821830
301200.0000000    0.2719682
301240.0000000    0.2880929
301280.0000000    0.2568039
301320.0000000    0.2473910
301360.0000000    0.2612329
301400.0000000    0.2456898
301440.0000000    0.2322749
301480.0000000    0.2198504
301520.0000000    0.2095408
301560.0000000    0.2173194
301600.0000000    0.2422484
301640.0000000    0.2227418
301680.0000000    0.2251908
301720.0000000    0.2288289
301760.0000000    0.2327706
301800.0000000    0.2144474
301840.0000000    0.2400588
301880.0000000    0.2416836
301920.0000000    0.2249763
301960.0000000    0.2531870
302000.0000000    0.2291164
302040.0000000    0.2496279
302080.0000000    0.2379187
302120.0000000    0.2296024
302160.0000000    0.2513230
302200.0000000    0.2322249
302240.0000000    0.2193708
302280.0000000    0.2255840
302320.0000000    0.2382312
302360.0000000    0.2213588
302400.0000000    0.2165038
302440.0000000    0.2260172
302480.0000000    0.2542390
302520.0000000    0.2529932
302560.0000000    0.2554953
302600.0000000    0.2497510
302640.0000000    0.2668092
302680.0000000    0.2431203
302720.0000000    0.2427560
302760.0000000    0.2515840
302800.0000000    0.2719870
302840.0000000    0.2613371
302880.0000000    0.2495925
302920.0000000    0.2510768
302960.0000000    0.2404875
303000.0000000    0.2641417
303040.0000000    0.2737015
303080.0000000    0.2514300
303120.0000000    0.2487034
303160.0000000    0.2508971
303200.0000000    0.2451877
303240.0000000    0.2491530
303280.0000000    0.2610728
303320.0000000    0.2949046
303360.0000000    0.2803064
303400.0000000    0.2801511
303440.0000000    0.2652086
303480.0000000    0.2651379
303520.0000000    0.2666434
303560.0000000    0.2551336
303600.0000000    0.2563180
303640.0000000    0.3057922
303680.0000000    0.2965954
303720.0000000    0.2669020
303760.0000000    0.2799574
303800.0000000    0.2743068
303840.0000000    0.2630441
303880.0000000    0.2589808
303920.0000000    0.2628015
303960.0000000    0.2654760
304000.0000000    0.2714466
304040.0000000    0.2455574
304080.0000000    0.2730515
304120.0000000    0.2445366
304160.0000000    0.2538214
304200.0000000    0.2768760
304240.0000000    0.2802117
304280.0000000    0.2848226
304320.0000000    0.2765971
304360.0000000    0.2607333
304400.0000000    0.2380661
304440.0000000    0.2498170
304480.0000000    0.2561140
304520.0000000    0.2472888
304560.0000000    0.2497993
304600.0000000    0.2198112
304640.0000000    0.2305786
304680.0000000    0.2391566
304720.0000000    0.2557274
304760.0000000    0.2551576
304800.0000000    0.2607355
304840.0000000    0.2556228
304880.0000000    0.2667329
304920.0000000    0.2763095
304960.0000000    0.2765290
305000.0000000    0.2547430
305040.0000000    0.2635055
305080.0000000    0.2695655
305120.0000000    0.2621776
305160.0000000    0.2238080
305200.0000000    0.2478644
305240.0000000    0.2576604
305280.0000000    0.2809905
305320.0000000    0.2747527
305360.0000000    0.2457296
305400.0000000    0.2234366
305440.0000000    0.2095354
305480.0000000    0.2160589
305520.0000000    0.2129152
305560.0000000    0.2305507
305600.0000000    0.2180519
305640.0000000    0.2187771
305680.0000000    0.2375525
305720.0000000    0.2492299
305760.0000000    0.2297246
305800.0000000    0.2275158
305840.0000000    0.2181460
305880.0000000    0.2165096
305920.0000000    0.2166950
305960.0000000    0.2254293
306000.0000000    0.2405521
306040.0000000    0.2446829
306080.0000000    0.2446204
306120.0000000    0.2809967
306160.0000000    0.3009640
306200.0000000    0.2998405
306240.0000000    0.2867783
306280.0000000    0.2849308
306320.0000000    0.3027261
306360.0000000    0.3275640
306400.0000000    0.3413494
306440.0000000    0.2970859
306480.0000000    0.2799347
306520.0000000    0.2843783
306560.0000000    0.2969189
306600.0000000    0.2931780
306640.0000000    0.3048642
306680.0000000    0.2738032
306720.0000000    0.2824872
306760.0000000    0.2722950
306800.0000000    0.2754493
306840.0000000    0.2627487
306880.0000000    0.2635619
306920.0000000    0.2750437
306960.0000000    0.2684048
307000.0000000    0.2362601
307040.0000000    0.2514911
307080.0000000    0.2617946
307120.0000000    0.2640234
307160.0000000    0.2657244
307200.0000000    0.2451606
307240.0000000    0.2383611
307280.0000000    0.2342637
307320.0000000    0.2107630
307360.0000000    0.2566743
307400.0000000    0.2666506
307440.0000000    0.2578433
307480.0000000    0.2520959
307520.0000000    0.2301081
307560.0000000    0.2413666
307600.0000000    0.2518760
307640.0000000    0.2386199
307680.0000000    0.2418203
307720.0000000    0.2530581
307760.0000000    0.2504684
307800.0000000    0.2424384
307840.0000000    0.2592741
307880.0000000    0.2651403
307920.0000000    0.2515833
307960.0000000    0.2576810
308000.0000000    0.2672948
308040.0000000    0.2917967
308080.0000000    0.2973538
308120.0000000    0.2737157
308160.0000000    0.2731973
308200.0000000    0.2898914
308240.0000000    0.2816979
308280.0000000    0.2866347
308320.0000000    0.2882425
308360.0000000    0.3011538
308400.0000000    0.2866261
308440.0000000    0.2861452
308480.0000000    0.2864884
308520.0000000    0.2740932
308560.0000000    0.2718565
308600.0000000    0.2591688
308640.0000000    0.2763190
308680.0000000    0.2977912
308720.0000000    0.3058945
308760.0000000    0.2977793
308800.0000000    0.2875238
308840.0000000    0.2741225
308880.0000000    0.2942493
308920.0000000    0.2816282
308960.0000000    0.2737666
309000.0000000    0.2811088
309040.0000000    0.2656187
309080.0000000    0.2645140
309120.0000000    0.2731399
309160.0000000    0.2802058
309200.0000000    0.3008758
309240.0000000    0.2876163
309280.0000000    0.2755525
309320.0000000    0.2703270
309360.0000000    0.2676879
309400.0000000    0.2776958
309440.0000000    0.2371207
309480.0000000    0.2615985
309520.0000000    0.2400769
309560.0000000    0.2439881
309600.0000000    0.2417719
309640.0000000    0.2416798
309680.0000000    0.2425388
309720.0000000    0.2476206
309760.0000000    0.2482690
309800.0000000    0.2369491
309840.0000000    0.2393765
309880.0000000    0.2663445
309920.0000000    0.2433701
309960.0000000    0.2430343
310000.0000000    0.2431250
310040.0000000    0.2537298
310080.0000000    0.2500513
310120.0000000    0.2341318
310160.0000000    0.2475480
310200.0000000    0.2742768
310240.0000000    0.2459988
310280.0000000    0.2465093
310320.0000000    0.2565741
310360.0000000    0.2629466
310400.0000000    0.2693840
310440.0000000    0.2643645
310480.0000000    0.2674933
310520.0000000    0.2639348
310560.0000000    0.2494814
310600.0000000    0.2445532
310640.0000000    0.2408689
310680.0000000    0.2489953
310720.0000000    0.2432438
310760.0000000    0.2269162
310800.0000000    0.2357866
310840.0000000    0.2379121
310880.0000000    0.2279642
310920.0000000    0.2391272
310960.0000000    0.2508330
311000.0000000    0.2458357
311040.0000000    0.2462775
311080.0000000    0.2265425
311120.0000000    0.2324618
311160.0000000    0.2654358
311200.0000000    0.2538919
311240.0000000    0.2376356
311280.0000000    0.2384042
311320.0000000    0.2221434
311360.0000000    0.2289429
311400.0000000    0.2166254
311440.0000000    0.2317261
311480.0000000    0.2275082
311520.0000000    0.2397178
311560.0000000    0.2309293
311600.0000000    0.2348484
311640.0000000    0.2359276
311680.0000000    0.2391181
311720.0000000    0.2467701
311760.0000000    0.2477558
311800.0000000    0.2341115
311840.0000000    0.2404386
311880.0000000    0.2580074
311920.0000000    0.2273858
311960.0000000    0.2441128
312000.0000000    0.2385591
312040.0000000    0.2363306
312080.0000000    0.2415470
312120.0000000    0.2260601
312160.0000000    0.2332127
312200.0000000    0.2237141
312240.0000000    0.2338725
312280.0000000    0.2404456
312320.0000000    0.2633743
312360.0000000    0.2534801
312400.0000000    0.2437367
312440.0000000    0.2356299
312480.0000000    0.2355990
312520.0000000    0.2419895
312560.0000000    0.2411104
312600.0000000    0.2279347
312640.0000000    0.2256671
312680.0000000    0.2354935
312720.0000000    0.2511959
312760.0000000    0.2567281
312800.0000000    0.2595497
312840.0000000    0.2602349
312880.0000000    0.2393402
312920.0000000    0.2452604
312960.0000000    0.2432617
313000.0000000    0.2344502
313040.0000000    0.2454834
313080.0000000    0.2700400
313120.0000000    0.2475908
313160.0000000    0.2374650
313200.0000000    0.2430415
313240.0000000    0.2566283
313280.0000000    0.2347638
313320.0000000    0.2653131
313360.0000000    0.2418296
313400.0000000    0.2386547
313440.0000000    0.2420478
313480.0000000    0.2564142
313520.0000000    0.2300448
313560.0000000    0.2400184
313600.0000000    0.2307645
313640.0000000    0.2412938
313680.0000000    0.2649616
313720.0000000    0.2335088
313760.0000000    0.2395075
313800.0000000    0.2449397
313840.0000000    0.2537845
313880.0000000    0.2469885
313920.0000000    0.2377882
313960.0000000    0.2445470
314000.0000000    0.2363977
314040.0000000    0.2497406
314080.0000000    0.2490106
314120.0000000    0.2539899
314160.0000000    0.2504207
314200.0000000    0.2317282
314240.0000000    0.2388048
314280.0000000    0.2562063
314320.0000000    0.2362205
314360.0000000    0.2474235
314400.0000000    0.2513278
314440.0000000    0.2384369
314480.0000000    0.2583115
314520.0000000    0.2614553
314560.0000000    0.2670586
314600.0000000    0.2654558
314640.0000000    0.2456075
314680.0000000    0.2602023
314720.0000000    0.2615370
314760.0000000    0.2588751
314800.0000000    0.2321998
314840.0000000    0.2241256
314880.0000000    0.2488800
314920.0000000    0.2460929
314960.0000000    0.2464485
315000.0000000    0.2412764
315040.0000000    0.2382861
315080.0000000    0.2360230
315120.0000000    0.2687303
315160.0000000    0.2483740
315200.0000000    0.2634183
315240.0000000    0.2400733
315280.0000000    0.2469955
315320.0000000    0.2341869
315360.0000000    0.2557403
315400.0000000    0.2642292
315440.0000000    0.2689203
315480.0000000    0.2590830
315520.0000000    0.2703544
315560.0000000    0.2809018
315600.0000000    0.2691780
315640.0000000    0.2723477
315680.0000000    0.2732398
315720.0000000    0.2684853
315760.0000000    0.2566453
315800.0000000    0.2481833
315840.0000000    0.2539945
315880.0000000    0.2620277
315920.0000000    0.2394412
315960.0000000    0.2721146
316000.0000000    0.2593891
316040.0000000    0.2582103
316080.0000000    0.2455099
316120.0000000    0.2590195
316160.0000000    0.2541215
316200.0000000    0.2495710
316240.0000000    0.2546981
316280.0000000    0.2365969
316320.0000000    0.2493043
316360.0000000    0.2422823
316400.0000000    0.2331614
316440.0000000    0.2384076
316480.0000000    0.2418451
316520.0000000    0.2452796
316560.0000000    0.2411838
316600.0000000    0.2270311
316640.0000000    0.2450435
316680.0000000    0.2414627
316720.0000000    0.2361658
316760.0000000    0.2502329
316800.0000000    0.2363716
316840.0000000    0.2359881
316880.0000000    0.2401675
316920.0000000    0.2645520
316960.0000000    0.2552837
317000.0000000    0.2471548
317040.0000000    0.2709449
317080.0000000    0.2679383
317120.0000000    0.2568959
317160.0000000    0.2546946
317200.0000000    0.2417082
317240.0000000    0.2399019
317280.0000000    0.2535100
317320.0000000    0.2428892
317360.0000000    0.2482664
317400.0000000    0.2527220
317440.0000000    0.2273707
317480.0000000    0.2256236
317520.0000000    0.2384335
317560.0000000    0.2316336
317600.0000000    0.2284257
317640.0000000    0.2451349
317680.0000000    0.2259617
317720.0000000    0.2592503
317760.0000000    0.2285050
317800.0000000    0.2381060
317840.0000000    0.2503223
317880.0000000    0.2516085
317920.0000000    0.2631719
317960.0000000    0.2523160
318000.0000000    0.2459789
318040.0000000    0.2425490
318080.0000000    0.2436554
318120.0000000    0.2341791
318160.0000000    0.2478741
318200.0000000    0.2419434
318240.0000000    0.2601297
318280.0000000    0.2468290
318320.0000000    0.2661279
318360.0000000    0.2787728
318400.0000000    0.2580310
318440.0000000    0.2507553
318480.0000000    0.2608258
318520.0000000    0.2467347
318560.0000000    0.2444151
318600.0000000    0.2641806
318640.0000000    0.2455175
318680.0000000    0.2596698
318720.0000000    0.2513149
318760.0000000    0.2516166
318800.0000000    0.2470700
318840.0000000    0.2424887
318880.0000000    0.2347500
318920.0000000    0.2509940
318960.0000000    0.2567487
319000.0000000    0.2924333
319040.0000000    0.2981040
319080.0000000    0.2761367
319120.0000000    0.2365533
319160.0000000    0.2641736
319200.0000000    0.2640852
319240.0000000    0.2453344
319280.0000000    0.2744066
319320.0000000    0.2473328
319360.0000000    0.2746655
319400.0000000    0.2660793
319440.0000000    0.2591871
319480.0000000    0.2517679
319520.0000000    0.2545781
319560.0000000    0.2605867
319600.0000000    0.2413590
319640.0000000    0.2571419
319680.0000000    0.2556660
319720.0000000    0.2579723
319760.0000000    0.2537746
319800.0000000    0.2561457
319840.0000000    0.2918696
319880.0000000    0.2958305
319920.0000000    0.2821963
319960.0000000    0.2611171
320000.0000000    0.2756728
320040.0000000    0.2495946
320080.0000000    0.2713213
320120.0000000    0.2515554
320160.0000000    0.2649644
320200.0000000    0.2503126
320240.0000000    0.2566299
320280.0000000    0.2704872
320320.0000000    0.2857936
320360.0000000    0.2769369
320400.0000000    0.2766200
320440.0000000    0.2874622
320480.0000000    0.2796202
320520.0000000    0.2452654
320560.0000000    0.2395640
320600.0000000    0.2465970
320640.0000000    0.2312923
320680.0000000    0.2566782
320720.0000000    0.2650446
320760.0000000    0.2607866
320800.0000000    0.2539208
320840.0000000    0.2389388
320880.0000000    0.2505893
320920.0000000    0.2491800
320960.0000000    0.2585883
321000.0000000    0.2643706
321040.0000000    0.2701961
321080.0000000    0.2485391
321120.0000000    0.2686352
321160.0000000    0.2594468
321200.0000000    0.2707403
321240.0000000    0.2526767
321280.0000000    0.2614780
321320.0000000    0.2698576
321360.0000000    0.2605241
321400.0000000    0.2392677
321440.0000000    0.2479010
321480.0000000    0.2665982
321520.0000000    0.2474766
321560.0000000    0.2677600
321600.0000000    0.2479390
321640.0000000    0.2457939
321680.0000000    0.2401778
321720.0000000    0.2379722
321760.0000000    0.2470212
321800.0000000    0.2469572
321840.0000000    0.2555130
321880.0000000    0.2444695
321920.0000000    0.2568708
321960.0000000    0.2469057
322000.0000000    0.2571979
322040.0000000    0.2561571
322080.0000000    0.2452932
322120.0000000    0.2377705
322160.0000000    0.2451798
322200.0000000    0.2488023
322240.0000000    0.2422141
322280.0000000    0.2320591
322320.0000000    0.2427288
322360.0000000    0.2417158
322400.0000000    0.2337203
322440.0000000    0.2337114
322480.0000000    0.2549792
322520.0000000    0.2573608
322560.0000000    0.2846911
322600.0000000    0.2915942
322640.0000000    0.2819304
322680.0000000    0.2582287
322720.0000000    0.2961609
322760.0000000    0.2707395
322800.0000000    0.2710451
322840.0000000    0.2801177
322880.0000000    0.2897277
322920.0000000    0.2866402
322960.0000000    0.2901961
323000.0000000    0.2814759
323040.0000000    0.2859032
323080.0000000    0.2485018
323120.0000000    0.2548482
323160.0000000    0.2388872
323200.0000000    0.2503090
323240.0000000    0.2938616
323280.0000000    0.2674714
323320.0000000    0.2642214
323360.0000000    0.2521955
323400.0000000    0.2665756
323440.0000000    0.2598358
323480.0000000    0.2669481
323520.0000000    0.2753178
323560.0000000    0.2607366
323600.0000000    0.2288388
323640.0000000    0.2272559
323680.0000000    0.2615467
323720.0000000    0.2418843
323760.0000000    0.2341558
323800.0000000    0.2235969
323840.0000000    0.2461865
323880.0000000    0.2590013
323920.0000000    0.2335620
323960.0000000    0.2296534
324000.0000000    0.2135300
324040.0000000    0.2177527
324080.0000000    0.2237979
324120.0000000    0.2056148
324160.0000000    0.2316506
324200.0000000    0.2441028
324240.0000000    0.2459007
324280.0000000    0.2533697
324320.0000000    0.2638578
324360.0000000    0.2610959
324400.0000000    0.2276773
324440.0000000    0.2250339
324480.0000000    0.2339283
324520.0000000    0.2432579
324560.0000000    0.2419185
324600.0000000    0.2197324
324640.0000000    0.2116452
324680.0000000    0.2242727
324720.0000000    0.2271119
324760.0000000    0.2366094
324800.0000000    0.2395899
324840.0000000    0.2581922
324880.0000000    0.2582937
324920.0000000    0.2590784
324960.0000000    0.2475804
325000.0000000    0.2308811
325040.0000000    0.2153431
325080.0000000    0.2335366
325120.0000000    0.2233783
325160.0000000    0.2139064
325200.0000000    0.2216739
325240.0000000    0.2140786
325280.0000000    0.2097534
325320.0000000    0.2261686
325360.0000000    0.2104057
325400.0000000    0.2223767
325440.0000000    0.2057442
325480.0000000    0.1924984
325520.0000000    0.2160409
325560.0000000    0.2105854
325600.0000000    0.2083856
325640.0000000    0.2246436
325680.0000000    0.2274939
325720.0000000    0.2115626
325760.0000000    0.2197948
325800.0000000    0.2331727
325840.0000000    0.1972592
325880.0000000    0.2087186
325920.0000000    0.2082848
325960.0000000    0.2043522
326000.0000000    0.1995098
326040.0000000    0.2094483
326080.0000000    0.2219160
326120.0000000    0.2225428
326160.0000000    0.2182822
326200.0000000    0.2221516
326240.0000000    0.2310451
326280.0000000    0.2119869
326320.0000000    0.2161405
326360.0000000    0.2111016
326400.0000000    0.2332853
326440.0000000    0.2351998
326480.0000000    0.2287290
326520.0000000    0.2021204
326560.0000000    0.2309643
326600.0000000    0.2325623
326640.0000000    0.2413888
326680.0000000    0.2446179
326720.0000000    0.2467896
326760.0000000    0.2489203
326800.0000000    0.2354180
326840.0000000    0.2320841
326880.0000000    0.2471709
326920.0000000    0.2463541
326960.0000000    0.2191273
327000.0000000    0.2299983
327040.0000000    0.2232466
327080.0000000    0.2191219
327120.0000000    0.2178473
327160.0000000    0.2333805
327200.0000000    0.2535542
327240.0000000    0.2278466
327280.0000000    0.2447408
327320.0000000    0.2314994
327360.0000000    0.2430723
327400.0000000    0.2333597
327440.0000000    0.2565603
327480.0000000    0.2467749
327520.0000000    0.2405289
327560.0000000    0.2548255
327600.0000000    0.2420973
327640.0000000    0.2300818
327680.0000000    0.2328096
327720.0000000    0.2469569
327760.0000000    0.2260798
327800.0000000    0.2691539
327840.0000000    0.2498612
327880.0000000    0.2566767
327920.0000000    0.2637236
327960.0000000    0.2679537
328000.0000000    0.2504987
328040.0000000    0.2751878
328080.0000000    0.2722724
328120.0000000    0.2570132
328160.0000000    0.2601408
328200.0000000    0.2439349
328240.0000000    0.2510504
328280.0000000    0.2666388
328320.0000000    0.2800802
328360.0000000    0.2615551
328400.0000000    0.2354202
328440.0000000    0.2406834
328480.0000000    0.2573034
328520.0000000    0.2702535
328560.0000000    0.2562395
328600.0000000    0.2756152
328640.0000000    0.2464432
328680.0000000    0.2321880
328720.0000000    0.2413512
328760.0000000    0.2439253
328800.0000000    0.2583816
328840.0000000    0.2516297
328880.0000000    0.2577254
328920.0000000    0.2568752
328960.0000000    0.2774931
329000.0000000    0.2669302
329040.0000000    0.2614766
329080.0000000    0.2525423
329120.0000000    0.2309817
329160.0000000    0.2435143
329200.0000000    0.2487202
329240.0000000    0.2354719
329280.0000000    0.2421956
329320.0000000    0.2512441
329360.0000000    0.2706207
329400.0000000    0.2496445
329440.0000000    0.2556454
329480.0000000    0.2615649
329520.0000000    0.2521897
329560.0000000    0.2571527
329600.0000000    0.2544519
329640.0000000    0.2483187
329680.0000000    0.2358429
329720.0000000    0.2366803
329760.0000000    0.2543656
329800.0000000    0.2203345
329840.0000000    0.2291718
329880.0000000    0.2660985
329920.0000000    0.2561034
329960.0000000    0.2542101
330000.0000000    0.2384136
330040.0000000    0.2323793
330080.0000000    0.2466749
330120.0000000    0.2364991
330160.0000000    0.2400922
330200.0000000    0.2429151
330240.0000000    0.2387674
330280.0000000    0.2374581
330320.0000000    0.2476124
330360.0000000    0.2248488
330400.0000000    0.2272311
330440.0000000    0.2404327
330480.0000000    0.2433256
330520.0000000    0.2461254
330560.0000000    0.2587628
330600.0000000    0.2592443
330640.0000000    0.2299520
330680.0000000    0.2281736
330720.0000000    0.2462850
330760.0000000    0.2521368
330800.0000000    0.2810489
330840.0000000    0.2345089
330880.0000000    0.2505027
330920.0000000    0.2413703
330960.0000000    0.2347523
331000.0000000    0.2606802
331040.0000000    0.2670043
331080.0000000    0.2635249
331120.0000000    0.2608057
331160.0000000    0.2488611
331200.0000000    0.2218788
331240.0000000    0.2153109
331280.0000000    0.2458012
331320.0000000    0.2451048
331360.0000000    0.2367990
331400.0000000    0.2132769
331440.0000000    0.2182416
331480.0000000    0.2285367
331520.0000000    0.2456506
331560.0000000    0.2338515
331600.0000000    0.2386752
331640.0000000    0.2410668
331680.0000000    0.2585844
331720.0000000    0.2567503
331760.0000000    0.2481943
331800.0000000    0.2133547
331840.0000000    0.2274517
331880.0000000    0.2215414
331920.0000000    0.2268845
331960.0000000    0.2312002
332000.0000000    0.2334217
332040.0000000    0.2341018
332080.0000000    0.2296418
332120.0000000    0.2479845
332160.0000000    0.2387803
332200.0000000    0.2344711
332240.0000000    0.2493762
332280.0000000    0.2272548
332320.0000000    0.2436300
332360.0000000    0.2267657
332400.0000000    0.2306057
332440.0000000    0.2529109
332480.0000000    0.2759169
332520.0000000    0.2756157
332560.0000000    0.2604573
332600.0000000    0.2794235
332640.0000000    0.2592485
332680.0000000    0.2631128
332720.0000000    0.2695836
332760.0000000    0.2555185
332800.0000000    0.2680158
332840.0000000    0.2544426
332880.0000000    0.2653585
332920.0000000    0.2543481
332960.0000000    0.2606431
333000.0000000    0.2454206
333040.0000000    0.2475622
333080.0000000    0.2466504
333120.0000000    0.2460758
333160.0000000    0.2366875
333200.0000000    0.2669668
333240.0000000    0.2264487
333280.0000000    0.2378115
333320.0000000    0.2235930
333360.0000000    0.2186652
333400.0000000    0.2137378
333440.0000000    0.2252524
333480.0000000    0.2365796
333520.0000000    0.2333389
333560.0000000    0.2130359
333600.0000000    0.2249685
333640.0000000    0.2025656
333680.0000000    0.2344088
333720.0000000    0.2218557
333760.0000000    0.2272145
333800.0000000    0.2377436
333840.0000000    0.2324689
333880.0000000    0.2311701
333920.0000000    0.2251141
333960.0000000    0.2449668
334000.0000000    0.2476223
334040.0000000    0.2454003
334080.0000000    0.2401931
334120.0000000    0.2541599
334160.0000000    0.2410600
334200.0000000    0.2492767
334240.0000000    0.2463132
334280.0000000    0.2436896
334320.0000000    0.2372500
334360.0000000    0.2459090
334400.0000000    0.2519730
334440.0000000    0.2361353
334480.0000000    0.2278122
334520.0000000    0.2552466
334560.0000000    0.2522451
334600.0000000    0.2487976
334640.0000000    0.2426858
334680.0000000    0.2373450
334720.0000000    0.2362506
334760.0000000    0.2300098
334800.0000000    0.2378674
334840.0000000    0.2447589
334880.0000000    0.2688206
334920.0000000    0.2399859
334960.0000000    0.2561278
335000.0000000    0.2339647
335040.0000000    0.2402283
335080.0000000    0.2447127
335120.0000000    0.2353644
335160.0000000    0.2331542
335200.0000000    0.2153856
335240.0000000    0.2327075
335280.0000000    0.2187977
335320.0000000    0.2121414
335360.0000000    0.2218528
335400.0000000    0.2335471
335440.0000000    0.2453442
335480.0000000    0.2318946
335520.0000000    0.2270503
335560.0000000    0.2381345
335600.0000000    0.2328812
335640.0000000    0.2190943
335680.0000000    0.2024227
335720.0000000    0.2113486
335760.0000000    0.2310942
335800.0000000    0.2179449
335840.0000000    0.2138601
335880.0000000    0.2090741
335920.0000000    0.2164419
335960.0000000    0.2138069
336000.0000000    0.2185694
336040.0000000    0.2327215
336080.0000000    0.2420423
336120.0000000    0.2149530
336160.0000000    0.2238584
336200.0000000    0.2228998
336240.0000000    0.2265261
336280.0000000    0.2348047
336320.0000000    0.2321644
336360.0000000    0.2046588
336400.0000000    0.2141700
336440.0000000    0.2126981
336480.0000000    0.1974753
336520.0000000    0.1994766
336560.0000000    0.2075285
336600.0000000    0.2076778
336640.0000000    0.2304192
336680.0000000    0.2107973
336720.0000000    0.2413623
336760.0000000    0.2278097
336800.0000000    0.2305328
336840.0000000    0.2351712
336880.0000000    0.2323819
336920.0000000    0.2543412
336960.0000000    0.2304781
337000.0000000    0.2082087
337040.0000000    0.2299017
337080.0000000    0.2262332
337120.0000000    0.2450370
337160.0000000    0.2288172
337200.0000000    0.2129025
337240.0000000    0.2213344
337280.0000000    0.1976441
337320.0000000    0.2307286
337360.0000000    0.2168168
337400.0000000    0.2138141
337440.0000000    0.2231845
337480.0000000    0.2104269
337520.0000000    0.2248225
337560.0000000    0.2139608
337600.0000000    0.2287263
337640.0000000    0.2306730
337680.0000000    0.2366615
337720.0000000    0.2293714
337760.0000000    0.2207288
337800.0000000    0.2211804
337840.0000000    0.2161524
337880.0000000    0.2217570
337920.0000000    0.2190935
337960.0000000    0.2143691
338000.0000000    0.2388804
338040.0000000    0.2301932
338080.0000000    0.2355205
338120.0000000    0.2430143
338160.0000000    0.2356280
338200.0000000    0.2283192
338240.0000000    0.2025938
338280.0000000    0.1885956
338320.0000000    0.2060698
338360.0000000    0.1865912
338400.0000000    0.1954341
338440.0000000    0.2114112
338480.0000000    0.2035079
338520.0000000    0.2218704
338560.0000000    0.2175717
338600.0000000    0.2097649
338640.0000000    0.2099613
338680.0000000    0.2139878
338720.0000000    0.2194188
338760.0000000    0.2052890
338800.0000000    0.2237953
338840.0000000    0.2241972
338880.0000000    0.2073097
338920.0000000    0.2062428
338960.0000000    0.2110957
339000.0000000    0.2176932
339040.0000000    0.2209031
339080.0000000    0.2322891
339120.0000000    0.2264430
339160.0000000    0.2102386
339200.0000000    0.1953751
339240.0000000    0.2055395
339280.0000000    0.2111697
339320.0000000    0.1865003
339360.0000000    0.1976174
339400.0000000    0.1989206
339440.0000000    0.2154174
339480.0000000    0.2190090
339520.0000000    0.2155851
339560.0000000    0.2093653
339600.0000000    0.2310841
339640.0000000    0.2175137
339680.0000000    0.2140712
339720.0000000    0.2136902
339760.0000000    0.2226867
339800.0000000    0.2113557
339840.0000000    0.2025913
339880.0000000    0.1987110
339920.0000000    0.1978530
339960.0000000    0.2010652
340000.0000000    0.2083236
340040.0000000    0.2158143
340080.0000000    0.2239704
340120.0000000    0.2183583
340160.0000000    0.2199091
340200.0000000    0.2142516
340240.0000000    0.2274090
340280.0000000    0.2272594
340320.0000000    0.2145077
340360.0000000    0.2202173
340400.0000000    0.2124254
340440.0000000    0.2141438
340480.0000000    0.2307549
340520.0000000    0.2152026
340560.0000000    0.2112208
340600.0000000    0.2230090
340640.0000000    0.2067485
340680.0000000    0.2158607
340720.0000000    0.2202417
340760.0000000    0.2178601
340800.0000000    0.2201118
340840.0000000    0.2137717
340880.0000000    0.2043704
340920.0000000    0.2180786
340960.0000000    0.2341226
341000.0000000    0.2149068
341040.0000000    0.2076959
341080.0000000    0.2070389
341120.0000000    0.2157196
341160.0000000    0.2237154
341200.0000000    0.2030456
341240.0000000    0.2080797
341280.0000000    0.2131384
341320.0000000    0.2155569
341360.0000000    0.2205821
341400.0000000    0.2111957
341440.0000000    0.1922895
341480.0000000    0.2007361
341520.0000000    0.2155206
341560.0000000    0.2126751
341600.0000000    0.2085129
341640.0000000    0.2142783
341680.0000000    0.2096941
341720.0000000    0.2203594
341760.0000000    0.2314634
341800.0000000    0.2287098
341840.0000000    0.2083129
341880.0000000    0.2494902
341920.0000000    0.2438304
341960.0000000    0.2682185
342000.0000000    0.2288323
342040.0000000    0.2052767
342080.0000000    0.2079244
342120.0000000    0.2261630
342160.0000000    0.2331875
342200.0000000    0.2287220
342240.0000000    0.2285866
342280.0000000    0.2527968
342320.0000000    0.2340246
342360.0000000    0.2397312
342400.0000000    0.2438623
342440.0000000    0.2489125
342480.0000000    0.2186615
342520.0000000    0.2214454
342560.0000000    0.2227941
342600.0000000    0.2241927
342640.0000000    0.1977094
342680.0000000    0.2080423
342720.0000000    0.2101210
342760.0000000    0.2201632
342800.0000000    0.1989593
342840.0000000    0.2232736
342880.0000000    0.2322251
342920.0000000    0.2138005
342960.0000000    0.2213560
343000.0000000    0.2339738
343040.0000000    0.2150471
343080.0000000    0.2151916
343120.0000000    0.2113876
343160.0000000    0.2213104
343200.0000000    0.2222364
343240.0000000    0.2077138
343280.0000000    0.2425074
343320.0000000    0.2011842
343360.0000000    0.2149765
343400.0000000    0.2285924
343440.0000000    0.2183414
343480.0000000    0.2223652
343520.0000000    0.2082968
343560.0000000    0.2261547
343600.0000000    0.2192722
343640.0000000    0.2153233
343680.0000000    0.2097446
343720.0000000    0.2193682
343760.0000000    0.2344194
343800.0000000    0.2160615
343840.0000000    0.2275539
343880.0000000    0.2218736
343920.0000000    0.2309500
343960.0000000    0.2454830
344000.0000000    0.2259037
344040.0000000    0.2409665
344080.0000000    0.2552325
344120.0000000    0.2659153
344160.0000000    0.2778442
344200.0000000    0.2375157
344240.0000000    0.2413742
344280.0000000    0.2414717
344320.0000000    0.2351906
344360.0000000    0.2343597
344400.0000000    0.2455928
344440.0000000    0.2525982
344480.0000000    0.2419632
344520.0000000    0.2355331
344560.0000000    0.2468726
344600.0000000    0.2416823
344640.0000000    0.2727046
344680.0000000    0.2664747
344720.0000000    0.2486808
344760.0000000    0.2343222
344800.0000000    0.2227598
344840.0000000    0.2254301
344880.0000000    0.2384312
344920.0000000    0.2595751
344960.0000000    0.2452302
345000.0000000    0.2260076
345040.0000000    0.2230435
345080.0000000    0.2351434
345120.0000000    0.2193474
345160.0000000    0.2130360
345200.0000000    0.2038143
345240.0000000    0.2102158
345280.0000000    0.2213399
345320.0000000    0.2278987
345360.0000000    0.2532168
345400.0000000    0.2535746
345440.0000000    0.2377693
345480.0000000    0.2604354
345520.0000000    0.2404757
345560.0000000    0.2466896
345600.0000000    0.2564709
345640.0000000    0.2318489
345680.0000000    0.2095057
345720.0000000    0.2175963
345760.0000000    0.2287169
345800.0000000    0.2312965
345840.0000000    0.2485071
345880.0000000    0.2396318
345920.0000000    0.2404606
345960.0000000    0.2555933
346000.0000000    0.2339470
346040.0000000    0.2374882
346080.0000000    0.2385457
346120.0000000    0.2418518
346160.0000000    0.2453691
346200.0000000    0.2416310
346240.0000000    0.2491088
346280.0000000    0.2576981
346320.0000000    0.2701584
346360.0000000    0.2570491
346400.0000000    0.2645182
346440.0000000    0.2633976
346480.0000000    0.2671426
346520.0000000    0.2522847
346560.0000000    0.2569145
346600.0000000    0.2390871
346640.0000000    0.2430608
346680.0000000    0.2322274
346720.0000000    0.2271580
346760.0000000    0.2255646
346800.0000000    0.2435430
346840.0000000    0.2455263
346880.0000000    0.2638986
346920.0000000    0.2584029
346960.0000000    0.2445982
347000.0000000    0.2580688
347040.0000000    0.2271913
347080.0000000    0.2507337
347120.0000000    0.2559893
347160.0000000    0.2500188
347200.0000000    0.2512732
347240.0000000    0.2274611
347280.0000000    0.2578843
347320.0000000    0.2279749
347360.0000000    0.2484569
347400.0000000    0.2634032
347440.0000000    0.2615392
347480.0000000    0.2701820
347520.0000000    0.2496238
347560.0000000    0.2565899
347600.0000000    0.2615896
347640.0000000    0.2552752
347680.0000000    0.2425771
347720.0000000    0.2666889
347760.0000000    0.2509787
347800.0000000    0.2534698
347840.0000000    0.2470771
347880.0000000    0.2616206
347920.0000000    0.2907601
347960.0000000    0.2716969
348000.0000000    0.2499633
348040.0000000    0.2549325
348080.0000000    0.2595377
348120.0000000    0.2478692
348160.0000000    0.2490756
348200.0000000    0.2327389
348240.0000000    0.2213048
348280.0000000    0.2218440
348320.0000000    0.2180657
348360.0000000    0.2389528
348400.0000000    0.2325160
348440.0000000    0.2352190
348480.0000000    0.2289589
348520.0000000    0.2288421
348560.0000000    0.2007389
348600.0000000    0.2103762
348640.0000000    0.1975690
348680.0000000    0.2031769
348720.0000000    0.2275662
348760.0000000    0.2166870
348800.0000000    0.2190800
348840.0000000    0.2232057
348880.0000000    0.2166747
348920.0000000    0.2579123
348960.0000000    0.2286733
349000.0000000    0.2276587
349040.0000000    0.2259517
349080.0000000    0.2131848
349120.0000000    0.2262502
349160.0000000    0.2174904
349200.0000000    0.2381116
349240.0000000    0.2369369
349280.0000000    0.2432371
349320.0000000    0.2227863
349360.0000000    0.2229223
349400.0000000    0.2375972
349440.0000000    0.2174928
349480.0000000    0.2158777
349520.0000000    0.2126511
349560.0000000    0.2198230
349600.0000000    0.2324970
349640.0000000    0.2299767
349680.0000000    0.2289134
349720.0000000    0.2169004
349760.0000000    0.2299696
349800.0000000    0.2201676
349840.0000000    0.2255792
349880.0000000    0.2080944
349920.0000000    0.1959740
349960.0000000    0.2123309
350000.0000000    0.2161482
350040.0000000    0.1919540
350080.0000000    0.2031970
350120.0000000    0.2076689
350160.0000000    0.1964418
350200.0000000    0.2149243
350240.0000000    0.1999186
350280.0000000    0.2229383
350320.0000000    0.2316983
350360.0000000    0.2185580
350400.0000000    0.2286127
350440.0000000    0.1987644
350480.0000000    0.2027764
350520.0000000    0.2183853
350560.0000000    0.2179516
350600.0000000    0.2222969
350640.0000000    0.2295835
350680.0000000    0.2146073
350720.0000000    0.2154613
350760.0000000    0.2149768
350800.0000000    0.2146414
350840.0000000    0.2309951
350880.0000000    0.2318606
350920.0000000    0.2204853
350960.0000000    0.2208607
351000.0000000    0.2122294
351040.0000000    0.2307848
351080.0000000    0.2303196
351120.0000000    0.2254728
351160.0000000    0.2185156
351200.0000000    0.2192169
351240.0000000    0.2300680
351280.0000000    0.2272095
351320.0000000    0.2136943
351360.0000000    0.2187276
351400.0000000    0.2218910
351440.0000000    0.2340453
351480.0000000    0.2006400
351520.0000000    0.2138365
351560.0000000    0.2074950
351600.0000000    0.2204110
351640.0000000    0.2315050
351680.0000000    0.2251748
351720.0000000    0.2268870
351760.0000000    0.1995988
351800.0000000    0.2023082
351840.0000000    0.2246080
351880.0000000    0.2071567
351920.0000000    0.1976924
351960.0000000    0.1927664
352000.0000000    0.2077394
352040.0000000    0.2083900
352080.0000000    0.1933857
352120.0000000    0.2022431
352160.0000000    0.2058532
352200.0000000    0.2133979
352240.0000000    0.2033332
352280.0000000    0.2064611
352320.0000000    0.2013984
352360.0000000    0.2063253
352400.0000000    0.1942851
352440.0000000    0.2020403
352480.0000000    0.2105174
352520.0000000    0.1867284
352560.0000000    0.1938540
352600.0000000    0.2117741
352640.0000000    0.2070328
352680.0000000    0.1932193
352720.0000000    0.1885774
352760.0000000    0.2051664
352800.0000000    0.2079394
352840.0000000    0.2068839
352880.0000000    0.1939901
352920.0000000    0.2024937
352960.0000000    0.2071296
353000.0000000    0.2159552
353040.0000000    0.2214475
353080.0000000    0.2014627
353120.0000000    0.2261203
353160.0000000    0.2249491
353200.0000000    0.2347656
353240.0000000    0.2206575
353280.0000000    0.2132174
353320.0000000    0.2298046
353360.0000000    0.2267569
353400.0000000    0.2153580
353440.0000000    0.2029586
353480.0000000    0.2109583
353520.0000000    0.2196469
353560.0000000    0.2167712
353600.0000000    0.2120569
353640.0000000    0.2032726
353680.0000000    0.2007804
353720.0000000    0.1967499
353760.0000000    0.1994340
353800.0000000    0.1941888
353840.0000000    0.2138146
353880.0000000    0.2228558
353920.0000000    0.1992052
353960.0000000    0.2074588
354000.0000000    0.2053060
354040.0000000    0.1942554
354080.0000000    0.2136744
354120.0000000    0.2185387
354160.0000000    0.2381427
354200.0000000    0.2301694
354240.0000000    0.2239392
354280.0000000    0.2148505
354320.0000000    0.2113870
354360.0000000    0.2391324
354400.0000000    0.2199436
354440.0000000    0.2018930
354480.0000000    0.2025581
354520.0000000    0.2137357
354560.0000000    0.2091801
354600.0000000    0.2120494
354640.0000000    0.2208757
354680.0000000    0.2374721
354720.0000000    0.2099048
354760.0000000    0.2346783
354800.0000000    0.2306832
354840.0000000    0.2228345
354880.0000000    0.2124366
354920.0000000    0.2231908
354960.0000000    0.2319239
355000.0000000    0.2308822
355040.0000000    0.2155796
355080.0000000    0.2363405
355120.0000000    0.2184817
355160.0000000    0.2196502
355200.0000000    0.2138917
355240.0000000    0.2203078
355280.0000000    0.2263455
355320.0000000    0.2202730
355360.0000000    0.1929975
355400.0000000    0.2081645
355440.0000000    0.2103860
355480.0000000    0.2253005
355520.0000000    0.2033149
355560.0000000    0.2025827
355600.0000000    0.2019797
355640.0000000    0.2258367
355680.0000000    0.2058879
355720.0000000    0.2127852
355760.0000000    0.2148579
355800.0000000    0.2226182
355840.0000000    0.2179107
355880.0000000    0.2104148
355920.0000000    0.2065876
355960.0000000    0.1891534
356000.0000000    0.1944794
356040.0000000    0.2185868
356080.0000000    0.2113775
356120.0000000    0.2150349
356160.0000000    0.2147155
356200.0000000    0.2110390
356240.0000000    0.2048292
356280.0000000    0.2221652
356320.0000000    0.2029508
356360.0000000    0.1995886
356400.0000000    0.2066048
356440.0000000    0.2099852
356480.0000000    0.2288330
356520.0000000    0.2371633
356560.0000000    0.2476517
356600.0000000    0.2340464
356640.0000000    0.2152444
356680.0000000    0.2368238
356720.0000000    0.2180989
356760.0000000    0.2007746
356800.0000000    0.2100502
356840.0000000    0.2109725
356880.0000000    0.1970678
356920.0000000    0.2072544
356960.0000000    0.1865908
357000.0000000    0.2060548
357040.0000000    0.2157496
357080.0000000    0.2273369
357120.0000000    0.2515081
357160.0000000    0.2339921
357200.0000000    0.2329012
357240.0000000    0.2389975
357280.0000000    0.2333617
357320.0000000    0.2261452
357360.0000000    0.2248879
357400.0000000    0.2390281
357440.0000000    0.2313770
357480.0000000    0.2462250
357520.0000000    0.2170896
357560.0000000    0.2249148
357600.0000000    0.2372144
357640.0000000    0.2274420
357680.0000000    0.2492862
357720.0000000    0.2409438
357760.0000000    0.2400977
357800.0000000    0.2172765
357840.0000000    0.2282050
357880.0000000    0.2349563
357920.0000000    0.2436903
357960.0000000    0.2382510
358000.0000000    0.2257180
358040.0000000    0.2120387
358080.0000000    0.2499216
358120.0000000    0.2173910
358160.0000000    0.2095269
358200.0000000    0.2286259
358240.0000000    0.2308179
358280.0000000    0.2334038
358320.0000000    0.2334439
358360.0000000    0.2049984
358400.0000000    0.2023409
358440.0000000    0.2331486
358480.0000000    0.2321032
358520.0000000    0.2289429
358560.0000000    0.2182798
358600.0000000    0.2094445
358640.0000000    0.2029154
358680.0000000    0.2209550
358720.0000000    0.2201011
358760.0000000    0.2019887
358800.0000000    0.2207145
358840.0000000    0.2194083
358880.0000000    0.2043561
358920.0000000    0.2188139
358960.0000000    0.2260895
359000.0000000    0.2233127
359040.0000000    0.2263499
359080.0000000    0.2337655
359120.0000000    0.2204195
359160.0000000    0.2361687
359200.0000000    0.2181683
359240.0000000    0.2274888
359280.0000000    0.2341630
359320.0000000    0.2177632
359360.0000000    0.2273139
359400.0000000    0.2232724
359440.0000000    0.2349287
359480.0000000    0.2280592
359520.0000000    0.2249196
359560.0000000    0.2188721
359600.0000000    0.2044746
359640.0000000    0.2364922
359680.0000000    0.2188738
359720.0000000    0.2127871
359760.0000000    0.2279784
359800.0000000    0.2266071
359840.0000000    0.2012671
359880.0000000    0.2090118
359920.0000000    0.2000518
359960.0000000    0.2075123
360000.0000000    0.2111815
360040.0000000    0.1930160
360080.0000000    0.2051385
360120.0000000    0.1942319
360160.0000000    0.2073246
360200.0000000    0.1983518
360240.0000000    0.2068203
360280.0000000    0.2114764
360320.0000000    0.2173877
360360.0000000    0.2190887
360400.0000000    0.2183665
360440.0000000    0.2346694
360480.0000000    0.2379262
360520.0000000    0.2240973
360560.0000000    0.2198721
360600.0000000    0.2427745
360640.0000000    0.2230856
360680.0000000    0.2438038
360720.0000000    0.2334269
360760.0000000    0.2274706
360800.0000000    0.2366705
360840.0000000    0.2344984
360880.0000000    0.2394705
360920.0000000    0.2205861
360960.0000000    0.2253353
361000.0000000    0.2257442
361040.0000000    0.2188774
361080.0000000    0.2439812
361120.0000000    0.2358189
361160.0000000    0.2247891
361200.0000000    0.2127401
361240.0000000    0.2264258
361280.0000000    0.2247378
361320.0000000    0.2157117
361360.0000000    0.2294225
361400.0000000    0.2486631
361440.0000000    0.2285281
361480.0000000    0.2198561
361520.0000000    0.2049536
361560.0000000    0.2136149
361600.0000000    0.2238429
361640.0000000    0.2406489
361680.0000000    0.2258028
361720.0000000    0.2370659
361760.0000000    0.2338255
361800.0000000    0.2425619
361840.0000000    0.2493499
361880.0000000    0.2460187
361920.0000000    0.2585161
361960.0000000    0.2197485
362000.0000000    0.2281965
362040.0000000    0.2472340
362080.0000000    0.2558021
362120.0000000    0.2308041
362160.0000000    0.2162800
362200.0000000    0.2359404
362240.0000000    0.2402477
362280.0000000    0.2445342
362320.0000000    0.2311041
362360.0000000    0.2455097
362400.0000000    0.2333896
362440.0000000    0.2234480
362480.0000000    0.2421299
362520.0000000    0.2551711
362560.0000000    0.2541695
362600.0000000    0.2537554
362640.0000000    0.2419018
362680.0000000    0.2377997
362720.0000000    0.2323390
362760.0000000    0.2293566
362800.0000000    0.2332207
362840.0000000    0.2390121
362880.0000000    0.2428212
362920.0000000    0.2508212
362960.0000000    0.2279472
363000.0000000    0.2253109
363040.0000000    0.2380786
363080.0000000    0.2195485
363120.0000000    0.2245677
363160.0000000    0.2230525
363200.0000000    0.2432176
363240.0000000    0.2396976
363280.0000000    0.2259548
363320.0000000    0.2534704
363360.0000000    0.2430540
363400.0000000    0.2356999
363440.0000000    0.2343982
363480.0000000    0.2415697
363520.0000000    0.2541947
363560.0000000    0.2491575
363600.0000000    0.2338022
363640.0000000    0.2473614
363680.0000000    0.2418761
363720.0000000    0.2516786
363760.0000000    0.2252999
363800.0000000    0.2360213
363840.0000000    0.2117667
363880.0000000    0.2275673
363920.0000000    0.2136093
363960.0000000    0.2232779
364000.0000000    0.2518253
364040.0000000    0.2447338
364080.0000000    0.2389413
364120.0000000    0.2174470
364160.0000000    0.2274007
364200.0000000    0.2350027
364240.0000000    0.2557867
364280.0000000    0.2645334
364320.0000000    0.2618557
364360.0000000    0.2740741
364400.0000000    0.2385131
364440.0000000    0.2488545
364480.0000000    0.2439163
364520.0000000    0.2550262
364560.0000000    0.2284360
364600.0000000    0.2415770
364640.0000000    0.2310507
364680.0000000    0.2193418
364720.0000000    0.2227945
364760.0000000    0.2192964
364800.0000000    0.2249609
364840.0000000    0.2303236
364880.0000000    0.2332989
364920.0000000    0.2129770
364960.0000000    0.2490908
365000.0000000    0.2210177
365040.0000000    0.2394748
365080.0000000    0.2270711
365120.0000000    0.2269036
365160.0000000    0.2365620
365200.0000000    0.2134629
365240.0000000    0.2272169
365280.0000000    0.2307365
365320.0000000    0.2144306
365360.0000000    0.1961258
365400.0000000    0.2186138
365440.0000000    0.2233795
365480.0000000    0.2490626
365520.0000000    0.2362980
365560.0000000    0.2291932
365600.0000000    0.2211739
365640.0000000    0.2131465
365680.0000000    0.2130386
365720.0000000    0.2005548
365760.0000000    0.2147571
365800.0000000    0.2023263
365840.0000000    0.2011352
365880.0000000    0.1945034
365920.0000000    0.2187096
365960.0000000    0.2065169
366000.0000000    0.1953848
366040.0000000    0.1945088
366080.0000000    0.2302635
366120.0000000    0.2321289
366160.0000000    0.2299230
366200.0000000    0.2210098
366240.0000000    0.2412772
366280.0000000    0.2416333
366320.0000000    0.2374773
366360.0000000    0.2325791
366400.0000000    0.2206024
366440.0000000    0.2262063
366480.0000000    0.2146753
366520.0000000    0.2207876
366560.0000000    0.2422348
366600.0000000    0.2256885
366640.0000000    0.2193846
366680.0000000    0.2337371
366720.0000000    0.2078475
366760.0000000    0.2199151
366800.0000000    0.2243923
366840.0000000    0.1950813
366880.0000000    0.1990581
366920.0000000    0.2017426
366960.0000000    0.2022922
367000.0000000    0.2330889
367040.0000000    0.2115078
367080.0000000    0.2142422
367120.0000000    0.2205071
367160.0000000    0.2155933
367200.0000000    0.2324221
367240.0000000    0.2241125
367280.0000000    0.2203627
367320.0000000    0.2205916
367360.0000000    0.2130560
367400.0000000    0.2185995
367440.0000000    0.2039214
367480.0000000    0.2324375
367520.0000000    0.2109262
367560.0000000    0.2123590
367600.0000000    0.2155972
367640.0000000    0.2288865
367680.0000000    0.2235119
367720.0000000    0.2094370
367760.0000000    0.2050946
367800.0000000    0.2238731
367840.0000000    0.2336892
367880.0000000    0.2279265
367920.0000000    0.2322606
367960.0000000    0.2234136
368000.0000000    0.2265953
368040.0000000    0.2218366
368080.0000000    0.2308242
368120.0000000    0.2200464
368160.0000000    0.2095540
368200.0000000    0.2368876
368240.0000000    0.2222730
368280.0000000    0.2224247
368320.0000000    0.2206071
368360.0000000    0.2121674
368400.0000000    0.2158587
368440.0000000    0.2150458
368480.0000000    0.2171199
368520.0000000    0.2243154
368560.0000000    0.2398394
368600.0000000    0.2265026
368640.0000000    0.2329253
368680.0000000    0.2279254
368720.0000000    0.2101873
368760.0000000    0.2173596
368800.0000000    0.2091022
368840.0000000    0.2297337
368880.0000000    0.2293200
368920.0000000    0.2175354
368960.0000000    0.2390086
369000.0000000    0.2287097
369040.0000000    0.2097807
369080.0000000    0.2046518
369120.0000000    0.2161153
369160.0000000    0.2143704
369200.0000000    0.2280031
369240.0000000    0.2169851
369280.0000000    0.2323425
369320.0000000    0.2272435
369360.0000000    0.2226543
369400.0000000    0.2265915
369440.0000000    0.2262147
369480.0000000    0.2394458
369520.0000000    0.2397328
369560.0000000    0.2289750
369600.0000000    0.2200852
369640.0000000    0.2131100
369680.0000000    0.2177996
369720.0000000    0.2229191
369760.0000000    0.2148058
369800.0000000    0.2276190
369840.0000000    0.2213894
369880.0000000    0.2290967
369920.0000000    0.2092261
369960.0000000    0.2188882
370000.0000000    0.2270020
370040.0000000    0.2216830
370080.0000000    0.2274457
370120.0000000    0.2086736
370160.0000000    0.2328040
370200.0000000    0.2293114
370240.0000000    0.2201623
370280.0000000    0.2191145
370320.0000000    0.2199446
370360.0000000    0.2155680
370400.0000000    0.2204542
370440.0000000    0.2172756
370480.0000000    0.2332632
370520.0000000    0.2638953
370560.0000000    0.2331325
370600.0000000    0.2214891
370640.0000000    0.2404763
370680.0000000    0.2275379
370720.0000000    0.2036107
370760.0000000    0.2087474
370800.0000000    0.2236814
370840.0000000    0.2168587
370880.0000000    0.2030848
370920.0000000    0.2269782
370960.0000000    0.2238550
371000.0000000    0.2146655
371040.0000000    0.2212642
371080.0000000    0.2326881
371120.0000000    0.2444114
371160.0000000    0.2257445
371200.0000000    0.2447955
371240.0000000    0.2463609
371280.0000000    0.2324914
371320.0000000    0.2224465
371360.0000000    0.2286195
371400.0000000    0.2403448
371440.0000000    0.2458831
371480.0000000    0.2480514
371520.0000000    0.2383880
371560.0000000    0.2311922
371600.0000000    0.2101057
371640.0000000    0.2236195
371680.0000000    0.2136416
371720.0000000    0.2101799
371760.0000000    0.1898541
371800.0000000    0.2264191
371840.0000000    0.2147407
371880.0000000    0.2254375
371920.0000000    0.2684332
371960.0000000    0.2658142
372000.0000000    0.2519145
372040.0000000    0.2559658
372080.0000000    0.2355793
372120.0000000    0.2354245
372160.0000000    0.2250330
372200.0000000    0.2407360
372240.0000000    0.2403223
372280.0000000    0.2381142
372320.0000000    0.2345029
372360.0000000    0.2623971
372400.0000000    0.2634246
372440.0000000    0.2647335
372480.0000000    0.2556542
372520.0000000    0.2518034
372560.0000000    0.2452604
372600.0000000    0.2458741
372640.0000000    0.2469115
372680.0000000    0.2455194
372720.0000000    0.2439820
372760.0000000    0.2433203
372800.0000000    0.2385311
372840.0000000    0.2395595
372880.0000000    0.2525486
372920.0000000    0.2654406
372960.0000000    0.2525330
373000.0000000    0.2692250
373040.0000000    0.2632784
373080.0000000    0.2811685
373120.0000000    0.2593022
373160.0000000    0.2325855
373200.0000000    0.2197339
373240.0000000    0.2275483
373280.0000000    0.2177845
373320.0000000    0.2535764
373360.0000000    0.2351041
373400.0000000    0.2376714
373440.0000000    0.2422660
373480.0000000    0.2429895
373520.0000000    0.2336735
373560.0000000    0.2402121
373600.0000000    0.2374208
373640.0000000    0.2488537
373680.0000000    0.2502456
373720.0000000    0.2550062
373760.0000000    0.2299524
373800.0000000    0.2452930
373840.0000000    0.2315506
373880.0000000    0.2353102
373920.0000000    0.2509076
373960.0000000    0.2341363
374000.0000000    0.2633726
374040.0000000    0.2357950
374080.0000000    0.2347487
374120.0000000    0.2542097
374160.0000000    0.2401204
374200.0000000    0.2426530
374240.0000000    0.2160523
374280.0000000    0.2463851
374320.0000000    0.2461217
374360.0000000    0.2362296
374400.0000000    0.2452404
374440.0000000    0.2294504
374480.0000000    0.2313645
374520.0000000    0.2396184
374560.0000000    0.2422490
374600.0000000    0.2227314
374640.0000000    0.2394813
374680.0000000    0.2469394
374720.0000000    0.2350863
374760.0000000    0.2488944
374800.0000000    0.2139339
374840.0000000    0.2473108
374880.0000000    0.2445873
374920.0000000    0.2598411
374960.0000000    0.2622921
375000.0000000    0.2748477
375040.0000000    0.2539010
375080.0000000    0.2310000
375120.0000000    0.2447631
375160.0000000    0.2283138
375200.0000000    0.2154191
375240.0000000    0.2240799
375280.0000000    0.2203876
375320.0000000    0.2016962
375360.0000000    0.2101994
375400.0000000    0.2255501
375440.0000000    0.2181031
375480.0000000    0.2288444
375520.0000000    0.2274427
375560.0000000    0.2371261
375600.0000000    0.2314879
375640.0000000    0.2277124
375680.0000000    0.2188248
375720.0000000    0.2128926
375760.0000000    0.2093099
375800.0000000    0.2231133
375840.0000000    0.2479194
375880.0000000    0.2383130
375920.0000000    0.2294094
375960.0000000    0.2127022
376000.0000000    0.2414946
376040.0000000    0.2352051
376080.0000000    0.2217243
376120.0000000    0.2393951
376160.0000000    0.2366249
376200.0000000    0.2472698
376240.0000000    0.2358005
376280.0000000    0.2225210
376320.0000000    0.2227651
376360.0000000    0.2300867
376400.0000000    0.2268728
376440.0000000    0.2380357
376480.0000000    0.2296004
376520.0000000    0.2387710
376560.0000000    0.2321676
376600.0000000    0.2292278
376640.0000000    0.2292005
376680.0000000    0.2444172
376720.0000000    0.2172924
376760.0000000    0.2068927
376800.0000000    0.2316579
376840.0000000    0.2181723
376880.0000000    0.2182156
376920.0000000    0.2130160
376960.0000000    0.2233918
377000.0000000    0.2360428
377040.0000000    0.2080149
377080.0000000    0.2249216
377120.0000000    0.2373163
377160.0000000    0.2372956
377200.0000000    0.2579326
377240.0000000    0.2174293
377280.0000000    0.2228280
377320.0000000    0.2392090
377360.0000000    0.2392414
377400.0000000    0.2328362
377440.0000000    0.2293705
377480.0000000    0.2429759
377520.0000000    0.2031800
377560.0000000    0.2203661
377600.0000000    0.2314978
377640.0000000    0.2380322
377680.0000000    0.2210879
377720.0000000    0.2225167
377760.0000000    0.2456161
377800.0000000    0.2534365
377840.0000000    0.2341810
377880.0000000    0.2310905
377920.0000000    0.2350117
377960.0000000    0.2266477
378000.0000000    0.2344451
378040.0000000    0.2185688
378080.0000000    0.2582161
378120.0000000    0.2535025
378160.0000000    0.2646162
378200.0000000    0.2533700
378240.0000000    0.2550678
378280.0000000    0.2374277
378320.0000000    0.2518009
378360.0000000    0.2448598
378400.0000000    0.2432883
378440.0000000    0.2460646
378480.0000000    0.2454479
378520.0000000    0.2648098
378560.0000000    0.2588416
378600.0000000    0.2699388
378640.0000000    0.2429117
378680.0000000    0.2389074
378720.0000000    0.2432788
378760.0000000    0.2603733
378800.0000000    0.2615710
378840.0000000    0.2559436
378880.0000000    0.2488878
378920.0000000    0.2480374
378960.0000000    0.2552574
379000.0000000    0.2594588
379040.0000000    0.2520813
379080.0000000    0.2534757
379120.0000000    0.2549209
379160.0000000    0.2799176
379200.0000000    0.2774821
379240.0000000    0.2739312
379280.0000000    0.2599910
379320.0000000    0.2614306
379360.0000000    0.2547389
379400.0000000    0.2439002
379440.0000000    0.2455606
379480.0000000    0.2796467
379520.0000000    0.2354951
379560.0000000    0.2620517
379600.0000000    0.2666449
379640.0000000    0.2570283
379680.0000000    0.2511114
379720.0000000    0.2239406
379760.0000000    0.2328138
379800.0000000    0.2366869
379840.0000000    0.2337798
379880.0000000    0.2279961
379920.0000000    0.2240793
379960.0000000    0.2318809
380000.0000000    0.2289305
380040.0000000    0.2474581
380080.0000000    0.2334404
380120.0000000    0.2398671
380160.0000000    0.2362667
380200.0000000    0.2464582
380240.0000000    0.2631795
380280.0000000    0.2419423
380320.0000000    0.2480196
380360.0000000    0.2763542
380400.0000000    0.2605867
380440.0000000    0.2464548
380480.0000000    0.2638505
380520.0000000    0.2360727
380560.0000000    0.2112456
380600.0000000    0.2255411
380640.0000000    0.2173689
380680.0000000    0.2310147
380720.0000000    0.2392353
380760.0000000    0.2341818
380800.0000000    0.2372322
380840.0000000    0.2289023
380880.0000000    0.2098655
380920.0000000    0.2411445
380960.0000000    0.2171522
381000.0000000    0.2380773
381040.0000000    0.2451866
381080.0000000    0.2485712
381120.0000000    0.2616888
381160.0000000    0.2573751
381200.0000000    0.2476885
381240.0000000    0.2346132
381280.0000000    0.2478653
381320.0000000    0.2341593
381360.0000000    0.2282192
381400.0000000    0.2321798
381440.0000000    0.2464243
381480.0000000    0.2332890
381520.0000000    0.2464169
381560.0000000    0.2171617
381600.0000000    0.2382632
381640.0000000    0.2274085
381680.0000000    0.2430987
381720.0000000    0.2210227
381760.0000000    0.2449844
381800.0000000    0.2402619
381840.0000000    0.2531294
381880.0000000    0.2242752
381920.0000000    0.2432343
381960.0000000    0.2624594
382000.0000000    0.2520964
382040.0000000    0.2378230
382080.0000000    0.2642949
382120.0000000    0.2655273
382160.0000000    0.2755380
382200.0000000    0.2764770
382240.0000000    0.2892538
382280.0000000    0.2991500
382320.0000000    0.2695144
382360.0000000    0.2554865
382400.0000000    0.2463293
382440.0000000    0.2548413
382480.0000000    0.2486499
382520.0000000    0.2443140
382560.0000000    0.2736769
382600.0000000    0.2631862
382640.0000000    0.2828988
382680.0000000    0.2699576
382720.0000000    0.2559279
382760.0000000    0.2486486
382800.0000000    0.2349596
382840.0000000    0.2368437
382880.0000000    0.2453721
382920.0000000    0.2525706
382960.0000000    0.2205738
383000.0000000    0.2274031
383040.0000000    0.2416121
383080.0000000    0.2292409
383120.0000000    0.2346559
383160.0000000    0.2373288
383200.0000000    0.2268595
383240.0000000    0.2266713
383280.0000000    0.2205732
383320.0000000    0.2245871
383360.0000000    0.2269509
383400.0000000    0.2268444
383440.0000000    0.2329652
383480.0000000    0.2233634
383520.0000000    0.2424241
383560.0000000    0.2539554
383600.0000000    0.2471944
383640.0000000    0.2477515
383680.0000000    0.2419178
383720.0000000    0.2589693
383760.0000000    0.2368566
383800.0000000    0.2302524
383840.0000000    0.2227669
383880.0000000    0.2427165
383920.0000000    0.2464535
383960.0000000    0.2376723
384000.0000000    0.2416624
384040.0000000    0.2364410
384080.0000000    0.2438696
384120.0000000    0.2298886
384160.0000000    0.2233758
384200.0000000    0.2432045
384240.0000000    0.2160665
384280.0000000    0.2225996
384320.0000000    0.2260598
384360.0000000    0.2113755
384400.0000000    0.2327453
384440.0000000    0.2350528
384480.0000000    0.2145554
384520.0000000    0.1910333
384560.0000000    0.2067331
384600.0000000    0.2173925
384640.0000000    0.2096641
384680.0000000    0.2228554
384720.0000000    0.2290319
384760.0000000    0.2348306
384800.0000000    0.2306306
384840.0000000    0.2195041
384880.0000000    0.2609048
384920.0000000    0.2512880
384960.0000000    0.2378079
385000.0000000    0.2257963
385040.0000000    0.2296001
385080.0000000    0.2220519
385120.0000000    0.2141842
385160.0000000    0.2082486
385200.0000000    0.2205722
385240.0000000    0.2283329
385280.0000000    0.2331212
385320.0000000    0.2190990
385360.0000000    0.2285129
385400.0000000    0.2015710
385440.0000000    0.2106238
385480.0000000    0.2257386
385520.0000000    0.2202565
385560.0000000    0.2171789
385600.0000000    0.2293347
385640.0000000    0.2260510
385680.0000000    0.2233864
385720.0000000    0.2439180
385760.0000000    0.2617014
385800.0000000    0.2379916
385840.0000000    0.2438079
385880.0000000    0.2468297
385920.0000000    0.2468246
385960.0000000    0.2449186
386000.0000000    0.2160513
386040.0000000    0.2132378
386080.0000000    0.2194012
386120.0000000    0.2377482
386160.0000000    0.2203303
386200.0000000    0.2064039
386240.0000000    0.2259937
386280.0000000    0.2221393
386320.0000000    0.2120233
386360.0000000    0.2238746
386400.0000000    0.2252769
386440.0000000    0.2345832
386480.0000000    0.2295365
386520.0000000    0.2249948
386560.0000000    0.2184382
386600.0000000    0.2357004
386640.0000000    0.2403219
386680.0000000    0.2400431
386720.0000000    0.2434826
386760.0000000    0.2459733
386800.0000000    0.2594484
386840.0000000    0.2499171
386880.0000000    0.2311085
386920.0000000    0.2332233
386960.0000000    0.2300702
387000.0000000    0.2323544
387040.0000000    0.2484076
387080.0000000    0.2553631
387120.0000000    0.2688584
387160.0000000    0.2413997
387200.0000000    0.2366277
387240.0000000    0.2392735
387280.0000000    0.2184261
387320.0000000    0.2121448
387360.0000000    0.2085339
387400.0000000    0.2134069
387440.0000000    0.2189629
387480.0000000    0.2271221
387520.0000000    0.2158609
387560.0000000    0.2083870
387600.0000000    0.2258093
387640.0000000    0.2241332
387680.0000000    0.2001760
387720.0000000    0.2230048
387760.0000000    0.2178810
387800.0000000    0.2076707
387840.0000000    0.2208429
387880.0000000    0.2218799
387920.0000000    0.2202807
387960.0000000    0.2144976
388000.0000000    0.2321586
388040.0000000    0.2217083
388080.0000000    0.2109143
388120.0000000    0.2018092
388160.0000000    0.2327433
388200.0000000    0.2293928
388240.0000000    0.2270709
388280.0000000    0.2189779
388320.0000000    0.2068698
388360.0000000    0.2158892
388400.0000000    0.2206558
388440.0000000    0.2302318
388480.0000000    0.2410388
388520.0000000    0.2370013
388560.0000000    0.2058085
388600.0000000    0.2131572
388640.0000000    0.2205950
388680.0000000    0.2139885
388720.0000000    0.2073508
388760.0000000    0.2233631
388800.0000000    0.2431401
388840.0000000    0.2267793
388880.0000000    0.2106760
388920.0000000    0.2392455
388960.0000000    0.2269793
389000.0000000    0.2416102
389040.0000000    0.2516339
389080.0000000    0.2345848
389120.0000000    0.2360527
389160.0000000    0.2455723
389200.0000000    0.2290320
389240.0000000    0.2405702
389280.0000000    0.2406896
389320.0000000    0.2391655
389360.0000000    0.2273503
389400.0000000    0.2300753
389440.0000000    0.2333706
389480.0000000    0.2304258
389520.0000000    0.2397393
389560.0000000    0.2286643
389600.0000000    0.2505175
389640.0000000    0.2304467
389680.0000000    0.2538479
389720.0000000    0.2442825
389760.0000000    0.2460203
389800.0000000    0.2373631
389840.0000000    0.2436611
389880.0000000    0.2180487
389920.0000000    0.2187056
389960.0000000    0.2246835
390000.0000000    0.2311229
390040.0000000    0.2237358
390080.0000000    0.2323951
390120.0000000    0.2286609
390160.0000000    0.2308003
390200.0000000    0.2197329
390240.0000000    0.2273789
390280.0000000    0.2231044
390320.0000000    0.2117480
390360.0000000    0.2214526
390400.0000000    0.2242899
390440.0000000    0.2250282
390480.0000000    0.2029532
390520.0000000    0.1817794
390560.0000000    0.1951656
390600.0000000    0.2068064
390640.0000000    0.2140372
390680.0000000    0.2189617
390720.0000000    0.2120124
390760.0000000    0.2200417
390800.0000000    0.2216635
390840.0000000    0.2214295
390880.0000000    0.2192901
390920.0000000    0.2121523
390960.0000000    0.2240602
391000.0000000    0.2316463
391040.0000000    0.2377146
391080.0000000    0.2261663
391120.0000000    0.2497108
391160.0000000    0.2613211
391200.0000000    0.2383523
391240.0000000    0.2319879
391280.0000000    0.2292596
391320.0000000    0.2217927
391360.0000000    0.2370350
391400.0000000    0.2443023
391440.0000000    0.2084274
391480.0000000    0.2003055
391520.0000000    0.2205269
391560.0000000    0.2353082
391600.0000000    0.2234017
391640.0000000    0.1966999
391680.0000000    0.2126210
391720.0000000    0.1803049
391760.0000000    0.1844116
391800.0000000    0.1961429
391840.0000000    0.2117220
391880.0000000    0.2090421
391920.0000000    0.2291039
391960.0000000    0.2078269
392000.0000000    0.2091581
392040.0000000    0.1984113
392080.0000000    0.2461421
392120.0000000    0.2297406
392160.0000000    0.2156995
392200.0000000    0.2160191
392240.0000000    0.2078498
392280.0000000    0.2099707
392320.0000000    0.2131621
392360.0000000    0.2099066
392400.0000000    0.2239499
392440.0000000    0.2232351
392480.0000000    0.2321614
392520.0000000    0.2312957
392560.0000000    0.2425584
392600.0000000    0.2239439
392640.0000000    0.2430565
392680.0000000    0.2468973
392720.0000000    0.2455754
392760.0000000    0.2396881
392800.0000000    0.2189810
392840.0000000    0.2191501
392880.0000000    0.2108655
392920.0000000    0.1993884
392960.0000000    0.2092710
393000.0000000    0.1989447
393040.0000000    0.2114183
393080.0000000    0.2075165
393120.0000000    0.2105032
393160.0000000    0.2107720
393200.0000000    0.1963150
393240.0000000    0.1950451
393280.0000000    0.2074768
393320.0000000    0.2096015
393360.0000000    0.2123856
393400.0000000    0.1910974
393440.0000000    0.1874872
393480.0000000    0.1913874
393520.0000000    0.1937884
393560.0000000    0.1907959
393600.0000000    0.1947848
393640.0000000    0.2032791
393680.0000000    0.1978124
393720.0000000    0.2008357
393760.0000000    0.2170894
393800.0000000    0.2021612
393840.0000000    0.2059877
393880.0000000    0.1954255
393920.0000000    0.2182326
393960.0000000    0.2316394
394000.0000000    0.2217370
394040.0000000    0.2087037
394080.0000000    0.2057532
394120.0000000    0.2071156
394160.0000000    0.1935580
394200.0000000    0.2008503
394240.0000000    0.2019192
394280.0000000    0.2109384
394320.0000000    0.2085982
394360.0000000    0.2198857
394400.0000000    0.2219235
394440.0000000    0.2403368
394480.0000000    0.2511184
394520.0000000    0.2373392
394560.0000000    0.2386051
394600.0000000    0.2160852
394640.0000000    0.2315435
394680.0000000    0.2080666
394720.0000000    0.1855127
394760.0000000    0.2031794
394800.0000000    0.1947913
394840.0000000    0.2068374
394880.0000000    0.1967343
394920.0000000    0.2061002
394960.0000000    0.2075005
395000.0000000    0.2070869
395040.0000000    0.2121416
395080.0000000    0.2177232
395120.0000000    0.2190371
395160.0000000    0.2283082
395200.0000000    0.2307021
395240.0000000    0.2267330
395280.0000000    0.2194688
395320.0000000    0.2486464
395360.0000000    0.2158856
395400.0000000    0.1952362
395440.0000000    0.2105701
395480.0000000    0.2227834
395520.0000000    0.2197140
395560.0000000    0.1982891
395600.0000000    0.2002418
395640.0000000    0.2056248
395680.0000000    0.2083634
395720.0000000    0.2101552
395760.0000000    0.1979381
395800.0000000    0.2300542
395840.0000000    0.2146945
395880.0000000    0.2214629
395920.0000000    0.2021856
395960.0000000    0.2171469
396000.0000000    0.2245718
396040.0000000    0.2550057
396080.0000000    0.2508585
396120.0000000    0.2513839
396160.0000000    0.2524334
396200.0000000    0.2598241
396240.0000000    0.2387087
396280.0000000    0.2457275
396320.0000000    0.2459049
396360.0000000    0.2565411
396400.0000000    0.2258334
396440.0000000    0.2310032
396480.0000000    0.2524725
396520.0000000    0.2428309
396560.0000000    0.2274814
396600.0000000    0.2315420
396640.0000000    0.2362321
396680.0000000    0.2290785
396720.0000000    0.2225909
396760.0000000    0.2158544
396800.0000000    0.2312353
396840.0000000    0.2264845
396880.0000000    0.2163872
396920.0000000    0.2120723
396960.0000000    0.2273312
397000.0000000    0.2367744
397040.0000000    0.2239754
397080.0000000    0.2141940
397120.0000000    0.2307186
397160.0000000    0.2410873
397200.0000000    0.2736864
397240.0000000    0.2691096
397280.0000000    0.2598300
397320.0000000    0.2523037
397360.0000000    0.2675967
397400.0000000    0.2563685
397440.0000000    0.2497621
397480.0000000    0.2643140
397520.0000000    0.2460207
397560.0000000    0.2496150
397600.0000000    0.2396617
397640.0000000    0.2428024
397680.0000000    0.2471086
397720.0000000    0.2710629
397760.0000000    0.2683329
397800.0000000    0.2538351
397840.0000000    0.2623371
397880.0000000    0.2580070
397920.0000000    0.2414420
397960.0000000    0.2413312
398000.0000000    0.2303210
398040.0000000    0.2386113
398080.0000000    0.2429986
398120.0000000    0.2465101
398160.0000000    0.2369950
398200.0000000    0.2607752
398240.0000000    0.2437461
398280.0000000    0.2153094
398320.0000000    0.2271075
398360.0000000    0.2189849
398400.0000000    0.2233376
398440.0000000    0.2135426
398480.0000000    0.2321963
398520.0000000    0.2353282
398560.0000000    0.2369428
398600.0000000    0.2299779
398640.0000000    0.2401522
398680.0000000    0.2239019
398720.0000000    0.2316900
398760.0000000    0.2180279
398800.0000000    0.2393283
398840.0000000    0.2237099
398880.0000000    0.2406081
398920.0000000    0.2301116
398960.0000000    0.2160369
399000.0000000    0.2021400
399040.0000000    0.2017917
399080.0000000    0.2145031
399120.0000000    0.2149902
399160.0000000    0.2032975
399200.0000000    0.2059598
399240.0000000    0.2029921
399280.0000000    0.2165168
399320.0000000    0.2134266
399360.0000000    0.2211925
399400.0000000    0.2066759
399440.0000000    0.2105760
399480.0000000    0.2163600
399520.0000000    0.2122110
399560.0000000    0.2176347
399600.0000000    0.2226823
399640.0000000    0.2023857
399680.0000000    0.2122385
399720.0000000    0.2155599
399760.0000000    0.2178288
399800.0000000    0.2089281
399840.0000000    0.2098823
399880.0000000    0.2360750
399920.0000000    0.2078571
399960.0000000    0.2100598
400000.0000000    0.2218136
400040.0000000    0.2174107
400080.0000000    0.2336998
400120.0000000    0.2208764
400160.0000000    0.2268968
400200.0000000    0.2227405
400240.0000000    0.2361451
400280.0000000    0.2492346
400320.0000000    0.2474104
400360.0000000    0.2382121
400400.0000000    0.2236526
400440.0000000    0.2559345
400480.0000000    0.2623416
400520.0000000    0.2433297
400560.0000000    0.2467683
400600.0000000    0.2624814
400640.0000000    0.2305939
400680.0000000    0.2226028
400720.0000000    0.2300498
400760.0000000    0.2154943
400800.0000000    0.2147178
400840.0000000    0.2102007
400880.0000000    0.2100665
400920.0000000    0.2054445
400960.0000000    0.2124082
401000.0000000    0.2085029
401040.0000000    0.2116943
401080.0000000    0.2036376
401120.0000000    0.2197048
401160.0000000    0.2253883
401200.0000000    0.2128993
401240.0000000    0.2024526
401280.0000000    0.2172108
401320.0000000    0.2143846
401360.0000000    0.2126352
401400.0000000    0.2101740
401440.0000000    0.2109120
401480.0000000    0.2247121
401520.0000000    0.2056521
401560.0000000    0.1859583
401600.0000000    0.2162984
401640.0000000    0.2077986
401680.0000000    0.1976505
401720.0000000    0.2150080
401760.0000000    0.2147855
401800.0000000    0.2003647
401840.0000000    0.1992253
401880.0000000    0.2018367
401920.0000000    0.2102141
401960.0000000    0.1987534
402000.0000000    0.2035298
402040.0000000    0.2319802
402080.0000000    0.2158246
402120.0000000    0.2145565
402160.0000000    0.2105162
402200.0000000    0.2336871
402240.0000000    0.2309053
402280.0000000    0.2176979
402320.0000000    0.2457550
402360.0000000    0.2318038
402400.0000000    0.2158101
402440.0000000    0.2375340
402480.0000000    0.2463963
402520.0000000    0.2513214
402560.0000000    0.2531347
402600.0000000    0.2557902
402640.0000000    0.2584848
402680.0000000    0.2759168
402720.0000000    0.2721216
402760.0000000    0.2776092
402800.0000000    0.2735547
402840.0000000    0.2367297
402880.0000000    0.2737598
402920.0000000    0.2616035
402960.0000000    0.2407686
403000.0000000    0.2251211
403040.0000000    0.2412581
403080.0000000    0.2458697
403120.0000000    0.2347547
403160.0000000    0.2323564
403200.0000000    0.2262875
403240.0000000    0.2260276
403280.0000000    0.2177155
403320.0000000    0.2213059
403360.0000000    0.2305180
403400.0000000    0.2131518
403440.0000000    0.2192095
403480.0000000    0.2552360
403520.0000000    0.2257339
403560.0000000    0.2226150
403600.0000000    0.2286004
403640.0000000    0.2198015
403680.0000000    0.2112882
403720.0000000    0.2311944
403760.0000000    0.2279039
403800.0000000    0.2492325
403840.0000000    0.2573122
403880.0000000    0.2684353
403920.0000000    0.2367116
403960.0000000    0.2558173
404000.0000000    0.2509745
404040.0000000    0.2405898
404080.0000000    0.2862986
404120.0000000    0.2612368
404160.0000000    0.2564025
404200.0000000    0.2867788
404240.0000000    0.2670605
404280.0000000    0.2746510
404320.0000000    0.2684944
404360.0000000    0.2453887
404400.0000000    0.2494083
404440.0000000    0.2519303
404480.0000000    0.2499017
404520.0000000    0.2452804
404560.0000000    0.2523480
404600.0000000    0.2437425
404640.0000000    0.2544732
404680.0000000    0.2415144
404720.0000000    0.2223257
404760.0000000    0.2310397
404800.0000000    0.2484886
404840.0000000    0.2398217
404880.0000000    0.2620782
404920.0000000    0.2505681
404960.0000000    0.2727071
405000.0000000    0.2686798
405040.0000000    0.2613442
405080.0000000    0.2644877
405120.0000000    0.2705911
405160.0000000    0.2455603
405200.0000000    0.2381593
405240.0000000    0.2368482
405280.0000000    0.2359557
405320.0000000    0.2437283
405360.0000000    0.2451601
405400.0000000    0.2363136
405440.0000000    0.2388484
405480.0000000    0.2603438
405520.0000000    0.2172487
405560.0000000    0.2417782
405600.0000000    0.2410604
405640.0000000    0.2292417
405680.0000000    0.2308936
405720.0000000    0.2284177
405760.0000000    0.2278522
405800.0000000    0.2195538
405840.0000000    0.2226109
405880.0000000    0.2180161
405920.0000000    0.2584244
405960.0000000    0.2401180
406000.0000000    0.2419699
406040.0000000    0.2167441
406080.0000000    0.2296540
406120.0000000    0.2160627
406160.0000000    0.2242609
406200.0000000    0.2109339
406240.0000000    0.2258904
406280.0000000    0.2330327
406320.0000000    0.2386264
406360.0000000    0.2379607
406400.0000000    0.2621806
406440.0000000    0.2657066
406480.0000000    0.2994337
406520.0000000    0.2564523
406560.0000000    0.2597541
406600.0000000    0.2508797
406640.0000000    0.2572137
406680.0000000    0.2439329
406720.0000000    0.2548415
406760.0000000    0.2377065
406800.0000000    0.2479064
406840.0000000    0.2273797
406880.0000000    0.2621720
406920.0000000    0.2676647
406960.0000000    0.2759564
407000.0000000    0.2713193
407040.0000000    0.2475802
407080.0000000    0.2434797
407120.0000000    0.2630295
407160.0000000    0.2615545
407200.0000000    0.2742196
407240.0000000    0.2453947
407280.0000000    0.2443171
407320.0000000    0.2595655
407360.0000000    0.2584913
407400.0000000    0.2560946
407440.0000000    0.2318269
407480.0000000    0.2390971
407520.0000000    0.2438706
407560.0000000    0.2468638
407600.0000000    0.2598399
407640.0000000    0.2565138
407680.0000000    0.2400038
407720.0000000    0.2599311
407760.0000000    0.2448460
407800.0000000    0.2619302
407840.0000000    0.2414784
407880.0000000    0.2630957
407920.0000000    0.2470504
407960.0000000    0.2478655
408000.0000000    0.2534745
408040.0000000    0.2526518
408080.0000000    0.2684971
408120.0000000    0.2624813
408160.0000000    0.2918044
408200.0000000    0.2616428
408240.0000000    0.2700073
408280.0000000    0.2529428
408320.0000000    0.2578322
408360.0000000    0.2507526
408400.0000000    0.2605769
408440.0000000    0.2675701
408480.0000000    0.2429340
408520.0000000    0.2459711
408560.0000000    0.2420784
408600.0000000    0.2045100
408640.0000000    0.2467660
408680.0000000    0.2500664
408720.0000000    0.2555546
408760.0000000    0.2308486
408800.0000000    0.2568060
408840.0000000    0.2332138
408880.0000000    0.2348933
408920.0000000    0.2129228
408960.0000000    0.2268524
409000.0000000    0.2241375
409040.0000000    0.2360645
409080.0000000    0.2700019
409120.0000000    0.2531415
409160.0000000    0.2403284
409200.0000000    0.2482627
409240.0000000    0.2510665
409280.0000000    0.2356452
409320.0000000    0.2307881
409360.0000000    0.2480774
409400.0000000    0.2335733
409440.0000000    0.2463877
409480.0000000    0.2547108
409520.0000000    0.2371332
409560.0000000    0.2332342
409600.0000000    0.2161232
409640.0000000    0.1880324
409680.0000000    0.2310155
409720.0000000    0.2411980
409760.0000000    0.2468179
409800.0000000    0.2363784
409840.0000000    0.2279016
409880.0000000    0.2330974
409920.0000000    0.2202772
409960.0000000    0.2366464
410000.0000000    0.2319354
410040.0000000    0.2389985
410080.0000000    0.2165318
410120.0000000    0.2241419
410160.0000000    0.2326105
410200.0000000    0.2466325
410240.0000000    0.2479566
410280.0000000    0.2433552
410320.0000000    0.2557204
410360.0000000    0.2359504
410400.0000000    0.2310097
410440.0000000    0.2202162
410480.0000000    0.2245851
410520.0000000    0.2248836
410560.0000000    0.2206727
410600.0000000    0.2253567
410640.0000000    0.2044904
410680.0000000    0.2361959
410720.0000000    0.2251389
410760.0000000    0.2410750
410800.0000000    0.2305883
410840.0000000    0.2369277
410880.0000000    0.2325436
410920.0000000    0.2245036
410960.0000000    0.2277535
411000.0000000    0.1973223
411040.0000000    0.2129873
411080.0000000    0.2131241
411120.0000000    0.1934618
411160.0000000    0.2167413
411200.0000000    0.2151145
411240.0000000    0.2368082
411280.0000000    0.2465263
411320.0000000    0.2229534
411360.0000000    0.2518840
411400.0000000    0.2508436
411440.0000000    0.2213997
411480.0000000    0.2314976
411520.0000000    0.2367143
411560.0000000    0.2471108
411600.0000000    0.2466472
411640.0000000    0.2444664
411680.0000000    0.2276984
411720.0000000    0.2240129
411760.0000000    0.2277024
411800.0000000    0.2166015
411840.0000000    0.2298592
411880.0000000    0.2511830
411920.0000000    0.2317224
411960.0000000    0.2361774
412000.0000000    0.2289598
412040.0000000    0.2297568
412080.0000000    0.2357912
412120.0000000    0.2357177
412160.0000000    0.2246933
412200.0000000    0.2343959
412240.0000000    0.2503357
412280.0000000    0.2488734
412320.0000000    0.2436365
412360.0000000    0.2458995
412400.0000000    0.2502847
412440.0000000    0.2295196
412480.0000000    0.2280277
412520.0000000    0.2294360
412560.0000000    0.2381630
412600.0000000    0.2326822
412640.0000000    0.2140632
412680.0000000    0.2296453
412720.0000000    0.2318828
412760.0000000    0.2400436
412800.0000000    0.2284861
412840.0000000    0.2133425
412880.0000000    0.2249164
412920.0000000    0.2434993
412960.0000000    0.2388476
413000.0000000    0.2598417
413040.0000000    0.2514969
413080.0000000    0.2475419
413120.0000000    0.2601601
413160.0000000    0.2704470
413200.0000000    0.2459686
413240.0000000    0.2479419
413280.0000000    0.2584644
413320.0000000    0.2818752
413360.0000000    0.2839501
413400.0000000    0.2622786
413440.0000000    0.2639117
413480.0000000    0.2406351
413520.0000000    0.2553609
413560.0000000    0.2503716
413600.0000000    0.2397536
413640.0000000    0.2445223
413680.0000000    0.2566417
413720.0000000    0.2442088
413760.0000000    0.2308913
413800.0000000    0.2354129
413840.0000000    0.2454970
413880.0000000    0.2287042
413920.0000000    0.2362251
413960.0000000    0.2361611
414000.0000000    0.2204879
414040.0000000    0.2197577
414080.0000000    0.2159599
414120.0000000    0.2131963
414160.0000000    0.2019707
414200.0000000    0.2083250
414240.0000000    0.2106152
414280.0000000    0.1995046
414320.0000000    0.1898020
414360.0000000    0.2068570
414400.0000000    0.2126706
414440.0000000    0.2122001
414480.0000000    0.2080413
414520.0000000    0.2406866
414560.0000000    0.2355678
414600.0000000    0.2323567
414640.0000000    0.2399221
414680.0000000    0.2519677
414720.0000000    0.2430673
414760.0000000    0.2249417
414800.0000000    0.2283135
414840.0000000    0.2079913
414880.0000000    0.2393080
414920.0000000    0.2349250
414960.0000000    0.2644763
415000.0000000    0.2269861
415040.0000000    0.2311862
415080.0000000    0.2168029
415120.0000000    0.2016221
415160.0000000    0.2151890
415200.0000000    0.2085176
415240.0000000    0.2047608
415280.0000000    0.2128119
415320.0000000    0.2284452
415360.0000000    0.2252984
415400.0000000    0.2111505
415440.0000000    0.2195256
415480.0000000    0.2153955
415520.0000000    0.2276521
415560.0000000    0.2367110
415600.0000000    0.2221119
415640.0000000    0.2444639
415680.0000000    0.2477010
415720.0000000    0.2415299
415760.0000000    0.2522460
415800.0000000    0.2485017
415840.0000000    0.2620855
415880.0000000    0.2437250
415920.0000000    0.2293840
415960.0000000    0.2240046
416000.0000000    0.2326494
416040.0000000    0.2367720
416080.0000000    0.2457918
416120.0000000    0.2524901
416160.0000000    0.2470691
416200.0000000    0.2310803
416240.0000000    0.2123655
416280.0000000    0.2277294
416320.0000000    0.2182110
416360.0000000    0.2337220
416400.0000000    0.2378661
416440.0000000    0.2171212
416480.0000000    0.2333326
416520.0000000    0.2249255
416560.0000000    0.2413619
416600.0000000    0.2281982
416640.0000000    0.2314491
416680.0000000    0.2419106
416720.0000000    0.2333963
416760.0000000    0.2302233
416800.0000000    0.2334425
416840.0000000    0.2221385
416880.0000000    0.2319082
416920.0000000    0.2548502
416960.0000000    0.2290047
417000.0000000    0.2412763
417040.0000000    0.2224988
417080.0000000    0.2383813
417120.0000000    0.2464748
417160.0000000    0.2546820
417200.0000000    0.2396689
417240.0000000    0.2185720
417280.0000000    0.2358626
417320.0000000    0.2311021
417360.0000000    0.2392963
417400.0000000    0.2379221
417440.0000000    0.2457877
417480.0000000    0.2393031
417520.0000000    0.2533489
417560.0000000    0.2567815
417600.0000000    0.2396193
417640.0000000    0.2457461
417680.0000000    0.2528346
417720.0000000    0.2591020
417760.0000000    0.2352094
417800.0000000    0.2427749
417840.0000000    0.2571713
417880.0000000    0.2291088
417920.0000000    0.2445458
417960.0000000    0.2390177
418000.0000000    0.2410229
418040.0000000    0.2287584
418080.0000000    0.2358690
418120.0000000    0.2557199
418160.0000000    0.2570828
418200.0000000    0.2417097
418240.0000000    0.2051851
418280.0000000    0.2255441
418320.0000000    0.2166693
418360.0000000    0.2178989
418400.0000000    0.2236467
418440.0000000    0.2179534
418480.0000000    0.2357696
418520.0000000    0.2171232
418560.0000000    0.2196725
418600.0000000    0.2124843
418640.0000000    0.2211995
418680.0000000    0.2061884
418720.0000000    0.2147116
418760.0000000    0.2162147
418800.0000000    0.2064516
418840.0000000    0.2205431
418880.0000000    0.2253017
418920.0000000    0.2202967
418960.0000000    0.2365479
419000.0000000    0.2105082
419040.0000000    0.2658136
419080.0000000    0.2452541
419120.0000000    0.2348995
419160.0000000    0.2293830
419200.0000000    0.2208805
419240.0000000    0.2291033
419280.0000000    0.2126919
419320.0000000    0.2145705
419360.0000000    0.2144683
419400.0000000    0.2356183
419440.0000000    0.2173547
419480.0000000    0.2421309
419520.0000000    0.2355137
419560.0000000    0.2226740
419600.0000000    0.2680530
419640.0000000    0.2415269
419680.0000000    0.2407666
419720.0000000    0.2247536
419760.0000000    0.2281180
419800.0000000    0.2344315
419840.0000000    0.2342960
419880.0000000    0.2387492
419920.0000000    0.2134538
419960.0000000    0.2239736
420000.0000000    0.2329112
420040.0000000    0.2393664
420080.0000000    0.2323732
420120.0000000    0.2148055
420160.0000000    0.2156835
420200.0000000    0.2393068
420240.0000000    0.2174510
420280.0000000    0.2405115
420320.0000000    0.2393099
420360.0000000    0.2247087
420400.0000000    0.2266549
420440.0000000    0.2378251
420480.0000000    0.2415113
420520.0000000    0.2335097
420560.0000000    0.2297812
420600.0000000    0.2363380
420640.0000000    0.2349018
420680.0000000    0.2316018
420720.0000000    0.2280224
420760.0000000    0.2500500
420800.0000000    0.2453969
420840.0000000    0.2364139
420880.0000000    0.2115717
420920.0000000    0.2195517
420960.0000000    0.2458217
421000.0000000    0.2362184
421040.0000000    0.2437769
421080.0000000    0.2239773
421120.0000000    0.2589289
421160.0000000    0.2480283
421200.0000000    0.2438389
421240.0000000    0.2471215
421280.0000000    0.2284758
421320.0000000    0.2102983
421360.0000000    0.2259866
421400.0000000    0.2126195
421440.0000000    0.2227404
421480.0000000    0.2269354
421520.0000000    0.2046654
421560.0000000    0.2346915
421600.0000000    0.2350211
421640.0000000    0.2326752
421680.0000000    0.2615137
421720.0000000    0.2331140
421760.0000000    0.2320213
421800.0000000    0.2475089
421840.0000000    0.2361148
421880.0000000    0.2625307
421920.0000000    0.2378980
421960.0000000    0.2374574
422000.0000000    0.2300273
422040.0000000    0.2492779
422080.0000000    0.2333040
422120.0000000    0.2518800
422160.0000000    0.2315894
422200.0000000    0.2276421
422240.0000000    0.2572886
422280.0000000    0.2734124
422320.0000000    0.2550645
422360.0000000    0.2630383
422400.0000000    0.2616335
422440.0000000    0.2453717
422480.0000000    0.2304714
422520.0000000    0.2306443
422560.0000000    0.2335534
422600.0000000    0.2571937
422640.0000000    0.2479718
422680.0000000    0.2341620
422720.0000000    0.2298091
422760.0000000    0.2282928
422800.0000000    0.2239951
422840.0000000    0.2303527
422880.0000000    0.2555605
422920.0000000    0.2457897
422960.0000000    0.2452154
423000.0000000    0.2280803
423040.0000000    0.2358254
423080.0000000    0.2392137
423120.0000000    0.2251276
423160.0000000    0.2332358
423200.0000000    0.2128809
423240.0000000    0.2272265
423280.0000000    0.2176698
423320.0000000    0.2366765
423360.0000000    0.2636352
423400.0000000    0.2479563
423440.0000000    0.2493685
423480.0000000    0.2411196
423520.0000000    0.2316588
423560.0000000    0.2236996
423600.0000000    0.2428842
423640.0000000    0.2500488
423680.0000000    0.2403824
423720.0000000    0.2243682
423760.0000000    0.2382998
423800.0000000    0.2630846
423840.0000000    0.2594164
423880.0000000    0.2360859
423920.0000000    0.2439563
423960.0000000    0.2326136
424000.0000000    0.2365939
424040.0000000    0.2552817
424080.0000000    0.2472484
424120.0000000    0.2355917
424160.0000000    0.2337927
424200.0000000    0.2470522
424240.0000000    0.2264810
424280.0000000    0.2271099
424320.0000000    0.2327983
424360.0000000    0.2251194
424400.0000000    0.2384321
424440.0000000    0.2356974
424480.0000000    0.2277123
424520.0000000    0.2375030
424560.0000000    0.2118365
424600.0000000    0.2191923
424640.0000000    0.2383815
424680.0000000    0.2239698
424720.0000000    0.2383958
424760.0000000    0.2133386
424800.0000000    0.2032796
424840.0000000    0.2153576
424880.0000000    0.2440889
424920.0000000    0.2476564
424960.0000000    0.2320469
425000.0000000    0.2625055
425040.0000000    0.2626433
425080.0000000    0.2439545
425120.0000000    0.2433731
425160.0000000    0.2474371
425200.0000000    0.2484576
425240.0000000    0.2309610
425280.0000000    0.2215725
425320.0000000    0.2428289
425360.0000000    0.2311753
425400.0000000    0.2141681
425440.0000000    0.2084452
425480.0000000    0.2009366
425520.0000000    0.2159278
425560.0000000    0.2277049
425600.0000000    0.2224195
425640.0000000    0.2423230
425680.0000000    0.2483473
425720.0000000    0.2684403
425760.0000000    0.2435827
425800.0000000    0.2585494
425840.0000000    0.2650977
425880.0000000    0.2413553
425920.0000000    0.2487884
425960.0000000    0.2644502
426000.0000000    0.2440437
426040.0000000    0.2562131
426080.0000000    0.2511816
426120.0000000    0.2370302
426160.0000000    0.2309129
426200.0000000    0.2441933
426240.0000000    0.2384283
426280.0000000    0.2653415
426320.0000000    0.2536963
426360.0000000    0.2504384
426400.0000000    0.2662574
426440.0000000    0.2571683
426480.0000000    0.2661242
426520.0000000    0.2554716
426560.0000000    0.2712712
426600.0000000    0.2680901
426640.0000000    0.2733847
426680.0000000    0.2652987
426720.0000000    0.2923614
426760.0000000    0.2906536
426800.0000000    0.2713562
426840.0000000    0.2836113
426880.0000000    0.2613742
426920.0000000    0.2850670
426960.0000000    0.2499881
427000.0000000    0.2830220
427040.0000000    0.2460715
427080.0000000    0.2692451
427120.0000000    0.2561066
427160.0000000    0.2659703
427200.0000000    0.2814308
427240.0000000    0.2635323
427280.0000000    0.2795904
427320.0000000    0.2534558
427360.0000000    0.2551678
427400.0000000    0.2453717
427440.0000000    0.2536229
427480.0000000    0.2380187
427520.0000000    0.2412480
427560.0000000    0.2417262
427600.0000000    0.2413108
427640.0000000    0.2740830
427680.0000000    0.2491881
427720.0000000    0.2443121
427760.0000000    0.2384120
427800.0000000    0.2559153
427840.0000000    0.2418444
427880.0000000    0.2685030
427920.0000000    0.2645393
427960.0000000    0.2610124
428000.0000000    0.2576665
428040.0000000    0.2756627
428080.0000000    0.2552102
428120.0000000    0.2397301
428160.0000000    0.2419739
428200.0000000    0.2318068
428240.0000000    0.2277145
428280.0000000    0.2409409
428320.0000000    0.2426607
428360.0000000    0.2253835
428400.0000000    0.2204817
428440.0000000    0.2284029
428480.0000000    0.2228081
428520.0000000    0.2295595
428560.0000000    0.2125657
428600.0000000    0.2397759
428640.0000000    0.2687240
428680.0000000    0.2644912
428720.0000000    0.2561259
428760.0000000    0.2362683
428800.0000000    0.2272815
428840.0000000    0.2208429
428880.0000000    0.2382749
428920.0000000    0.2575921
428960.0000000    0.2481919
429000.0000000    0.2719300
429040.0000000    0.2630377
429080.0000000    0.2616972
429120.0000000    0.2518956
429160.0000000    0.2291416
429200.0000000    0.2431789
429240.0000000    0.2375660
429280.0000000    0.2527486
429320.0000000    0.2362877
429360.0000000    0.2224369
429400.0000000    0.2346644
429440.0000000    0.2293073
429480.0000000    0.2335473
429520.0000000    0.2325181
429560.0000000    0.2297928
429600.0000000    0.2334271
429640.0000000    0.2310798
429680.0000000    0.2261922
429720.0000000    0.2162813
429760.0000000    0.2284902
429800.0000000    0.2280573
429840.0000000    0.2304335
429880.0000000    0.2251582
429920.0000000    0.2240149
429960.0000000    0.2086899
430000.0000000    0.2289106
430040.0000000    0.2219856
430080.0000000    0.2416285
430120.0000000    0.2513581
430160.0000000    0.2358162
430200.0000000    0.2290606
430240.0000000    0.2246367
430280.0000000    0.2350966
430320.0000000    0.2453838
430360.0000000    0.2481008
430400.0000000    0.2268413
430440.0000000    0.2153677
430480.0000000    0.2339969
430520.0000000    0.2443880
430560.0000000    0.2429203
430600.0000000    0.2452767
430640.0000000    0.2258213
430680.0000000    0.2290934
430720.0000000    0.2359353
430760.0000000    0.2395792
430800.0000000    0.2139861
430840.0000000    0.2395405
430880.0000000    0.2271582
430920.0000000    0.2440310
430960.0000000    0.2454501
431000.0000000    0.2544291
431040.0000000    0.2509931
431080.0000000    0.2287789
431120.0000000    0.2222617
431160.0000000    0.2477685
431200.0000000    0.2589344
431240.0000000    0.2246281
431280.0000000    0.2327614
431320.0000000    0.2206171
431360.0000000    0.2207582
431400.0000000    0.2150894
431440.0000000    0.1941717
431480.0000000    0.2150916
431520.0000000    0.2230552
431560.0000000    0.2366120
431600.0000000    0.1968160
431640.0000000    0.2135226
431680.0000000    0.2022437
431720.0000000    0.2045958
431760.0000000    0.2145390
431800.0000000    0.1939472
431840.0000000    0.2030657
431880.0000000    0.1998698
431920.0000000    0.1949412
431960.0000000    0.2129119
432000.0000000    0.1981126
432040.0000000    0.1975056
432080.0000000    0.2125044
432120.0000000    0.1968326
432160.0000000    0.1937909
432200.0000000    0.1988578
432240.0000000    0.1927371
432280.0000000    0.2257093
432320.0000000    0.2120308
432360.0000000    0.2172865
432400.0000000    0.2114329
432440.0000000    0.2006008
432480.0000000    0.2064593
432520.0000000    0.2069926
432560.0000000    0.2162063
432600.0000000    0.2014133
432640.0000000    0.2199576
432680.0000000    0.1935302
432720.0000000    0.1968742
432760.0000000    0.1999400
432800.0000000    0.1995232
432840.0000000    0.2045327
432880.0000000    0.2245639
432920.0000000    0.2108457
432960.0000000    0.2013105
433000.0000000    0.1957484
433040.0000000    0.2285003
433080.0000000    0.2281592
433120.0000000    0.2108450
433160.0000000    0.1956182
433200.0000000    0.2090770
433240.0000000    0.2055741
433280.0000000    0.2205859
433320.0000000    0.1955346
433360.0000000    0.1866056
433400.0000000    0.2122086
433440.0000000    0.1979212
433480.0000000    0.2040097
433520.0000000    0.2150891
433560.0000000    0.2036648
433600.0000000    0.2147354
433640.0000000    0.2065797
433680.0000000    0.2191982
433720.0000000    0.2168160
433760.0000000    0.2049879
433800.0000000    0.2075305
433840.0000000    0.2228736
433880.0000000    0.2201489
433920.0000000    0.2116914
433960.0000000    0.2279032
434000.0000000    0.2088780
434040.0000000    0.2151816
434080.0000000    0.2401344
434120.0000000    0.2259101
434160.0000000    0.2137239
434200.0000000    0.2087176
434240.0000000    0.2209466
434280.0000000    0.2196991
434320.0000000    0.2275281
434360.0000000    0.2173437
434400.0000000    0.1998289
434440.0000000    0.2048751
434480.0000000    0.2143914
434520.0000000    0.2236754
434560.0000000    0.2258276
434600.0000000    0.2291460
434640.0000000    0.2211530
434680.0000000    0.2246051
434720.0000000    0.2181931
434760.0000000    0.2350931
434800.0000000    0.2355628
434840.0000000    0.2267701
434880.0000000    0.2359847
434920.0000000    0.2270661
434960.0000000    0.2081591
435000.0000000    0.2520823
435040.0000000    0.2651438
435080.0000000    0.2579424
435120.0000000    0.2652287
435160.0000000    0.2551031
435200.0000000    0.2472007
435240.0000000    0.2285250
435280.0000000    0.2225956
435320.0000000    0.2119598
435360.0000000    0.2199283
435400.0000000    0.2240164
435440.0000000    0.2289678
435480.0000000    0.2257705
435520.0000000    0.2253955
435560.0000000    0.2417094
435600.0000000    0.2311643
435640.0000000    0.2174559
435680.0000000    0.2192463
435720.0000000    0.2345451
435760.0000000    0.2262845
435800.0000000    0.2347012
435840.0000000    0.2259054
435880.0000000    0.2057132
435920.0000000    0.2193076
435960.0000000    0.2112035
436000.0000000    0.2151917
436040.0000000    0.2057195
436080.0000000    0.2270843
436120.0000000    0.2192332
436160.0000000    0.2207705
436200.0000000    0.2346450
436240.0000000    0.2373417
436280.0000000    0.2300110
436320.0000000    0.2279090
436360.0000000    0.2122036
436400.0000000    0.2248120
436440.0000000    0.2194920
436480.0000000    0.2098802
436520.0000000    0.2037252
436560.0000000    0.2274843
436600.0000000    0.2123013
436640.0000000    0.2145113
436680.0000000    0.2257860
436720.0000000    0.2258579
436760.0000000    0.2057899
436800.0000000    0.2032613
436840.0000000    0.2153876
436880.0000000    0.2197582
436920.0000000    0.2125641
436960.0000000    0.2094676
437000.0000000    0.2111518
437040.0000000    0.2225698
437080.0000000    0.1997937
437120.0000000    0.2034436
437160.0000000    0.2118930
437200.0000000    0.2037436
437240.0000000    0.2145930
437280.0000000    0.2227915
437320.0000000    0.2233259
437360.0000000    0.2146686
437400.0000000    0.2115514
437440.0000000    0.2162092
437480.0000000    0.2257458
437520.0000000    0.2201215
437560.0000000    0.2168313
437600.0000000    0.2163820
437640.0000000    0.2210824
437680.0000000    0.2241475
437720.0000000    0.2271397
437760.0000000    0.2283911
437800.0000000    0.2222484
437840.0000000    0.2225237
437880.0000000    0.2304228
437920.0000000    0.2132541
437960.0000000    0.2172305
438000.0000000    0.2234946
438040.0000000    0.2252790
438080.0000000    0.2180203
438120.0000000    0.2354328
438160.0000000    0.2455515
438200.0000000    0.2340346
438240.0000000    0.2327820
438280.0000000    0.2414869
438320.0000000    0.2352024
438360.0000000    0.2458168
438400.0000000    0.2320593
438440.0000000    0.2440869
438480.0000000    0.2352874
438520.0000000    0.2363763
438560.0000000    0.2357824
438600.0000000    0.2369577
438640.0000000    0.2215824
438680.0000000    0.2557491
438720.0000000    0.2476204
438760.0000000    0.2458300
438800.0000000    0.2303724
438840.0000000    0.2425562
438880.0000000    0.2372445
438920.0000000    0.2123868
438960.0000000    0.2312428
439000.0000000    0.2247366
439040.0000000    0.2366094
439080.0000000    0.2333294
439120.0000000    0.2419498
439160.0000000    0.2575403
439200.0000000    0.2418534
439240.0000000    0.2392875
439280.0000000    0.2610237
439320.0000000    0.2632829
439360.0000000    0.2454132
439400.0000000    0.2302010
439440.0000000    0.2398201
439480.0000000    0.2555778
439520.0000000    0.2198510
439560.0000000    0.2421859
439600.0000000    0.2504953
439640.0000000    0.2533687
439680.0000000    0.2471732
439720.0000000    0.2624204
439760.0000000    0.2560889
439800.0000000    0.2516910
439840.0000000    0.2466705
439880.0000000    0.2603706
439920.0000000    0.2332860
439960.0000000    0.2660351
440000.0000000    0.2693507
440040.0000000    0.2551650
440080.0000000    0.2735375
440120.0000000    0.2587755
440160.0000000    0.2383388
440200.0000000    0.2422795
440240.0000000    0.2530605
440280.0000000    0.2705414
440320.0000000    0.2222953
440360.0000000    0.2545876
440400.0000000    0.2503807
440440.0000000    0.2659244
440480.0000000    0.2360190
440520.0000000    0.2272832
440560.0000000    0.2601711
440600.0000000    0.2358884
440640.0000000    0.2473919
440680.0000000    0.2400846
440720.0000000    0.2421637
440760.0000000    0.2329239
440800.0000000    0.2231376
440840.0000000    0.2135570
440880.0000000    0.2155961
440920.0000000    0.2116379
440960.0000000    0.2456359
441000.0000000    0.2266257
441040.0000000    0.2467462
441080.0000000    0.2197931
441120.0000000    0.2282385
441160.0000000    0.2333981
441200.0000000    0.2372629
441240.0000000    0.2355970
441280.0000000    0.2533974
441320.0000000    0.2454894
441360.0000000    0.2469232
441400.0000000    0.2310134
441440.0000000    0.2295122
441480.0000000    0.2224257
441520.0000000    0.2370941
441560.0000000    0.2374541
441600.0000000    0.2197957
441640.0000000    0.2331090
441680.0000000    0.2273994
441720.0000000    0.2351959
441760.0000000    0.2323606
441800.0000000    0.2408294
441840.0000000    0.2310286
441880.0000000    0.2481679
441920.0000000    0.2459501
441960.0000000    0.2537762
442000.0000000    0.2597933
442040.0000000    0.2537592
442080.0000000    0.2527372
442120.0000000    0.2377714
442160.0000000    0.2486173
442200.0000000    0.2241740
442240.0000000    0.2607085
442280.0000000    0.2581823
442320.0000000    0.2561318
442360.0000000    0.2507571
442400.0000000    0.2511224
442440.0000000    0.2441960
442480.0000000    0.2591434
442520.0000000    0.2365010
442560.0000000    0.2177700
442600.0000000    0.2535074
442640.0000000    0.2308180
442680.0000000    0.2165878
442720.0000000    0.2107018
442760.0000000    0.2197403
442800.0000000    0.2120353
442840.0000000    0.2132594
442880.0000000    0.2094694
442920.0000000    0.2203648
442960.0000000    0.2151157
443000.0000000    0.2131488
443040.0000000    0.2087597
443080.0000000    0.2057086
443120.0000000    0.1947739
443160.0000000    0.1995897
443200.0000000    0.1957776
443240.0000000    0.1943562
443280.0000000    0.2296569
443320.0000000    0.2132443
443360.0000000    0.2097143
443400.0000000    0.2305219
443440.0000000    0.2320828
443480.0000000    0.2184262
443520.0000000    0.2137673
443560.0000000    0.2209503
443600.0000000    0.2296999
443640.0000000    0.2388458
443680.0000000    0.2206782
443720.0000000    0.2455305
443760.0000000    0.2200560
443800.0000000    0.2300928
443840.0000000    0.2262581
443880.0000000    0.2571827
443920.0000000    0.2572065
443960.0000000    0.2694152
444000.0000000    0.2610109
444040.0000000    0.2560685
444080.0000000    0.2502739
444120.0000000    0.2622199
444160.0000000    0.2558497
444200.0000000    0.2456054
444240.0000000    0.2496218
444280.0000000    0.2431296
444320.0000000    0.2446309
444360.0000000    0.2430417
444400.0000000    0.2348643
444440.0000000    0.2602147
444480.0000000    0.2373525
444520.0000000    0.2427246
444560.0000000    0.2426821
444600.0000000    0.2383982
444640.0000000    0.2533779
444680.0000000    0.2489774
444720.0000000    0.2493302
444760.0000000    0.2471226
444800.0000000    0.2441736
444840.0000000    0.2317958
444880.0000000    0.2597078
444920.0000000    0.2437325
444960.0000000    0.2458042
445000.0000000    0.2156065
445040.0000000    0.2310463
445080.0000000    0.2141175
445120.0000000    0.2332701
445160.0000000    0.2372296
445200.0000000    0.2198024
445240.0000000    0.2282321
445280.0000000    0.2256640
445320.0000000    0.2174770
445360.0000000    0.2211795
445400.0000000    0.2254824
445440.0000000    0.2175640
445480.0000000    0.2362025
445520.0000000    0.2305647
445560.0000000    0.2426479
445600.0000000    0.2271480
445640.0000000    0.2308486
445680.0000000    0.2312198
445720.0000000    0.2285706
445760.0000000    0.2138184
445800.0000000    0.2090553
445840.0000000    0.2210931
445880.0000000    0.2160627
445920.0000000    0.2306232
445960.0000000    0.2225783
446000.0000000    0.2222668
446040.0000000    0.2290514
446080.0000000    0.2241394
446120.0000000    0.2334719
446160.0000000    0.2383236
446200.0000000    0.2723932
446240.0000000    0.2537897
446280.0000000    0.2444354
446320.0000000    0.2348614
446360.0000000    0.2755836
446400.0000000    0.2334669
446440.0000000    0.2328801
446480.0000000    0.2237282
446520.0000000    0.2528954
446560.0000000    0.2338621
446600.0000000    0.2178982
446640.0000000    0.2147238
446680.0000000    0.2440938
446720.0000000    0.2475399
446760.0000000    0.2153851
446800.0000000    0.2469508
446840.0000000    0.2627219
446880.0000000    0.2337736
446920.0000000    0.2266803
446960.0000000    0.2318404
447000.0000000    0.2488734
447040.0000000    0.2380223
447080.0000000    0.2318110
447120.0000000    0.2269849
447160.0000000    0.2354386
447200.0000000    0.2300957
447240.0000000    0.2345911
447280.0000000    0.2320846
447320.0000000    0.2417143
447360.0000000    0.2235209
447400.0000000    0.2473448
447440.0000000    0.2554398
447480.0000000    0.2400006
447520.0000000    0.2305549
447560.0000000    0.2487984
447600.0000000    0.2328662
447640.0000000    0.2274987
447680.0000000    0.2445232
447720.0000000    0.2326210
447760.0000000    0.2326193
447800.0000000    0.2353256
447840.0000000    0.2497020
447880.0000000    0.2254494
447920.0000000    0.2724540
447960.0000000    0.2389551
448000.0000000    0.2380309
448040.0000000    0.2440333
448080.0000000    0.2387149
448120.0000000    0.2495186
448160.0000000    0.2616150
448200.0000000    0.2453661
448240.0000000    0.2378131
448280.0000000    0.2488456
448320.0000000    0.2822579
448360.0000000    0.2707765
448400.0000000    0.2758579
448440.0000000    0.2654206
448480.0000000    0.2764768
448520.0000000    0.2677085
448560.0000000    0.2517463
448600.0000000    0.2219646
448640.0000000    0.2605790
448680.0000000    0.2712890
448720.0000000    0.2483310
448760.0000000    0.2511573
448800.0000000    0.2546232
448840.0000000    0.2694706
448880.0000000    0.2609656
448920.0000000    0.2616208
448960.0000000    0.2406978
449000.0000000    0.2527701
449040.0000000    0.2339204
449080.0000000    0.2505678
449120.0000000    0.2352297
449160.0000000    0.2198285
449200.0000000    0.2257904
449240.0000000    0.2363109
449280.0000000    0.2289162
449320.0000000    0.2379329
449360.0000000    0.2235249
449400.0000000    0.2415024
449440.0000000    0.2087737
449480.0000000    0.2317351
449520.0000000    0.2194633
449560.0000000    0.2369448
449600.0000000    0.2487321
449640.0000000    0.2402864
449680.0000000    0.2701839
449720.0000000    0.2388273
449760.0000000    0.2503090
449800.0000000    0.2437679
449840.0000000    0.2504089
449880.0000000    0.2348609
449920.0000000    0.2373800
449960.0000000    0.2588654
450000.0000000    0.2475749
450040.0000000    0.2287264
450080.0000000    0.2772334
450120.0000000    0.2914016
450160.0000000    0.2310342
450200.0000000    0.2422230
450240.0000000    0.2345210
450280.0000000    0.2392868
450320.0000000    0.2531796
450360.0000000    0.2186389
450400.0000000    0.2384272
450440.0000000    0.2357999
450480.0000000    0.2383331
450520.0000000    0.2393033
450560.0000000    0.2448650
450600.0000000    0.2335908
450640.0000000    0.2472784
450680.0000000    0.2370215
450720.0000000    0.2399444
450760.0000000    0.2251420
450800.0000000    0.2283720
450840.0000000    0.2276369
450880.0000000    0.2650093
450920.0000000    0.2389947
450960.0000000    0.2424966
451000.0000000    0.2381597
451040.0000000    0.2418070
451080.0000000    0.2568025
451120.0000000    0.2313778
451160.0000000    0.2446598
451200.0000000    0.2435414
451240.0000000    0.2386216
451280.0000000    0.2128803
451320.0000000    0.2217726
451360.0000000    0.2127093
451400.0000000    0.2165117
451440.0000000    0.2389663
451480.0000000    0.2475031
451520.0000000    0.2367115
451560.0000000    0.2436580
451600.0000000    0.2196618
451640.0000000    0.2346973
451680.0000000    0.2372238
451720.0000000    0.2299339
451760.0000000    0.2488271
451800.0000000    0.2530501
451840.0000000    0.2540461
451880.0000000    0.2561365
451920.0000000    0.2661855
451960.0000000    0.2601387
452000.0000000    0.2487843
452040.0000000    0.2368899
452080.0000000    0.2475268
452120.0000000    0.2494221
452160.0000000    0.2420222
452200.0000000    0.2389451
452240.0000000    0.2303691
452280.0000000    0.2093935
452320.0000000    0.2256971
452360.0000000    0.2083839
452400.0000000    0.2437462
452440.0000000    0.2411393
452480.0000000    0.2263809
452520.0000000    0.2230027
452560.0000000    0.2287098
452600.0000000    0.2284459
452640.0000000    0.2467335
452680.0000000    0.2652976
452720.0000000    0.2469136
452760.0000000    0.2402350
452800.0000000    0.2158141
452840.0000000    0.2134869
452880.0000000    0.2302077
452920.0000000    0.2312319
452960.0000000    0.2112736
453000.0000000    0.2156056
453040.0000000    0.2232868
453080.0000000    0.2309212
453120.0000000    0.2242841
453160.0000000    0.2203608
453200.0000000    0.2280410
453240.0000000    0.2419938
453280.0000000    0.2189204
453320.0000000    0.2204267
453360.0000000    0.2327747
453400.0000000    0.2330981
453440.0000000    0.2259843
453480.0000000    0.2179848
453520.0000000    0.2372737
453560.0000000    0.2209919
453600.0000000    0.2315144
453640.0000000    0.2296823
453680.0000000    0.2130977
453720.0000000    0.2403324
453760.0000000    0.2520955
453800.0000000    0.2575022
453840.0000000    0.2617202
453880.0000000    0.2277668
453920.0000000    0.2332673
453960.0000000    0.2268543
454000.0000000    0.2294934
454040.0000000    0.2348537
454080.0000000    0.2595283
454120.0000000    0.2414718
454160.0000000    0.2467753
454200.0000000    0.2519861
454240.0000000    0.2419265
454280.0000000    0.2553155
454320.0000000    0.2531800
454360.0000000    0.2393152
454400.0000000    0.2265849
454440.0000000    0.2213727
454480.0000000    0.2542883
454520.0000000    0.2328608
454560.0000000    0.2392463
454600.0000000    0.2452001
454640.0000000    0.2325918
454680.0000000    0.2250869
454720.0000000    0.2132549
454760.0000000    0.2289301
454800.0000000    0.2341438
454840.0000000    0.2237013
454880.0000000    0.2203684
454920.0000000    0.2141176
454960.0000000    0.2375808
455000.0000000    0.2435057
455040.0000000    0.2413954
455080.0000000    0.2378750
455120.0000000    0.2357239
455160.0000000    0.2157536
455200.0000000    0.2255891
455240.0000000    0.2142963
455280.0000000    0.2202802
455320.0000000    0.2367038
455360.0000000    0.2208707
455400.0000000    0.2174186
455440.0000000    0.2177396
455480.0000000    0.2110912
455520.0000000    0.2117755
455560.0000000    0.2073840
455600.0000000    0.2138507
455640.0000000    0.1867074
455680.0000000    0.2050542
455720.0000000    0.1971848
455760.0000000    0.2150609
455800.0000000    0.2232086
455840.0000000    0.2082697
455880.0000000    0.2182971
455920.0000000    0.2283616
455960.0000000    0.2172279
456000.0000000    0.2331521
456040.0000000    0.2430575
456080.0000000    0.2207152
456120.0000000    0.2166175
456160.0000000    0.2071694
456200.0000000    0.2083540
456240.0000000    0.2137711
456280.0000000    0.2254734
456320.0000000    0.2370958
456360.0000000    0.2548314
456400.0000000    0.2289221
456440.0000000    0.2457276
456480.0000000    0.2391614
456520.0000000    0.2366268
456560.0000000    0.2362841
456600.0000000    0.2534031
456640.0000000    0.2355598
456680.0000000    0.2306386
456720.0000000    0.2499515
456760.0000000    0.2357540
456800.0000000    0.2461068
456840.0000000    0.2454928
456880.0000000    0.2293221
456920.0000000    0.2217035
456960.0000000    0.2257712
457000.0000000    0.2344885
457040.0000000    0.2194713
457080.0000000    0.2160628
457120.0000000    0.2311730
457160.0000000    0.2045783
457200.0000000    0.2144356
457240.0000000    0.2397925
457280.0000000    0.2345884
457320.0000000    0.2356442
457360.0000000    0.2427986
457400.0000000    0.2425291
457440.0000000    0.2282024
457480.0000000    0.2269645
457520.0000000    0.2380105
457560.0000000    0.2576147
457600.0000000    0.2471218
457640.0000000    0.2453485
457680.0000000    0.2453854
457720.0000000    0.2563356
457760.0000000    0.2553229
457800.0000000    0.2466481
457840.0000000    0.2475939
457880.0000000    0.2299003
457920.0000000    0.2258311
457960.0000000    0.2364337
458000.0000000    0.2481181
458040.0000000    0.2365209
458080.0000000    0.2280062
458120.0000000    0.2319085
458160.0000000    0.2158928
458200.0000000    0.2326110
458240.0000000    0.2348734
458280.0000000    0.2329877
458320.0000000    0.2434185
458360.0000000    0.2462664
458400.0000000    0.2256437
458440.0000000    0.2145040
458480.0000000    0.2331134
458520.0000000    0.2341029
458560.0000000    0.2267401
458600.0000000    0.2430156
458640.0000000    0.2434153
458680.0000000    0.2383544
458720.0000000    0.2259486
458760.0000000    0.2173776
458800.0000000    0.2069967
458840.0000000    0.2218553
458880.0000000    0.2258080
458920.0000000    0.2324093
458960.0000000    0.2327205
459000.0000000    0.2295215
459040.0000000    0.2133376
459080.0000000    0.2393757
459120.0000000    0.2304754
459160.0000000    0.1983173
459200.0000000    0.2299580
459240.0000000    0.2240767
459280.0000000    0.2302815
459320.0000000    0.2397475
459360.0000000    0.2408694
459400.0000000    0.2369059
459440.0000000    0.2407136
459480.0000000    0.2152106
459520.0000000    0.2530537
459560.0000000    0.2423325
459600.0000000    0.2626677
459640.0000000    0.2622481
459680.0000000    0.2503665
459720.0000000    0.2146565
459760.0000000    0.2279436
459800.0000000    0.2727930
459840.0000000    0.2495946
459880.0000000    0.2731386
459920.0000000    0.2541885
459960.0000000    0.2548672
460000.0000000    0.2441899
460040.0000000    0.2579248
460080.0000000    0.2352495
460120.0000000    0.2480661
460160.0000000    0.2326719
460200.0000000    0.2458131
460240.0000000    0.2301152
460280.0000000    0.2276830
460320.0000000    0.2279229
460360.0000000    0.2342787
460400.0000000    0.2271324
460440.0000000    0.2340125
460480.0000000    0.2312702
460520.0000000    0.2372774
460560.0000000    0.2519387
460600.0000000    0.2321353
460640.0000000    0.2533827
460680.0000000    0.2361959
460720.0000000    0.2258619
460760.0000000    0.2324498
460800.0000000    0.2266047
460840.0000000    0.2249809
460880.0000000    0.2525974
460920.0000000    0.2168767
460960.0000000    0.2381666
461000.0000000    0.2502531
461040.0000000    0.2522165
461080.0000000    0.2382998
461120.0000000    0.2202034
461160.0000000    0.2225046
461200.0000000    0.2308214
461240.0000000    0.2109055
461280.0000000    0.2148147
461320.0000000    0.2245698
461360.0000000    0.2435796
461400.0000000    0.2338756
461440.0000000    0.2588651
461480.0000000    0.2535027
461520.0000000    0.2701337
461560.0000000    0.2712391
461600.0000000    0.2599276
461640.0000000    0.2637249
461680.0000000    0.2316963
461720.0000000    0.2284246
461760.0000000    0.2118947
461800.0000000    0.2199787
461840.0000000    0.2051111
461880.0000000    0.2107169
461920.0000000    0.2165970
461960.0000000    0.2060858
462000.0000000    0.2074949
462040.0000000    0.1893036
462080.0000000    0.2072467
462120.0000000    0.2291835
462160.0000000    0.2198970
462200.0000000    0.2398101
462240.0000000    0.2010626
462280.0000000    0.2253934
462320.0000000    0.2276381
462360.0000000    0.2166442
462400.0000000    0.2199463
462440.0000000    0.2285293
462480.0000000    0.2233115
462520.0000000    0.2175917
462560.0000000    0.2019758
462600.0000000    0.2142819
462640.0000000    0.1911522
462680.0000000    0.2013508
462720.0000000    0.2289159
462760.0000000    0.2184769
462800.0000000    0.2220516
462840.0000000    0.2292667
462880.0000000    0.2248105
462920.0000000    0.2222238
462960.0000000    0.2175102
463000.0000000    0.2410561
463040.0000000    0.2243289
463080.0000000    0.2341085
463120.0000000    0.2320651
463160.0000000    0.2380497
463200.0000000    0.2309744
463240.0000000    0.2301605
463280.0000000    0.2105185
463320.0000000    0.2465666
463360.0000000    0.2469378
463400.0000000    0.2449713
463440.0000000    0.2621691
463480.0000000    0.2482543
463520.0000000    0.2392595
463560.0000000    0.2387840
463600.0000000    0.2624594
463640.0000000    0.2592881
463680.0000000    0.2304835
463720.0000000    0.2146211
463760.0000000    0.2186589
463800.0000000    0.2095179
463840.0000000    0.2212847
463880.0000000    0.2251623
463920.0000000    0.2072289
463960.0000000    0.2202327
464000.0000000    0.2245494
464040.0000000    0.2368566
464080.0000000    0.2282639
464120.0000000    0.2452874
464160.0000000    0.2169658
464200.0000000    0.2328028
464240.0000000    0.2281147
464280.0000000    0.2254208
464320.0000000    0.2330683
464360.0000000    0.2280898
464400.0000000    0.2253058
464440.0000000    0.2293849
464480.0000000    0.2434543
464520.0000000    0.2376355
464560.0000000    0.2184930
464600.0000000    0.2186610
464640.0000000    0.2309758
464680.0000000    0.2323442
464720.0000000    0.2202964
464760.0000000    0.2272578
464800.0000000    0.2291020
464840.0000000    0.2444805
464880.0000000    0.2613644
464920.0000000    0.2209980
464960.0000000    0.2170528
465000.0000000    0.2281502
465040.0000000    0.2188147
465080.0000000    0.2247607
465120.0000000    0.2199525
465160.0000000    0.2532845
465200.0000000    0.2222038
465240.0000000    0.2250868
465280.0000000    0.2488812
465320.0000000    0.2316843
465360.0000000    0.2291894
465400.0000000    0.2393105
465440.0000000    0.2247364
465480.0000000    0.2247243
465520.0000000    0.2373238
465560.0000000    0.2404260
465600.0000000    0.2291216
465640.0000000    0.2335012
465680.0000000    0.2167207
465720.0000000    0.2340806
465760.0000000    0.2259810
465800.0000000    0.2191474
465840.0000000    0.2264410
465880.0000000    0.2168105
465920.0000000    0.2071622
465960.0000000    0.2075169
466000.0000000    0.2112710
466040.0000000    0.1970378
466080.0000000    0.2173834
466120.0000000    0.2129409
466160.0000000    0.2106558
466200.0000000    0.2248060
466240.0000000    0.2466925
466280.0000000    0.2290070
466320.0000000    0.2402556
466360.0000000    0.2346769
466400.0000000    0.2223637
466440.0000000    0.2359276
466480.0000000    0.2509247
466520.0000000    0.2451697
466560.0000000    0.2224835
466600.0000000    0.2384095
466640.0000000    0.2393453
466680.0000000    0.2497128
466720.0000000    0.2575711
466760.0000000    0.2225289
466800.0000000    0.2423285
466840.0000000    0.2409769
466880.0000000    0.2609179
466920.0000000    0.2573394
466960.0000000    0.2660182
467000.0000000    0.2622528
467040.0000000    0.2784064
467080.0000000    0.2520934
467120.0000000    0.2492068
467160.0000000    0.2437999
467200.0000000    0.2200720
467240.0000000    0.2248228
467280.0000000    0.2302894
467320.0000000    0.2466499
467360.0000000    0.2762508
467400.0000000    0.2601379
467440.0000000    0.2654718
467480.0000000    0.2650569
467520.0000000    0.2541589
467560.0000000    0.2297893
467600.0000000    0.2318156
467640.0000000    0.2592078
467680.0000000    0.2454015
467720.0000000    0.2578822
467760.0000000    0.2561012
467800.0000000    0.2497348
467840.0000000    0.2192497
467880.0000000    0.2452285
467920.0000000    0.2389168
467960.0000000    0.2493722
468000.0000000    0.2503286
468040.0000000    0.2432234
468080.0000000    0.2152873
468120.0000000    0.2277669
468160.0000000    0.2243299
468200.0000000    0.2264346
468240.0000000    0.2687005
468280.0000000    0.2468084
468320.0000000    0.2067364
468360.0000000    0.2189447
468400.0000000    0.2025304
468440.0000000    0.2226852
468480.0000000    0.2232591
468520.0000000    0.2064359
468560.0000000    0.2182867
468600.0000000    0.2118029
468640.0000000    0.2109042
468680.0000000    0.2086612
468720.0000000    0.2178082
468760.0000000    0.2232694
468800.0000000    0.2064014
468840.0000000    0.2172805
468880.0000000    0.2027405
468920.0000000    0.2087267
468960.0000000    0.2136618
469000.0000000    0.1985687
469040.0000000    0.2089601
469080.0000000    0.2085998
469120.0000000    0.2173077
469160.0000000    0.2250702
469200.0000000    0.2078721
469240.0000000    0.2117454
469280.0000000    0.1873383
469320.0000000    0.2133808
469360.0000000    0.2134555
469400.0000000    0.2091825
469440.0000000    0.2043173
469480.0000000    0.2115881
469520.0000000    0.2223751
469560.0000000    0.2228474
469600.0000000    0.2559871
469640.0000000    0.2262915
469680.0000000    0.2374076
469720.0000000    0.2338300
469760.0000000    0.2223522
469800.0000000    0.1958222
469840.0000000    0.2158860
469880.0000000    0.2056467
469920.0000000    0.2308854
469960.0000000    0.2509386
470000.0000000    0.2516698
470040.0000000    0.2658623
470080.0000000    0.2582546
470120.0000000    0.2323420
470160.0000000    0.2562525
470200.0000000    0.2460867
470240.0000000    0.2254048
470280.0000000    0.2413559
470320.0000000    0.2568133
470360.0000000    0.2520713
470400.0000000    0.2377957
470440.0000000    0.2316299
470480.0000000    0.2308748
470520.0000000    0.2349850
470560.0000000    0.2197037
470600.0000000    0.2370707
470640.0000000    0.2423853
470680.0000000    0.2554235
470720.0000000    0.2459612
470760.0000000    0.2539156
470800.0000000    0.2341302
470840.0000000    0.2330297
470880.0000000    0.2671604
470920.0000000    0.2585976
470960.0000000    0.2444840
471000.0000000    0.2283127
471040.0000000    0.2482664
471080.0000000    0.2602049
471120.0000000    0.2540446
471160.0000000    0.2765157
471200.0000000    0.2599924
471240.0000000    0.2657420
471280.0000000    0.2524516
471320.0000000    0.2198974
471360.0000000    0.2350331
471400.0000000    0.2441940
471440.0000000    0.2255333
471480.0000000    0.2338615
471520.0000000    0.2078992
471560.0000000    0.2150556
471600.0000000    0.2222306
471640.0000000    0.1993165
471680.0000000    0.2093443
471720.0000000    0.2327878
471760.0000000    0.2365560
471800.0000000    0.2165390
471840.0000000    0.2282121
471880.0000000    0.2168396
471920.0000000    0.2217539
471960.0000000    0.2281269
472000.0000000    0.2293119
472040.0000000    0.2262681
472080.0000000    0.2360984
472120.0000000    0.2380100
472160.0000000    0.2200405
472200.0000000    0.2243849
472240.0000000    0.2128330
472280.0000000    0.2018197
472320.0000000    0.2113395
472360.0000000    0.2247374
472400.0000000    0.2477562
472440.0000000    0.2279415
472480.0000000    0.2354739
472520.0000000    0.2143092
472560.0000000    0.2204313
472600.0000000    0.2171117
472640.0000000    0.2201483
472680.0000000    0.2147676
472720.0000000    0.2038475
472760.0000000    0.2196892
472800.0000000    0.2192114
472840.0000000    0.2230015
472880.0000000    0.2165996
472920.0000000    0.2054525
472960.0000000    0.2163087
473000.0000000    0.2189127
473040.0000000    0.2267982
473080.0000000    0.2161366
473120.0000000    0.2170561
473160.0000000    0.2151575
473200.0000000    0.2046082
473240.0000000    0.2106072
473280.0000000    0.2249264
473320.0000000    0.1990950
473360.0000000    0.2247307
473400.0000000    0.2206800
473440.0000000    0.2195150
473480.0000000    0.2165107
473520.0000000    0.2163481
473560.0000000    0.2073402
473600.0000000    0.2287919
473640.0000000    0.2318913
473680.0000000    0.2286004
473720.0000000    0.2346818
473760.0000000    0.2289648
473800.0000000    0.2194541
473840.0000000    0.2081464
473880.0000000    0.2056451
473920.0000000    0.2079079
473960.0000000    0.2152932
474000.0000000    0.2213250
474040.0000000    0.1984430
474080.0000000    0.1933823
474120.0000000    0.2015861
474160.0000000    0.1956639
474200.0000000    0.2049144
474240.0000000    0.1812097
474280.0000000    0.1891436
474320.0000000    0.1971584
474360.0000000    0.2077379
474400.0000000    0.2125577
474440.0000000    0.2024387
474480.0000000    0.2027635
474520.0000000    0.2117379
474560.0000000    0.2063664
474600.0000000    0.2112877
474640.0000000    0.2050855
474680.0000000    0.1920110
474720.0000000    0.2109912
474760.0000000    0.2112114
474800.0000000    0.2033558
474840.0000000    0.2341070
474880.0000000    0.2150522
474920.0000000    0.2054633
474960.0000000    0.2263693
475000.0000000    0.2251517
475040.0000000    0.2150796
475080.0000000    0.2044689
475120.0000000    0.2208605
475160.0000000    0.2044419
475200.0000000    0.2164963
475240.0000000    0.2117083
475280.0000000    0.2011507
475320.0000000    0.2042749
475360.0000000    0.2003454
475400.0000000    0.1912788
475440.0000000    0.2084378
475480.0000000    0.2092935
475520.0000000    0.2105565
475560.0000000    0.2147507
475600.0000000    0.1997535
475640.0000000    0.2019449
475680.0000000    0.2034695
475720.0000000    0.2120153
475760.0000000    0.1966806
475800.0000000    0.2034134
475840.0000000    0.2091323
475880.0000000    0.2160207
475920.0000000    0.2158501
475960.0000000    0.2097566
476000.0000000    0.2158182
476040.0000000    0.2108027
476080.0000000    0.2070238
476120.0000000    0.2271300
476160.0000000    0.2107947
476200.0000000    0.2154929
476240.0000000    0.2246160
476280.0000000    0.2036273
476320.0000000    0.2006417
476360.0000000    0.2152006
476400.0000000    0.2199912
476440.0000000    0.2134590
476480.0000000    0.2167780
476520.0000000    0.2119109
476560.0000000    0.2180608
476600.0000000    0.2171543
476640.0000000    0.2273206
476680.0000000    0.2328162
476720.0000000    0.2288826
476760.0000000    0.2217177
476800.0000000    0.2223414
476840.0000000    0.2150487
476880.0000000    0.2262815
476920.0000000    0.2192194
476960.0000000    0.2261661
477000.0000000    0.2202757
477040.0000000    0.2359984
477080.0000000    0.2223012
477120.0000000    0.2142249
477160.0000000    0.2109791
477200.0000000    0.2095182
477240.0000000    0.2144814
477280.0000000    0.2132873
477320.0000000    0.2337919
477360.0000000    0.2242599
477400.0000000    0.2169678
477440.0000000    0.2050790
477480.0000000    0.2089027
477520.0000000    0.2063902
477560.0000000    0.2202296
477600.0000000    0.1987558
477640.0000000    0.2050979
477680.0000000    0.2157225
477720.0000000    0.2209370
477760.0000000    0.2200891
477800.0000000    0.2144584
477840.0000000    0.1944747
477880.0000000    0.2114912
477920.0000000    0.1909275
477960.0000000    0.1955960
478000.0000000    0.2059389
478040.0000000    0.1978320
478080.0000000    0.2008999
478120.0000000    0.2198251
478160.0000000    0.2084371
478200.0000000    0.2165662
478240.0000000    0.2174090
478280.0000000    0.2286065
478320.0000000    0.2421675
478360.0000000    0.2367007
478400.0000000    0.2354442
478440.0000000    0.2163168
478480.0000000    0.2279757
478520.0000000    0.2259686
478560.0000000    0.2099836
478600.0000000    0.2042648
478640.0000000    0.2244587
478680.0000000    0.2190589
478720.0000000    0.1891462
478760.0000000    0.2048957
478800.0000000    0.2091168
478840.0000000    0.2039156
478880.0000000    0.2103830
478920.0000000    0.2053803
478960.0000000    0.2081505
479000.0000000    0.2052436
479040.0000000    0.2023389
479080.0000000    0.2057496
479120.0000000    0.2196268
479160.0000000    0.2128425
479200.0000000    0.2102572
479240.0000000    0.1942740
479280.0000000    0.2067138
479320.0000000    0.2015264
479360.0000000    0.1870543
479400.0000000    0.1998130
479440.0000000    0.1943828
479480.0000000    0.1987268
479520.0000000    0.1908149
479560.0000000    0.1899369
479600.0000000    0.1788012
479640.0000000    0.1813120
479680.0000000    0.1855873
479720.0000000    0.2014332
479760.0000000    0.1924442
479800.0000000    0.1920542
479840.0000000    0.1885412
479880.0000000    0.1980578
479920.0000000    0.1971366
479960.0000000    0.1893021
480000.0000000    0.1970331
480040.0000000    0.1973187
480080.0000000    0.1989154
480120.0000000    0.1939547
480160.0000000    0.1973231
480200.0000000    0.1852844
480240.0000000    0.1886085
480280.0000000    0.1877423
480320.0000000    0.1966261
480360.0000000    0.2028630
480400.0000000    0.1876729
480440.0000000    0.2011023
480480.0000000    0.2052025
480520.0000000    0.2040916
480560.0000000    0.1948009
480600.0000000    0.1795682
480640.0000000    0.2028503
480680.0000000    0.1944262
480720.0000000    0.1978433
480760.0000000    0.2079937
480800.0000000    0.1886519
480840.0000000    0.1911075
480880.0000000    0.2017729
480920.0000000    0.1928845
480960.0000000    0.1922500
481000.0000000    0.1925434
481040.0000000    0.1889552
481080.0000000    0.1858588
481120.0000000    0.1888310
481160.0000000    0.1859462
481200.0000000    0.1755013
481240.0000000    0.1914222
481280.0000000    0.1778074
481320.0000000    0.1950110
481360.0000000    0.1992565
481400.0000000    0.2083006
481440.0000000    0.2053641
481480.0000000    0.1879101
481520.0000000    0.2097517
481560.0000000    0.2068803
481600.0000000    0.1989676
481640.0000000    0.2088241
481680.0000000    0.1936226
481720.0000000    0.1981579
481760.0000000    0.1980538
481800.0000000    0.2030944
481840.0000000    0.2006891
481880.0000000    0.2084092
481920.0000000    0.2144982
481960.0000000    0.2049363
482000.0000000    0.1928367
482040.0000000    0.2047242
482080.0000000    0.2076803
482120.0000000    0.2004234
482160.0000000    0.1984442
482200.0000000    0.1891655
482240.0000000    0.1911430
482280.0000000    0.1999537
482320.0000000    0.2028860
482360.0000000    0.1949476
482400.0000000    0.2095305
482440.0000000    0.1918790
482480.0000000    0.1851022
482520.0000000    0.1894880
482560.0000000    0.2057767
482600.0000000    0.1820725
482640.0000000    0.1836845
482680.0000000    0.1943229
482720.0000000    0.1935556
482760.0000000    0.1865773
482800.0000000    0.1976123
482840.0000000    0.1975275
482880.0000000    0.2111826
482920.0000000    0.2020493
482960.0000000    0.2039527
483000.0000000    0.2114368
483040.0000000    0.2026351
483080.0000000    0.1948748
483120.0000000    0.2170168
483160.0000000    0.2022444
483200.0000000    0.2090122
483240.0000000    0.2015795
483280.0000000    0.1897568
483320.0000000    0.2066500
483360.0000000    0.1914773
483400.0000000    0.2050068
483440.0000000    0.2069756
483480.0000000    0.2029663
483520.0000000    0.2061011
483560.0000000    0.2030578
483600.0000000    0.1934376
483640.0000000    0.2079719
483680.0000000    0.2044635
483720.0000000    0.2055159
483760.0000000    0.2140485
483800.0000000    0.2081204
483840.0000000    0.2016240
483880.0000000    0.2068384
483920.0000000    0.2036444
483960.0000000    0.2150254
484000.0000000    0.2041870
484040.0000000    0.2120578
484080.0000000    0.1976146
484120.0000000    0.1925066
484160.0000000    0.2026859
484200.0000000    0.2047017
484240.0000000    0.1895620
484280.0000000    0.2002767
484320.0000000    0.2086410
484360.0000000    0.2090468
484400.0000000    0.1863389
484440.0000000    0.2104520
484480.0000000    0.2032320
484520.0000000    0.1999763
484560.0000000    0.2056495
484600.0000000    0.2015794
484640.0000000    0.2171564
484680.0000000    0.2027779
484720.0000000    0.2058766
484760.0000000    0.1997528
484800.0000000    0.2018855
484840.0000000    0.2196645
484880.0000000    0.1942469
484920.0000000    0.2172638
484960.0000000    0.2165372
485000.0000000    0.2160879
485040.0000000    0.2089377
485080.0000000    0.2156701
485120.0000000    0.2109692
485160.0000000    0.2268798
485200.0000000    0.2163752
485240.0000000    0.1998532
485280.0000000    0.1940671
485320.0000000    0.2010183
485360.0000000    0.2093762
485400.0000000    0.2128180
485440.0000000    0.2194034
485480.0000000    0.2007269
485520.0000000    0.2018315
485560.0000000    0.2244547
485600.0000000    0.2102966
485640.0000000    0.2199009
485680.0000000    0.2292667
485720.0000000    0.2190904
485760.0000000    0.1871660
485800.0000000    0.2082302
485840.0000000    0.2091542
485880.0000000    0.2265231
485920.0000000    0.2196601
485960.0000000    0.2257130
486000.0000000    0.2110708
486040.0000000    0.2111528
486080.0000000    0.2186643
486120.0000000    0.2116172
486160.0000000    0.2138179
486200.0000000    0.2185748
486240.0000000    0.2104839
486280.0000000    0.2152302
486320.0000000    0.2062010
486360.0000000    0.2204642
486400.0000000    0.2282292
486440.0000000    0.2315430
486480.0000000    0.2407683
486520.0000000    0.2306215
486560.0000000    0.2020091
486600.0000000    0.2199044
486640.0000000    0.2270637
486680.0000000    0.2143325
486720.0000000    0.2347292
486760.0000000    0.2331235
486800.0000000    0.2209062
486840.0000000    0.2220335
486880.0000000    0.2164894
486920.0000000    0.2091856
486960.0000000    0.2042931
487000.0000000    0.2121512
487040.0000000    0.1983651
487080.0000000    0.2031588
487120.0000000    0.2110621
487160.0000000    0.2034863
487200.0000000    0.2073370
487240.0000000    0.2180538
487280.0000000    0.2202907
487320.0000000    0.2245235
487360.0000000    0.2264181
487400.0000000    0.2289449
487440.0000000    0.2229575
487480.0000000    0.2323688
487520.0000000    0.2430582
487560.0000000    0.2210814
487600.0000000    0.2260014
487640.0000000    0.2348386
487680.0000000    0.2435778
487720.0000000    0.2184795
487760.0000000    0.2168552
487800.0000000    0.2233627
487840.0000000    0.2038161
487880.0000000    0.2035508
487920.0000000    0.2137021
487960.0000000    0.2154639
488000.0000000    0.2185251
488040.0000000    0.2067394
488080.0000000    0.2134522
488120.0000000    0.2054159
488160.0000000    0.2189797
488200.0000000    0.2203820
488240.0000000    0.2162608
488280.0000000    0.2399697
488320.0000000    0.2339530
488360.0000000    0.2201532
488400.0000000    0.2208910
488440.0000000    0.2190324
488480.0000000    0.2355131
488520.0000000    0.2168253
488560.0000000    0.2286056
488600.0000000    0.1968185
488640.0000000    0.2184038
488680.0000000    0.2070777
488720.0000000    0.2082380
488760.0000000    0.2156430
488800.0000000    0.2075109
488840.0000000    0.2033853
488880.0000000    0.1892841
488920.0000000    0.2106301
488960.0000000    0.2138676
489000.0000000    0.2090863
489040.0000000    0.2053117
489080.0000000    0.2054017
489120.0000000    0.2071288
489160.0000000    0.2146594
489200.0000000    0.2287090
489240.0000000    0.2245617
489280.0000000    0.2038448
489320.0000000    0.2099043
489360.0000000    0.2047299
489400.0000000    0.2111577
489440.0000000    0.2188375
489480.0000000    0.2079084
489520.0000000    0.1974713
489560.0000000    0.2064908
489600.0000000    0.2037044
489640.0000000    0.2083244
489680.0000000    0.1990239
489720.0000000    0.2072624
489760.0000000    0.2131504
489800.0000000    0.2083569
489840.0000000    0.2183847
489880.0000000    0.2195351
489920.0000000    0.2205649
489960.0000000    0.2319332
490000.0000000    0.2200683
490040.0000000    0.2374709
490080.0000000    0.2217671
490120.0000000    0.2072587
490160.0000000    0.2291233
490200.0000000    0.2252801
490240.0000000    0.2171148
490280.0000000    0.2213315
490320.0000000    0.2123724
490360.0000000    0.2068198
490400.0000000    0.2075627
490440.0000000    0.2136763
490480.0000000    0.2245927
490520.0000000    0.2237110
490560.0000000    0.2331936
490600.0000000    0.2308595
490640.0000000    0.2345849
490680.0000000    0.2159950
490720.0000000    0.2117340
490760.0000000    0.2293206
490800.0000000    0.2171883
490840.0000000    0.2101979
490880.0000000    0.2205951
490920.0000000    0.2220195
490960.0000000    0.2153444
491000.0000000    0.2080048
491040.0000000    0.2102452
491080.0000000    0.2110450
491120.0000000    0.2356838
491160.0000000    0.2349419
491200.0000000    0.2138959
491240.0000000    0.2134902
491280.0000000    0.2124145
491320.0000000    0.2077940
491360.0000000    0.2010513
491400.0000000    0.2296164
491440.0000000    0.2385638
491480.0000000    0.2350772
491520.0000000    0.2441293
491560.0000000    0.2474795
491600.0000000    0.2180701
491640.0000000    0.2171449
491680.0000000    0.2169748
491720.0000000    0.2233449
491760.0000000    0.2042650
491800.0000000    0.2120741
491840.0000000    0.2055559
491880.0000000    0.2148367
491920.0000000    0.1955544
491960.0000000    0.2052225
492000.0000000    0.2035928
492040.0000000    0.2117959
492080.0000000    0.2208675
492120.0000000    0.2125287
492160.0000000    0.2198623
492200.0000000    0.2041929
492240.0000000    0.2011768
492280.0000000    0.2264026
492320.0000000    0.2360048
492360.0000000    0.2125532
492400.0000000    0.2123470
492440.0000000    0.2004421
492480.0000000    0.2003582
492520.0000000    0.2139804
492560.0000000    0.2072655
492600.0000000    0.2276553
492640.0000000    0.2208606
492680.0000000    0.2211059
492720.0000000    0.2227652
492760.0000000    0.2248360
492800.0000000    0.2325635
492840.0000000    0.2256920
492880.0000000    0.2081817
492920.0000000    0.2162975
492960.0000000    0.2107944
493000.0000000    0.2190825
493040.0000000    0.2297706
493080.0000000    0.2231131
493120.0000000    0.2233820
493160.0000000    0.2236490
493200.0000000    0.2130632
493240.0000000    0.2003679
493280.0000000    0.2281791
493320.0000000    0.2021205
493360.0000000    0.2067053
493400.0000000    0.2108466
493440.0000000    0.2122258
493480.0000000    0.2191743
493520.0000000    0.2108066
493560.0000000    0.2108641
493600.0000000    0.2268126
493640.0000000    0.2162067
493680.0000000    0.2263149
493720.0000000    0.2127541
493760.0000000    0.2285087
493800.0000000    0.2311701
493840.0000000    0.2374572
493880.0000000    0.2420634
493920.0000000    0.2301742
493960.0000000    0.2119306
494000.0000000    0.2156031
494040.0000000    0.2210723
494080.0000000    0.2040490
494120.0000000    0.2051882
494160.0000000    0.2017717
494200.0000000    0.2101917
494240.0000000    0.2188580
494280.0000000    0.2153387
494320.0000000    0.2135259
494360.0000000    0.2139183
494400.0000000    0.2148438
494440.0000000    0.2273158
494480.0000000    0.2101310
494520.0000000    0.2256130
494560.0000000    0.2244814
494600.0000000    0.2063618
494640.0000000    0.2003686
494680.0000000    0.2253004
494720.0000000    0.2272130
494760.0000000    0.2102817
494800.0000000    0.2113574
494840.0000000    0.2021217
494880.0000000    0.2247619
494920.0000000    0.2148980
494960.0000000    0.2066686
495000.0000000    0.2244356
495040.0000000    0.2389483
495080.0000000    0.2344002
495120.0000000    0.2279325
495160.0000000    0.2297354
495200.0000000    0.2261681
495240.0000000    0.2370145
495280.0000000    0.2289625
495320.0000000    0.2387836
495360.0000000    0.2389360
495400.0000000    0.2399309
495440.0000000    0.2185489
495480.0000000    0.2324964
495520.0000000    0.2211141
495560.0000000    0.2219735
495600.0000000    0.2221762
495640.0000000    0.2109388
495680.0000000    0.2357173
495720.0000000    0.2194062
495760.0000000    0.2045207
495800.0000000    0.2315482
495840.0000000    0.2301762
495880.0000000    0.2362769
495920.0000000    0.2232795
495960.0000000    0.2288224
496000.0000000    0.2413887
496040.0000000    0.2275915
496080.0000000    0.2307530
496120.0000000    0.2029739
496160.0000000    0.2218646
496200.0000000    0.2088085
496240.0000000    0.2385398
496280.0000000    0.2421532
496320.0000000    0.2336665
496360.0000000    0.2196678
496400.0000000    0.2053628
496440.0000000    0.2337791
496480.0000000    0.2202085
496520.0000000    0.2551610
496560.0000000    0.2328617
496600.0000000    0.2318448
496640.0000000    0.2082613
496680.0000000    0.2126344
496720.0000000    0.2117828
496760.0000000    0.2063286
496800.0000000    0.2071944
496840.0000000    0.2149163
496880.0000000    0.2161507
496920.0000000    0.2202408
496960.0000000    0.2195492
497000.0000000    0.2220742
497040.0000000    0.2208917
497080.0000000    0.2233844
497120.0000000    0.2201015
497160.0000000    0.2154833
497200.0000000    0.2182530
497240.0000000    0.2150380
497280.0000000    0.2355340
497320.0000000    0.2371519
497360.0000000    0.2421891
497400.0000000    0.2249775
497440.0000000    0.2326816
497480.0000000    0.2605213
497520.0000000    0.2567054
497560.0000000    0.2674685
497600.0000000    0.2558549
497640.0000000    0.2400226
497680.0000000    0.2361432
497720.0000000    0.2509575
497760.0000000    0.2471214
497800.0000000    0.2219146
497840.0000000    0.2403523
497880.0000000    0.2621480
497920.0000000    0.2485019
497960.0000000    0.2350759
498000.0000000    0.2347616
498040.0000000    0.2225277
498080.0000000    0.2071718
498120.0000000    0.2153778
498160.0000000    0.2252536
498200.0000000    0.2102411
498240.0000000    0.2082134
498280.0000000    0.2115149
498320.0000000    0.2169075
498360.0000000    0.2136524
498400.0000000    0.2231536
498440.0000000    0.2190655
498480.0000000    0.2209108
498520.0000000    0.2205299
498560.0000000    0.2219089
498600.0000000    0.2043001
498640.0000000    0.2259238
498680.0000000    0.2319607
498720.0000000    0.2152589
498760.0000000    0.2334813
498800.0000000    0.2390170
498840.0000000    0.2349844
498880.0000000    0.2466306
498920.0000000    0.2443234
498960.0000000    0.2456280
499000.0000000    0.2431789
499040.0000000    0.2310650
499080.0000000    0.2415428
499120.0000000    0.2328095
499160.0000000    0.2467622
499200.0000000    0.2580027
499240.0000000    0.2408828
499280.0000000    0.2313722
499320.0000000    0.2247241
499360.0000000    0.2296102
499400.0000000    0.2353234
499440.0000000    0.2111310
499480.0000000    0.2381882
499520.0000000    0.2315861
499560.0000000    0.2275776
499600.0000000    0.2330419
499640.0000000    0.2191658
499680.0000000    0.2079552
499720.0000000    0.2166777
499760.0000000    0.2257552
499800.0000000    0.2508650
499840.0000000    0.2231784
499880.0000000    0.2394206
499920.0000000    0.2150643
499960.0000000    0.2113002
500000.0000000    0.2124762
500040.0000000    0.2169685
500080.0000000    0.2191958
500120.0000000    0.2308374
500160.0000000    0.2533984
500200.0000000    0.2495360
500240.0000000    0.2168486
500280.0000000    0.2175016
500320.0000000    0.2147375
500360.0000000    0.2207585
500400.0000000    0.2295094
500440.0000000    0.2437547
500480.0000000    0.2503023
500520.0000000    0.2547013
500560.0000000    0.2306488
500600.0000000    0.2167093
500640.0000000    0.2160045
500680.0000000    0.2312385
500720.0000000    0.2134200
500760.0000000    0.2493493
500800.0000000    0.2330239
500840.0000000    0.2192056
500880.0000000    0.2223584
500920.0000000    0.2339959
500960.0000000    0.2381520
501000.0000000    0.2066127
501040.0000000    0.2189532
501080.0000000    0.2485932
501120.0000000    0.2645925
501160.0000000    0.2542969
501200.0000000    0.2419806
501240.0000000    0.2380628
501280.0000000    0.2309854
501320.0000000    0.2424177
501360.0000000    0.2366411
501400.0000000    0.2294088
501440.0000000    0.2172773
501480.0000000    0.2155764
501520.0000000    0.2087011
501560.0000000    0.2155397
501600.0000000    0.2112946
501640.0000000    0.2136039
501680.0000000    0.2183226
501720.0000000    0.2230207
501760.0000000    0.2428982
501800.0000000    0.2376594
501840.0000000    0.2605216
501880.0000000    0.2340595
501920.0000000    0.2357791
501960.0000000    0.2494884
502000.0000000    0.2477292
502040.0000000    0.2531181
502080.0000000    0.2708828
502120.0000000    0.2548238
502160.0000000    0.2569000
502200.0000000    0.2396976
502240.0000000    0.2484836
502280.0000000    0.2596985
502320.0000000    0.2534996
502360.0000000    0.2413596
502400.0000000    0.2605917
502440.0000000    0.2499951
502480.0000000    0.2368112
502520.0000000    0.2402111
502560.0000000    0.2407480
502600.0000000    0.2458193
502640.0000000    0.2246189
502680.0000000    0.2526914
502720.0000000    0.2303319
502760.0000000    0.2610699
502800.0000000    0.2533184
502840.0000000    0.2602226
502880.0000000    0.2517712
502920.0000000    0.2119263
502960.0000000    0.2131769
503000.0000000    0.2433970
503040.0000000    0.2365005
503080.0000000    0.2406752
503120.0000000    0.2311768
503160.0000000    0.2080925
503200.0000000    0.2216783
503240.0000000    0.2343631
503280.0000000    0.2422516
503320.0000000    0.2546608
503360.0000000    0.2344517
503400.0000000    0.2325439
503440.0000000    0.2252551
503480.0000000    0.2310837
503520.0000000    0.2272530
503560.0000000    0.2167889
503600.0000000    0.2160042
503640.0000000    0.2153106
503680.0000000    0.2239455
503720.0000000    0.2446202
503760.0000000    0.2097672
503800.0000000    0.2297630
503840.0000000    0.2156289
503880.0000000    0.2041603
503920.0000000    0.2221255
503960.0000000    0.2427565
504000.0000000    0.2406916
504040.0000000    0.2413954
504080.0000000    0.2336380
504120.0000000    0.2131918
504160.0000000    0.2347143
504200.0000000    0.2393035
504240.0000000    0.2681959
504280.0000000    0.2578448
504320.0000000    0.2440404
504360.0000000    0.2657873
504400.0000000    0.2480844
504440.0000000    0.2551703
504480.0000000    0.2473341
504520.0000000    0.2381761
504560.0000000    0.2531424
504600.0000000    0.2425466
504640.0000000    0.2550391
504680.0000000    0.2406540
504720.0000000    0.2315721
504760.0000000    0.2556278
504800.0000000    0.2340070
504840.0000000    0.2404988
504880.0000000    0.2374701
504920.0000000    0.2609895
504960.0000000    0.2390397
505000.0000000    0.2573470
505040.0000000    0.2285780
505080.0000000    0.2235662
505120.0000000    0.2334585
505160.0000000    0.2193594
505200.0000000    0.2321516
505240.0000000    0.2383287
505280.0000000    0.2363102
505320.0000000    0.2208109
505360.0000000    0.2556708
505400.0000000    0.2449841
505440.0000000    0.2454292
505480.0000000    0.2382871
505520.0000000    0.2341981
505560.0000000    0.2309757
505600.0000000    0.2119301
505640.0000000    0.2095169
505680.0000000    0.2141221
505720.0000000    0.1978163
505760.0000000    0.1989293
505800.0000000    0.2031587
505840.0000000    0.2052792
505880.0000000    0.1834291
505920.0000000    0.1890300
505960.0000000    0.1943041
506000.0000000    0.2125448
506040.0000000    0.2005209
506080.0000000    0.1879371
506120.0000000    0.1834691
506160.0000000    0.1864342
506200.0000000    0.1815985
506240.0000000    0.1720217
506280.0000000    0.1806018
506320.0000000    0.1854879
506360.0000000    0.1822854
506400.0000000    0.1986559
506440.0000000    0.1927894
506480.0000000    0.1921925
506520.0000000    0.1854026
506560.0000000    0.1816714
506600.0000000    0.1848622
506640.0000000    0.1623016
506680.0000000    0.1790023
506720.0000000    0.1829396
506760.0000000    0.1749369
506800.0000000    0.1848329
506840.0000000    0.1929577
506880.0000000    0.1698869
506920.0000000    0.1696196
506960.0000000    0.1783194
507000.0000000    0.1771512
507040.0000000    0.1763699
507080.0000000    0.1766337
507120.0000000    0.1857774
507160.0000000    0.1956108
507200.0000000    0.1844909
507240.0000000    0.1853194
507280.0000000    0.1804117
507320.0000000    0.2088711
507360.0000000    0.2074210
507400.0000000    0.2130284
507440.0000000    0.2040176
507480.0000000    0.2077458
507520.0000000    0.1906267
507560.0000000    0.1950677
507600.0000000    0.1926621
507640.0000000    0.1980050
507680.0000000    0.2005530
507720.0000000    0.2000412
507760.0000000    0.2177945
507800.0000000    0.2146500
507840.0000000    0.2091760
507880.0000000    0.2091753
507920.0000000    0.2140984
507960.0000000    0.2090819
508000.0000000    0.2040448
508040.0000000    0.2053322
508080.0000000    0.2422619
508120.0000000    0.2283862
508160.0000000    0.2622428
508200.0000000    0.2645618
508240.0000000    0.2551704
508280.0000000    0.2311325
508320.0000000    0.2453921
508360.0000000    0.2301032
508400.0000000    0.2391576
508440.0000000    0.2286109
508480.0000000    0.2450222
508520.0000000    0.2373035
508560.0000000    0.2561098
508600.0000000    0.2450233
508640.0000000    0.2404567
508680.0000000    0.2385849
508720.0000000    0.2363697
508760.0000000    0.2166160
508800.0000000    0.2137246
508840.0000000    0.2193778
508880.0000000    0.2095080
508920.0000000    0.2096222
508960.0000000    0.2312311
509000.0000000    0.2099848
509040.0000000    0.2242500
509080.0000000    0.2208664
509120.0000000    0.2498263
509160.0000000    0.2367632
509200.0000000    0.2036625
509240.0000000    0.2356306
509280.0000000    0.2367273
509320.0000000    0.2484491
509360.0000000    0.2526920
509400.0000000    0.2354360
509440.0000000    0.2219515
509480.0000000    0.2285712
509520.0000000    0.2301400
509560.0000000    0.2237227
509600.0000000    0.2368907
509640.0000000    0.2542652
509680.0000000    0.2424837
509720.0000000    0.2239313
509760.0000000    0.2393901
509800.0000000    0.2517443
509840.0000000    0.2517610
509880.0000000    0.2334350
509920.0000000    0.2268372
509960.0000000    0.2289940
510000.0000000    0.2527719
510040.0000000    0.2432305
510080.0000000    0.2477751
510120.0000000    0.2391052
510160.0000000    0.2307714
510200.0000000    0.2248666
510240.0000000    0.2371204
510280.0000000    0.2548092
510320.0000000    0.2609089
510360.0000000    0.2423258
510400.0000000    0.2132711
510440.0000000    0.2323072
510480.0000000    0.2468080
510520.0000000    0.2627349
510560.0000000    0.2592922
510600.0000000    0.2745969
510640.0000000    0.2731817
510680.0000000    0.2874640
510720.0000000    0.2558296
510760.0000000    0.2305469
510800.0000000    0.2461542
510840.0000000    0.2485930
510880.0000000    0.2282793
510920.0000000    0.2276974
510960.0000000    0.2369492
511000.0000000    0.2452701
511040.0000000    0.2458129
511080.0000000    0.2497633
511120.0000000    0.2567489
511160.0000000    0.2632931
511200.0000000    0.2784696
511240.0000000    0.2576600
511280.0000000    0.2449884
511320.0000000    0.2673599
511360.0000000    0.2603474
511400.0000000    0.2407080
511440.0000000    0.2239807
511480.0000000    0.2232656
511520.0000000    0.2293811
511560.0000000    0.2224048
511600.0000000    0.2248705
511640.0000000    0.2129753
511680.0000000    0.2014167
511720.0000000    0.2264483
511760.0000000    0.2202301
511800.0000000    0.2026037
511840.0000000    0.2097062
511880.0000000    0.2202715
511920.0000000    0.2113829
511960.0000000    0.2293575
512000.0000000    0.2298735
512040.0000000    0.2320445
512080.0000000    0.2203804
512120.0000000    0.2177412
512160.0000000    0.2439575
512200.0000000    0.2369774
512240.0000000    0.2287483
512280.0000000    0.2462604
512320.0000000    0.2401813
512360.0000000    0.2299894
512400.0000000    0.2496867
512440.0000000    0.2436440
512480.0000000    0.2641873
512520.0000000    0.2486215
512560.0000000    0.2401842
512600.0000000    0.2358775
512640.0000000    0.2470685
512680.0000000    0.2267041
512720.0000000    0.2556132
512760.0000000    0.2687625
512800.0000000    0.2704115
512840.0000000    0.2571956
512880.0000000    0.2665617
512920.0000000    0.2464826
512960.0000000    0.2192760
513000.0000000    0.2363584
513040.0000000    0.2396375
513080.0000000    0.2572762
513120.0000000    0.2605100
513160.0000000    0.2419824
513200.0000000    0.2603224
513240.0000000    0.2493980
513280.0000000    0.2481971
513320.0000000    0.2544799
513360.0000000    0.2465666
513400.0000000    0.2472033
513440.0000000    0.2191629
513480.0000000    0.2285191
513520.0000000    0.2097300
513560.0000000    0.2369386
513600.0000000    0.2372130
513640.0000000    0.2325975
513680.0000000    0.2406015
513720.0000000    0.2336601
513760.0000000    0.2391755
513800.0000000    0.2386059
513840.0000000    0.2270505
513880.0000000    0.2351103
513920.0000000    0.2150472
513960.0000000    0.2229338
514000.0000000    0.2081775
514040.0000000    0.2083166
514080.0000000    0.2047480
514120.0000000    0.2073758
514160.0000000    0.2105382
514200.0000000    0.2275397
514240.0000000    0.2351052
514280.0000000    0.2215863
514320.0000000    0.2253563
514360.0000000    0.2498908
514400.0000000    0.2423057
514440.0000000    0.2530936
514480.0000000    0.2796057
514520.0000000    0.2763330
514560.0000000    0.2626038
514600.0000000    0.2184855
514640.0000000    0.2535103
514680.0000000    0.2385663
514720.0000000    0.2477213
514760.0000000    0.2361827
514800.0000000    0.2213770
514840.0000000    0.2544972
514880.0000000    0.2449647
514920.0000000    0.2141146
514960.0000000    0.2269576
515000.0000000    0.2508422
515040.0000000    0.2447730
515080.0000000    0.2287635
515120.0000000    0.2352823
515160.0000000    0.2115172
515200.0000000    0.2212927
515240.0000000    0.2258869
515280.0000000    0.2251164
515320.0000000    0.2182177
515360.0000000    0.2295976
515400.0000000    0.2466580
515440.0000000    0.2364612
515480.0000000    0.2355943
515520.0000000    0.2303174
515560.0000000    0.2198683
515600.0000000    0.2195791
515640.0000000    0.2174854
515680.0000000    0.2107845
515720.0000000    0.2099483
515760.0000000    0.2247076
515800.0000000    0.2106668
515840.0000000    0.2168977
515880.0000000    0.2226499
515920.0000000    0.2029291
515960.0000000    0.2262027
516000.0000000    0.2357657
516040.0000000    0.2300870
516080.0000000    0.2200813
516120.0000000    0.2291170
516160.0000000    0.1990528
516200.0000000    0.2134725
516240.0000000    0.2200635
516280.0000000    0.2198644
516320.0000000    0.2406960
516360.0000000    0.2114159
516400.0000000    0.2045996
516440.0000000    0.2039226
516480.0000000    0.1960717
516520.0000000    0.2152781
516560.0000000    0.2173036
516600.0000000    0.2109846
516640.0000000    0.2086098
516680.0000000    0.2033412
516720.0000000    0.2129759
516760.0000000    0.2070492
516800.0000000    0.1907694
516840.0000000    0.1871129
516880.0000000    0.2171109
516920.0000000    0.1941007
516960.0000000    0.2300580
517000.0000000    0.2090447
517040.0000000    0.2127672
517080.0000000    0.2033459
517120.0000000    0.2149883
517160.0000000    0.2211874
517200.0000000    0.2233127
517240.0000000    0.2297203
517280.0000000    0.2335768
517320.0000000    0.2346652
517360.0000000    0.2420623
517400.0000000    0.2355503
517440.0000000    0.2235231
517480.0000000    0.2025781
517520.0000000    0.2213116
517560.0000000    0.2251196
517600.0000000    0.2267075
517640.0000000    0.2247232
517680.0000000    0.2277947
517720.0000000    0.2172158
517760.0000000    0.2193312
517800.0000000    0.2022344
517840.0000000    0.2093752
517880.0000000    0.2050125
517920.0000000    0.2136825
517960.0000000    0.2319697
518000.0000000    0.2229916
518040.0000000    0.2042426
518080.0000000    0.2302756
518120.0000000    0.2379216
518160.0000000    0.2186240
518200.0000000    0.2157172
518240.0000000    0.2281366
518280.0000000    0.2119513
518320.0000000    0.1936456
518360.0000000    0.2092022
518400.0000000    0.2094050
518440.0000000    0.1990820
518480.0000000    0.2125093
518520.0000000    0.2166601
518560.0000000    0.2026050
518600.0000000    0.2165330
518640.0000000    0.2162564
518680.0000000    0.2147506
518720.0000000    0.2165905
518760.0000000    0.2083227
518800.0000000    0.2074519
518840.0000000    0.1953870
518880.0000000    0.1905248
518920.0000000    0.1881225
518960.0000000    0.2038942
519000.0000000    0.2001983
519040.0000000    0.2045867
519080.0000000    0.1902607
519120.0000000    0.1884838
519160.0000000    0.2027712
519200.0000000    0.2036113
519240.0000000    0.1969222
519280.0000000    0.2075968
519320.0000000    0.2125269
519360.0000000    0.2096453
519400.0000000    0.2101812
519440.0000000    0.2293390
519480.0000000    0.2178743
519520.0000000    0.2018198
519560.0000000    0.2123780
519600.0000000    0.2205010
519640.0000000    0.2182149
519680.0000000    0.2134547
519720.0000000    0.2232763
519760.0000000    0.2187626
519800.0000000    0.2563154
519840.0000000    0.2194832
519880.0000000    0.2249737
519920.0000000    0.2310422
519960.0000000    0.2360123
520000.0000000    0.2522243
520040.0000000    0.2372189
520080.0000000    0.2301168
520120.0000000    0.2277677
520160.0000000    0.2307371
520200.0000000    0.2419814
520240.0000000    0.2277414
520280.0000000    0.2280518
520320.0000000    0.2299431
520360.0000000    0.2194624
520400.0000000    0.2317446
520440.0000000    0.2264930
520480.0000000    0.2145946
520520.0000000    0.2054069
520560.0000000    0.2095052
520600.0000000    0.2242425
520640.0000000    0.2520869
520680.0000000    0.2240556
520720.0000000    0.2239809
520760.0000000    0.2034497
520800.0000000    0.2281117
520840.0000000    0.2272011
520880.0000000    0.2244477
520920.0000000    0.2239869
520960.0000000    0.2200413
521000.0000000    0.1983331
521040.0000000    0.2186124
521080.0000000    0.1963929
521120.0000000    0.2163153
521160.0000000    0.2286933
521200.0000000    0.2421612
521240.0000000    0.2384708
521280.0000000    0.2180835
521320.0000000    0.2234962
521360.0000000    0.2262849
521400.0000000    0.2458472
521440.0000000    0.2544858
521480.0000000    0.2275104
521520.0000000    0.2387026
521560.0000000    0.2091002
521600.0000000    0.2223534
521640.0000000    0.2291851
521680.0000000    0.2339092
521720.0000000    0.2399024
521760.0000000    0.2400495
521800.0000000    0.2202541
521840.0000000    0.2436186
521880.0000000    0.2177869
521920.0000000    0.2136968
521960.0000000    0.2225257
522000.0000000    0.2323090
522040.0000000    0.2329527
522080.0000000    0.2223609
522120.0000000    0.2305453
522160.0000000    0.2166630
522200.0000000    0.2192233
522240.0000000    0.2336603
522280.0000000    0.2474960
522320.0000000    0.2527688
522360.0000000    0.2759447
522400.0000000    0.2712632
522440.0000000    0.2517439
522480.0000000    0.2228155
522520.0000000    0.2431952
522560.0000000    0.2374734
522600.0000000    0.2449007
522640.0000000    0.2323761
522680.0000000    0.2577823
522720.0000000    0.2283660
522760.0000000    0.2274049
522800.0000000    0.2333354
522840.0000000    0.2306339
522880.0000000    0.2145300
522920.0000000    0.2194580
522960.0000000    0.1973902
523000.0000000    0.2005586
523040.0000000    0.1816624
523080.0000000    0.1910674
523120.0000000    0.2068805
523160.0000000    0.2038360
523200.0000000    0.1940162
523240.0000000    0.1958012
523280.0000000    0.2186117
523320.0000000    0.2380274
523360.0000000    0.2240637
523400.0000000    0.2082164
523440.0000000    0.2176666
523480.0000000    0.2225363
523520.0000000    0.2681217
523560.0000000    0.2550317
523600.0000000    0.2152062
523640.0000000    0.2242601
523680.0000000    0.2307856
523720.0000000    0.2292006
523760.0000000    0.2334187
523800.0000000    0.2249650
523840.0000000    0.2330040
523880.0000000    0.2317826
523920.0000000    0.2269829
523960.0000000    0.2554508
524000.0000000    0.2425020
524040.0000000    0.2473049
524080.0000000    0.2309402
524120.0000000    0.2612664
524160.0000000    0.2619405
524200.0000000    0.2292642
524240.0000000    0.2266473
524280.0000000    0.2421603
524320.0000000    0.2309207
524360.0000000    0.2409577
524400.0000000    0.2428553
524440.0000000    0.2374032
524480.0000000    0.2301349
524520.0000000    0.2490820
524560.0000000    0.2579083
524600.0000000    0.2575797
524640.0000000    0.2871929
524680.0000000    0.2650825
524720.0000000    0.2424199
524760.0000000    0.2367427
524800.0000000    0.2395695
524840.0000000    0.2439405
524880.0000000    0.2660130
524920.0000000    0.2715607
524960.0000000    0.2583789
525000.0000000    0.2555031
525040.0000000    0.2459322
525080.0000000    0.2431198
525120.0000000    0.2393661
525160.0000000    0.2681490
525200.0000000    0.2419483
525240.0000000    0.2609428
525280.0000000    0.2442456
525320.0000000    0.2526459
525360.0000000    0.2285704
525400.0000000    0.2313757
525440.0000000    0.2375577
525480.0000000    0.2241863
525520.0000000    0.2173011
525560.0000000    0.2359468
525600.0000000    0.2317268
525640.0000000    0.2304341
525680.0000000    0.2306384
525720.0000000    0.2236627
525760.0000000    0.2295927
525800.0000000    0.2258288
525840.0000000    0.2195387
525880.0000000    0.2267116
525920.0000000    0.2216024
525960.0000000    0.2371261
526000.0000000    0.2137399
526040.0000000    0.2291804
526080.0000000    0.2300544
526120.0000000    0.2394088
526160.0000000    0.2351637
526200.0000000    0.2460232
526240.0000000    0.2275110
526280.0000000    0.2231019
526320.0000000    0.2370724
526360.0000000    0.2244675
526400.0000000    0.2360979
526440.0000000    0.2323007
526480.0000000    0.2203517
526520.0000000    0.2193446
526560.0000000    0.2365924
526600.0000000    0.2185066
526640.0000000    0.2091138
526680.0000000    0.2028315
526720.0000000    0.2427504
526760.0000000    0.2235714
526800.0000000    0.2161597
526840.0000000    0.2263381
526880.0000000    0.2172586
526920.0000000    0.2102983
526960.0000000    0.2280870
527000.0000000    0.2361701
527040.0000000    0.2310353
527080.0000000    0.2462153
527120.0000000    0.2404859
527160.0000000    0.2388697
527200.0000000    0.2453784
527240.0000000    0.2288730
527280.0000000    0.2422016
527320.0000000    0.2459456
527360.0000000    0.2366904
527400.0000000    0.2608030
527440.0000000    0.2506395
527480.0000000    0.2297129
527520.0000000    0.2310180
527560.0000000    0.2366932
527600.0000000    0.2348794
527640.0000000    0.2408400
527680.0000000    0.2443513
527720.0000000    0.2501041
527760.0000000    0.2351472
527800.0000000    0.2508303
527840.0000000    0.2555858
527880.0000000    0.2287080
527920.0000000    0.2634992
527960.0000000    0.2547900
528000.0000000    0.2451599
528040.0000000    0.2640248
528080.0000000    0.2851016
528120.0000000    0.3000162
528160.0000000    0.2644122
528200.0000000    0.2334683
528240.0000000    0.2081705
528280.0000000    0.2216909
528320.0000000    0.2369280
528360.0000000    0.2319100
528400.0000000    0.2225889
528440.0000000    0.2399171
528480.0000000    0.2529486
528520.0000000    0.2552738
528560.0000000    0.2264771
528600.0000000    0.2284037
528640.0000000    0.2473101
528680.0000000    0.2336544
528720.0000000    0.2312852
528760.0000000    0.2209578
528800.0000000    0.2147874
528840.0000000    0.2051109
528880.0000000    0.2252174
528920.0000000    0.2195397
528960.0000000    0.2005464
529000.0000000    0.1990595
529040.0000000    0.2380972
529080.0000000    0.2313798
529120.0000000    0.2286708
529160.0000000    0.2563341
529200.0000000    0.2783709
529240.0000000    0.2523621
529280.0000000    0.2257259
529320.0000000    0.2270933
529360.0000000    0.2377038
529400.0000000    0.2367593
529440.0000000    0.2360455
529480.0000000    0.2366734
529520.0000000    0.2173487
529560.0000000    0.2250787
529600.0000000    0.2043858
529640.0000000    0.2048967
529680.0000000    0.2053262
529720.0000000    0.1976428
529760.0000000    0.1970940
529800.0000000    0.2166278
529840.0000000    0.2282384
529880.0000000    0.2272774
529920.0000000    0.2171163
529960.0000000    0.2177009
530000.0000000    0.2001730
530040.0000000    0.2171400
530080.0000000    0.2157452
530120.0000000    0.2221552
530160.0000000    0.2246685
530200.0000000    0.2262890
530240.0000000    0.2193645
530280.0000000    0.2102133
530320.0000000    0.2205312
530360.0000000    0.2178582
530400.0000000    0.2009445
530440.0000000    0.2248894
530480.0000000    0.2188464
530520.0000000    0.2252683
530560.0000000    0.2284506
530600.0000000    0.2278056
530640.0000000    0.2306968
530680.0000000    0.2508628
530720.0000000    0.2388745
530760.0000000    0.2510333
530800.0000000    0.2389805
530840.0000000    0.2238565
530880.0000000    0.2332673
530920.0000000    0.2161323
530960.0000000    0.2173551
531000.0000000    0.2064553
531040.0000000    0.1815607
531080.0000000    0.1874339
531120.0000000    0.1995501
531160.0000000    0.2005297
531200.0000000    0.2027267
531240.0000000    0.2158017
531280.0000000    0.2121966
531320.0000000    0.2119466
531360.0000000    0.2223929
531400.0000000    0.2021572
531440.0000000    0.2180051
531480.0000000    0.2246278
531520.0000000    0.2161294
531560.0000000    0.2062362
531600.0000000    0.2313059
531640.0000000    0.2473855
531680.0000000    0.2584434
531720.0000000    0.2369684
531760.0000000    0.2418731
531800.0000000    0.2404550
531840.0000000    0.2359805
531880.0000000    0.2078356
531920.0000000    0.2228838
531960.0000000    0.2317306
532000.0000000    0.2400052
532040.0000000    0.2340968
532080.0000000    0.2322187
532120.0000000    0.2280141
532160.0000000    0.2236117
532200.0000000    0.2192932
532240.0000000    0.2503463
532280.0000000    0.2349685
532320.0000000    0.2385077
532360.0000000    0.2202253
532400.0000000    0.2341109
532440.0000000    0.2302404
532480.0000000    0.2260274
532520.0000000    0.2336545
532560.0000000    0.2252469
532600.0000000    0.2366159
532640.0000000    0.2395297
532680.0000000    0.2386373
532720.0000000    0.2312535
532760.0000000    0.2186100
532800.0000000    0.2400727
532840.0000000    0.2223945
532880.0000000    0.2281176
532920.0000000    0.2467874
532960.0000000    0.2455312
533000.0000000    0.2439315
533040.0000000    0.2538726
533080.0000000    0.2307422
533120.0000000    0.2310725
533160.0000000    0.2267435
533200.0000000    0.2240332
533240.0000000    0.2200301
533280.0000000    0.2216641
533320.0000000    0.2188349
533360.0000000    0.2335319
533400.0000000    0.2671185
533440.0000000    0.2539934
533480.0000000    0.2316063
533520.0000000    0.2159571
533560.0000000    0.2147433
533600.0000000    0.2251063
533640.0000000    0.2206581
533680.0000000    0.2165936
533720.0000000    0.2268246
533760.0000000    0.2283011
533800.0000000    0.2243220
533840.0000000    0.2199141
533880.0000000    0.2095453
533920.0000000    0.2378970
533960.0000000    0.2190714
534000.0000000    0.2275251
534040.0000000    0.2359866
534080.0000000    0.2513996
534120.0000000    0.2366248
534160.0000000    0.2339479
534200.0000000    0.2245143
534240.0000000    0.2500486
534280.0000000    0.2285759
534320.0000000    0.2314279
534360.0000000    0.2284566
534400.0000000    0.2269027
534440.0000000    0.2251457
534480.0000000    0.2442269
534520.0000000    0.2375793
534560.0000000    0.2279773
534600.0000000    0.2255749
534640.0000000    0.2424729
534680.0000000    0.2371428
534720.0000000    0.2467766
534760.0000000    0.2375630
534800.0000000    0.2327293
534840.0000000    0.2260108
534880.0000000    0.2157662
534920.0000000    0.2168170
534960.0000000    0.2139749
535000.0000000    0.2045170
535040.0000000    0.2268755
535080.0000000    0.2180958
535120.0000000    0.2059737
535160.0000000    0.2201184
535200.0000000    0.2246459
535240.0000000    0.2316733
535280.0000000    0.2301356
535320.0000000    0.2408402
535360.0000000    0.2330542
535400.0000000    0.2113410
535440.0000000    0.2345010
535480.0000000    0.2241309
535520.0000000    0.2212732
535560.0000000    0.2364829
535600.0000000    0.2390131
535640.0000000    0.2378939
535680.0000000    0.2660022
535720.0000000    0.2552859
535760.0000000    0.2416352
535800.0000000    0.2445239
535840.0000000    0.2361007
535880.0000000    0.2500209
535920.0000000    0.2426909
535960.0000000    0.2120484
536000.0000000    0.2226532
536040.0000000    0.2371383
536080.0000000    0.2391846
536120.0000000    0.2201969
536160.0000000    0.2287837
536200.0000000    0.2442029
536240.0000000    0.2100178
536280.0000000    0.2364691
536320.0000000    0.2646209
536360.0000000    0.2306430
536400.0000000    0.2159786
536440.0000000    0.2400016
536480.0000000    0.2259687
536520.0000000    0.2075912
536560.0000000    0.2199185
536600.0000000    0.2454397
536640.0000000    0.2729170
536680.0000000    0.2638609
536720.0000000    0.2633815
536760.0000000    0.2532895
536800.0000000    0.2717469
536840.0000000    0.2544470
536880.0000000    0.2628379
536920.0000000    0.2317414
536960.0000000    0.2290554
537000.0000000    0.2203398
537040.0000000    0.2161033
537080.0000000    0.2572207
537120.0000000    0.2461339
537160.0000000    0.2357633
537200.0000000    0.2307999
537240.0000000    0.2213790
537280.0000000    0.2556413
537320.0000000    0.2329288
537360.0000000    0.2511801
537400.0000000    0.2560852
537440.0000000    0.2294388
537480.0000000    0.2333446
537520.0000000    0.2503607
537560.0000000    0.2500568
537600.0000000    0.2031175
537640.0000000    0.2253050
537680.0000000    0.2368147
537720.0000000    0.2280947
537760.0000000    0.2267788
537800.0000000    0.2629731
537840.0000000    0.2278046
537880.0000000    0.2703880
537920.0000000    0.2320178
537960.0000000    0.2468531
538000.0000000    0.2392111
538040.0000000    0.2380875
538080.0000000    0.2343442
538120.0000000    0.2567855
538160.0000000    0.2602184
538200.0000000    0.2764897
538240.0000000    0.2565776
538280.0000000    0.2391192
538320.0000000    0.2403476
538360.0000000    0.2229070
538400.0000000    0.2209036
538440.0000000    0.2049073
538480.0000000    0.2302776
538520.0000000    0.2237861
538560.0000000    0.2415767
538600.0000000    0.2182860
538640.0000000    0.2375820
538680.0000000    0.2277668
538720.0000000    0.2572691
538760.0000000    0.2422790
538800.0000000    0.2146224
538840.0000000    0.2280156
538880.0000000    0.2254418
538920.0000000    0.2518545
538960.0000000    0.2371146
539000.0000000    0.2429976
539040.0000000    0.2588885
539080.0000000    0.2833361
539120.0000000    0.2465005
539160.0000000    0.2594908
539200.0000000    0.2414172
539240.0000000    0.2328046
539280.0000000    0.2245489
539320.0000000    0.2378801
539360.0000000    0.2463272
539400.0000000    0.2213760
539440.0000000    0.2328031
539480.0000000    0.2459317
539520.0000000    0.2427656
539560.0000000    0.2427465
539600.0000000    0.2445518
539640.0000000    0.2320410
539680.0000000    0.2360672
539720.0000000    0.2327784
539760.0000000    0.2470895
539800.0000000    0.2688076
539840.0000000    0.2316269
539880.0000000    0.2398185
539920.0000000    0.2429951
539960.0000000    0.2144696
540000.0000000    0.2182476
540040.0000000    0.2204895
540080.0000000    0.2295583
540120.0000000    0.2235509
540160.0000000    0.2165682
540200.0000000    0.2297183
540240.0000000    0.2291610
540280.0000000    0.2368951
540320.0000000    0.2416205
540360.0000000    0.2451951
540400.0000000    0.2521341
540440.0000000    0.2133843
540480.0000000    0.2402784
540520.0000000    0.2270941
540560.0000000    0.2385396
540600.0000000    0.2347946
540640.0000000    0.2309510
540680.0000000    0.2104480
540720.0000000    0.2219841
540760.0000000    0.2040602
540800.0000000    0.2187011
540840.0000000    0.2155587
540880.0000000    0.1971489
540920.0000000    0.2273257
540960.0000000    0.2203837
541000.0000000    0.2103798
541040.0000000    0.2170834
541080.0000000    0.2282671
541120.0000000    0.2217269
541160.0000000    0.2246786
541200.0000000    0.2029246
541240.0000000    0.2263004
541280.0000000    0.2449691
541320.0000000    0.2242066
541360.0000000    0.2268034
541400.0000000    0.2235306
541440.0000000    0.2283837
541480.0000000    0.2427416
541520.0000000    0.2407215
541560.0000000    0.2497945
541600.0000000    0.2161332
541640.0000000    0.2224555
541680.0000000    0.2357176
541720.0000000    0.2488096
541760.0000000    0.2596124
541800.0000000    0.2486990
541840.0000000    0.2428496
541880.0000000    0.2464440
541920.0000000    0.2343468
541960.0000000    0.2604297
542000.0000000    0.2905731
542040.0000000    0.2966128
542080.0000000    0.2800484
542120.0000000    0.2717478
542160.0000000    0.2921211
542200.0000000    0.2649125
542240.0000000    0.2575167
542280.0000000    0.2599302
542320.0000000    0.2628390
542360.0000000    0.2560775
542400.0000000    0.2560292
542440.0000000    0.2494934
542480.0000000    0.2333090
542520.0000000    0.2260327
542560.0000000    0.2495915
542600.0000000    0.2369929
542640.0000000    0.2301906
542680.0000000    0.2291389
542720.0000000    0.2146118
542760.0000000    0.2108402
542800.0000000    0.2165761
542840.0000000    0.2481530
542880.0000000    0.2631409
542920.0000000    0.2756843
542960.0000000    0.2271394
543000.0000000    0.2447259
543040.0000000    0.2421799
543080.0000000    0.2264419
543120.0000000    0.2291623
543160.0000000    0.2377867
543200.0000000    0.2341933
543240.0000000    0.2182877
543280.0000000    0.2196150
543320.0000000    0.2232604
543360.0000000    0.2343706
543400.0000000    0.2335092
543440.0000000    0.2271161
543480.0000000    0.2276745
543520.0000000    0.2294290
543560.0000000    0.2503780
543600.0000000    0.2388176
543640.0000000    0.2142376
543680.0000000    0.2254524
543720.0000000    0.2646978
543760.0000000    0.2408364
543800.0000000    0.2473508
543840.0000000    0.2358590
543880.0000000    0.2439881
543920.0000000    0.2435620
543960.0000000    0.2515887
544000.0000000    0.2671975
544040.0000000    0.2595101
544080.0000000    0.2428268
544120.0000000    0.2303222
544160.0000000    0.2583675
544200.0000000    0.2615194
544240.0000000    0.2628919
544280.0000000    0.2602032
544320.0000000    0.2566456
544360.0000000    0.2670191
544400.0000000    0.2401808
544440.0000000    0.2237038
544480.0000000    0.2428154
544520.0000000    0.2341267
544560.0000000    0.2443007
544600.0000000    0.2322875
544640.0000000    0.2645872
544680.0000000    0.2478027
544720.0000000    0.2541947
544760.0000000    0.2489453
544800.0000000    0.2368128
544840.0000000    0.2384296
544880.0000000    0.2433341
544920.0000000    0.2292418
544960.0000000    0.2415598
545000.0000000    0.2239188
545040.0000000    0.2356449
545080.0000000    0.2385105
545120.0000000    0.2417490
545160.0000000    0.2385144
545200.0000000    0.2288467
545240.0000000    0.2397392
545280.0000000    0.2207111
545320.0000000    0.2063484
545360.0000000    0.2126005
545400.0000000    0.2327863
545440.0000000    0.2496682
545480.0000000    0.2682517
545520.0000000    0.2493918
545560.0000000    0.2502658
545600.0000000    0.2365772
545640.0000000    0.2288902
545680.0000000    0.2328823
545720.0000000    0.2586807
545760.0000000    0.2245814
545800.0000000    0.2438507
545840.0000000    0.2375147
545880.0000000    0.2293786
545920.0000000    0.2115269
545960.0000000    0.2209842
546000.0000000    0.2304673
546040.0000000    0.2396552
546080.0000000    0.2376078
546120.0000000    0.2531514
546160.0000000    0.2417641
546200.0000000    0.2531037
546240.0000000    0.2267467
546280.0000000    0.2465518
546320.0000000    0.2322475
546360.0000000    0.2303632
546400.0000000    0.2283562
546440.0000000    0.2175642
546480.0000000    0.2160611
546520.0000000    0.2386935
546560.0000000    0.2299540
546600.0000000    0.2417380
546640.0000000    0.2462445
546680.0000000    0.2311138
546720.0000000    0.2435377
546760.0000000    0.2440945
546800.0000000    0.2263364
546840.0000000    0.2287986
546880.0000000    0.2658058
546920.0000000    0.2129149
546960.0000000    0.2244986
547000.0000000    0.2012740
547040.0000000    0.2064400
547080.0000000    0.2016408
547120.0000000    0.2228605
547160.0000000    0.2234481
547200.0000000    0.2359369
547240.0000000    0.2268463
547280.0000000    0.2538836
547320.0000000    0.2345035
547360.0000000    0.2327107
547400.0000000    0.2096928
547440.0000000    0.2216657
547480.0000000    0.2166388
547520.0000000    0.2161786
547560.0000000    0.2184898
547600.0000000    0.2373768
547640.0000000    0.2294351
547680.0000000    0.2452773
547720.0000000    0.2207841
547760.0000000    0.2186699
547800.0000000    0.2207072
547840.0000000    0.2014637
547880.0000000    0.2112641
547920.0000000    0.2170697
547960.0000000    0.1990217
548000.0000000    0.2190183
548040.0000000    0.2216174
548080.0000000    0.2312870
548120.0000000    0.2467697
548160.0000000    0.2487504
548200.0000000    0.2395251
548240.0000000    0.2609409
548280.0000000    0.2409924
548320.0000000    0.2476339
548360.0000000    0.2505989
548400.0000000    0.2368171
548440.0000000    0.2597663
548480.0000000    0.2758382
548520.0000000    0.2305035
548560.0000000    0.2503825
548600.0000000    0.2458228
548640.0000000    0.2248371
548680.0000000    0.2336570
548720.0000000    0.2324468
548760.0000000    0.2127588
548800.0000000    0.2314238
548840.0000000    0.2430913
548880.0000000    0.2217039
548920.0000000    0.2126092
548960.0000000    0.2183085
549000.0000000    0.2273256
549040.0000000    0.2175329
549080.0000000    0.2105689
549120.0000000    0.1895868
549160.0000000    0.2000157
549200.0000000    0.2055302
549240.0000000    0.1909945
549280.0000000    0.2053176
549320.0000000    0.2261964
549360.0000000    0.2086432
549400.0000000    0.2140409
549440.0000000    0.1994677
549480.0000000    0.2077839
549520.0000000    0.2241588
549560.0000000    0.2256936
549600.0000000    0.2020627
549640.0000000    0.2423180
549680.0000000    0.2124605
549720.0000000    0.2176760
549760.0000000    0.2446605
549800.0000000    0.2273516
549840.0000000    0.2378762
549880.0000000    0.2304003
549920.0000000    0.2340372
549960.0000000    0.2361167
550000.0000000    0.2532275
550040.0000000    0.2460736
550080.0000000    0.2633605
550120.0000000    0.2762165
550160.0000000    0.2725841
550200.0000000    0.2407839
550240.0000000    0.2595940
550280.0000000    0.2607416
550320.0000000    0.2519653
550360.0000000    0.2556676
550400.0000000    0.2718567
550440.0000000    0.2476306
550480.0000000    0.2445090
550520.0000000    0.2316629
550560.0000000    0.2264077
550600.0000000    0.2468889
550640.0000000    0.2416710
550680.0000000    0.2461792
550720.0000000    0.2452531
550760.0000000    0.2487499
550800.0000000    0.2531362
550840.0000000    0.2794363
550880.0000000    0.2650857
550920.0000000    0.2652702
550960.0000000    0.2418261
551000.0000000    0.2290231
551040.0000000    0.2577145
551080.0000000    0.2445116
551120.0000000    0.2234258
551160.0000000    0.2374267
551200.0000000    0.2450554
551240.0000000    0.2169192
551280.0000000    0.2266704
551320.0000000    0.2301653
551360.0000000    0.2454015
551400.0000000    0.2794985
551440.0000000    0.2752859
551480.0000000    0.2530101
551520.0000000    0.2526909
551560.0000000    0.2675302
551600.0000000    0.2628156
551640.0000000    0.2484761
551680.0000000    0.2739322
551720.0000000    0.2543027
551760.0000000    0.2438546
551800.0000000    0.2675250
551840.0000000    0.2598104
551880.0000000    0.2527347
551920.0000000    0.2287178
551960.0000000    0.2599919
552000.0000000    0.2449497
552040.0000000    0.2550828
552080.0000000    0.2508348
552120.0000000    0.2460204
552160.0000000    0.2588849
552200.0000000    0.2360171
552240.0000000    0.2392660
552280.0000000    0.2206124
552320.0000000    0.2461036
552360.0000000    0.2517456
552400.0000000    0.2557895
552440.0000000    0.2402362
552480.0000000    0.2556576
552520.0000000    0.2700357
552560.0000000    0.2616509
552600.0000000    0.2505147
552640.0000000    0.2442237
552680.0000000    0.2620215
552720.0000000    0.2233689
552760.0000000    0.2519774
552800.0000000    0.2517914
552840.0000000    0.2616588
552880.0000000    0.2335539
552920.0000000    0.2377196
552960.0000000    0.2447468
553000.0000000    0.2368794
553040.0000000    0.2278775
553080.0000000    0.2094454
553120.0000000    0.2424654
553160.0000000    0.2387789
553200.0000000    0.2100160
553240.0000000    0.2440442
553280.0000000    0.2273521
553320.0000000    0.2323760
553360.0000000    0.2569837
553400.0000000    0.2455224
553440.0000000    0.2456618
553480.0000000    0.2540449
553520.0000000    0.2483943
553560.0000000    0.2421103
553600.0000000    0.2352601
553640.0000000    0.2189197
553680.0000000    0.2475127
553720.0000000    0.2499386
553760.0000000    0.2529857
553800.0000000    0.2433964
553840.0000000    0.2315204
553880.0000000    0.2333219
553920.0000000    0.2144794
553960.0000000    0.2489926
554000.0000000    0.2367960
554040.0000000    0.2652929
554080.0000000    0.2423653
554120.0000000    0.2627261
554160.0000000    0.2371149
554200.0000000    0.2383750
554240.0000000    0.2410853
554280.0000000    0.2189315
554320.0000000    0.2418449
554360.0000000    0.2289221
554400.0000000    0.2299325
554440.0000000    0.2331519
554480.0000000    0.2488370
554520.0000000    0.2410922
554560.0000000    0.2430898
554600.0000000    0.2476683
554640.0000000    0.2233660
554680.0000000    0.2345938
554720.0000000    0.2344200
554760.0000000    0.2443713
554800.0000000    0.2300357
554840.0000000    0.2504109
554880.0000000    0.2519385
554920.0000000    0.2555133
554960.0000000    0.2587996
555000.0000000    0.2393710
555040.0000000    0.2568291
555080.0000000    0.2704008
555120.0000000    0.2545210
555160.0000000    0.2608102
555200.0000000    0.2746779
555240.0000000    0.2764782
555280.0000000    0.2662878
555320.0000000    0.2730015
555360.0000000    0.2554207
555400.0000000    0.2456559
555440.0000000    0.2451338
555480.0000000    0.2561601
555520.0000000    0.2391236
555560.0000000    0.2497323
555600.0000000    0.2454309
555640.0000000    0.2221908
555680.0000000    0.2377471
555720.0000000    0.2299719
555760.0000000    0.2459294
555800.0000000    0.2407780
555840.0000000    0.2310026
555880.0000000    0.2354293
555920.0000000    0.2534790
555960.0000000    0.2436571
556000.0000000    0.2167163
556040.0000000    0.2480988
556080.0000000    0.2556346
556120.0000000    0.2563013
556160.0000000    0.2675799
556200.0000000    0.2420370
556240.0000000    0.2443708
556280.0000000    0.2503015
556320.0000000    0.2243114
556360.0000000    0.2570807
556400.0000000    0.2670049
556440.0000000    0.2400217
556480.0000000    0.2476528
556520.0000000    0.2383915
556560.0000000    0.2490051
556600.0000000    0.2363488
556640.0000000    0.2442661
556680.0000000    0.2420211
556720.0000000    0.2468547
556760.0000000    0.2679508
556800.0000000    0.2609655
556840.0000000    0.2801751
556880.0000000    0.2890162
556920.0000000    0.3294141
556960.0000000    0.3026068
557000.0000000    0.2911161
557040.0000000    0.2708582
557080.0000000    0.2755890
557120.0000000    0.2899911
557160.0000000    0.2641948
557200.0000000    0.2468293
557240.0000000    0.2662564
557280.0000000    0.2676292
557320.0000000    0.2487778
557360.0000000    0.2425746
557400.0000000    0.2577266
557440.0000000    0.2748699
557480.0000000    0.2781883
557520.0000000    0.2488974
557560.0000000    0.2555360
557600.0000000    0.2324719
557640.0000000    0.2459690
557680.0000000    0.2434152
557720.0000000    0.2237766
557760.0000000    0.2413835
557800.0000000    0.2537313
557840.0000000    0.2339587
557880.0000000    0.2405987
557920.0000000    0.2388042
557960.0000000    0.2465145
558000.0000000    0.2606431
558040.0000000    0.2569439
558080.0000000    0.2357280
558120.0000000    0.2353181
558160.0000000    0.2287179
558200.0000000    0.2514520
558240.0000000    0.2515456
558280.0000000    0.2490384
558320.0000000    0.2475609
558360.0000000    0.2557070
558400.0000000    0.2449808
558440.0000000    0.2206701
558480.0000000    0.2350118
558520.0000000    0.2427790
558560.0000000    0.2275020
558600.0000000    0.2043802
558640.0000000    0.2241405
558680.0000000    0.2511246
558720.0000000    0.2690244
558760.0000000    0.2506767
558800.0000000    0.2363731
558840.0000000    0.2255939
558880.0000000    0.2129187
558920.0000000    0.2305641
558960.0000000    0.2552675
559000.0000000    0.2308585
559040.0000000    0.2779375
559080.0000000    0.2445251
559120.0000000    0.2369773
559160.0000000    0.2130777
559200.0000000    0.2375186
559240.0000000    0.2404978
559280.0000000    0.2705361
559320.0000000    0.2340485
559360.0000000    0.2572564
559400.0000000    0.2332094
559440.0000000    0.2447931
559480.0000000    0.2344914
559520.0000000    0.2351660
559560.0000000    0.2196845
559600.0000000    0.2392290
559640.0000000    0.2479561
559680.0000000    0.2349610
559720.0000000    0.2382455
559760.0000000    0.2293016
559800.0000000    0.2422278
559840.0000000    0.2734665
559880.0000000    0.2245077
559920.0000000    0.2142867
559960.0000000    0.2249213
560000.0000000    0.2067980
560040.0000000    0.2242222
560080.0000000    0.2447690
560120.0000000    0.2446361
560160.0000000    0.2478063
560200.0000000    0.2470511
560240.0000000    0.2362051
560280.0000000    0.2448625
560320.0000000    0.2445005
560360.0000000    0.2731042
560400.0000000    0.2866885
560440.0000000    0.2443898
560480.0000000    0.2349015
560520.0000000    0.2356107
560560.0000000    0.2172500
560600.0000000    0.1933167
560640.0000000    0.1680372
560680.0000000    0.1813034
560720.0000000    0.1884832
560760.0000000    0.1837129
560800.0000000    0.1906260
560840.0000000    0.1944348
560880.0000000    0.1851391
560920.0000000    0.1890755
560960.0000000    0.1841238
561000.0000000    0.2029852
561040.0000000    0.1987008
561080.0000000    0.1914706
561120.0000000    0.1994721
561160.0000000    0.2027143
561200.0000000    0.2077902
561240.0000000    0.2401193
561280.0000000    0.2433804
561320.0000000    0.2553108
561360.0000000    0.2667411
561400.0000000    0.2498696
561440.0000000    0.2486768
561480.0000000    0.2637620
561520.0000000    0.2754968
561560.0000000    0.2822251
561600.0000000    0.2896242
561640.0000000    0.2699815
561680.0000000    0.2602091
561720.0000000    0.2718560
561760.0000000    0.3346112
561800.0000000    0.3257887
561840.0000000    0.2939182
561880.0000000    0.2935992
561920.0000000    0.2766215
561960.0000000    0.2415078
562000.0000000    0.2263860
562040.0000000    0.2503276
562080.0000000    0.2697732
562120.0000000    0.2787241
562160.0000000    0.2584684
562200.0000000    0.2356299
562240.0000000    0.2416397
562280.0000000    0.2516948
562320.0000000    0.2327318
562360.0000000    0.2353662
562400.0000000    0.2586148
562440.0000000    0.2565560
562480.0000000    0.2596673
562520.0000000    0.2169765
562560.0000000    0.2273728
562600.0000000    0.2185349
562640.0000000    0.2350859
562680.0000000    0.2133195
562720.0000000    0.2339284
562760.0000000    0.2391182
562800.0000000    0.2117747
562840.0000000    0.2406946
562880.0000000    0.2375495
562920.0000000    0.2230812
562960.0000000    0.2253629
563000.0000000    0.2343416
563040.0000000    0.2392101
563080.0000000    0.2486195
563120.0000000    0.2373973
563160.0000000    0.2395429
563200.0000000    0.2316496
563240.0000000    0.2278890
563280.0000000    0.2196379
563320.0000000    0.2416059
563360.0000000    0.2585759
563400.0000000    0.2630809
563440.0000000    0.2442736
563480.0000000    0.2416181
563520.0000000    0.2311176
563560.0000000    0.2214700
563600.0000000    0.2430893
563640.0000000    0.2419818
563680.0000000    0.2678239
563720.0000000    0.3039761
563760.0000000    0.2950177
563800.0000000    0.2711808
563840.0000000    0.2834030
563880.0000000    0.2939039
563920.0000000    0.2903633
563960.0000000    0.2880239
564000.0000000    0.2858893
564040.0000000    0.2698023
564080.0000000    0.2324648
564120.0000000    0.2524932
564160.0000000    0.2360011
564200.0000000    0.2519883
564240.0000000    0.2385059
564280.0000000    0.2473496
564320.0000000    0.2620296
564360.0000000    0.2496858
564400.0000000    0.2126735
564440.0000000    0.2358543
564480.0000000    0.2337091
564520.0000000    0.2337265
564560.0000000    0.2393638
564600.0000000    0.2154866
564640.0000000    0.2395411
564680.0000000    0.2131038
564720.0000000    0.2192801
564760.0000000    0.2135076
564800.0000000    0.2569356
564840.0000000    0.2575848
564880.0000000    0.2479243
564920.0000000    0.2317075
564960.0000000    0.2637810
565000.0000000    0.2610335
565040.0000000    0.2381617
565080.0000000    0.2387063
565120.0000000    0.2270116
565160.0000000    0.2223455
565200.0000000    0.2075128
565240.0000000    0.1947120
565280.0000000    0.1934116
565320.0000000    0.2146041
565360.0000000    0.2042924
565400.0000000    0.1933431
565440.0000000    0.1855914
565480.0000000    0.2162003
565520.0000000    0.2111717
565560.0000000    0.2185436
565600.0000000    0.2050286
565640.0000000    0.2105910
565680.0000000    0.1931134
565720.0000000    0.2215378
565760.0000000    0.2072741
565800.0000000    0.2007062
565840.0000000    0.2052650
565880.0000000    0.2042968
565920.0000000    0.2177099
565960.0000000    0.2307780
566000.0000000    0.2271080
566040.0000000    0.2302227
566080.0000000    0.2307109
566120.0000000    0.2036247
566160.0000000    0.2170536
566200.0000000    0.2254509
566240.0000000    0.2296540
566280.0000000    0.2071308
566320.0000000    0.2227208
566360.0000000    0.2165233
566400.0000000    0.2207758
566440.0000000    0.2257019
566480.0000000    0.2197667
566520.0000000    0.2497447
566560.0000000    0.2237101
566600.0000000    0.2370707
566640.0000000    0.2822417
566680.0000000    0.2250095
566720.0000000    0.2574934
566760.0000000    0.2539950
566800.0000000    0.2592448
566840.0000000    0.2608081
566880.0000000    0.2471877
566920.0000000    0.2392566
566960.0000000    0.2382067
567000.0000000    0.2623608
567040.0000000    0.2615522
567080.0000000    0.2525565
567120.0000000    0.2419154
567160.0000000    0.2294413
567200.0000000    0.2435380
567240.0000000    0.2213031
567280.0000000    0.2515525
567320.0000000    0.2313511
567360.0000000    0.2332938
567400.0000000    0.2487105
567440.0000000    0.2518303
567480.0000000    0.2410123
567520.0000000    0.2495704
567560.0000000    0.2482936
567600.0000000    0.2391762
567640.0000000    0.2319300
567680.0000000    0.2376823
567720.0000000    0.2577050
567760.0000000    0.2421367
567800.0000000    0.2770688
567840.0000000    0.2813757
567880.0000000    0.2686163
567920.0000000    0.2475376
567960.0000000    0.2597066
568000.0000000    0.2630306
568040.0000000    0.2720190
568080.0000000    0.2650376
568120.0000000    0.2474642
568160.0000000    0.2614002
568200.0000000    0.2512669
568240.0000000    0.2532267
568280.0000000    0.2489428
568320.0000000    0.2401059
568360.0000000    0.2738963
568400.0000000    0.2693165
568440.0000000    0.2596306
568480.0000000    0.2533553
568520.0000000    0.2446195
568560.0000000    0.2453754
568600.0000000    0.2420867
568640.0000000    0.2465679
568680.0000000    0.2640018
568720.0000000    0.2719690
568760.0000000    0.2628266
568800.0000000    0.2640002
568840.0000000    0.2472721
568880.0000000    0.2668326
568920.0000000    0.2489988
568960.0000000    0.2380573
569000.0000000    0.2611022
569040.0000000    0.2412913
569080.0000000    0.2353099
569120.0000000    0.2455600
569160.0000000    0.2330280
569200.0000000    0.2284733
569240.0000000    0.2397696
569280.0000000    0.2353912
569320.0000000    0.2588630
569360.0000000    0.2563657
569400.0000000    0.2517817
569440.0000000    0.2597296
569480.0000000    0.2488367
569520.0000000    0.2811483
569560.0000000    0.2516868
569600.0000000    0.2322953
569640.0000000    0.2249042
569680.0000000    0.2271478
569720.0000000    0.2317281
569760.0000000    0.2304846
569800.0000000    0.2293690
569840.0000000    0.2529826
569880.0000000    0.2469686
569920.0000000    0.2417076
569960.0000000    0.2388185
570000.0000000    0.2428885
570040.0000000    0.2567753
570080.0000000    0.2438563
570120.0000000    0.2431535
570160.0000000    0.2717079
570200.0000000    0.2553177
570240.0000000    0.2625889
570280.0000000    0.2617028
570320.0000000    0.2475404
570360.0000000    0.2369907
570400.0000000    0.2443075
570440.0000000    0.2283555
570480.0000000    0.2516513
570520.0000000    0.2393759
570560.0000000    0.2421490
570600.0000000    0.2470681
570640.0000000    0.2357827
570680.0000000    0.2419243
570720.0000000    0.2437572
570760.0000000    0.2194261
570800.0000000    0.2448339
570840.0000000    0.2144514
570880.0000000    0.2278385
570920.0000000    0.2284076
570960.0000000    0.2097835
571000.0000000    0.2412042
571040.0000000    0.2503670
571080.0000000    0.2300271
571120.0000000    0.2289356
571160.0000000    0.2426698
571200.0000000    0.2395155
571240.0000000    0.2312303
571280.0000000    0.2344340
571320.0000000    0.2283095
571360.0000000    0.2107456
571400.0000000    0.2325733
571440.0000000    0.2463550
571480.0000000    0.2321191
571520.0000000    0.2319787
571560.0000000    0.2419058
571600.0000000    0.2749881
571640.0000000    0.2780834
571680.0000000    0.2381123
571720.0000000    0.2548233
571760.0000000    0.2529965
571800.0000000    0.2473969
571840.0000000    0.2542019
571880.0000000    0.2665593
571920.0000000    0.2424955
571960.0000000    0.2575707
572000.0000000    0.2626151
572040.0000000    0.2587996
572080.0000000    0.2346300
572120.0000000    0.2339370
572160.0000000    0.2516993
572200.0000000    0.2569151
572240.0000000    0.2428931
572280.0000000    0.2593130
572320.0000000    0.2510280
572360.0000000    0.2574493
572400.0000000    0.2396072
572440.0000000    0.2433368
572480.0000000    0.2510252
572520.0000000    0.2639516
572560.0000000    0.2442627
572600.0000000    0.2409038
572640.0000000    0.2535156
572680.0000000    0.2719533
572720.0000000    0.2596956
572760.0000000    0.2329560
572800.0000000    0.2532908
572840.0000000    0.2390795
572880.0000000    0.2715375
572920.0000000    0.2621590
572960.0000000    0.2701852
573000.0000000    0.2963325
573040.0000000    0.2826173
573080.0000000    0.2775787
573120.0000000    0.2721266
573160.0000000    0.2932563
573200.0000000    0.2671334
573240.0000000    0.2856811
573280.0000000    0.2654205
573320.0000000    0.2391553
573360.0000000    0.2237356
573400.0000000    0.2296654
573440.0000000    0.2073582
573480.0000000    0.2143760
573520.0000000    0.2461010
573560.0000000    0.2554553
573600.0000000    0.2571505
573640.0000000    0.2454012
573680.0000000    0.2540904
573720.0000000    0.2616438
573760.0000000    0.2709942
573800.0000000    0.2612928
573840.0000000    0.2514491
573880.0000000    0.2204651
573920.0000000    0.2336105
573960.0000000    0.2530576
574000.0000000    0.2563221
574040.0000000    0.2328041
574080.0000000    0.2670093
574120.0000000    0.2553796
574160.0000000    0.2703475
574200.0000000    0.2292975
574240.0000000    0.2226859
574280.0000000    0.2475042
574320.0000000    0.2335286
[truncated: 297,978 more chars]
