# Supplementary material for: Comment on 'Valid molecular dynamics simulations of human hemoglobin require a surprisingly large box size'
Source: eLife. 2019 Jun 20;8:e44718. doi: 10.7554/eLife.44718 (PMC6586461; doi:10.7554/eLife.44718)
Supplement: Figure 1—source data 1. — The zip archive contains a README file describing which source files correspond to the different panels. [file elife-44718-fig1-data1.zip › figure1/panels_AB/120A/6/rmsd_2dn2.xvg]

# This file was created Sat Jan  5 05:18:30 2019
# Created by:
#             :-) GROMACS - gmx rms, 2018.5-dev-20181129-d5972f7 (-:
# 
# Executable:   /usr/local/gromacs/2018/2018.4-impi2017-fftw337-gcc640-cuda91/bin/gmx
# Data prefix:  /usr/local/gromacs/2018/2018.4-impi2017-fftw337-gcc640-cuda91
# Working dir:  /home/degroot/hb/2dn2/Meuwly/120a-elife/6
# Command line:
#   gmx rms -s ../topol.tpr -f x.xtc -nice 0 -o rmsd_2dn2.xvg
# gmx rms is part of G R O M A C S:
#
# God Rules Over Mankind, Animals, Cosmos and Such
#
@    title "RMSD"
@    xaxis  label "Time (ps)"
@    yaxis  label "RMSD (nm)"
@TYPE xy
@ subtitle "Backbone after lsq fit to Backbone"
   0.0000000    0.0000009
  40.0000000    0.0906836
  80.0000000    0.0863090
 120.0000000    0.0930317
 160.0000000    0.0955021
 200.0000000    0.0954156
 240.0000000    0.0946074
 280.0000000    0.0954007
 320.0000000    0.0982629
 360.0000000    0.0920390
 400.0000000    0.0999959
 440.0000000    0.0976905
 480.0000000    0.0972729
 520.0000000    0.1056324
 560.0000000    0.0939976
 600.0000000    0.0935047
 640.0000000    0.1074761
 680.0000000    0.1041469
 720.0000000    0.1077666
 760.0000000    0.1059102
 800.0000000    0.1068206
 840.0000000    0.1023958
 880.0000000    0.1065949
 920.0000000    0.1058590
 960.0000000    0.1004840
1000.0000000    0.1023704
1040.0000000    0.1159482
1080.0000000    0.1061929
1120.0000000    0.0990952
1160.0000000    0.0970797
1200.0000000    0.1022905
1240.0000000    0.1001552
1280.0000000    0.1025819
1320.0000000    0.1030961
1360.0000000    0.1026807
1400.0000000    0.1057295
1440.0000000    0.1027179
1480.0000000    0.0997043
1520.0000000    0.1009931
1560.0000000    0.1096177
1600.0000000    0.1080636
1640.0000000    0.1018963
1680.0000000    0.1063481
1720.0000000    0.1049765
1760.0000000    0.1076487
1800.0000000    0.1057268
1840.0000000    0.1004282
1880.0000000    0.1032137
1920.0000000    0.1144897
1960.0000000    0.1047992
2000.0000000    0.1111705
2040.0000000    0.1148923
2080.0000000    0.1151024
2120.0000000    0.1116652
2160.0000000    0.1049722
2200.0000000    0.1084332
2240.0000000    0.1271895
2280.0000000    0.1061321
2320.0000000    0.1102382
2360.0000000    0.1214237
2400.0000000    0.1062574
2440.0000000    0.1090027
2480.0000000    0.1130292
2520.0000000    0.1258060
2560.0000000    0.1119812
2600.0000000    0.1140427
2640.0000000    0.1208152
2680.0000000    0.1215152
2720.0000000    0.1327538
2760.0000000    0.1265728
2800.0000000    0.1145974
2840.0000000    0.1194187
2880.0000000    0.0997439
2920.0000000    0.1171638
2960.0000000    0.1068841
3000.0000000    0.0933833
3040.0000000    0.1016833
3080.0000000    0.1016321
3120.0000000    0.0979847
3160.0000000    0.0962321
3200.0000000    0.1039950
3240.0000000    0.1105211
3280.0000000    0.1152440
3320.0000000    0.1020281
3360.0000000    0.0993158
3400.0000000    0.0948720
3440.0000000    0.1017254
3480.0000000    0.1139875
3520.0000000    0.1144366
3560.0000000    0.0962737
3600.0000000    0.0929917
3640.0000000    0.0937838
3680.0000000    0.0952242
3720.0000000    0.0884443
3760.0000000    0.1000943
3800.0000000    0.0917914
3840.0000000    0.0929068
3880.0000000    0.0883179
3920.0000000    0.0862655
3960.0000000    0.0904826
4000.0000000    0.0917315
4040.0000000    0.0931703
4080.0000000    0.0986654
4120.0000000    0.0869163
4160.0000000    0.0979134
4200.0000000    0.0916165
4240.0000000    0.0951014
4280.0000000    0.0870201
4320.0000000    0.1008270
4360.0000000    0.1039707
4400.0000000    0.1007382
4440.0000000    0.1075582
4480.0000000    0.1017733
4520.0000000    0.1000762
4560.0000000    0.0938452
4600.0000000    0.0908587
4640.0000000    0.1022358
4680.0000000    0.0985143
4720.0000000    0.1036468
4760.0000000    0.1003407
4800.0000000    0.0946077
4840.0000000    0.0895836
4880.0000000    0.0931829
4920.0000000    0.1051445
4960.0000000    0.0991440
5000.0000000    0.1018334
5040.0000000    0.0919713
5080.0000000    0.0985973
5120.0000000    0.0906529
5160.0000000    0.0857888
5200.0000000    0.0946833
5240.0000000    0.0849581
5280.0000000    0.0913579
5320.0000000    0.0915419
5360.0000000    0.0858456
5400.0000000    0.1153499
5440.0000000    0.0989189
5480.0000000    0.1027126
5520.0000000    0.0899951
5560.0000000    0.0994509
5600.0000000    0.0998656
5640.0000000    0.1029739
5680.0000000    0.0942241
5720.0000000    0.0935186
5760.0000000    0.0968158
5800.0000000    0.0982474
5840.0000000    0.0895306
5880.0000000    0.0951692
5920.0000000    0.0962034
5960.0000000    0.0883033
6000.0000000    0.0828717
6040.0000000    0.0946895
6080.0000000    0.0960622
6120.0000000    0.1074710
6160.0000000    0.1062412
6200.0000000    0.1048540
6240.0000000    0.0985060
6280.0000000    0.0964819
6320.0000000    0.1023993
6360.0000000    0.0992257
6400.0000000    0.0963000
6440.0000000    0.1014321
6480.0000000    0.0883469
6520.0000000    0.1019644
6560.0000000    0.0977624
6600.0000000    0.1066836
6640.0000000    0.0931162
6680.0000000    0.0955026
6720.0000000    0.0975400
6760.0000000    0.0951142
6800.0000000    0.1002529
6840.0000000    0.1014140
6880.0000000    0.1021103
6920.0000000    0.0844931
6960.0000000    0.0988036
7000.0000000    0.0813876
7040.0000000    0.0839220
7080.0000000    0.0898303
7120.0000000    0.0887476
7160.0000000    0.0929524
7200.0000000    0.1022357
7240.0000000    0.0923469
7280.0000000    0.0919135
7320.0000000    0.0931809
7360.0000000    0.0973830
7400.0000000    0.0980990
7440.0000000    0.0913878
7480.0000000    0.0878434
7520.0000000    0.0850798
7560.0000000    0.0938453
7600.0000000    0.0844280
7640.0000000    0.0886812
7680.0000000    0.0894224
7720.0000000    0.0968044
7760.0000000    0.0948384
7800.0000000    0.0854345
7840.0000000    0.0893416
7880.0000000    0.0840615
7920.0000000    0.1004644
7960.0000000    0.0937132
8000.0000000    0.0879041
8040.0000000    0.0912049
8080.0000000    0.0879385
8120.0000000    0.0887647
8160.0000000    0.0964414
8200.0000000    0.0878293
8240.0000000    0.0885272
8280.0000000    0.0927128
8320.0000000    0.0979359
8360.0000000    0.1087000
8400.0000000    0.0804928
8440.0000000    0.0916848
8480.0000000    0.1051104
8520.0000000    0.0922456
8560.0000000    0.0998522
8600.0000000    0.0994229
8640.0000000    0.0781675
8680.0000000    0.0864839
8720.0000000    0.0897585
8760.0000000    0.0913616
8800.0000000    0.0894843
8840.0000000    0.0908119
8880.0000000    0.0950774
8920.0000000    0.0889045
8960.0000000    0.1009860
9000.0000000    0.0983217
9040.0000000    0.0886918
9080.0000000    0.0911712
9120.0000000    0.0936004
9160.0000000    0.0870285
9200.0000000    0.0901859
9240.0000000    0.0948941
9280.0000000    0.0868712
9320.0000000    0.0877720
9360.0000000    0.0933428
9400.0000000    0.0945682
9440.0000000    0.0963256
9480.0000000    0.0995745
9520.0000000    0.1008104
9560.0000000    0.0906049
9600.0000000    0.0980235
9640.0000000    0.0850445
9680.0000000    0.0964426
9720.0000000    0.0959302
9760.0000000    0.1006856
9800.0000000    0.0985780
9840.0000000    0.0959085
9880.0000000    0.0967605
9920.0000000    0.1097277
9960.0000000    0.0947925
10000.0000000    0.0982295
10040.0000000    0.1007063
10080.0000000    0.1013028
10120.0000000    0.1061802
10160.0000000    0.0955778
10200.0000000    0.1001722
10240.0000000    0.0957692
10280.0000000    0.0899346
10320.0000000    0.0905540
10360.0000000    0.0860411
10400.0000000    0.0797514
10440.0000000    0.0863984
10480.0000000    0.0919761
10520.0000000    0.0922849
10560.0000000    0.1052239
10600.0000000    0.0917777
10640.0000000    0.0905848
10680.0000000    0.0820365
10720.0000000    0.1031008
10760.0000000    0.0876988
10800.0000000    0.0899679
10840.0000000    0.0906323
10880.0000000    0.0968385
10920.0000000    0.0966900
10960.0000000    0.0972225
11000.0000000    0.0858641
11040.0000000    0.0967878
11080.0000000    0.0898399
11120.0000000    0.0907757
11160.0000000    0.0898512
11200.0000000    0.0938495
11240.0000000    0.1001177
11280.0000000    0.1029928
11320.0000000    0.0929528
11360.0000000    0.1084092
11400.0000000    0.1056918
11440.0000000    0.0971615
11480.0000000    0.1037041
11520.0000000    0.1002560
11560.0000000    0.0999039
11600.0000000    0.0911157
11640.0000000    0.0931807
11680.0000000    0.1008530
11720.0000000    0.1215959
11760.0000000    0.1060764
11800.0000000    0.1106270
11840.0000000    0.1070587
11880.0000000    0.1097571
11920.0000000    0.1060862
11960.0000000    0.1049090
12000.0000000    0.1086211
12040.0000000    0.1087148
12080.0000000    0.1090071
12120.0000000    0.1212044
12160.0000000    0.1148361
12200.0000000    0.1181294
12240.0000000    0.1378922
12280.0000000    0.1068044
12320.0000000    0.1087049
12360.0000000    0.1098415
12400.0000000    0.1001932
12440.0000000    0.0983802
12480.0000000    0.1029374
12520.0000000    0.1007550
12560.0000000    0.1118713
12600.0000000    0.1071008
12640.0000000    0.0946228
12680.0000000    0.0973865
12720.0000000    0.0986332
12760.0000000    0.0979623
12800.0000000    0.0902907
12840.0000000    0.0923594
12880.0000000    0.0897873
12920.0000000    0.0991593
12960.0000000    0.1015500
13000.0000000    0.1065862
13040.0000000    0.0983157
13080.0000000    0.1006218
13120.0000000    0.1013504
13160.0000000    0.0888319
13200.0000000    0.0959454
13240.0000000    0.0958885
13280.0000000    0.0916282
13320.0000000    0.0963486
13360.0000000    0.0931389
13400.0000000    0.1013955
13440.0000000    0.0917201
13480.0000000    0.1008372
13520.0000000    0.1080745
13560.0000000    0.1045835
13600.0000000    0.1076970
13640.0000000    0.1058752
13680.0000000    0.1047424
13720.0000000    0.1002489
13760.0000000    0.0926161
13800.0000000    0.0931156
13840.0000000    0.0878556
13880.0000000    0.0972200
13920.0000000    0.0963581
13960.0000000    0.0978136
14000.0000000    0.0921005
14040.0000000    0.0926999
14080.0000000    0.0994387
14120.0000000    0.0963441
14160.0000000    0.1013502
14200.0000000    0.0890244
14240.0000000    0.0923412
14280.0000000    0.1053674
14320.0000000    0.0987950
14360.0000000    0.1081391
14400.0000000    0.1036490
14440.0000000    0.1109618
14480.0000000    0.1051938
14520.0000000    0.1008589
14560.0000000    0.0967246
14600.0000000    0.0830192
14640.0000000    0.0884485
14680.0000000    0.0954617
14720.0000000    0.1043488
14760.0000000    0.0994371
14800.0000000    0.0852917
14840.0000000    0.0940225
14880.0000000    0.1049144
14920.0000000    0.0951243
14960.0000000    0.1049868
15000.0000000    0.0984010
15040.0000000    0.1004044
15080.0000000    0.0924647
15120.0000000    0.0943489
15160.0000000    0.0893823
15200.0000000    0.0816481
15240.0000000    0.0907600
15280.0000000    0.0975782
15320.0000000    0.1022418
15360.0000000    0.0923929
15400.0000000    0.1001624
15440.0000000    0.0889267
15480.0000000    0.0988888
15520.0000000    0.1042613
15560.0000000    0.1010108
15600.0000000    0.1072963
15640.0000000    0.0985002
15680.0000000    0.1032477
15720.0000000    0.1011673
15760.0000000    0.0977892
15800.0000000    0.1044651
15840.0000000    0.0968211
15880.0000000    0.0950443
15920.0000000    0.1016405
15960.0000000    0.0997114
16000.0000000    0.1016427
16040.0000000    0.1083495
16080.0000000    0.1054039
16120.0000000    0.1071094
16160.0000000    0.1247637
16200.0000000    0.1114806
16240.0000000    0.1108439
16280.0000000    0.1058284
16320.0000000    0.1100334
16360.0000000    0.1239742
16400.0000000    0.1260446
16440.0000000    0.1148764
16480.0000000    0.1056068
16520.0000000    0.1142536
16560.0000000    0.1211801
16600.0000000    0.1067221
16640.0000000    0.0965055
16680.0000000    0.0967001
16720.0000000    0.0903134
16760.0000000    0.1021389
16800.0000000    0.1028831
16840.0000000    0.1072095
16880.0000000    0.0984795
16920.0000000    0.1035083
16960.0000000    0.0961995
17000.0000000    0.1019268
17040.0000000    0.1131620
17080.0000000    0.0920691
17120.0000000    0.0952851
17160.0000000    0.0968381
17200.0000000    0.0951800
17240.0000000    0.1005892
17280.0000000    0.0904902
17320.0000000    0.0929009
17360.0000000    0.0940699
17400.0000000    0.0959253
17440.0000000    0.0880154
17480.0000000    0.0909281
17520.0000000    0.0956115
17560.0000000    0.0962144
17600.0000000    0.0903864
17640.0000000    0.0914477
17680.0000000    0.1000471
17720.0000000    0.0858862
17760.0000000    0.1002914
17800.0000000    0.0929755
17840.0000000    0.0978702
17880.0000000    0.0950923
17920.0000000    0.0915796
17960.0000000    0.0891737
18000.0000000    0.0979709
18040.0000000    0.0905972
18080.0000000    0.0938094
18120.0000000    0.0903663
18160.0000000    0.1053121
18200.0000000    0.0902436
18240.0000000    0.0956133
18280.0000000    0.1014876
18320.0000000    0.1076153
18360.0000000    0.0969401
18400.0000000    0.1035339
18440.0000000    0.1112837
18480.0000000    0.1044405
18520.0000000    0.1115603
18560.0000000    0.1085385
18600.0000000    0.1106675
18640.0000000    0.0988874
18680.0000000    0.0931935
18720.0000000    0.0972501
18760.0000000    0.0957588
18800.0000000    0.0942911
18840.0000000    0.0881568
18880.0000000    0.1050901
18920.0000000    0.1027259
18960.0000000    0.1004187
19000.0000000    0.1084673
19040.0000000    0.1138308
19080.0000000    0.1038994
19120.0000000    0.1079728
19160.0000000    0.1082100
19200.0000000    0.1052165
19240.0000000    0.1108437
19280.0000000    0.0999453
19320.0000000    0.0897035
19360.0000000    0.0957738
19400.0000000    0.0943499
19440.0000000    0.1096001
19480.0000000    0.0960720
19520.0000000    0.1023192
19560.0000000    0.0899792
19600.0000000    0.1095883
19640.0000000    0.1058819
19680.0000000    0.1129966
19720.0000000    0.1081513
19760.0000000    0.1066271
19800.0000000    0.1028622
19840.0000000    0.0999392
19880.0000000    0.1038190
19920.0000000    0.1048947
19960.0000000    0.1050342
20000.0000000    0.1015882
20040.0000000    0.1069732
20080.0000000    0.0962175
20120.0000000    0.0966871
20160.0000000    0.0993059
20200.0000000    0.1016013
20240.0000000    0.1049532
20280.0000000    0.1020977
20320.0000000    0.0963448
20360.0000000    0.1018269
20400.0000000    0.1058309
20440.0000000    0.0979466
20480.0000000    0.1040185
20520.0000000    0.1141875
20560.0000000    0.1152593
20600.0000000    0.1010416
20640.0000000    0.1044964
20680.0000000    0.1072441
20720.0000000    0.0977969
20760.0000000    0.0937005
20800.0000000    0.1111664
20840.0000000    0.0995255
20880.0000000    0.1063554
20920.0000000    0.0968353
20960.0000000    0.1003525
21000.0000000    0.1029151
21040.0000000    0.1084275
21080.0000000    0.1016625
21120.0000000    0.0969079
21160.0000000    0.0994696
21200.0000000    0.0918439
21240.0000000    0.1042475
21280.0000000    0.1085571
21320.0000000    0.1024370
21360.0000000    0.1008907
21400.0000000    0.0946965
21440.0000000    0.0966578
21480.0000000    0.0995649
21520.0000000    0.0955711
21560.0000000    0.0998848
21600.0000000    0.0946461
21640.0000000    0.0951202
21680.0000000    0.0951499
21720.0000000    0.0991226
21760.0000000    0.0972215
21800.0000000    0.1031339
21840.0000000    0.1011337
21880.0000000    0.1106425
21920.0000000    0.1071420
21960.0000000    0.0966910
22000.0000000    0.0893559
22040.0000000    0.0941535
22080.0000000    0.1023546
22120.0000000    0.0999953
22160.0000000    0.1154457
22200.0000000    0.1034639
22240.0000000    0.0946983
22280.0000000    0.1012942
22320.0000000    0.0974318
22360.0000000    0.0957905
22400.0000000    0.1003964
22440.0000000    0.1133527
22480.0000000    0.1022678
22520.0000000    0.1053656
22560.0000000    0.1096317
22600.0000000    0.1102693
22640.0000000    0.1149462
22680.0000000    0.1184528
22720.0000000    0.1155287
22760.0000000    0.1043371
22800.0000000    0.1041825
22840.0000000    0.1039252
22880.0000000    0.1108569
22920.0000000    0.1163827
22960.0000000    0.1153252
23000.0000000    0.1169257
23040.0000000    0.0962010
23080.0000000    0.0984345
23120.0000000    0.0940215
23160.0000000    0.1106559
23200.0000000    0.1015313
23240.0000000    0.1117081
23280.0000000    0.1084650
23320.0000000    0.1102919
23360.0000000    0.1068593
23400.0000000    0.1072757
23440.0000000    0.1039144
23480.0000000    0.1071605
23520.0000000    0.1131966
23560.0000000    0.1208694
23600.0000000    0.1087979
23640.0000000    0.1054167
23680.0000000    0.1041744
23720.0000000    0.1079440
23760.0000000    0.0972412
23800.0000000    0.1075108
23840.0000000    0.0969176
23880.0000000    0.1060937
23920.0000000    0.1010491
23960.0000000    0.0870507
24000.0000000    0.1110248
24040.0000000    0.1011331
24080.0000000    0.1018892
24120.0000000    0.0975916
24160.0000000    0.0959314
24200.0000000    0.1084245
24240.0000000    0.0918252
24280.0000000    0.0986449
24320.0000000    0.0944325
24360.0000000    0.1019677
24400.0000000    0.1045373
24440.0000000    0.0921157
24480.0000000    0.1035667
24520.0000000    0.1009245
24560.0000000    0.0965918
24600.0000000    0.0987350
24640.0000000    0.0917723
24680.0000000    0.1058915
24720.0000000    0.1068084
24760.0000000    0.1119748
24800.0000000    0.1114687
24840.0000000    0.0968557
24880.0000000    0.1067728
24920.0000000    0.1029394
24960.0000000    0.0898281
25000.0000000    0.0992850
25040.0000000    0.1026113
25080.0000000    0.1002425
25120.0000000    0.0971371
25160.0000000    0.0952082
25200.0000000    0.0930265
25240.0000000    0.0983137
25280.0000000    0.1014523
25320.0000000    0.1055360
25360.0000000    0.1027624
25400.0000000    0.0893245
25440.0000000    0.0917030
25480.0000000    0.0952407
25520.0000000    0.0919759
25560.0000000    0.0984260
25600.0000000    0.1036497
25640.0000000    0.1009739
25680.0000000    0.1048779
25720.0000000    0.1030666
25760.0000000    0.0933866
25800.0000000    0.0943391
25840.0000000    0.1001538
25880.0000000    0.0998828
25920.0000000    0.0998719
25960.0000000    0.0989071
26000.0000000    0.0978632
26040.0000000    0.0995833
26080.0000000    0.0915050
26120.0000000    0.0878398
26160.0000000    0.1127826
26200.0000000    0.0946274
26240.0000000    0.1003824
26280.0000000    0.1029722
26320.0000000    0.1047587
26360.0000000    0.0955973
26400.0000000    0.1028487
26440.0000000    0.1011546
26480.0000000    0.0971094
26520.0000000    0.1010721
26560.0000000    0.0869956
26600.0000000    0.1085284
26640.0000000    0.1055955
26680.0000000    0.0958098
26720.0000000    0.0863707
26760.0000000    0.0894703
26800.0000000    0.0930299
26840.0000000    0.0991299
26880.0000000    0.0960975
26920.0000000    0.1027937
26960.0000000    0.0957667
27000.0000000    0.1021435
27040.0000000    0.0995155
27080.0000000    0.0909762
27120.0000000    0.0937646
27160.0000000    0.0939960
27200.0000000    0.1000336
27240.0000000    0.0952042
27280.0000000    0.1035414
27320.0000000    0.0868640
27360.0000000    0.1120093
27400.0000000    0.0963954
27440.0000000    0.0997053
27480.0000000    0.1134226
27520.0000000    0.0954911
27560.0000000    0.1101953
27600.0000000    0.1093089
27640.0000000    0.1055049
27680.0000000    0.1149648
27720.0000000    0.1029355
27760.0000000    0.1071182
27800.0000000    0.0985993
27840.0000000    0.1002375
27880.0000000    0.1048634
27920.0000000    0.0988150
27960.0000000    0.1027893
28000.0000000    0.1057758
28040.0000000    0.1102748
28080.0000000    0.1080752
28120.0000000    0.0987889
28160.0000000    0.1072315
28200.0000000    0.1107260
28240.0000000    0.0997972
28280.0000000    0.1031588
28320.0000000    0.0982451
28360.0000000    0.0931990
28400.0000000    0.0961459
28440.0000000    0.0933717
28480.0000000    0.0965088
28520.0000000    0.0930407
28560.0000000    0.1027306
28600.0000000    0.1067611
28640.0000000    0.0933826
28680.0000000    0.0971500
28720.0000000    0.0970608
28760.0000000    0.1012324
28800.0000000    0.0992398
28840.0000000    0.1023151
28880.0000000    0.1090239
28920.0000000    0.1053522
28960.0000000    0.1128411
29000.0000000    0.1065357
29040.0000000    0.0931399
29080.0000000    0.1031381
29120.0000000    0.1258423
29160.0000000    0.1180057
29200.0000000    0.1098214
29240.0000000    0.1050410
29280.0000000    0.0973286
29320.0000000    0.1145986
29360.0000000    0.0982893
29400.0000000    0.0980383
29440.0000000    0.0982979
29480.0000000    0.0906864
29520.0000000    0.0941607
29560.0000000    0.1071566
29600.0000000    0.1167419
29640.0000000    0.1010129
29680.0000000    0.0995042
29720.0000000    0.1097025
29760.0000000    0.1158898
29800.0000000    0.1103467
29840.0000000    0.0984914
29880.0000000    0.0981951
29920.0000000    0.0995408
29960.0000000    0.1022893
30000.0000000    0.0988796
30040.0000000    0.1022295
30080.0000000    0.0984280
30120.0000000    0.0951025
30160.0000000    0.0952662
30200.0000000    0.1040244
30240.0000000    0.1080466
30280.0000000    0.0992686
30320.0000000    0.1126672
30360.0000000    0.1117757
30400.0000000    0.1032510
30440.0000000    0.1200120
30480.0000000    0.1181050
30520.0000000    0.1154933
30560.0000000    0.1039261
30600.0000000    0.1142399
30640.0000000    0.1021394
30680.0000000    0.1143131
30720.0000000    0.1020930
30760.0000000    0.1102306
30800.0000000    0.1050010
30840.0000000    0.0988874
30880.0000000    0.1141783
30920.0000000    0.1069550
30960.0000000    0.1061124
31000.0000000    0.1091149
31040.0000000    0.1047140
31080.0000000    0.1016373
31120.0000000    0.1052847
31160.0000000    0.0993551
31200.0000000    0.1141792
31240.0000000    0.1172138
31280.0000000    0.1252927
31320.0000000    0.1056668
31360.0000000    0.1170407
31400.0000000    0.1170124
31440.0000000    0.1212145
31480.0000000    0.1076473
31520.0000000    0.1003159
31560.0000000    0.1158654
31600.0000000    0.1041513
31640.0000000    0.1087125
31680.0000000    0.1065319
31720.0000000    0.1093554
31760.0000000    0.1081649
31800.0000000    0.1082000
31840.0000000    0.1066311
31880.0000000    0.1078162
31920.0000000    0.1238525
31960.0000000    0.1084961
32000.0000000    0.1180318
32040.0000000    0.1076091
32080.0000000    0.1054432
32120.0000000    0.1031782
32160.0000000    0.1066008
32200.0000000    0.1156557
32240.0000000    0.1261503
32280.0000000    0.1205664
32320.0000000    0.1128338
32360.0000000    0.1157294
32400.0000000    0.1131336
32440.0000000    0.1053445
32480.0000000    0.1219651
32520.0000000    0.1116242
32560.0000000    0.1159409
32600.0000000    0.1163246
32640.0000000    0.1056567
32680.0000000    0.1063279
32720.0000000    0.1115080
32760.0000000    0.1061138
32800.0000000    0.1119168
32840.0000000    0.1187229
32880.0000000    0.1304495
32920.0000000    0.1102017
32960.0000000    0.1229180
33000.0000000    0.1069658
33040.0000000    0.1154475
33080.0000000    0.0997444
33120.0000000    0.1059423
33160.0000000    0.1022772
33200.0000000    0.1128711
33240.0000000    0.1038800
33280.0000000    0.1109923
33320.0000000    0.1153680
33360.0000000    0.1009480
33400.0000000    0.1169064
33440.0000000    0.0937319
33480.0000000    0.0964765
33520.0000000    0.1085443
33560.0000000    0.1207344
33600.0000000    0.0967114
33640.0000000    0.0907079
33680.0000000    0.1039378
33720.0000000    0.1073088
33760.0000000    0.1095699
33800.0000000    0.1084962
33840.0000000    0.1011961
33880.0000000    0.0925970
33920.0000000    0.0950741
33960.0000000    0.1001400
34000.0000000    0.1000462
34040.0000000    0.0964991
34080.0000000    0.1077124
34120.0000000    0.1038922
34160.0000000    0.1074430
34200.0000000    0.1068597
34240.0000000    0.1127685
34280.0000000    0.1024472
34320.0000000    0.1101523
34360.0000000    0.1047722
34400.0000000    0.0942991
34440.0000000    0.1020548
34480.0000000    0.1017003
34520.0000000    0.0954726
34560.0000000    0.0957910
34600.0000000    0.0933875
34640.0000000    0.1072684
34680.0000000    0.1006430
34720.0000000    0.0953412
34760.0000000    0.1024678
34800.0000000    0.1097940
34840.0000000    0.1076799
34880.0000000    0.1107297
34920.0000000    0.0952506
34960.0000000    0.0987078
35000.0000000    0.1024406
35040.0000000    0.1060454
35080.0000000    0.0987973
35120.0000000    0.1010024
35160.0000000    0.1018861
35200.0000000    0.0936220
35240.0000000    0.0939992
35280.0000000    0.1063025
35320.0000000    0.1175836
35360.0000000    0.1134917
35400.0000000    0.1102188
35440.0000000    0.1097869
35480.0000000    0.1018487
35520.0000000    0.1067702
35560.0000000    0.0881259
35600.0000000    0.0963043
35640.0000000    0.0952792
35680.0000000    0.0989149
35720.0000000    0.1051333
35760.0000000    0.0930968
35800.0000000    0.0928025
35840.0000000    0.0928471
35880.0000000    0.1052361
35920.0000000    0.1005620
35960.0000000    0.1007548
36000.0000000    0.1053871
36040.0000000    0.1033110
36080.0000000    0.1070187
36120.0000000    0.0950033
36160.0000000    0.0999952
36200.0000000    0.0979617
36240.0000000    0.0975250
36280.0000000    0.0939175
36320.0000000    0.1045796
36360.0000000    0.0930400
36400.0000000    0.1066370
36440.0000000    0.1030939
36480.0000000    0.0941905
36520.0000000    0.0880527
36560.0000000    0.1041543
36600.0000000    0.0970226
36640.0000000    0.0962459
36680.0000000    0.1004777
36720.0000000    0.0942513
36760.0000000    0.0879486
36800.0000000    0.0987908
36840.0000000    0.0969974
36880.0000000    0.0986575
36920.0000000    0.0897434
36960.0000000    0.0959345
37000.0000000    0.1073496
37040.0000000    0.0993868
37080.0000000    0.0981127
37120.0000000    0.1013907
37160.0000000    0.1050365
37200.0000000    0.1055815
37240.0000000    0.1058368
37280.0000000    0.1026353
37320.0000000    0.1063983
37360.0000000    0.1042659
37400.0000000    0.1035346
37440.0000000    0.1012437
37480.0000000    0.0968965
37520.0000000    0.0976783
37560.0000000    0.1104354
37600.0000000    0.1049396
37640.0000000    0.0947119
37680.0000000    0.0954884
37720.0000000    0.0943198
37760.0000000    0.0998828
37800.0000000    0.1047670
37840.0000000    0.0993407
37880.0000000    0.1036371
37920.0000000    0.1152002
37960.0000000    0.1066983
38000.0000000    0.1131936
38040.0000000    0.1126093
38080.0000000    0.1081195
38120.0000000    0.1146420
38160.0000000    0.1146147
38200.0000000    0.1079049
38240.0000000    0.1095097
38280.0000000    0.1118923
38320.0000000    0.1166315
38360.0000000    0.1206829
38400.0000000    0.1264222
38440.0000000    0.1110565
38480.0000000    0.0954144
38520.0000000    0.1123444
38560.0000000    0.1194909
38600.0000000    0.1013947
38640.0000000    0.1125057
38680.0000000    0.1083432
38720.0000000    0.1082007
38760.0000000    0.1014184
38800.0000000    0.1031661
38840.0000000    0.1064340
38880.0000000    0.1036184
38920.0000000    0.1127279
38960.0000000    0.1235284
39000.0000000    0.1112016
39040.0000000    0.1088735
39080.0000000    0.1104279
39120.0000000    0.1136735
39160.0000000    0.1059702
39200.0000000    0.1095206
39240.0000000    0.1024892
39280.0000000    0.1096955
39320.0000000    0.0998397
39360.0000000    0.1263980
39400.0000000    0.0972512
39440.0000000    0.0989456
39480.0000000    0.0944312
39520.0000000    0.1060863
39560.0000000    0.1217202
39600.0000000    0.1027244
39640.0000000    0.1072748
39680.0000000    0.1077313
39720.0000000    0.1080273
39760.0000000    0.1021638
39800.0000000    0.1152031
39840.0000000    0.0975594
39880.0000000    0.1123805
39920.0000000    0.1150608
39960.0000000    0.1219815
40000.0000000    0.1120252
40040.0000000    0.1154302
40080.0000000    0.1043231
40120.0000000    0.1017436
40160.0000000    0.1172185
40200.0000000    0.1129281
40240.0000000    0.1107713
40280.0000000    0.1057534
40320.0000000    0.1111620
40360.0000000    0.1166289
40400.0000000    0.1165640
40440.0000000    0.1084804
40480.0000000    0.1150518
40520.0000000    0.1056877
40560.0000000    0.1135054
40600.0000000    0.1000773
40640.0000000    0.1099821
40680.0000000    0.1172228
40720.0000000    0.1032756
40760.0000000    0.0976955
40800.0000000    0.0976978
40840.0000000    0.1085341
40880.0000000    0.1070637
40920.0000000    0.1084893
40960.0000000    0.1053075
41000.0000000    0.1018984
41040.0000000    0.1128762
41080.0000000    0.1062773
41120.0000000    0.0927930
41160.0000000    0.0914278
41200.0000000    0.0985267
41240.0000000    0.1042936
41280.0000000    0.1047582
41320.0000000    0.1035309
41360.0000000    0.0970933
41400.0000000    0.1121755
41440.0000000    0.1029906
41480.0000000    0.1000930
41520.0000000    0.1006480
41560.0000000    0.0991873
41600.0000000    0.0957535
41640.0000000    0.1096668
41680.0000000    0.0924377
41720.0000000    0.1000545
41760.0000000    0.1033010
41800.0000000    0.1097277
41840.0000000    0.0987875
41880.0000000    0.0954450
41920.0000000    0.0947843
41960.0000000    0.1111505
42000.0000000    0.1075799
42040.0000000    0.0967181
42080.0000000    0.1002022
42120.0000000    0.0977748
42160.0000000    0.0910431
42200.0000000    0.1040329
42240.0000000    0.1082082
42280.0000000    0.1050070
42320.0000000    0.1049251
42360.0000000    0.0912579
42400.0000000    0.0933798
42440.0000000    0.0976320
42480.0000000    0.1089922
42520.0000000    0.0983415
42560.0000000    0.1184551
42600.0000000    0.1161940
42640.0000000    0.1227987
42680.0000000    0.1149818
42720.0000000    0.1086278
42760.0000000    0.1170884
42800.0000000    0.1262376
42840.0000000    0.1241722
42880.0000000    0.1166224
42920.0000000    0.1078808
42960.0000000    0.1060660
43000.0000000    0.1272440
43040.0000000    0.1245636
43080.0000000    0.1231556
43120.0000000    0.1075072
43160.0000000    0.1161345
43200.0000000    0.1069663
43240.0000000    0.1195799
43280.0000000    0.1094591
43320.0000000    0.1113809
43360.0000000    0.1220881
43400.0000000    0.1036335
43440.0000000    0.0955450
43480.0000000    0.1094524
43520.0000000    0.1082232
43560.0000000    0.1059648
43600.0000000    0.0955406
43640.0000000    0.1004607
43680.0000000    0.1020559
43720.0000000    0.0973796
43760.0000000    0.0947476
43800.0000000    0.1026413
43840.0000000    0.0976427
43880.0000000    0.1045769
43920.0000000    0.0985757
43960.0000000    0.1130668
44000.0000000    0.1107726
44040.0000000    0.0974157
44080.0000000    0.1184395
44120.0000000    0.1114769
44160.0000000    0.1064132
44200.0000000    0.1028330
44240.0000000    0.1102755
44280.0000000    0.0996912
44320.0000000    0.0984825
44360.0000000    0.0925176
44400.0000000    0.1140908
44440.0000000    0.1030080
44480.0000000    0.1090045
44520.0000000    0.1052732
44560.0000000    0.1175535
44600.0000000    0.1080817
44640.0000000    0.1156937
44680.0000000    0.1165964
44720.0000000    0.1140714
44760.0000000    0.1089332
44800.0000000    0.1074021
44840.0000000    0.1199926
44880.0000000    0.1173598
44920.0000000    0.0950885
44960.0000000    0.0998955
45000.0000000    0.1113958
45040.0000000    0.1061479
45080.0000000    0.1088086
45120.0000000    0.1137967
45160.0000000    0.1053427
45200.0000000    0.1000319
45240.0000000    0.0985287
45280.0000000    0.0957697
45320.0000000    0.1017749
45360.0000000    0.1061800
45400.0000000    0.1034075
45440.0000000    0.1162734
45480.0000000    0.1127827
45520.0000000    0.1008320
45560.0000000    0.1026095
45600.0000000    0.1026190
45640.0000000    0.1092452
45680.0000000    0.1120769
45720.0000000    0.0974185
45760.0000000    0.1014778
45800.0000000    0.0955088
45840.0000000    0.1006143
45880.0000000    0.0995044
45920.0000000    0.0972523
45960.0000000    0.0996989
46000.0000000    0.0991670
46040.0000000    0.1044858
46080.0000000    0.0923550
46120.0000000    0.0951063
46160.0000000    0.1054108
46200.0000000    0.0915544
46240.0000000    0.0888898
46280.0000000    0.1110754
46320.0000000    0.0934396
46360.0000000    0.0948237
46400.0000000    0.0962963
46440.0000000    0.0915703
46480.0000000    0.0925623
46520.0000000    0.0981974
46560.0000000    0.1059440
46600.0000000    0.1110844
46640.0000000    0.1048215
46680.0000000    0.0975412
46720.0000000    0.1046992
46760.0000000    0.0865846
46800.0000000    0.0928815
46840.0000000    0.0961245
46880.0000000    0.1022274
46920.0000000    0.1077592
46960.0000000    0.0949952
47000.0000000    0.0925479
47040.0000000    0.0959986
47080.0000000    0.0938474
47120.0000000    0.0896807
47160.0000000    0.0945062
47200.0000000    0.0982226
47240.0000000    0.1025897
47280.0000000    0.1019861
47320.0000000    0.0879938
47360.0000000    0.0884892
47400.0000000    0.0898806
47440.0000000    0.0975288
47480.0000000    0.1087563
47520.0000000    0.1118440
47560.0000000    0.1088275
47600.0000000    0.1123264
47640.0000000    0.1075565
47680.0000000    0.1200498
47720.0000000    0.1146367
47760.0000000    0.1043212
47800.0000000    0.1099558
47840.0000000    0.0969002
47880.0000000    0.0870982
47920.0000000    0.0989875
47960.0000000    0.1004329
48000.0000000    0.0975754
48040.0000000    0.1013988
48080.0000000    0.1012096
48120.0000000    0.0980168
48160.0000000    0.1037311
48200.0000000    0.0972117
48240.0000000    0.1028473
48280.0000000    0.1042719
48320.0000000    0.0980084
48360.0000000    0.0971176
48400.0000000    0.0993253
48440.0000000    0.1065335
48480.0000000    0.1025538
48520.0000000    0.1167187
48560.0000000    0.1264675
48600.0000000    0.1298213
48640.0000000    0.1101959
48680.0000000    0.1159070
48720.0000000    0.1172032
48760.0000000    0.1167976
48800.0000000    0.1123766
48840.0000000    0.1088306
48880.0000000    0.1076286
48920.0000000    0.1088748
48960.0000000    0.0875558
49000.0000000    0.0927147
49040.0000000    0.0991565
49080.0000000    0.0966060
49120.0000000    0.0940193
49160.0000000    0.0917205
49200.0000000    0.1002236
49240.0000000    0.1060462
49280.0000000    0.1213375
49320.0000000    0.1076708
49360.0000000    0.1156875
49400.0000000    0.1141750
49440.0000000    0.0985879
49480.0000000    0.0918778
49520.0000000    0.0839604
49560.0000000    0.1019890
49600.0000000    0.0945064
49640.0000000    0.0939532
49680.0000000    0.0970777
49720.0000000    0.0943770
49760.0000000    0.0931343
49800.0000000    0.1043573
49840.0000000    0.1001449
49880.0000000    0.1014602
49920.0000000    0.1019368
49960.0000000    0.1053680
50000.0000000    0.1133322
50040.0000000    0.0980441
50080.0000000    0.1026363
50120.0000000    0.0936960
50160.0000000    0.0879910
50200.0000000    0.0926046
50240.0000000    0.0961212
50280.0000000    0.0931766
50320.0000000    0.1017312
50360.0000000    0.0898368
50400.0000000    0.0814262
50440.0000000    0.0944202
50480.0000000    0.0925684
50520.0000000    0.0994627
50560.0000000    0.0943692
50600.0000000    0.0936306
50640.0000000    0.0921515
50680.0000000    0.0985013
50720.0000000    0.0914489
50760.0000000    0.0990202
50800.0000000    0.0954841
50840.0000000    0.0988477
50880.0000000    0.0970392
50920.0000000    0.0965846
50960.0000000    0.0905646
51000.0000000    0.1002947
51040.0000000    0.0908194
51080.0000000    0.1075991
51120.0000000    0.0910425
51160.0000000    0.0889641
51200.0000000    0.0892638
51240.0000000    0.0956390
51280.0000000    0.0999592
51320.0000000    0.0908829
51360.0000000    0.0944538
51400.0000000    0.1024537
51440.0000000    0.0964327
51480.0000000    0.1017853
51520.0000000    0.1161273
51560.0000000    0.1018624
51600.0000000    0.1102193
51640.0000000    0.1126219
51680.0000000    0.0989030
51720.0000000    0.1126903
51760.0000000    0.1164570
51800.0000000    0.0956295
51840.0000000    0.1024268
51880.0000000    0.1076782
51920.0000000    0.1041855
51960.0000000    0.0980673
52000.0000000    0.1000146
52040.0000000    0.1083903
52080.0000000    0.1034937
52120.0000000    0.1004563
52160.0000000    0.0916386
52200.0000000    0.1006447
52240.0000000    0.0916710
52280.0000000    0.0976217
52320.0000000    0.0974596
52360.0000000    0.0952815
52400.0000000    0.0965715
52440.0000000    0.1155825
52480.0000000    0.0950504
52520.0000000    0.0953989
52560.0000000    0.0963908
52600.0000000    0.0950063
52640.0000000    0.1040450
52680.0000000    0.1017884
52720.0000000    0.0927658
52760.0000000    0.0936080
52800.0000000    0.0880522
52840.0000000    0.0994310
52880.0000000    0.0936764
52920.0000000    0.0886105
52960.0000000    0.0963881
53000.0000000    0.1028334
53040.0000000    0.0921482
53080.0000000    0.0990248
53120.0000000    0.1002229
53160.0000000    0.0946419
53200.0000000    0.0917126
53240.0000000    0.0929144
53280.0000000    0.1019923
53320.0000000    0.0985431
53360.0000000    0.0999863
53400.0000000    0.0908863
53440.0000000    0.0990502
53480.0000000    0.1046990
53520.0000000    0.0906252
53560.0000000    0.0928507
53600.0000000    0.0879833
53640.0000000    0.0934802
53680.0000000    0.0958327
53720.0000000    0.0985339
53760.0000000    0.0988913
53800.0000000    0.0981456
53840.0000000    0.1048514
53880.0000000    0.0936864
53920.0000000    0.0898041
53960.0000000    0.0984461
54000.0000000    0.0936545
54040.0000000    0.0988189
54080.0000000    0.0922106
54120.0000000    0.0977826
54160.0000000    0.0918730
54200.0000000    0.0956761
54240.0000000    0.0956368
54280.0000000    0.0949847
54320.0000000    0.1012166
54360.0000000    0.0953067
54400.0000000    0.0940101
54440.0000000    0.1019286
54480.0000000    0.1154019
54520.0000000    0.1065581
54560.0000000    0.0957011
54600.0000000    0.1030411
54640.0000000    0.1032606
54680.0000000    0.0976924
54720.0000000    0.1028317
54760.0000000    0.1142194
54800.0000000    0.1013979
54840.0000000    0.1024715
54880.0000000    0.1011403
54920.0000000    0.1039938
54960.0000000    0.0973918
55000.0000000    0.1044815
55040.0000000    0.1094216
55080.0000000    0.1035969
55120.0000000    0.1025573
55160.0000000    0.1098966
55200.0000000    0.1057566
55240.0000000    0.1031110
55280.0000000    0.1024681
55320.0000000    0.1002909
55360.0000000    0.1077203
55400.0000000    0.1005849
55440.0000000    0.1031368
55480.0000000    0.1025367
55520.0000000    0.1055865
55560.0000000    0.1133845
55600.0000000    0.1004034
55640.0000000    0.1075975
55680.0000000    0.1033128
55720.0000000    0.1041277
55760.0000000    0.1082016
55800.0000000    0.1030489
55840.0000000    0.1072990
55880.0000000    0.1092269
55920.0000000    0.1059865
55960.0000000    0.1039485
56000.0000000    0.1004952
56040.0000000    0.1080458
56080.0000000    0.1029022
56120.0000000    0.1040245
56160.0000000    0.1226471
56200.0000000    0.1075051
56240.0000000    0.1146097
56280.0000000    0.1071787
56320.0000000    0.1089712
56360.0000000    0.1051876
56400.0000000    0.1010918
56440.0000000    0.0958197
56480.0000000    0.0966499
56520.0000000    0.0985447
56560.0000000    0.0995056
56600.0000000    0.0936189
56640.0000000    0.1027825
56680.0000000    0.1015849
56720.0000000    0.1026290
56760.0000000    0.0947624
56800.0000000    0.0871082
56840.0000000    0.0899080
56880.0000000    0.0879497
56920.0000000    0.0963178
56960.0000000    0.1042057
57000.0000000    0.0991093
57040.0000000    0.0849810
57080.0000000    0.0939054
57120.0000000    0.1001473
57160.0000000    0.0903419
57200.0000000    0.1003695
57240.0000000    0.1035888
57280.0000000    0.1062939
57320.0000000    0.0892287
57360.0000000    0.1032313
57400.0000000    0.0997827
57440.0000000    0.0895113
57480.0000000    0.1005156
57520.0000000    0.0939333
57560.0000000    0.1024659
57600.0000000    0.1017197
57640.0000000    0.1017395
57680.0000000    0.0985635
57720.0000000    0.0883224
57760.0000000    0.0934898
57800.0000000    0.0891017
57840.0000000    0.0994019
57880.0000000    0.1047410
57920.0000000    0.1329652
57960.0000000    0.1150544
58000.0000000    0.0889486
58040.0000000    0.0934331
58080.0000000    0.0878388
58120.0000000    0.0994234
58160.0000000    0.0982492
58200.0000000    0.1024966
58240.0000000    0.0974745
58280.0000000    0.1052584
58320.0000000    0.1018865
58360.0000000    0.1066114
58400.0000000    0.1060380
58440.0000000    0.1053181
58480.0000000    0.1062124
58520.0000000    0.0923814
58560.0000000    0.1023297
58600.0000000    0.1039181
58640.0000000    0.0991226
58680.0000000    0.1084925
58720.0000000    0.1069214
58760.0000000    0.1022782
58800.0000000    0.1160638
58840.0000000    0.1167574
58880.0000000    0.1068248
58920.0000000    0.1066873
58960.0000000    0.1053369
59000.0000000    0.0997646
59040.0000000    0.0955747
59080.0000000    0.0890217
59120.0000000    0.1132217
59160.0000000    0.1054190
59200.0000000    0.1008357
59240.0000000    0.0992742
59280.0000000    0.1047069
59320.0000000    0.1056116
59360.0000000    0.1035842
59400.0000000    0.0951227
59440.0000000    0.1167231
59480.0000000    0.1045817
59520.0000000    0.1115210
59560.0000000    0.1045532
59600.0000000    0.1108948
59640.0000000    0.0963834
59680.0000000    0.1074151
59720.0000000    0.1087073
59760.0000000    0.1018995
59800.0000000    0.1019780
59840.0000000    0.0961588
59880.0000000    0.0981718
59920.0000000    0.1125544
59960.0000000    0.1007721
60000.0000000    0.1007201
60040.0000000    0.1016884
60080.0000000    0.0930144
60120.0000000    0.0922850
60160.0000000    0.1019376
60200.0000000    0.0996034
60240.0000000    0.0942419
60280.0000000    0.1034403
60320.0000000    0.1063910
60360.0000000    0.1036268
60400.0000000    0.0939322
60440.0000000    0.1012085
60480.0000000    0.0921687
60520.0000000    0.0967764
60560.0000000    0.0904067
60600.0000000    0.0932989
60640.0000000    0.0928702
60680.0000000    0.0889441
60720.0000000    0.1136774
60760.0000000    0.1018086
60800.0000000    0.0987123
60840.0000000    0.0984373
60880.0000000    0.0932549
60920.0000000    0.1092198
60960.0000000    0.1093700
61000.0000000    0.1036125
61040.0000000    0.1002256
61080.0000000    0.0974424
61120.0000000    0.1013446
61160.0000000    0.1119607
61200.0000000    0.1039551
61240.0000000    0.1052336
61280.0000000    0.1012002
61320.0000000    0.0996883
61360.0000000    0.0991852
61400.0000000    0.0979155
61440.0000000    0.0821839
61480.0000000    0.1005387
61520.0000000    0.0992858
61560.0000000    0.0916464
61600.0000000    0.0922128
61640.0000000    0.1104940
61680.0000000    0.0996434
61720.0000000    0.0978919
61760.0000000    0.1035673
61800.0000000    0.1051961
61840.0000000    0.1095924
61880.0000000    0.1024450
61920.0000000    0.0903857
61960.0000000    0.0969399
62000.0000000    0.1063922
62040.0000000    0.0965920
62080.0000000    0.1069053
62120.0000000    0.0954970
62160.0000000    0.0978367
62200.0000000    0.0943433
62240.0000000    0.0849095
62280.0000000    0.0848852
62320.0000000    0.0804742
62360.0000000    0.0877621
62400.0000000    0.1031130
62440.0000000    0.1125237
62480.0000000    0.1028082
62520.0000000    0.1112532
62560.0000000    0.1034305
62600.0000000    0.1016745
62640.0000000    0.1053072
62680.0000000    0.1052964
62720.0000000    0.1171963
62760.0000000    0.1066809
62800.0000000    0.1118662
62840.0000000    0.1025548
62880.0000000    0.1108489
62920.0000000    0.1137563
62960.0000000    0.1008459
63000.0000000    0.0972023
63040.0000000    0.0980096
63080.0000000    0.0993465
63120.0000000    0.0901244
63160.0000000    0.0947965
63200.0000000    0.0911591
63240.0000000    0.0949796
63280.0000000    0.0850755
63320.0000000    0.0936351
63360.0000000    0.0952887
63400.0000000    0.0983988
63440.0000000    0.1007419
63480.0000000    0.0963973
63520.0000000    0.0925059
63560.0000000    0.0884143
63600.0000000    0.0871417
63640.0000000    0.0872041
63680.0000000    0.0872540
63720.0000000    0.0957766
63760.0000000    0.0890920
63800.0000000    0.0883024
63840.0000000    0.0995362
63880.0000000    0.0942651
63920.0000000    0.0896758
63960.0000000    0.0861775
64000.0000000    0.0895122
64040.0000000    0.0996267
64080.0000000    0.1015577
64120.0000000    0.1181632
64160.0000000    0.0996082
64200.0000000    0.1159099
64240.0000000    0.1100348
64280.0000000    0.1089282
64320.0000000    0.0872202
64360.0000000    0.1022405
64400.0000000    0.0933119
64440.0000000    0.0968878
64480.0000000    0.0982334
64520.0000000    0.1023885
64560.0000000    0.0862233
64600.0000000    0.0998384
64640.0000000    0.1013872
64680.0000000    0.0999741
64720.0000000    0.0925624
64760.0000000    0.0909481
64800.0000000    0.0888157
64840.0000000    0.0952354
64880.0000000    0.0881729
64920.0000000    0.0946850
64960.0000000    0.1037852
65000.0000000    0.0984523
65040.0000000    0.1014723
65080.0000000    0.1061877
65120.0000000    0.0970824
65160.0000000    0.1021249
65200.0000000    0.0988064
65240.0000000    0.0953539
65280.0000000    0.0903738
65320.0000000    0.0943289
65360.0000000    0.0955148
65400.0000000    0.0896090
65440.0000000    0.0886854
65480.0000000    0.0933352
65520.0000000    0.0917025
65560.0000000    0.0912240
65600.0000000    0.1000846
65640.0000000    0.1073870
65680.0000000    0.1026249
65720.0000000    0.1053013
65760.0000000    0.1074740
65800.0000000    0.0952008
65840.0000000    0.1043020
65880.0000000    0.1124340
65920.0000000    0.1230087
65960.0000000    0.0934715
66000.0000000    0.0958731
66040.0000000    0.0988086
66080.0000000    0.0936622
66120.0000000    0.0995416
66160.0000000    0.0964543
66200.0000000    0.0922557
66240.0000000    0.0930093
66280.0000000    0.0910704
66320.0000000    0.0918933
66360.0000000    0.0967917
66400.0000000    0.0879264
66440.0000000    0.1029145
66480.0000000    0.0980152
66520.0000000    0.0934746
66560.0000000    0.1090639
66600.0000000    0.1054870
66640.0000000    0.1102195
66680.0000000    0.1042148
66720.0000000    0.1077038
66760.0000000    0.0924562
66800.0000000    0.1010440
66840.0000000    0.1046051
66880.0000000    0.0955338
66920.0000000    0.0980319
66960.0000000    0.1119767
67000.0000000    0.1026581
67040.0000000    0.0913035
67080.0000000    0.0875175
67120.0000000    0.0932870
67160.0000000    0.0938777
67200.0000000    0.1038952
67240.0000000    0.0960895
67280.0000000    0.1014687
67320.0000000    0.1063722
67360.0000000    0.1045597
67400.0000000    0.1102231
67440.0000000    0.0925077
67480.0000000    0.0966736
67520.0000000    0.0923406
67560.0000000    0.1070837
67600.0000000    0.0972560
67640.0000000    0.1004644
67680.0000000    0.1110812
67720.0000000    0.0980587
67760.0000000    0.0959338
67800.0000000    0.0863048
67840.0000000    0.0931024
67880.0000000    0.1026412
67920.0000000    0.1045693
67960.0000000    0.1006747
68000.0000000    0.1082217
68040.0000000    0.0950457
68080.0000000    0.1021009
68120.0000000    0.0916532
68160.0000000    0.0872232
68200.0000000    0.0923331
68240.0000000    0.0938820
68280.0000000    0.1064378
68320.0000000    0.0908082
68360.0000000    0.0933396
68400.0000000    0.1000502
68440.0000000    0.1092224
68480.0000000    0.1101090
68520.0000000    0.1074548
68560.0000000    0.0996771
68600.0000000    0.1017140
68640.0000000    0.1055032
68680.0000000    0.1055825
68720.0000000    0.0989624
68760.0000000    0.0944478
68800.0000000    0.0938647
68840.0000000    0.1003520
68880.0000000    0.0890599
68920.0000000    0.0875227
68960.0000000    0.1044732
69000.0000000    0.0953656
69040.0000000    0.1198513
69080.0000000    0.1114957
69120.0000000    0.0882208
69160.0000000    0.1022889
69200.0000000    0.1125205
69240.0000000    0.1008126
69280.0000000    0.0975602
69320.0000000    0.0947702
69360.0000000    0.0949147
69400.0000000    0.0899208
69440.0000000    0.0963974
69480.0000000    0.0983305
69520.0000000    0.1148345
69560.0000000    0.1019596
69600.0000000    0.0952578
69640.0000000    0.1035903
69680.0000000    0.1004518
69720.0000000    0.0931841
69760.0000000    0.0948764
69800.0000000    0.0997630
69840.0000000    0.0890176
69880.0000000    0.0864868
69920.0000000    0.1013095
69960.0000000    0.1079198
70000.0000000    0.1071782
70040.0000000    0.1123306
70080.0000000    0.0990784
70120.0000000    0.1027366
70160.0000000    0.1034996
70200.0000000    0.0956503
70240.0000000    0.0928033
70280.0000000    0.0922017
70320.0000000    0.0916890
70360.0000000    0.1040333
70400.0000000    0.1056753
70440.0000000    0.0934524
70480.0000000    0.0986703
70520.0000000    0.1021090
70560.0000000    0.1052069
70600.0000000    0.1014699
70640.0000000    0.0987279
70680.0000000    0.1049623
70720.0000000    0.1077732
70760.0000000    0.1075175
70800.0000000    0.1060832
70840.0000000    0.0880772
70880.0000000    0.0933142
70920.0000000    0.1030460
70960.0000000    0.0916296
71000.0000000    0.0981929
71040.0000000    0.0914042
71080.0000000    0.1043948
71120.0000000    0.0993764
71160.0000000    0.0936850
71200.0000000    0.1062138
71240.0000000    0.0949157
71280.0000000    0.0968892
71320.0000000    0.0930514
71360.0000000    0.1036673
71400.0000000    0.0970184
71440.0000000    0.1083101
71480.0000000    0.1116294
71520.0000000    0.0975915
71560.0000000    0.1027180
71600.0000000    0.1028025
71640.0000000    0.0964756
71680.0000000    0.0957078
71720.0000000    0.0907697
71760.0000000    0.0908280
71800.0000000    0.1005472
71840.0000000    0.0974199
71880.0000000    0.0954855
71920.0000000    0.1037826
71960.0000000    0.0918447
72000.0000000    0.0964634
72040.0000000    0.1058698
72080.0000000    0.0989726
72120.0000000    0.1055085
72160.0000000    0.1125717
72200.0000000    0.1057819
72240.0000000    0.1001125
72280.0000000    0.1079567
72320.0000000    0.1006626
72360.0000000    0.0982191
72400.0000000    0.0969842
72440.0000000    0.1099257
72480.0000000    0.0858931
72520.0000000    0.0925496
72560.0000000    0.0878043
72600.0000000    0.1026183
72640.0000000    0.1039353
72680.0000000    0.0949007
72720.0000000    0.0867219
72760.0000000    0.0979532
72800.0000000    0.1030500
72840.0000000    0.1082319
72880.0000000    0.0994856
72920.0000000    0.0975035
72960.0000000    0.0964529
73000.0000000    0.1058756
73040.0000000    0.1011289
73080.0000000    0.1042475
73120.0000000    0.1032121
73160.0000000    0.1110060
73200.0000000    0.0913610
73240.0000000    0.1017543
73280.0000000    0.0966140
73320.0000000    0.1001666
73360.0000000    0.1025829
73400.0000000    0.1002444
73440.0000000    0.1024159
73480.0000000    0.1176086
73520.0000000    0.1028923
73560.0000000    0.1010800
73600.0000000    0.1147480
73640.0000000    0.0940361
73680.0000000    0.0992023
73720.0000000    0.0951605
73760.0000000    0.0964310
73800.0000000    0.1027259
73840.0000000    0.1002715
73880.0000000    0.1065817
73920.0000000    0.0988466
73960.0000000    0.0927091
74000.0000000    0.0979703
74040.0000000    0.0980969
74080.0000000    0.1071930
74120.0000000    0.0955110
74160.0000000    0.1099058
74200.0000000    0.1013960
74240.0000000    0.0926251
74280.0000000    0.1051448
74320.0000000    0.1200290
74360.0000000    0.1029444
74400.0000000    0.1165410
74440.0000000    0.1116192
74480.0000000    0.1031412
74520.0000000    0.1113632
74560.0000000    0.1186854
74600.0000000    0.1023985
74640.0000000    0.1097042
74680.0000000    0.1111894
74720.0000000    0.1064027
74760.0000000    0.1034863
74800.0000000    0.0937937
74840.0000000    0.0981020
74880.0000000    0.0975978
74920.0000000    0.1121564
74960.0000000    0.0895491
75000.0000000    0.0914535
75040.0000000    0.1029676
75080.0000000    0.0924139
75120.0000000    0.0920054
75160.0000000    0.1015093
75200.0000000    0.0912265
75240.0000000    0.0972201
75280.0000000    0.0950335
75320.0000000    0.1101039
75360.0000000    0.0967129
75400.0000000    0.0883845
75440.0000000    0.0884227
75480.0000000    0.0928451
75520.0000000    0.1024688
75560.0000000    0.1119559
75600.0000000    0.1073392
75640.0000000    0.0946663
75680.0000000    0.0999620
75720.0000000    0.0935556
75760.0000000    0.0922948
75800.0000000    0.1064331
75840.0000000    0.0930812
75880.0000000    0.0941346
75920.0000000    0.0935402
75960.0000000    0.0973006
76000.0000000    0.0873004
76040.0000000    0.0995868
76080.0000000    0.1025557
76120.0000000    0.1031722
76160.0000000    0.1065424
76200.0000000    0.1050726
76240.0000000    0.1170438
76280.0000000    0.1031586
76320.0000000    0.1121425
76360.0000000    0.1063844
76400.0000000    0.0902134
76440.0000000    0.0955106
76480.0000000    0.0949325
76520.0000000    0.0947726
76560.0000000    0.0933228
76600.0000000    0.1130166
76640.0000000    0.1091870
76680.0000000    0.0988533
76720.0000000    0.0908598
76760.0000000    0.0963434
76800.0000000    0.0963053
76840.0000000    0.0912983
76880.0000000    0.0945646
76920.0000000    0.0918382
76960.0000000    0.0957578
77000.0000000    0.0993270
77040.0000000    0.0934024
77080.0000000    0.0893732
77120.0000000    0.0915521
77160.0000000    0.0872650
77200.0000000    0.0817015
77240.0000000    0.0898105
77280.0000000    0.0956553
77320.0000000    0.0999562
77360.0000000    0.0906867
77400.0000000    0.0963886
77440.0000000    0.0984617
77480.0000000    0.0931069
77520.0000000    0.0934027
77560.0000000    0.0913325
77600.0000000    0.0883336
77640.0000000    0.0989057
77680.0000000    0.0941370
77720.0000000    0.0947516
77760.0000000    0.1013197
77800.0000000    0.0984311
77840.0000000    0.1021521
77880.0000000    0.0976908
77920.0000000    0.0992696
77960.0000000    0.0934011
78000.0000000    0.1072920
78040.0000000    0.0977468
78080.0000000    0.1036152
78120.0000000    0.0935870
78160.0000000    0.0982120
78200.0000000    0.1075532
78240.0000000    0.0978374
78280.0000000    0.1095914
78320.0000000    0.1030848
78360.0000000    0.0971903
78400.0000000    0.0977111
78440.0000000    0.0942617
78480.0000000    0.0983054
78520.0000000    0.0914490
78560.0000000    0.0970400
78600.0000000    0.1058524
78640.0000000    0.1091862
78680.0000000    0.1135801
78720.0000000    0.1095600
78760.0000000    0.0997449
78800.0000000    0.1009542
78840.0000000    0.0985115
78880.0000000    0.1132906
78920.0000000    0.1047554
78960.0000000    0.1005872
79000.0000000    0.0812604
79040.0000000    0.0858040
79080.0000000    0.0929901
79120.0000000    0.0885734
79160.0000000    0.0809943
79200.0000000    0.0905476
79240.0000000    0.1000503
79280.0000000    0.0918746
79320.0000000    0.0978328
79360.0000000    0.0871400
79400.0000000    0.0874507
79440.0000000    0.0819322
79480.0000000    0.0875557
79520.0000000    0.0960112
79560.0000000    0.0952940
79600.0000000    0.1022055
79640.0000000    0.0897311
79680.0000000    0.1011521
79720.0000000    0.0935189
79760.0000000    0.1051426
79800.0000000    0.0936599
79840.0000000    0.1017739
79880.0000000    0.0984910
79920.0000000    0.1008596
79960.0000000    0.0947189
80000.0000000    0.0908315
80040.0000000    0.1016781
80080.0000000    0.0889732
80120.0000000    0.0906587
80160.0000000    0.0904866
80200.0000000    0.0865748
80240.0000000    0.0909134
80280.0000000    0.0873639
80320.0000000    0.0979314
80360.0000000    0.0873054
80400.0000000    0.0910706
80440.0000000    0.0911583
80480.0000000    0.0936489
80520.0000000    0.0953950
80560.0000000    0.0914694
80600.0000000    0.0886820
80640.0000000    0.0927763
80680.0000000    0.0897868
80720.0000000    0.0919658
80760.0000000    0.0830814
80800.0000000    0.0850144
80840.0000000    0.0952483
80880.0000000    0.0931303
80920.0000000    0.0958383
80960.0000000    0.0906779
81000.0000000    0.0910616
81040.0000000    0.1046940
81080.0000000    0.1094923
81120.0000000    0.0964233
81160.0000000    0.0991406
81200.0000000    0.0985675
81240.0000000    0.1071710
81280.0000000    0.0994254
81320.0000000    0.1201911
81360.0000000    0.1205165
81400.0000000    0.0993007
81440.0000000    0.1033384
81480.0000000    0.0901525
81520.0000000    0.0950491
81560.0000000    0.0983279
81600.0000000    0.0937940
81640.0000000    0.1034912
81680.0000000    0.0902386
81720.0000000    0.0905486
81760.0000000    0.0959943
81800.0000000    0.0836040
81840.0000000    0.0904722
81880.0000000    0.0969352
81920.0000000    0.0901648
81960.0000000    0.0890825
82000.0000000    0.0919260
82040.0000000    0.0934010
82080.0000000    0.1007010
82120.0000000    0.0971503
82160.0000000    0.0997030
82200.0000000    0.0872275
82240.0000000    0.1046120
82280.0000000    0.0865292
82320.0000000    0.0867685
82360.0000000    0.0943614
82400.0000000    0.0962138
82440.0000000    0.0949034
82480.0000000    0.0970578
82520.0000000    0.0960162
82560.0000000    0.0949246
82600.0000000    0.1095379
82640.0000000    0.0946110
82680.0000000    0.0964670
82720.0000000    0.0862406
82760.0000000    0.0975141
82800.0000000    0.0925652
82840.0000000    0.1005176
82880.0000000    0.0915053
82920.0000000    0.0894664
82960.0000000    0.0998936
83000.0000000    0.0953635
83040.0000000    0.0926628
83080.0000000    0.1040172
83120.0000000    0.0920661
83160.0000000    0.1110284
83200.0000000    0.0933757
83240.0000000    0.1088189
83280.0000000    0.1041149
83320.0000000    0.1126933
83360.0000000    0.1277712
83400.0000000    0.1108757
83440.0000000    0.1270057
83480.0000000    0.1323423
83520.0000000    0.1229891
83560.0000000    0.1076847
83600.0000000    0.0997707
83640.0000000    0.0892850
83680.0000000    0.1001383
83720.0000000    0.1083185
83760.0000000    0.1022260
83800.0000000    0.1035711
83840.0000000    0.1082851
83880.0000000    0.1044102
83920.0000000    0.0978612
83960.0000000    0.1020687
84000.0000000    0.1112039
84040.0000000    0.1014237
84080.0000000    0.1019087
84120.0000000    0.0923667
84160.0000000    0.1014689
84200.0000000    0.0983882
84240.0000000    0.0965850
84280.0000000    0.0919329
84320.0000000    0.0967279
84360.0000000    0.0955751
84400.0000000    0.1123393
84440.0000000    0.1073258
84480.0000000    0.1080897
84520.0000000    0.1220016
84560.0000000    0.0950373
84600.0000000    0.0969324
84640.0000000    0.0870621
84680.0000000    0.0843888
84720.0000000    0.0786455
84760.0000000    0.0911339
84800.0000000    0.0887798
84840.0000000    0.0853650
84880.0000000    0.0943842
84920.0000000    0.0799749
84960.0000000    0.0916071
85000.0000000    0.0966529
85040.0000000    0.1008125
85080.0000000    0.0914641
85120.0000000    0.0809887
85160.0000000    0.0907450
85200.0000000    0.0936580
85240.0000000    0.0897872
85280.0000000    0.0949183
85320.0000000    0.0936453
85360.0000000    0.0896253
85400.0000000    0.0946602
85440.0000000    0.1024105
85480.0000000    0.0907807
85520.0000000    0.0845036
85560.0000000    0.0971168
85600.0000000    0.0928367
85640.0000000    0.0959018
85680.0000000    0.0954362
85720.0000000    0.0946310
85760.0000000    0.1003726
85800.0000000    0.0937473
85840.0000000    0.1007303
85880.0000000    0.0963987
85920.0000000    0.0867882
85960.0000000    0.0984948
86000.0000000    0.0906318
86040.0000000    0.0919008
86080.0000000    0.0895843
86120.0000000    0.0912520
86160.0000000    0.0904743
86200.0000000    0.0983315
86240.0000000    0.0961805
86280.0000000    0.0898661
86320.0000000    0.1044490
86360.0000000    0.1002958
86400.0000000    0.0984923
86440.0000000    0.1027540
86480.0000000    0.1012554
86520.0000000    0.0962986
86560.0000000    0.1043851
86600.0000000    0.0955735
86640.0000000    0.1050643
86680.0000000    0.1037236
86720.0000000    0.0989174
86760.0000000    0.1015260
86800.0000000    0.1011625
86840.0000000    0.1153400
86880.0000000    0.1046328
86920.0000000    0.1196383
86960.0000000    0.0996863
87000.0000000    0.0969025
87040.0000000    0.0876945
87080.0000000    0.0952626
87120.0000000    0.0939004
87160.0000000    0.0974342
87200.0000000    0.1009946
87240.0000000    0.0838893
87280.0000000    0.0888402
87320.0000000    0.1065790
87360.0000000    0.0898440
87400.0000000    0.0966994
87440.0000000    0.0957546
87480.0000000    0.0972932
87520.0000000    0.0980986
87560.0000000    0.1113225
87600.0000000    0.0994043
87640.0000000    0.0962456
87680.0000000    0.0911053
87720.0000000    0.0959317
87760.0000000    0.1010964
87800.0000000    0.0956445
87840.0000000    0.0981565
87880.0000000    0.0999084
87920.0000000    0.0943057
87960.0000000    0.1037020
88000.0000000    0.1080389
88040.0000000    0.1154096
88080.0000000    0.1227849
88120.0000000    0.1256876
88160.0000000    0.1124667
88200.0000000    0.1088565
88240.0000000    0.1149712
88280.0000000    0.1141349
88320.0000000    0.1140416
88360.0000000    0.0955858
88400.0000000    0.0938275
88440.0000000    0.0939299
88480.0000000    0.0986622
88520.0000000    0.1032053
88560.0000000    0.1016850
88600.0000000    0.1036172
88640.0000000    0.1020243
88680.0000000    0.1042330
88720.0000000    0.0947677
88760.0000000    0.0989349
88800.0000000    0.1012371
88840.0000000    0.0979715
88880.0000000    0.1061516
88920.0000000    0.0936958
88960.0000000    0.0907451
89000.0000000    0.0973613
89040.0000000    0.1101335
89080.0000000    0.1032933
89120.0000000    0.0940429
89160.0000000    0.1115539
89200.0000000    0.0917396
89240.0000000    0.0965030
89280.0000000    0.0954212
89320.0000000    0.1094157
89360.0000000    0.1076757
89400.0000000    0.1004690
89440.0000000    0.0872590
89480.0000000    0.0996857
89520.0000000    0.0928794
89560.0000000    0.0897082
89600.0000000    0.0965039
89640.0000000    0.0997043
89680.0000000    0.0935018
89720.0000000    0.1034290
89760.0000000    0.0986282
89800.0000000    0.1012493
89840.0000000    0.0973491
89880.0000000    0.0897598
89920.0000000    0.1030687
89960.0000000    0.0873414
90000.0000000    0.0948574
90040.0000000    0.0952552
90080.0000000    0.0883728
90120.0000000    0.1014356
90160.0000000    0.0928447
90200.0000000    0.1020848
90240.0000000    0.0897691
90280.0000000    0.0938129
90320.0000000    0.0992331
90360.0000000    0.0922658
90400.0000000    0.0926075
90440.0000000    0.0955191
90480.0000000    0.0867768
90520.0000000    0.0877411
90560.0000000    0.0874339
90600.0000000    0.0898864
90640.0000000    0.1074824
90680.0000000    0.1079924
90720.0000000    0.1038013
90760.0000000    0.1028160
90800.0000000    0.1026992
90840.0000000    0.1095369
90880.0000000    0.1032392
90920.0000000    0.1086542
90960.0000000    0.1086598
91000.0000000    0.0974768
91040.0000000    0.0964078
91080.0000000    0.0990373
91120.0000000    0.0902935
91160.0000000    0.0936887
91200.0000000    0.0946691
91240.0000000    0.0904636
91280.0000000    0.1006665
91320.0000000    0.1050568
91360.0000000    0.0919319
91400.0000000    0.0928358
91440.0000000    0.0960249
91480.0000000    0.0997262
91520.0000000    0.1050744
91560.0000000    0.1045221
91600.0000000    0.0999022
91640.0000000    0.1009676
91680.0000000    0.1046067
91720.0000000    0.1081228
91760.0000000    0.1032879
91800.0000000    0.1054264
91840.0000000    0.1032412
91880.0000000    0.1037704
91920.0000000    0.1135875
91960.0000000    0.1136173
92000.0000000    0.1088608
92040.0000000    0.1090973
92080.0000000    0.1108564
92120.0000000    0.1002262
92160.0000000    0.1012855
92200.0000000    0.1115211
92240.0000000    0.1051094
92280.0000000    0.1001186
92320.0000000    0.0971691
92360.0000000    0.1061181
92400.0000000    0.0968202
92440.0000000    0.1084497
92480.0000000    0.0964346
92520.0000000    0.1083954
92560.0000000    0.1051800
92600.0000000    0.1183760
92640.0000000    0.1086016
92680.0000000    0.1076015
92720.0000000    0.1026964
92760.0000000    0.1057245
92800.0000000    0.1092141
92840.0000000    0.1037809
92880.0000000    0.1074341
92920.0000000    0.1034903
92960.0000000    0.1100525
93000.0000000    0.1089111
93040.0000000    0.1038809
93080.0000000    0.0982939
93120.0000000    0.0977493
93160.0000000    0.0912455
93200.0000000    0.1042679
93240.0000000    0.0929999
93280.0000000    0.0936891
93320.0000000    0.0954327
93360.0000000    0.0933452
93400.0000000    0.0922470
93440.0000000    0.0952701
93480.0000000    0.0937931
93520.0000000    0.1052422
93560.0000000    0.0993855
93600.0000000    0.1079887
93640.0000000    0.1084351
93680.0000000    0.1023951
93720.0000000    0.1090117
93760.0000000    0.1028606
93800.0000000    0.1018482
93840.0000000    0.1038905
93880.0000000    0.1019079
93920.0000000    0.0953816
93960.0000000    0.1013818
94000.0000000    0.1039268
94040.0000000    0.0999905
94080.0000000    0.1085483
94120.0000000    0.1068648
94160.0000000    0.0926334
94200.0000000    0.0960712
94240.0000000    0.0945143
94280.0000000    0.0902467
94320.0000000    0.0964757
94360.0000000    0.0966391
94400.0000000    0.1011623
94440.0000000    0.0923985
94480.0000000    0.0918763
94520.0000000    0.0947379
94560.0000000    0.0960734
94600.0000000    0.1008761
94640.0000000    0.0926976
94680.0000000    0.1140060
94720.0000000    0.1047770
94760.0000000    0.1050791
94800.0000000    0.1176470
94840.0000000    0.0901700
94880.0000000    0.0984659
94920.0000000    0.0975776
94960.0000000    0.1042104
95000.0000000    0.1034061
95040.0000000    0.1032252
95080.0000000    0.1129037
95120.0000000    0.1026135
95160.0000000    0.0984043
95200.0000000    0.1032954
95240.0000000    0.0947201
95280.0000000    0.1016218
95320.0000000    0.1023168
95360.0000000    0.1007046
95400.0000000    0.1021475
95440.0000000    0.1078257
95480.0000000    0.0973854
95520.0000000    0.0914257
95560.0000000    0.1004148
95600.0000000    0.1018270
95640.0000000    0.1064252
95680.0000000    0.0930505
95720.0000000    0.1061364
95760.0000000    0.0942447
95800.0000000    0.1050924
95840.0000000    0.1014613
95880.0000000    0.0969046
95920.0000000    0.0961667
95960.0000000    0.1009087
96000.0000000    0.1004092
96040.0000000    0.1032417
96080.0000000    0.0938601
96120.0000000    0.1004566
96160.0000000    0.0948269
96200.0000000    0.0916187
96240.0000000    0.1024599
96280.0000000    0.0966022
96320.0000000    0.0911501
96360.0000000    0.1069415
96400.0000000    0.0947475
96440.0000000    0.0964342
96480.0000000    0.1003671
96520.0000000    0.0995927
96560.0000000    0.1014769
96600.0000000    0.0948475
96640.0000000    0.1008249
96680.0000000    0.0991246
96720.0000000    0.0976301
96760.0000000    0.1011632
96800.0000000    0.0985790
96840.0000000    0.1007833
96880.0000000    0.0924390
96920.0000000    0.0853100
96960.0000000    0.0906876
97000.0000000    0.0967057
97040.0000000    0.0904406
97080.0000000    0.0850246
97120.0000000    0.0844703
97160.0000000    0.0842597
97200.0000000    0.0901184
97240.0000000    0.0894558
97280.0000000    0.0889705
97320.0000000    0.0977358
97360.0000000    0.0903126
97400.0000000    0.0960879
97440.0000000    0.0970444
97480.0000000    0.1017156
97520.0000000    0.0946434
97560.0000000    0.0940756
97600.0000000    0.0879995
97640.0000000    0.0955625
97680.0000000    0.0966682
97720.0000000    0.0849061
97760.0000000    0.0830298
97800.0000000    0.0911445
97840.0000000    0.0838167
97880.0000000    0.0927814
97920.0000000    0.0978868
97960.0000000    0.0897725
98000.0000000    0.0899062
98040.0000000    0.1013087
98080.0000000    0.0961698
98120.0000000    0.0904937
98160.0000000    0.0947035
98200.0000000    0.0926500
98240.0000000    0.0922041
98280.0000000    0.1013003
98320.0000000    0.0901880
98360.0000000    0.0904440
98400.0000000    0.0898819
98440.0000000    0.0992640
98480.0000000    0.0908844
98520.0000000    0.0869813
98560.0000000    0.0943769
98600.0000000    0.0945519
98640.0000000    0.0960968
98680.0000000    0.0800404
98720.0000000    0.0931706
98760.0000000    0.0845120
98800.0000000    0.0889137
98840.0000000    0.0905316
98880.0000000    0.0915406
98920.0000000    0.0982119
98960.0000000    0.0921428
99000.0000000    0.0881045
99040.0000000    0.0833520
99080.0000000    0.0904150
99120.0000000    0.0848014
99160.0000000    0.0848855
99200.0000000    0.0866572
99240.0000000    0.0943454
99280.0000000    0.0854099
99320.0000000    0.0935512
99360.0000000    0.0889805
99400.0000000    0.0865523
99440.0000000    0.0908122
99480.0000000    0.0996796
99520.0000000    0.0988631
99560.0000000    0.1037992
99600.0000000    0.0856896
99640.0000000    0.0982777
99680.0000000    0.0938543
99720.0000000    0.0951891
99760.0000000    0.0895797
99800.0000000    0.0983476
99840.0000000    0.0933936
99880.0000000    0.0925776
99920.0000000    0.0910727
99960.0000000    0.0890646
100000.0000000    0.0916204
100040.0000000    0.0951180
100080.0000000    0.0952260
100120.0000000    0.0890020
100160.0000000    0.0921493
100200.0000000    0.0934512
100240.0000000    0.0918661
100280.0000000    0.0912333
100320.0000000    0.0935113
100360.0000000    0.0914725
100400.0000000    0.0888348
100440.0000000    0.0865168
100480.0000000    0.0991627
100520.0000000    0.0923532
100560.0000000    0.0912872
100600.0000000    0.0919135
100640.0000000    0.0988452
100680.0000000    0.0923729
100720.0000000    0.0944811
100760.0000000    0.0939543
100800.0000000    0.0883258
100840.0000000    0.0969930
100880.0000000    0.0922276
100920.0000000    0.0858133
100960.0000000    0.0977499
101000.0000000    0.0866333
101040.0000000    0.0890235
101080.0000000    0.0894928
101120.0000000    0.0938716
101160.0000000    0.0918005
101200.0000000    0.0980117
101240.0000000    0.1045341
101280.0000000    0.0959058
101320.0000000    0.0882922
101360.0000000    0.0782957
101400.0000000    0.0866665
101440.0000000    0.1034228
101480.0000000    0.1051870
101520.0000000    0.1042390
101560.0000000    0.0959169
101600.0000000    0.0990096
101640.0000000    0.0970752
101680.0000000    0.1029993
101720.0000000    0.1059233
101760.0000000    0.0983883
101800.0000000    0.0994018
101840.0000000    0.0902929
101880.0000000    0.0884360
101920.0000000    0.0890118
101960.0000000    0.0891069
102000.0000000    0.0938936
102040.0000000    0.0842891
102080.0000000    0.0877238
102120.0000000    0.0843856
102160.0000000    0.0914494
102200.0000000    0.0921792
102240.0000000    0.0878607
102280.0000000    0.0912427
102320.0000000    0.0932967
102360.0000000    0.0935479
102400.0000000    0.0850344
102440.0000000    0.0911101
102480.0000000    0.0811279
102520.0000000    0.0837724
102560.0000000    0.0901444
102600.0000000    0.0832171
102640.0000000    0.0911643
102680.0000000    0.0918937
102720.0000000    0.0807573
102760.0000000    0.0838675
102800.0000000    0.0895187
102840.0000000    0.0920977
102880.0000000    0.0910605
102920.0000000    0.0888632
102960.0000000    0.0888267
103000.0000000    0.0998893
103040.0000000    0.1002042
103080.0000000    0.0992386
103120.0000000    0.1037196
103160.0000000    0.0903746
103200.0000000    0.0974037
103240.0000000    0.1028825
103280.0000000    0.1129440
103320.0000000    0.0974102
103360.0000000    0.0906770
103400.0000000    0.0938605
103440.0000000    0.0876366
103480.0000000    0.0845508
103520.0000000    0.0865087
103560.0000000    0.0921765
103600.0000000    0.0928164
103640.0000000    0.0961262
103680.0000000    0.0880017
103720.0000000    0.0883135
103760.0000000    0.0983095
103800.0000000    0.0908996
103840.0000000    0.1002526
103880.0000000    0.1023618
103920.0000000    0.1042371
103960.0000000    0.0902733
104000.0000000    0.0938989
104040.0000000    0.0887124
104080.0000000    0.0879208
104120.0000000    0.1035059
104160.0000000    0.1181865
104200.0000000    0.1103616
104240.0000000    0.0947930
104280.0000000    0.1033954
104320.0000000    0.0995513
104360.0000000    0.0993795
104400.0000000    0.1103717
104440.0000000    0.1128888
104480.0000000    0.1055273
104520.0000000    0.0952149
104560.0000000    0.0959991
104600.0000000    0.0816349
104640.0000000    0.0942686
104680.0000000    0.0903290
104720.0000000    0.0855895
104760.0000000    0.0908431
104800.0000000    0.0835198
104840.0000000    0.0943912
104880.0000000    0.0833637
104920.0000000    0.0853105
104960.0000000    0.0963751
105000.0000000    0.1014921
105040.0000000    0.0970562
105080.0000000    0.0975808
105120.0000000    0.0947004
105160.0000000    0.1028945
105200.0000000    0.0939608
105240.0000000    0.0956227
105280.0000000    0.0892516
105320.0000000    0.0843107
105360.0000000    0.0920830
105400.0000000    0.0955868
105440.0000000    0.0954584
105480.0000000    0.0914796
105520.0000000    0.0918249
105560.0000000    0.0943016
105600.0000000    0.1049006
105640.0000000    0.0997668
105680.0000000    0.1110976
105720.0000000    0.0950913
105760.0000000    0.0971805
105800.0000000    0.1006644
105840.0000000    0.1001585
105880.0000000    0.0989695
105920.0000000    0.0888003
105960.0000000    0.0881260
106000.0000000    0.0899310
106040.0000000    0.0970501
106080.0000000    0.0868089
106120.0000000    0.0999468
106160.0000000    0.0868342
106200.0000000    0.0904172
106240.0000000    0.0978144
106280.0000000    0.0958288
106320.0000000    0.1012835
106360.0000000    0.0958247
106400.0000000    0.1010912
106440.0000000    0.1009715
106480.0000000    0.1116574
106520.0000000    0.1081370
106560.0000000    0.0933870
106600.0000000    0.0996521
106640.0000000    0.1048749
106680.0000000    0.1003785
106720.0000000    0.0961883
106760.0000000    0.1185485
106800.0000000    0.1043553
106840.0000000    0.1016127
106880.0000000    0.1048552
106920.0000000    0.0973658
106960.0000000    0.1031231
107000.0000000    0.1024465
107040.0000000    0.1042888
107080.0000000    0.0962422
107120.0000000    0.0985138
107160.0000000    0.0958635
107200.0000000    0.0974917
107240.0000000    0.0911719
107280.0000000    0.0958905
107320.0000000    0.0911202
107360.0000000    0.0960660
107400.0000000    0.1022424
107440.0000000    0.1072833
107480.0000000    0.0962100
107520.0000000    0.1005253
107560.0000000    0.1010602
107600.0000000    0.1065752
107640.0000000    0.0966479
107680.0000000    0.1044030
107720.0000000    0.0997636
107760.0000000    0.0988381
107800.0000000    0.1029201
107840.0000000    0.1002421
107880.0000000    0.1025959
107920.0000000    0.0986686
107960.0000000    0.1069680
108000.0000000    0.0982020
108040.0000000    0.0903635
108080.0000000    0.0934828
108120.0000000    0.0974810
108160.0000000    0.1022436
108200.0000000    0.0995115
108240.0000000    0.0953261
108280.0000000    0.0941031
108320.0000000    0.0960654
108360.0000000    0.0920950
108400.0000000    0.0978909
108440.0000000    0.1015842
108480.0000000    0.0985521
108520.0000000    0.1028346
108560.0000000    0.0903483
108600.0000000    0.0990993
108640.0000000    0.0843877
108680.0000000    0.0903677
108720.0000000    0.0919720
108760.0000000    0.0868571
108800.0000000    0.0913299
108840.0000000    0.0975772
108880.0000000    0.0959024
108920.0000000    0.0984920
108960.0000000    0.0959700
109000.0000000    0.1039853
109040.0000000    0.1040236
109080.0000000    0.0943092
109120.0000000    0.0963075
109160.0000000    0.0950656
109200.0000000    0.0878299
109240.0000000    0.0898285
109280.0000000    0.0944089
109320.0000000    0.0938452
109360.0000000    0.1000804
109400.0000000    0.0960064
109440.0000000    0.0862968
109480.0000000    0.0979562
109520.0000000    0.0988768
109560.0000000    0.0952247
109600.0000000    0.1009274
109640.0000000    0.0918332
109680.0000000    0.1022802
109720.0000000    0.0976207
109760.0000000    0.1006730
109800.0000000    0.1017719
109840.0000000    0.0991440
109880.0000000    0.0972097
109920.0000000    0.1045157
109960.0000000    0.0979190
110000.0000000    0.0901122
110040.0000000    0.0984723
110080.0000000    0.0998065
110120.0000000    0.0955063
110160.0000000    0.0928845
110200.0000000    0.0953031
110240.0000000    0.0979783
110280.0000000    0.1001905
110320.0000000    0.0939805
110360.0000000    0.0930509
110400.0000000    0.0984014
110440.0000000    0.0981865
110480.0000000    0.0950354
110520.0000000    0.0853623
110560.0000000    0.0956943
110600.0000000    0.0986983
110640.0000000    0.0923270
110680.0000000    0.0927441
110720.0000000    0.1030521
110760.0000000    0.0981701
110800.0000000    0.1009425
110840.0000000    0.1000334
110880.0000000    0.1058025
110920.0000000    0.0983764
110960.0000000    0.0873048
111000.0000000    0.0871632
111040.0000000    0.0889691
111080.0000000    0.0889922
111120.0000000    0.0876447
111160.0000000    0.0902803
111200.0000000    0.0917115
111240.0000000    0.0913098
111280.0000000    0.0846796
111320.0000000    0.0930836
111360.0000000    0.0909090
111400.0000000    0.0952518
111440.0000000    0.0911129
111480.0000000    0.0949957
111520.0000000    0.0879025
111560.0000000    0.0949675
111600.0000000    0.0827921
111640.0000000    0.0924959
111680.0000000    0.0853688
111720.0000000    0.0862680
111760.0000000    0.0851653
111800.0000000    0.0939221
111840.0000000    0.0946062
111880.0000000    0.0956709
111920.0000000    0.0899734
111960.0000000    0.0839055
112000.0000000    0.0823055
112040.0000000    0.0893719
112080.0000000    0.0976959
112120.0000000    0.0977588
112160.0000000    0.0878568
112200.0000000    0.0993709
112240.0000000    0.0985066
112280.0000000    0.0900433
112320.0000000    0.0872247
112360.0000000    0.0959892
112400.0000000    0.1023183
112440.0000000    0.1017164
112480.0000000    0.0938391
112520.0000000    0.0876197
112560.0000000    0.0875651
112600.0000000    0.0904694
112640.0000000    0.0908817
112680.0000000    0.0917378
112720.0000000    0.0972775
112760.0000000    0.1027684
112800.0000000    0.1022762
112840.0000000    0.0846834
112880.0000000    0.0967883
112920.0000000    0.0945658
112960.0000000    0.0939145
113000.0000000    0.0945076
113040.0000000    0.0890787
113080.0000000    0.0877847
113120.0000000    0.0936785
113160.0000000    0.0977475
113200.0000000    0.0897517
113240.0000000    0.0959902
113280.0000000    0.0902384
113320.0000000    0.0874592
113360.0000000    0.0995114
113400.0000000    0.0992285
113440.0000000    0.0972168
113480.0000000    0.0946160
113520.0000000    0.0990606
113560.0000000    0.0884912
113600.0000000    0.0865009
113640.0000000    0.0943001
113680.0000000    0.0864717
113720.0000000    0.0871980
113760.0000000    0.0996544
113800.0000000    0.0828450
113840.0000000    0.0789097
113880.0000000    0.0898718
113920.0000000    0.0864848
113960.0000000    0.0986663
114000.0000000    0.0992615
114040.0000000    0.0927052
114080.0000000    0.0914708
114120.0000000    0.1048043
114160.0000000    0.1013394
114200.0000000    0.0907180
114240.0000000    0.0885694
114280.0000000    0.0966388
114320.0000000    0.1006366
114360.0000000    0.0879951
114400.0000000    0.0983154
114440.0000000    0.0910204
114480.0000000    0.1051489
114520.0000000    0.1000229
114560.0000000    0.0906854
114600.0000000    0.0947137
114640.0000000    0.0939964
114680.0000000    0.0919062
114720.0000000    0.1017379
114760.0000000    0.1035432
114800.0000000    0.1030354
114840.0000000    0.0980356
114880.0000000    0.1072758
114920.0000000    0.1057732
114960.0000000    0.1079697
115000.0000000    0.0963487
115040.0000000    0.1017667
115080.0000000    0.0919930
115120.0000000    0.1002796
115160.0000000    0.0954343
115200.0000000    0.0944691
115240.0000000    0.0948260
115280.0000000    0.0951287
115320.0000000    0.1088166
115360.0000000    0.1121132
115400.0000000    0.1014996
115440.0000000    0.1059652
115480.0000000    0.1080272
115520.0000000    0.1144632
115560.0000000    0.0982619
115600.0000000    0.0968074
115640.0000000    0.1020966
115680.0000000    0.1119275
115720.0000000    0.1057858
115760.0000000    0.1101969
115800.0000000    0.1100199
115840.0000000    0.1052141
115880.0000000    0.1048301
115920.0000000    0.1149344
115960.0000000    0.1192094
116000.0000000    0.0993472
116040.0000000    0.1014882
116080.0000000    0.0892755
116120.0000000    0.0875582
116160.0000000    0.0986701
116200.0000000    0.0997957
116240.0000000    0.1008094
116280.0000000    0.1081118
116320.0000000    0.1057325
116360.0000000    0.0962546
116400.0000000    0.0998389
116440.0000000    0.0938403
116480.0000000    0.1047824
116520.0000000    0.0995579
116560.0000000    0.0984618
116600.0000000    0.1010932
116640.0000000    0.0903280
116680.0000000    0.1045340
116720.0000000    0.1145911
116760.0000000    0.1048804
116800.0000000    0.1189218
116840.0000000    0.0975451
116880.0000000    0.1053410
116920.0000000    0.0955121
116960.0000000    0.1164053
117000.0000000    0.1007025
117040.0000000    0.0898070
117080.0000000    0.0992314
117120.0000000    0.1141139
117160.0000000    0.1064698
117200.0000000    0.1024114
117240.0000000    0.1062624
117280.0000000    0.0973559
117320.0000000    0.0897143
117360.0000000    0.0967978
117400.0000000    0.0910171
117440.0000000    0.0953506
117480.0000000    0.0954765
117520.0000000    0.0967262
117560.0000000    0.0910353
117600.0000000    0.0890062
117640.0000000    0.0970711
117680.0000000    0.0946740
117720.0000000    0.1044885
117760.0000000    0.0954137
117800.0000000    0.0988744
117840.0000000    0.1121979
117880.0000000    0.0993562
117920.0000000    0.0895518
117960.0000000    0.1107379
118000.0000000    0.0884089
118040.0000000    0.1084793
118080.0000000    0.1016848
118120.0000000    0.1046464
118160.0000000    0.1095401
118200.0000000    0.1136319
118240.0000000    0.1037666
118280.0000000    0.1101885
118320.0000000    0.0990027
118360.0000000    0.1059837
118400.0000000    0.1040085
118440.0000000    0.1132870
118480.0000000    0.1052834
118520.0000000    0.1137399
118560.0000000    0.1106855
118600.0000000    0.0958220
118640.0000000    0.0984616
118680.0000000    0.0963509
118720.0000000    0.1036292
118760.0000000    0.1195487
118800.0000000    0.1013375
118840.0000000    0.0973681
118880.0000000    0.1013204
118920.0000000    0.0960630
118960.0000000    0.1056778
119000.0000000    0.1058459
119040.0000000    0.1047967
119080.0000000    0.1155020
119120.0000000    0.1020943
119160.0000000    0.1144155
119200.0000000    0.1231959
119240.0000000    0.1029883
119280.0000000    0.0946807
119320.0000000    0.0999052
119360.0000000    0.1154091
119400.0000000    0.1071519
119440.0000000    0.1128395
119480.0000000    0.1167363
119520.0000000    0.1101703
119560.0000000    0.1171418
119600.0000000    0.1112046
119640.0000000    0.1037346
119680.0000000    0.1222483
119720.0000000    0.1190958
119760.0000000    0.1086984
119800.0000000    0.1087282
119840.0000000    0.1062806
119880.0000000    0.1093636
119920.0000000    0.1132665
119960.0000000    0.1070239
120000.0000000    0.0942141
120040.0000000    0.1098920
120080.0000000    0.1018854
120120.0000000    0.1073933
120160.0000000    0.0943140
120200.0000000    0.1053802
120240.0000000    0.1060266
120280.0000000    0.1079092
120320.0000000    0.1152479
120360.0000000    0.1156502
120400.0000000    0.1243424
120440.0000000    0.1209265
120480.0000000    0.1082525
120520.0000000    0.1068844
120560.0000000    0.1004719
120600.0000000    0.1098866
120640.0000000    0.1014705
120680.0000000    0.0981059
120720.0000000    0.1067928
120760.0000000    0.0988471
120800.0000000    0.1081856
120840.0000000    0.1099680
120880.0000000    0.1053477
120920.0000000    0.0999276
120960.0000000    0.1095805
121000.0000000    0.1028481
121040.0000000    0.0989342
121080.0000000    0.0960166
121120.0000000    0.0952709
121160.0000000    0.0949360
121200.0000000    0.0819987
121240.0000000    0.0912791
121280.0000000    0.0887270
121320.0000000    0.0912599
121360.0000000    0.0935188
121400.0000000    0.0928240
121440.0000000    0.0964898
121480.0000000    0.0910555
121520.0000000    0.0925111
121560.0000000    0.1008744
121600.0000000    0.0903009
121640.0000000    0.0914072
121680.0000000    0.0913642
121720.0000000    0.0967615
121760.0000000    0.1056869
121800.0000000    0.1140612
121840.0000000    0.1118859
121880.0000000    0.1202639
121920.0000000    0.1080048
121960.0000000    0.1086741
122000.0000000    0.1064574
122040.0000000    0.0936778
122080.0000000    0.1075433
122120.0000000    0.1030651
122160.0000000    0.1040784
122200.0000000    0.1173560
122240.0000000    0.1104943
122280.0000000    0.1025674
122320.0000000    0.1021776
122360.0000000    0.1074599
122400.0000000    0.1074099
122440.0000000    0.1126061
122480.0000000    0.0982949
122520.0000000    0.0921505
122560.0000000    0.0991119
122600.0000000    0.0959614
122640.0000000    0.0909178
122680.0000000    0.0966364
122720.0000000    0.0908129
122760.0000000    0.0988313
122800.0000000    0.0873127
122840.0000000    0.0963140
122880.0000000    0.1082333
122920.0000000    0.1102708
122960.0000000    0.0996242
123000.0000000    0.0965613
123040.0000000    0.0986724
123080.0000000    0.0889320
123120.0000000    0.0871342
123160.0000000    0.0856920
123200.0000000    0.0931174
123240.0000000    0.0929727
123280.0000000    0.0940878
123320.0000000    0.1000405
123360.0000000    0.0988401
123400.0000000    0.0942198
123440.0000000    0.1240339
123480.0000000    0.1080382
123520.0000000    0.1173633
123560.0000000    0.1002860
123600.0000000    0.0931713
123640.0000000    0.0953123
123680.0000000    0.0851054
123720.0000000    0.0923526
123760.0000000    0.0858160
123800.0000000    0.0812245
123840.0000000    0.0858541
123880.0000000    0.0940657
123920.0000000    0.0898384
123960.0000000    0.0940213
124000.0000000    0.0947484
124040.0000000    0.0911374
124080.0000000    0.0881244
124120.0000000    0.0867277
124160.0000000    0.0939963
124200.0000000    0.0840589
124240.0000000    0.0970943
124280.0000000    0.0959970
124320.0000000    0.1054205
124360.0000000    0.1077811
124400.0000000    0.1003001
124440.0000000    0.0952174
124480.0000000    0.0911042
124520.0000000    0.0858764
124560.0000000    0.0912068
124600.0000000    0.0937194
124640.0000000    0.0863403
124680.0000000    0.0957175
124720.0000000    0.0854169
124760.0000000    0.0844806
124800.0000000    0.0930842
124840.0000000    0.1004643
124880.0000000    0.0943639
124920.0000000    0.1125655
124960.0000000    0.1112647
125000.0000000    0.1154040
125040.0000000    0.1068741
125080.0000000    0.1072198
125120.0000000    0.1157277
125160.0000000    0.1242582
125200.0000000    0.1145749
125240.0000000    0.1228242
125280.0000000    0.1237159
125320.0000000    0.1214240
125360.0000000    0.1187978
125400.0000000    0.1215965
125440.0000000    0.1186345
125480.0000000    0.1176466
125520.0000000    0.1065164
125560.0000000    0.1210635
125600.0000000    0.1105841
125640.0000000    0.1108553
125680.0000000    0.1046587
125720.0000000    0.1068761
125760.0000000    0.1009566
125800.0000000    0.0951945
125840.0000000    0.1084106
125880.0000000    0.0951249
125920.0000000    0.1028861
125960.0000000    0.1042579
126000.0000000    0.0907619
126040.0000000    0.1117922
126080.0000000    0.1074909
126120.0000000    0.1103480
126160.0000000    0.1073157
126200.0000000    0.0987679
126240.0000000    0.0969862
126280.0000000    0.0967997
126320.0000000    0.0979579
126360.0000000    0.0949351
126400.0000000    0.0995646
126440.0000000    0.1000754
126480.0000000    0.0951633
126520.0000000    0.1152067
126560.0000000    0.1058857
126600.0000000    0.0981653
126640.0000000    0.0980787
126680.0000000    0.0949188
126720.0000000    0.0955174
126760.0000000    0.1071417
126800.0000000    0.1034657
126840.0000000    0.0991961
126880.0000000    0.0934592
126920.0000000    0.1045420
126960.0000000    0.1180275
127000.0000000    0.1130781
127040.0000000    0.1057765
127080.0000000    0.0928293
127120.0000000    0.1136148
127160.0000000    0.1052972
127200.0000000    0.1118936
127240.0000000    0.1116556
127280.0000000    0.1143510
127320.0000000    0.1091031
127360.0000000    0.1002846
127400.0000000    0.0997116
127440.0000000    0.1146201
127480.0000000    0.1105991
127520.0000000    0.1061923
127560.0000000    0.1031216
127600.0000000    0.1026674
127640.0000000    0.1083047
127680.0000000    0.1144977
127720.0000000    0.1196508
127760.0000000    0.1071497
127800.0000000    0.1090778
127840.0000000    0.1050317
127880.0000000    0.1021294
127920.0000000    0.1038324
127960.0000000    0.1001989
128000.0000000    0.1129991
128040.0000000    0.1041385
128080.0000000    0.1013097
128120.0000000    0.1137079
128160.0000000    0.1117762
128200.0000000    0.1152194
128240.0000000    0.1170026
128280.0000000    0.1224956
128320.0000000    0.0960388
128360.0000000    0.1137514
128400.0000000    0.1250016
128440.0000000    0.1085173
128480.0000000    0.1043857
128520.0000000    0.1068614
128560.0000000    0.1011122
128600.0000000    0.1004872
128640.0000000    0.1179264
128680.0000000    0.1093509
128720.0000000    0.0940260
128760.0000000    0.1137510
128800.0000000    0.0917153
128840.0000000    0.1049220
128880.0000000    0.0894537
128920.0000000    0.1002258
128960.0000000    0.1040511
129000.0000000    0.1045233
129040.0000000    0.0940133
129080.0000000    0.0942605
129120.0000000    0.1059618
129160.0000000    0.0935357
129200.0000000    0.1063884
129240.0000000    0.1024162
129280.0000000    0.1018930
129320.0000000    0.1079602
129360.0000000    0.1121323
129400.0000000    0.1012659
129440.0000000    0.0975767
129480.0000000    0.1028931
129520.0000000    0.1279747
129560.0000000    0.1364377
129600.0000000    0.1096447
129640.0000000    0.1134545
129680.0000000    0.1128075
129720.0000000    0.1026069
129760.0000000    0.1163563
129800.0000000    0.1014655
129840.0000000    0.1100787
129880.0000000    0.1163641
129920.0000000    0.1079650
129960.0000000    0.1069530
130000.0000000    0.1101133
130040.0000000    0.1078635
130080.0000000    0.1011874
130120.0000000    0.1066659
130160.0000000    0.1095936
130200.0000000    0.1170603
130240.0000000    0.0992846
130280.0000000    0.0979954
130320.0000000    0.1151366
130360.0000000    0.1175385
130400.0000000    0.1011303
130440.0000000    0.1085666
130480.0000000    0.1103766
130520.0000000    0.1100063
130560.0000000    0.1167999
130600.0000000    0.1110116
130640.0000000    0.1031361
130680.0000000    0.1112294
130720.0000000    0.1063971
130760.0000000    0.0953804
130800.0000000    0.0986271
130840.0000000    0.1101409
130880.0000000    0.1062859
130920.0000000    0.0987969
130960.0000000    0.1105480
131000.0000000    0.1208542
131040.0000000    0.1077748
131080.0000000    0.1018362
131120.0000000    0.1100185
131160.0000000    0.1060148
131200.0000000    0.1017464
131240.0000000    0.1118454
131280.0000000    0.1106814
131320.0000000    0.1055615
131360.0000000    0.1017973
131400.0000000    0.1040291
131440.0000000    0.0954292
131480.0000000    0.1075837
131520.0000000    0.0995254
131560.0000000    0.1091200
131600.0000000    0.1011299
131640.0000000    0.1031950
131680.0000000    0.0993130
131720.0000000    0.0911981
131760.0000000    0.1051982
131800.0000000    0.0856275
131840.0000000    0.0875403
131880.0000000    0.0861672
131920.0000000    0.0924774
131960.0000000    0.0961560
132000.0000000    0.0921271
132040.0000000    0.0891869
132080.0000000    0.0902040
132120.0000000    0.0831675
132160.0000000    0.0886256
132200.0000000    0.0910185
132240.0000000    0.0910336
132280.0000000    0.0929175
132320.0000000    0.0954677
132360.0000000    0.0800765
132400.0000000    0.0930829
132440.0000000    0.0849019
132480.0000000    0.0935336
132520.0000000    0.1020965
132560.0000000    0.0943393
132600.0000000    0.0912012
132640.0000000    0.0854422
132680.0000000    0.0971153
132720.0000000    0.0921499
132760.0000000    0.0846461
132800.0000000    0.1018740
132840.0000000    0.0978288
132880.0000000    0.0906784
132920.0000000    0.0920759
132960.0000000    0.0950419
133000.0000000    0.1016861
133040.0000000    0.1013151
133080.0000000    0.1126739
133120.0000000    0.1083598
133160.0000000    0.0937057
133200.0000000    0.1000936
133240.0000000    0.0983904
133280.0000000    0.0908181
133320.0000000    0.1007422
133360.0000000    0.0921429
133400.0000000    0.1061625
133440.0000000    0.0958835
133480.0000000    0.0884913
133520.0000000    0.0968140
133560.0000000    0.0840190
133600.0000000    0.0851230
133640.0000000    0.0931817
133680.0000000    0.1022641
133720.0000000    0.1007165
133760.0000000    0.1056622
133800.0000000    0.1003731
133840.0000000    0.0971472
133880.0000000    0.0923083
133920.0000000    0.1062289
133960.0000000    0.1062874
134000.0000000    0.0906348
134040.0000000    0.0920781
134080.0000000    0.1012538
134120.0000000    0.0802352
134160.0000000    0.0945356
134200.0000000    0.0898870
134240.0000000    0.0940522
134280.0000000    0.0882064
134320.0000000    0.0890681
134360.0000000    0.0962195
134400.0000000    0.1010787
134440.0000000    0.1024885
134480.0000000    0.1035971
134520.0000000    0.0996023
134560.0000000    0.1049136
134600.0000000    0.0980544
134640.0000000    0.0979214
134680.0000000    0.0931734
134720.0000000    0.0872423
134760.0000000    0.0960241
134800.0000000    0.0943048
134840.0000000    0.1009939
134880.0000000    0.0966580
134920.0000000    0.1013033
134960.0000000    0.0987211
135000.0000000    0.0968834
135040.0000000    0.0996282
135080.0000000    0.0898223
135120.0000000    0.1094628
135160.0000000    0.0900997
135200.0000000    0.1015352
135240.0000000    0.0840093
135280.0000000    0.0925290
135320.0000000    0.0911465
135360.0000000    0.0964147
135400.0000000    0.1034513
135440.0000000    0.0905324
135480.0000000    0.0916646
135520.0000000    0.0813540
135560.0000000    0.0861524
135600.0000000    0.0871009
135640.0000000    0.1023443
135680.0000000    0.1049328
135720.0000000    0.0986496
135760.0000000    0.1049520
135800.0000000    0.0930586
135840.0000000    0.0970394
135880.0000000    0.0976882
135920.0000000    0.0929759
135960.0000000    0.0986942
136000.0000000    0.0956883
136040.0000000    0.1044967
136080.0000000    0.1140376
136120.0000000    0.0987961
136160.0000000    0.0974374
136200.0000000    0.1145478
136240.0000000    0.0902388
136280.0000000    0.0907284
136320.0000000    0.0906531
136360.0000000    0.0896631
136400.0000000    0.1009412
136440.0000000    0.0964395
136480.0000000    0.0879015
136520.0000000    0.0875064
136560.0000000    0.0918533
136600.0000000    0.0797927
136640.0000000    0.0894679
136680.0000000    0.0982117
136720.0000000    0.0966468
136760.0000000    0.1050597
136800.0000000    0.1096392
136840.0000000    0.0972062
136880.0000000    0.0892233
136920.0000000    0.0804198
136960.0000000    0.0833332
137000.0000000    0.0919445
137040.0000000    0.0843915
137080.0000000    0.0800789
137120.0000000    0.0867919
137160.0000000    0.0837872
137200.0000000    0.0920460
137240.0000000    0.0833892
137280.0000000    0.0891979
137320.0000000    0.0913701
137360.0000000    0.0929682
137400.0000000    0.0922376
137440.0000000    0.0869768
137480.0000000    0.0968444
137520.0000000    0.0854158
137560.0000000    0.0945453
137600.0000000    0.0825191
137640.0000000    0.0844097
137680.0000000    0.0974419
137720.0000000    0.0944171
137760.0000000    0.0961416
137800.0000000    0.0867765
137840.0000000    0.0954314
137880.0000000    0.0965188
137920.0000000    0.0885552
137960.0000000    0.0988136
138000.0000000    0.0929293
138040.0000000    0.0880670
138080.0000000    0.0955959
138120.0000000    0.1000225
138160.0000000    0.0873996
138200.0000000    0.0921023
138240.0000000    0.0959646
138280.0000000    0.0895196
138320.0000000    0.0974980
138360.0000000    0.0982519
138400.0000000    0.0857468
138440.0000000    0.0940419
138480.0000000    0.0982811
138520.0000000    0.0910320
138560.0000000    0.0984952
138600.0000000    0.0928933
138640.0000000    0.0938699
138680.0000000    0.0987856
138720.0000000    0.1041913
138760.0000000    0.0932841
138800.0000000    0.1031110
138840.0000000    0.0952714
138880.0000000    0.1015512
138920.0000000    0.0914738
138960.0000000    0.0965683
139000.0000000    0.0903290
139040.0000000    0.0985095
139080.0000000    0.0940465
139120.0000000    0.0959803
139160.0000000    0.0976113
139200.0000000    0.0940105
139240.0000000    0.1026845
139280.0000000    0.0935356
139320.0000000    0.0997821
139360.0000000    0.0958360
139400.0000000    0.1055145
139440.0000000    0.0954967
139480.0000000    0.0972308
139520.0000000    0.0945923
139560.0000000    0.0893559
139600.0000000    0.0988002
139640.0000000    0.1067500
139680.0000000    0.0817694
139720.0000000    0.0891553
139760.0000000    0.0939876
139800.0000000    0.0983618
139840.0000000    0.1036326
139880.0000000    0.1084156
139920.0000000    0.1033630
139960.0000000    0.1070822
140000.0000000    0.0994548
140040.0000000    0.0967167
140080.0000000    0.0967752
140120.0000000    0.0940199
140160.0000000    0.0931138
140200.0000000    0.0972216
140240.0000000    0.0971062
140280.0000000    0.0968228
140320.0000000    0.0931734
140360.0000000    0.0971007
140400.0000000    0.0956996
140440.0000000    0.0958358
140480.0000000    0.1009101
140520.0000000    0.1065370
140560.0000000    0.1049263
140600.0000000    0.0979384
140640.0000000    0.1001370
140680.0000000    0.0856515
140720.0000000    0.0982007
140760.0000000    0.1038517
140800.0000000    0.1029214
140840.0000000    0.1129972
140880.0000000    0.0939281
140920.0000000    0.0903896
140960.0000000    0.0956482
141000.0000000    0.0981786
141040.0000000    0.0864893
141080.0000000    0.0946400
141120.0000000    0.0881732
141160.0000000    0.0836710
141200.0000000    0.0966478
141240.0000000    0.0977603
141280.0000000    0.0963029
141320.0000000    0.0940012
141360.0000000    0.0979120
141400.0000000    0.0873478
141440.0000000    0.0951876
141480.0000000    0.1026724
141520.0000000    0.0997884
141560.0000000    0.0989997
141600.0000000    0.0927652
141640.0000000    0.0860523
141680.0000000    0.0863984
141720.0000000    0.0995496
141760.0000000    0.0872163
141800.0000000    0.0989204
141840.0000000    0.0981615
141880.0000000    0.0864776
141920.0000000    0.0965917
141960.0000000    0.0959150
142000.0000000    0.0855013
142040.0000000    0.0930396
142080.0000000    0.0951001
142120.0000000    0.0961891
142160.0000000    0.0872501
142200.0000000    0.0924577
142240.0000000    0.0914115
142280.0000000    0.0871931
142320.0000000    0.0876321
142360.0000000    0.0911809
142400.0000000    0.0872479
142440.0000000    0.1060364
142480.0000000    0.1001591
142520.0000000    0.1081259
142560.0000000    0.1014308
142600.0000000    0.0973920
142640.0000000    0.0887913
142680.0000000    0.0945240
142720.0000000    0.1016195
142760.0000000    0.0948839
142800.0000000    0.0987717
142840.0000000    0.1006853
142880.0000000    0.0924431
142920.0000000    0.1027041
142960.0000000    0.1013230
143000.0000000    0.0955113
143040.0000000    0.0912616
143080.0000000    0.0966432
143120.0000000    0.0974589
143160.0000000    0.0954897
143200.0000000    0.0984230
143240.0000000    0.0915778
143280.0000000    0.0982090
143320.0000000    0.1039085
143360.0000000    0.1024418
143400.0000000    0.1022650
143440.0000000    0.0979408
143480.0000000    0.1023072
143520.0000000    0.1078757
143560.0000000    0.0900623
143600.0000000    0.0899476
143640.0000000    0.0916990
143680.0000000    0.0909237
143720.0000000    0.0984184
143760.0000000    0.0909291
143800.0000000    0.1038049
143840.0000000    0.1045538
143880.0000000    0.0898363
143920.0000000    0.0880846
143960.0000000    0.0942946
144000.0000000    0.0934105
144040.0000000    0.1008996
144080.0000000    0.0964898
144120.0000000    0.0982355
144160.0000000    0.0863509
144200.0000000    0.0820666
144240.0000000    0.0899880
144280.0000000    0.0814874
144320.0000000    0.0892386
144360.0000000    0.1020929
144400.0000000    0.1034395
144440.0000000    0.0996610
144480.0000000    0.0899188
144520.0000000    0.1022382
144560.0000000    0.0927726
144600.0000000    0.0937966
144640.0000000    0.0914078
144680.0000000    0.0889453
144720.0000000    0.0969482
144760.0000000    0.0854539
144800.0000000    0.0946451
144840.0000000    0.0875398
144880.0000000    0.0890675
144920.0000000    0.0854246
144960.0000000    0.0907425
145000.0000000    0.0921520
145040.0000000    0.1024199
145080.0000000    0.0915201
145120.0000000    0.0914516
145160.0000000    0.1022048
145200.0000000    0.1034468
145240.0000000    0.1068243
145280.0000000    0.1069295
145320.0000000    0.1004895
145360.0000000    0.0909669
145400.0000000    0.1038893
145440.0000000    0.0848989
145480.0000000    0.0928192
145520.0000000    0.0949775
145560.0000000    0.1004946
145600.0000000    0.1022539
145640.0000000    0.0988536
145680.0000000    0.1059848
145720.0000000    0.1136154
145760.0000000    0.0965916
145800.0000000    0.0985812
145840.0000000    0.0948133
145880.0000000    0.0878665
145920.0000000    0.0932150
145960.0000000    0.0923347
146000.0000000    0.0900478
146040.0000000    0.0918238
146080.0000000    0.0874772
146120.0000000    0.0942748
146160.0000000    0.0858522
146200.0000000    0.0831601
146240.0000000    0.0893407
146280.0000000    0.0859843
146320.0000000    0.0917960
146360.0000000    0.0840117
146400.0000000    0.0742081
146440.0000000    0.0941104
146480.0000000    0.0827560
146520.0000000    0.0914297
146560.0000000    0.0926904
146600.0000000    0.1000439
146640.0000000    0.0912488
146680.0000000    0.0896890
146720.0000000    0.0842084
146760.0000000    0.0908749
146800.0000000    0.1080857
146840.0000000    0.0976340
146880.0000000    0.0997454
146920.0000000    0.0952905
146960.0000000    0.1050180
147000.0000000    0.1040293
147040.0000000    0.1054586
147080.0000000    0.1039705
147120.0000000    0.1137359
147160.0000000    0.0962831
147200.0000000    0.0919480
147240.0000000    0.1005961
147280.0000000    0.1010515
147320.0000000    0.1086784
147360.0000000    0.0934805
147400.0000000    0.0885001
147440.0000000    0.0920300
147480.0000000    0.1023379
147520.0000000    0.1010323
147560.0000000    0.1050282
147600.0000000    0.0995807
147640.0000000    0.1054147
147680.0000000    0.1031798
147720.0000000    0.0988777
147760.0000000    0.0930809
147800.0000000    0.0972593
147840.0000000    0.1049704
147880.0000000    0.1011240
147920.0000000    0.1057248
147960.0000000    0.0956410
148000.0000000    0.1050709
148040.0000000    0.1059360
148080.0000000    0.0972796
148120.0000000    0.1020009
148160.0000000    0.1101224
148200.0000000    0.1041945
148240.0000000    0.0976711
148280.0000000    0.1090077
148320.0000000    0.1002065
148360.0000000    0.1014327
148400.0000000    0.1075576
148440.0000000    0.1088718
148480.0000000    0.1006878
148520.0000000    0.1015401
148560.0000000    0.1032910
148600.0000000    0.1014067
148640.0000000    0.1143787
148680.0000000    0.1003674
148720.0000000    0.1017285
148760.0000000    0.1096575
148800.0000000    0.0984346
148840.0000000    0.1063785
148880.0000000    0.1059125
148920.0000000    0.1071229
148960.0000000    0.1092161
149000.0000000    0.1102011
149040.0000000    0.0967697
149080.0000000    0.1028160
149120.0000000    0.1075356
149160.0000000    0.1031309
149200.0000000    0.1106402
149240.0000000    0.0998695
149280.0000000    0.0982396
149320.0000000    0.1070450
149360.0000000    0.1078349
149400.0000000    0.1090514
149440.0000000    0.1042737
149480.0000000    0.0980230
149520.0000000    0.1067922
149560.0000000    0.1020697
149600.0000000    0.1159722
149640.0000000    0.1046051
149680.0000000    0.1064423
149720.0000000    0.0995029
149760.0000000    0.1078842
149800.0000000    0.1021340
149840.0000000    0.1063307
149880.0000000    0.1008989
149920.0000000    0.1193580
149960.0000000    0.1060264
150000.0000000    0.1027104
150040.0000000    0.1174519
150080.0000000    0.1077080
150120.0000000    0.1087661
150160.0000000    0.1028416
150200.0000000    0.1004486
150240.0000000    0.1140397
150280.0000000    0.1106452
150320.0000000    0.1115900
150360.0000000    0.1069623
150400.0000000    0.1125469
150440.0000000    0.1030301
150480.0000000    0.1101345
150520.0000000    0.0957638
150560.0000000    0.1007220
150600.0000000    0.1057162
150640.0000000    0.1041479
150680.0000000    0.0987551
150720.0000000    0.1066395
150760.0000000    0.1041388
150800.0000000    0.1008575
150840.0000000    0.0941399
150880.0000000    0.1003509
150920.0000000    0.1054001
150960.0000000    0.1102155
151000.0000000    0.1039710
151040.0000000    0.1095640
151080.0000000    0.1202063
151120.0000000    0.1119630
151160.0000000    0.1096922
151200.0000000    0.1076860
151240.0000000    0.1113479
151280.0000000    0.1193869
151320.0000000    0.1179776
151360.0000000    0.1067546
151400.0000000    0.1147313
151440.0000000    0.1137664
151480.0000000    0.1217051
151520.0000000    0.1131937
151560.0000000    0.1247890
151600.0000000    0.1345359
151640.0000000    0.1245261
151680.0000000    0.1130694
151720.0000000    0.1074781
151760.0000000    0.1057910
151800.0000000    0.1243685
151840.0000000    0.1193999
151880.0000000    0.1103453
151920.0000000    0.1219878
151960.0000000    0.1106631
152000.0000000    0.1023299
152040.0000000    0.1032451
152080.0000000    0.1060471
152120.0000000    0.1085985
152160.0000000    0.1074453
152200.0000000    0.0998538
152240.0000000    0.1097743
152280.0000000    0.1092102
152320.0000000    0.1104547
152360.0000000    0.1029534
152400.0000000    0.1049709
152440.0000000    0.1132047
152480.0000000    0.0996093
152520.0000000    0.1135866
152560.0000000    0.1097243
152600.0000000    0.1103282
152640.0000000    0.1011822
152680.0000000    0.1068056
152720.0000000    0.0948069
152760.0000000    0.1083540
152800.0000000    0.1061324
152840.0000000    0.1064644
152880.0000000    0.1082015
152920.0000000    0.1143858
152960.0000000    0.1206805
153000.0000000    0.1046840
153040.0000000    0.1002222
153080.0000000    0.1055003
153120.0000000    0.0990766
153160.0000000    0.1162008
153200.0000000    0.1027010
153240.0000000    0.1105501
153280.0000000    0.1041833
153320.0000000    0.1229084
153360.0000000    0.1057389
153400.0000000    0.1092168
153440.0000000    0.1101272
153480.0000000    0.1249685
153520.0000000    0.1131741
153560.0000000    0.1029276
153600.0000000    0.1057946
153640.0000000    0.0942659
153680.0000000    0.0992068
153720.0000000    0.1120483
153760.0000000    0.1017101
153800.0000000    0.1063764
153840.0000000    0.1050411
153880.0000000    0.1068443
153920.0000000    0.1016983
153960.0000000    0.0988669
154000.0000000    0.1026566
154040.0000000    0.1085840
154080.0000000    0.1062188
154120.0000000    0.1101492
154160.0000000    0.1093037
154200.0000000    0.1039691
154240.0000000    0.1023388
154280.0000000    0.1016728
154320.0000000    0.0973094
154360.0000000    0.1007619
154400.0000000    0.1101840
154440.0000000    0.1086306
154480.0000000    0.1051354
154520.0000000    0.0979060
154560.0000000    0.1021668
154600.0000000    0.1009958
154640.0000000    0.0951959
154680.0000000    0.1021198
154720.0000000    0.0959806
154760.0000000    0.1094733
154800.0000000    0.0999148
154840.0000000    0.1083656
154880.0000000    0.1170171
154920.0000000    0.1113481
154960.0000000    0.1163387
155000.0000000    0.1032149
155040.0000000    0.1087708
155080.0000000    0.1069079
155120.0000000    0.1128250
155160.0000000    0.0949443
155200.0000000    0.0875736
155240.0000000    0.1128929
155280.0000000    0.0961175
155320.0000000    0.0961467
155360.0000000    0.1009222
155400.0000000    0.1044260
155440.0000000    0.1062971
155480.0000000    0.0987619
155520.0000000    0.1070564
155560.0000000    0.0946399
155600.0000000    0.0983589
155640.0000000    0.0895526
155680.0000000    0.0982665
155720.0000000    0.1010059
155760.0000000    0.0860576
155800.0000000    0.0928090
155840.0000000    0.0976320
155880.0000000    0.0920017
155920.0000000    0.0948603
155960.0000000    0.0892693
156000.0000000    0.1011814
156040.0000000    0.0975541
156080.0000000    0.0968375
156120.0000000    0.1043186
156160.0000000    0.0954320
156200.0000000    0.0892360
156240.0000000    0.1040783
156280.0000000    0.1036924
156320.0000000    0.1047685
156360.0000000    0.0921273
156400.0000000    0.1034704
156440.0000000    0.0968208
156480.0000000    0.1006373
156520.0000000    0.1028679
156560.0000000    0.0988017
156600.0000000    0.1026859
156640.0000000    0.0928916
156680.0000000    0.1019113
156720.0000000    0.0951883
156760.0000000    0.0962630
156800.0000000    0.0890249
156840.0000000    0.0983955
156880.0000000    0.0984160
156920.0000000    0.1018435
156960.0000000    0.0982378
157000.0000000    0.0925586
157040.0000000    0.1060159
157080.0000000    0.0932546
157120.0000000    0.1029785
157160.0000000    0.0884295
157200.0000000    0.0878278
157240.0000000    0.0870076
157280.0000000    0.0878880
157320.0000000    0.0971091
157360.0000000    0.0992658
157400.0000000    0.0925867
157440.0000000    0.0921098
157480.0000000    0.0937107
157520.0000000    0.0963644
157560.0000000    0.0857755
157600.0000000    0.1044783
157640.0000000    0.0897994
157680.0000000    0.0911294
157720.0000000    0.0901385
157760.0000000    0.0954286
157800.0000000    0.0998249
157840.0000000    0.1049300
157880.0000000    0.1085097
157920.0000000    0.1015538
157960.0000000    0.0945664
158000.0000000    0.0964171
158040.0000000    0.1006472
158080.0000000    0.0971259
158120.0000000    0.0958010
158160.0000000    0.1010573
158200.0000000    0.0976607
158240.0000000    0.0981112
158280.0000000    0.1023307
158320.0000000    0.0981454
158360.0000000    0.0986103
158400.0000000    0.0964629
158440.0000000    0.0879321
158480.0000000    0.0876171
158520.0000000    0.0864265
158560.0000000    0.0963164
158600.0000000    0.0939750
158640.0000000    0.0907056
158680.0000000    0.0945851
158720.0000000    0.0926768
158760.0000000    0.0942747
158800.0000000    0.1036628
158840.0000000    0.0924641
158880.0000000    0.1053311
158920.0000000    0.1054177
158960.0000000    0.1018558
159000.0000000    0.0957944
159040.0000000    0.1037241
159080.0000000    0.1113550
159120.0000000    0.0914520
159160.0000000    0.0959652
159200.0000000    0.0964828
159240.0000000    0.0996346
159280.0000000    0.1032578
159320.0000000    0.1030697
159360.0000000    0.0990385
159400.0000000    0.1139736
159440.0000000    0.1061931
159480.0000000    0.1019065
159520.0000000    0.1091390
159560.0000000    0.1219821
159600.0000000    0.1239913
159640.0000000    0.1050808
159680.0000000    0.0965262
159720.0000000    0.1076426
159760.0000000    0.0953581
159800.0000000    0.1051624
159840.0000000    0.1080971
159880.0000000    0.1002894
159920.0000000    0.1037645
159960.0000000    0.0980740
160000.0000000    0.0970891
160040.0000000    0.0981788
160080.0000000    0.0949530
160120.0000000    0.0910150
160160.0000000    0.0847634
160200.0000000    0.0982057
160240.0000000    0.0878862
160280.0000000    0.1007089
160320.0000000    0.1016853
160360.0000000    0.0959281
160400.0000000    0.0940603
160440.0000000    0.0936251
160480.0000000    0.0944735
160520.0000000    0.0938612
160560.0000000    0.0958999
160600.0000000    0.1006574
160640.0000000    0.0951332
160680.0000000    0.0933595
160720.0000000    0.0944188
160760.0000000    0.1014064
160800.0000000    0.0889591
160840.0000000    0.0918775
160880.0000000    0.0924526
160920.0000000    0.0926823
160960.0000000    0.0939153
161000.0000000    0.0975613
161040.0000000    0.1035555
161080.0000000    0.0966448
161120.0000000    0.1047456
161160.0000000    0.0948088
161200.0000000    0.0952858
161240.0000000    0.0897015
161280.0000000    0.1131560
161320.0000000    0.1039575
161360.0000000    0.0951163
161400.0000000    0.0988122
161440.0000000    0.1086229
161480.0000000    0.0909612
161520.0000000    0.1000756
161560.0000000    0.1082123
161600.0000000    0.1074654
161640.0000000    0.1082717
161680.0000000    0.0978425
161720.0000000    0.1071882
161760.0000000    0.1105491
161800.0000000    0.1029645
161840.0000000    0.1012027
161880.0000000    0.1058585
161920.0000000    0.1042083
161960.0000000    0.0989265
162000.0000000    0.1117566
162040.0000000    0.1131425
162080.0000000    0.1143228
162120.0000000    0.1052273
162160.0000000    0.1125942
162200.0000000    0.1070491
162240.0000000    0.1056890
162280.0000000    0.1170025
162320.0000000    0.1189718
162360.0000000    0.1126725
162400.0000000    0.1023099
162440.0000000    0.1137136
162480.0000000    0.0987620
162520.0000000    0.1089089
162560.0000000    0.1126505
162600.0000000    0.1111264
162640.0000000    0.1052903
162680.0000000    0.1072564
162720.0000000    0.1083680
162760.0000000    0.1177453
162800.0000000    0.1100173
162840.0000000    0.1020304
162880.0000000    0.1106142
162920.0000000    0.1102784
162960.0000000    0.0975248
163000.0000000    0.1045207
163040.0000000    0.0993343
163080.0000000    0.1049476
163120.0000000    0.1105520
163160.0000000    0.1114360
163200.0000000    0.1039584
163240.0000000    0.1020100
163280.0000000    0.1191102
163320.0000000    0.1181216
163360.0000000    0.1080282
163400.0000000    0.1156375
163440.0000000    0.1264338
163480.0000000    0.1062349
163520.0000000    0.1214866
163560.0000000    0.1264126
163600.0000000    0.1196344
163640.0000000    0.1201482
163680.0000000    0.1098492
163720.0000000    0.1085319
163760.0000000    0.1168853
163800.0000000    0.1175931
163840.0000000    0.1273582
163880.0000000    0.1229970
163920.0000000    0.1162184
163960.0000000    0.1079265
164000.0000000    0.1188045
164040.0000000    0.1286924
164080.0000000    0.1287518
164120.0000000    0.1267100
164160.0000000    0.1205459
164200.0000000    0.1111776
164240.0000000    0.1262954
164280.0000000    0.1316191
164320.0000000    0.1267324
164360.0000000    0.1247649
164400.0000000    0.1228458
164440.0000000    0.1194875
164480.0000000    0.1286022
164520.0000000    0.1166361
164560.0000000    0.1205606
164600.0000000    0.1122641
164640.0000000    0.1198911
164680.0000000    0.1207550
164720.0000000    0.1215173
164760.0000000    0.1173660
164800.0000000    0.1167782
164840.0000000    0.1182778
164880.0000000    0.1153275
164920.0000000    0.1175831
164960.0000000    0.1248873
165000.0000000    0.1169190
165040.0000000    0.1163997
165080.0000000    0.1156342
165120.0000000    0.1216123
165160.0000000    0.1204775
165200.0000000    0.1135629
165240.0000000    0.1231416
165280.0000000    0.1211479
165320.0000000    0.1140886
165360.0000000    0.1031142
165400.0000000    0.0979199
165440.0000000    0.1225029
165480.0000000    0.1261755
165520.0000000    0.1037189
165560.0000000    0.1050357
165600.0000000    0.1253123
165640.0000000    0.1092931
165680.0000000    0.1056624
165720.0000000    0.1157073
165760.0000000    0.1074194
165800.0000000    0.1051665
165840.0000000    0.1065931
165880.0000000    0.1049197
165920.0000000    0.0960251
165960.0000000    0.1068867
166000.0000000    0.0965545
166040.0000000    0.1003675
166080.0000000    0.0993635
166120.0000000    0.1058839
166160.0000000    0.1169379
166200.0000000    0.1038164
166240.0000000    0.0941433
166280.0000000    0.0955536
166320.0000000    0.1000511
166360.0000000    0.1052368
166400.0000000    0.0999718
166440.0000000    0.0957592
166480.0000000    0.0944873
166520.0000000    0.1054142
166560.0000000    0.0975977
166600.0000000    0.0921573
166640.0000000    0.1006439
166680.0000000    0.0959029
166720.0000000    0.0940929
166760.0000000    0.1060011
166800.0000000    0.0932717
166840.0000000    0.0963571
166880.0000000    0.0962657
166920.0000000    0.1034090
166960.0000000    0.0885951
167000.0000000    0.1074588
167040.0000000    0.1035964
167080.0000000    0.1043298
167120.0000000    0.0994586
167160.0000000    0.1069669
167200.0000000    0.1033741
167240.0000000    0.1238771
167280.0000000    0.1055194
167320.0000000    0.1004419
167360.0000000    0.1045037
167400.0000000    0.1014255
167440.0000000    0.1094570
167480.0000000    0.1185174
167520.0000000    0.1024312
167560.0000000    0.1080522
167600.0000000    0.1065081
167640.0000000    0.1034952
167680.0000000    0.1014236
167720.0000000    0.1043534
167760.0000000    0.0939539
167800.0000000    0.1063231
167840.0000000    0.1009415
167880.0000000    0.1010555
167920.0000000    0.1086003
167960.0000000    0.1029779
168000.0000000    0.0997387
168040.0000000    0.0932095
168080.0000000    0.1074055
168120.0000000    0.1028055
168160.0000000    0.1005107
168200.0000000    0.0983047
168240.0000000    0.0997236
168280.0000000    0.0972495
168320.0000000    0.1036470
168360.0000000    0.0999072
168400.0000000    0.1003624
168440.0000000    0.0973156
168480.0000000    0.0983693
168520.0000000    0.0990830
168560.0000000    0.1055416
168600.0000000    0.0985568
168640.0000000    0.0939750
168680.0000000    0.1094972
168720.0000000    0.0995723
168760.0000000    0.0901595
168800.0000000    0.1025763
168840.0000000    0.0987780
168880.0000000    0.0977696
168920.0000000    0.1012215
168960.0000000    0.0828876
169000.0000000    0.0932664
169040.0000000    0.0962212
169080.0000000    0.0963555
169120.0000000    0.0945538
169160.0000000    0.1009831
169200.0000000    0.0976958
169240.0000000    0.0946507
169280.0000000    0.0953529
169320.0000000    0.1053150
169360.0000000    0.1003198
169400.0000000    0.1097608
169440.0000000    0.1118626
169480.0000000    0.0987784
169520.0000000    0.1126063
169560.0000000    0.1059930
169600.0000000    0.1051449
169640.0000000    0.1005046
169680.0000000    0.0998635
169720.0000000    0.1102725
169760.0000000    0.1176238
169800.0000000    0.1095965
169840.0000000    0.1005445
169880.0000000    0.1049664
169920.0000000    0.1064674
169960.0000000    0.1007946
170000.0000000    0.1107576
170040.0000000    0.0962983
170080.0000000    0.0969471
170120.0000000    0.1116304
170160.0000000    0.1135468
170200.0000000    0.1181448
170240.0000000    0.1090834
170280.0000000    0.1047769
170320.0000000    0.1018814
170360.0000000    0.1127594
170400.0000000    0.1049146
170440.0000000    0.1058668
170480.0000000    0.1236970
170520.0000000    0.1224270
170560.0000000    0.1104017
170600.0000000    0.1064613
170640.0000000    0.1096318
170680.0000000    0.1132748
170720.0000000    0.1165060
170760.0000000    0.1230060
170800.0000000    0.1220722
170840.0000000    0.1109678
170880.0000000    0.1080400
170920.0000000    0.1065707
170960.0000000    0.1037739
171000.0000000    0.1059412
171040.0000000    0.1024565
171080.0000000    0.1034258
171120.0000000    0.0989971
171160.0000000    0.1020942
171200.0000000    0.0936552
171240.0000000    0.1050966
171280.0000000    0.0979965
171320.0000000    0.1114151
171360.0000000    0.1166909
171400.0000000    0.1036972
171440.0000000    0.0978104
171480.0000000    0.0969726
171520.0000000    0.1008457
171560.0000000    0.1046691
171600.0000000    0.1143024
171640.0000000    0.1093865
171680.0000000    0.1163418
171720.0000000    0.1143972
171760.0000000    0.1121099
171800.0000000    0.1092190
171840.0000000    0.1101886
171880.0000000    0.1198364
171920.0000000    0.1192692
171960.0000000    0.1178710
172000.0000000    0.1287830
172040.0000000    0.1298536
172080.0000000    0.1232938
172120.0000000    0.1415673
172160.0000000    0.1287626
172200.0000000    0.1241639
172240.0000000    0.1177826
172280.0000000    0.1269306
172320.0000000    0.1182446
172360.0000000    0.1365800
172400.0000000    0.1265772
172440.0000000    0.1255682
172480.0000000    0.1249593
172520.0000000    0.1305539
172560.0000000    0.1180876
172600.0000000    0.1187864
172640.0000000    0.1229811
172680.0000000    0.1062827
172720.0000000    0.1261682
172760.0000000    0.1344442
172800.0000000    0.1083414
172840.0000000    0.1233519
172880.0000000    0.1211599
172920.0000000    0.1138001
172960.0000000    0.1126720
173000.0000000    0.1156443
173040.0000000    0.1185955
173080.0000000    0.1146052
173120.0000000    0.1187363
173160.0000000    0.1176774
173200.0000000    0.1110477
173240.0000000    0.1095240
173280.0000000    0.1088486
173320.0000000    0.1154093
173360.0000000    0.1074134
173400.0000000    0.1120880
173440.0000000    0.1144439
173480.0000000    0.1153527
173520.0000000    0.1138727
173560.0000000    0.1224977
173600.0000000    0.1339974
173640.0000000    0.1101535
173680.0000000    0.1115146
173720.0000000    0.1125470
173760.0000000    0.1089498
173800.0000000    0.1188682
173840.0000000    0.1258862
173880.0000000    0.1219496
173920.0000000    0.1159129
173960.0000000    0.1160258
174000.0000000    0.1227782
174040.0000000    0.1121102
174080.0000000    0.1119360
174120.0000000    0.1236090
174160.0000000    0.1017898
174200.0000000    0.1130657
174240.0000000    0.1132156
174280.0000000    0.1126305
174320.0000000    0.1098012
174360.0000000    0.1002235
174400.0000000    0.1144209
174440.0000000    0.1185023
174480.0000000    0.1150521
174520.0000000    0.1100540
174560.0000000    0.1108721
174600.0000000    0.1115246
174640.0000000    0.1054900
174680.0000000    0.1199461
174720.0000000    0.1097814
174760.0000000    0.1151798
174800.0000000    0.1053112
174840.0000000    0.1027265
174880.0000000    0.1057533
174920.0000000    0.1041829
174960.0000000    0.1240066
175000.0000000    0.1176729
175040.0000000    0.1130796
175080.0000000    0.1056286
175120.0000000    0.1090097
175160.0000000    0.0982219
175200.0000000    0.0995924
175240.0000000    0.1127607
175280.0000000    0.1154561
175320.0000000    0.1249927
175360.0000000    0.1190579
175400.0000000    0.1123154
175440.0000000    0.1135013
175480.0000000    0.1214028
175520.0000000    0.1218816
175560.0000000    0.1121923
175600.0000000    0.1056551
175640.0000000    0.1105912
175680.0000000    0.1125171
175720.0000000    0.1316449
175760.0000000    0.1121654
175800.0000000    0.1200048
175840.0000000    0.1095722
175880.0000000    0.1157122
175920.0000000    0.1137282
175960.0000000    0.1122695
176000.0000000    0.1116771
176040.0000000    0.1048069
176080.0000000    0.0990302
176120.0000000    0.1142557
176160.0000000    0.0941631
176200.0000000    0.1085690
176240.0000000    0.1074657
176280.0000000    0.1050887
176320.0000000    0.1167788
176360.0000000    0.1183884
176400.0000000    0.1092271
176440.0000000    0.1130131
176480.0000000    0.1184301
176520.0000000    0.1221672
176560.0000000    0.1176032
176600.0000000    0.1052434
176640.0000000    0.1081597
176680.0000000    0.1062819
176720.0000000    0.1074120
176760.0000000    0.1062911
176800.0000000    0.1005381
176840.0000000    0.1179807
176880.0000000    0.1104539
176920.0000000    0.1031122
176960.0000000    0.1004090
177000.0000000    0.1089613
177040.0000000    0.1131927
177080.0000000    0.1073303
177120.0000000    0.1027446
177160.0000000    0.0990067
177200.0000000    0.1008960
177240.0000000    0.0967103
177280.0000000    0.1112712
177320.0000000    0.1071605
177360.0000000    0.1086330
177400.0000000    0.1060292
177440.0000000    0.0921421
177480.0000000    0.0844407
177520.0000000    0.0931444
177560.0000000    0.1116534
177600.0000000    0.1086142
177640.0000000    0.1045477
177680.0000000    0.1097360
177720.0000000    0.0933953
177760.0000000    0.1072020
177800.0000000    0.1163095
177840.0000000    0.1176699
177880.0000000    0.1135275
177920.0000000    0.1223587
177960.0000000    0.1058709
178000.0000000    0.1143505
178040.0000000    0.1179639
178080.0000000    0.1261096
178120.0000000    0.1248106
178160.0000000    0.1243180
178200.0000000    0.1121249
178240.0000000    0.1185229
178280.0000000    0.1242451
178320.0000000    0.1084771
178360.0000000    0.1249063
178400.0000000    0.1072239
178440.0000000    0.1135925
178480.0000000    0.0990735
178520.0000000    0.1078547
178560.0000000    0.1223522
178600.0000000    0.1324220
178640.0000000    0.1388308
178680.0000000    0.1120491
178720.0000000    0.1175771
178760.0000000    0.1132172
178800.0000000    0.1216051
178840.0000000    0.1160454
178880.0000000    0.1370358
178920.0000000    0.1282323
178960.0000000    0.1269033
179000.0000000    0.1057362
179040.0000000    0.1245568
179080.0000000    0.1269322
179120.0000000    0.1372450
179160.0000000    0.1230179
179200.0000000    0.1174351
179240.0000000    0.1282704
179280.0000000    0.1290033
179320.0000000    0.1263191
179360.0000000    0.1237812
179400.0000000    0.1353007
179440.0000000    0.1146924
179480.0000000    0.1061506
179520.0000000    0.1090135
179560.0000000    0.1133761
179600.0000000    0.1117075
179640.0000000    0.1268755
179680.0000000    0.1155035
179720.0000000    0.1186175
179760.0000000    0.1262212
179800.0000000    0.1204122
179840.0000000    0.1168664
179880.0000000    0.1217039
179920.0000000    0.1145691
179960.0000000    0.1100179
180000.0000000    0.1192920
180040.0000000    0.1133162
180080.0000000    0.1167043
180120.0000000    0.1148020
180160.0000000    0.1230998
180200.0000000    0.1178970
180240.0000000    0.1189643
180280.0000000    0.1221866
180320.0000000    0.1202849
180360.0000000    0.1221846
180400.0000000    0.1153372
180440.0000000    0.1191671
180480.0000000    0.1190762
180520.0000000    0.1151362
180560.0000000    0.1299095
180600.0000000    0.1193893
180640.0000000    0.1154826
180680.0000000    0.1089597
180720.0000000    0.1232974
180760.0000000    0.1256675
180800.0000000    0.1193512
180840.0000000    0.1214867
180880.0000000    0.1412222
180920.0000000    0.1299950
180960.0000000    0.1327228
181000.0000000    0.1313851
181040.0000000    0.1099131
181080.0000000    0.1308310
181120.0000000    0.1129622
181160.0000000    0.1164886
181200.0000000    0.1108221
181240.0000000    0.1196141
181280.0000000    0.1139972
181320.0000000    0.0917237
181360.0000000    0.0878248
181400.0000000    0.0984873
181440.0000000    0.1073481
181480.0000000    0.1042359
181520.0000000    0.1087634
181560.0000000    0.1103352
181600.0000000    0.1167934
181640.0000000    0.1181306
181680.0000000    0.1150429
181720.0000000    0.1219198
181760.0000000    0.1064976
181800.0000000    0.1188278
181840.0000000    0.1206576
181880.0000000    0.1276063
181920.0000000    0.1343671
181960.0000000    0.1344366
182000.0000000    0.1140516
182040.0000000    0.1155934
182080.0000000    0.1378631
182120.0000000    0.1154263
182160.0000000    0.1105615
182200.0000000    0.1243993
182240.0000000    0.1353354
182280.0000000    0.1169975
182320.0000000    0.1293044
182360.0000000    0.1210016
182400.0000000    0.1045263
182440.0000000    0.1152100
182480.0000000    0.1063905
182520.0000000    0.1176141
182560.0000000    0.1169578
182600.0000000    0.1218447
182640.0000000    0.1194020
182680.0000000    0.1410684
182720.0000000    0.1255497
182760.0000000    0.1208786
182800.0000000    0.1239159
182840.0000000    0.1148043
182880.0000000    0.1213505
182920.0000000    0.1153940
182960.0000000    0.1220961
183000.0000000    0.1272778
183040.0000000    0.1387089
183080.0000000    0.1223838
183120.0000000    0.1306905
183160.0000000    0.1145326
183200.0000000    0.1199397
183240.0000000    0.1320156
183280.0000000    0.1251162
183320.0000000    0.1290911
183360.0000000    0.1154175
183400.0000000    0.1093177
183440.0000000    0.1226437
183480.0000000    0.1115664
183520.0000000    0.1210541
183560.0000000    0.1165375
183600.0000000    0.1309189
183640.0000000    0.1220597
183680.0000000    0.1190104
183720.0000000    0.1268991
183760.0000000    0.1156379
183800.0000000    0.1100454
183840.0000000    0.1068073
183880.0000000    0.1093987
183920.0000000    0.1124343
183960.0000000    0.1053800
184000.0000000    0.0938473
184040.0000000    0.0978810
184080.0000000    0.0918012
184120.0000000    0.0968168
184160.0000000    0.1064087
184200.0000000    0.1181549
184240.0000000    0.0883792
184280.0000000    0.1100471
184320.0000000    0.1044701
184360.0000000    0.1171295
184400.0000000    0.1008875
184440.0000000    0.1145740
184480.0000000    0.1177541
184520.0000000    0.1033795
184560.0000000    0.1122999
184600.0000000    0.1141500
184640.0000000    0.1016384
184680.0000000    0.1136196
184720.0000000    0.1142222
184760.0000000    0.1156672
184800.0000000    0.1168507
184840.0000000    0.1091902
184880.0000000    0.1234033
184920.0000000    0.1050342
184960.0000000    0.1096667
185000.0000000    0.1152104
185040.0000000    0.1173111
185080.0000000    0.1121190
185120.0000000    0.1315547
185160.0000000    0.1096818
185200.0000000    0.1190474
185240.0000000    0.1218690
185280.0000000    0.1239311
185320.0000000    0.1289122
185360.0000000    0.1256130
185400.0000000    0.1151730
185440.0000000    0.1070993
185480.0000000    0.1075684
185520.0000000    0.1147902
185560.0000000    0.1120214
185600.0000000    0.1162357
185640.0000000    0.1190008
185680.0000000    0.1166669
185720.0000000    0.1126748
185760.0000000    0.1111714
185800.0000000    0.1060618
185840.0000000    0.1177164
185880.0000000    0.1096120
185920.0000000    0.1090080
185960.0000000    0.1148624
186000.0000000    0.1196991
186040.0000000    0.1203657
186080.0000000    0.1066142
186120.0000000    0.1180104
186160.0000000    0.1264402
186200.0000000    0.1190089
186240.0000000    0.1188523
186280.0000000    0.1148518
186320.0000000    0.1281907
186360.0000000    0.1223620
186400.0000000    0.1243666
186440.0000000    0.1106562
186480.0000000    0.1105737
186520.0000000    0.1166399
186560.0000000    0.1109659
186600.0000000    0.1112690
186640.0000000    0.0993338
186680.0000000    0.1116197
186720.0000000    0.1068981
186760.0000000    0.1090222
186800.0000000    0.1126273
186840.0000000    0.1121426
186880.0000000    0.1177051
186920.0000000    0.1229593
186960.0000000    0.1016508
187000.0000000    0.1141203
187040.0000000    0.1076605
187080.0000000    0.1115713
187120.0000000    0.1145846
187160.0000000    0.1418822
187200.0000000    0.1268303
187240.0000000    0.1230872
187280.0000000    0.1333012
187320.0000000    0.1059181
187360.0000000    0.0989320
187400.0000000    0.1159425
187440.0000000    0.1081416
187480.0000000    0.1092097
187520.0000000    0.1107476
187560.0000000    0.1026768
187600.0000000    0.1125362
187640.0000000    0.1084645
187680.0000000    0.1095468
187720.0000000    0.1212213
187760.0000000    0.1169369
187800.0000000    0.1003774
187840.0000000    0.0884817
187880.0000000    0.0921627
187920.0000000    0.0869958
187960.0000000    0.0879754
188000.0000000    0.0950010
188040.0000000    0.0943005
188080.0000000    0.0815644
188120.0000000    0.0909348
188160.0000000    0.0872565
188200.0000000    0.1085803
188240.0000000    0.1042046
188280.0000000    0.0920227
188320.0000000    0.0907154
188360.0000000    0.0971318
188400.0000000    0.0990568
188440.0000000    0.0941668
188480.0000000    0.0963840
188520.0000000    0.0996089
188560.0000000    0.0967996
188600.0000000    0.0998330
188640.0000000    0.1114800
188680.0000000    0.1021754
188720.0000000    0.1030767
188760.0000000    0.1015676
188800.0000000    0.1060535
188840.0000000    0.1084872
188880.0000000    0.1098236
188920.0000000    0.1036886
188960.0000000    0.0943311
189000.0000000    0.1004860
189040.0000000    0.0997764
189080.0000000    0.0920196
189120.0000000    0.1017911
189160.0000000    0.1029139
189200.0000000    0.1004592
189240.0000000    0.1080458
189280.0000000    0.1212664
189320.0000000    0.1109343
189360.0000000    0.1004910
189400.0000000    0.0905299
189440.0000000    0.1047089
189480.0000000    0.1239052
189520.0000000    0.1146753
189560.0000000    0.1089880
189600.0000000    0.1114735
189640.0000000    0.1008317
189680.0000000    0.1024113
189720.0000000    0.1138762
189760.0000000    0.1093916
189800.0000000    0.0940676
189840.0000000    0.0885477
189880.0000000    0.1005038
189920.0000000    0.1001874
189960.0000000    0.1091649
190000.0000000    0.0974527
190040.0000000    0.1022838
190080.0000000    0.0997086
190120.0000000    0.0948226
190160.0000000    0.1078907
190200.0000000    0.0993848
190240.0000000    0.0877886
190280.0000000    0.0978054
190320.0000000    0.1045126
190360.0000000    0.0960133
190400.0000000    0.0930435
190440.0000000    0.1004948
190480.0000000    0.0981827
190520.0000000    0.0993311
190560.0000000    0.1032445
190600.0000000    0.1027251
190640.0000000    0.1050989
190680.0000000    0.1041807
190720.0000000    0.0992165
190760.0000000    0.1018141
190800.0000000    0.0973503
190840.0000000    0.0968301
190880.0000000    0.0963295
190920.0000000    0.0936543
190960.0000000    0.0904991
191000.0000000    0.0908170
191040.0000000    0.0926880
191080.0000000    0.0849878
191120.0000000    0.0938928
191160.0000000    0.0859404
191200.0000000    0.1011228
191240.0000000    0.0974505
191280.0000000    0.0971217
191320.0000000    0.0942054
191360.0000000    0.1001173
191400.0000000    0.0964776
191440.0000000    0.0970819
191480.0000000    0.1014008
191520.0000000    0.1027686
191560.0000000    0.0975859
191600.0000000    0.0956036
191640.0000000    0.1043891
191680.0000000    0.0952816
191720.0000000    0.1010265
191760.0000000    0.0915177
191800.0000000    0.1043737
191840.0000000    0.0931707
191880.0000000    0.0960089
191920.0000000    0.1007015
191960.0000000    0.0952154
192000.0000000    0.0994019
192040.0000000    0.0968789
192080.0000000    0.0854331
192120.0000000    0.0965009
192160.0000000    0.1028684
192200.0000000    0.0954323
192240.0000000    0.0995246
192280.0000000    0.0950346
192320.0000000    0.1031677
192360.0000000    0.0951659
192400.0000000    0.0971041
192440.0000000    0.0972234
192480.0000000    0.1091197
192520.0000000    0.0883014
192560.0000000    0.0919580
192600.0000000    0.0971241
192640.0000000    0.1015763
192680.0000000    0.0914861
192720.0000000    0.1020454
192760.0000000    0.1167506
192800.0000000    0.1008837
192840.0000000    0.1045543
192880.0000000    0.1076064
192920.0000000    0.1098890
192960.0000000    0.1054144
193000.0000000    0.1022559
193040.0000000    0.1034383
193080.0000000    0.0964118
193120.0000000    0.1097111
193160.0000000    0.0976959
193200.0000000    0.1014051
193240.0000000    0.0972194
193280.0000000    0.1085434
193320.0000000    0.1040965
193360.0000000    0.1059646
193400.0000000    0.0981206
193440.0000000    0.0998993
193480.0000000    0.1041984
193520.0000000    0.0927919
193560.0000000    0.1056318
193600.0000000    0.0969174
193640.0000000    0.1007539
193680.0000000    0.0916261
193720.0000000    0.0913024
193760.0000000    0.0911031
193800.0000000    0.1059257
193840.0000000    0.0967238
193880.0000000    0.0906443
193920.0000000    0.0875832
193960.0000000    0.0967326
194000.0000000    0.0961255
194040.0000000    0.0985706
194080.0000000    0.0923598
194120.0000000    0.0983743
194160.0000000    0.0960774
194200.0000000    0.0938547
194240.0000000    0.0947561
194280.0000000    0.0908398
194320.0000000    0.0983549
194360.0000000    0.0876966
194400.0000000    0.0924933
194440.0000000    0.0907956
194480.0000000    0.0941776
194520.0000000    0.0908973
194560.0000000    0.1032167
194600.0000000    0.1010404
194640.0000000    0.0956172
194680.0000000    0.0932992
194720.0000000    0.1108175
194760.0000000    0.0985243
194800.0000000    0.1109235
194840.0000000    0.0991452
194880.0000000    0.0932902
194920.0000000    0.1057460
194960.0000000    0.1018538
195000.0000000    0.0979746
195040.0000000    0.0984051
195080.0000000    0.0939017
195120.0000000    0.1076485
195160.0000000    0.1055994
195200.0000000    0.1006836
195240.0000000    0.0925533
195280.0000000    0.1034305
195320.0000000    0.0989156
195360.0000000    0.1025674
195400.0000000    0.0971470
195440.0000000    0.1015674
195480.0000000    0.0967972
195520.0000000    0.0961294
195560.0000000    0.0933044
195600.0000000    0.1044745
195640.0000000    0.0981697
195680.0000000    0.1081374
195720.0000000    0.1033425
195760.0000000    0.0987992
195800.0000000    0.1113104
195840.0000000    0.1019900
195880.0000000    0.1057063
195920.0000000    0.1074679
195960.0000000    0.0964910
196000.0000000    0.1014268
196040.0000000    0.0930282
196080.0000000    0.1173334
196120.0000000    0.1158373
196160.0000000    0.1107055
196200.0000000    0.1239346
196240.0000000    0.0994214
196280.0000000    0.1121160
196320.0000000    0.1080718
196360.0000000    0.1074539
196400.0000000    0.1034771
196440.0000000    0.1026086
196480.0000000    0.1126141
196520.0000000    0.1033690
196560.0000000    0.1015375
196600.0000000    0.0950693
196640.0000000    0.0968766
196680.0000000    0.1088831
196720.0000000    0.0937291
196760.0000000    0.0981420
196800.0000000    0.0995274
196840.0000000    0.1074181
196880.0000000    0.0990276
196920.0000000    0.0968472
196960.0000000    0.1207824
197000.0000000    0.1010206
197040.0000000    0.0996499
197080.0000000    0.1085249
197120.0000000    0.1063703
197160.0000000    0.1033386
197200.0000000    0.0954962
197240.0000000    0.1097475
197280.0000000    0.1073887
197320.0000000    0.1075737
197360.0000000    0.1048770
197400.0000000    0.1036639
197440.0000000    0.1025682
197480.0000000    0.1129905
197520.0000000    0.1029675
197560.0000000    0.1075884
197600.0000000    0.0917771
197640.0000000    0.1003730
197680.0000000    0.1135768
197720.0000000    0.1102153
197760.0000000    0.1119076
197800.0000000    0.1029725
197840.0000000    0.1093763
197880.0000000    0.1232142
197920.0000000    0.1068415
197960.0000000    0.1094383
198000.0000000    0.1073303
198040.0000000    0.1067183
198080.0000000    0.1095243
198120.0000000    0.1026083
198160.0000000    0.1070572
198200.0000000    0.1177584
198240.0000000    0.1114011
198280.0000000    0.1156554
198320.0000000    0.1149968
198360.0000000    0.1051481
198400.0000000    0.1024725
198440.0000000    0.1065480
198480.0000000    0.1022619
198520.0000000    0.1073344
198560.0000000    0.1078781
198600.0000000    0.1025522
198640.0000000    0.1024458
198680.0000000    0.0945197
198720.0000000    0.0924575
198760.0000000    0.0971504
198800.0000000    0.1056609
198840.0000000    0.1012145
198880.0000000    0.1022192
198920.0000000    0.1058919
198960.0000000    0.1111565
199000.0000000    0.1037755
199040.0000000    0.1174340
199080.0000000    0.1140354
199120.0000000    0.1171129
199160.0000000    0.1149271
199200.0000000    0.1129490
199240.0000000    0.1237116
199280.0000000    0.1201158
199320.0000000    0.1222981
199360.0000000    0.1118586
199400.0000000    0.1233925
199440.0000000    0.1238572
199480.0000000    0.1356723
199520.0000000    0.1219702
199560.0000000    0.1223324
199600.0000000    0.1167091
199640.0000000    0.1057296
199680.0000000    0.1090549
199720.0000000    0.1111568
199760.0000000    0.1106844
199800.0000000    0.1105981
199840.0000000    0.1045138
199880.0000000    0.1064770
199920.0000000    0.1061009
199960.0000000    0.1038006
200000.0000000    0.1043324
200040.0000000    0.0963203
200080.0000000    0.1123803
200120.0000000    0.1090393
200160.0000000    0.1068952
200200.0000000    0.1115488
200240.0000000    0.1116071
200280.0000000    0.1038409
200320.0000000    0.1108158
200360.0000000    0.1155964
200400.0000000    0.1030198
200440.0000000    0.1098995
200480.0000000    0.1091498
200520.0000000    0.1278038
200560.0000000    0.1134768
200600.0000000    0.1211011
200640.0000000    0.1000160
200680.0000000    0.0902552
200720.0000000    0.0985759
200760.0000000    0.0902079
200800.0000000    0.0993675
200840.0000000    0.1061438
200880.0000000    0.1002760
200920.0000000    0.1114297
200960.0000000    0.1074789
201000.0000000    0.0965817
201040.0000000    0.1003747
201080.0000000    0.0943670
201120.0000000    0.0986213
201160.0000000    0.0976386
201200.0000000    0.1038201
201240.0000000    0.1014569
201280.0000000    0.1036292
201320.0000000    0.0973450
201360.0000000    0.0978051
201400.0000000    0.1020673
201440.0000000    0.1016140
201480.0000000    0.1056586
201520.0000000    0.1117881
201560.0000000    0.1045152
201600.0000000    0.0967976
201640.0000000    0.1011981
201680.0000000    0.0984837
201720.0000000    0.0939811
201760.0000000    0.0951111
201800.0000000    0.0989034
201840.0000000    0.0963583
201880.0000000    0.1046923
201920.0000000    0.1024217
201960.0000000    0.0932726
202000.0000000    0.0978273
202040.0000000    0.0994904
202080.0000000    0.0960493
202120.0000000    0.0950016
202160.0000000    0.1027828
202200.0000000    0.0948156
202240.0000000    0.1081066
202280.0000000    0.1102986
202320.0000000    0.1008988
202360.0000000    0.0997113
202400.0000000    0.1074056
202440.0000000    0.1041543
202480.0000000    0.1091437
202520.0000000    0.1102583
202560.0000000    0.1025279
202600.0000000    0.1006810
202640.0000000    0.1011886
202680.0000000    0.1145084
202720.0000000    0.1020347
202760.0000000    0.0934764
202800.0000000    0.0945726
202840.0000000    0.0989946
202880.0000000    0.0994329
202920.0000000    0.0935719
202960.0000000    0.0905118
203000.0000000    0.1036467
203040.0000000    0.0944498
203080.0000000    0.0902386
203120.0000000    0.0937636
203160.0000000    0.0930355
203200.0000000    0.1006786
203240.0000000    0.1024465
203280.0000000    0.1005461
203320.0000000    0.0972741
203360.0000000    0.0937412
203400.0000000    0.1013455
203440.0000000    0.0976202
203480.0000000    0.0911099
203520.0000000    0.0924053
203560.0000000    0.0945494
203600.0000000    0.0976463
203640.0000000    0.0962704
203680.0000000    0.0974824
203720.0000000    0.0990099
203760.0000000    0.0988792
203800.0000000    0.1035860
203840.0000000    0.1218024
203880.0000000    0.1095239
203920.0000000    0.1053251
203960.0000000    0.1125280
204000.0000000    0.1078301
204040.0000000    0.1127237
204080.0000000    0.1075511
204120.0000000    0.1047478
204160.0000000    0.0989381
204200.0000000    0.1061450
204240.0000000    0.1043718
204280.0000000    0.0962351
204320.0000000    0.1034029
204360.0000000    0.1011205
204400.0000000    0.1065603
204440.0000000    0.1048017
204480.0000000    0.1005716
204520.0000000    0.1058289
204560.0000000    0.1074263
204600.0000000    0.0953279
204640.0000000    0.1023468
204680.0000000    0.1140557
204720.0000000    0.1032846
204760.0000000    0.1143215
204800.0000000    0.1023792
204840.0000000    0.1020752
204880.0000000    0.1039213
204920.0000000    0.1010871
204960.0000000    0.0964869
205000.0000000    0.1003150
205040.0000000    0.1009929
205080.0000000    0.1121505
205120.0000000    0.1064148
205160.0000000    0.1021233
205200.0000000    0.1125022
205240.0000000    0.1028593
205280.0000000    0.0950114
205320.0000000    0.0936735
205360.0000000    0.1096320
205400.0000000    0.1087520
205440.0000000    0.1068292
205480.0000000    0.0965592
205520.0000000    0.1040406
205560.0000000    0.0999034
205600.0000000    0.1070695
205640.0000000    0.1052597
205680.0000000    0.1146970
205720.0000000    0.1027896
205760.0000000    0.1183519
205800.0000000    0.1129645
205840.0000000    0.1087429
205880.0000000    0.1196912
205920.0000000    0.1082299
205960.0000000    0.1150789
206000.0000000    0.1031552
206040.0000000    0.1037481
206080.0000000    0.1220334
206120.0000000    0.1073680
206160.0000000    0.1102862
206200.0000000    0.1211601
206240.0000000    0.1199031
206280.0000000    0.1121140
206320.0000000    0.1158332
206360.0000000    0.1180376
206400.0000000    0.1029417
206440.0000000    0.1236347
206480.0000000    0.1149467
206520.0000000    0.1071207
206560.0000000    0.1134596
206600.0000000    0.1336958
206640.0000000    0.1302569
206680.0000000    0.1209795
206720.0000000    0.1258864
206760.0000000    0.1323236
206800.0000000    0.1216710
206840.0000000    0.1247040
206880.0000000    0.1349282
206920.0000000    0.1455417
206960.0000000    0.1513381
207000.0000000    0.1380897
207040.0000000    0.1279894
207080.0000000    0.1210460
207120.0000000    0.1244387
207160.0000000    0.1443257
207200.0000000    0.1343805
207240.0000000    0.1327271
207280.0000000    0.1311893
207320.0000000    0.1255720
207360.0000000    0.1187770
207400.0000000    0.1232741
207440.0000000    0.1414036
207480.0000000    0.1316046
207520.0000000    0.1301633
207560.0000000    0.1357166
207600.0000000    0.1362708
207640.0000000    0.1356331
207680.0000000    0.1378936
207720.0000000    0.1248767
207760.0000000    0.1350049
207800.0000000    0.1367151
207840.0000000    0.1372524
207880.0000000    0.1420859
207920.0000000    0.1249856
207960.0000000    0.1243086
208000.0000000    0.1269305
208040.0000000    0.1236764
208080.0000000    0.1303832
208120.0000000    0.1201145
208160.0000000    0.1279211
208200.0000000    0.1216511
208240.0000000    0.1389707
208280.0000000    0.1240520
208320.0000000    0.1458438
208360.0000000    0.1365759
208400.0000000    0.1379221
208440.0000000    0.1316061
208480.0000000    0.1222724
208520.0000000    0.1174254
208560.0000000    0.1202685
208600.0000000    0.1439585
208640.0000000    0.1318667
208680.0000000    0.1316112
208720.0000000    0.1353813
208760.0000000    0.1451139
208800.0000000    0.1452307
208840.0000000    0.1192781
208880.0000000    0.1436954
208920.0000000    0.1323808
208960.0000000    0.1308491
209000.0000000    0.1485049
209040.0000000    0.1436946
209080.0000000    0.1486681
209120.0000000    0.1309389
209160.0000000    0.1400497
209200.0000000    0.1388456
209240.0000000    0.1262648
209280.0000000    0.1246084
209320.0000000    0.1470549
209360.0000000    0.1350266
209400.0000000    0.1541288
209440.0000000    0.1553434
209480.0000000    0.1388987
209520.0000000    0.1445288
209560.0000000    0.1444440
209600.0000000    0.1419469
209640.0000000    0.1493133
209680.0000000    0.1372773
209720.0000000    0.1505370
209760.0000000    0.1371548
209800.0000000    0.1506806
209840.0000000    0.1451932
209880.0000000    0.1463187
209920.0000000    0.1512537
209960.0000000    0.1581373
210000.0000000    0.1509465
210040.0000000    0.1431204
210080.0000000    0.1512822
210120.0000000    0.1556331
210160.0000000    0.1424309
210200.0000000    0.1436920
210240.0000000    0.1405364
210280.0000000    0.1215042
210320.0000000    0.1425469
210360.0000000    0.1410117
210400.0000000    0.1220929
210440.0000000    0.1342755
210480.0000000    0.1369883
210520.0000000    0.1569012
210560.0000000    0.1251677
210600.0000000    0.1459824
210640.0000000    0.1568068
210680.0000000    0.1525713
210720.0000000    0.1581816
210760.0000000    0.1352810
210800.0000000    0.1356613
210840.0000000    0.1254628
210880.0000000    0.1404307
210920.0000000    0.1532478
210960.0000000    0.1456218
211000.0000000    0.1358929
211040.0000000    0.1525560
211080.0000000    0.1391788
211120.0000000    0.1562377
211160.0000000    0.1425636
211200.0000000    0.1455945
211240.0000000    0.1436334
211280.0000000    0.1483870
211320.0000000    0.1352185
211360.0000000    0.1294720
211400.0000000    0.1529712
211440.0000000    0.1335432
211480.0000000    0.1371357
211520.0000000    0.1337143
211560.0000000    0.1298773
211600.0000000    0.1334183
211640.0000000    0.1327025
211680.0000000    0.1476288
211720.0000000    0.1229684
211760.0000000    0.1285870
211800.0000000    0.1305714
211840.0000000    0.1453557
211880.0000000    0.1424716
211920.0000000    0.1361797
211960.0000000    0.1318967
212000.0000000    0.1274450
212040.0000000    0.1170645
212080.0000000    0.1267222
212120.0000000    0.1097999
212160.0000000    0.1261479
212200.0000000    0.1176404
212240.0000000    0.1120511
212280.0000000    0.1407261
212320.0000000    0.1257032
212360.0000000    0.1200114
212400.0000000    0.1185698
212440.0000000    0.1198241
212480.0000000    0.1275201
212520.0000000    0.1318071
212560.0000000    0.1275008
212600.0000000    0.1140283
212640.0000000    0.1136312
212680.0000000    0.1233227
212720.0000000    0.1199541
212760.0000000    0.1094555
212800.0000000    0.1115409
212840.0000000    0.0997031
212880.0000000    0.1061122
212920.0000000    0.1068353
212960.0000000    0.1144296
213000.0000000    0.1073701
213040.0000000    0.1191418
213080.0000000    0.1237346
213120.0000000    0.1206371
213160.0000000    0.1253140
213200.0000000    0.1163676
213240.0000000    0.1225780
213280.0000000    0.1242215
213320.0000000    0.1362446
213360.0000000    0.1250410
213400.0000000    0.1200353
213440.0000000    0.1135277
213480.0000000    0.1172858
213520.0000000    0.1229189
213560.0000000    0.1180737
213600.0000000    0.1205566
213640.0000000    0.1084391
213680.0000000    0.1101489
213720.0000000    0.1286615
213760.0000000    0.1407439
213800.0000000    0.1332917
213840.0000000    0.1175913
213880.0000000    0.1324743
213920.0000000    0.1401981
213960.0000000    0.1299000
214000.0000000    0.1372862
214040.0000000    0.1384130
214080.0000000    0.1361597
214120.0000000    0.1237377
214160.0000000    0.1332787
214200.0000000    0.1371766
214240.0000000    0.1465402
214280.0000000    0.1464535
214320.0000000    0.1293743
214360.0000000    0.1226344
214400.0000000    0.1216013
214440.0000000    0.1309716
214480.0000000    0.1185093
214520.0000000    0.1320572
214560.0000000    0.1326315
214600.0000000    0.1269192
214640.0000000    0.1389902
214680.0000000    0.1457860
214720.0000000    0.1328728
214760.0000000    0.1401886
214800.0000000    0.1375465
214840.0000000    0.1484421
214880.0000000    0.1405610
214920.0000000    0.1407742
214960.0000000    0.1506601
215000.0000000    0.1415068
215040.0000000    0.1310941
215080.0000000    0.1441079
215120.0000000    0.1415529
215160.0000000    0.1489707
215200.0000000    0.1474782
215240.0000000    0.1313698
215280.0000000    0.1418589
215320.0000000    0.1329880
215360.0000000    0.1438990
215400.0000000    0.1438167
215440.0000000    0.1336582
215480.0000000    0.1458037
215520.0000000    0.1532311
215560.0000000    0.1515786
215600.0000000    0.1322688
215640.0000000    0.1369699
215680.0000000    0.1425190
215720.0000000    0.1470561
215760.0000000    0.1466807
215800.0000000    0.1375340
215840.0000000    0.1390668
215880.0000000    0.1451264
215920.0000000    0.1342375
215960.0000000    0.1361628
216000.0000000    0.1256753
216040.0000000    0.1549604
216080.0000000    0.1412397
216120.0000000    0.1385678
216160.0000000    0.1386781
216200.0000000    0.1254042
216240.0000000    0.1361854
216280.0000000    0.1438443
216320.0000000    0.1460801
216360.0000000    0.1378209
216400.0000000    0.1439842
216440.0000000    0.1296922
216480.0000000    0.1186321
216520.0000000    0.1288314
216560.0000000    0.1341779
216600.0000000    0.1235958
216640.0000000    0.1344261
216680.0000000    0.1466950
216720.0000000    0.1266241
216760.0000000    0.1178771
216800.0000000    0.1382139
216840.0000000    0.1433423
216880.0000000    0.1403754
216920.0000000    0.1449523
216960.0000000    0.1394494
217000.0000000    0.1533403
217040.0000000    0.1557122
217080.0000000    0.1630106
217120.0000000    0.1390981
217160.0000000    0.1457784
217200.0000000    0.1523663
217240.0000000    0.1527766
217280.0000000    0.1335083
217320.0000000    0.1418439
217360.0000000    0.1404969
217400.0000000    0.1400376
217440.0000000    0.1248854
217480.0000000    0.1379787
217520.0000000    0.1397254
217560.0000000    0.1451369
217600.0000000    0.1380881
217640.0000000    0.1376870
217680.0000000    0.1451754
217720.0000000    0.1459119
217760.0000000    0.1474381
217800.0000000    0.1421801
217840.0000000    0.1528089
217880.0000000    0.1400103
217920.0000000    0.1388037
217960.0000000    0.1435052
218000.0000000    0.1568737
218040.0000000    0.1455445
218080.0000000    0.1420605
218120.0000000    0.1373464
218160.0000000    0.1211687
218200.0000000    0.1223777
218240.0000000    0.1127859
218280.0000000    0.1246143
218320.0000000    0.1242626
218360.0000000    0.1282685
218400.0000000    0.1268487
218440.0000000    0.1311325
218480.0000000    0.1310898
218520.0000000    0.1288657
218560.0000000    0.1183863
218600.0000000    0.1397783
218640.0000000    0.1306736
218680.0000000    0.1305402
218720.0000000    0.1364012
218760.0000000    0.1238115
218800.0000000    0.1155169
218840.0000000    0.1296474
218880.0000000    0.1181523
218920.0000000    0.1200452
218960.0000000    0.1243538
219000.0000000    0.1166229
219040.0000000    0.1200359
219080.0000000    0.1188221
219120.0000000    0.1234510
219160.0000000    0.1312309
219200.0000000    0.1484780
219240.0000000    0.1333511
219280.0000000    0.1354934
219320.0000000    0.1441720
219360.0000000    0.1256823
219400.0000000    0.1301615
219440.0000000    0.1275364
219480.0000000    0.1325683
219520.0000000    0.1294013
219560.0000000    0.1306482
219600.0000000    0.1287326
219640.0000000    0.1340318
219680.0000000    0.1226583
219720.0000000    0.1279434
219760.0000000    0.1226022
219800.0000000    0.1320366
219840.0000000    0.1234684
219880.0000000    0.1081461
219920.0000000    0.1146577
219960.0000000    0.1134208
220000.0000000    0.1184723
220040.0000000    0.1323400
220080.0000000    0.1351203
220120.0000000    0.1300485
220160.0000000    0.1399589
220200.0000000    0.1302171
220240.0000000    0.1188613
220280.0000000    0.1280402
220320.0000000    0.1281487
220360.0000000    0.1281225
220400.0000000    0.1236943
220440.0000000    0.1181799
220480.0000000    0.1316212
220520.0000000    0.1220875
220560.0000000    0.1281502
220600.0000000    0.1384869
220640.0000000    0.1405826
220680.0000000    0.1364308
220720.0000000    0.1291904
220760.0000000    0.1301279
220800.0000000    0.1320034
220840.0000000    0.1482743
220880.0000000    0.1333945
220920.0000000    0.1236679
220960.0000000    0.1313133
221000.0000000    0.1488636
221040.0000000    0.1346659
221080.0000000    0.1327015
221120.0000000    0.1443053
221160.0000000    0.1432835
221200.0000000    0.1375795
221240.0000000    0.1376799
221280.0000000    0.1370906
221320.0000000    0.1280786
221360.0000000    0.1360620
221400.0000000    0.1214855
221440.0000000    0.1499163
221480.0000000    0.1465086
221520.0000000    0.1279014
221560.0000000    0.1318580
221600.0000000    0.1226902
221640.0000000    0.1245360
221680.0000000    0.1323111
221720.0000000    0.1292364
221760.0000000    0.1336192
221800.0000000    0.1415308
221840.0000000    0.1311091
221880.0000000    0.1272104
221920.0000000    0.1292425
221960.0000000    0.1392986
222000.0000000    0.1335012
222040.0000000    0.1405825
222080.0000000    0.1226489
222120.0000000    0.1179632
222160.0000000    0.1386681
222200.0000000    0.1228382
222240.0000000    0.1362061
222280.0000000    0.1405192
222320.0000000    0.1398779
222360.0000000    0.1256358
222400.0000000    0.1179252
222440.0000000    0.1337143
222480.0000000    0.1277612
222520.0000000    0.1370711
222560.0000000    0.1494325
222600.0000000    0.1415556
222640.0000000    0.1417754
222680.0000000    0.1415733
222720.0000000    0.1259731
222760.0000000    0.1446389
222800.0000000    0.1239988
222840.0000000    0.1342074
222880.0000000    0.1375221
222920.0000000    0.1286040
222960.0000000    0.1245187
223000.0000000    0.1202738
223040.0000000    0.1228419
223080.0000000    0.1131283
223120.0000000    0.1143189
223160.0000000    0.1126003
223200.0000000    0.1074534
223240.0000000    0.1292456
223280.0000000    0.1096760
223320.0000000    0.1210997
223360.0000000    0.1353347
223400.0000000    0.1351863
223440.0000000    0.1501900
223480.0000000    0.1286418
223520.0000000    0.1409223
223560.0000000    0.1345403
223600.0000000    0.1311416
223640.0000000    0.1256420
223680.0000000    0.1248906
223720.0000000    0.1242750
223760.0000000    0.1113150
223800.0000000    0.1301891
223840.0000000    0.1325719
223880.0000000    0.1410384
223920.0000000    0.1436601
223960.0000000    0.1266610
224000.0000000    0.1326942
224040.0000000    0.1366303
224080.0000000    0.1517209
224120.0000000    0.1351779
224160.0000000    0.1339037
224200.0000000    0.1447344
224240.0000000    0.1315176
224280.0000000    0.1360815
224320.0000000    0.1275425
224360.0000000    0.1347374
224400.0000000    0.1262360
224440.0000000    0.1246939
224480.0000000    0.1175150
224520.0000000    0.1314892
224560.0000000    0.1307756
224600.0000000    0.1219924
224640.0000000    0.1255400
224680.0000000    0.1174393
224720.0000000    0.1045439
224760.0000000    0.1111264
224800.0000000    0.1154930
224840.0000000    0.1328818
224880.0000000    0.1441169
224920.0000000    0.1382013
224960.0000000    0.1220003
225000.0000000    0.1304937
225040.0000000    0.1463346
225080.0000000    0.1352886
225120.0000000    0.1510952
225160.0000000    0.1492301
225200.0000000    0.1425951
225240.0000000    0.1426391
225280.0000000    0.1445644
225320.0000000    0.1358821
225360.0000000    0.1097764
225400.0000000    0.1236663
225440.0000000    0.1479608
225480.0000000    0.1634669
225520.0000000    0.1228506
225560.0000000    0.1340296
225600.0000000    0.1340969
225640.0000000    0.1425483
225680.0000000    0.1350335
225720.0000000    0.1286284
225760.0000000    0.1361116
225800.0000000    0.1468883
225840.0000000    0.1486392
225880.0000000    0.1449777
225920.0000000    0.1484603
225960.0000000    0.1321699
226000.0000000    0.1491298
226040.0000000    0.1345134
226080.0000000    0.1372303
226120.0000000    0.1328933
226160.0000000    0.1291064
226200.0000000    0.1368685
226240.0000000    0.1339441
226280.0000000    0.1326961
226320.0000000    0.1377038
226360.0000000    0.1519035
226400.0000000    0.1409562
226440.0000000    0.1310710
226480.0000000    0.1377110
226520.0000000    0.1407051
226560.0000000    0.1483523
226600.0000000    0.1300523
226640.0000000    0.1666644
226680.0000000    0.1439626
226720.0000000    0.1488804
226760.0000000    0.1400740
226800.0000000    0.1486252
226840.0000000    0.1458172
226880.0000000    0.1496413
226920.0000000    0.1472830
226960.0000000    0.1400313
227000.0000000    0.1453925
227040.0000000    0.1572262
227080.0000000    0.1408309
227120.0000000    0.1534756
227160.0000000    0.1387786
227200.0000000    0.1354777
227240.0000000    0.1396532
227280.0000000    0.1464315
227320.0000000    0.1505552
227360.0000000    0.1418038
227400.0000000    0.1350444
227440.0000000    0.1431448
227480.0000000    0.1311391
227520.0000000    0.1469833
227560.0000000    0.1378249
227600.0000000    0.1440261
227640.0000000    0.1415088
227680.0000000    0.1330745
227720.0000000    0.1336201
227760.0000000    0.1385529
227800.0000000    0.1394230
227840.0000000    0.1281120
227880.0000000    0.1231880
227920.0000000    0.1202979
227960.0000000    0.1314179
228000.0000000    0.1272716
228040.0000000    0.1258944
228080.0000000    0.1341008
228120.0000000    0.1192658
228160.0000000    0.1314437
228200.0000000    0.1330820
228240.0000000    0.1513561
228280.0000000    0.1426154
228320.0000000    0.1441558
228360.0000000    0.1287007
228400.0000000    0.1303747
228440.0000000    0.1260525
228480.0000000    0.1363900
228520.0000000    0.1297608
228560.0000000    0.1370713
228600.0000000    0.1241324
228640.0000000    0.1291832
228680.0000000    0.1324245
228720.0000000    0.1339138
228760.0000000    0.1231891
228800.0000000    0.1193854
228840.0000000    0.1210829
228880.0000000    0.1326371
228920.0000000    0.1443250
228960.0000000    0.1393036
229000.0000000    0.1424974
229040.0000000    0.1442907
229080.0000000    0.1464858
229120.0000000    0.1304224
229160.0000000    0.1517590
229200.0000000    0.1517088
229240.0000000    0.1525678
229280.0000000    0.1573817
229320.0000000    0.1624470
229360.0000000    0.1474336
229400.0000000    0.1586357
229440.0000000    0.1457319
229480.0000000    0.1595819
229520.0000000    0.1476836
229560.0000000    0.1567173
229600.0000000    0.1486817
229640.0000000    0.1514715
229680.0000000    0.1452432
229720.0000000    0.1527980
229760.0000000    0.1496696
229800.0000000    0.1337548
229840.0000000    0.1322432
229880.0000000    0.1560212
229920.0000000    0.1313923
229960.0000000    0.1119198
230000.0000000    0.1216568
230040.0000000    0.1212570
230080.0000000    0.1266675
230120.0000000    0.1290628
230160.0000000    0.1191837
230200.0000000    0.1116034
230240.0000000    0.1184602
230280.0000000    0.1270724
230320.0000000    0.1282204
230360.0000000    0.1269939
230400.0000000    0.1246869
230440.0000000    0.1284258
230480.0000000    0.1320705
230520.0000000    0.1234904
230560.0000000    0.1300227
230600.0000000    0.1065102
230640.0000000    0.1139517
230680.0000000    0.1343521
230720.0000000    0.1287886
230760.0000000    0.1230577
230800.0000000    0.1229766
230840.0000000    0.1229290
230880.0000000    0.1064355
230920.0000000    0.1111171
230960.0000000    0.1147740
231000.0000000    0.1301511
231040.0000000    0.1436728
231080.0000000    0.1344693
231120.0000000    0.1186668
231160.0000000    0.1206860
231200.0000000    0.1154734
231240.0000000    0.1349687
231280.0000000    0.1316309
231320.0000000    0.1206747
231360.0000000    0.1241528
231400.0000000    0.1377905
231440.0000000    0.1145312
231480.0000000    0.1209070
231520.0000000    0.1228305
231560.0000000    0.1157475
231600.0000000    0.1215565
231640.0000000    0.1147081
231680.0000000    0.1208459
231720.0000000    0.1186235
231760.0000000    0.1217931
231800.0000000    0.1143825
231840.0000000    0.1202582
231880.0000000    0.1331615
231920.0000000    0.1367059
231960.0000000    0.1230249
232000.0000000    0.1183654
232040.0000000    0.1125782
232080.0000000    0.1149212
232120.0000000    0.1369471
232160.0000000    0.1293927
232200.0000000    0.1294501
232240.0000000    0.1429744
232280.0000000    0.1203592
232320.0000000    0.1350700
232360.0000000    0.1448956
232400.0000000    0.1373948
232440.0000000    0.1317266
232480.0000000    0.1343680
232520.0000000    0.1321120
232560.0000000    0.1417899
232600.0000000    0.1357509
232640.0000000    0.1379122
232680.0000000    0.1328550
232720.0000000    0.1427783
232760.0000000    0.1439018
232800.0000000    0.1223863
232840.0000000    0.1247085
232880.0000000    0.1417691
232920.0000000    0.1582145
232960.0000000    0.1392879
233000.0000000    0.1385619
233040.0000000    0.1412399
233080.0000000    0.1286185
233120.0000000    0.1339971
233160.0000000    0.1267388
233200.0000000    0.1201705
233240.0000000    0.1221155
233280.0000000    0.1200926
233320.0000000    0.1251986
233360.0000000    0.1241459
233400.0000000    0.1387270
233440.0000000    0.1315847
233480.0000000    0.1282553
233520.0000000    0.1171209
233560.0000000    0.1373415
233600.0000000    0.1383829
233640.0000000    0.1336010
233680.0000000    0.1307532
233720.0000000    0.1473706
233760.0000000    0.1447597
233800.0000000    0.1445407
233840.0000000    0.1285299
233880.0000000    0.1229185
233920.0000000    0.1299615
233960.0000000    0.1364062
234000.0000000    0.1313285
234040.0000000    0.1102002
234080.0000000    0.1176970
234120.0000000    0.1314297
234160.0000000    0.1287042
234200.0000000    0.1116604
234240.0000000    0.1297758
234280.0000000    0.1107571
234320.0000000    0.1419470
234360.0000000    0.1186767
234400.0000000    0.1311496
234440.0000000    0.1392871
234480.0000000    0.1308694
234520.0000000    0.1301381
234560.0000000    0.1291541
234600.0000000    0.1236245
234640.0000000    0.1278564
234680.0000000    0.1221478
234720.0000000    0.1224041
234760.0000000    0.1260631
234800.0000000    0.1322418
234840.0000000    0.1269441
234880.0000000    0.1186039
234920.0000000    0.1450852
234960.0000000    0.1255820
235000.0000000    0.1375551
235040.0000000    0.1359907
235080.0000000    0.1200630
235120.0000000    0.1200815
235160.0000000    0.1243832
235200.0000000    0.1308759
235240.0000000    0.1174690
235280.0000000    0.1245340
235320.0000000    0.1147553
235360.0000000    0.1086299
235400.0000000    0.1233663
235440.0000000    0.1117055
235480.0000000    0.1180949
235520.0000000    0.1126622
235560.0000000    0.1261033
235600.0000000    0.1327892
235640.0000000    0.1382263
235680.0000000    0.1198582
235720.0000000    0.1164739
235760.0000000    0.1242099
235800.0000000    0.1138698
235840.0000000    0.1166841
235880.0000000    0.1075618
235920.0000000    0.1130726
235960.0000000    0.1087119
236000.0000000    0.1345818
236040.0000000    0.1232550
236080.0000000    0.1194479
236120.0000000    0.1299186
236160.0000000    0.1279509
236200.0000000    0.1235697
236240.0000000    0.1231370
236280.0000000    0.1219370
236320.0000000    0.1367529
236360.0000000    0.1397856
236400.0000000    0.1307384
236440.0000000    0.1274773
236480.0000000    0.1309811
236520.0000000    0.1352866
236560.0000000    0.1403541
236600.0000000    0.1214600
236640.0000000    0.1372515
236680.0000000    0.1250888
236720.0000000    0.1260589
236760.0000000    0.1155527
236800.0000000    0.1183697
236840.0000000    0.1263645
236880.0000000    0.1183454
236920.0000000    0.1303038
236960.0000000    0.1179865
237000.0000000    0.1236562
237040.0000000    0.1136933
237080.0000000    0.1191966
237120.0000000    0.1197300
237160.0000000    0.1131901
237200.0000000    0.1318096
237240.0000000    0.1328686
237280.0000000    0.1307311
237320.0000000    0.1287417
237360.0000000    0.1248870
237400.0000000    0.1275812
237440.0000000    0.1214286
237480.0000000    0.1308953
237520.0000000    0.1268462
237560.0000000    0.1257517
237600.0000000    0.1096304
237640.0000000    0.1333411
237680.0000000    0.1191231
237720.0000000    0.1190292
237760.0000000    0.1194586
237800.0000000    0.1219237
237840.0000000    0.1296536
237880.0000000    0.1282085
237920.0000000    0.1277595
237960.0000000    0.1291128
238000.0000000    0.1272218
238040.0000000    0.1228639
238080.0000000    0.1232049
238120.0000000    0.1268409
238160.0000000    0.1340528
238200.0000000    0.1373009
238240.0000000    0.1254021
238280.0000000    0.1311924
238320.0000000    0.1250023
238360.0000000    0.1238715
238400.0000000    0.1276734
238440.0000000    0.1230096
238480.0000000    0.1153659
238520.0000000    0.1285955
238560.0000000    0.1291866
238600.0000000    0.1262152
238640.0000000    0.1323890
238680.0000000    0.1414026
238720.0000000    0.1198098
238760.0000000    0.1284135
238800.0000000    0.1259791
238840.0000000    0.1201188
238880.0000000    0.1439752
238920.0000000    0.1324048
238960.0000000    0.1252720
239000.0000000    0.1364762
239040.0000000    0.1189925
239080.0000000    0.1234906
239120.0000000    0.1378970
239160.0000000    0.1230519
239200.0000000    0.1386430
239240.0000000    0.1198388
239280.0000000    0.1162954
239320.0000000    0.1178143
239360.0000000    0.1173667
239400.0000000    0.1324240
239440.0000000    0.1196201
239480.0000000    0.1194340
239520.0000000    0.1212991
239560.0000000    0.1149483
239600.0000000    0.1144216
239640.0000000    0.1187900
239680.0000000    0.1171009
239720.0000000    0.1201545
239760.0000000    0.1209658
239800.0000000    0.1291233
239840.0000000    0.1185481
239880.0000000    0.1170837
239920.0000000    0.1272946
239960.0000000    0.1331076
240000.0000000    0.1209641
240040.0000000    0.1188502
240080.0000000    0.1189960
240120.0000000    0.1159807
240160.0000000    0.1157903
240200.0000000    0.1118176
240240.0000000    0.1148631
240280.0000000    0.1208588
240320.0000000    0.1246312
240360.0000000    0.1243851
240400.0000000    0.1067144
240440.0000000    0.1264015
240480.0000000    0.1363291
240520.0000000    0.1146681
240560.0000000    0.1149180
240600.0000000    0.1150868
240640.0000000    0.1157488
240680.0000000    0.1184054
240720.0000000    0.1140891
240760.0000000    0.1102942
240800.0000000    0.1238473
240840.0000000    0.1150001
240880.0000000    0.1214209
240920.0000000    0.1094089
240960.0000000    0.1173624
241000.0000000    0.1160772
241040.0000000    0.1092467
241080.0000000    0.1275357
241120.0000000    0.1145256
241160.0000000    0.1149946
241200.0000000    0.1253644
241240.0000000    0.1231912
241280.0000000    0.1313647
241320.0000000    0.1314321
241360.0000000    0.1306452
241400.0000000    0.1066499
241440.0000000    0.1253330
241480.0000000    0.1211908
241520.0000000    0.1223559
241560.0000000    0.1215339
241600.0000000    0.1129207
241640.0000000    0.1213371
241680.0000000    0.1204282
241720.0000000    0.1234689
241760.0000000    0.1364279
241800.0000000    0.1373437
241840.0000000    0.1286418
241880.0000000    0.1326911
241920.0000000    0.1333488
241960.0000000    0.1416229
242000.0000000    0.1290812
242040.0000000    0.1246256
242080.0000000    0.1279805
242120.0000000    0.1295765
242160.0000000    0.1320284
242200.0000000    0.1223826
242240.0000000    0.1260487
242280.0000000    0.1474094
242320.0000000    0.1306084
242360.0000000    0.1365944
242400.0000000    0.1231392
242440.0000000    0.1304267
242480.0000000    0.1298112
242520.0000000    0.1415053
242560.0000000    0.1290888
242600.0000000    0.1380546
242640.0000000    0.1261242
242680.0000000    0.1387432
242720.0000000    0.1321694
242760.0000000    0.1310783
242800.0000000    0.1186914
242840.0000000    0.1246292
242880.0000000    0.1261006
242920.0000000    0.1242520
242960.0000000    0.1246264
243000.0000000    0.1231688
243040.0000000    0.1244516
243080.0000000    0.1173748
243120.0000000    0.1212712
243160.0000000    0.1174946
243200.0000000    0.1142579
243240.0000000    0.1443660
243280.0000000    0.1342236
243320.0000000    0.1217766
243360.0000000    0.1294070
243400.0000000    0.1213619
243440.0000000    0.1296403
243480.0000000    0.1290389
243520.0000000    0.1287119
243560.0000000    0.1335593
243600.0000000    0.1135426
243640.0000000    0.1201420
243680.0000000    0.1274713
243720.0000000    0.1201166
243760.0000000    0.1096180
243800.0000000    0.1123345
243840.0000000    0.1145557
243880.0000000    0.1135668
243920.0000000    0.1233099
243960.0000000    0.1348902
244000.0000000    0.1452988
244040.0000000    0.1401351
244080.0000000    0.1485368
244120.0000000    0.1327256
244160.0000000    0.1307829
244200.0000000    0.1331679
244240.0000000    0.1353189
244280.0000000    0.1290447
244320.0000000    0.1347203
244360.0000000    0.1346847
244400.0000000    0.1312630
244440.0000000    0.1238251
244480.0000000    0.1121197
244520.0000000    0.1187604
244560.0000000    0.1305974
244600.0000000    0.1223867
244640.0000000    0.1226789
244680.0000000    0.1312800
244720.0000000    0.1150221
244760.0000000    0.1331104
244800.0000000    0.1447594
244840.0000000    0.1286307
244880.0000000    0.1243992
244920.0000000    0.1365561
244960.0000000    0.1288931
245000.0000000    0.1338483
245040.0000000    0.1233620
245080.0000000    0.1425860
245120.0000000    0.1346408
245160.0000000    0.1278894
245200.0000000    0.1240082
245240.0000000    0.1113478
245280.0000000    0.1249565
245320.0000000    0.1280535
245360.0000000    0.1240951
245400.0000000    0.1249066
245440.0000000    0.1175445
245480.0000000    0.1315128
245520.0000000    0.1277454
245560.0000000    0.1211710
245600.0000000    0.1046558
245640.0000000    0.1120095
245680.0000000    0.1199208
245720.0000000    0.1121348
245760.0000000    0.1165995
245800.0000000    0.1193511
245840.0000000    0.1252015
245880.0000000    0.1215621
245920.0000000    0.1271552
245960.0000000    0.1307508
246000.0000000    0.1060848
246040.0000000    0.1136899
246080.0000000    0.1096096
246120.0000000    0.1338675
246160.0000000    0.1386022
246200.0000000    0.1215612
246240.0000000    0.1224382
246280.0000000    0.1203486
246320.0000000    0.1316841
246360.0000000    0.1031891
246400.0000000    0.1342640
246440.0000000    0.1285313
246480.0000000    0.1292694
246520.0000000    0.1276081
246560.0000000    0.1331373
246600.0000000    0.1438991
246640.0000000    0.1248804
246680.0000000    0.1169761
246720.0000000    0.1336680
246760.0000000    0.1281499
246800.0000000    0.1190844
246840.0000000    0.1124523
246880.0000000    0.1016581
246920.0000000    0.0991595
246960.0000000    0.0964036
247000.0000000    0.0983646
247040.0000000    0.1137781
247080.0000000    0.1049298
247120.0000000    0.1042412
247160.0000000    0.1019354
247200.0000000    0.1070978
247240.0000000    0.0996297
247280.0000000    0.1241805
247320.0000000    0.1214966
247360.0000000    0.1197352
247400.0000000    0.1280624
247440.0000000    0.1350541
247480.0000000    0.1229314
247520.0000000    0.1290341
247560.0000000    0.1237127
247600.0000000    0.1183522
247640.0000000    0.1135056
247680.0000000    0.1148298
247720.0000000    0.1214512
247760.0000000    0.1224640
247800.0000000    0.1224663
247840.0000000    0.1322226
247880.0000000    0.1333490
247920.0000000    0.1329293
247960.0000000    0.1393536
248000.0000000    0.1360101
248040.0000000    0.1291761
248080.0000000    0.1294236
248120.0000000    0.1307049
248160.0000000    0.1247355
248200.0000000    0.1267753
248240.0000000    0.1377738
248280.0000000    0.1253141
248320.0000000    0.1277578
248360.0000000    0.1190298
248400.0000000    0.1410325
248440.0000000    0.1326723
248480.0000000    0.1275239
248520.0000000    0.1343517
248560.0000000    0.1503325
248600.0000000    0.1430596
248640.0000000    0.1316615
248680.0000000    0.1379919
248720.0000000    0.1337896
248760.0000000    0.1352179
248800.0000000    0.1377960
248840.0000000    0.1301480
248880.0000000    0.1354167
248920.0000000    0.1198698
248960.0000000    0.1300443
249000.0000000    0.1308945
249040.0000000    0.1377117
249080.0000000    0.1397780
249120.0000000    0.1400969
249160.0000000    0.1307423
249200.0000000    0.1269541
249240.0000000    0.1326989
249280.0000000    0.1374775
249320.0000000    0.1376891
249360.0000000    0.1378427
249400.0000000    0.1307396
249440.0000000    0.1247766
249480.0000000    0.1323794
249520.0000000    0.1262656
249560.0000000    0.1179314
249600.0000000    0.1331011
249640.0000000    0.1259281
249680.0000000    0.1159400
249720.0000000    0.1192030
249760.0000000    0.1243722
249800.0000000    0.1314861
249840.0000000    0.1204800
249880.0000000    0.1159613
249920.0000000    0.1137333
249960.0000000    0.1140215
250000.0000000    0.1187126
250040.0000000    0.1178850
250080.0000000    0.1275150
250120.0000000    0.1243188
250160.0000000    0.1119569
250200.0000000    0.1196775
250240.0000000    0.1149450
250280.0000000    0.1150769
250320.0000000    0.1235393
250360.0000000    0.1173215
250400.0000000    0.1310572
250440.0000000    0.1175089
250480.0000000    0.1325831
250520.0000000    0.1298892
250560.0000000    0.1325447
250600.0000000    0.1171304
250640.0000000    0.1187567
250680.0000000    0.1225217
250720.0000000    0.1240081
250760.0000000    0.1188425
250800.0000000    0.1155681
250840.0000000    0.1307670
250880.0000000    0.1293702
250920.0000000    0.1282737
250960.0000000    0.1214466
251000.0000000    0.1256870
251040.0000000    0.1357995
251080.0000000    0.1326690
251120.0000000    0.1298628
251160.0000000    0.1356558
251200.0000000    0.1382572
251240.0000000    0.1388154
251280.0000000    0.1231458
251320.0000000    0.1281100
251360.0000000    0.1253446
251400.0000000    0.1325032
251440.0000000    0.1131043
251480.0000000    0.1178563
251520.0000000    0.1217762
251560.0000000    0.1434433
251600.0000000    0.1431191
251640.0000000    0.1285690
251680.0000000    0.1259411
251720.0000000    0.1218947
251760.0000000    0.1335944
251800.0000000    0.1507473
251840.0000000    0.1254517
251880.0000000    0.1300203
251920.0000000    0.1263191
251960.0000000    0.1261880
252000.0000000    0.1226550
252040.0000000    0.1150313
252080.0000000    0.1324323
252120.0000000    0.1228728
252160.0000000    0.1235252
252200.0000000    0.1244828
252240.0000000    0.1228930
252280.0000000    0.1229722
252320.0000000    0.1275457
252360.0000000    0.1245354
252400.0000000    0.1276809
252440.0000000    0.1234370
252480.0000000    0.1322343
252520.0000000    0.1352730
252560.0000000    0.1241913
252600.0000000    0.1237515
252640.0000000    0.1349319
252680.0000000    0.1347180
252720.0000000    0.1319993
252760.0000000    0.1284889
252800.0000000    0.1321432
252840.0000000    0.1278162
252880.0000000    0.1175518
252920.0000000    0.1171281
252960.0000000    0.1202937
253000.0000000    0.1254130
253040.0000000    0.1208978
253080.0000000    0.1207632
253120.0000000    0.1221756
253160.0000000    0.1330440
253200.0000000    0.1213285
253240.0000000    0.1270134
253280.0000000    0.1208658
253320.0000000    0.1116800
253360.0000000    0.1069961
253400.0000000    0.1192489
253440.0000000    0.1233575
253480.0000000    0.1298573
253520.0000000    0.1294741
253560.0000000    0.1274848
253600.0000000    0.1355491
253640.0000000    0.1317809
253680.0000000    0.1430635
253720.0000000    0.1316468
253760.0000000    0.1253657
253800.0000000    0.1259483
253840.0000000    0.1222343
253880.0000000    0.1321961
253920.0000000    0.1142826
253960.0000000    0.1250983
254000.0000000    0.1306843
254040.0000000    0.1254837
254080.0000000    0.1297435
254120.0000000    0.1383566
254160.0000000    0.1174585
254200.0000000    0.1129931
254240.0000000    0.1047079
254280.0000000    0.1134311
254320.0000000    0.1070075
254360.0000000    0.1172133
254400.0000000    0.1129748
254440.0000000    0.1152439
254480.0000000    0.1149403
254520.0000000    0.1203167
254560.0000000    0.1168728
254600.0000000    0.1257160
254640.0000000    0.1343056
254680.0000000    0.1181246
254720.0000000    0.1300761
254760.0000000    0.1201871
254800.0000000    0.1204846
254840.0000000    0.1307749
254880.0000000    0.1209444
254920.0000000    0.1233197
254960.0000000    0.1291430
255000.0000000    0.1194431
255040.0000000    0.1294845
255080.0000000    0.1312348
255120.0000000    0.1280842
255160.0000000    0.1145749
255200.0000000    0.1095768
255240.0000000    0.1157576
255280.0000000    0.1139852
255320.0000000    0.1101694
255360.0000000    0.1137665
255400.0000000    0.1134155
255440.0000000    0.1091367
255480.0000000    0.1172943
255520.0000000    0.1072166
255560.0000000    0.1103401
255600.0000000    0.1086849
255640.0000000    0.1094727
255680.0000000    0.1018633
255720.0000000    0.1024432
255760.0000000    0.1039828
255800.0000000    0.1102575
255840.0000000    0.1048963
255880.0000000    0.1073104
255920.0000000    0.1072108
255960.0000000    0.1084225
256000.0000000    0.1086119
256040.0000000    0.1123559
256080.0000000    0.1112541
256120.0000000    0.1111600
256160.0000000    0.1208111
256200.0000000    0.1202136
256240.0000000    0.1181835
256280.0000000    0.1161891
256320.0000000    0.1198345
256360.0000000    0.1115245
256400.0000000    0.1208322
256440.0000000    0.1120804
256480.0000000    0.1127985
256520.0000000    0.1126425
256560.0000000    0.1280908
256600.0000000    0.1313698
256640.0000000    0.1482067
256680.0000000    0.1226252
256720.0000000    0.1331195
256760.0000000    0.1330426
256800.0000000    0.1265454
256840.0000000    0.1184661
256880.0000000    0.1204622
256920.0000000    0.1102997
256960.0000000    0.1106087
257000.0000000    0.1120384
257040.0000000    0.1130442
257080.0000000    0.1112248
257120.0000000    0.1089008
257160.0000000    0.1068573
257200.0000000    0.1068358
257240.0000000    0.1072476
257280.0000000    0.1051839
257320.0000000    0.1091210
257360.0000000    0.1079870
257400.0000000    0.1016736
257440.0000000    0.1137398
257480.0000000    0.1133013
257520.0000000    0.1126856
257560.0000000    0.1136325
257600.0000000    0.1146257
257640.0000000    0.1141031
257680.0000000    0.1119227
257720.0000000    0.1097092
257760.0000000    0.1274436
257800.0000000    0.1191183
257840.0000000    0.1148478
257880.0000000    0.1032198
257920.0000000    0.1199531
257960.0000000    0.1223064
258000.0000000    0.1208714
258040.0000000    0.1185125
258080.0000000    0.1242812
258120.0000000    0.1079276
258160.0000000    0.1067306
258200.0000000    0.1131712
258240.0000000    0.1150678
258280.0000000    0.1203181
258320.0000000    0.1221363
258360.0000000    0.1092606
258400.0000000    0.1194579
258440.0000000    0.1212345
258480.0000000    0.1263268
258520.0000000    0.1133227
258560.0000000    0.1192139
258600.0000000    0.1149922
258640.0000000    0.1145546
258680.0000000    0.1169383
258720.0000000    0.1141649
258760.0000000    0.1054056
258800.0000000    0.1225188
258840.0000000    0.1228773
258880.0000000    0.1365302
258920.0000000    0.1171910
258960.0000000    0.1083361
259000.0000000    0.1218629
259040.0000000    0.1215596
259080.0000000    0.1156948
259120.0000000    0.1149997
259160.0000000    0.1168726
259200.0000000    0.1055331
259240.0000000    0.1002021
259280.0000000    0.1089197
259320.0000000    0.1103604
259360.0000000    0.1154087
259400.0000000    0.1009234
259440.0000000    0.1020603
259480.0000000    0.0994657
259520.0000000    0.1124904
259560.0000000    0.1037575
259600.0000000    0.1083698
259640.0000000    0.1104254
259680.0000000    0.1127685
259720.0000000    0.1092480
259760.0000000    0.1042228
259800.0000000    0.1058890
259840.0000000    0.1104457
259880.0000000    0.1147906
259920.0000000    0.1033104
259960.0000000    0.1027817
260000.0000000    0.1180198
260040.0000000    0.1145252
260080.0000000    0.0995226
260120.0000000    0.1101279
260160.0000000    0.1204024
260200.0000000    0.1130420
260240.0000000    0.1111417
260280.0000000    0.1010708
260320.0000000    0.1180213
260360.0000000    0.1035588
260400.0000000    0.1011377
260440.0000000    0.1027644
260480.0000000    0.1182826
260520.0000000    0.1013451
260560.0000000    0.1077866
260600.0000000    0.1055795
260640.0000000    0.1080683
260680.0000000    0.1003580
260720.0000000    0.1112238
260760.0000000    0.0983279
260800.0000000    0.1064540
260840.0000000    0.1073080
260880.0000000    0.0927332
260920.0000000    0.0954267
260960.0000000    0.1041718
261000.0000000    0.0984744
261040.0000000    0.1035254
261080.0000000    0.0977906
261120.0000000    0.1050668
261160.0000000    0.1042148
261200.0000000    0.1012625
261240.0000000    0.1119395
261280.0000000    0.1005659
261320.0000000    0.1121899
261360.0000000    0.1152003
261400.0000000    0.1078100
261440.0000000    0.1113960
261480.0000000    0.1111541
261520.0000000    0.1130880
261560.0000000    0.1066124
261600.0000000    0.1148527
261640.0000000    0.1283967
261680.0000000    0.1137148
261720.0000000    0.1195201
261760.0000000    0.1135019
261800.0000000    0.1105689
261840.0000000    0.1219676
261880.0000000    0.1103177
261920.0000000    0.1067915
261960.0000000    0.1088117
262000.0000000    0.1316770
262040.0000000    0.1116970
262080.0000000    0.1083437
262120.0000000    0.1072095
262160.0000000    0.0982011
262200.0000000    0.1010658
262240.0000000    0.1239612
262280.0000000    0.1210297
262320.0000000    0.1157833
262360.0000000    0.1067624
262400.0000000    0.1062575
262440.0000000    0.1250119
262480.0000000    0.1140182
262520.0000000    0.1184134
262560.0000000    0.1046003
262600.0000000    0.1050970
262640.0000000    0.1033467
262680.0000000    0.1104623
262720.0000000    0.1091498
262760.0000000    0.1083392
262800.0000000    0.1117728
262840.0000000    0.1077135
262880.0000000    0.1058156
262920.0000000    0.1050789
262960.0000000    0.1173597
263000.0000000    0.1094174
263040.0000000    0.1028487
263080.0000000    0.1069386
263120.0000000    0.1078321
263160.0000000    0.1075709
263200.0000000    0.1148854
263240.0000000    0.1083343
263280.0000000    0.1052480
263320.0000000    0.1102608
263360.0000000    0.1160252
263400.0000000    0.1123916
263440.0000000    0.1053744
263480.0000000    0.1101442
263520.0000000    0.1096470
263560.0000000    0.1064118
263600.0000000    0.1114316
263640.0000000    0.1125084
263680.0000000    0.1176028
263720.0000000    0.1127078
263760.0000000    0.1184119
263800.0000000    0.1110452
263840.0000000    0.1205889
263880.0000000    0.1154026
263920.0000000    0.1061083
263960.0000000    0.1180584
264000.0000000    0.1171318
264040.0000000    0.1157345
264080.0000000    0.1094753
264120.0000000    0.1064830
264160.0000000    0.1122337
264200.0000000    0.1095351
264240.0000000    0.1044819
264280.0000000    0.1171259
264320.0000000    0.1060768
264360.0000000    0.1055716
264400.0000000    0.1024018
264440.0000000    0.1064332
264480.0000000    0.1052416
264520.0000000    0.1131151
264560.0000000    0.1162267
264600.0000000    0.1162014
264640.0000000    0.1277059
264680.0000000    0.1270513
264720.0000000    0.1304259
264760.0000000    0.1321233
264800.0000000    0.1219429
264840.0000000    0.1163016
264880.0000000    0.1082479
264920.0000000    0.1380204
264960.0000000    0.1252762
265000.0000000    0.1237802
265040.0000000    0.1214668
265080.0000000    0.1502830
265120.0000000    0.1208265
265160.0000000    0.1428940
265200.0000000    0.1253334
265240.0000000    0.1238547
265280.0000000    0.1334073
265320.0000000    0.1232461
265360.0000000    0.1210627
265400.0000000    0.1192091
265440.0000000    0.1160874
265480.0000000    0.1120141
265520.0000000    0.1246545
265560.0000000    0.1192678
265600.0000000    0.1203707
265640.0000000    0.1294751
265680.0000000    0.1209295
265720.0000000    0.1243140
265760.0000000    0.1279807
265800.0000000    0.1203027
265840.0000000    0.1330933
265880.0000000    0.1226408
265920.0000000    0.1176962
265960.0000000    0.1288244
266000.0000000    0.1333239
266040.0000000    0.1354281
266080.0000000    0.1309145
266120.0000000    0.1228897
266160.0000000    0.1234396
266200.0000000    0.1333460
266240.0000000    0.1364584
266280.0000000    0.1182768
266320.0000000    0.1299772
266360.0000000    0.1225989
266400.0000000    0.1186792
266440.0000000    0.1144002
266480.0000000    0.1209236
266520.0000000    0.1242500
266560.0000000    0.1255894
266600.0000000    0.1222891
266640.0000000    0.1271249
266680.0000000    0.1249518
266720.0000000    0.1167115
266760.0000000    0.1240350
266800.0000000    0.1207961
266840.0000000    0.1194255
266880.0000000    0.1327004
266920.0000000    0.1315076
266960.0000000    0.1340291
267000.0000000    0.1239052
267040.0000000    0.1349012
267080.0000000    0.1305818
267120.0000000    0.1318653
267160.0000000    0.1334093
267200.0000000    0.1492461
267240.0000000    0.1334873
267280.0000000    0.1343990
267320.0000000    0.1416405
267360.0000000    0.1344474
267400.0000000    0.1304060
267440.0000000    0.1468215
267480.0000000    0.1419387
267520.0000000    0.1296460
267560.0000000    0.1373122
267600.0000000    0.1485839
267640.0000000    0.1435472
267680.0000000    0.1433717
267720.0000000    0.1443079
267760.0000000    0.1442024
267800.0000000    0.1446487
267840.0000000    0.1306946
267880.0000000    0.1325386
267920.0000000    0.1199506
267960.0000000    0.1267018
268000.0000000    0.1250414
268040.0000000    0.1339814
268080.0000000    0.1315008
268120.0000000    0.1183699
268160.0000000    0.1284456
268200.0000000    0.1360771
268240.0000000    0.1374345
268280.0000000    0.1356400
268320.0000000    0.1345245
268360.0000000    0.1241019
268400.0000000    0.1201449
268440.0000000    0.1272904
268480.0000000    0.1400205
268520.0000000    0.1340805
268560.0000000    0.1326382
268600.0000000    0.1223653
268640.0000000    0.1125350
268680.0000000    0.1108821
268720.0000000    0.1202506
268760.0000000    0.1181474
268800.0000000    0.1301312
268840.0000000    0.1340537
268880.0000000    0.1190860
268920.0000000    0.1258436
268960.0000000    0.1226216
269000.0000000    0.1321273
269040.0000000    0.1347831
269080.0000000    0.1237646
269120.0000000    0.1188535
269160.0000000    0.1212081
269200.0000000    0.1085634
269240.0000000    0.1157928
269280.0000000    0.1182921
269320.0000000    0.1162526
269360.0000000    0.1214443
269400.0000000    0.1231283
269440.0000000    0.1225979
269480.0000000    0.1297908
269520.0000000    0.1166024
269560.0000000    0.1129445
269600.0000000    0.1226616
269640.0000000    0.1192465
269680.0000000    0.1320942
269720.0000000    0.1391851
269760.0000000    0.1248333
269800.0000000    0.1229000
269840.0000000    0.1157416
269880.0000000    0.1215514
269920.0000000    0.1196803
269960.0000000    0.1273199
270000.0000000    0.1316765
270040.0000000    0.1285075
270080.0000000    0.1265614
270120.0000000    0.1235423
270160.0000000    0.1360829
270200.0000000    0.1405035
270240.0000000    0.1390228
270280.0000000    0.1292837
270320.0000000    0.1412283
270360.0000000    0.1372246
270400.0000000    0.1275718
270440.0000000    0.1317967
270480.0000000    0.1411443
270520.0000000    0.1311414
270560.0000000    0.1369387
270600.0000000    0.1373045
270640.0000000    0.1341922
270680.0000000    0.1442358
270720.0000000    0.1344754
270760.0000000    0.1409487
270800.0000000    0.1275776
270840.0000000    0.1274365
270880.0000000    0.1263634
270920.0000000    0.1379535
270960.0000000    0.1317521
271000.0000000    0.1320363
271040.0000000    0.1383238
271080.0000000    0.1326626
271120.0000000    0.1263175
271160.0000000    0.1228646
271200.0000000    0.1220466
271240.0000000    0.1270778
271280.0000000    0.1252294
271320.0000000    0.1226998
271360.0000000    0.1269536
271400.0000000    0.1206162
271440.0000000    0.1201375
271480.0000000    0.1394853
271520.0000000    0.1190970
271560.0000000    0.1235843
271600.0000000    0.1223984
271640.0000000    0.1231080
271680.0000000    0.1315750
271720.0000000    0.1327437
271760.0000000    0.1231999
271800.0000000    0.1321306
271840.0000000    0.1327751
271880.0000000    0.1255547
271920.0000000    0.1192681
271960.0000000    0.1272539
272000.0000000    0.1401985
272040.0000000    0.1379224
272080.0000000    0.1359499
272120.0000000    0.1255803
272160.0000000    0.1210997
272200.0000000    0.1202644
272240.0000000    0.1334445
272280.0000000    0.1346224
272320.0000000    0.1379263
272360.0000000    0.1411484
272400.0000000    0.1398906
272440.0000000    0.1467732
272480.0000000    0.1460075
272520.0000000    0.1317896
272560.0000000    0.1320499
272600.0000000    0.1460386
272640.0000000    0.1350894
272680.0000000    0.1361490
272720.0000000    0.1434762
272760.0000000    0.1481359
272800.0000000    0.1486105
272840.0000000    0.1387383
272880.0000000    0.1345321
272920.0000000    0.1301808
272960.0000000    0.1451484
273000.0000000    0.1409218
273040.0000000    0.1464794
273080.0000000    0.1332740
273120.0000000    0.1426362
273160.0000000    0.1381453
273200.0000000    0.1411010
273240.0000000    0.1641314
273280.0000000    0.1538827
273320.0000000    0.1521735
273360.0000000    0.1560690
273400.0000000    0.1473193
273440.0000000    0.1420679
273480.0000000    0.1442404
273520.0000000    0.1441343
273560.0000000    0.1342436
273600.0000000    0.1361073
273640.0000000    0.1435655
273680.0000000    0.1356305
273720.0000000    0.1400197
273760.0000000    0.1452341
273800.0000000    0.1290331
273840.0000000    0.1303152
273880.0000000    0.1336935
273920.0000000    0.1467522
273960.0000000    0.1295021
274000.0000000    0.1270374
274040.0000000    0.1444262
274080.0000000    0.1268573
274120.0000000    0.1281696
274160.0000000    0.1386213
274200.0000000    0.1269510
274240.0000000    0.1465909
274280.0000000    0.1321407
274320.0000000    0.1500566
274360.0000000    0.1475473
274400.0000000    0.1465480
274440.0000000    0.1300182
274480.0000000    0.1414678
274520.0000000    0.1453648
274560.0000000    0.1444372
274600.0000000    0.1242896
274640.0000000    0.1376756
274680.0000000    0.1472375
274720.0000000    0.1458191
274760.0000000    0.1502105
274800.0000000    0.1391403
274840.0000000    0.1388772
274880.0000000    0.1440329
274920.0000000    0.1466529
274960.0000000    0.1409910
275000.0000000    0.1355374
275040.0000000    0.1387752
275080.0000000    0.1317248
275120.0000000    0.1358804
275160.0000000    0.1382651
275200.0000000    0.1362319
275240.0000000    0.1554978
275280.0000000    0.1321020
275320.0000000    0.1469623
275360.0000000    0.1388175
275400.0000000    0.1406751
275440.0000000    0.1386952
275480.0000000    0.1454557
275520.0000000    0.1519978
275560.0000000    0.1474805
275600.0000000    0.1366105
275640.0000000    0.1363235
275680.0000000    0.1442495
275720.0000000    0.1481300
275760.0000000    0.1580675
275800.0000000    0.1488504
275840.0000000    0.1367630
275880.0000000    0.1484171
275920.0000000    0.1445177
275960.0000000    0.1421720
276000.0000000    0.1352921
276040.0000000    0.1344528
276080.0000000    0.1403891
276120.0000000    0.1498090
276160.0000000    0.1487003
276200.0000000    0.1406130
276240.0000000    0.1493560
276280.0000000    0.1333550
276320.0000000    0.1316265
276360.0000000    0.1265103
276400.0000000    0.1431696
276440.0000000    0.1355472
276480.0000000    0.1369761
276520.0000000    0.1380112
276560.0000000    0.1346705
276600.0000000    0.1453036
276640.0000000    0.1437320
276680.0000000    0.1382150
276720.0000000    0.1326383
276760.0000000    0.1468018
276800.0000000    0.1410142
276840.0000000    0.1399806
276880.0000000    0.1400146
276920.0000000    0.1314522
276960.0000000    0.1257118
277000.0000000    0.1376923
277040.0000000    0.1418329
277080.0000000    0.1287846
277120.0000000    0.1364528
277160.0000000    0.1397178
277200.0000000    0.1365394
277240.0000000    0.1411681
277280.0000000    0.1374851
277320.0000000    0.1345777
277360.0000000    0.1430423
277400.0000000    0.1513729
277440.0000000    0.1373170
277480.0000000    0.1438478
277520.0000000    0.1401695
277560.0000000    0.1426520
277600.0000000    0.1525988
277640.0000000    0.1377817
277680.0000000    0.1395562
277720.0000000    0.1358289
277760.0000000    0.1437956
277800.0000000    0.1322629
277840.0000000    0.1351961
277880.0000000    0.1394878
277920.0000000    0.1364205
277960.0000000    0.1393970
278000.0000000    0.1383805
278040.0000000    0.1440423
278080.0000000    0.1393457
278120.0000000    0.1273465
278160.0000000    0.1394570
278200.0000000    0.1395190
278240.0000000    0.1351514
278280.0000000    0.1403810
278320.0000000    0.1427681
278360.0000000    0.1402929
278400.0000000    0.1369999
278440.0000000    0.1319278
278480.0000000    0.1370921
278520.0000000    0.1398810
278560.0000000    0.1451492
278600.0000000    0.1439718
278640.0000000    0.1395384
278680.0000000    0.1446173
278720.0000000    0.1460488
278760.0000000    0.1446666
278800.0000000    0.1466494
278840.0000000    0.1565535
278880.0000000    0.1450986
278920.0000000    0.1375654
278960.0000000    0.1346506
279000.0000000    0.1610857
279040.0000000    0.1444935
279080.0000000    0.1409734
279120.0000000    0.1443213
279160.0000000    0.1456638
279200.0000000    0.1469147
279240.0000000    0.1542380
279280.0000000    0.1449982
279320.0000000    0.1495165
279360.0000000    0.1584085
279400.0000000    0.1622658
279440.0000000    0.1712251
279480.0000000    0.1678652
279520.0000000    0.1698306
279560.0000000    0.1683153
279600.0000000    0.1643653
279640.0000000    0.1625270
279680.0000000    0.1685427
279720.0000000    0.1542470
279760.0000000    0.1679600
279800.0000000    0.1578386
279840.0000000    0.1736939
279880.0000000    0.1621692
279920.0000000    0.1614983
279960.0000000    0.1690112
280000.0000000    0.1665294
280040.0000000    0.1573121
280080.0000000    0.1605603
280120.0000000    0.1631915
280160.0000000    0.1442517
280200.0000000    0.1495081
280240.0000000    0.1612241
280280.0000000    0.1549368
280320.0000000    0.1382314
280360.0000000    0.1410372
280400.0000000    0.1550389
280440.0000000    0.1689810
280480.0000000    0.1696007
280520.0000000    0.1704822
280560.0000000    0.1565629
280600.0000000    0.1602225
280640.0000000    0.1294198
280680.0000000    0.1396016
280720.0000000    0.1389449
280760.0000000    0.1330466
280800.0000000    0.1392937
280840.0000000    0.1419985
280880.0000000    0.1416749
280920.0000000    0.1477727
280960.0000000    0.1482254
281000.0000000    0.1360697
281040.0000000    0.1333411
281080.0000000    0.1382358
281120.0000000    0.1426434
281160.0000000    0.1485898
281200.0000000    0.1392070
281240.0000000    0.1392818
281280.0000000    0.1453054
281320.0000000    0.1561570
281360.0000000    0.1406507
281400.0000000    0.1398933
281440.0000000    0.1403806
281480.0000000    0.1481469
281520.0000000    0.1412521
281560.0000000    0.1530899
281600.0000000    0.1459420
281640.0000000    0.1440349
281680.0000000    0.1434261
281720.0000000    0.1467650
281760.0000000    0.1444642
281800.0000000    0.1312132
281840.0000000    0.1382366
281880.0000000    0.1278188
281920.0000000    0.1417329
281960.0000000    0.1299568
282000.0000000    0.1584698
282040.0000000    0.1442064
282080.0000000    0.1355861
282120.0000000    0.1541947
282160.0000000    0.1495479
282200.0000000    0.1424194
282240.0000000    0.1412859
282280.0000000    0.1355069
282320.0000000    0.1369375
282360.0000000    0.1424601
282400.0000000    0.1464435
282440.0000000    0.1390208
282480.0000000    0.1238198
282520.0000000    0.1438837
282560.0000000    0.1296008
282600.0000000    0.1511612
282640.0000000    0.1554168
282680.0000000    0.1436192
282720.0000000    0.1589032
282760.0000000    0.1472087
282800.0000000    0.1406826
282840.0000000    0.1548353
282880.0000000    0.1359483
282920.0000000    0.1504628
282960.0000000    0.1436286
283000.0000000    0.1450105
283040.0000000    0.1452836
283080.0000000    0.1441709
283120.0000000    0.1285179
283160.0000000    0.1346141
283200.0000000    0.1424499
283240.0000000    0.1273509
283280.0000000    0.1264813
283320.0000000    0.1232562
283360.0000000    0.1318963
283400.0000000    0.1236599
283440.0000000    0.1302549
283480.0000000    0.1208424
283520.0000000    0.1246089
283560.0000000    0.1307458
283600.0000000    0.1369424
283640.0000000    0.1302479
283680.0000000    0.1319676
283720.0000000    0.1192381
283760.0000000    0.1331514
283800.0000000    0.1289717
283840.0000000    0.1162767
283880.0000000    0.1292923
283920.0000000    0.1169109
283960.0000000    0.1221774
284000.0000000    0.1335920
284040.0000000    0.1373326
284080.0000000    0.1285765
284120.0000000    0.1222505
284160.0000000    0.1412350
284200.0000000    0.1323338
284240.0000000    0.1207834
284280.0000000    0.1303137
284320.0000000    0.1215527
284360.0000000    0.1306455
284400.0000000    0.1355170
284440.0000000    0.1338107
284480.0000000    0.1354782
284520.0000000    0.1429393
284560.0000000    0.1368541
284600.0000000    0.1413377
284640.0000000    0.1418821
284680.0000000    0.1429464
284720.0000000    0.1370476
284760.0000000    0.1384034
284800.0000000    0.1266857
284840.0000000    0.1280346
284880.0000000    0.1308820
284920.0000000    0.1456683
284960.0000000    0.1328059
285000.0000000    0.1324773
285040.0000000    0.1329442
285080.0000000    0.1349250
285120.0000000    0.1448361
285160.0000000    0.1400852
285200.0000000    0.1401065
285240.0000000    0.1413124
285280.0000000    0.1386154
285320.0000000    0.1306541
285360.0000000    0.1337835
285400.0000000    0.1336099
285440.0000000    0.1305645
285480.0000000    0.1394827
285520.0000000    0.1468634
285560.0000000    0.1370880
285600.0000000    0.1315941
285640.0000000    0.1459196
285680.0000000    0.1372852
285720.0000000    0.1395016
285760.0000000    0.1288467
285800.0000000    0.1224105
285840.0000000    0.1235673
285880.0000000    0.1331183
285920.0000000    0.1251058
285960.0000000    0.1343331
286000.0000000    0.1320361
286040.0000000    0.1437318
286080.0000000    0.1353924
286120.0000000    0.1497866
286160.0000000    0.1381655
286200.0000000    0.1353196
286240.0000000    0.1483030
286280.0000000    0.1271595
286320.0000000    0.1362391
286360.0000000    0.1332091
286400.0000000    0.1355504
286440.0000000    0.1391227
286480.0000000    0.1491932
286520.0000000    0.1283607
286560.0000000    0.1450482
286600.0000000    0.1559742
286640.0000000    0.1507468
286680.0000000    0.1600359
286720.0000000    0.1521243
286760.0000000    0.1595537
286800.0000000    0.1581695
286840.0000000    0.1526342
286880.0000000    0.1525951
286920.0000000    0.1507857
286960.0000000    0.1479395
287000.0000000    0.1458291
287040.0000000    0.1536616
287080.0000000    0.1461387
287120.0000000    0.1424130
287160.0000000    0.1474728
287200.0000000    0.1508999
287240.0000000    0.1440578
287280.0000000    0.1489196
287320.0000000    0.1513845
287360.0000000    0.1462753
287400.0000000    0.1338004
287440.0000000    0.1497097
287480.0000000    0.1511712
287520.0000000    0.1479578
287560.0000000    0.1398239
287600.0000000    0.1341693
287640.0000000    0.1439529
287680.0000000    0.1401177
287720.0000000    0.1405832
287760.0000000    0.1246208
287800.0000000    0.1410969
287840.0000000    0.1396201
287880.0000000    0.1367156
287920.0000000    0.1365961
287960.0000000    0.1316211
288000.0000000    0.1436583
288040.0000000    0.1337500
288080.0000000    0.1460864
288120.0000000    0.1294845
288160.0000000    0.1301428
288200.0000000    0.1308522
288240.0000000    0.1344506
288280.0000000    0.1332596
288320.0000000    0.1372320
288360.0000000    0.1264281
288400.0000000    0.1447643
288440.0000000    0.1330389
288480.0000000    0.1309627
288520.0000000    0.1320793
288560.0000000    0.1304558
288600.0000000    0.1296061
288640.0000000    0.1368004
288680.0000000    0.1303340
288720.0000000    0.1373234
288760.0000000    0.1433566
288800.0000000    0.1271493
288840.0000000    0.1272074
288880.0000000    0.1278629
288920.0000000    0.1287371
288960.0000000    0.1332954
289000.0000000    0.1335326
289040.0000000    0.1324619
289080.0000000    0.1357210
289120.0000000    0.1314385
289160.0000000    0.1294581
289200.0000000    0.1291004
289240.0000000    0.1479966
289280.0000000    0.1313486
289320.0000000    0.1362421
289360.0000000    0.1362248
289400.0000000    0.1381175
289440.0000000    0.1289796
289480.0000000    0.1409266
289520.0000000    0.1441995
289560.0000000    0.1427274
289600.0000000    0.1356890
289640.0000000    0.1394821
289680.0000000    0.1342236
289720.0000000    0.1322910
289760.0000000    0.1382490
289800.0000000    0.1398617
289840.0000000    0.1384908
289880.0000000    0.1289423
289920.0000000    0.1408800
289960.0000000    0.1405909
290000.0000000    0.1216311
290040.0000000    0.1302843
290080.0000000    0.1371471
290120.0000000    0.1483352
290160.0000000    0.1367199
290200.0000000    0.1319951
290240.0000000    0.1375259
290280.0000000    0.1354626
290320.0000000    0.1276960
290360.0000000    0.1387799
290400.0000000    0.1260759
290440.0000000    0.1304068
290480.0000000    0.1364132
290520.0000000    0.1384141
290560.0000000    0.1316686
290600.0000000    0.1366787
290640.0000000    0.1370939
290680.0000000    0.1359732
290720.0000000    0.1426097
290760.0000000    0.1455169
290800.0000000    0.1486156
290840.0000000    0.1530240
290880.0000000    0.1438619
290920.0000000    0.1471080
290960.0000000    0.1447998
291000.0000000    0.1401840
291040.0000000    0.1484726
291080.0000000    0.1541034
291120.0000000    0.1498038
291160.0000000    0.1475200
291200.0000000    0.1409733
291240.0000000    0.1414260
291280.0000000    0.1467142
291320.0000000    0.1448087
291360.0000000    0.1504327
291400.0000000    0.1364984
291440.0000000    0.1411398
291480.0000000    0.1418344
291520.0000000    0.1504370
291560.0000000    0.1412714
291600.0000000    0.1348643
291640.0000000    0.1380764
291680.0000000    0.1470293
291720.0000000    0.1349610
291760.0000000    0.1421581
291800.0000000    0.1433303
291840.0000000    0.1466099
291880.0000000    0.1398003
291920.0000000    0.1287282
291960.0000000    0.1332327
292000.0000000    0.1434235
292040.0000000    0.1412744
292080.0000000    0.1468230
292120.0000000    0.1490347
292160.0000000    0.1292835
292200.0000000    0.1315101
292240.0000000    0.1355050
292280.0000000    0.1426012
292320.0000000    0.1382796
292360.0000000    0.1342659
292400.0000000    0.1332236
292440.0000000    0.1137563
292480.0000000    0.1251379
292520.0000000    0.1242899
292560.0000000    0.1166045
292600.0000000    0.1319539
292640.0000000    0.1335477
292680.0000000    0.1313415
292720.0000000    0.1358313
292760.0000000    0.1431840
292800.0000000    0.1416450
292840.0000000    0.1314149
292880.0000000    0.1381652
292920.0000000    0.1354139
292960.0000000    0.1432665
293000.0000000    0.1427360
293040.0000000    0.1498257
293080.0000000    0.1421188
293120.0000000    0.1373925
293160.0000000    0.1376362
293200.0000000    0.1509980
293240.0000000    0.1319016
293280.0000000    0.1518631
293320.0000000    0.1467501
293360.0000000    0.1446207
293400.0000000    0.1294578
293440.0000000    0.1340105
293480.0000000    0.1376200
293520.0000000    0.1399614
293560.0000000    0.1399364
293600.0000000    0.1290295
293640.0000000    0.1425436
293680.0000000    0.1314273
293720.0000000    0.1399350
293760.0000000    0.1353943
293800.0000000    0.1320201
293840.0000000    0.1286744
293880.0000000    0.1481296
293920.0000000    0.1497931
293960.0000000    0.1423368
294000.0000000    0.1433246
294040.0000000    0.1386507
294080.0000000    0.1386999
294120.0000000    0.1457663
294160.0000000    0.1333744
294200.0000000    0.1315036
294240.0000000    0.1322711
294280.0000000    0.1269093
294320.0000000    0.1367958
294360.0000000    0.1389690
294400.0000000    0.1443980
294440.0000000    0.1348561
294480.0000000    0.1399331
294520.0000000    0.1393751
294560.0000000    0.1385098
294600.0000000    0.1434556
294640.0000000    0.1337880
294680.0000000    0.1355755
294720.0000000    0.1500211
294760.0000000    0.1297003
294800.0000000    0.1337369
294840.0000000    0.1270830
294880.0000000    0.1336534
294920.0000000    0.1444760
294960.0000000    0.1533343
295000.0000000    0.1314322
295040.0000000    0.1472233
295080.0000000    0.1312627
295120.0000000    0.1192065
295160.0000000    0.1226682
295200.0000000    0.1448324
295240.0000000    0.1484408
295280.0000000    0.1510034
295320.0000000    0.1451209
295360.0000000    0.1533751
295400.0000000    0.1452609
295440.0000000    0.1442969
295480.0000000    0.1417168
295520.0000000    0.1562447
295560.0000000    0.1494773
295600.0000000    0.1298412
295640.0000000    0.1528358
295680.0000000    0.1509365
295720.0000000    0.1427556
295760.0000000    0.1508901
295800.0000000    0.1572609
295840.0000000    0.1489148
295880.0000000    0.1331499
295920.0000000    0.1375434
295960.0000000    0.1223169
296000.0000000    0.1276596
296040.0000000    0.1240033
296080.0000000    0.1372831
296120.0000000    0.1378916
296160.0000000    0.1419460
296200.0000000    0.1472023
296240.0000000    0.1478879
296280.0000000    0.1441978
296320.0000000    0.1407381
296360.0000000    0.1452039
296400.0000000    0.1494402
296440.0000000    0.1367626
296480.0000000    0.1494952
296520.0000000    0.1450272
296560.0000000    0.1491708
296600.0000000    0.1358444
296640.0000000    0.1533623
296680.0000000    0.1612438
296720.0000000    0.1515339
296760.0000000    0.1524403
296800.0000000    0.1372022
296840.0000000    0.1526882
296880.0000000    0.1403588
296920.0000000    0.1508525
296960.0000000    0.1523953
297000.0000000    0.1526650
297040.0000000    0.1470136
297080.0000000    0.1541086
297120.0000000    0.1655703
297160.0000000    0.1533661
297200.0000000    0.1521321
297240.0000000    0.1495766
297280.0000000    0.1461360
297320.0000000    0.1541437
297360.0000000    0.1523077
297400.0000000    0.1688207
297440.0000000    0.1655050
297480.0000000    0.1575627
297520.0000000    0.1568462
297560.0000000    0.1497122
297600.0000000    0.1476322
297640.0000000    0.1532079
297680.0000000    0.1381011
297720.0000000    0.1608061
297760.0000000    0.1509739
297800.0000000    0.1456177
297840.0000000    0.1443052
297880.0000000    0.1347306
297920.0000000    0.1492556
297960.0000000    0.1508786
298000.0000000    0.1593984
298040.0000000    0.1554215
298080.0000000    0.1656717
298120.0000000    0.1426061
298160.0000000    0.1539009
298200.0000000    0.1480614
298240.0000000    0.1518655
298280.0000000    0.1473833
298320.0000000    0.1444402
298360.0000000    0.1540005
298400.0000000    0.1701631
298440.0000000    0.1397585
298480.0000000    0.1608676
298520.0000000    0.1450854
298560.0000000    0.1536672
298600.0000000    0.1528652
298640.0000000    0.1574325
298680.0000000    0.1530342
298720.0000000    0.1589220
298760.0000000    0.1690142
298800.0000000    0.1573909
298840.0000000    0.1501957
298880.0000000    0.1532650
298920.0000000    0.1539083
298960.0000000    0.1476790
299000.0000000    0.1375209
299040.0000000    0.1489100
299080.0000000    0.1558912
299120.0000000    0.1462739
299160.0000000    0.1445846
299200.0000000    0.1599820
299240.0000000    0.1484492
299280.0000000    0.1466593
299320.0000000    0.1561500
299360.0000000    0.1646094
299400.0000000    0.1530291
299440.0000000    0.1525011
299480.0000000    0.1598797
299520.0000000    0.1388975
299560.0000000    0.1476746
299600.0000000    0.1530100
299640.0000000    0.1368903
299680.0000000    0.1538372
299720.0000000    0.1551455
299760.0000000    0.1388883
299800.0000000    0.1584655
299840.0000000    0.1556070
299880.0000000    0.1566394
299920.0000000    0.1421623
299960.0000000    0.1482981
300000.0000000    0.1413689
300040.0000000    0.1475233
300080.0000000    0.1463711
300120.0000000    0.1579501
300160.0000000    0.1490621
300200.0000000    0.1512233
300240.0000000    0.1579674
300280.0000000    0.1417873
300320.0000000    0.1483087
300360.0000000    0.1484159
300400.0000000    0.1605071
300440.0000000    0.1530480
300480.0000000    0.1434730
300520.0000000    0.1407988
300560.0000000    0.1417375
300600.0000000    0.1464699
300640.0000000    0.1562555
300680.0000000    0.1502818
300720.0000000    0.1402609
300760.0000000    0.1529079
300800.0000000    0.1629780
300840.0000000    0.1561235
300880.0000000    0.1618853
300920.0000000    0.1606520
300960.0000000    0.1638414
301000.0000000    0.1603953
301040.0000000    0.1631999
301080.0000000    0.1519654
301120.0000000    0.1495757
301160.0000000    0.1541231
301200.0000000    0.1637617
301240.0000000    0.1358151
301280.0000000    0.1402242
301320.0000000    0.1529510
301360.0000000    0.1488064
301400.0000000    0.1435665
301440.0000000    0.1435505
301480.0000000    0.1326761
301520.0000000    0.1378549
301560.0000000    0.1366279
301600.0000000    0.1338242
301640.0000000    0.1325875
301680.0000000    0.1502566
301720.0000000    0.1561214
301760.0000000    0.1420462
301800.0000000    0.1412156
301840.0000000    0.1348593
301880.0000000    0.1471395
301920.0000000    0.1452110
301960.0000000    0.1467550
302000.0000000    0.1424930
302040.0000000    0.1528826
302080.0000000    0.1504710
302120.0000000    0.1397301
302160.0000000    0.1339658
302200.0000000    0.1444397
302240.0000000    0.1446134
302280.0000000    0.1436888
302320.0000000    0.1415011
302360.0000000    0.1386171
302400.0000000    0.1463086
302440.0000000    0.1395248
302480.0000000    0.1406154
302520.0000000    0.1383206
302560.0000000    0.1337767
302600.0000000    0.1377113
302640.0000000    0.1420392
302680.0000000    0.1371557
302720.0000000    0.1413262
302760.0000000    0.1443374
302800.0000000    0.1449118
302840.0000000    0.1421781
302880.0000000    0.1449800
302920.0000000    0.1615799
302960.0000000    0.1567301
303000.0000000    0.1547489
303040.0000000    0.1547095
303080.0000000    0.1584935
303120.0000000    0.1553547
303160.0000000    0.1496524
303200.0000000    0.1594763
303240.0000000    0.1497209
303280.0000000    0.1559463
303320.0000000    0.1507196
303360.0000000    0.1508008
303400.0000000    0.1625570
303440.0000000    0.1356295
303480.0000000    0.1570460
303520.0000000    0.1557088
303560.0000000    0.1582513
303600.0000000    0.1565971
303640.0000000    0.1512561
303680.0000000    0.1545351
303720.0000000    0.1531427
303760.0000000    0.1595246
303800.0000000    0.1627436
303840.0000000    0.1693812
303880.0000000    0.1727303
303920.0000000    0.1608752
303960.0000000    0.1665960
304000.0000000    0.1651385
304040.0000000    0.1571067
304080.0000000    0.1661416
304120.0000000    0.1573851
304160.0000000    0.1547060
304200.0000000    0.1409022
304240.0000000    0.1493736
304280.0000000    0.1648714
304320.0000000    0.1543701
304360.0000000    0.1653283
304400.0000000    0.1563734
304440.0000000    0.1497416
304480.0000000    0.1615575
304520.0000000    0.1568733
304560.0000000    0.1598441
304600.0000000    0.1633593
304640.0000000    0.1637067
304680.0000000    0.1417582
304720.0000000    0.1498334
304760.0000000    0.1493656
304800.0000000    0.1480341
304840.0000000    0.1595422
304880.0000000    0.1469674
304920.0000000    0.1426251
304960.0000000    0.1539002
305000.0000000    0.1478032
305040.0000000    0.1537698
305080.0000000    0.1559467
305120.0000000    0.1440823
305160.0000000    0.1555597
305200.0000000    0.1541715
305240.0000000    0.1549727
305280.0000000    0.1407396
305320.0000000    0.1513250
305360.0000000    0.1491832
305400.0000000    0.1388835
305440.0000000    0.1519383
305480.0000000    0.1423841
305520.0000000    0.1420079
305560.0000000    0.1554387
305600.0000000    0.1595263
305640.0000000    0.1490484
305680.0000000    0.1481597
305720.0000000    0.1368691
305760.0000000    0.1335157
305800.0000000    0.1493960
305840.0000000    0.1364649
305880.0000000    0.1434481
305920.0000000    0.1377780
305960.0000000    0.1449111
306000.0000000    0.1357896
306040.0000000    0.1307133
306080.0000000    0.1304167
306120.0000000    0.1352589
306160.0000000    0.1301932
306200.0000000    0.1542973
306240.0000000    0.1469554
306280.0000000    0.1361619
306320.0000000    0.1479838
306360.0000000    0.1414362
306400.0000000    0.1422907
306440.0000000    0.1471572
306480.0000000    0.1386939
306520.0000000    0.1322721
306560.0000000    0.1267865
306600.0000000    0.1365463
306640.0000000    0.1456392
306680.0000000    0.1698325
306720.0000000    0.1521299
306760.0000000    0.1620608
306800.0000000    0.1403286
306840.0000000    0.1549959
306880.0000000    0.1545413
306920.0000000    0.1551761
306960.0000000    0.1455571
307000.0000000    0.1342723
307040.0000000    0.1389459
307080.0000000    0.1417194
307120.0000000    0.1449971
307160.0000000    0.1528613
307200.0000000    0.1381043
307240.0000000    0.1393985
307280.0000000    0.1464992
307320.0000000    0.1511941
307360.0000000    0.1424583
307400.0000000    0.1469492
307440.0000000    0.1353453
307480.0000000    0.1450991
307520.0000000    0.1418916
307560.0000000    0.1536683
307600.0000000    0.1644183
307640.0000000    0.1517641
307680.0000000    0.1596859
307720.0000000    0.1473241
307760.0000000    0.1551455
307800.0000000    0.1539124
307840.0000000    0.1431399
307880.0000000    0.1528089
307920.0000000    0.1548937
307960.0000000    0.1534014
308000.0000000    0.1360947
308040.0000000    0.1484685
308080.0000000    0.1455554
308120.0000000    0.1426530
308160.0000000    0.1347092
308200.0000000    0.1406418
308240.0000000    0.1375779
308280.0000000    0.1508531
308320.0000000    0.1457094
308360.0000000    0.1391273
308400.0000000    0.1489445
308440.0000000    0.1556724
308480.0000000    0.1592784
308520.0000000    0.1508503
308560.0000000    0.1492007
308600.0000000    0.1519550
308640.0000000    0.1498048
308680.0000000    0.1547210
308720.0000000    0.1435401
308760.0000000    0.1479736
308800.0000000    0.1617849
308840.0000000    0.1680882
308880.0000000    0.1526884
308920.0000000    0.1528161
308960.0000000    0.1676185
309000.0000000    0.1553948
309040.0000000    0.1660262
309080.0000000    0.1584750
309120.0000000    0.1539065
309160.0000000    0.1537707
309200.0000000    0.1356993
309240.0000000    0.1598342
309280.0000000    0.1478045
309320.0000000    0.1502664
309360.0000000    0.1450173
309400.0000000    0.1449300
309440.0000000    0.1431217
309480.0000000    0.1413840
309520.0000000    0.1430523
309560.0000000    0.1484339
309600.0000000    0.1511268
309640.0000000    0.1511818
309680.0000000    0.1384269
309720.0000000    0.1461041
309760.0000000    0.1408760
309800.0000000    0.1434000
309840.0000000    0.1330254
309880.0000000    0.1406947
309920.0000000    0.1272526
309960.0000000    0.1400001
310000.0000000    0.1381987
310040.0000000    0.1280082
310080.0000000    0.1411302
310120.0000000    0.1419785
310160.0000000    0.1328441
310200.0000000    0.1450774
310240.0000000    0.1378751
310280.0000000    0.1392895
310320.0000000    0.1449475
310360.0000000    0.1374448
310400.0000000    0.1344584
310440.0000000    0.1378921
310480.0000000    0.1360071
310520.0000000    0.1360776
310560.0000000    0.1492526
310600.0000000    0.1409622
310640.0000000    0.1321257
310680.0000000    0.1322857
310720.0000000    0.1342723
310760.0000000    0.1419858
310800.0000000    0.1402989
310840.0000000    0.1396702
310880.0000000    0.1461072
310920.0000000    0.1440113
310960.0000000    0.1531857
311000.0000000    0.1465381
311040.0000000    0.1526809
311080.0000000    0.1391967
311120.0000000    0.1367154
311160.0000000    0.1418946
311200.0000000    0.1388354
311240.0000000    0.1539266
311280.0000000    0.1362177
311320.0000000    0.1438363
311360.0000000    0.1542330
311400.0000000    0.1438754
311440.0000000    0.1370023
311480.0000000    0.1321265
311520.0000000    0.1418072
311560.0000000    0.1341425
311600.0000000    0.1366653
311640.0000000    0.1388146
311680.0000000    0.1409400
311720.0000000    0.1557032
311760.0000000    0.1485204
311800.0000000    0.1322604
311840.0000000    0.1312800
311880.0000000    0.1396794
311920.0000000    0.1471240
311960.0000000    0.1490110
312000.0000000    0.1452782
312040.0000000    0.1459256
312080.0000000    0.1367023
312120.0000000    0.1404147
312160.0000000    0.1387452
312200.0000000    0.1481330
312240.0000000    0.1443463
312280.0000000    0.1538746
312320.0000000    0.1524049
312360.0000000    0.1450516
312400.0000000    0.1456255
312440.0000000    0.1429332
312480.0000000    0.1417107
312520.0000000    0.1333458
312560.0000000    0.1422741
312600.0000000    0.1528744
312640.0000000    0.1486092
312680.0000000    0.1437401
312720.0000000    0.1364871
312760.0000000    0.1455028
312800.0000000    0.1611064
312840.0000000    0.1482245
312880.0000000    0.1448284
312920.0000000    0.1525755
312960.0000000    0.1472019
313000.0000000    0.1490753
313040.0000000    0.1348085
313080.0000000    0.1342909
313120.0000000    0.1463989
313160.0000000    0.1563369
313200.0000000    0.1478433
313240.0000000    0.1467591
313280.0000000    0.1388932
313320.0000000    0.1467112
313360.0000000    0.1452953
313400.0000000    0.1485017
313440.0000000    0.1442287
313480.0000000    0.1646927
313520.0000000    0.1579176
313560.0000000    0.1495236
313600.0000000    0.1592742
313640.0000000    0.1554425
313680.0000000    0.1416090
313720.0000000    0.1460215
313760.0000000    0.1457572
313800.0000000    0.1536530
313840.0000000    0.1301072
313880.0000000    0.1481122
313920.0000000    0.1407045
313960.0000000    0.1283296
314000.0000000    0.1357476
314040.0000000    0.1415767
314080.0000000    0.1453069
314120.0000000    0.1490907
314160.0000000    0.1465760
314200.0000000    0.1429509
314240.0000000    0.1401799
314280.0000000    0.1412847
314320.0000000    0.1470639
314360.0000000    0.1352692
314400.0000000    0.1416401
314440.0000000    0.1409335
314480.0000000    0.1315798
314520.0000000    0.1422386
314560.0000000    0.1333781
314600.0000000    0.1470013
314640.0000000    0.1300841
314680.0000000    0.1415027
314720.0000000    0.1431212
314760.0000000    0.1447388
314800.0000000    0.1386213
314840.0000000    0.1340556
314880.0000000    0.1370913
314920.0000000    0.1360002
314960.0000000    0.1243929
315000.0000000    0.1287033
315040.0000000    0.1438778
315080.0000000    0.1265617
315120.0000000    0.1409729
315160.0000000    0.1301926
315200.0000000    0.1422994
315240.0000000    0.1412177
315280.0000000    0.1445620
315320.0000000    0.1393964
315360.0000000    0.1340764
315400.0000000    0.1380240
315440.0000000    0.1357124
315480.0000000    0.1372632
315520.0000000    0.1315236
315560.0000000    0.1452080
315600.0000000    0.1342549
315640.0000000    0.1365107
315680.0000000    0.1345804
315720.0000000    0.1419802
315760.0000000    0.1466677
315800.0000000    0.1466698
315840.0000000    0.1379262
315880.0000000    0.1327504
315920.0000000    0.1385941
315960.0000000    0.1427996
316000.0000000    0.1415886
316040.0000000    0.1405433
316080.0000000    0.1299386
316120.0000000    0.1565899
316160.0000000    0.1479615
316200.0000000    0.1462595
316240.0000000    0.1489963
316280.0000000    0.1373650
316320.0000000    0.1465151
316360.0000000    0.1511990
316400.0000000    0.1497296
316440.0000000    0.1493415
316480.0000000    0.1425825
316520.0000000    0.1450069
316560.0000000    0.1511477
316600.0000000    0.1562096
316640.0000000    0.1643655
316680.0000000    0.1580261
316720.0000000    0.1576273
316760.0000000    0.1599053
316800.0000000    0.1351469
316840.0000000    0.1421101
316880.0000000    0.1433287
316920.0000000    0.1432143
316960.0000000    0.1514947
317000.0000000    0.1535470
317040.0000000    0.1508282
317080.0000000    0.1543406
317120.0000000    0.1490079
317160.0000000    0.1484685
317200.0000000    0.1701263
317240.0000000    0.1651509
317280.0000000    0.1676670
317320.0000000    0.1617309
317360.0000000    0.1549674
317400.0000000    0.1668884
317440.0000000    0.1565260
317480.0000000    0.1523993
317520.0000000    0.1593237
317560.0000000    0.1531506
317600.0000000    0.1559008
317640.0000000    0.1454789
317680.0000000    0.1472134
317720.0000000    0.1444166
317760.0000000    0.1424853
317800.0000000    0.1559258
317840.0000000    0.1551667
317880.0000000    0.1581385
317920.0000000    0.1539102
317960.0000000    0.1533155
318000.0000000    0.1703922
318040.0000000    0.1496040
318080.0000000    0.1629168
318120.0000000    0.1561528
318160.0000000    0.1619754
318200.0000000    0.1611113
318240.0000000    0.1579736
318280.0000000    0.1504659
318320.0000000    0.1656792
318360.0000000    0.1536173
318400.0000000    0.1650659
318440.0000000    0.1580971
318480.0000000    0.1661081
318520.0000000    0.1693051
318560.0000000    0.1638572
318600.0000000    0.1750119
318640.0000000    0.1570615
318680.0000000    0.1573192
318720.0000000    0.1499118
318760.0000000    0.1573281
318800.0000000    0.1553469
318840.0000000    0.1589365
318880.0000000    0.1637841
318920.0000000    0.1548838
318960.0000000    0.1551240
319000.0000000    0.1423729
319040.0000000    0.1540834
319080.0000000    0.1498829
319120.0000000    0.1518542
319160.0000000    0.1565005
319200.0000000    0.1490940
319240.0000000    0.1429658
319280.0000000    0.1537993
319320.0000000    0.1483089
319360.0000000    0.1559837
319400.0000000    0.1677774
319440.0000000    0.1580549
319480.0000000    0.1528867
319520.0000000    0.1542389
319560.0000000    0.1549210
319600.0000000    0.1583684
319640.0000000    0.1503426
319680.0000000    0.1493422
319720.0000000    0.1505003
319760.0000000    0.1490331
319800.0000000    0.1632515
319840.0000000    0.1536480
319880.0000000    0.1557100
319920.0000000    0.1414821
319960.0000000    0.1610456
320000.0000000    0.1460934
320040.0000000    0.1532680
320080.0000000    0.1556150
320120.0000000    0.1552455
320160.0000000    0.1572022
320200.0000000    0.1699270
320240.0000000    0.1662841
320280.0000000    0.1584653
320320.0000000    0.1532518
320360.0000000    0.1607564
320400.0000000    0.1507716
320440.0000000    0.1535691
320480.0000000    0.1464860
320520.0000000    0.1400385
320560.0000000    0.1544121
320600.0000000    0.1581666
320640.0000000    0.1534641
320680.0000000    0.1537846
320720.0000000    0.1586380
320760.0000000    0.1520182
320800.0000000    0.1504470
320840.0000000    0.1444325
320880.0000000    0.1446932
320920.0000000    0.1506876
320960.0000000    0.1547249
321000.0000000    0.1437072
321040.0000000    0.1460125
321080.0000000    0.1402283
321120.0000000    0.1509933
321160.0000000    0.1470280
321200.0000000    0.1413811
321240.0000000    0.1618257
321280.0000000    0.1500893
321320.0000000    0.1339290
321360.0000000    0.1544124
321400.0000000    0.1567860
321440.0000000    0.1466415
321480.0000000    0.1654034
321520.0000000    0.1604283
321560.0000000    0.1525421
321600.0000000    0.1612142
321640.0000000    0.1431533
321680.0000000    0.1458756
321720.0000000    0.1499014
321760.0000000    0.1417874
321800.0000000    0.1451488
321840.0000000    0.1562133
321880.0000000    0.1492820
321920.0000000    0.1497838
321960.0000000    0.1514332
322000.0000000    0.1540876
322040.0000000    0.1453856
322080.0000000    0.1355421
322120.0000000    0.1476704
322160.0000000    0.1444946
322200.0000000    0.1393580
322240.0000000    0.1514855
322280.0000000    0.1527817
322320.0000000    0.1570534
322360.0000000    0.1497663
322400.0000000    0.1433389
322440.0000000    0.1571257
322480.0000000    0.1510273
322520.0000000    0.1468641
322560.0000000    0.1437177
322600.0000000    0.1487480
322640.0000000    0.1487820
322680.0000000    0.1390880
322720.0000000    0.1567712
322760.0000000    0.1475238
322800.0000000    0.1506293
322840.0000000    0.1436086
322880.0000000    0.1321737
322920.0000000    0.1441704
322960.0000000    0.1365684
323000.0000000    0.1375052
323040.0000000    0.1464907
323080.0000000    0.1453608
323120.0000000    0.1364768
323160.0000000    0.1466584
323200.0000000    0.1396153
323240.0000000    0.1459564
323280.0000000    0.1621615
323320.0000000    0.1564351
323360.0000000    0.1448112
323400.0000000    0.1378865
323440.0000000    0.1432061
323480.0000000    0.1488783
323520.0000000    0.1470637
323560.0000000    0.1474318
323600.0000000    0.1548456
323640.0000000    0.1558618
323680.0000000    0.1535705
323720.0000000    0.1485310
323760.0000000    0.1429326
323800.0000000    0.1391118
323840.0000000    0.1324213
323880.0000000    0.1407340
323920.0000000    0.1416417
323960.0000000    0.1315396
324000.0000000    0.1405509
324040.0000000    0.1335284
324080.0000000    0.1403464
324120.0000000    0.1441064
324160.0000000    0.1400647
324200.0000000    0.1450965
324240.0000000    0.1400146
324280.0000000    0.1431355
324320.0000000    0.1441969
324360.0000000    0.1435267
324400.0000000    0.1472083
324440.0000000    0.1354132
324480.0000000    0.1423661
324520.0000000    0.1481433
324560.0000000    0.1289344
324600.0000000    0.1379991
324640.0000000    0.1325178
324680.0000000    0.1291362
324720.0000000    0.1347012
324760.0000000    0.1530846
324800.0000000    0.1449877
324840.0000000    0.1455504
324880.0000000    0.1528068
324920.0000000    0.1437394
324960.0000000    0.1501188
325000.0000000    0.1506786
325040.0000000    0.1462566
325080.0000000    0.1533290
325120.0000000    0.1350631
325160.0000000    0.1508191
325200.0000000    0.1523926
325240.0000000    0.1542658
325280.0000000    0.1414248
325320.0000000    0.1478662
325360.0000000    0.1386718
325400.0000000    0.1481401
325440.0000000    0.1453849
325480.0000000    0.1583689
325520.0000000    0.1379891
325560.0000000    0.1452327
325600.0000000    0.1617543
325640.0000000    0.1342755
325680.0000000    0.1392523
325720.0000000    0.1433651
325760.0000000    0.1292274
325800.0000000    0.1351976
325840.0000000    0.1358530
325880.0000000    0.1474615
325920.0000000    0.1410568
325960.0000000    0.1397602
326000.0000000    0.1374375
326040.0000000    0.1463880
326080.0000000    0.1457046
326120.0000000    0.1549029
326160.0000000    0.1468329
326200.0000000    0.1332090
326240.0000000    0.1440410
326280.0000000    0.1445604
326320.0000000    0.1408197
326360.0000000    0.1271018
326400.0000000    0.1384189
326440.0000000    0.1449897
326480.0000000    0.1368549
326520.0000000    0.1357933
326560.0000000    0.1383592
326600.0000000    0.1624796
326640.0000000    0.1606554
326680.0000000    0.1698420
326720.0000000    0.1585419
326760.0000000    0.1610811
326800.0000000    0.1606468
326840.0000000    0.1651046
326880.0000000    0.1582070
326920.0000000    0.1505545
326960.0000000    0.1602702
327000.0000000    0.1474865
327040.0000000    0.1431795
327080.0000000    0.1443443
327120.0000000    0.1373097
327160.0000000    0.1363915
327200.0000000    0.1300304
327240.0000000    0.1327990
327280.0000000    0.1441620
327320.0000000    0.1313377
327360.0000000    0.1422836
327400.0000000    0.1488674
327440.0000000    0.1521634
327480.0000000    0.1509748
327520.0000000    0.1461353
327560.0000000    0.1299519
327600.0000000    0.1366108
327640.0000000    0.1416683
327680.0000000    0.1494528
327720.0000000    0.1343532
327760.0000000    0.1464878
327800.0000000    0.1357606
327840.0000000    0.1449244
327880.0000000    0.1522451
327920.0000000    0.1440080
327960.0000000    0.1395728
328000.0000000    0.1540818
328040.0000000    0.1490798
328080.0000000    0.1666795
328120.0000000    0.1561039
328160.0000000    0.1624084
328200.0000000    0.1536859
328240.0000000    0.1419174
328280.0000000    0.1498445
328320.0000000    0.1351354
328360.0000000    0.1454793
328400.0000000    0.1364448
328440.0000000    0.1577568
328480.0000000    0.1457047
328520.0000000    0.1563762
328560.0000000    0.1800366
328600.0000000    0.1509153
328640.0000000    0.1519197
328680.0000000    0.1543853
328720.0000000    0.1612317
328760.0000000    0.1554756
328800.0000000    0.1406903
328840.0000000    0.1576774
328880.0000000    0.1571425
328920.0000000    0.1633979
328960.0000000    0.1602393
329000.0000000    0.1505493
329040.0000000    0.1514391
329080.0000000    0.1562539
329120.0000000    0.1401678
329160.0000000    0.1588607
329200.0000000    0.1459778
329240.0000000    0.1473190
329280.0000000    0.1506209
329320.0000000    0.1443041
329360.0000000    0.1511729
329400.0000000    0.1473884
329440.0000000    0.1412096
329480.0000000    0.1554483
329520.0000000    0.1544281
329560.0000000    0.1669566
329600.0000000    0.1415442
329640.0000000    0.1410007
329680.0000000    0.1428061
329720.0000000    0.1418249
329760.0000000    0.1598929
329800.0000000    0.1557308
329840.0000000    0.1543284
329880.0000000    0.1550658
329920.0000000    0.1568046
329960.0000000    0.1631049
330000.0000000    0.1500844
330040.0000000    0.1561913
330080.0000000    0.1519651
330120.0000000    0.1481864
330160.0000000    0.1670984
330200.0000000    0.1590326
330240.0000000    0.1523980
330280.0000000    0.1684002
330320.0000000    0.1535629
330360.0000000    0.1511843
330400.0000000    0.1501043
330440.0000000    0.1536147
330480.0000000    0.1589901
330520.0000000    0.1565137
330560.0000000    0.1437340
330600.0000000    0.1407387
330640.0000000    0.1527258
330680.0000000    0.1527319
330720.0000000    0.1556557
330760.0000000    0.1401898
330800.0000000    0.1416267
330840.0000000    0.1298753
330880.0000000    0.1341617
330920.0000000    0.1356354
330960.0000000    0.1320993
331000.0000000    0.1381882
331040.0000000    0.1508200
331080.0000000    0.1512732
331120.0000000    0.1491508
331160.0000000    0.1391273
331200.0000000    0.1543960
331240.0000000    0.1523096
331280.0000000    0.1530617
331320.0000000    0.1479422
331360.0000000    0.1596459
331400.0000000    0.1605473
331440.0000000    0.1664234
331480.0000000    0.1588438
331520.0000000    0.1536581
331560.0000000    0.1528978
331600.0000000    0.1624509
331640.0000000    0.1525284
331680.0000000    0.1613709
331720.0000000    0.1598874
331760.0000000    0.1627777
331800.0000000    0.1540808
331840.0000000    0.1670146
331880.0000000    0.1731643
331920.0000000    0.1541539
331960.0000000    0.1605524
332000.0000000    0.1482982
332040.0000000    0.1480323
332080.0000000    0.1651044
332120.0000000    0.1598751
332160.0000000    0.1664624
332200.0000000    0.1739052
332240.0000000    0.1852582
332280.0000000    0.1862885
332320.0000000    0.1767305
332360.0000000    0.1668609
332400.0000000    0.1750351
332440.0000000    0.1543378
332480.0000000    0.1609399
332520.0000000    0.1631330
332560.0000000    0.1596119
332600.0000000    0.1663387
332640.0000000    0.1595265
332680.0000000    0.1667878
332720.0000000    0.1586231
332760.0000000    0.1775687
332800.0000000    0.1543711
332840.0000000    0.1630893
332880.0000000    0.1539825
332920.0000000    0.1493960
332960.0000000    0.1569529
333000.0000000    0.1649809
333040.0000000    0.1423848
333080.0000000    0.1562046
333120.0000000    0.1518757
333160.0000000    0.1547634
333200.0000000    0.1499175
333240.0000000    0.1514964
333280.0000000    0.1578016
333320.0000000    0.1461668
333360.0000000    0.1561173
333400.0000000    0.1519282
333440.0000000    0.1484928
333480.0000000    0.1521161
333520.0000000    0.1684922
333560.0000000    0.1490719
333600.0000000    0.1581043
333640.0000000    0.1526420
333680.0000000    0.1447751
333720.0000000    0.1401893
333760.0000000    0.1471188
333800.0000000    0.1350679
333840.0000000    0.1470717
333880.0000000    0.1538889
333920.0000000    0.1505110
333960.0000000    0.1494299
334000.0000000    0.1585381
334040.0000000    0.1493342
334080.0000000    0.1590048
334120.0000000    0.1534745
334160.0000000    0.1559277
334200.0000000    0.1545116
334240.0000000    0.1612040
334280.0000000    0.1461266
334320.0000000    0.1650740
334360.0000000    0.1792678
334400.0000000    0.1635561
334440.0000000    0.1596497
334480.0000000    0.1668439
334520.0000000    0.1574238
334560.0000000    0.1670490
334600.0000000    0.1681943
334640.0000000    0.1650743
334680.0000000    0.1576446
334720.0000000    0.1541856
334760.0000000    0.1487573
334800.0000000    0.1514084
334840.0000000    0.1518495
334880.0000000    0.1549805
334920.0000000    0.1644042
334960.0000000    0.1573463
335000.0000000    0.1619523
335040.0000000    0.1608141
335080.0000000    0.1708636
335120.0000000    0.1565390
335160.0000000    0.1505095
335200.0000000    0.1679284
335240.0000000    0.1518047
335280.0000000    0.1445217
335320.0000000    0.1536216
335360.0000000    0.1474261
335400.0000000    0.1611042
335440.0000000    0.1683052
335480.0000000    0.1462630
335520.0000000    0.1443640
335560.0000000    0.1520955
335600.0000000    0.1475225
335640.0000000    0.1560429
335680.0000000    0.1592647
335720.0000000    0.1499527
335760.0000000    0.1562864
335800.0000000    0.1638822
335840.0000000    0.1637587
335880.0000000    0.1627586
335920.0000000    0.1656949
335960.0000000    0.1750528
336000.0000000    0.1494751
336040.0000000    0.1586335
336080.0000000    0.1635999
336120.0000000    0.1483575
336160.0000000    0.1507448
336200.0000000    0.1659389
336240.0000000    0.1626643
336280.0000000    0.1622749
336320.0000000    0.1632588
336360.0000000    0.1457410
336400.0000000    0.1535741
336440.0000000    0.1499902
336480.0000000    0.1471542
336520.0000000    0.1452160
336560.0000000    0.1556841
336600.0000000    0.1460904
336640.0000000    0.1387255
336680.0000000    0.1522333
336720.0000000    0.1507018
336760.0000000    0.1499151
336800.0000000    0.1563899
336840.0000000    0.1467954
336880.0000000    0.1473987
336920.0000000    0.1494052
336960.0000000    0.1452320
337000.0000000    0.1538988
337040.0000000    0.1470943
337080.0000000    0.1702589
337120.0000000    0.1519277
337160.0000000    0.1491401
337200.0000000    0.1451788
337240.0000000    0.1643445
337280.0000000    0.1629346
337320.0000000    0.1551479
337360.0000000    0.1553817
337400.0000000    0.1604110
337440.0000000    0.1555103
337480.0000000    0.1484333
337520.0000000    0.1526648
337560.0000000    0.1581118
337600.0000000    0.1629909
337640.0000000    0.1557375
337680.0000000    0.1638431
337720.0000000    0.1662673
337760.0000000    0.1572653
337800.0000000    0.1404861
337840.0000000    0.1531872
337880.0000000    0.1579718
337920.0000000    0.1489243
337960.0000000    0.1532000
338000.0000000    0.1528790
338040.0000000    0.1665931
338080.0000000    0.1530592
338120.0000000    0.1598136
338160.0000000    0.1613623
338200.0000000    0.1573219
338240.0000000    0.1522343
338280.0000000    0.1494224
338320.0000000    0.1538128
338360.0000000    0.1544630
338400.0000000    0.1494373
338440.0000000    0.1540430
338480.0000000    0.1605515
338520.0000000    0.1614301
338560.0000000    0.1423916
338600.0000000    0.1408930
338640.0000000    0.1437698
338680.0000000    0.1508269
338720.0000000    0.1670050
338760.0000000    0.1604414
338800.0000000    0.1601867
338840.0000000    0.1669495
338880.0000000    0.1636086
338920.0000000    0.1590573
338960.0000000    0.1522558
339000.0000000    0.1641692
339040.0000000    0.1675939
339080.0000000    0.1581739
339120.0000000    0.1505110
339160.0000000    0.1394340
339200.0000000    0.1433297
339240.0000000    0.1298396
339280.0000000    0.1601960
339320.0000000    0.1453210
339360.0000000    0.1598303
339400.0000000    0.1534065
339440.0000000    0.1517569
339480.0000000    0.1469751
339520.0000000    0.1557249
339560.0000000    0.1356544
339600.0000000    0.1485960
339640.0000000    0.1344919
339680.0000000    0.1382118
339720.0000000    0.1469007
339760.0000000    0.1550054
339800.0000000    0.1448084
339840.0000000    0.1568025
339880.0000000    0.1573389
339920.0000000    0.1477690
339960.0000000    0.1499467
340000.0000000    0.1495580
340040.0000000    0.1392114
340080.0000000    0.1380773
340120.0000000    0.1359549
340160.0000000    0.1544864
340200.0000000    0.1500094
340240.0000000    0.1320631
340280.0000000    0.1401239
340320.0000000    0.1453352
340360.0000000    0.1497805
340400.0000000    0.1438048
340440.0000000    0.1435279
340480.0000000    0.1542034
340520.0000000    0.1447215
340560.0000000    0.1517053
340600.0000000    0.1596846
340640.0000000    0.1497226
340680.0000000    0.1573434
340720.0000000    0.1545526
340760.0000000    0.1495692
340800.0000000    0.1481830
340840.0000000    0.1532363
340880.0000000    0.1558001
340920.0000000    0.1371543
340960.0000000    0.1509043
341000.0000000    0.1603007
341040.0000000    0.1545998
341080.0000000    0.1562220
341120.0000000    0.1597772
341160.0000000    0.1568371
341200.0000000    0.1406667
341240.0000000    0.1505253
341280.0000000    0.1574268
341320.0000000    0.1486520
341360.0000000    0.1469385
341400.0000000    0.1429486
341440.0000000    0.1595773
341480.0000000    0.1527483
341520.0000000    0.1492077
341560.0000000    0.1533278
341600.0000000    0.1543769
341640.0000000    0.1440927
341680.0000000    0.1504266
341720.0000000    0.1505326
341760.0000000    0.1593397
341800.0000000    0.1587936
341840.0000000    0.1436394
341880.0000000    0.1501688
341920.0000000    0.1428793
341960.0000000    0.1544832
342000.0000000    0.1585812
342040.0000000    0.1636839
342080.0000000    0.1535146
342120.0000000    0.1502156
342160.0000000    0.1515624
342200.0000000    0.1503977
342240.0000000    0.1570739
342280.0000000    0.1544475
342320.0000000    0.1582419
342360.0000000    0.1614504
342400.0000000    0.1441145
342440.0000000    0.1578815
342480.0000000    0.1527153
342520.0000000    0.1538310
342560.0000000    0.1388773
342600.0000000    0.1367890
342640.0000000    0.1257059
342680.0000000    0.1428809
342720.0000000    0.1487621
342760.0000000    0.1429718
342800.0000000    0.1464045
342840.0000000    0.1317173
342880.0000000    0.1234096
342920.0000000    0.1492573
342960.0000000    0.1423447
343000.0000000    0.1524480
343040.0000000    0.1480098
343080.0000000    0.1437119
343120.0000000    0.1412897
343160.0000000    0.1562810
343200.0000000    0.1441450
343240.0000000    0.1564670
343280.0000000    0.1409081
343320.0000000    0.1517744
343360.0000000    0.1606748
343400.0000000    0.1483341
343440.0000000    0.1458042
343480.0000000    0.1619366
343520.0000000    0.1530517
343560.0000000    0.1374499
343600.0000000    0.1296627
343640.0000000    0.1420502
343680.0000000    0.1430739
343720.0000000    0.1401192
343760.0000000    0.1519697
343800.0000000    0.1449726
343840.0000000    0.1533207
343880.0000000    0.1594605
343920.0000000    0.1439987
343960.0000000    0.1540910
344000.0000000    0.1574348
344040.0000000    0.1488185
344080.0000000    0.1477962
344120.0000000    0.1401090
344160.0000000    0.1370656
344200.0000000    0.1391837
344240.0000000    0.1324736
344280.0000000    0.1443167
344320.0000000    0.1383116
344360.0000000    0.1408282
344400.0000000    0.1432687
344440.0000000    0.1586351
344480.0000000    0.1397858
344520.0000000    0.1345518
344560.0000000    0.1518757
344600.0000000    0.1483987
344640.0000000    0.1431570
344680.0000000    0.1496305
344720.0000000    0.1552451
344760.0000000    0.1539300
344800.0000000    0.1478633
344840.0000000    0.1514624
344880.0000000    0.1539412
344920.0000000    0.1470122
344960.0000000    0.1397319
345000.0000000    0.1479390
345040.0000000    0.1686373
345080.0000000    0.1448333
345120.0000000    0.1458882
345160.0000000    0.1443202
345200.0000000    0.1524816
345240.0000000    0.1448486
345280.0000000    0.1328081
345320.0000000    0.1418240
345360.0000000    0.1449154
345400.0000000    0.1611549
345440.0000000    0.1753154
345480.0000000    0.1544693
345520.0000000    0.1576832
345560.0000000    0.1568228
345600.0000000    0.1487290
345640.0000000    0.1384804
345680.0000000    0.1470326
345720.0000000    0.1504496
345760.0000000    0.1414811
345800.0000000    0.1465003
345840.0000000    0.1389589
345880.0000000    0.1484491
345920.0000000    0.1443283
345960.0000000    0.1389610
346000.0000000    0.1532485
346040.0000000    0.1420154
346080.0000000    0.1438941
346120.0000000    0.1341412
346160.0000000    0.1483759
346200.0000000    0.1471252
346240.0000000    0.1510279
346280.0000000    0.1236787
346320.0000000    0.1426732
346360.0000000    0.1392903
346400.0000000    0.1407317
346440.0000000    0.1467241
346480.0000000    0.1458232
346520.0000000    0.1474399
346560.0000000    0.1477295
346600.0000000    0.1343581
346640.0000000    0.1456354
346680.0000000    0.1443353
346720.0000000    0.1397907
346760.0000000    0.1502452
346800.0000000    0.1697375
346840.0000000    0.1559665
346880.0000000    0.1479562
346920.0000000    0.1351761
346960.0000000    0.1467355
347000.0000000    0.1434842
347040.0000000    0.1566169
347080.0000000    0.1542684
347120.0000000    0.1604446
347160.0000000    0.1432641
347200.0000000    0.1706960
347240.0000000    0.1508903
347280.0000000    0.1569080
347320.0000000    0.1640374
347360.0000000    0.1477601
347400.0000000    0.1491633
347440.0000000    0.1458840
347480.0000000    0.1469782
347520.0000000    0.1474833
347560.0000000    0.1546702
347600.0000000    0.1581803
347640.0000000    0.1551706
347680.0000000    0.1592477
347720.0000000    0.1578119
347760.0000000    0.1547266
347800.0000000    0.1539752
347840.0000000    0.1621903
347880.0000000    0.1481773
347920.0000000    0.1716529
347960.0000000    0.1657628
348000.0000000    0.1766748
348040.0000000    0.1499044
348080.0000000    0.1586112
348120.0000000    0.1673484
348160.0000000    0.1575294
348200.0000000    0.1601936
348240.0000000    0.1556529
348280.0000000    0.1716636
348320.0000000    0.1655625
348360.0000000    0.1613003
348400.0000000    0.1426790
348440.0000000    0.1565975
348480.0000000    0.1630152
348520.0000000    0.1477041
348560.0000000    0.1724572
348600.0000000    0.1573052
348640.0000000    0.1452843
348680.0000000    0.1642187
348720.0000000    0.1512944
348760.0000000    0.1655698
348800.0000000    0.1691854
348840.0000000    0.1496804
348880.0000000    0.1667085
348920.0000000    0.1584660
348960.0000000    0.1636325
349000.0000000    0.1558440
349040.0000000    0.1580547
349080.0000000    0.1610987
349120.0000000    0.1573798
349160.0000000    0.1602708
349200.0000000    0.1659924
349240.0000000    0.1715798
349280.0000000    0.1668633
349320.0000000    0.1638022
349360.0000000    0.1661881
349400.0000000    0.1506815
349440.0000000    0.1585609
349480.0000000    0.1483077
349520.0000000    0.1465616
349560.0000000    0.1634388
349600.0000000    0.1425471
349640.0000000    0.1542049
349680.0000000    0.1500216
349720.0000000    0.1509130
349760.0000000    0.1423405
349800.0000000    0.1521158
349840.0000000    0.1476981
349880.0000000    0.1405404
349920.0000000    0.1503653
349960.0000000    0.1468320
350000.0000000    0.1649317
350040.0000000    0.1529454
350080.0000000    0.1611305
350120.0000000    0.1564523
350160.0000000    0.1473255
350200.0000000    0.1575535
350240.0000000    0.1562116
350280.0000000    0.1608076
350320.0000000    0.1508357
350360.0000000    0.1481603
350400.0000000    0.1500285
350440.0000000    0.1415074
350480.0000000    0.1503544
350520.0000000    0.1288258
350560.0000000    0.1537926
350600.0000000    0.1461056
350640.0000000    0.1450928
350680.0000000    0.1454623
350720.0000000    0.1486256
350760.0000000    0.1582164
350800.0000000    0.1583110
350840.0000000    0.1526352
350880.0000000    0.1604389
350920.0000000    0.1717611
350960.0000000    0.1640635
351000.0000000    0.1642658
351040.0000000    0.1489541
351080.0000000    0.1403275
351120.0000000    0.1419992
351160.0000000    0.1277396
351200.0000000    0.1292126
351240.0000000    0.1256887
351280.0000000    0.1309940
351320.0000000    0.1351109
351360.0000000    0.1216200
351400.0000000    0.1272342
351440.0000000    0.1339389
351480.0000000    0.1299023
351520.0000000    0.1243233
351560.0000000    0.1343727
351600.0000000    0.1525223
351640.0000000    0.1483724
351680.0000000    0.1377113
351720.0000000    0.1409526
351760.0000000    0.1193625
351800.0000000    0.1327116
351840.0000000    0.1308444
351880.0000000    0.1205458
351920.0000000    0.1321202
351960.0000000    0.1344568
352000.0000000    0.1497515
352040.0000000    0.1457309
352080.0000000    0.1397220
352120.0000000    0.1403596
352160.0000000    0.1368509
352200.0000000    0.1364034
352240.0000000    0.1283292
352280.0000000    0.1265356
352320.0000000    0.1263059
352360.0000000    0.1290157
352400.0000000    0.1244190
352440.0000000    0.1407902
352480.0000000    0.1395553
352520.0000000    0.1365922
352560.0000000    0.1304599
352600.0000000    0.1258965
352640.0000000    0.1270536
352680.0000000    0.1256217
352720.0000000    0.1284853
352760.0000000    0.1289225
352800.0000000    0.1259782
352840.0000000    0.1385412
352880.0000000    0.1489254
352920.0000000    0.1436357
352960.0000000    0.1454509
353000.0000000    0.1253175
353040.0000000    0.1312585
353080.0000000    0.1444172
353120.0000000    0.1248044
353160.0000000    0.1270284
353200.0000000    0.1375275
353240.0000000    0.1293576
353280.0000000    0.1236570
353320.0000000    0.1541353
353360.0000000    0.1485034
353400.0000000    0.1440998
353440.0000000    0.1283193
353480.0000000    0.1297003
353520.0000000    0.1307091
353560.0000000    0.1289460
353600.0000000    0.1404848
353640.0000000    0.1349911
353680.0000000    0.1423407
353720.0000000    0.1410598
353760.0000000    0.1582965
353800.0000000    0.1311115
353840.0000000    0.1291257
353880.0000000    0.1366799
353920.0000000    0.1295378
353960.0000000    0.1374872
354000.0000000    0.1278863
354040.0000000    0.1347910
354080.0000000    0.1369556
354120.0000000    0.1410095
354160.0000000    0.1354806
354200.0000000    0.1442522
354240.0000000    0.1330115
354280.0000000    0.1352048
354320.0000000    0.1585210
354360.0000000    0.1391358
354400.0000000    0.1368482
354440.0000000    0.1430660
354480.0000000    0.1272426
354520.0000000    0.1233759
354560.0000000    0.1273616
354600.0000000    0.1276453
354640.0000000    0.1266395
354680.0000000    0.1271492
354720.0000000    0.1393905
354760.0000000    0.1263352
354800.0000000    0.1349275
354840.0000000    0.1403026
354880.0000000    0.1355477
354920.0000000    0.1364243
354960.0000000    0.1424112
355000.0000000    0.1454160
355040.0000000    0.1470790
355080.0000000    0.1656948
355120.0000000    0.1533663
355160.0000000    0.1650928
355200.0000000    0.1498587
355240.0000000    0.1512454
355280.0000000    0.1518610
355320.0000000    0.1573995
355360.0000000    0.1485239
355400.0000000    0.1470176
355440.0000000    0.1442416
355480.0000000    0.1589681
355520.0000000    0.1563327
355560.0000000    0.1561240
355600.0000000    0.1494359
355640.0000000    0.1469130
355680.0000000    0.1377446
355720.0000000    0.1399420
355760.0000000    0.1364388
355800.0000000    0.1528586
355840.0000000    0.1492310
355880.0000000    0.1251351
355920.0000000    0.1417071
355960.0000000    0.1548190
356000.0000000    0.1378992
356040.0000000    0.1334395
356080.0000000    0.1365319
356120.0000000    0.1375421
356160.0000000    0.1386397
356200.0000000    0.1429456
356240.0000000    0.1441183
356280.0000000    0.1430984
356320.0000000    0.1397904
356360.0000000    0.1430558
356400.0000000    0.1284498
356440.0000000    0.1383856
356480.0000000    0.1366005
356520.0000000    0.1534995
356560.0000000    0.1443096
356600.0000000    0.1316160
356640.0000000    0.1346392
356680.0000000    0.1291894
356720.0000000    0.1386156
356760.0000000    0.1222224
356800.0000000    0.1487500
356840.0000000    0.1291972
356880.0000000    0.1292216
356920.0000000    0.1202576
356960.0000000    0.1378233
357000.0000000    0.1250370
357040.0000000    0.1453944
357080.0000000    0.1404736
357120.0000000    0.1290596
357160.0000000    0.1303692
357200.0000000    0.1191348
357240.0000000    0.1305203
357280.0000000    0.1360381
357320.0000000    0.1346568
357360.0000000    0.1344565
357400.0000000    0.1433737
357440.0000000    0.1219566
357480.0000000    0.1286795
357520.0000000    0.1224032
357560.0000000    0.1173022
357600.0000000    0.1174652
357640.0000000    0.1468265
357680.0000000    0.1440757
357720.0000000    0.1288267
357760.0000000    0.1293021
357800.0000000    0.1392828
357840.0000000    0.1372331
357880.0000000    0.1475370
357920.0000000    0.1557394
357960.0000000    0.1534076
358000.0000000    0.1597961
358040.0000000    0.1430966
358080.0000000    0.1505856
358120.0000000    0.1635097
358160.0000000    0.1549848
358200.0000000    0.1543006
358240.0000000    0.1501646
358280.0000000    0.1392522
358320.0000000    0.1587494
358360.0000000    0.1552679
358400.0000000    0.1505851
358440.0000000    0.1325264
358480.0000000    0.1504062
358520.0000000    0.1361674
358560.0000000    0.1435158
358600.0000000    0.1464728
358640.0000000    0.1483570
358680.0000000    0.1364364
358720.0000000    0.1455195
358760.0000000    0.1416033
358800.0000000    0.1316973
358840.0000000    0.1344180
358880.0000000    0.1316265
358920.0000000    0.1394126
358960.0000000    0.1220223
359000.0000000    0.1278116
359040.0000000    0.1306389
359080.0000000    0.1335248
359120.0000000    0.1428690
359160.0000000    0.1421978
359200.0000000    0.1439890
359240.0000000    0.1434747
359280.0000000    0.1400742
359320.0000000    0.1431857
359360.0000000    0.1414195
359400.0000000    0.1394866
359440.0000000    0.1397119
359480.0000000    0.1418893
359520.0000000    0.1395335
359560.0000000    0.1413143
359600.0000000    0.1459486
359640.0000000    0.1217784
359680.0000000    0.1385046
359720.0000000    0.1374870
359760.0000000    0.1229165
359800.0000000    0.1288115
359840.0000000    0.1365093
359880.0000000    0.1356962
359920.0000000    0.1392599
359960.0000000    0.1296999
360000.0000000    0.1221463
360040.0000000    0.1329139
360080.0000000    0.1301382
360120.0000000    0.1405007
360160.0000000    0.1278358
360200.0000000    0.1232447
360240.0000000    0.1286389
360280.0000000    0.1301130
360320.0000000    0.1349132
360360.0000000    0.1297233
360400.0000000    0.1327593
360440.0000000    0.1383336
360480.0000000    0.1318341
360520.0000000    0.1306243
360560.0000000    0.1321514
360600.0000000    0.1389006
360640.0000000    0.1271659
360680.0000000    0.1391586
360720.0000000    0.1280950
360760.0000000    0.1278562
360800.0000000    0.1279769
360840.0000000    0.1526220
360880.0000000    0.1321858
360920.0000000    0.1316098
360960.0000000    0.1282959
361000.0000000    0.1313756
361040.0000000    0.1356133
361080.0000000    0.1338516
361120.0000000    0.1374600
361160.0000000    0.1460259
361200.0000000    0.1486593
361240.0000000    0.1275057
361280.0000000    0.1334903
361320.0000000    0.1216523
361360.0000000    0.1361338
361400.0000000    0.1408256
361440.0000000    0.1371327
361480.0000000    0.1315703
361520.0000000    0.1192713
361560.0000000    0.1265833
361600.0000000    0.1421177
361640.0000000    0.1450353
361680.0000000    0.1466304
361720.0000000    0.1347432
361760.0000000    0.1310559
361800.0000000    0.1388413
361840.0000000    0.1368163
361880.0000000    0.1336555
361920.0000000    0.1303570
361960.0000000    0.1366165
362000.0000000    0.1389770
362040.0000000    0.1530687
362080.0000000    0.1367206
362120.0000000    0.1507929
362160.0000000    0.1297342
362200.0000000    0.1356155
362240.0000000    0.1434109
362280.0000000    0.1415738
362320.0000000    0.1349904
362360.0000000    0.1430232
362400.0000000    0.1375327
362440.0000000    0.1358843
362480.0000000    0.1431778
362520.0000000    0.1332311
362560.0000000    0.1476856
362600.0000000    0.1463283
362640.0000000    0.1311999
362680.0000000    0.1387983
362720.0000000    0.1381332
362760.0000000    0.1547190
362800.0000000    0.1489740
362840.0000000    0.1568614
362880.0000000    0.1540210
362920.0000000    0.1440808
362960.0000000    0.1265311
363000.0000000    0.1256067
363040.0000000    0.1482180
363080.0000000    0.1264449
363120.0000000    0.1425536
363160.0000000    0.1468618
363200.0000000    0.1530339
363240.0000000    0.1376061
363280.0000000    0.1364759
363320.0000000    0.1366318
363360.0000000    0.1461242
363400.0000000    0.1244477
363440.0000000    0.1225202
363480.0000000    0.1316219
363520.0000000    0.1516056
363560.0000000    0.1390628
363600.0000000    0.1298888
363640.0000000    0.1275476
363680.0000000    0.1264400
363720.0000000    0.1324382
363760.0000000    0.1357170
363800.0000000    0.1195370
363840.0000000    0.1152520
363880.0000000    0.1268846
363920.0000000    0.1220203
363960.0000000    0.1376565
364000.0000000    0.1235033
364040.0000000    0.1310841
364080.0000000    0.1454581
364120.0000000    0.1329833
364160.0000000    0.1205194
364200.0000000    0.1234986
364240.0000000    0.1257396
364280.0000000    0.1337812
364320.0000000    0.1276949
364360.0000000    0.1305667
364400.0000000    0.1304112
364440.0000000    0.1270624
364480.0000000    0.1399532
364520.0000000    0.1139089
364560.0000000    0.1183924
364600.0000000    0.1227438
364640.0000000    0.1142700
364680.0000000    0.1377735
364720.0000000    0.1106734
364760.0000000    0.1250812
364800.0000000    0.1331426
364840.0000000    0.1175496
364880.0000000    0.1299874
364920.0000000    0.1224614
364960.0000000    0.1198610
365000.0000000    0.1331373
365040.0000000    0.1245963
365080.0000000    0.1359445
365120.0000000    0.1174500
365160.0000000    0.1111206
365200.0000000    0.1140580
365240.0000000    0.1027374
365280.0000000    0.1161800
365320.0000000    0.1098901
365360.0000000    0.1139121
365400.0000000    0.1205731
365440.0000000    0.1367458
365480.0000000    0.1457848
365520.0000000    0.1359695
365560.0000000    0.1521875
365600.0000000    0.1467876
365640.0000000    0.1380019
365680.0000000    0.1424296
365720.0000000    0.1360025
365760.0000000    0.1354290
365800.0000000    0.1259090
365840.0000000    0.1320463
365880.0000000    0.1371958
365920.0000000    0.1385080
365960.0000000    0.1326186
366000.0000000    0.1373326
366040.0000000    0.1419565
366080.0000000    0.1389687
366120.0000000    0.1527047
366160.0000000    0.1502986
366200.0000000    0.1450948
366240.0000000    0.1554946
366280.0000000    0.1288208
366320.0000000    0.1361362
366360.0000000    0.1590343
366400.0000000    0.1458698
366440.0000000    0.1332782
366480.0000000    0.1501805
366520.0000000    0.1372172
366560.0000000    0.1310621
366600.0000000    0.1260802
366640.0000000    0.1414699
366680.0000000    0.1335135
366720.0000000    0.1286327
366760.0000000    0.1324941
366800.0000000    0.1282046
366840.0000000    0.1272789
366880.0000000    0.1291348
366920.0000000    0.1304996
366960.0000000    0.1299775
367000.0000000    0.1221240
367040.0000000    0.1119637
367080.0000000    0.1355994
367120.0000000    0.1200890
367160.0000000    0.1290270
367200.0000000    0.1316358
367240.0000000    0.1101220
367280.0000000    0.1289785
367320.0000000    0.1340202
367360.0000000    0.1441848
367400.0000000    0.1411280
367440.0000000    0.1513862
367480.0000000    0.1373186
367520.0000000    0.1436020
367560.0000000    0.1506130
367600.0000000    0.1402461
367640.0000000    0.1472426
367680.0000000    0.1337017
367720.0000000    0.1565685
367760.0000000    0.1518538
367800.0000000    0.1488752
367840.0000000    0.1332877
367880.0000000    0.1357229
367920.0000000    0.1397928
367960.0000000    0.1297208
368000.0000000    0.1391198
368040.0000000    0.1286900
368080.0000000    0.1447461
368120.0000000    0.1330157
368160.0000000    0.1443107
368200.0000000    0.1488883
368240.0000000    0.1326426
368280.0000000    0.1509905
368320.0000000    0.1396417
368360.0000000    0.1473024
368400.0000000    0.1495364
368440.0000000    0.1409706
368480.0000000    0.1535532
368520.0000000    0.1276381
368560.0000000    0.1433164
368600.0000000    0.1537525
368640.0000000    0.1473783
368680.0000000    0.1395954
368720.0000000    0.1413883
368760.0000000    0.1405382
368800.0000000    0.1638527
368840.0000000    0.1566423
368880.0000000    0.1586862
368920.0000000    0.1651076
368960.0000000    0.1552233
369000.0000000    0.1462102
369040.0000000    0.1441450
369080.0000000    0.1452855
369120.0000000    0.1535926
369160.0000000    0.1483386
369200.0000000    0.1582671
369240.0000000    0.1395502
369280.0000000    0.1366051
369320.0000000    0.1367068
369360.0000000    0.1253932
369400.0000000    0.1357587
369440.0000000    0.1320094
369480.0000000    0.1444965
369520.0000000    0.1463913
369560.0000000    0.1542642
369600.0000000    0.1556323
369640.0000000    0.1410480
369680.0000000    0.1425855
369720.0000000    0.1495085
369760.0000000    0.1441420
369800.0000000    0.1493731
369840.0000000    0.1526021
369880.0000000    0.1543928
369920.0000000    0.1537398
369960.0000000    0.1383372
370000.0000000    0.1317308
370040.0000000    0.1299572
370080.0000000    0.1441955
370120.0000000    0.1497846
370160.0000000    0.1491500
370200.0000000    0.1416964
370240.0000000    0.1355278
370280.0000000    0.1493843
370320.0000000    0.1373809
370360.0000000    0.1408685
370400.0000000    0.1286723
370440.0000000    0.1311930
370480.0000000    0.1358456
370520.0000000    0.1314129
370560.0000000    0.1236514
370600.0000000    0.1292701
370640.0000000    0.1303008
370680.0000000    0.1280837
370720.0000000    0.1205779
370760.0000000    0.1180350
370800.0000000    0.1325458
370840.0000000    0.1360505
370880.0000000    0.1466720
370920.0000000    0.1398040
370960.0000000    0.1413487
371000.0000000    0.1414104
371040.0000000    0.1404090
371080.0000000    0.1333849
371120.0000000    0.1370906
371160.0000000    0.1337472
371200.0000000    0.1408063
371240.0000000    0.1369672
371280.0000000    0.1489048
371320.0000000    0.1497462
371360.0000000    0.1513411
371400.0000000    0.1386702
371440.0000000    0.1391601
371480.0000000    0.1501104
371520.0000000    0.1444348
371560.0000000    0.1644066
371600.0000000    0.1587618
371640.0000000    0.1657351
371680.0000000    0.1655504
371720.0000000    0.1624396
371760.0000000    0.1802474
371800.0000000    0.1627578
371840.0000000    0.1667396
371880.0000000    0.1738190
371920.0000000    0.1533898
371960.0000000    0.1676088
372000.0000000    0.1741408
372040.0000000    0.1597863
372080.0000000    0.1640920
372120.0000000    0.1617158
372160.0000000    0.1614443
372200.0000000    0.1661842
372240.0000000    0.1663868
372280.0000000    0.1576239
372320.0000000    0.1715254
372360.0000000    0.1507986
372400.0000000    0.1697881
372440.0000000    0.1802323
372480.0000000    0.1684019
372520.0000000    0.1541706
372560.0000000    0.1546921
372600.0000000    0.1560482
372640.0000000    0.1580679
372680.0000000    0.1574683
372720.0000000    0.1552621
372760.0000000    0.1688783
372800.0000000    0.1684426
372840.0000000    0.1658559
372880.0000000    0.1683975
372920.0000000    0.1460129
372960.0000000    0.1688631
373000.0000000    0.1575285
373040.0000000    0.1607762
373080.0000000    0.1586465
373120.0000000    0.1646184
373160.0000000    0.1546840
373200.0000000    0.1795523
373240.0000000    0.1738737
373280.0000000    0.1655882
373320.0000000    0.1495355
373360.0000000    0.1782484
373400.0000000    0.1534934
373440.0000000    0.1612636
373480.0000000    0.1667240
373520.0000000    0.1558529
373560.0000000    0.1606059
373600.0000000    0.1693302
373640.0000000    0.1522409
373680.0000000    0.1545158
373720.0000000    0.1621882
373760.0000000    0.1670284
373800.0000000    0.1569010
373840.0000000    0.1470050
373880.0000000    0.1559788
373920.0000000    0.1604509
373960.0000000    0.1625544
374000.0000000    0.1546886
374040.0000000    0.1684234
374080.0000000    0.1668058
374120.0000000    0.1706757
374160.0000000    0.1641573
374200.0000000    0.1529640
374240.0000000    0.1469104
374280.0000000    0.1565319
374320.0000000    0.1708920
374360.0000000    0.1645619
374400.0000000    0.1456475
374440.0000000    0.1642416
374480.0000000    0.1596343
374520.0000000    0.1745328
374560.0000000    0.1641903
374600.0000000    0.1849122
374640.0000000    0.1752281
374680.0000000    0.1773746
374720.0000000    0.1778590
374760.0000000    0.1748823
374800.0000000    0.1617709
374840.0000000    0.1849018
374880.0000000    0.1879672
374920.0000000    0.1825591
374960.0000000    0.1733812
375000.0000000    0.1800428
375040.0000000    0.1747829
375080.0000000    0.1699751
375120.0000000    0.1715529
375160.0000000    0.1723858
375200.0000000    0.1735745
375240.0000000    0.1979386
375280.0000000    0.1683110
375320.0000000    0.1777484
375360.0000000    0.1676141
375400.0000000    0.1570959
375440.0000000    0.1641121
375480.0000000    0.1690802
375520.0000000    0.1647121
375560.0000000    0.1710414
375600.0000000    0.1583928
375640.0000000    0.1536597
375680.0000000    0.1643101
375720.0000000    0.1525632
375760.0000000    0.1595982
375800.0000000    0.1572345
375840.0000000    0.1778318
375880.0000000    0.1568498
375920.0000000    0.1742387
375960.0000000    0.1610512
376000.0000000    0.1571952
376040.0000000    0.1608670
376080.0000000    0.1663366
376120.0000000    0.1620097
376160.0000000    0.1559204
376200.0000000    0.1480469
376240.0000000    0.1497116
376280.0000000    0.1698065
376320.0000000    0.1659518
376360.0000000    0.1652085
376400.0000000    0.1540755
376440.0000000    0.1634988
376480.0000000    0.1602509
376520.0000000    0.1676293
376560.0000000    0.1500515
376600.0000000    0.1505499
376640.0000000    0.1375845
376680.0000000    0.1415234
376720.0000000    0.1654574
376760.0000000    0.1655132
376800.0000000    0.1783005
376840.0000000    0.1722790
376880.0000000    0.1573713
376920.0000000    0.1738300
376960.0000000    0.1670794
377000.0000000    0.1611105
377040.0000000    0.1634155
377080.0000000    0.1788794
377120.0000000    0.1540683
377160.0000000    0.1638447
377200.0000000    0.1659729
377240.0000000    0.1744061
377280.0000000    0.1693668
377320.0000000    0.1868556
377360.0000000    0.1758593
377400.0000000    0.1805784
377440.0000000    0.1700937
377480.0000000    0.1521782
377520.0000000    0.1648744
377560.0000000    0.1722031
377600.0000000    0.1683981
377640.0000000    0.1647699
377680.0000000    0.1718085
377720.0000000    0.1692803
377760.0000000    0.1828316
377800.0000000    0.1731502
377840.0000000    0.1756222
377880.0000000    0.1818387
377920.0000000    0.1721789
377960.0000000    0.1846797
378000.0000000    0.1779164
378040.0000000    0.1691530
378080.0000000    0.1787640
378120.0000000    0.1767403
378160.0000000    0.1651292
378200.0000000    0.1545646
378240.0000000    0.1596584
378280.0000000    0.1617303
378320.0000000    0.1553233
378360.0000000    0.1413115
378400.0000000    0.1594540
378440.0000000    0.1629159
378480.0000000    0.1631495
378520.0000000    0.1583262
378560.0000000    0.1716494
378600.0000000    0.1776704
378640.0000000    0.1658500
378680.0000000    0.1613605
378720.0000000    0.1712815
378760.0000000    0.1782547
378800.0000000    0.1710619
378840.0000000    0.1976862
378880.0000000    0.1791517
378920.0000000    0.1958414
378960.0000000    0.1904017
379000.0000000    0.1949393
379040.0000000    0.1763242
379080.0000000    0.1778555
379120.0000000    0.1819853
379160.0000000    0.1740961
379200.0000000    0.1722469
379240.0000000    0.1766690
379280.0000000    0.1670632
379320.0000000    0.1854538
379360.0000000    0.1683136
379400.0000000    0.1657245
379440.0000000    0.1905899
379480.0000000    0.1799040
379520.0000000    0.1615365
379560.0000000    0.1614507
379600.0000000    0.1656922
379640.0000000    0.1968290
379680.0000000    0.1782843
379720.0000000    0.1622361
379760.0000000    0.1889669
379800.0000000    0.1942051
379840.0000000    0.1813561
379880.0000000    0.1958280
379920.0000000    0.1908632
379960.0000000    0.1702128
380000.0000000    0.1798798
380040.0000000    0.1713553
380080.0000000    0.1705056
380120.0000000    0.1704455
380160.0000000    0.1888981
380200.0000000    0.1717515
380240.0000000    0.1711846
380280.0000000    0.1685659
380320.0000000    0.1821821
380360.0000000    0.1752994
380400.0000000    0.1637198
380440.0000000    0.1608438
380480.0000000    0.1753853
380520.0000000    0.1865672
380560.0000000    0.1702865
380600.0000000    0.1691719
380640.0000000    0.1848720
380680.0000000    0.1855148
380720.0000000    0.1639559
380760.0000000    0.1600299
380800.0000000    0.1621422
380840.0000000    0.1519460
380880.0000000    0.1651728
380920.0000000    0.1751459
380960.0000000    0.1907793
381000.0000000    0.1662475
381040.0000000    0.1780398
381080.0000000    0.1815119
381120.0000000    0.1691265
381160.0000000    0.1835413
381200.0000000    0.1830284
381240.0000000    0.1815402
381280.0000000    0.1577032
381320.0000000    0.1557405
381360.0000000    0.1567041
381400.0000000    0.1432875
381440.0000000    0.1550612
381480.0000000    0.1552799
381520.0000000    0.1505721
381560.0000000    0.1625943
381600.0000000    0.1717243
381640.0000000    0.1672664
381680.0000000    0.1702543
381720.0000000    0.1718432
381760.0000000    0.1415693
381800.0000000    0.1492208
381840.0000000    0.1691153
381880.0000000    0.1601055
381920.0000000    0.1429223
381960.0000000    0.1384930
382000.0000000    0.1481669
382040.0000000    0.1460247
382080.0000000    0.1464325
382120.0000000    0.1645958
382160.0000000    0.1575533
382200.0000000    0.1692845
382240.0000000    0.1553257
382280.0000000    0.1682518
382320.0000000    0.1676556
382360.0000000    0.1557084
382400.0000000    0.1641912
382440.0000000    0.1528904
382480.0000000    0.1645516
382520.0000000    0.1392614
382560.0000000    0.1540467
382600.0000000    0.1478438
382640.0000000    0.1641157
382680.0000000    0.1530241
382720.0000000    0.1506086
382760.0000000    0.1592753
382800.0000000    0.1683229
382840.0000000    0.1547891
382880.0000000    0.1687939
382920.0000000    0.1593305
382960.0000000    0.1519546
383000.0000000    0.1786038
383040.0000000    0.1674094
383080.0000000    0.1704345
383120.0000000    0.1655385
383160.0000000    0.1555796
383200.0000000    0.1739315
383240.0000000    0.1649876
383280.0000000    0.1602842
383320.0000000    0.1634495
383360.0000000    0.1651532
383400.0000000    0.1652407
383440.0000000    0.1688503
383480.0000000    0.1608848
383520.0000000    0.1694350
383560.0000000    0.1820315
383600.0000000    0.1820561
383640.0000000    0.1799044
383680.0000000    0.1778375
383720.0000000    0.1845316
383760.0000000    0.1697727
383800.0000000    0.1804846
383840.0000000    0.1859393
383880.0000000    0.1695711
383920.0000000    0.1678265
383960.0000000    0.1649109
384000.0000000    0.1648615
384040.0000000    0.1760074
384080.0000000    0.1806186
384120.0000000    0.1816713
384160.0000000    0.1883006
384200.0000000    0.1673205
384240.0000000    0.1612175
384280.0000000    0.1659461
384320.0000000    0.1663173
384360.0000000    0.1789421
384400.0000000    0.1556186
384440.0000000    0.1791537
384480.0000000    0.1648935
384520.0000000    0.1608891
384560.0000000    0.1675996
384600.0000000    0.1645684
384640.0000000    0.1714107
384680.0000000    0.1651065
384720.0000000    0.1844860
384760.0000000    0.1827917
384800.0000000    0.1726619
384840.0000000    0.1709401
384880.0000000    0.1592245
384920.0000000    0.1573809
384960.0000000    0.1645223
385000.0000000    0.1714447
385040.0000000    0.1689469
385080.0000000    0.1846114
385120.0000000    0.1665557
385160.0000000    0.1606475
385200.0000000    0.1559097
385240.0000000    0.1622439
385280.0000000    0.1657076
385320.0000000    0.1601343
385360.0000000    0.1638553
385400.0000000    0.1783707
385440.0000000    0.1714129
385480.0000000    0.1724551
385520.0000000    0.1647663
385560.0000000    0.1766387
385600.0000000    0.1674002
385640.0000000    0.1458545
385680.0000000    0.1681958
385720.0000000    0.1580767
385760.0000000    0.1553074
385800.0000000    0.1604622
385840.0000000    0.1610605
385880.0000000    0.1649384
385920.0000000    0.1750827
385960.0000000    0.1733868
386000.0000000    0.1794397
386040.0000000    0.1723873
386080.0000000    0.1684200
386120.0000000    0.1502914
386160.0000000    0.1451123
386200.0000000    0.1760547
386240.0000000    0.1700716
386280.0000000    0.1600007
386320.0000000    0.1621281
386360.0000000    0.1828426
386400.0000000    0.1756639
386440.0000000    0.1720988
386480.0000000    0.1692608
386520.0000000    0.1636099
386560.0000000    0.1780151
386600.0000000    0.1688260
386640.0000000    0.1975982
386680.0000000    0.1963868
386720.0000000    0.1800583
386760.0000000    0.1708632
386800.0000000    0.1668541
386840.0000000    0.1818136
386880.0000000    0.1771001
386920.0000000    0.1868949
386960.0000000    0.1881986
387000.0000000    0.1842274
387040.0000000    0.1762561
387080.0000000    0.1886759
387120.0000000    0.1797518
387160.0000000    0.1762155
387200.0000000    0.1910407
387240.0000000    0.1739921
387280.0000000    0.1877513
387320.0000000    0.1830810
387360.0000000    0.1778058
387400.0000000    0.1648743
387440.0000000    0.1628006
387480.0000000    0.1943911
387520.0000000    0.1843281
387560.0000000    0.1757875
387600.0000000    0.1769393
387640.0000000    0.1788472
387680.0000000    0.1906859
387720.0000000    0.1812555
387760.0000000    0.1617159
387800.0000000    0.1764293
387840.0000000    0.1673911
387880.0000000    0.1755004
387920.0000000    0.1802394
387960.0000000    0.1765801
388000.0000000    0.1848854
388040.0000000    0.1893607
388080.0000000    0.1661836
388120.0000000    0.1925708
388160.0000000    0.1808448
388200.0000000    0.1556564
388240.0000000    0.1621613
388280.0000000    0.1572208
388320.0000000    0.1742000
388360.0000000    0.1658863
388400.0000000    0.1694375
388440.0000000    0.1582537
388480.0000000    0.1586507
388520.0000000    0.1802996
388560.0000000    0.1848889
388600.0000000    0.1679274
388640.0000000    0.1854226
388680.0000000    0.1943553
388720.0000000    0.2049125
388760.0000000    0.1763801
388800.0000000    0.1923549
388840.0000000    0.1779802
388880.0000000    0.1681890
388920.0000000    0.1645007
388960.0000000    0.1751319
389000.0000000    0.1788993
389040.0000000    0.1871243
389080.0000000    0.1780181
389120.0000000    0.1853993
389160.0000000    0.1805397
389200.0000000    0.1492495
389240.0000000    0.1597909
389280.0000000    0.1708280
389320.0000000    0.1592461
389360.0000000    0.1625498
389400.0000000    0.1663562
389440.0000000    0.1607866
389480.0000000    0.1720097
389520.0000000    0.1645387
389560.0000000    0.1656503
389600.0000000    0.1783826
389640.0000000    0.1701602
389680.0000000    0.1907630
389720.0000000    0.1668093
389760.0000000    0.1761687
389800.0000000    0.1570325
389840.0000000    0.1784589
389880.0000000    0.1821451
389920.0000000    0.1713487
389960.0000000    0.1653175
390000.0000000    0.1636238
390040.0000000    0.1831708
390080.0000000    0.1595580
390120.0000000    0.1779264
390160.0000000    0.1755323
390200.0000000    0.1878083
390240.0000000    0.1848748
390280.0000000    0.1678224
390320.0000000    0.1672488
390360.0000000    0.1652145
390400.0000000    0.1788856
390440.0000000    0.1921080
390480.0000000    0.1775321
390520.0000000    0.1644457
390560.0000000    0.1774749
390600.0000000    0.1606701
390640.0000000    0.1721485
390680.0000000    0.1697634
390720.0000000    0.1803275
390760.0000000    0.1929552
390800.0000000    0.1875587
390840.0000000    0.1843731
390880.0000000    0.1820549
390920.0000000    0.1971378
390960.0000000    0.1908498
391000.0000000    0.1897888
391040.0000000    0.1769709
391080.0000000    0.1634305
391120.0000000    0.1855668
391160.0000000    0.1825855
391200.0000000    0.1767847
391240.0000000    0.1705713
391280.0000000    0.1972640
391320.0000000    0.1831892
391360.0000000    0.1964882
391400.0000000    0.1878517
391440.0000000    0.1677532
391480.0000000    0.1668997
391520.0000000    0.1676093
391560.0000000    0.1684218
391600.0000000    0.1933557
391640.0000000    0.1702007
391680.0000000    0.1727357
391720.0000000    0.1855552
391760.0000000    0.1844768
391800.0000000    0.1732911
391840.0000000    0.1822481
391880.0000000    0.1692185
391920.0000000    0.1795256
391960.0000000    0.1844434
392000.0000000    0.1775999
392040.0000000    0.1576327
392080.0000000    0.1726453
392120.0000000    0.1771515
392160.0000000    0.1664653
392200.0000000    0.1711127
392240.0000000    0.1644165
392280.0000000    0.1634438
392320.0000000    0.1707058
392360.0000000    0.1515007
392400.0000000    0.1588131
392440.0000000    0.1611395
392480.0000000    0.1667428
392520.0000000    0.1506454
392560.0000000    0.1540305
392600.0000000    0.1627319
392640.0000000    0.1522968
392680.0000000    0.1572539
392720.0000000    0.1608019
392760.0000000    0.1625925
392800.0000000    0.1800894
392840.0000000    0.1605181
392880.0000000    0.1641438
392920.0000000    0.1660209
392960.0000000    0.1653931
393000.0000000    0.1713478
393040.0000000    0.1665626
393080.0000000    0.1722729
393120.0000000    0.1763602
393160.0000000    0.1788197
393200.0000000    0.1640788
393240.0000000    0.1667326
393280.0000000    0.1685425
393320.0000000    0.1728435
393360.0000000    0.1827730
393400.0000000    0.1729550
393440.0000000    0.1918198
393480.0000000    0.1870767
393520.0000000    0.1614392
393560.0000000    0.1701157
393600.0000000    0.1693157
393640.0000000    0.1621653
393680.0000000    0.1621499
393720.0000000    0.1583526
393760.0000000    0.1763951
393800.0000000    0.1809803
393840.0000000    0.1684733
393880.0000000    0.1618601
393920.0000000    0.1824332
393960.0000000    0.1779033
394000.0000000    0.1718983
394040.0000000    0.1710508
394080.0000000    0.1833954
394120.0000000    0.1620689
394160.0000000    0.1752039
394200.0000000    0.1666439
394240.0000000    0.1799741
394280.0000000    0.1632158
394320.0000000    0.1666777
394360.0000000    0.1732186
394400.0000000    0.1680287
394440.0000000    0.1713145
394480.0000000    0.1620700
394520.0000000    0.1634815
394560.0000000    0.1647678
394600.0000000    0.1738933
394640.0000000    0.1782216
394680.0000000    0.1728051
394720.0000000    0.1788749
394760.0000000    0.1867112
394800.0000000    0.1899968
394840.0000000    0.1736181
394880.0000000    0.1716314
394920.0000000    0.1647300
394960.0000000    0.1705528
395000.0000000    0.1887340
395040.0000000    0.1662012
395080.0000000    0.1747311
395120.0000000    0.1858732
395160.0000000    0.1722592
395200.0000000    0.1654910
395240.0000000    0.1668011
395280.0000000    0.1836743
395320.0000000    0.1879629
395360.0000000    0.1772195
395400.0000000    0.1595413
395440.0000000    0.1719789
395480.0000000    0.1714969
395520.0000000    0.1688325
395560.0000000    0.1604991
395600.0000000    0.1678465
395640.0000000    0.1648599
395680.0000000    0.1802706
395720.0000000    0.1782243
395760.0000000    0.1802900
395800.0000000    0.1724964
395840.0000000    0.1631420
395880.0000000    0.1765925
395920.0000000    0.1664892
395960.0000000    0.1621612
396000.0000000    0.1635973
396040.0000000    0.1702316
396080.0000000    0.1648553
396120.0000000    0.1641899
396160.0000000    0.1779987
396200.0000000    0.1680393
396240.0000000    0.1710403
396280.0000000    0.1727951
396320.0000000    0.1845561
396360.0000000    0.1741224
396400.0000000    0.1814080
396440.0000000    0.1561395
396480.0000000    0.1607919
396520.0000000    0.1750882
396560.0000000    0.1899743
396600.0000000    0.1836153
396640.0000000    0.1773837
396680.0000000    0.1687091
396720.0000000    0.1778006
396760.0000000    0.1624355
396800.0000000    0.1784647
396840.0000000    0.1721353
396880.0000000    0.1732710
396920.0000000    0.1663996
396960.0000000    0.1682367
397000.0000000    0.1691608
397040.0000000    0.1755802
397080.0000000    0.1764635
397120.0000000    0.1596584
397160.0000000    0.1632397
397200.0000000    0.1763718
397240.0000000    0.1680061
397280.0000000    0.1477987
397320.0000000    0.1632321
397360.0000000    0.1508909
397400.0000000    0.1748219
397440.0000000    0.1899225
397480.0000000    0.1601989
397520.0000000    0.1453336
397560.0000000    0.1536191
397600.0000000    0.1564483
397640.0000000    0.1547963
397680.0000000    0.1713131
397720.0000000    0.1711910
397760.0000000    0.1521691
397800.0000000    0.1732033
397840.0000000    0.1706188
397880.0000000    0.1757495
397920.0000000    0.1540998
397960.0000000    0.1667791
398000.0000000    0.1714571
398040.0000000    0.1465765
398080.0000000    0.1537803
398120.0000000    0.1671417
398160.0000000    0.1636921
398200.0000000    0.1615676
398240.0000000    0.1606122
398280.0000000    0.1607434
398320.0000000    0.1718095
398360.0000000    0.1828319
398400.0000000    0.1799032
398440.0000000    0.1506293
398480.0000000    0.1733165
398520.0000000    0.1719637
398560.0000000    0.1767925
398600.0000000    0.1815193
398640.0000000    0.1740338
398680.0000000    0.1671309
398720.0000000    0.1665414
398760.0000000    0.1862190
398800.0000000    0.1810768
398840.0000000    0.1735664
398880.0000000    0.1745887
398920.0000000    0.1723649
398960.0000000    0.1666253
399000.0000000    0.1616402
399040.0000000    0.1367730
399080.0000000    0.1576518
399120.0000000    0.1439261
399160.0000000    0.1560981
399200.0000000    0.1473710
399240.0000000    0.1606015
399280.0000000    0.1537647
399320.0000000    0.1625018
399360.0000000    0.1608188
399400.0000000    0.1705228
399440.0000000    0.1819196
399480.0000000    0.1892262
399520.0000000    0.1802499
399560.0000000    0.1922836
399600.0000000    0.1913328
399640.0000000    0.1911143
399680.0000000    0.1927983
399720.0000000    0.1847890
399760.0000000    0.1950615
399800.0000000    0.2165103
399840.0000000    0.2066827
399880.0000000    0.1914137
399920.0000000    0.2011601
399960.0000000    0.1822041
400000.0000000    0.1641136
400040.0000000    0.1907014
400080.0000000    0.1879816
400120.0000000    0.1724744
400160.0000000    0.1840273
400200.0000000    0.1743963
400240.0000000    0.1806466
400280.0000000    0.1900807
400320.0000000    0.1957827
400360.0000000    0.2007766
400400.0000000    0.1936845
400440.0000000    0.1993675
400480.0000000    0.1942597
400520.0000000    0.2020462
400560.0000000    0.2152183
400600.0000000    0.2048287
400640.0000000    0.2037549
400680.0000000    0.2003424
400720.0000000    0.2036404
400760.0000000    0.1900871
400800.0000000    0.2016786
400840.0000000    0.2109256
400880.0000000    0.2300483
400920.0000000    0.2233852
400960.0000000    0.2227117
401000.0000000    0.2068501
401040.0000000    0.2145209
401080.0000000    0.2313339
401120.0000000    0.2153206
401160.0000000    0.2072477
401200.0000000    0.2184958
401240.0000000    0.2253876
401280.0000000    0.2374492
401320.0000000    0.2316931
401360.0000000    0.2185626
401400.0000000    0.2040258
401440.0000000    0.2149351
401480.0000000    0.2197233
401520.0000000    0.2092383
401560.0000000    0.2072012
401600.0000000    0.2188365
401640.0000000    0.2324438
401680.0000000    0.2323314
401720.0000000    0.2222401
401760.0000000    0.2246227
401800.0000000    0.2348992
401840.0000000    0.2174157
401880.0000000    0.2221126
401920.0000000    0.2171223
401960.0000000    0.2193832
402000.0000000    0.2341834
402040.0000000    0.2189750
402080.0000000    0.2227804
402120.0000000    0.2040571
402160.0000000    0.2215123
402200.0000000    0.2262120
402240.0000000    0.2253453
402280.0000000    0.2272366
402320.0000000    0.2313963
402360.0000000    0.2358730
402400.0000000    0.2160381
402440.0000000    0.2018119
402480.0000000    0.2110800
402520.0000000    0.2289084
402560.0000000    0.2098966
402600.0000000    0.2252452
402640.0000000    0.2305859
402680.0000000    0.2189250
402720.0000000    0.2198138
402760.0000000    0.2139832
402800.0000000    0.2117592
402840.0000000    0.2235920
402880.0000000    0.2503706
402920.0000000    0.2279936
402960.0000000    0.2271493
403000.0000000    0.2232990
403040.0000000    0.2184519
403080.0000000    0.2359909
403120.0000000    0.2187162
403160.0000000    0.2264828
403200.0000000    0.2325366
403240.0000000    0.2152562
403280.0000000    0.2200337
403320.0000000    0.2261650
403360.0000000    0.2237001
403400.0000000    0.2128450
403440.0000000    0.2085564
403480.0000000    0.2128130
403520.0000000    0.2263870
403560.0000000    0.2254774
403600.0000000    0.2183575
403640.0000000    0.2134170
403680.0000000    0.2118484
403720.0000000    0.2218897
403760.0000000    0.2099715
403800.0000000    0.2056020
403840.0000000    0.2107155
403880.0000000    0.2025002
403920.0000000    0.1976711
403960.0000000    0.2062373
404000.0000000    0.2081263
404040.0000000    0.1953341
404080.0000000    0.2046996
404120.0000000    0.2002567
404160.0000000    0.1999957
404200.0000000    0.1920126
404240.0000000    0.1907393
404280.0000000    0.2142584
404320.0000000    0.1942439
404360.0000000    0.2026545
404400.0000000    0.2011190
404440.0000000    0.1973908
404480.0000000    0.2092603
404520.0000000    0.1943435
404560.0000000    0.2044137
404600.0000000    0.1952239
404640.0000000    0.2009418
404680.0000000    0.2065856
404720.0000000    0.2060603
404760.0000000    0.2071676
404800.0000000    0.2003241
404840.0000000    0.1939666
404880.0000000    0.1986078
404920.0000000    0.1941284
404960.0000000    0.1938646
405000.0000000    0.2131651
405040.0000000    0.1958971
405080.0000000    0.2012906
405120.0000000    0.2102921
405160.0000000    0.1862826
405200.0000000    0.2007384
405240.0000000    0.2012797
405280.0000000    0.2015488
405320.0000000    0.2117935
405360.0000000    0.1897997
405400.0000000    0.1948175
405440.0000000    0.2074771
405480.0000000    0.2124861
405520.0000000    0.2161575
405560.0000000    0.1985435
405600.0000000    0.2099936
405640.0000000    0.2147657
405680.0000000    0.2032487
405720.0000000    0.2134392
405760.0000000    0.2008936
405800.0000000    0.1993199
405840.0000000    0.2082262
405880.0000000    0.2046023
405920.0000000    0.2116682
405960.0000000    0.2138384
406000.0000000    0.2250394
406040.0000000    0.2157422
406080.0000000    0.2195788
406120.0000000    0.2203478
406160.0000000    0.2105311
406200.0000000    0.2022316
406240.0000000    0.2118479
406280.0000000    0.1953084
406320.0000000    0.2254524
406360.0000000    0.2317705
406400.0000000    0.2200366
406440.0000000    0.2246929
406480.0000000    0.2145146
406520.0000000    0.2161130
406560.0000000    0.2300466
406600.0000000    0.2220210
406640.0000000    0.2299613
406680.0000000    0.2291353
406720.0000000    0.2278955
406760.0000000    0.2229727
406800.0000000    0.2352615
406840.0000000    0.2293426
406880.0000000    0.2291568
406920.0000000    0.2295959
406960.0000000    0.2208048
407000.0000000    0.2227854
407040.0000000    0.2184623
407080.0000000    0.2020237
407120.0000000    0.2113887
407160.0000000    0.1990442
407200.0000000    0.1999268
407240.0000000    0.2034660
407280.0000000    0.2220310
407320.0000000    0.2117849
407360.0000000    0.2214240
407400.0000000    0.2012134
407440.0000000    0.2157915
407480.0000000    0.2170161
407520.0000000    0.2172215
407560.0000000    0.1993021
407600.0000000    0.2145782
407640.0000000    0.2182210
407680.0000000    0.2141760
407720.0000000    0.1969573
407760.0000000    0.2162425
407800.0000000    0.2248309
407840.0000000    0.2147174
407880.0000000    0.2128821
407920.0000000    0.2026040
407960.0000000    0.2142278
408000.0000000    0.2244825
408040.0000000    0.2342312
408080.0000000    0.2194181
408120.0000000    0.2105509
408160.0000000    0.2157307
408200.0000000    0.2118876
408240.0000000    0.2270560
408280.0000000    0.2210061
408320.0000000    0.2422018
408360.0000000    0.2404429
408400.0000000    0.2311521
408440.0000000    0.2445817
408480.0000000    0.2329719
408520.0000000    0.2258410
408560.0000000    0.2284782
408600.0000000    0.2206826
408640.0000000    0.2145861
408680.0000000    0.2112561
408720.0000000    0.2172695
408760.0000000    0.2291250
408800.0000000    0.2250852
408840.0000000    0.2210095
408880.0000000    0.2241534
408920.0000000    0.2269549
408960.0000000    0.2191185
409000.0000000    0.2162790
409040.0000000    0.2266267
409080.0000000    0.2249881
409120.0000000    0.2231310
409160.0000000    0.2303804
409200.0000000    0.2090224
409240.0000000    0.2212895
409280.0000000    0.2153001
409320.0000000    0.2353103
409360.0000000    0.2480215
409400.0000000    0.2346262
409440.0000000    0.2374432
409480.0000000    0.2278078
409520.0000000    0.2303160
409560.0000000    0.2064468
409600.0000000    0.2264786
409640.0000000    0.1954624
409680.0000000    0.2031114
409720.0000000    0.2189487
409760.0000000    0.2315453
409800.0000000    0.2259884
409840.0000000    0.2098433
409880.0000000    0.2116940
409920.0000000    0.2180511
409960.0000000    0.2241085
410000.0000000    0.2188050
410040.0000000    0.2229064
410080.0000000    0.2197030
410120.0000000    0.2333211
410160.0000000    0.2287309
410200.0000000    0.2156604
410240.0000000    0.2273470
410280.0000000    0.2343158
410320.0000000    0.2256883
410360.0000000    0.2211341
410400.0000000    0.2363674
410440.0000000    0.2195678
410480.0000000    0.2300115
410520.0000000    0.2241926
410560.0000000    0.2240732
410600.0000000    0.2222922
410640.0000000    0.2239353
410680.0000000    0.2404274
410720.0000000    0.2234670
410760.0000000    0.2115309
410800.0000000    0.1951032
410840.0000000    0.2148885
410880.0000000    0.2305766
410920.0000000    0.2331582
410960.0000000    0.2253407
411000.0000000    0.2146006
411040.0000000    0.2200853
411080.0000000    0.2375104
411120.0000000    0.2244703
411160.0000000    0.2335846
411200.0000000    0.2333570
411240.0000000    0.2381440
411280.0000000    0.2266031
411320.0000000    0.2135233
411360.0000000    0.2159396
411400.0000000    0.2203149
411440.0000000    0.2196508
411480.0000000    0.2248958
411520.0000000    0.2187655
411560.0000000    0.2368932
411600.0000000    0.2219335
411640.0000000    0.2161921
411680.0000000    0.2153548
411720.0000000    0.2280544
411760.0000000    0.2328800
411800.0000000    0.2178222
411840.0000000    0.2239226
411880.0000000    0.2259667
411920.0000000    0.2257725
411960.0000000    0.2222237
412000.0000000    0.2189791
412040.0000000    0.2217232
412080.0000000    0.2156095
412120.0000000    0.2358650
412160.0000000    0.2299152
412200.0000000    0.2480575
412240.0000000    0.2448642
412280.0000000    0.2268451
412320.0000000    0.2221882
412360.0000000    0.2134429
412400.0000000    0.2312908
412440.0000000    0.2291088
412480.0000000    0.2234352
412520.0000000    0.2166810
412560.0000000    0.2341441
412600.0000000    0.2015990
412640.0000000    0.1991279
412680.0000000    0.2005126
412720.0000000    0.2031965
412760.0000000    0.2199367
412800.0000000    0.2232519
412840.0000000    0.1965871
412880.0000000    0.1893719
412920.0000000    0.2153529
412960.0000000    0.2029037
413000.0000000    0.2175824
413040.0000000    0.2257731
413080.0000000    0.2075202
413120.0000000    0.1979168
413160.0000000    0.1954166
413200.0000000    0.1997855
413240.0000000    0.2052389
413280.0000000    0.2117925
413320.0000000    0.2187501
413360.0000000    0.2027415
413400.0000000    0.1991116
413440.0000000    0.1961619
413480.0000000    0.1978590
413520.0000000    0.2136142
413560.0000000    0.2092611
413600.0000000    0.1963261
413640.0000000    0.1979280
413680.0000000    0.1961067
413720.0000000    0.1834082
413760.0000000    0.1781332
413800.0000000    0.1869147
413840.0000000    0.2042926
413880.0000000    0.1864025
413920.0000000    0.1828746
413960.0000000    0.1723786
414000.0000000    0.1837481
414040.0000000    0.1728515
414080.0000000    0.1763358
414120.0000000    0.1913541
414160.0000000    0.1661562
414200.0000000    0.1706227
414240.0000000    0.1824896
414280.0000000    0.1710523
414320.0000000    0.1975004
414360.0000000    0.2095958
414400.0000000    0.2067243
414440.0000000    0.2170878
414480.0000000    0.2103090
414520.0000000    0.2073589
414560.0000000    0.1968328
414600.0000000    0.2129091
414640.0000000    0.2066407
414680.0000000    0.2118441
414720.0000000    0.2244394
414760.0000000    0.2195011
414800.0000000    0.2175594
414840.0000000    0.2191492
414880.0000000    0.2168127
414920.0000000    0.1968387
414960.0000000    0.2086230
415000.0000000    0.2240042
415040.0000000    0.2232832
415080.0000000    0.2034410
415120.0000000    0.2139322
415160.0000000    0.1925280
415200.0000000    0.1950476
415240.0000000    0.2046168
415280.0000000    0.2107934
415320.0000000    0.2053153
415360.0000000    0.1996197
415400.0000000    0.2139099
415440.0000000    0.2117074
415480.0000000    0.2307992
415520.0000000    0.2097922
415560.0000000    0.2113745
415600.0000000    0.2056314
415640.0000000    0.2241770
415680.0000000    0.2175154
415720.0000000    0.2311168
415760.0000000    0.2132685
415800.0000000    0.2044494
415840.0000000    0.1866091
415880.0000000    0.2175875
415920.0000000    0.2007164
415960.0000000    0.1979116
416000.0000000    0.1984082
416040.0000000    0.2026734
416080.0000000    0.2179532
416120.0000000    0.2112367
416160.0000000    0.2242243
416200.0000000    0.2044114
416240.0000000    0.1915471
416280.0000000    0.1989595
416320.0000000    0.2259148
416360.0000000    0.2006602
416400.0000000    0.2158301
416440.0000000    0.2421282
416480.0000000    0.2358495
416520.0000000    0.2199160
416560.0000000    0.2087562
416600.0000000    0.2350754
416640.0000000    0.2369962
416680.0000000    0.2374649
416720.0000000    0.2436498
416760.0000000    0.2324990
416800.0000000    0.2426540
416840.0000000    0.2339434
416880.0000000    0.2288674
416920.0000000    0.2427171
416960.0000000    0.2471001
417000.0000000    0.2349019
417040.0000000    0.2372233
417080.0000000    0.2269133
417120.0000000    0.2365058
417160.0000000    0.2502577
417200.0000000    0.2607146
417240.0000000    0.2693811
417280.0000000    0.2543221
417320.0000000    0.2669121
417360.0000000    0.2571930
417400.0000000    0.2668018
417440.0000000    0.2466364
417480.0000000    0.2657019
417520.0000000    0.2644911
417560.0000000    0.2535422
417600.0000000    0.2411015
417640.0000000    0.2448485
417680.0000000    0.2430156
417720.0000000    0.2474861
417760.0000000    0.2467157
417800.0000000    0.2456538
417840.0000000    0.2568640
417880.0000000    0.2355779
417920.0000000    0.2476323
417960.0000000    0.2155701
418000.0000000    0.2442088
418040.0000000    0.2590536
418080.0000000    0.2555318
418120.0000000    0.2314085
418160.0000000    0.2482805
418200.0000000    0.2289979
418240.0000000    0.2340417
418280.0000000    0.2520439
418320.0000000    0.2291697
418360.0000000    0.2492668
418400.0000000    0.2440526
418440.0000000    0.2374482
418480.0000000    0.2222344
418520.0000000    0.2391499
418560.0000000    0.2459343
418600.0000000    0.2575796
418640.0000000    0.2640915
418680.0000000    0.2709226
418720.0000000    0.2410254
418760.0000000    0.2445645
418800.0000000    0.2602924
418840.0000000    0.2451265
418880.0000000    0.2619292
418920.0000000    0.2506930
418960.0000000    0.2247183
419000.0000000    0.2249872
419040.0000000    0.2383108
419080.0000000    0.2145991
419120.0000000    0.2120143
419160.0000000    0.2258884
419200.0000000    0.2446493
419240.0000000    0.2447208
419280.0000000    0.2303068
419320.0000000    0.2553101
419360.0000000    0.2606539
419400.0000000    0.2542305
419440.0000000    0.2413920
419480.0000000    0.2401825
419520.0000000    0.2334592
419560.0000000    0.2274805
419600.0000000    0.2466309
419640.0000000    0.2385147
419680.0000000    0.2296895
419720.0000000    0.2391043
419760.0000000    0.2366375
419800.0000000    0.2630466
419840.0000000    0.2511172
419880.0000000    0.2568302
419920.0000000    0.2427530
419960.0000000    0.2307873
420000.0000000    0.2408041
420040.0000000    0.2232402
420080.0000000    0.2249128
420120.0000000    0.2241652
420160.0000000    0.2375278
420200.0000000    0.2295927
420240.0000000    0.2325467
420280.0000000    0.2284771
420320.0000000    0.2258755
420360.0000000    0.2254339
420400.0000000    0.2393326
420440.0000000    0.2459113
420480.0000000    0.2336560
420520.0000000    0.2204081
420560.0000000    0.2145117
420600.0000000    0.2434875
420640.0000000    0.2518793
420680.0000000    0.2354325
420720.0000000    0.2524096
420760.0000000    0.2482508
420800.0000000    0.2406992
420840.0000000    0.2439289
420880.0000000    0.2589823
420920.0000000    0.2395383
420960.0000000    0.2413374
421000.0000000    0.2285791
421040.0000000    0.2455806
421080.0000000    0.2175857
421120.0000000    0.2429330
421160.0000000    0.2346116
421200.0000000    0.2331053
421240.0000000    0.2487610
421280.0000000    0.2280870
421320.0000000    0.2497661
421360.0000000    0.2361613
421400.0000000    0.2289782
421440.0000000    0.2343223
421480.0000000    0.2441707
421520.0000000    0.2316311
421560.0000000    0.2528937
421600.0000000    0.2505531
421640.0000000    0.2521559
421680.0000000    0.2643392
421720.0000000    0.2392523
421760.0000000    0.2443495
421800.0000000    0.2318124
421840.0000000    0.2462122
421880.0000000    0.2374927
421920.0000000    0.2424183
421960.0000000    0.2383899
422000.0000000    0.2307130
422040.0000000    0.2398235
422080.0000000    0.2320282
422120.0000000    0.2186979
422160.0000000    0.2119325
422200.0000000    0.2188637
422240.0000000    0.2191731
422280.0000000    0.2339067
422320.0000000    0.2315974
422360.0000000    0.2220921
422400.0000000    0.2164056
422440.0000000    0.2293508
422480.0000000    0.2227023
422520.0000000    0.2385083
422560.0000000    0.2276749
422600.0000000    0.2318630
422640.0000000    0.2248099
422680.0000000    0.2142292
422720.0000000    0.2119947
422760.0000000    0.1962837
422800.0000000    0.2178037
422840.0000000    0.1939602
422880.0000000    0.1910626
422920.0000000    0.2047586
422960.0000000    0.2044384
423000.0000000    0.2028701
423040.0000000    0.2037674
423080.0000000    0.2048844
423120.0000000    0.1860932
423160.0000000    0.1839840
423200.0000000    0.1988647
423240.0000000    0.1883463
423280.0000000    0.2005412
423320.0000000    0.2016335
423360.0000000    0.1962789
423400.0000000    0.1970503
423440.0000000    0.1853419
423480.0000000    0.2068303
423520.0000000    0.2119266
423560.0000000    0.1851083
423600.0000000    0.1896911
423640.0000000    0.1970128
423680.0000000    0.1919758
423720.0000000    0.2076194
423760.0000000    0.2131838
423800.0000000    0.2078177
423840.0000000    0.2174300
423880.0000000    0.2109995
423920.0000000    0.2131749
423960.0000000    0.2171846
424000.0000000    0.2067131
424040.0000000    0.2182103
424080.0000000    0.2161451
424120.0000000    0.2140085
424160.0000000    0.1962727
424200.0000000    0.1990196
424240.0000000    0.2141900
424280.0000000    0.2013422
424320.0000000    0.2189316
424360.0000000    0.1997095
424400.0000000    0.1911080
424440.0000000    0.1864945
424480.0000000    0.2002126
424520.0000000    0.2056218
424560.0000000    0.2342666
424600.0000000    0.2235071
424640.0000000    0.1964682
424680.0000000    0.2012942
424720.0000000    0.2123577
424760.0000000    0.1951027
424800.0000000    0.1975792
424840.0000000    0.1939845
424880.0000000    0.2040476
424920.0000000    0.2112404
424960.0000000    0.1837212
425000.0000000    0.2057755
425040.0000000    0.2008404
425080.0000000    0.1927151
425120.0000000    0.2004117
425160.0000000    0.1987244
425200.0000000    0.2017683
425240.0000000    0.2053295
425280.0000000    0.1865526
425320.0000000    0.1828205
425360.0000000    0.1916457
425400.0000000    0.1769689
425440.0000000    0.1995244
425480.0000000    0.1911154
425520.0000000    0.1910684
425560.0000000    0.1770066
425600.0000000    0.1891672
425640.0000000    0.1960175
425680.0000000    0.1959468
425720.0000000    0.2124173
425760.0000000    0.1968036
425800.0000000    0.1967826
425840.0000000    0.1917162
425880.0000000    0.2096572
425920.0000000    0.2028443
425960.0000000    0.1742866
426000.0000000    0.1600706
426040.0000000    0.1857070
426080.0000000    0.1776450
426120.0000000    0.1712103
426160.0000000    0.1660061
426200.0000000    0.1732368
426240.0000000    0.1705206
426280.0000000    0.1788741
426320.0000000    0.1697219
426360.0000000    0.1791829
426400.0000000    0.1780185
426440.0000000    0.1669515
426480.0000000    0.1805406
426520.0000000    0.1745566
426560.0000000    0.1593790
426600.0000000    0.1647606
426640.0000000    0.1606942
426680.0000000    0.1695844
426720.0000000    0.1525684
426760.0000000    0.1736354
426800.0000000    0.1821202
426840.0000000    0.1721335
426880.0000000    0.1488816
426920.0000000    0.1554636
426960.0000000    0.1591104
427000.0000000    0.1636753
427040.0000000    0.1761560
427080.0000000    0.1731737
427120.0000000    0.1708957
427160.0000000    0.1739645
427200.0000000    0.1756933
427240.0000000    0.1913149
427280.0000000    0.1680943
427320.0000000    0.1790208
427360.0000000    0.1772250
427400.0000000    0.1834212
427440.0000000    0.1760918
427480.0000000    0.1702380
427520.0000000    0.1718173
427560.0000000    0.1780389
427600.0000000    0.1733604
427640.0000000    0.1633133
427680.0000000    0.1490747
427720.0000000    0.1650299
427760.0000000    0.1746433
427800.0000000    0.1803770
427840.0000000    0.1701962
427880.0000000    0.1579714
427920.0000000    0.1659226
427960.0000000    0.1741065
428000.0000000    0.1681633
428040.0000000    0.1606381
428080.0000000    0.1648398
428120.0000000    0.1742498
428160.0000000    0.1605220
428200.0000000    0.1650797
428240.0000000    0.1695307
428280.0000000    0.1782852
428320.0000000    0.1703322
428360.0000000    0.1577255
428400.0000000    0.1779700
428440.0000000    0.1851182
428480.0000000    0.1662408
428520.0000000    0.1669730
428560.0000000    0.1784771
428600.0000000    0.1620752
428640.0000000    0.1686964
428680.0000000    0.1602656
428720.0000000    0.1550374
428760.0000000    0.1418133
428800.0000000    0.1583621
428840.0000000    0.1531185
428880.0000000    0.1665172
428920.0000000    0.1693470
428960.0000000    0.1711930
429000.0000000    0.1704175
429040.0000000    0.1624695
429080.0000000    0.1658055
429120.0000000    0.1830436
429160.0000000    0.1668429
429200.0000000    0.1667502
429240.0000000    0.1521729
429280.0000000    0.1620118
429320.0000000    0.1644646
429360.0000000    0.1742869
429400.0000000    0.1692832
429440.0000000    0.1712479
429480.0000000    0.1824091
429520.0000000    0.1812577
429560.0000000    0.1701384
429600.0000000    0.1884181
429640.0000000    0.1861857
429680.0000000    0.1771502
429720.0000000    0.1747877
429760.0000000    0.1778578
429800.0000000    0.1807816
429840.0000000    0.1827954
429880.0000000    0.1780798
429920.0000000    0.1842928
429960.0000000    0.1706944
430000.0000000    0.1735376
430040.0000000    0.1717319
430080.0000000    0.1713131
430120.0000000    0.1683219
430160.0000000    0.1683805
430200.0000000    0.1845119
430240.0000000    0.1816331
430280.0000000    0.1740412
430320.0000000    0.1958100
430360.0000000    0.1882457
430400.0000000    0.1885173
430440.0000000    0.1654139
430480.0000000    0.1853717
430520.0000000    0.1815057
430560.0000000    0.1687962
430600.0000000    0.1733200
430640.0000000    0.1616421
430680.0000000    0.1783012
430720.0000000    0.1701870
430760.0000000    0.1826401
430800.0000000    0.1770663
430840.0000000    0.1774192
430880.0000000    0.1838253
430920.0000000    0.1764596
430960.0000000    0.1689042
431000.0000000    0.1641022
431040.0000000    0.1709499
431080.0000000    0.1611172
431120.0000000    0.1700485
431160.0000000    0.1801285
431200.0000000    0.1851500
431240.0000000    0.1739934
431280.0000000    0.1667758
431320.0000000    0.1802600
431360.0000000    0.1600423
431400.0000000    0.1611378
431440.0000000    0.1685971
431480.0000000    0.1874256
431520.0000000    0.1778858
431560.0000000    0.1925958
431600.0000000    0.1863006
431640.0000000    0.1915326
431680.0000000    0.1944299
431720.0000000    0.1829542
431760.0000000    0.1742984
431800.0000000    0.1662107
431840.0000000    0.1730101
431880.0000000    0.1605219
431920.0000000    0.1762447
431960.0000000    0.1965416
432000.0000000    0.1864337
432040.0000000    0.1712228
432080.0000000    0.1817413
432120.0000000    0.1745233
432160.0000000    0.1790250
432200.0000000    0.1580377
432240.0000000    0.1764550
432280.0000000    0.1658418
432320.0000000    0.1673392
432360.0000000    0.1717783
432400.0000000    0.1757414
432440.0000000    0.1758680
432480.0000000    0.1769681
432520.0000000    0.1745319
432560.0000000    0.1770958
432600.0000000    0.1627968
432640.0000000    0.1776640
432680.0000000    0.1712338
432720.0000000    0.1768070
432760.0000000    0.1782383
432800.0000000    0.1749886
432840.0000000    0.1803885
432880.0000000    0.1736088
432920.0000000    0.1788583
432960.0000000    0.1683814
433000.0000000    0.1753396
433040.0000000    0.1679296
433080.0000000    0.1598906
433120.0000000    0.1715058
433160.0000000    0.1726797
433200.0000000    0.1756823
433240.0000000    0.1623157
433280.0000000    0.1839484
433320.0000000    0.1738815
433360.0000000    0.1802041
433400.0000000    0.1681829
433440.0000000    0.1633043
433480.0000000    0.1700926
433520.0000000    0.1820738
433560.0000000    0.1875829
433600.0000000    0.1777040
433640.0000000    0.1824343
433680.0000000    0.1807708
433720.0000000    0.1810584
433760.0000000    0.1819631
433800.0000000    0.1819660
433840.0000000    0.1850167
433880.0000000    0.1820869
433920.0000000    0.1770754
433960.0000000    0.1761122
434000.0000000    0.1759213
434040.0000000    0.1925094
434080.0000000    0.1892182
434120.0000000    0.1707361
434160.0000000    0.1864433
434200.0000000    0.1703370
434240.0000000    0.1783925
434280.0000000    0.1884450
434320.0000000    0.1750756
434360.0000000    0.1841113
434400.0000000    0.1839419
434440.0000000    0.1764655
434480.0000000    0.1773015
434520.0000000    0.1862489
434560.0000000    0.1707603
434600.0000000    0.1798324
434640.0000000    0.1985089
434680.0000000    0.1821841
434720.0000000    0.1753626
434760.0000000    0.1706304
434800.0000000    0.1779585
434840.0000000    0.1568811
434880.0000000    0.1673842
434920.0000000    0.1681353
434960.0000000    0.1721292
435000.0000000    0.1667324
435040.0000000    0.1764742
435080.0000000    0.1805067
435120.0000000    0.1795325
435160.0000000    0.1821637
435200.0000000    0.1702773
435240.0000000    0.1713144
435280.0000000    0.1886223
435320.0000000    0.1666171
435360.0000000    0.1817338
435400.0000000    0.1780138
435440.0000000    0.1797787
435480.0000000    0.1723232
435520.0000000    0.1860713
435560.0000000    0.1750633
435600.0000000    0.1719150
435640.0000000    0.1796468
435680.0000000    0.1772254
435720.0000000    0.1875484
435760.0000000    0.1747453
435800.0000000    0.1719734
435840.0000000    0.1778959
435880.0000000    0.1864589
435920.0000000    0.1940554
435960.0000000    0.2008383
436000.0000000    0.1907833
436040.0000000    0.1889960
436080.0000000    0.1781880
436120.0000000    0.1876197
436160.0000000    0.1972166
436200.0000000    0.1936814
436240.0000000    0.1897265
436280.0000000    0.1710766
436320.0000000    0.1772362
436360.0000000    0.1867042
436400.0000000    0.1893680
436440.0000000    0.1904566
436480.0000000    0.1875367
436520.0000000    0.1767943
436560.0000000    0.1673015
436600.0000000    0.1910851
436640.0000000    0.1873454
436680.0000000    0.1739758
436720.0000000    0.1692245
436760.0000000    0.1690946
436800.0000000    0.1778563
436840.0000000    0.1880132
436880.0000000    0.1798573
436920.0000000    0.1965919
436960.0000000    0.1943015
437000.0000000    0.1903002
437040.0000000    0.1846374
437080.0000000    0.1800685
437120.0000000    0.1851213
437160.0000000    0.1936838
437200.0000000    0.1870855
437240.0000000    0.1879048
437280.0000000    0.1821590
437320.0000000    0.1775958
437360.0000000    0.1891500
437400.0000000    0.1821888
437440.0000000    0.1766497
437480.0000000    0.2012370
437520.0000000    0.1799473
437560.0000000    0.1909295
437600.0000000    0.1973778
437640.0000000    0.1982938
437680.0000000    0.1944674
437720.0000000    0.2060993
437760.0000000    0.1937920
437800.0000000    0.2063918
437840.0000000    0.1789110
437880.0000000    0.1988893
437920.0000000    0.2040706
437960.0000000    0.2043308
438000.0000000    0.1881690
438040.0000000    0.1770419
438080.0000000    0.1742018
438120.0000000    0.1847274
438160.0000000    0.1813473
438200.0000000    0.1813437
438240.0000000    0.1796179
438280.0000000    0.2128461
438320.0000000    0.1966143
438360.0000000    0.1937258
438400.0000000    0.1970197
438440.0000000    0.1691149
438480.0000000    0.1756703
438520.0000000    0.1996889
438560.0000000    0.1925035
438600.0000000    0.1866494
438640.0000000    0.1809360
438680.0000000    0.1813980
438720.0000000    0.1832628
438760.0000000    0.1984903
438800.0000000    0.1831419
438840.0000000    0.1836525
438880.0000000    0.1785970
438920.0000000    0.1866637
438960.0000000    0.1737845
439000.0000000    0.1882283
439040.0000000    0.1788516
439080.0000000    0.1738625
439120.0000000    0.1863549
439160.0000000    0.1795037
439200.0000000    0.1832374
439240.0000000    0.1857635
439280.0000000    0.1977797
439320.0000000    0.1863644
439360.0000000    0.1926392
439400.0000000    0.1953811
439440.0000000    0.1941450
439480.0000000    0.1853501
439520.0000000    0.1934114
439560.0000000    0.1880551
439600.0000000    0.1931107
439640.0000000    0.1829791
439680.0000000    0.1971221
439720.0000000    0.1840750
439760.0000000    0.1903728
439800.0000000    0.1956671
439840.0000000    0.1845335
439880.0000000    0.2021853
439920.0000000    0.1946921
439960.0000000    0.1896055
440000.0000000    0.1994644
440040.0000000    0.1985941
440080.0000000    0.1986917
440120.0000000    0.1920297
440160.0000000    0.1816212
440200.0000000    0.1989579
440240.0000000    0.1903660
440280.0000000    0.1894593
440320.0000000    0.1758189
440360.0000000    0.1790666
440400.0000000    0.1741291
440440.0000000    0.1612842
440480.0000000    0.1743968
440520.0000000    0.1901251
440560.0000000    0.2032543
440600.0000000    0.1873685
440640.0000000    0.1923189
440680.0000000    0.1904169
440720.0000000    0.1831081
440760.0000000    0.1718246
440800.0000000    0.1770861
440840.0000000    0.1684291
440880.0000000    0.1718922
440920.0000000    0.1597569
440960.0000000    0.1688400
441000.0000000    0.1745791
441040.0000000    0.1752436
441080.0000000    0.1863430
441120.0000000    0.1931198
441160.0000000    0.1758049
441200.0000000    0.1839605
441240.0000000    0.1796312
441280.0000000    0.1795193
441320.0000000    0.1769249
441360.0000000    0.1839036
441400.0000000    0.1750721
441440.0000000    0.1717567
441480.0000000    0.1713357
441520.0000000    0.1701827
441560.0000000    0.1578680
441600.0000000    0.1741305
441640.0000000    0.1710587
441680.0000000    0.1826784
441720.0000000    0.1849453
441760.0000000    0.1747410
441800.0000000    0.1729429
441840.0000000    0.1641245
441880.0000000    0.1645359
441920.0000000    0.1920625
441960.0000000    0.1783136
442000.0000000    0.1760715
442040.0000000    0.1749967
442080.0000000    0.1568798
442120.0000000    0.1547700
442160.0000000    0.1715528
442200.0000000    0.1703584
442240.0000000    0.1695984
442280.0000000    0.1682402
442320.0000000    0.1752501
442360.0000000    0.1754715
442400.0000000    0.1635113
442440.0000000    0.1780192
442480.0000000    0.1817302
442520.0000000    0.1704507
442560.0000000    0.1625264
442600.0000000    0.1817214
442640.0000000    0.1782001
442680.0000000    0.1667836
442720.0000000    0.1802915
442760.0000000    0.1753112
442800.0000000    0.1748188
442840.0000000    0.1808142
442880.0000000    0.1884892
442920.0000000    0.1836977
442960.0000000    0.1769822
443000.0000000    0.1668905
443040.0000000    0.1570723
443080.0000000    0.1661257
443120.0000000    0.1803544
443160.0000000    0.1675906
443200.0000000    0.1648756
443240.0000000    0.1661932
443280.0000000    0.1804302
443320.0000000    0.1782132
443360.0000000    0.1794111
443400.0000000    0.1710557
443440.0000000    0.1633650
443480.0000000    0.1812209
443520.0000000    0.1721153
443560.0000000    0.1724484
443600.0000000    0.1736778
443640.0000000    0.1843674
443680.0000000    0.1917386
443720.0000000    0.1777431
443760.0000000    0.1857941
443800.0000000    0.1879015
443840.0000000    0.1723838
443880.0000000    0.1883621
443920.0000000    0.1799198
443960.0000000    0.1788509
444000.0000000    0.1808464
444040.0000000    0.1932440
444080.0000000    0.1729448
444120.0000000    0.1813571
444160.0000000    0.1848286
444200.0000000    0.1813351
444240.0000000    0.1860800
444280.0000000    0.1735827
444320.0000000    0.1820145
444360.0000000    0.1735808
444400.0000000    0.1796551
444440.0000000    0.1720815
444480.0000000    0.1811822
444520.0000000    0.1702427
444560.0000000    0.1798455
444600.0000000    0.1915286
444640.0000000    0.1954380
444680.0000000    0.1818157
444720.0000000    0.1918482
444760.0000000    0.1805644
444800.0000000    0.1832054
444840.0000000    0.1917055
444880.0000000    0.1846863
444920.0000000    0.1766294
444960.0000000    0.1768137
445000.0000000    0.1841594
445040.0000000    0.1836538
445080.0000000    0.2014089
445120.0000000    0.1836008
445160.0000000    0.1784150
445200.0000000    0.1711447
445240.0000000    0.1822471
445280.0000000    0.1820328
445320.0000000    0.1822022
445360.0000000    0.1778652
445400.0000000    0.1857385
445440.0000000    0.1901072
445480.0000000    0.1879661
445520.0000000    0.1876716
445560.0000000    0.1682668
445600.0000000    0.1723288
445640.0000000    0.1946538
445680.0000000    0.1937281
445720.0000000    0.1757085
445760.0000000    0.1640615
445800.0000000    0.1751872
445840.0000000    0.1905654
445880.0000000    0.1766780
445920.0000000    0.1840120
445960.0000000    0.2002780
446000.0000000    0.1990792
446040.0000000    0.1728940
446080.0000000    0.1849188
446120.0000000    0.2139786
446160.0000000    0.2097636
446200.0000000    0.1956646
446240.0000000    0.1944168
446280.0000000    0.1891551
446320.0000000    0.1863957
446360.0000000    0.1957870
446400.0000000    0.1840611
446440.0000000    0.1845306
446480.0000000    0.1941268
446520.0000000    0.1898719
446560.0000000    0.1775841
446600.0000000    0.1817645
446640.0000000    0.1808625
446680.0000000    0.1814694
446720.0000000    0.2007385
446760.0000000    0.1909925
446800.0000000    0.1735602
446840.0000000    0.1774967
446880.0000000    0.1827306
446920.0000000    0.1770320
446960.0000000    0.1822042
447000.0000000    0.1949776
447040.0000000    0.1965878
447080.0000000    0.1825714
447120.0000000    0.1729816
447160.0000000    0.1933926
447200.0000000    0.1764787
447240.0000000    0.1848076
447280.0000000    0.1912506
447320.0000000    0.1740433
447360.0000000    0.1617399
447400.0000000    0.1873319
447440.0000000    0.1676198
447480.0000000    0.1711904
447520.0000000    0.1720303
447560.0000000    0.1803029
447600.0000000    0.1834097
447640.0000000    0.1856400
447680.0000000    0.1796570
447720.0000000    0.1895490
447760.0000000    0.1963289
447800.0000000    0.1896106
447840.0000000    0.1767659
447880.0000000    0.1881207
447920.0000000    0.1917456
447960.0000000    0.1914316
448000.0000000    0.1864058
448040.0000000    0.1916840
448080.0000000    0.1803239
448120.0000000    0.1948041
448160.0000000    0.1703957
448200.0000000    0.1716849
448240.0000000    0.1673183
448280.0000000    0.1857515
448320.0000000    0.1758911
448360.0000000    0.1747138
448400.0000000    0.1761657
448440.0000000    0.1766069
448480.0000000    0.1859686
448520.0000000    0.1746939
448560.0000000    0.1891537
448600.0000000    0.1688001
448640.0000000    0.1832844
448680.0000000    0.1785444
448720.0000000    0.1733691
448760.0000000    0.1831865
448800.0000000    0.1892937
448840.0000000    0.1780071
448880.0000000    0.1820641
448920.0000000    0.1997987
448960.0000000    0.1997126
449000.0000000    0.1795342
449040.0000000    0.1658067
449080.0000000    0.1873765
449120.0000000    0.1772173
449160.0000000    0.1785628
449200.0000000    0.1703113
449240.0000000    0.1814705
449280.0000000    0.1824541
449320.0000000    0.1787010
449360.0000000    0.1735061
449400.0000000    0.1904044
449440.0000000    0.1829483
449480.0000000    0.1807452
449520.0000000    0.1686932
449560.0000000    0.1766296
449600.0000000    0.1755318
449640.0000000    0.1876713
449680.0000000    0.1882206
449720.0000000    0.1812195
449760.0000000    0.1781391
449800.0000000    0.1782779
449840.0000000    0.1856742
449880.0000000    0.1812881
449920.0000000    0.1823281
449960.0000000    0.1760169
450000.0000000    0.1799854
450040.0000000    0.1826793
450080.0000000    0.1797510
450120.0000000    0.1800673
450160.0000000    0.1837154
450200.0000000    0.1831580
450240.0000000    0.1735926
450280.0000000    0.1811527
450320.0000000    0.1849633
450360.0000000    0.1847820
450400.0000000    0.1843507
450440.0000000    0.1754522
450480.0000000    0.1942123
450520.0000000    0.1694310
450560.0000000    0.1778545
450600.0000000    0.1726085
450640.0000000    0.1785066
450680.0000000    0.1912424
450720.0000000    0.1753306
450760.0000000    0.1877757
450800.0000000    0.1785462
450840.0000000    0.1739718
450880.0000000    0.1743037
450920.0000000    0.1853532
450960.0000000    0.1781288
451000.0000000    0.1817401
451040.0000000    0.1820947
451080.0000000    0.1837758
451120.0000000    0.1975146
451160.0000000    0.1882536
451200.0000000    0.1902769
451240.0000000    0.1884829
451280.0000000    0.1915050
451320.0000000    0.2000054
451360.0000000    0.1896496
451400.0000000    0.1965788
451440.0000000    0.1933642
451480.0000000    0.1905594
451520.0000000    0.1998506
451560.0000000    0.1768505
451600.0000000    0.1767646
451640.0000000    0.1686667
451680.0000000    0.1758692
451720.0000000    0.1654949
451760.0000000    0.1640369
451800.0000000    0.1657703
451840.0000000    0.1700313
451880.0000000    0.1707487
451920.0000000    0.1749140
451960.0000000    0.1652814
452000.0000000    0.1683013
452040.0000000    0.1904364
452080.0000000    0.2012782
452120.0000000    0.1972626
452160.0000000    0.2040672
452200.0000000    0.1982309
452240.0000000    0.1906414
452280.0000000    0.1800954
452320.0000000    0.1892062
452360.0000000    0.2047763
452400.0000000    0.1869049
452440.0000000    0.1749363
452480.0000000    0.1875249
452520.0000000    0.1881731
452560.0000000    0.1736047
452600.0000000    0.1725362
452640.0000000    0.1872630
452680.0000000    0.1704038
452720.0000000    0.1689577
452760.0000000    0.1707933
452800.0000000    0.1696823
452840.0000000    0.1789460
452880.0000000    0.1863943
452920.0000000    0.1789401
452960.0000000    0.1696438
453000.0000000    0.1681772
453040.0000000    0.1783299
453080.0000000    0.1700839
453120.0000000    0.1970112
453160.0000000    0.1831454
453200.0000000    0.1743445
453240.0000000    0.1693292
453280.0000000    0.1814827
453320.0000000    0.1733027
453360.0000000    0.1794765
453400.0000000    0.1602430
453440.0000000    0.1677508
453480.0000000    0.1760794
453520.0000000    0.1717209
453560.0000000    0.1834424
453600.0000000    0.1806768
453640.0000000    0.1847538
453680.0000000    0.1770920
453720.0000000    0.1641038
453760.0000000    0.1613538
453800.0000000    0.1638201
453840.0000000    0.1605668
453880.0000000    0.1844925
453920.0000000    0.1725613
453960.0000000    0.1642965
454000.0000000    0.1720222
454040.0000000    0.1663945
454080.0000000    0.1896171
454120.0000000    0.1879519
454160.0000000    0.1767656
454200.0000000    0.1846626
454240.0000000    0.1764730
454280.0000000    0.1849464
454320.0000000    0.1889423
454360.0000000    0.1976775
454400.0000000    0.1966835
454440.0000000    0.2001224
454480.0000000    0.1892266
454520.0000000    0.1734412
454560.0000000    0.1863750
454600.0000000    0.1574823
454640.0000000    0.1753168
454680.0000000    0.1853408
454720.0000000    0.1850084
454760.0000000    0.1794398
454800.0000000    0.1818748
454840.0000000    0.1783902
454880.0000000    0.1706433
454920.0000000    0.1631725
454960.0000000    0.1590157
455000.0000000    0.1649881
455040.0000000    0.1625201
455080.0000000    0.1627938
455120.0000000    0.1801509
455160.0000000    0.1566941
455200.0000000    0.1726611
455240.0000000    0.1785203
455280.0000000    0.1744893
455320.0000000    0.1726741
455360.0000000    0.1815857
455400.0000000    0.1791568
455440.0000000    0.1672658
455480.0000000    0.1852466
455520.0000000    0.1775286
455560.0000000    0.1691471
455600.0000000    0.1709106
455640.0000000    0.1830334
455680.0000000    0.1979465
455720.0000000    0.1817217
455760.0000000    0.1926995
455800.0000000    0.1792476
455840.0000000    0.1798705
455880.0000000    0.1763300
455920.0000000    0.1679844
455960.0000000    0.1841583
456000.0000000    0.1742714
456040.0000000    0.1868691
456080.0000000    0.1746496
456120.0000000    0.1865323
456160.0000000    0.1810800
456200.0000000    0.1877506
456240.0000000    0.1855367
456280.0000000    0.1804220
456320.0000000    0.2015118
456360.0000000    0.1882586
456400.0000000    0.1788292
456440.0000000    0.1824614
456480.0000000    0.1937616
456520.0000000    0.1889925
456560.0000000    0.1857812
456600.0000000    0.1668975
456640.0000000    0.1844546
456680.0000000    0.1993547
456720.0000000    0.1926116
456760.0000000    0.1725537
456800.0000000    0.1775999
456840.0000000    0.1704557
456880.0000000    0.1720375
456920.0000000    0.1718042
456960.0000000    0.1776758
457000.0000000    0.1870298
457040.0000000    0.1799404
457080.0000000    0.1924834
457120.0000000    0.1816770
457160.0000000    0.1959238
457200.0000000    0.1857960
457240.0000000    0.1822831
457280.0000000    0.1764679
457320.0000000    0.1772723
457360.0000000    0.1697111
457400.0000000    0.1694735
457440.0000000    0.1740196
457480.0000000    0.1809086
457520.0000000    0.1742657
457560.0000000    0.1721995
457600.0000000    0.1695863
457640.0000000    0.1718860
457680.0000000    0.1761605
457720.0000000    0.1785960
457760.0000000    0.1747206
457800.0000000    0.1758930
457840.0000000    0.1698235
457880.0000000    0.1640986
457920.0000000    0.1812398
457960.0000000    0.1670163
458000.0000000    0.1842451
458040.0000000    0.1799214
458080.0000000    0.1803800
458120.0000000    0.1784572
458160.0000000    0.1810504
458200.0000000    0.1885686
458240.0000000    0.1948619
458280.0000000    0.1734934
458320.0000000    0.1869830
458360.0000000    0.1594771
458400.0000000    0.1895494
458440.0000000    0.1807924
458480.0000000    0.1953159
458520.0000000    0.1818432
458560.0000000    0.1789274
458600.0000000    0.1834593
458640.0000000    0.1902188
458680.0000000    0.1704193
458720.0000000    0.1780239
458760.0000000    0.1763707
458800.0000000    0.1764699
458840.0000000    0.1754635
458880.0000000    0.1746797
458920.0000000    0.1881683
458960.0000000    0.1775731
459000.0000000    0.1725721
459040.0000000    0.1764499
459080.0000000    0.1849346
459120.0000000    0.1839803
459160.0000000    0.1729487
459200.0000000    0.1721221
459240.0000000    0.1781203
459280.0000000    0.1616521
459320.0000000    0.1724062
459360.0000000    0.1849361
459400.0000000    0.1880969
459440.0000000    0.1897378
459480.0000000    0.1701453
459520.0000000    0.1737192
459560.0000000    0.1807372
459600.0000000    0.1742826
459640.0000000    0.1933720
459680.0000000    0.1711405
459720.0000000    0.1683927
459760.0000000    0.1818557
459800.0000000    0.1578427
459840.0000000    0.1630353
459880.0000000    0.1726737
459920.0000000    0.1763308
459960.0000000    0.1813922
460000.0000000    0.1693684
460040.0000000    0.1689893
460080.0000000    0.1789132
460120.0000000    0.1653592
460160.0000000    0.1860662
460200.0000000    0.1993663
460240.0000000    0.1863979
460280.0000000    0.1711543
460320.0000000    0.1861669
460360.0000000    0.1975737
460400.0000000    0.1834517
460440.0000000    0.1942964
460480.0000000    0.1808311
460520.0000000    0.1769710
460560.0000000    0.1883196
460600.0000000    0.1830734
460640.0000000    0.2046036
460680.0000000    0.1995764
460720.0000000    0.1943183
460760.0000000    0.1994286
460800.0000000    0.1892280
460840.0000000    0.2015943
460880.0000000    0.1989090
460920.0000000    0.1887394
460960.0000000    0.1704745
461000.0000000    0.1883552
461040.0000000    0.2034038
461080.0000000    0.1751575
461120.0000000    0.1807065
461160.0000000    0.1828223
461200.0000000    0.1845188
461240.0000000    0.1978918
461280.0000000    0.2020299
461320.0000000    0.1941554
461360.0000000    0.1976023
461400.0000000    0.1940823
461440.0000000    0.1955946
461480.0000000    0.1914891
461520.0000000    0.2036369
461560.0000000    0.1843721
461600.0000000    0.2015083
461640.0000000    0.2073657
461680.0000000    0.2049352
461720.0000000    0.1990890
461760.0000000    0.2067162
461800.0000000    0.1838452
461840.0000000    0.1959850
461880.0000000    0.2142494
461920.0000000    0.1930810
461960.0000000    0.1959083
462000.0000000    0.1965791
462040.0000000    0.1921419
462080.0000000    0.1814495
462120.0000000    0.2047808
462160.0000000    0.1782672
462200.0000000    0.1921484
462240.0000000    0.1868147
462280.0000000    0.1950203
462320.0000000    0.1929516
462360.0000000    0.2173954
462400.0000000    0.2030874
462440.0000000    0.1964117
462480.0000000    0.1812166
462520.0000000    0.1886097
462560.0000000    0.1977741
462600.0000000    0.1919388
462640.0000000    0.1918107
462680.0000000    0.1998250
462720.0000000    0.1933964
462760.0000000    0.2105560
462800.0000000    0.1947343
462840.0000000    0.1872983
462880.0000000    0.1904398
462920.0000000    0.1900996
462960.0000000    0.1862997
463000.0000000    0.1982839
463040.0000000    0.1987507
463080.0000000    0.1965579
463120.0000000    0.2020798
463160.0000000    0.2142570
463200.0000000    0.1907284
463240.0000000    0.1949190
463280.0000000    0.1959401
463320.0000000    0.1879286
463360.0000000    0.1941976
463400.0000000    0.2064745
463440.0000000    0.1913626
463480.0000000    0.1997743
463520.0000000    0.2048427
463560.0000000    0.2071502
463600.0000000    0.2177341
463640.0000000    0.2081668
463680.0000000    0.1977877
463720.0000000    0.1862146
463760.0000000    0.1882041
463800.0000000    0.1957669
463840.0000000    0.1932963
463880.0000000    0.1972291
463920.0000000    0.2035482
463960.0000000    0.2015066
464000.0000000    0.2143131
464040.0000000    0.2078272
464080.0000000    0.2065806
464120.0000000    0.1909604
464160.0000000    0.1949889
464200.0000000    0.1936259
464240.0000000    0.2025968
464280.0000000    0.1856221
464320.0000000    0.1752960
464360.0000000    0.1971189
464400.0000000    0.2125120
464440.0000000    0.1981325
464480.0000000    0.1803229
464520.0000000    0.2013490
464560.0000000    0.2029236
464600.0000000    0.1975648
464640.0000000    0.2067529
464680.0000000    0.2029625
464720.0000000    0.2220377
464760.0000000    0.2075025
464800.0000000    0.1901195
464840.0000000    0.1868141
464880.0000000    0.1881391
464920.0000000    0.1984423
464960.0000000    0.2147923
465000.0000000    0.1780620
465040.0000000    0.1950073
465080.0000000    0.1793421
465120.0000000    0.1832626
465160.0000000    0.1898424
465200.0000000    0.1959525
465240.0000000    0.1938978
465280.0000000    0.1932453
465320.0000000    0.1846069
465360.0000000    0.1842498
465400.0000000    0.1840437
465440.0000000    0.1943206
465480.0000000    0.1921408
465520.0000000    0.1919247
465560.0000000    0.1920539
465600.0000000    0.1964495
465640.0000000    0.2001216
465680.0000000    0.2003001
465720.0000000    0.1863520
465760.0000000    0.1864180
465800.0000000    0.1963411
465840.0000000    0.2085602
465880.0000000    0.2000090
465920.0000000    0.2053310
465960.0000000    0.2023061
466000.0000000    0.1894538
466040.0000000    0.1832479
466080.0000000    0.2076214
466120.0000000    0.1862617
466160.0000000    0.2030759
466200.0000000    0.1850215
466240.0000000    0.1840236
466280.0000000    0.1860509
466320.0000000    0.1865059
466360.0000000    0.1868228
466400.0000000    0.1946359
466440.0000000    0.1887668
466480.0000000    0.1737013
466520.0000000    0.1811716
466560.0000000    0.1695422
466600.0000000    0.1755313
466640.0000000    0.1878203
466680.0000000    0.1925638
466720.0000000    0.1863535
466760.0000000    0.1784861
466800.0000000    0.1772591
466840.0000000    0.1869216
466880.0000000    0.2103186
466920.0000000    0.2004419
466960.0000000    0.1889434
467000.0000000    0.2037057
467040.0000000    0.1955999
467080.0000000    0.2047629
467120.0000000    0.1948112
467160.0000000    0.2090253
467200.0000000    0.2167522
467240.0000000    0.1964751
467280.0000000    0.2142793
467320.0000000    0.2009748
467360.0000000    0.1937232
467400.0000000    0.1967536
467440.0000000    0.2075137
467480.0000000    0.1944068
467520.0000000    0.1916714
467560.0000000    0.2014523
467600.0000000    0.1965753
467640.0000000    0.1917025
467680.0000000    0.1914732
467720.0000000    0.1900768
467760.0000000    0.1855180
467800.0000000    0.1999194
467840.0000000    0.1849273
467880.0000000    0.1985093
467920.0000000    0.1932373
467960.0000000    0.1888019
468000.0000000    0.1778519
468040.0000000    0.1789613
468080.0000000    0.1885831
468120.0000000    0.1934161
468160.0000000    0.1993906
468200.0000000    0.2016851
468240.0000000    0.1911903
468280.0000000    0.2007229
468320.0000000    0.1977918
468360.0000000    0.1855453
468400.0000000    0.2029207
468440.0000000    0.1666049
468480.0000000    0.1882489
468520.0000000    0.1914110
468560.0000000    0.1898914
468600.0000000    0.1920282
468640.0000000    0.1801521
468680.0000000    0.1840668
468720.0000000    0.1862484
468760.0000000    0.1746052
468800.0000000    0.1841993
468840.0000000    0.1862143
468880.0000000    0.1973232
468920.0000000    0.2057585
468960.0000000    0.1949327
469000.0000000    0.2027054
469040.0000000    0.1997753
469080.0000000    0.1912634
469120.0000000    0.1768763
469160.0000000    0.2021215
469200.0000000    0.1750118
469240.0000000    0.1972115
469280.0000000    0.1677161
469320.0000000    0.1769556
469360.0000000    0.1803123
469400.0000000    0.1843687
469440.0000000    0.1886294
469480.0000000    0.1855532
469520.0000000    0.1728718
469560.0000000    0.1909812
469600.0000000    0.1849293
469640.0000000    0.1863426
469680.0000000    0.1908691
469720.0000000    0.1848055
469760.0000000    0.1703128
469800.0000000    0.1759439
469840.0000000    0.1819364
469880.0000000    0.1948001
469920.0000000    0.1688304
469960.0000000    0.1919867
470000.0000000    0.1937450
470040.0000000    0.2036657
470080.0000000    0.1978816
470120.0000000    0.1940639
470160.0000000    0.2061182
470200.0000000    0.1903880
470240.0000000    0.1885572
470280.0000000    0.1915507
470320.0000000    0.1811501
470360.0000000    0.1883893
470400.0000000    0.1971927
470440.0000000    0.1902067
470480.0000000    0.1794351
470520.0000000    0.1830836
470560.0000000    0.1765147
470600.0000000    0.1879495
470640.0000000    0.1965158
470680.0000000    0.1802699
470720.0000000    0.1890587
470760.0000000    0.1748042
470800.0000000    0.1797222
470840.0000000    0.1745254
470880.0000000    0.1859123
470920.0000000    0.1867365
470960.0000000    0.1818360
471000.0000000    0.1769166
471040.0000000    0.1955074
471080.0000000    0.1915711
471120.0000000    0.1939875
471160.0000000    0.1863560
471200.0000000    0.1972079
471240.0000000    0.2033999
471280.0000000    0.1978963
471320.0000000    0.1919474
471360.0000000    0.1949778
471400.0000000    0.1996452
471440.0000000    0.1984635
471480.0000000    0.1977852
471520.0000000    0.1829949
471560.0000000    0.1947287
471600.0000000    0.1921732
471640.0000000    0.1890170
471680.0000000    0.1871155
471720.0000000    0.1898723
471760.0000000    0.1993669
471800.0000000    0.1984228
471840.0000000    0.2000812
471880.0000000    0.1952827
471920.0000000    0.2059254
471960.0000000    0.1856815
472000.0000000    0.1910051
472040.0000000    0.1856321
472080.0000000    0.1907580
472120.0000000    0.1961942
472160.0000000    0.1934169
472200.0000000    0.2169470
472240.0000000    0.1928373
472280.0000000    0.1958615
472320.0000000    0.1965752
472360.0000000    0.2084523
472400.0000000    0.2086685
472440.0000000    0.2379059
472480.0000000    0.2010057
472520.0000000    0.2227976
472560.0000000    0.2172649
472600.0000000    0.1972996
472640.0000000    0.2111874
472680.0000000    0.2014200
472720.0000000    0.2081130
472760.0000000    0.2067952
472800.0000000    0.2121334
472840.0000000    0.1965852
472880.0000000    0.1909408
472920.0000000    0.1965452
472960.0000000    0.2008995
473000.0000000    0.1948182
473040.0000000    0.1953395
473080.0000000    0.1957802
473120.0000000    0.1839626
473160.0000000    0.1828862
473200.0000000    0.1847414
473240.0000000    0.1882041
473280.0000000    0.1861696
473320.0000000    0.1849265
473360.0000000    0.1772229
473400.0000000    0.1833328
473440.0000000    0.1792691
473480.0000000    0.2003120
473520.0000000    0.1870053
473560.0000000    0.1851137
473600.0000000    0.1911138
473640.0000000    0.2076123
473680.0000000    0.1996899
473720.0000000    0.1995462
473760.0000000    0.1858877
473800.0000000    0.1720692
473840.0000000    0.1832576
473880.0000000    0.2039070
473920.0000000    0.1941502
473960.0000000    0.1857558
474000.0000000    0.1954442
474040.0000000    0.1931174
474080.0000000    0.1914066
474120.0000000    0.1966273
474160.0000000    0.1932221
474200.0000000    0.1843256
474240.0000000    0.2014001
474280.0000000    0.2079179
474320.0000000    0.1945471
474360.0000000    0.2174639
474400.0000000    0.1964980
474440.0000000    0.1941832
474480.0000000    0.1882170
474520.0000000    0.1991929
474560.0000000    0.2018484
474600.0000000    0.1783931
474640.0000000    0.1997861
474680.0000000    0.1792681
474720.0000000    0.1748164
474760.0000000    0.1807188
474800.0000000    0.1912066
474840.0000000    0.1955259
474880.0000000    0.1992785
474920.0000000    0.2017468
474960.0000000    0.2043952
475000.0000000    0.1883070
475040.0000000    0.1851248
475080.0000000    0.1964381
475120.0000000    0.1641854
475160.0000000    0.1913529
475200.0000000    0.1979421
475240.0000000    0.1859023
475280.0000000    0.2054181
475320.0000000    0.1857483
475360.0000000    0.1917825
475400.0000000    0.2124695
475440.0000000    0.1946413
475480.0000000    0.2002527
475520.0000000    0.1931556
475560.0000000    0.2045798
475600.0000000    0.2079913
475640.0000000    0.2013551
475680.0000000    0.1999072
475720.0000000    0.2105070
475760.0000000    0.1980845
475800.0000000    0.1972873
475840.0000000    0.1979624
475880.0000000    0.2081767
475920.0000000    0.1949203
475960.0000000    0.1930057
476000.0000000    0.1856329
476040.0000000    0.1881131
476080.0000000    0.1783395
476120.0000000    0.1828926
476160.0000000    0.1685847
476200.0000000    0.1770618
476240.0000000    0.1716203
476280.0000000    0.1725210
476320.0000000    0.1851674
476360.0000000    0.1849353
476400.0000000    0.1700435
476440.0000000    0.1919640
476480.0000000    0.1782029
476520.0000000    0.1715905
476560.0000000    0.1649533
476600.0000000    0.1723808
476640.0000000    0.1578092
476680.0000000    0.1729224
476720.0000000    0.1625623
476760.0000000    0.1761320
476800.0000000    0.1751207
476840.0000000    0.1832980
476880.0000000    0.1728990
476920.0000000    0.1770450
476960.0000000    0.1885987
477000.0000000    0.1759587
477040.0000000    0.1935747
477080.0000000    0.1801705
477120.0000000    0.1758911
477160.0000000    0.1908855
477200.0000000    0.1858219
477240.0000000    0.1782236
477280.0000000    0.1873663
477320.0000000    0.1901634
477360.0000000    0.1805189
477400.0000000    0.1695597
477440.0000000    0.1840252
477480.0000000    0.1957310
477520.0000000    0.1947933
477560.0000000    0.1831796
477600.0000000    0.1682497
477640.0000000    0.1796951
477680.0000000    0.1787594
477720.0000000    0.1918243
477760.0000000    0.1802039
477800.0000000    0.1869510
477840.0000000    0.1867310
477880.0000000    0.1924972
477920.0000000    0.1884487
477960.0000000    0.1879406
478000.0000000    0.1986131
478040.0000000    0.2068185
478080.0000000    0.1721946
478120.0000000    0.1752545
478160.0000000    0.1856263
478200.0000000    0.1811856
478240.0000000    0.1906254
478280.0000000    0.1903550
478320.0000000    0.1836864
478360.0000000    0.1861842
478400.0000000    0.1945659
478440.0000000    0.1884417
478480.0000000    0.1954743
478520.0000000    0.1902002
478560.0000000    0.2057991
478600.0000000    0.1811708
478640.0000000    0.1961564
478680.0000000    0.2264658
478720.0000000    0.2040368
478760.0000000    0.1668684
478800.0000000    0.1702796
478840.0000000    0.1885597
478880.0000000    0.2015977
478920.0000000    0.1920010
478960.0000000    0.1901162
479000.0000000    0.2021332
479040.0000000    0.1923736
479080.0000000    0.2068244
479120.0000000    0.2003147
479160.0000000    0.1902727
479200.0000000    0.1973581
479240.0000000    0.1794845
479280.0000000    0.1934890
479320.0000000    0.1950761
479360.0000000    0.1813997
479400.0000000    0.1874838
479440.0000000    0.2071176
479480.0000000    0.2004443
479520.0000000    0.1942050
479560.0000000    0.1852592
479600.0000000    0.1959125
479640.0000000    0.1835828
479680.0000000    0.1872840
479720.0000000    0.2045276
479760.0000000    0.1951340
479800.0000000    0.1756153
479840.0000000    0.1900749
479880.0000000    0.1897557
479920.0000000    0.1857335
479960.0000000    0.1873065
480000.0000000    0.1890308
480040.0000000    0.2009586
480080.0000000    0.1924849
480120.0000000    0.2035699
480160.0000000    0.2017045
480200.0000000    0.2096595
480240.0000000    0.1916914
480280.0000000    0.1871375
480320.0000000    0.2072889
480360.0000000    0.1898264
480400.0000000    0.2001109
480440.0000000    0.1966911
480480.0000000    0.1912391
480520.0000000    0.1963663
480560.0000000    0.1809329
480600.0000000    0.1700547
480640.0000000    0.1910715
480680.0000000    0.2113304
480720.0000000    0.2014825
480760.0000000    0.1917675
480800.0000000    0.1976102
480840.0000000    0.2202546
480880.0000000    0.2191594
480920.0000000    0.2048831
480960.0000000    0.1862679
481000.0000000    0.1948969
481040.0000000    0.2093048
481080.0000000    0.2001972
481120.0000000    0.1923948
481160.0000000    0.2023059
481200.0000000    0.1904287
481240.0000000    0.1814047
481280.0000000    0.1892648
481320.0000000    0.1893014
481360.0000000    0.1957079
481400.0000000    0.1950144
481440.0000000    0.1927471
481480.0000000    0.2001214
481520.0000000    0.2107866
481560.0000000    0.1903847
481600.0000000    0.2031035
481640.0000000    0.1981642
481680.0000000    0.2002870
481720.0000000    0.2066396
481760.0000000    0.2107040
481800.0000000    0.2049520
481840.0000000    0.2098351
481880.0000000    0.2027196
481920.0000000    0.1974590
481960.0000000    0.1986406
482000.0000000    0.1888059
482040.0000000    0.1991515
482080.0000000    0.2068292
482120.0000000    0.2043059
482160.0000000    0.2032969
482200.0000000    0.1845211
482240.0000000    0.1962938
482280.0000000    0.1880431
482320.0000000    0.1798038
482360.0000000    0.2043531
482400.0000000    0.1887446
482440.0000000    0.1875022
482480.0000000    0.1861724
482520.0000000    0.1798788
482560.0000000    0.2058727
482600.0000000    0.1797077
482640.0000000    0.1966509
482680.0000000    0.1909845
482720.0000000    0.1931982
482760.0000000    0.1891393
482800.0000000    0.1867891
482840.0000000    0.1901390
482880.0000000    0.1915107
482920.0000000    0.1736338
482960.0000000    0.1956644
483000.0000000    0.1950856
483040.0000000    0.2068386
483080.0000000    0.1788684
483120.0000000    0.1798435
483160.0000000    0.1835645
483200.0000000    0.1840909
483240.0000000    0.1879831
483280.0000000    0.1989567
483320.0000000    0.1795907
483360.0000000    0.1909293
483400.0000000    0.1895233
483440.0000000    0.1848055
483480.0000000    0.1906991
483520.0000000    0.1879843
483560.0000000    0.1917401
483600.0000000    0.1825494
483640.0000000    0.1897124
483680.0000000    0.2029223
483720.0000000    0.2019290
483760.0000000    0.1786093
483800.0000000    0.2016851
483840.0000000    0.2032520
483880.0000000    0.1938394
483920.0000000    0.1954595
483960.0000000    0.1942137
484000.0000000    0.1956564
484040.0000000    0.1872138
484080.0000000    0.1991384
484120.0000000    0.1910761
484160.0000000    0.1820865
484200.0000000    0.2006784
484240.0000000    0.1989004
484280.0000000    0.2052764
484320.0000000    0.2021374
484360.0000000    0.2027977
484400.0000000    0.1893040
484440.0000000    0.2197122
484480.0000000    0.2014063
484520.0000000    0.2049776
484560.0000000    0.1931424
484600.0000000    0.1969465
484640.0000000    0.1976913
484680.0000000    0.2037558
484720.0000000    0.2179820
484760.0000000    0.1920418
484800.0000000    0.2048344
484840.0000000    0.2091046
484880.0000000    0.1998256
484920.0000000    0.1973721
484960.0000000    0.1976873
485000.0000000    0.2098702
485040.0000000    0.2117366
485080.0000000    0.1948184
485120.0000000    0.1949313
485160.0000000    0.1991041
485200.0000000    0.1929040
485240.0000000    0.2003905
485280.0000000    0.1796847
485320.0000000    0.1982912
485360.0000000    0.2118324
485400.0000000    0.1993430
485440.0000000    0.1948705
485480.0000000    0.1923111
485520.0000000    0.1999896
485560.0000000    0.1829937
485600.0000000    0.1966888
485640.0000000    0.2221644
485680.0000000    0.2052457
485720.0000000    0.2133720
485760.0000000    0.2044447
485800.0000000    0.2043513
485840.0000000    0.1976330
485880.0000000    0.1911610
485920.0000000    0.2005519
485960.0000000    0.2006904
486000.0000000    0.2141186
486040.0000000    0.2139361
486080.0000000    0.2112441
486120.0000000    0.2035590
486160.0000000    0.2035369
486200.0000000    0.2003048
486240.0000000    0.1933645
486280.0000000    0.2005195
486320.0000000    0.1951352
486360.0000000    0.2033859
486400.0000000    0.1928563
486440.0000000    0.1919321
486480.0000000    0.1974389
486520.0000000    0.1862403
486560.0000000    0.1995510
486600.0000000    0.2017806
486640.0000000    0.1925955
486680.0000000    0.2062782
486720.0000000    0.1872167
486760.0000000    0.1975359
486800.0000000    0.1879173
486840.0000000    0.1971063
486880.0000000    0.1946838
486920.0000000    0.2033133
486960.0000000    0.1964645
487000.0000000    0.1952082
487040.0000000    0.2022943
487080.0000000    0.1918027
487120.0000000    0.1874298
487160.0000000    0.1951112
487200.0000000    0.1893776
487240.0000000    0.1918138
487280.0000000    0.1893830
487320.0000000    0.2070115
487360.0000000    0.2087120
487400.0000000    0.1962073
487440.0000000    0.2019409
487480.0000000    0.1983419
487520.0000000    0.2230177
487560.0000000    0.1902284
487600.0000000    0.1997636
487640.0000000    0.2044060
487680.0000000    0.1774669
487720.0000000    0.2065477
487760.0000000    0.1967267
487800.0000000    0.1910009
487840.0000000    0.1909206
487880.0000000    0.1964840
487920.0000000    0.1953695
487960.0000000    0.1969104
488000.0000000    0.1879445
488040.0000000    0.2070564
488080.0000000    0.1930696
488120.0000000    0.2101028
488160.0000000    0.2021408
488200.0000000    0.2032740
488240.0000000    0.2023392
488280.0000000    0.2163530
488320.0000000    0.2080342
488360.0000000    0.2104035
488400.0000000    0.1987371
488440.0000000    0.2135015
488480.0000000    0.1942397
488520.0000000    0.2016081
488560.0000000    0.2152878
488600.0000000    0.2148075
488640.0000000    0.1896820
488680.0000000    0.1842122
488720.0000000    0.1883521
488760.0000000    0.1946767
488800.0000000    0.2000253
488840.0000000    0.2057994
488880.0000000    0.1963208
488920.0000000    0.1984674
488960.0000000    0.1775290
489000.0000000    0.1874610
489040.0000000    0.1987750
489080.0000000    0.2003987
489120.0000000    0.2067754
489160.0000000    0.2079388
489200.0000000    0.1952565
489240.0000000    0.2035470
489280.0000000    0.2071617
489320.0000000    0.1982297
489360.0000000    0.1947532
489400.0000000    0.1993558
489440.0000000    0.2119258
489480.0000000    0.2085049
489520.0000000    0.2085924
489560.0000000    0.2026153
489600.0000000    0.2074363
489640.0000000    0.2179961
489680.0000000    0.2080646
489720.0000000    0.2157753
489760.0000000    0.2075267
489800.0000000    0.2203292
489840.0000000    0.2087078
489880.0000000    0.2084029
489920.0000000    0.1985650
489960.0000000    0.2095679
490000.0000000    0.2167761
490040.0000000    0.2081534
490080.0000000    0.1990898
490120.0000000    0.2081953
490160.0000000    0.2173781
490200.0000000    0.1900923
490240.0000000    0.2033856
490280.0000000    0.2118013
490320.0000000    0.2102900
490360.0000000    0.2034851
490400.0000000    0.2000360
490440.0000000    0.1903310
490480.0000000    0.1999923
490520.0000000    0.2051841
490560.0000000    0.1954456
490600.0000000    0.2114566
490640.0000000    0.2175069
490680.0000000    0.2106426
490720.0000000    0.1815250
490760.0000000    0.1942996
490800.0000000    0.2098448
490840.0000000    0.2215191
490880.0000000    0.2251026
490920.0000000    0.2189547
490960.0000000    0.2018687
491000.0000000    0.2018497
491040.0000000    0.2020357
491080.0000000    0.2051768
491120.0000000    0.1919979
491160.0000000    0.1969869
491200.0000000    0.2008707
491240.0000000    0.2040056
491280.0000000    0.1954555
491320.0000000    0.1953180
491360.0000000    0.2158301
491400.0000000    0.2019663
491440.0000000    0.2150708
491480.0000000    0.1991388
491520.0000000    0.1990070
491560.0000000    0.1979985
491600.0000000    0.1939804
491640.0000000    0.2125367
491680.0000000    0.2153080
491720.0000000    0.2053788
491760.0000000    0.1907233
491800.0000000    0.1849688
491840.0000000    0.1777724
491880.0000000    0.1950234
491920.0000000    0.1815976
491960.0000000    0.1992627
492000.0000000    0.2066214
492040.0000000    0.1926677
492080.0000000    0.1992143
492120.0000000    0.2087076
492160.0000000    0.2161159
492200.0000000    0.2024375
492240.0000000    0.1893003
492280.0000000    0.1865936
492320.0000000    0.1877546
492360.0000000    0.1870652
492400.0000000    0.2034110
492440.0000000    0.2090900
492480.0000000    0.2118202
492520.0000000    0.1946585
492560.0000000    0.1915068
492600.0000000    0.1814955
492640.0000000    0.2065872
492680.0000000    0.2076035
492720.0000000    0.2093729
492760.0000000    0.2070728
492800.0000000    0.1926674
492840.0000000    0.1956267
492880.0000000    0.2131112
492920.0000000    0.1942070
492960.0000000    0.2080152
493000.0000000    0.2046271
493040.0000000    0.2013706
493080.0000000    0.1913588
493120.0000000    0.1899326
493160.0000000    0.1755825
493200.0000000    0.1966289
493240.0000000    0.1961107
493280.0000000    0.1883819
493320.0000000    0.1827608
493360.0000000    0.2059108
493400.0000000    0.1789540
493440.0000000    0.1913672
493480.0000000    0.2113732
493520.0000000    0.1938662
493560.0000000    0.1868726
493600.0000000    0.1862993
493640.0000000    0.1863426
493680.0000000    0.1824870
493720.0000000    0.1940337
493760.0000000    0.2026954
493800.0000000    0.2187326
493840.0000000    0.2201012
493880.0000000    0.2113366
493920.0000000    0.1985925
493960.0000000    0.2014378
494000.0000000    0.2103629
494040.0000000    0.2059710
494080.0000000    0.1871903
494120.0000000    0.2068224
494160.0000000    0.1899064
494200.0000000    0.2003408
494240.0000000    0.1990140
494280.0000000    0.2027687
494320.0000000    0.2008971
494360.0000000    0.1995319
494400.0000000    0.1985328
494440.0000000    0.2021777
494480.0000000    0.1946876
494520.0000000    0.1981140
494560.0000000    0.2002738
494600.0000000    0.1977651
494640.0000000    0.1914362
494680.0000000    0.1915077
494720.0000000    0.1886205
494760.0000000    0.1908059
494800.0000000    0.1936402
494840.0000000    0.1921422
494880.0000000    0.1892486
494920.0000000    0.2079328
494960.0000000    0.1792064
495000.0000000    0.1963543
495040.0000000    0.2015856
495080.0000000    0.1826292
495120.0000000    0.2110179
495160.0000000    0.1846519
495200.0000000    0.1758563
495240.0000000    0.1807378
495280.0000000    0.1717568
495320.0000000    0.1706499
495360.0000000    0.1819238
495400.0000000    0.1670761
495440.0000000    0.1718356
495480.0000000    0.1878398
495520.0000000    0.1709090
495560.0000000    0.1872685
495600.0000000    0.1839404
495640.0000000    0.1980379
495680.0000000    0.2006759
495720.0000000    0.1817487
495760.0000000    0.1973367
495800.0000000    0.1904515
495840.0000000    0.1872863
495880.0000000    0.1699840
495920.0000000    0.1925371
495960.0000000    0.2012674
496000.0000000    0.1982160
496040.0000000    0.2008093
496080.0000000    0.1815052
496120.0000000    0.1864649
496160.0000000    0.1803020
496200.0000000    0.1978008
496240.0000000    0.1918190
496280.0000000    0.1956830
496320.0000000    0.2079904
496360.0000000    0.1976099
496400.0000000    0.1714637
496440.0000000    0.1808333
496480.0000000    0.1929875
496520.0000000    0.1798552
496560.0000000    0.1905046
496600.0000000    0.1845380
496640.0000000    0.1833239
496680.0000000    0.1876392
496720.0000000    0.1818298
496760.0000000    0.1574368
496800.0000000    0.1648046
496840.0000000    0.1888687
496880.0000000    0.1792064
496920.0000000    0.1849335
496960.0000000    0.1848100
497000.0000000    0.1850535
497040.0000000    0.1836861
497080.0000000    0.1750837
497120.0000000    0.1755262
497160.0000000    0.1888690
497200.0000000    0.1889860
497240.0000000    0.1920026
497280.0000000    0.1887029
497320.0000000    0.1844399
497360.0000000    0.1700266
497400.0000000    0.1797829
497440.0000000    0.1684855
497480.0000000    0.1844081
497520.0000000    0.1937896
497560.0000000    0.1836107
497600.0000000    0.1868364
497640.0000000    0.1949430
497680.0000000    0.1879857
497720.0000000    0.2038219
497760.0000000    0.1892612
497800.0000000    0.1964989
497840.0000000    0.2075631
497880.0000000    0.1948567
497920.0000000    0.2114886
497960.0000000    0.2139144
498000.0000000    0.2112350
498040.0000000    0.1973454
498080.0000000    0.2093459
498120.0000000    0.2029749
498160.0000000    0.2033472
498200.0000000    0.1935691
498240.0000000    0.1873588
498280.0000000    0.1854937
498320.0000000    0.2052171
498360.0000000    0.1917068
498400.0000000    0.1988435
498440.0000000    0.1945146
498480.0000000    0.1806435
498520.0000000    0.1992195
498560.0000000    0.2130543
498600.0000000    0.1967005
498640.0000000    0.2061406
498680.0000000    0.1960157
498720.0000000    0.1817772
498760.0000000    0.1820278
498800.0000000    0.1887291
498840.0000000    0.1778656
498880.0000000    0.1806097
498920.0000000    0.1846535
498960.0000000    0.1737527
499000.0000000    0.1845932
499040.0000000    0.1843373
499080.0000000    0.1927685
499120.0000000    0.1782058
499160.0000000    0.1929084
499200.0000000    0.1912869
499240.0000000    0.1782326
499280.0000000    0.1871532
499320.0000000    0.1917502
499360.0000000    0.1959443
499400.0000000    0.1688912
499440.0000000    0.1825036
499480.0000000    0.1782210
499520.0000000    0.1755367
499560.0000000    0.1931820
499600.0000000    0.1925775
499640.0000000    0.1920492
499680.0000000    0.1853552
499720.0000000    0.1846539
499760.0000000    0.1929331
499800.0000000    0.1918052
499840.0000000    0.1818183
499880.0000000    0.1978893
499920.0000000    0.1786039
499960.0000000    0.1935325
500000.0000000    0.1885717
500040.0000000    0.1882596
500080.0000000    0.1800010
500120.0000000    0.1897113
500160.0000000    0.1822160
500200.0000000    0.1803023
500240.0000000    0.1970394
500280.0000000    0.2014707
500320.0000000    0.2043188
500360.0000000    0.2073478
500400.0000000    0.2102821
500440.0000000    0.1854569
500480.0000000    0.1937723
500520.0000000    0.1925381
500560.0000000    0.1926358
500600.0000000    0.2067638
500640.0000000    0.2046300
500680.0000000    0.2020242
500720.0000000    0.2033294
500760.0000000    0.1930075
500800.0000000    0.2029203
500840.0000000    0.2125778
500880.0000000    0.1936366
500920.0000000    0.2106762
500960.0000000    0.1935406
501000.0000000    0.1884198
501040.0000000    0.1944562
501080.0000000    0.1989826
501120.0000000    0.1957401
501160.0000000    0.2010626
501200.0000000    0.2028230
501240.0000000    0.1985270
501280.0000000    0.2023529
501320.0000000    0.2196023
501360.0000000    0.2147938
501400.0000000    0.2201827
501440.0000000    0.2234464
501480.0000000    0.2137893
501520.0000000    0.2179491
501560.0000000    0.2251238
501600.0000000    0.2190415
501640.0000000    0.2377461
501680.0000000    0.2133202
501720.0000000    0.2262643
501760.0000000    0.2167111
501800.0000000    0.2092787
501840.0000000    0.2021635
501880.0000000    0.1791714
501920.0000000    0.1986700
501960.0000000    0.2117779
502000.0000000    0.2101423
502040.0000000    0.2200887
502080.0000000    0.2057820
502120.0000000    0.2170863
502160.0000000    0.2158716
502200.0000000    0.2044600
502240.0000000    0.2133229
502280.0000000    0.2051419
502320.0000000    0.1904491
502360.0000000    0.2036511
502400.0000000    0.1980299
502440.0000000    0.1995760
502480.0000000    0.2042433
502520.0000000    0.1902080
502560.0000000    0.2057188
502600.0000000    0.2044087
502640.0000000    0.1976068
502680.0000000    0.1923750
502720.0000000    0.1823046
502760.0000000    0.1822387
502800.0000000    0.2004645
502840.0000000    0.2060672
502880.0000000    0.1955996
502920.0000000    0.1907359
502960.0000000    0.1981874
503000.0000000    0.1998672
503040.0000000    0.1987010
503080.0000000    0.2045739
503120.0000000    0.2104442
503160.0000000    0.2012643
503200.0000000    0.1891377
503240.0000000    0.1902882
503280.0000000    0.2037031
503320.0000000    0.2219952
503360.0000000    0.2023846
503400.0000000    0.2055714
503440.0000000    0.1945936
503480.0000000    0.2051206
503520.0000000    0.1798606
503560.0000000    0.1813638
503600.0000000    0.1965938
503640.0000000    0.1833000
503680.0000000    0.1822605
503720.0000000    0.1988235
503760.0000000    0.1911395
503800.0000000    0.2000703
503840.0000000    0.1922667
503880.0000000    0.1948801
503920.0000000    0.1905605
503960.0000000    0.2055763
504000.0000000    0.2013595
504040.0000000    0.1968584
504080.0000000    0.1804876
504120.0000000    0.1850665
504160.0000000    0.1822046
504200.0000000    0.1809183
504240.0000000    0.1844216
504280.0000000    0.1793274
504320.0000000    0.1969914
504360.0000000    0.1917362
504400.0000000    0.1975709
504440.0000000    0.1934925
504480.0000000    0.1875208
504520.0000000    0.2013118
504560.0000000    0.1853523
504600.0000000    0.1876352
504640.0000000    0.2039164
504680.0000000    0.1817200
504720.0000000    0.1876758
504760.0000000    0.2036767
504800.0000000    0.1870535
504840.0000000    0.2037689
504880.0000000    0.1881749
504920.0000000    0.1868386
504960.0000000    0.1756918
505000.0000000    0.1867002
505040.0000000    0.1942856
505080.0000000    0.2001912
505120.0000000    0.1965775
505160.0000000    0.1797480
505200.0000000    0.1971140
505240.0000000    0.2114211
505280.0000000    0.1893417
505320.0000000    0.1822980
505360.0000000    0.1921072
505400.0000000    0.2134390
505440.0000000    0.2085501
505480.0000000    0.1961055
505520.0000000    0.1967394
505560.0000000    0.1904320
505600.0000000    0.1750497
505640.0000000    0.1917550
505680.0000000    0.1919513
505720.0000000    0.1910546
505760.0000000    0.1987402
505800.0000000    0.1973982
505840.0000000    0.1849820
505880.0000000    0.1957247
505920.0000000    0.1960765
505960.0000000    0.2005366
506000.0000000    0.1874592
506040.0000000    0.1827988
506080.0000000    0.1996367
506120.0000000    0.1818272
506160.0000000    0.1732964
506200.0000000    0.1793360
506240.0000000    0.1851399
506280.0000000    0.1818176
506320.0000000    0.1758174
506360.0000000    0.1762344
506400.0000000    0.1942851
506440.0000000    0.1813038
506480.0000000    0.1704216
506520.0000000    0.1785364
506560.0000000    0.1759599
506600.0000000    0.1857159
506640.0000000    0.1946487
506680.0000000    0.1891189
506720.0000000    0.1905154
506760.0000000    0.1771892
506800.0000000    0.1849452
506840.0000000    0.1892842
506880.0000000    0.1831590
506920.0000000    0.1803443
506960.0000000    0.2113906
507000.0000000    0.1905246
507040.0000000    0.1934286
507080.0000000    0.1807084
507120.0000000    0.1853782
507160.0000000    0.1917263
507200.0000000    0.1804514
507240.0000000    0.1734443
507280.0000000    0.1778650
507320.0000000    0.1924404
507360.0000000    0.1866025
507400.0000000    0.1813575
507440.0000000    0.1940457
507480.0000000    0.1931836
507520.0000000    0.1900047
507560.0000000    0.1945971
507600.0000000    0.2024101
507640.0000000    0.2005540
507680.0000000    0.1898393
507720.0000000    0.1729511
507760.0000000    0.1945222
507800.0000000    0.1816498
507840.0000000    0.1882927
507880.0000000    0.1806365
507920.0000000    0.1829763
507960.0000000    0.1843929
508000.0000000    0.1904030
508040.0000000    0.1949382
508080.0000000    0.1782110
508120.0000000    0.1858454
508160.0000000    0.1908629
508200.0000000    0.1864661
508240.0000000    0.1858407
508280.0000000    0.1881207
508320.0000000    0.1777610
508360.0000000    0.1839649
508400.0000000    0.1895476
508440.0000000    0.1902054
508480.0000000    0.1775000
508520.0000000    0.1863682
508560.0000000    0.1846622
508600.0000000    0.1999763
508640.0000000    0.1940695
508680.0000000    0.1996049
508720.0000000    0.1941624
508760.0000000    0.1901758
508800.0000000    0.1913503
508840.0000000    0.2001855
508880.0000000    0.1869872
508920.0000000    0.1963910
508960.0000000    0.2021037
509000.0000000    0.1903055
509040.0000000    0.1876953
509080.0000000    0.1954637
509120.0000000    0.1737359
509160.0000000    0.1831783
509200.0000000    0.1630829
509240.0000000    0.1752735
509280.0000000    0.1793325
509320.0000000    0.1834986
509360.0000000    0.1986047
509400.0000000    0.1830045
509440.0000000    0.1910170
509480.0000000    0.2061290
509520.0000000    0.2112886
509560.0000000    0.1974739
509600.0000000    0.2053873
509640.0000000    0.2046268
509680.0000000    0.2016096
509720.0000000    0.2022596
509760.0000000    0.1945194
509800.0000000    0.2017297
509840.0000000    0.1924965
509880.0000000    0.1855450
509920.0000000    0.1872563
509960.0000000    0.1973674
510000.0000000    0.1936779
510040.0000000    0.1972113
510080.0000000    0.1977220
510120.0000000    0.1956536
510160.0000000    0.2040815
510200.0000000    0.2106879
510240.0000000    0.1982226
510280.0000000    0.1782044
510320.0000000    0.1820586
510360.0000000    0.1883676
510400.0000000    0.1757491
510440.0000000    0.1839126
510480.0000000    0.1872827
510520.0000000    0.1954997
510560.0000000    0.1833770
510600.0000000    0.1851006
510640.0000000    0.1926980
510680.0000000    0.2142694
510720.0000000    0.1912843
510760.0000000    0.1860270
510800.0000000    0.1807342
510840.0000000    0.1769691
510880.0000000    0.1788054
510920.0000000    0.1776482
510960.0000000    0.1759163
511000.0000000    0.1900029
511040.0000000    0.1861077
511080.0000000    0.1933731
511120.0000000    0.1858481
511160.0000000    0.1893584
511200.0000000    0.1824747
511240.0000000    0.1869256
511280.0000000    0.1855173
511320.0000000    0.1875495
511360.0000000    0.1863242
511400.0000000    0.1801552
511440.0000000    0.1913149
511480.0000000    0.1919563
511520.0000000    0.1910983
511560.0000000    0.1865179
511600.0000000    0.1799100
511640.0000000    0.1835697
511680.0000000    0.1849545
511720.0000000    0.1910661
511760.0000000    0.1999560
511800.0000000    0.2143192
511840.0000000    0.1960933
511880.0000000    0.1944011
511920.0000000    0.1890243
511960.0000000    0.2080719
512000.0000000    0.1883926
512040.0000000    0.1869186
512080.0000000    0.2031144
512120.0000000    0.1986870
512160.0000000    0.2095211
512200.0000000    0.2099349
512240.0000000    0.2042352
512280.0000000    0.1983151
512320.0000000    0.1872843
512360.0000000    0.2011808
512400.0000000    0.1802777
512440.0000000    0.1909410
512480.0000000    0.1861620
512520.0000000    0.2025232
512560.0000000    0.1832481
512600.0000000    0.1910225
512640.0000000    0.1865481
512680.0000000    0.2009334
512720.0000000    0.1930217
512760.0000000    0.1901857
512800.0000000    0.1982689
512840.0000000    0.1943918
512880.0000000    0.2105552
512920.0000000    0.2008749
512960.0000000    0.1859907
513000.0000000    0.2016388
513040.0000000    0.1877274
513080.0000000    0.1946111
513120.0000000    0.2210316
513160.0000000    0.2096781
513200.0000000    0.2185683
513240.0000000    0.2084162
513280.0000000    0.2181671
513320.0000000    0.1924514
513360.0000000    0.1873923
513400.0000000    0.1964495
513440.0000000    0.1954681
513480.0000000    0.1952923
513520.0000000    0.1898705
513560.0000000    0.1885162
513600.0000000    0.2056095
513640.0000000    0.1999024
513680.0000000    0.2166134
513720.0000000    0.2058988
513760.0000000    0.2176998
513800.0000000    0.2078751
513840.0000000    0.2171559
513880.0000000    0.2271072
513920.0000000    0.1967144
513960.0000000    0.2028415
514000.0000000    0.1928300
514040.0000000    0.2017093
514080.0000000    0.1939838
514120.0000000    0.2085956
514160.0000000    0.2022226
514200.0000000    0.2070914
514240.0000000    0.1920005
514280.0000000    0.2140337
514320.0000000    0.2039604
514360.0000000    0.2106644
514400.0000000    0.1973033
514440.0000000    0.1961208
514480.0000000    0.2097689
514520.0000000    0.2031892
514560.0000000    0.2046719
514600.0000000    0.2152780
514640.0000000    0.2154389
514680.0000000    0.2192369
514720.0000000    0.2189313
514760.0000000    0.2132689
514800.0000000    0.2056627
514840.0000000    0.2041669
514880.0000000    0.2043773
514920.0000000    0.1865216
514960.0000000    0.1804655
515000.0000000    0.1794083
515040.0000000    0.1868786
515080.0000000    0.2005138
515120.0000000    0.2083434
515160.0000000    0.2026716
515200.0000000    0.2191981
515240.0000000    0.2068865
515280.0000000    0.2028221
515320.0000000    0.2081234
515360.0000000    0.2015359
515400.0000000    0.1942645
515440.0000000    0.1997271
515480.0000000    0.2033419
515520.0000000    0.2026535
515560.0000000    0.2001087
515600.0000000    0.1956691
515640.0000000    0.1986698
515680.0000000    0.2079638
515720.0000000    0.2050634
515760.0000000    0.2069373
515800.0000000    0.2057615
515840.0000000    0.2164561
515880.0000000    0.2269202
515920.0000000    0.2112610
515960.0000000    0.2135243
516000.0000000    0.2131733
516040.0000000    0.2118651
516080.0000000    0.2054017
516120.0000000    0.2193417
516160.0000000    0.2097861
516200.0000000    0.2208887
516240.0000000    0.2220157
516280.0000000    0.2024744
516320.0000000    0.2165200
516360.0000000    0.2383765
516400.0000000    0.2289431
516440.0000000    0.2250932
516480.0000000    0.2204206
516520.0000000    0.2164032
516560.0000000    0.2051032
516600.0000000    0.2237144
516640.0000000    0.2088055
516680.0000000    0.2217107
516720.0000000    0.1937352
516760.0000000    0.1981390
516800.0000000    0.2038521
516840.0000000    0.1976173
516880.0000000    0.1687873
516920.0000000    0.1961940
516960.0000000    0.1991102
517000.0000000    0.1957685
517040.0000000    0.1857470
517080.0000000    0.1968764
517120.0000000    0.1896044
517160.0000000    0.1911773
517200.0000000    0.2078387
517240.0000000    0.1957408
517280.0000000    0.1969985
517320.0000000    0.1959088
517360.0000000    0.1878969
517400.0000000    0.1866469
517440.0000000    0.2046629
517480.0000000    0.1828066
517520.0000000    0.1967803
517560.0000000    0.1865579
517600.0000000    0.1772435
517640.0000000    0.1827279
517680.0000000    0.1860284
517720.0000000    0.1903469
517760.0000000    0.1935676
517800.0000000    0.1954026
517840.0000000    0.2030698
517880.0000000    0.1911743
517920.0000000    0.1765679
517960.0000000    0.1801380
518000.0000000    0.1738771
518040.0000000    0.1872187
518080.0000000    0.1761386
518120.0000000    0.1790906
518160.0000000    0.1734454
518200.0000000    0.1896748
518240.0000000    0.1771116
518280.0000000    0.1792521
518320.0000000    0.1796701
518360.0000000    0.1971994
518400.0000000    0.1792257
518440.0000000    0.1813413
518480.0000000    0.1837817
518520.0000000    0.1771778
518560.0000000    0.1882317
518600.0000000    0.1821844
518640.0000000    0.1820804
518680.0000000    0.1933915
518720.0000000    0.1752296
518760.0000000    0.1779494
518800.0000000    0.1930789
518840.0000000    0.2113635
518880.0000000    0.1960117
518920.0000000    0.1893891
518960.0000000    0.1962258
519000.0000000    0.1990848
519040.0000000    0.1936859
519080.0000000    0.1824852
519120.0000000    0.1836594
519160.0000000    0.1932439
519200.0000000    0.1731821
519240.0000000    0.1884589
519280.0000000    0.1925949
519320.0000000    0.1922834
519360.0000000    0.2048828
519400.0000000    0.1842490
519440.0000000    0.1907245
519480.0000000    0.1997602
519520.0000000    0.2108526
519560.0000000    0.2066905
519600.0000000    0.2147738
519640.0000000    0.1980982
519680.0000000    0.2116441
519720.0000000    0.2148838
519760.0000000    0.2046258
519800.0000000    0.1989025
519840.0000000    0.2014384
519880.0000000    0.2022820
519920.0000000    0.2075824
519960.0000000    0.2035491
520000.0000000    0.2088899
520040.0000000    0.2090288
520080.0000000    0.1996079
520120.0000000    0.1930939
520160.0000000    0.1941955
520200.0000000    0.2010222
520240.0000000    0.1971655
520280.0000000    0.1986433
520320.0000000    0.1944673
520360.0000000    0.1902565
520400.0000000    0.1962504
520440.0000000    0.1877323
520480.0000000    0.1764476
520520.0000000    0.1899328
520560.0000000    0.1763717
520600.0000000    0.1889345
520640.0000000    0.1935726
520680.0000000    0.2037901
520720.0000000    0.1907803
520760.0000000    0.1784819
520800.0000000    0.1702540
520840.0000000    0.1756744
520880.0000000    0.1717645
520920.0000000    0.1872546
520960.0000000    0.1892862
521000.0000000    0.1887226
521040.0000000    0.1808181
521080.0000000    0.1802495
521120.0000000    0.1735909
521160.0000000    0.1762356
521200.0000000    0.1685985
521240.0000000    0.1629918
521280.0000000    0.1728365
521320.0000000    0.1697018
521360.0000000    0.1841256
521400.0000000    0.1777928
521440.0000000    0.1773439
521480.0000000    0.1819373
521520.0000000    0.1733662
521560.0000000    0.1957181
521600.0000000    0.1934866
521640.0000000    0.1847613
521680.0000000    0.1739956
521720.0000000    0.1755813
521760.0000000    0.1751816
521800.0000000    0.1817231
521840.0000000    0.2012536
521880.0000000    0.2022876
521920.0000000    0.1856901
521960.0000000    0.1824947
522000.0000000    0.1868412
522040.0000000    0.1766439
522080.0000000    0.1729400
522120.0000000    0.1785002
522160.0000000    0.1833668
522200.0000000    0.1714663
522240.0000000    0.1855288
522280.0000000    0.1836333
522320.0000000    0.1757355
522360.0000000    0.1746012
522400.0000000    0.1852111
522440.0000000    0.1983824
522480.0000000    0.1933477
522520.0000000    0.1982107
522560.0000000    0.2009477
522600.0000000    0.1907659
522640.0000000    0.1780711
522680.0000000    0.1830389
522720.0000000    0.1851331
522760.0000000    0.1792611
522800.0000000    0.1869724
522840.0000000    0.1948386
522880.0000000    0.1986722
522920.0000000    0.1861136
522960.0000000    0.1865820
523000.0000000    0.1923492
523040.0000000    0.1792702
523080.0000000    0.1922504
523120.0000000    0.1960919
523160.0000000    0.1836399
523200.0000000    0.1877009
523240.0000000    0.1916893
523280.0000000    0.1875170
523320.0000000    0.1920109
523360.0000000    0.1898719
523400.0000000    0.1902948
523440.0000000    0.1890165
523480.0000000    0.1895044
523520.0000000    0.1839724
523560.0000000    0.1773927
523600.0000000    0.1886676
523640.0000000    0.1856617
523680.0000000    0.1756858
523720.0000000    0.1881660
523760.0000000    0.1803158
523800.0000000    0.1829166
523840.0000000    0.1798139
523880.0000000    0.1906421
523920.0000000    0.1778967
523960.0000000    0.1767832
524000.0000000    0.1783610
524040.0000000    0.1790703
524080.0000000    0.1827827
524120.0000000    0.1849703
524160.0000000    0.1868861
524200.0000000    0.1801534
524240.0000000    0.1888833
524280.0000000    0.1811499
524320.0000000    0.1766297
524360.0000000    0.1860464
524400.0000000    0.1745922
524440.0000000    0.1808002
524480.0000000    0.1865163
524520.0000000    0.1772473
524560.0000000    0.1830635
524600.0000000    0.1808299
524640.0000000    0.1784826
524680.0000000    0.1734167
524720.0000000    0.1778911
524760.0000000    0.1695467
524800.0000000    0.1740327
524840.0000000    0.1795595
524880.0000000    0.1752846
524920.0000000    0.1893280
524960.0000000    0.1940012
525000.0000000    0.1885441
525040.0000000    0.1857127
525080.0000000    0.1756743
525120.0000000    0.1685777
525160.0000000    0.1818627
525200.0000000    0.1856016
525240.0000000    0.1830829
525280.0000000    0.1854753
525320.0000000    0.1721745
525360.0000000    0.1869247
525400.0000000    0.1818468
525440.0000000    0.1984429
525480.0000000    0.1906470
525520.0000000    0.1737958
525560.0000000    0.1963260
525600.0000000    0.1956528
525640.0000000    0.1707177
525680.0000000    0.1898966
525720.0000000    0.2157042
525760.0000000    0.1962690
525800.0000000    0.1979297
525840.0000000    0.1956506
525880.0000000    0.1935475
525920.0000000    0.2011664
525960.0000000    0.1944298
526000.0000000    0.2035531
526040.0000000    0.2056974
526080.0000000    0.2147262
526120.0000000    0.2006818
526160.0000000    0.2250858
526200.0000000    0.1892208
526240.0000000    0.1710896
526280.0000000    0.1971002
526320.0000000    0.1973300
526360.0000000    0.1911514
526400.0000000    0.1850652
526440.0000000    0.2004764
526480.0000000    0.1952049
526520.0000000    0.2040749
526560.0000000    0.1990054
526600.0000000    0.1943183
526640.0000000    0.1971932
526680.0000000    0.2076072
526720.0000000    0.1878538
526760.0000000    0.1844525
526800.0000000    0.1809249
526840.0000000    0.1815706
526880.0000000    0.1974410
526920.0000000    0.2049343
526960.0000000    0.1900490
527000.0000000    0.1996965
527040.0000000    0.1837901
527080.0000000    0.2022400
527120.0000000    0.1994729
527160.0000000    0.1868284
527200.0000000    0.1848566
527240.0000000    0.1840572
527280.0000000    0.1917512
527320.0000000    0.1884055
527360.0000000    0.1848973
527400.0000000    0.1867626
527440.0000000    0.1800282
527480.0000000    0.1899802
527520.0000000    0.1914686
527560.0000000    0.1857543
527600.0000000    0.1919194
527640.0000000    0.1885456
527680.0000000    0.1812351
527720.0000000    0.1894060
527760.0000000    0.1812552
527800.0000000    0.1965233
527840.0000000    0.1976125
527880.0000000    0.2033882
527920.0000000    0.2159709
527960.0000000    0.1970719
528000.0000000    0.1859652
528040.0000000    0.1893419
528080.0000000    0.1823313
528120.0000000    0.1776209
528160.0000000    0.1881373
528200.0000000    0.1845209
528240.0000000    0.1964369
528280.0000000    0.1878682
528320.0000000    0.2071239
528360.0000000    0.2123415
528400.0000000    0.1954452
528440.0000000    0.2057155
528480.0000000    0.2012779
528520.0000000    0.2089547
528560.0000000    0.2133581
528600.0000000    0.2013244
528640.0000000    0.1888881
528680.0000000    0.1865046
528720.0000000    0.2003846
528760.0000000    0.1999448
528800.0000000    0.1895493
528840.0000000    0.1866951
528880.0000000    0.1812380
528920.0000000    0.1894890
528960.0000000    0.1798637
529000.0000000    0.1890683
529040.0000000    0.1816412
529080.0000000    0.1756923
529120.0000000    0.1922385
529160.0000000    0.1889165
529200.0000000    0.1801354
529240.0000000    0.1822906
529280.0000000    0.1859025
529320.0000000    0.1846409
529360.0000000    0.1797556
529400.0000000    0.1943899
529440.0000000    0.2051286
529480.0000000    0.1871090
529520.0000000    0.1923058
529560.0000000    0.1932051
529600.0000000    0.1729439
529640.0000000    0.1999686
529680.0000000    0.1904116
529720.0000000    0.1817249
529760.0000000    0.1821983
529800.0000000    0.1882820
529840.0000000    0.1899371
529880.0000000    0.1731615
529920.0000000    0.1905175
529960.0000000    0.1864129
530000.0000000    0.1790690
530040.0000000    0.1696036
530080.0000000    0.1837906
530120.0000000    0.1808244
530160.0000000    0.1759913
530200.0000000    0.1775662
530240.0000000    0.1750559
530280.0000000    0.1800818
530320.0000000    0.1676617
530360.0000000    0.1838446
530400.0000000    0.1714332
530440.0000000    0.1720783
530480.0000000    0.1866616
530520.0000000    0.1713111
530560.0000000    0.1769944
530600.0000000    0.1796251
530640.0000000    0.1814375
530680.0000000    0.1803017
530720.0000000    0.1744247
530760.0000000    0.1757013
530800.0000000    0.1840015
530840.0000000    0.1841813
530880.0000000    0.1713618
530920.0000000    0.1771514
530960.0000000    0.1900546
531000.0000000    0.1869546
531040.0000000    0.1833756
531080.0000000    0.1698661
531120.0000000    0.1658261
531160.0000000    0.1828776
531200.0000000    0.1767051
531240.0000000    0.1803967
531280.0000000    0.1801073
531320.0000000    0.1897476
531360.0000000    0.1754439
531400.0000000    0.1841259
531440.0000000    0.1882616
531480.0000000    0.1849024
531520.0000000    0.1843606
531560.0000000    0.1804696
531600.0000000    0.1854938
531640.0000000    0.1959904
531680.0000000    0.1974777
531720.0000000    0.2003212
531760.0000000    0.1964780
531800.0000000    0.1800414
531840.0000000    0.1889787
531880.0000000    0.1757513
531920.0000000    0.1802991
531960.0000000    0.1770777
532000.0000000    0.1828542
532040.0000000    0.1800150
532080.0000000    0.1782144
532120.0000000    0.1752686
532160.0000000    0.1987048
532200.0000000    0.1777453
532240.0000000    0.1812428
532280.0000000    0.1815441
532320.0000000    0.1896873
532360.0000000    0.1800293
532400.0000000    0.1862931
532440.0000000    0.1894629
532480.0000000    0.1846890
532520.0000000    0.1848828
532560.0000000    0.1786714
532600.0000000    0.1805768
532640.0000000    0.1824004
532680.0000000    0.1765225
532720.0000000    0.1779378
532760.0000000    0.1792068
532800.0000000    0.1866447
532840.0000000    0.1839310
532880.0000000    0.1743023
532920.0000000    0.1767714
532960.0000000    0.1855302
533000.0000000    0.1835286
533040.0000000    0.1937231
533080.0000000    0.1783994
533120.0000000    0.1920189
533160.0000000    0.1910236
533200.0000000    0.1861055
533240.0000000    0.1714706
533280.0000000    0.1764744
533320.0000000    0.1763335
533360.0000000    0.1949925
533400.0000000    0.1859161
533440.0000000    0.2028799
533480.0000000    0.2035698
533520.0000000    0.2141358
533560.0000000    0.2103760
533600.0000000    0.1961252
533640.0000000    0.2001345
533680.0000000    0.1870926
533720.0000000    0.1929481
533760.0000000    0.1720986
533800.0000000    0.1709856
533840.0000000    0.1714092
533880.0000000    0.1632363
533920.0000000    0.1678993
533960.0000000    0.1743771
534000.0000000    0.1627376
534040.0000000    0.1729271
534080.0000000    0.1755804
534120.0000000    0.1648033
534160.0000000    0.1800494
534200.0000000    0.1792463
534240.0000000    0.1631697
534280.0000000    0.1878239
534320.0000000    0.1806471
534360.0000000    0.1583464
534400.0000000    0.1794440
534440.0000000    0.1713923
534480.0000000    0.1705886
534520.0000000    0.1811040
534560.0000000    0.1861958
534600.0000000    0.1737696
534640.0000000    0.1752835
534680.0000000    0.1720822
534720.0000000    0.1630910
534760.0000000    0.1663122
534800.0000000    0.1692478
534840.0000000    0.1573804
534880.0000000    0.1813110
534920.0000000    0.1739608
534960.0000000    0.1763971
535000.0000000    0.1816543
535040.0000000    0.1719334
535080.0000000    0.1695783
535120.0000000    0.1609916
535160.0000000    0.1588957
535200.0000000    0.1591258
535240.0000000    0.1670737
535280.0000000    0.1731919
535320.0000000    0.1771381
535360.0000000    0.1644723
535400.0000000    0.1566589
535440.0000000    0.1730552
535480.0000000    0.1673017
535520.0000000    0.1733195
535560.0000000    0.1669516
535600.0000000    0.1770226
535640.0000000    0.1809844
535680.0000000    0.1803152
535720.0000000    0.1721312
535760.0000000    0.1862237
535800.0000000    0.1792092
535840.0000000    0.1724973
535880.0000000    0.1704260
535920.0000000    0.1704770
535960.0000000    0.1703180
536000.0000000    0.1762353
536040.0000000    0.1734076
536080.0000000    0.1584842
536120.0000000    0.1712534
536160.0000000    0.1746643
536200.0000000    0.1641229
536240.0000000    0.1808521
536280.0000000    0.1854978
536320.0000000    0.1607101
536360.0000000    0.1652219
536400.0000000    0.1765726
536440.0000000    0.1636472
536480.0000000    0.1567368
536520.0000000    0.1696669
536560.0000000    0.1680399
536600.0000000    0.1683499
536640.0000000    0.1603573
536680.0000000    0.1726665
536720.0000000    0.1728905
536760.0000000    0.1651769
536800.0000000    0.1715496
536840.0000000    0.1758066
536880.0000000    0.1719183
536920.0000000    0.1638080
536960.0000000    0.1664767
537000.0000000    0.1818956
537040.0000000    0.1766823
537080.0000000    0.1741022
537120.0000000    0.1809105
537160.0000000    0.1774977
537200.0000000    0.1713022
537240.0000000    0.1793459
537280.0000000    0.1846504
537320.0000000    0.1894246
537360.0000000    0.1752474
537400.0000000    0.1757830
537440.0000000    0.1668507
537480.0000000    0.1817807
537520.0000000    0.1697720
537560.0000000    0.1949591
537600.0000000    0.1891251
537640.0000000    0.1796294
537680.0000000    0.1833724
537720.0000000    0.1690530
537760.0000000    0.1616438
537800.0000000    0.1639824
537840.0000000    0.1810472
537880.0000000    0.1769362
537920.0000000    0.1778556
537960.0000000    0.1849186
538000.0000000    0.1822871
538040.0000000    0.1885996
538080.0000000    0.1786762
538120.0000000    0.1761384
538160.0000000    0.1685253
538200.0000000    0.1733739
538240.0000000    0.1747103
538280.0000000    0.1756234
538320.0000000    0.1837915
538360.0000000    0.1735944
538400.0000000    0.1808861
538440.0000000    0.1693092
538480.0000000    0.1815661
538520.0000000    0.1800069
538560.0000000    0.1910915
538600.0000000    0.1766244
538640.0000000    0.1817289
538680.0000000    0.1834961
538720.0000000    0.1704364
538760.0000000    0.1802167
538800.0000000    0.1859426
538840.0000000    0.1877148
538880.0000000    0.1849845
538920.0000000    0.1614767
538960.0000000    0.1730185
539000.0000000    0.1861019
539040.0000000    0.1641368
539080.0000000    0.1739490
539120.0000000    0.1665193
539160.0000000    0.1643714
539200.0000000    0.1753416
539240.0000000    0.1670277
539280.0000000    0.1613976
539320.0000000    0.1723047
539360.0000000    0.1742863
539400.0000000    0.1920593
539440.0000000    0.1720859
539480.0000000    0.1705625
539520.0000000    0.1869746
539560.0000000    0.1801598
539600.0000000    0.1826890
539640.0000000    0.1759969
539680.0000000    0.1754667
539720.0000000    0.1710228
539760.0000000    0.1806853
539800.0000000    0.1812778
539840.0000000    0.1750173
539880.0000000    0.1786793
539920.0000000    0.1661502
539960.0000000    0.1817987
540000.0000000    0.1882293
540040.0000000    0.1926032
540080.0000000    0.1859746
540120.0000000    0.1905030
540160.0000000    0.1799512
540200.0000000    0.1844428
540240.0000000    0.1935322
540280.0000000    0.1743825
540320.0000000    0.1740605
540360.0000000    0.1796904
540400.0000000    0.1815684
540440.0000000    0.1792140
540480.0000000    0.1929524
540520.0000000    0.1879307
540560.0000000    0.1995741
540600.0000000    0.1668389
540640.0000000    0.1752042
540680.0000000    0.1749813
540720.0000000    0.1849127
540760.0000000    0.1820444
540800.0000000    0.1781814
540840.0000000    0.1743486
540880.0000000    0.1701725
540920.0000000    0.1728309
540960.0000000    0.1672745
541000.0000000    0.1657412
541040.0000000    0.1634855
541080.0000000    0.1663694
541120.0000000    0.1679273
541160.0000000    0.1894327
541200.0000000    0.1873707
541240.0000000    0.1860091
541280.0000000    0.1895549
541320.0000000    0.1817653
541360.0000000    0.1847484
541400.0000000    0.1829297
541440.0000000    0.1848043
541480.0000000    0.1804257
541520.0000000    0.1710804
541560.0000000    0.1778231
541600.0000000    0.1748789
541640.0000000    0.1759928
541680.0000000    0.1832484
541720.0000000    0.1797474
541760.0000000    0.1795813
541800.0000000    0.1726433
541840.0000000    0.1748158
541880.0000000    0.1768289
541920.0000000    0.1664832
541960.0000000    0.1783333
542000.0000000    0.1808286
542040.0000000    0.1755924
542080.0000000    0.1834701
542120.0000000    0.1824120
542160.0000000    0.1637441
542200.0000000    0.1790156
542240.0000000    0.1775459
542280.0000000    0.1744502
542320.0000000    0.1741599
542360.0000000    0.1776521
542400.0000000    0.1750319
542440.0000000    0.1729092
542480.0000000    0.1695110
542520.0000000    0.1757357
542560.0000000    0.1711319
542600.0000000    0.1731085
542640.0000000    0.1799049
542680.0000000    0.1681823
542720.0000000    0.1741085
542760.0000000    0.1663331
542800.0000000    0.1536874
542840.0000000    0.1618261
542880.0000000    0.1742163
542920.0000000    0.1722063
542960.0000000    0.1723811
543000.0000000    0.1719775
543040.0000000    0.1615452
543080.0000000    0.1702439
543120.0000000    0.1617332
543160.0000000    0.1759721
543200.0000000    0.1702344
543240.0000000    0.1659971
543280.0000000    0.1642902
543320.0000000    0.1781563
543360.0000000    0.1713402
543400.0000000    0.1755546
543440.0000000    0.1672822
543480.0000000    0.1795775
543520.0000000    0.1787630
543560.0000000    0.1705698
543600.0000000    0.1647312
543640.0000000    0.1671102
543680.0000000    0.1743959
543720.0000000    0.1907284
543760.0000000    0.1824594
543800.0000000    0.1670602
543840.0000000    0.1735557
543880.0000000    0.1706972
543920.0000000    0.1701123
543960.0000000    0.1813072
544000.0000000    0.1794380
544040.0000000    0.1810469
544080.0000000    0.1816013
544120.0000000    0.1875793
544160.0000000    0.1755263
544200.0000000    0.1963480
544240.0000000    0.1731098
544280.0000000    0.1779058
544320.0000000    0.1760563
544360.0000000    0.1663829
544400.0000000    0.1634703
544440.0000000    0.1608861
544480.0000000    0.1750522
544520.0000000    0.1604245
544560.0000000    0.1628396
544600.0000000    0.1746552
544640.0000000    0.1608885
544680.0000000    0.1730383
544720.0000000    0.1766859
544760.0000000    0.1849594
544800.0000000    0.1788905
544840.0000000    0.1594716
544880.0000000    0.1766142
544920.0000000    0.1593370
544960.0000000    0.1668302
545000.0000000    0.1613052
545040.0000000    0.1830138
545080.0000000    0.1998122
545120.0000000    0.1852756
545160.0000000    0.1720430
545200.0000000    0.1738652
545240.0000000    0.1793673
545280.0000000    0.1690868
545320.0000000    0.1591161
545360.0000000    0.1635906
545400.0000000    0.1557475
545440.0000000    0.1650385
545480.0000000    0.1545252
545520.0000000    0.1595962
545560.0000000    0.1593525
545600.0000000    0.1519275
545640.0000000    0.1660165
545680.0000000    0.1711537
545720.0000000    0.1719222
545760.0000000    0.1517076
545800.0000000    0.1499085
545840.0000000    0.1646817
545880.0000000    0.1514873
545920.0000000    0.1609534
545960.0000000    0.1554403
546000.0000000    0.1571030
546040.0000000    0.1585713
546080.0000000    0.1688457
546120.0000000    0.1771409
546160.0000000    0.1664264
546200.0000000    0.1675710
546240.0000000    0.1695368
546280.0000000    0.1667484
546320.0000000    0.1825693
546360.0000000    0.1751865
546400.0000000    0.1723638
546440.0000000    0.1784129
546480.0000000    0.1761363
546520.0000000    0.1800096
546560.0000000    0.1743920
546600.0000000    0.1724550
546640.0000000    0.1637459
546680.0000000    0.1633462
546720.0000000    0.1663497
546760.0000000    0.1650798
546800.0000000    0.1706159
546840.0000000    0.1724911
546880.0000000    0.1660372
546920.0000000    0.1629509
546960.0000000    0.1544243
547000.0000000    0.1646190
547040.0000000    0.1586002
547080.0000000    0.1640212
547120.0000000    0.1675523
547160.0000000    0.1638749
547200.0000000    0.1653549
547240.0000000    0.1616160
547280.0000000    0.1718481
547320.0000000    0.1567477
547360.0000000    0.1556539
547400.0000000    0.1621435
547440.0000000    0.1603584
547480.0000000    0.1633769
547520.0000000    0.1545894
547560.0000000    0.1520356
547600.0000000    0.1474313
547640.0000000    0.1597717
547680.0000000    0.1578189
547720.0000000    0.1571725
547760.0000000    0.1580052
547800.0000000    0.1628249
547840.0000000    0.1546032
547880.0000000    0.1505247
547920.0000000    0.1555546
547960.0000000    0.1489960
548000.0000000    0.1489904
548040.0000000    0.1513559
548080.0000000    0.1559303
548120.0000000    0.1552334
548160.0000000    0.1581504
548200.0000000    0.1692141
548240.0000000    0.1690428
548280.0000000    0.1590134
548320.0000000    0.1519122
548360.0000000    0.1646020
548400.0000000    0.1694591
548440.0000000    0.1461963
548480.0000000    0.1535765
548520.0000000    0.1512878
548560.0000000    0.1680198
548600.0000000    0.1638986
548640.0000000    0.1790465
548680.0000000    0.1740141
548720.0000000    0.1686303
548760.0000000    0.1710833
548800.0000000    0.1832132
548840.0000000    0.1631531
548880.0000000    0.1671219
548920.0000000    0.1721331
548960.0000000    0.1733732
549000.0000000    0.1651689
549040.0000000    0.1677781
549080.0000000    0.1658897
549120.0000000    0.1728092
549160.0000000    0.1717848
549200.0000000    0.1936039
549240.0000000    0.1731805
549280.0000000    0.1731459
549320.0000000    0.1804082
549360.0000000    0.1789408
549400.0000000    0.1792199
549440.0000000    0.1846456
549480.0000000    0.1790286
549520.0000000    0.1712222
549560.0000000    0.1744006
549600.0000000    0.1705452
549640.0000000    0.1789657
549680.0000000    0.1604320
549720.0000000    0.1797984
549760.0000000    0.1901218
549800.0000000    0.1993672
549840.0000000    0.1893777
549880.0000000    0.1876249
549920.0000000    0.1842262
549960.0000000    0.1709559
550000.0000000    0.1649995
550040.0000000    0.1697203
550080.0000000    0.1733450
550120.0000000    0.1810576
550160.0000000    0.1680501
550200.0000000    0.1864484
550240.0000000    0.1719638
550280.0000000    0.1599570
550320.0000000    0.1550348
550360.0000000    0.1526917
550400.0000000    0.1609077
550440.0000000    0.1555516
550480.0000000    0.1682298
550520.0000000    0.1659108
550560.0000000    0.1558454
550600.0000000    0.1609157
550640.0000000    0.1703160
550680.0000000    0.1795438
550720.0000000    0.1699585
550760.0000000    0.1784561
550800.0000000    0.1754969
550840.0000000    0.1672964
550880.0000000    0.1645851
550920.0000000    0.1558864
550960.0000000    0.1615686
551000.0000000    0.1683687
551040.0000000    0.1584647
551080.0000000    0.1643088
551120.0000000    0.1508832
551160.0000000    0.1539206
551200.0000000    0.1575448
551240.0000000    0.1607445
551280.0000000    0.1616592
551320.0000000    0.1603545
551360.0000000    0.1689078
551400.0000000    0.1670541
551440.0000000    0.1606267
551480.0000000    0.1701878
551520.0000000    0.1636209
551560.0000000    0.1589149
551600.0000000    0.1656845
551640.0000000    0.1666154
551680.0000000    0.1608623
551720.0000000    0.1835133
551760.0000000    0.1746287
551800.0000000    0.1683517
551840.0000000    0.1581619
551880.0000000    0.1641189
551920.0000000    0.1736563
551960.0000000    0.1645946
552000.0000000    0.1586094
552040.0000000    0.1650917
552080.0000000    0.1669920
552120.0000000    0.1740531
552160.0000000    0.1726416
552200.0000000    0.1699553
552240.0000000    0.1853993
552280.0000000    0.1773937
552320.0000000    0.1899804
552360.0000000    0.1698683
552400.0000000    0.1712099
552440.0000000    0.1613286
552480.0000000    0.1703030
552520.0000000    0.1729122
552560.0000000    0.1692829
552600.0000000    0.1743486
552640.0000000    0.1756470
552680.0000000    0.1734524
552720.0000000    0.1682940
552760.0000000    0.1673784
552800.0000000    0.1725204
552840.0000000    0.1685366
552880.0000000    0.1703016
552920.0000000    0.1722961
552960.0000000    0.1715470
553000.0000000    0.1722854
553040.0000000    0.1694805
553080.0000000    0.1628357
553120.0000000    0.1687155
553160.0000000    0.1702342
553200.0000000    0.1651968
553240.0000000    0.1699460
553280.0000000    0.1736211
553320.0000000    0.1627769
553360.0000000    0.1559871
553400.0000000    0.1760901
553440.0000000    0.1633714
553480.0000000    0.1703766
553520.0000000    0.1825616
553560.0000000    0.1723415
553600.0000000    0.1810809
553640.0000000    0.1697846
553680.0000000    0.1752182
553720.0000000    0.1634015
553760.0000000    0.1657112
553800.0000000    0.1608175
553840.0000000    0.1669112
553880.0000000    0.1642081
553920.0000000    0.1665753
553960.0000000    0.1680584
554000.0000000    0.1651535
554040.0000000    0.1693136
554080.0000000    0.1604007
554120.0000000    0.1703110
554160.0000000    0.1641286
554200.0000000    0.1702258
554240.0000000    0.1887068
554280.0000000    0.1710195
554320.0000000    0.1801314
554360.0000000    0.1770599
554400.0000000    0.1589047
554440.0000000    0.1715124
554480.0000000    0.1667606
554520.0000000    0.1817065
554560.0000000    0.1811227
554600.0000000    0.1719249
554640.0000000    0.1681216
554680.0000000    0.1710214
554720.0000000    0.1663806
554760.0000000    0.1676741
554800.0000000    0.1701045
554840.0000000    0.1752043
554880.0000000    0.1762767
554920.0000000    0.1695470
554960.0000000    0.1709912
555000.0000000    0.1726434
555040.0000000    0.1886850
555080.0000000    0.1763473
555120.0000000    0.1788898
555160.0000000    0.1555503
555200.0000000    0.1612006
555240.0000000    0.1635693
555280.0000000    0.1758455
555320.0000000    0.1781463
555360.0000000    0.1737341
555400.0000000    0.1599055
555440.0000000    0.1631731
555480.0000000    0.1534465
555520.0000000    0.1418889
555560.0000000    0.1493791
555600.0000000    0.1527477
555640.0000000    0.1372994
555680.0000000    0.1420293
555720.0000000    0.1455467
555760.0000000    0.1467324
555800.0000000    0.1579647
555840.0000000    0.1651449
555880.0000000    0.1753229
555920.0000000    0.1703456
555960.0000000    0.1702469
556000.0000000    0.1629169
556040.0000000    0.1521572
556080.0000000    0.1528002
556120.0000000    0.1692177
556160.0000000    0.1533006
556200.0000000    0.1491076
556240.0000000    0.1569426
556280.0000000    0.1709221
556320.0000000    0.1559337
556360.0000000    0.1553210
556400.0000000    0.1652033
556440.0000000    0.1805626
556480.0000000    0.1639485
556520.0000000    0.1693195
556560.0000000    0.1615394
556600.0000000    0.1758328
556640.0000000    0.1684801
556680.0000000    0.1511294
556720.0000000    0.1600044
556760.0000000    0.1583381
556800.0000000    0.1601914
556840.0000000    0.1687531
556880.0000000    0.1633887
556920.0000000    0.1668085
556960.0000000    0.1646734
557000.0000000    0.1582561
557040.0000000    0.1650982
557080.0000000    0.1713892
557120.0000000    0.1656595
557160.0000000    0.1536926
557200.0000000    0.1671389
557240.0000000    0.1769932
557280.0000000    0.1674155
557320.0000000    0.1648464
557360.0000000    0.1676236
557400.0000000    0.1636030
557440.0000000    0.1645076
557480.0000000    0.1811915
557520.0000000    0.1786979
557560.0000000    0.1571683
557600.0000000    0.1563476
557640.0000000    0.1530288
557680.0000000    0.1661474
557720.0000000    0.1677366
557760.0000000    0.1619695
557800.0000000    0.1723714
557840.0000000    0.1841721
557880.0000000    0.1617766
557920.0000000    0.1611310
557960.0000000    0.1492552
558000.0000000    0.1634619
558040.0000000    0.1691871
558080.0000000    0.1548086
558120.0000000    0.1539661
558160.0000000    0.1459231
558200.0000000    0.1456982
558240.0000000    0.1600927
558280.0000000    0.1600392
558320.0000000    0.1644131
558360.0000000    0.1581467
558400.0000000    0.1652497
558440.0000000    0.1631458
558480.0000000    0.1670208
558520.0000000    0.1571816
558560.0000000    0.1654065
558600.0000000    0.1589153
558640.0000000    0.1617451
558680.0000000    0.1619651
558720.0000000    0.1664369
558760.0000000    0.1643224
558800.0000000    0.1657902
558840.0000000    0.1627253
558880.0000000    0.1642907
558920.0000000    0.1567535
558960.0000000    0.1666931
559000.0000000    0.1618310
559040.0000000    0.1563065
559080.0000000    0.1588190
559120.0000000    0.1622859
559160.0000000    0.1665107
559200.0000000    0.1572505
559240.0000000    0.1550839
559280.0000000    0.1672854
559320.0000000    0.1659988
559360.0000000    0.1630831
559400.0000000    0.1687788
559440.0000000    0.1516319
559480.0000000    0.1579753
559520.0000000    0.1627349
559560.0000000    0.1589873
559600.0000000    0.1620224
559640.0000000    0.1642991
559680.0000000    0.1748955
559720.0000000    0.1651083
559760.0000000    0.1758432
559800.0000000    0.1617135
559840.0000000    0.1749809
559880.0000000    0.1792109
559920.0000000    0.1752390
559960.0000000    0.1766734
560000.0000000    0.1737068
560040.0000000    0.1790645
560080.0000000    0.1847370
560120.0000000    0.1675191
560160.0000000    0.1694817
560200.0000000    0.1664017
560240.0000000    0.1702243
560280.0000000    0.1713368
560320.0000000    0.1630220
560360.0000000    0.1712697
560400.0000000    0.1741699
560440.0000000    0.1596025
560480.0000000    0.1648247
560520.0000000    0.1629331
560560.0000000    0.1787689
560600.0000000    0.1773942
560640.0000000    0.1617006
560680.0000000    0.1658824
560720.0000000    0.1759020
560760.0000000    0.1781742
560800.0000000    0.1634979
560840.0000000    0.1552984
560880.0000000    0.1636202
560920.0000000    0.1636015
560960.0000000    0.1586028
561000.0000000    0.1659501
561040.0000000    0.1512894
561080.0000000    0.1579451
561120.0000000    0.1622896
561160.0000000    0.1659208
561200.0000000    0.1599744
561240.0000000    0.1629747
561280.0000000    0.1734790
561320.0000000    0.1597054
561360.0000000    0.1681128
561400.0000000    0.1765309
561440.0000000    0.1676496
561480.0000000    0.1708799
561520.0000000    0.1604901
561560.0000000    0.1776709
561600.0000000    0.1865673
561640.0000000    0.1679822
561680.0000000    0.1700927
561720.0000000    0.1760706
561760.0000000    0.1750961
561800.0000000    0.1813412
561840.0000000    0.1591654
561880.0000000    0.1654396
561920.0000000    0.1698355
561960.0000000    0.1675086
562000.0000000    0.1683156
562040.0000000    0.1601703
562080.0000000    0.1535207
562120.0000000    0.1447027
562160.0000000    0.1500840
562200.0000000    0.1579772
562240.0000000    0.1612785
562280.0000000    0.1575335
562320.0000000    0.1601827
562360.0000000    0.1551692
562400.0000000    0.1516672
562440.0000000    0.1568771
562480.0000000    0.1546754
562520.0000000    0.1582571
562560.0000000    0.1504889
562600.0000000    0.1609843
562640.0000000    0.1578935
562680.0000000    0.1503506
562720.0000000    0.1551590
562760.0000000    0.1588657
562800.0000000    0.1574030
562840.0000000    0.1481004
562880.0000000    0.1629827
562920.0000000    0.1549801
562960.0000000    0.1643746
563000.0000000    0.1585007
563040.0000000    0.1575332
563080.0000000    0.1599826
563120.0000000    0.1552988
563160.0000000    0.1654531
563200.0000000    0.1614137
563240.0000000    0.1564133
563280.0000000    0.1631908
563320.0000000    0.1693234
563360.0000000    0.1624582
563400.0000000    0.1606243
563440.0000000    0.1588658
563480.0000000    0.1703647
563520.0000000    0.1694050
563560.0000000    0.1650392
563600.0000000    0.1607541
563640.0000000    0.1618857
563680.0000000    0.1680855
563720.0000000    0.1645830
563760.0000000    0.1525012
563800.0000000    0.1697811
563840.0000000    0.1810586
563880.0000000    0.1707116
563920.0000000    0.1690629
563960.0000000    0.1749058
564000.0000000    0.1627058
564040.0000000    0.1660534
564080.0000000    0.1649398
564120.0000000    0.1577503
564160.0000000    0.1682649
564200.0000000    0.1682497
564240.0000000    0.1689456
564280.0000000    0.1887415
564320.0000000    0.1709839
564360.0000000    0.1696025
564400.0000000    0.1661645
564440.0000000    0.1623597
564480.0000000    0.1630700
564520.0000000    0.1656122
564560.0000000    0.1582168
564600.0000000    0.1562718
564640.0000000    0.1632065
564680.0000000    0.1708050
564720.0000000    0.1648145
564760.0000000    0.1603982
564800.0000000    0.1590976
564840.0000000    0.1594101
564880.0000000    0.1611680
564920.0000000    0.1746424
564960.0000000    0.1645306
565000.0000000    0.1623584
565040.0000000    0.1683878
565080.0000000    0.1639574
565120.0000000    0.1574229
565160.0000000    0.1648545
565200.0000000    0.1645215
565240.0000000    0.1640268
565280.0000000    0.1686188
565320.0000000    0.1588062
565360.0000000    0.1620458
565400.0000000    0.1526263
565440.0000000    0.1553784
565480.0000000    0.1392147
565520.0000000    0.1632231
565560.0000000    0.1497833
565600.0000000    0.1486639
565640.0000000    0.1570150
565680.0000000    0.1623764
565720.0000000    0.1463912
565760.0000000    0.1619032
565800.0000000    0.1610804
565840.0000000    0.1706672
565880.0000000    0.1578737
565920.0000000    0.1554898
565960.0000000    0.1707770
566000.0000000    0.1648193
566040.0000000    0.1726074
566080.0000000    0.1684548
566120.0000000    0.1849553
566160.0000000    0.1769582
566200.0000000    0.1715691
566240.0000000    0.1589173
566280.0000000    0.1678368
566320.0000000    0.1764496
566360.0000000    0.1735765
566400.0000000    0.1804583
566440.0000000    0.1898305
566480.0000000    0.1790795
566520.0000000    0.1740193
566560.0000000    0.1770376
566600.0000000    0.1830276
566640.0000000    0.1818250
566680.0000000    0.1794826
566720.0000000    0.1722208
566760.0000000    0.1706863
566800.0000000    0.1866082
566840.0000000    0.1763881
566880.0000000    0.1675883
566920.0000000    0.1759383
566960.0000000    0.1789644
567000.0000000    0.1625736
567040.0000000    0.1780974
567080.0000000    0.1749114
567120.0000000    0.1701952
567160.0000000    0.1697374
567200.0000000    0.1657922
567240.0000000    0.1698741
567280.0000000    0.1692434
567320.0000000    0.1539028
567360.0000000    0.1708587
567400.0000000    0.1527829
567440.0000000    0.1790818
567480.0000000    0.1639039
567520.0000000    0.1657572
567560.0000000    0.1695843
567600.0000000    0.1672086
567640.0000000    0.1656031
567680.0000000    0.1806114
567720.0000000    0.1668560
567760.0000000    0.1688053
567800.0000000    0.1815780
567840.0000000    0.1582895
567880.0000000    0.1717249
567920.0000000    0.1713888
567960.0000000    0.1637855
568000.0000000    0.1634000
568040.0000000    0.1565937
568080.0000000    0.1464539
568120.0000000    0.1541886
568160.0000000    0.1509670
568200.0000000    0.1473736
568240.0000000    0.1594856
568280.0000000    0.1634082
568320.0000000    0.1657551
568360.0000000    0.1824985
568400.0000000    0.1715735
568440.0000000    0.1739591
568480.0000000    0.1809306
568520.0000000    0.1620927
568560.0000000    0.1570913
568600.0000000    0.1578998
568640.0000000    0.1536325
568680.0000000    0.1750631
568720.0000000    0.1674433
568760.0000000    0.1581764
568800.0000000    0.1535484
568840.0000000    0.1567614
568880.0000000    0.1555019
568920.0000000    0.1677139
568960.0000000    0.1772332
569000.0000000    0.1589359
569040.0000000    0.1571464
569080.0000000    0.1677924
569120.0000000    0.1637397
569160.0000000    0.1612740
569200.0000000    0.1449276
569240.0000000    0.1421520
569280.0000000    0.1496301
569320.0000000    0.1587840
569360.0000000    0.1601942
569400.0000000    0.1533673
569440.0000000    0.1725586
569480.0000000    0.1663524
569520.0000000    0.1679401
569560.0000000    0.1678933
569600.0000000    0.1567532
569640.0000000    0.1563590
569680.0000000    0.1557924
569720.0000000    0.1723167
569760.0000000    0.1661896
569800.0000000    0.1676047
569840.0000000    0.1672825
569880.0000000    0.1644411
569920.0000000    0.1664659
569960.0000000    0.1657786
570000.0000000    0.1758539
570040.0000000    0.1741340
570080.0000000    0.1816397
570120.0000000    0.1633740
570160.0000000    0.1780633
570200.0000000    0.1755599
570240.0000000    0.1712568
570280.0000000    0.1789653
570320.0000000    0.1676876
570360.0000000    0.1601737
570400.0000000    0.1596082
570440.0000000    0.1701950
570480.0000000    0.1818060
570520.0000000    0.1804693
570560.0000000    0.1628300
570600.0000000    0.1620688
570640.0000000    0.1696116
570680.0000000    0.1676788
570720.0000000    0.1674647
570760.0000000    0.1734210
570800.0000000    0.1723249
570840.0000000    0.1688583
570880.0000000    0.1718368
570920.0000000    0.1640784
570960.0000000    0.1649708
571000.0000000    0.1627104
571040.0000000    0.1645083
571080.0000000    0.1701268
571120.0000000    0.1679348
571160.0000000    0.1757141
571200.0000000    0.1568139
571240.0000000    0.1668921
571280.0000000    0.1587350
571320.0000000    0.1552625
571360.0000000    0.1633785
571400.0000000    0.1616596
571440.0000000    0.1646541
571480.0000000    0.1570941
571520.0000000    0.1672227
571560.0000000    0.1632336
571600.0000000    0.1662264
571640.0000000    0.1585820
571680.0000000    0.1618485
571720.0000000    0.1590738
571760.0000000    0.1604185
571800.0000000    0.1626623
571840.0000000    0.1681727
571880.0000000    0.1682511
571920.0000000    0.1664126
571960.0000000    0.1702071
572000.0000000    0.1624683
572040.0000000    0.1578725
572080.0000000    0.1627075
572120.0000000    0.1656472
572160.0000000    0.1678906
572200.0000000    0.1621954
572240.0000000    0.1667672
572280.0000000    0.1565403
572320.0000000    0.1685027
572360.0000000    0.1636804
572400.0000000    0.1674392
572440.0000000    0.1655296
572480.0000000    0.1657657
572520.0000000    0.1733360
572560.0000000    0.1772603
572600.0000000    0.1665325
572640.0000000    0.1601626
572680.0000000    0.1685919
572720.0000000    0.1813368
572760.0000000    0.1661178
572800.0000000    0.1775443
572840.0000000    0.1605953
572880.0000000    0.1665110
572920.0000000    0.1722194
572960.0000000    0.1662255
573000.0000000    0.1731055
573040.0000000    0.1717457
573080.0000000    0.1798376
573120.0000000    0.1743968
573160.0000000    0.1793154
573200.0000000    0.1779411
573240.0000000    0.1785552
573280.0000000    0.1731010
573320.0000000    0.1872124
573360.0000000    0.1786718
573400.0000000    0.1802712
573440.0000000    0.1791479
573480.0000000    0.1714544
573520.0000000    0.1717637
573560.0000000    0.1797810
573600.0000000    0.1755766
573640.0000000    0.1917202
573680.0000000    0.1899685
573720.0000000    0.1803029
573760.0000000    0.1785920
573800.0000000    0.1753776
573840.0000000    0.1811508
573880.0000000    0.1804012
573920.0000000    0.1764615
573960.0000000    0.1841232
574000.0000000    0.1865899
574040.0000000    0.1744617
574080.0000000    0.1777177
574120.0000000    0.1703710
574160.0000000    0.1700643
574200.0000000    0.1815775
574240.0000000    0.1749002
574280.0000000    0.1723606
574320.0000000    0.1688683
574360.0000000    0.1760440
[truncated: 297,950 more chars]
