# Supplementary material for: Comment on 'Valid molecular dynamics simulations of human hemoglobin require a surprisingly large box size'
Source: eLife. 2019 Jun 20;8:e44718. doi: 10.7554/eLife.44718 (PMC6586461; doi:10.7554/eLife.44718)
Supplement: Figure 1—source data 1. — The zip archive contains a README file describing which source files correspond to the different panels. [file elife-44718-fig1-data1.zip › figure1/panels_AB/120A/6/rmsd_2dn3.xvg]

# This file was created Sat Jan  5 05:18:06 2019
# Created by:
#             :-) GROMACS - gmx rms, 2018.5-dev-20181129-d5972f7 (-:
# 
# Executable:   /usr/local/gromacs/2018/2018.4-impi2017-fftw337-gcc640-cuda91/bin/gmx
# Data prefix:  /usr/local/gromacs/2018/2018.4-impi2017-fftw337-gcc640-cuda91
# Working dir:  /home/degroot/hb/2dn2/Meuwly/120a-elife/6
# Command line:
#   gmx rms -s ../../../2dn3/conf.pdb -f xx.xtc -o rmsd_2dn3.xvg -nice 0
# gmx rms is part of G R O M A C S:
#
# Green Red Orange Magenta Azure Cyan Skyblue
#
@    title "RMSD"
@    xaxis  label "Time (ps)"
@    yaxis  label "RMSD (nm)"
@TYPE xy
@ subtitle "Backbone after lsq fit to Backbone"
   0.0000000    0.2444177
  40.0000000    0.2931240
  80.0000000    0.2702703
 120.0000000    0.2671896
 160.0000000    0.2921647
 200.0000000    0.2910206
 240.0000000    0.2802396
 280.0000000    0.2648142
 320.0000000    0.2956962
 360.0000000    0.2714827
 400.0000000    0.2567569
 440.0000000    0.2721159
 480.0000000    0.2793043
 520.0000000    0.2952425
 560.0000000    0.2581463
 600.0000000    0.2710547
 640.0000000    0.2732251
 680.0000000    0.2502502
 720.0000000    0.2807743
 760.0000000    0.2705589
 800.0000000    0.2616558
 840.0000000    0.2591996
 880.0000000    0.2764171
 920.0000000    0.2722739
 960.0000000    0.2607236
1000.0000000    0.2613471
1040.0000000    0.2564960
1080.0000000    0.2605456
1120.0000000    0.2444866
1160.0000000    0.2546865
1200.0000000    0.2714274
1240.0000000    0.2458827
1280.0000000    0.2620933
1320.0000000    0.2773651
1360.0000000    0.2768345
1400.0000000    0.2807008
1440.0000000    0.2662308
1480.0000000    0.2448172
1520.0000000    0.2785798
1560.0000000    0.2532509
1600.0000000    0.2537071
1640.0000000    0.2729828
1680.0000000    0.2471514
1720.0000000    0.2496549
1760.0000000    0.2578174
1800.0000000    0.2611488
1840.0000000    0.2637695
1880.0000000    0.2826231
1920.0000000    0.2766845
1960.0000000    0.2709407
2000.0000000    0.2785937
2040.0000000    0.2720916
2080.0000000    0.2959527
2120.0000000    0.2731056
2160.0000000    0.2652897
2200.0000000    0.2619455
2240.0000000    0.2874746
2280.0000000    0.2656873
2320.0000000    0.2622232
2360.0000000    0.2525517
2400.0000000    0.2599919
2440.0000000    0.2758842
2480.0000000    0.2806505
2520.0000000    0.2783406
2560.0000000    0.2549040
2600.0000000    0.2661073
2640.0000000    0.2743110
2680.0000000    0.2791025
2720.0000000    0.2730097
2760.0000000    0.2834708
2800.0000000    0.2550084
2840.0000000    0.2659315
2880.0000000    0.2599412
2920.0000000    0.2789676
2960.0000000    0.2878686
3000.0000000    0.2699318
3040.0000000    0.2510450
3080.0000000    0.2703247
3120.0000000    0.2815018
3160.0000000    0.2656325
3200.0000000    0.2836040
3240.0000000    0.2950075
3280.0000000    0.3029244
3320.0000000    0.2828258
3360.0000000    0.2681338
3400.0000000    0.2766545
3440.0000000    0.2744151
3480.0000000    0.2972133
3520.0000000    0.3078561
3560.0000000    0.2847686
3600.0000000    0.2731433
3640.0000000    0.2640863
3680.0000000    0.2415463
3720.0000000    0.2560816
3760.0000000    0.2574124
3800.0000000    0.2734111
3840.0000000    0.2580512
3880.0000000    0.2582423
3920.0000000    0.2726288
3960.0000000    0.2672892
4000.0000000    0.2667931
4040.0000000    0.2713888
4080.0000000    0.2700387
4120.0000000    0.2766821
4160.0000000    0.2805215
4200.0000000    0.2752127
4240.0000000    0.2588238
4280.0000000    0.2575657
4320.0000000    0.2728004
4360.0000000    0.2756862
4400.0000000    0.2748508
4440.0000000    0.2950862
4480.0000000    0.2846844
4520.0000000    0.2880317
4560.0000000    0.2711691
4600.0000000    0.2462276
4640.0000000    0.2633750
4680.0000000    0.2717980
4720.0000000    0.2676491
4760.0000000    0.2723163
4800.0000000    0.2743998
4840.0000000    0.2803991
4880.0000000    0.2675520
4920.0000000    0.2736137
4960.0000000    0.2859520
5000.0000000    0.2776006
5040.0000000    0.2640217
5080.0000000    0.2680460
5120.0000000    0.2594154
5160.0000000    0.2566796
5200.0000000    0.2624395
5240.0000000    0.2659073
5280.0000000    0.2629574
5320.0000000    0.2638541
5360.0000000    0.2542729
5400.0000000    0.2995685
5440.0000000    0.2631706
5480.0000000    0.2640414
5520.0000000    0.2381779
5560.0000000    0.2711284
5600.0000000    0.2831974
5640.0000000    0.2825729
5680.0000000    0.2791651
5720.0000000    0.2777591
5760.0000000    0.2820462
5800.0000000    0.2916594
5840.0000000    0.2710655
5880.0000000    0.2853025
5920.0000000    0.2821478
5960.0000000    0.2499144
6000.0000000    0.2646899
6040.0000000    0.2852097
6080.0000000    0.2750934
6120.0000000    0.2768820
6160.0000000    0.2735976
6200.0000000    0.2562540
6240.0000000    0.2628059
6280.0000000    0.2705261
6320.0000000    0.2882282
6360.0000000    0.2736015
6400.0000000    0.2834330
6440.0000000    0.2805813
6480.0000000    0.2651761
6520.0000000    0.2766784
6560.0000000    0.2841517
6600.0000000    0.2885442
6640.0000000    0.2816159
6680.0000000    0.2603928
6720.0000000    0.2929339
6760.0000000    0.2686377
6800.0000000    0.2772037
6840.0000000    0.2847377
6880.0000000    0.2913626
6920.0000000    0.2593423
6960.0000000    0.2638945
7000.0000000    0.2640263
7040.0000000    0.2767679
7080.0000000    0.2836699
7120.0000000    0.2782154
7160.0000000    0.2922077
7200.0000000    0.2893406
7240.0000000    0.2840628
7280.0000000    0.2884966
7320.0000000    0.2686138
7360.0000000    0.2678247
7400.0000000    0.2781712
7440.0000000    0.2712133
7480.0000000    0.2599957
7520.0000000    0.2778270
7560.0000000    0.2786078
7600.0000000    0.2615656
7640.0000000    0.2529474
7680.0000000    0.2650860
7720.0000000    0.2732935
7760.0000000    0.2746044
7800.0000000    0.2662865
7840.0000000    0.2700866
7880.0000000    0.2587876
7920.0000000    0.2414775
7960.0000000    0.2670361
8000.0000000    0.2688338
8040.0000000    0.2685381
8080.0000000    0.2579239
8120.0000000    0.2648553
8160.0000000    0.2681342
8200.0000000    0.2452665
8240.0000000    0.2505182
8280.0000000    0.2625763
8320.0000000    0.2708699
8360.0000000    0.2814649
8400.0000000    0.2582690
8440.0000000    0.2652915
8480.0000000    0.2846635
8520.0000000    0.2862711
8560.0000000    0.2728086
8600.0000000    0.2921770
8640.0000000    0.2613626
8680.0000000    0.2806076
8720.0000000    0.2636311
8760.0000000    0.2728164
8800.0000000    0.2634519
8840.0000000    0.2579687
8880.0000000    0.2862515
8920.0000000    0.2575202
8960.0000000    0.2832369
9000.0000000    0.2587022
9040.0000000    0.2799563
9080.0000000    0.2738065
9120.0000000    0.2590298
9160.0000000    0.2806588
9200.0000000    0.2735038
9240.0000000    0.2643079
9280.0000000    0.2665616
9320.0000000    0.2734186
9360.0000000    0.2776358
9400.0000000    0.2818323
9440.0000000    0.2772927
9480.0000000    0.2845906
9520.0000000    0.2900688
9560.0000000    0.2557627
9600.0000000    0.2747467
9640.0000000    0.2523322
9680.0000000    0.2846208
9720.0000000    0.2701460
9760.0000000    0.2844056
9800.0000000    0.2741137
9840.0000000    0.2431813
9880.0000000    0.2681596
9920.0000000    0.2625661
9960.0000000    0.2600527
10000.0000000    0.2603082
10040.0000000    0.2577502
10080.0000000    0.2560436
10120.0000000    0.2659485
10160.0000000    0.2636555
10200.0000000    0.2733977
10240.0000000    0.2674739
10280.0000000    0.2677103
10320.0000000    0.2753017
10360.0000000    0.2726240
10400.0000000    0.2603186
10440.0000000    0.2716959
10480.0000000    0.2734298
10520.0000000    0.2798007
10560.0000000    0.2957100
10600.0000000    0.2720260
10640.0000000    0.2761861
10680.0000000    0.2631077
10720.0000000    0.2931983
10760.0000000    0.2705888
10800.0000000    0.2818643
10840.0000000    0.2656245
10880.0000000    0.2742883
10920.0000000    0.2776104
10960.0000000    0.2724853
11000.0000000    0.2654558
11040.0000000    0.2679630
11080.0000000    0.2680328
11120.0000000    0.2731357
11160.0000000    0.2825748
11200.0000000    0.2669148
11240.0000000    0.2669252
11280.0000000    0.2635435
11320.0000000    0.2638223
11360.0000000    0.2684327
11400.0000000    0.2539427
11440.0000000    0.2735479
11480.0000000    0.2594889
11520.0000000    0.2673083
11560.0000000    0.2483647
11600.0000000    0.2583634
11640.0000000    0.2741964
11680.0000000    0.2791894
11720.0000000    0.3065233
11760.0000000    0.2892212
11800.0000000    0.2818559
11840.0000000    0.2840843
11880.0000000    0.2867533
11920.0000000    0.2933681
11960.0000000    0.2732731
12000.0000000    0.2829702
12040.0000000    0.2763362
12080.0000000    0.2822149
12120.0000000    0.3058994
12160.0000000    0.2964019
12200.0000000    0.3081276
12240.0000000    0.3299341
12280.0000000    0.2833198
12320.0000000    0.2663852
12360.0000000    0.2963561
12400.0000000    0.2759697
12440.0000000    0.2787037
12480.0000000    0.2815992
12520.0000000    0.2776266
12560.0000000    0.3030781
12600.0000000    0.2959862
12640.0000000    0.2748360
12680.0000000    0.2829902
12720.0000000    0.2926695
12760.0000000    0.2841504
12800.0000000    0.2724900
12840.0000000    0.2843753
12880.0000000    0.2794781
12920.0000000    0.2760210
12960.0000000    0.2747445
13000.0000000    0.2734427
13040.0000000    0.2673861
13080.0000000    0.2834638
13120.0000000    0.2628943
13160.0000000    0.2682765
13200.0000000    0.2580277
13240.0000000    0.2715138
13280.0000000    0.2715310
13320.0000000    0.2814639
13360.0000000    0.2671077
13400.0000000    0.2422577
13440.0000000    0.2571897
13480.0000000    0.2689221
13520.0000000    0.2644357
13560.0000000    0.2893716
13600.0000000    0.2722194
13640.0000000    0.2737343
13680.0000000    0.2695653
13720.0000000    0.2901038
13760.0000000    0.2557488
13800.0000000    0.2813818
13840.0000000    0.2706398
13880.0000000    0.2806545
13920.0000000    0.2641027
13960.0000000    0.2710245
14000.0000000    0.2711192
14040.0000000    0.2687743
14080.0000000    0.2804838
14120.0000000    0.2772649
14160.0000000    0.2655139
14200.0000000    0.2600126
14240.0000000    0.2717732
14280.0000000    0.2828115
14320.0000000    0.2695371
14360.0000000    0.2814203
14400.0000000    0.2933745
14440.0000000    0.2941391
14480.0000000    0.2733553
14520.0000000    0.2719085
14560.0000000    0.2616042
14600.0000000    0.2486077
14640.0000000    0.2688439
14680.0000000    0.2685028
14720.0000000    0.2774049
14760.0000000    0.2709830
14800.0000000    0.2469049
14840.0000000    0.2299534
14880.0000000    0.2691984
14920.0000000    0.2482188
14960.0000000    0.2401743
15000.0000000    0.2266313
15040.0000000    0.2414810
15080.0000000    0.2397119
15120.0000000    0.2547149
15160.0000000    0.2700660
15200.0000000    0.2648627
15240.0000000    0.2591467
15280.0000000    0.2502188
15320.0000000    0.2638172
15360.0000000    0.2722465
15400.0000000    0.2765047
15440.0000000    0.2578179
15480.0000000    0.2587461
15520.0000000    0.2739209
15560.0000000    0.2712767
15600.0000000    0.2599335
15640.0000000    0.2658520
15680.0000000    0.2674946
15720.0000000    0.2654658
15760.0000000    0.2661239
15800.0000000    0.2377858
15840.0000000    0.2616053
15880.0000000    0.2411759
15920.0000000    0.2544818
15960.0000000    0.2571289
16000.0000000    0.2643978
16040.0000000    0.2821264
16080.0000000    0.2878903
16120.0000000    0.2863530
16160.0000000    0.2616694
16200.0000000    0.2817719
16240.0000000    0.2595292
16280.0000000    0.2688747
16320.0000000    0.2742449
16360.0000000    0.2473768
16400.0000000    0.2682529
16440.0000000    0.2586216
16480.0000000    0.2471744
16520.0000000    0.2588335
16560.0000000    0.2617132
16600.0000000    0.2676907
16640.0000000    0.2497195
16680.0000000    0.2460206
16720.0000000    0.2543835
16760.0000000    0.2811873
16800.0000000    0.2742654
16840.0000000    0.2848298
16880.0000000    0.2747949
16920.0000000    0.2671236
16960.0000000    0.2733140
17000.0000000    0.2752795
17040.0000000    0.2873955
17080.0000000    0.2676871
17120.0000000    0.2716666
17160.0000000    0.2559841
17200.0000000    0.2720365
17240.0000000    0.2466012
17280.0000000    0.2512706
17320.0000000    0.2431021
17360.0000000    0.2356409
17400.0000000    0.2583961
17440.0000000    0.2717744
17480.0000000    0.2655833
17520.0000000    0.2611834
17560.0000000    0.2557130
17600.0000000    0.2631746
17640.0000000    0.2582998
17680.0000000    0.2871897
17720.0000000    0.2620189
17760.0000000    0.2880915
17800.0000000    0.2639484
17840.0000000    0.2697662
17880.0000000    0.2512174
17920.0000000    0.2777964
17960.0000000    0.2593162
18000.0000000    0.2715935
18040.0000000    0.2742790
18080.0000000    0.2844649
18120.0000000    0.2519198
18160.0000000    0.2450877
18200.0000000    0.2680471
18240.0000000    0.2586831
18280.0000000    0.2657879
18320.0000000    0.2719399
18360.0000000    0.2599946
18400.0000000    0.2628949
18440.0000000    0.2579091
18480.0000000    0.2664376
18520.0000000    0.2645359
18560.0000000    0.2624784
18600.0000000    0.2785606
18640.0000000    0.2572969
18680.0000000    0.2605777
18720.0000000    0.2748994
18760.0000000    0.2695332
18800.0000000    0.2766646
18840.0000000    0.2661915
18880.0000000    0.2873861
18920.0000000    0.2780139
18960.0000000    0.2850832
19000.0000000    0.3026918
19040.0000000    0.2902021
19080.0000000    0.2733340
19120.0000000    0.2823201
19160.0000000    0.2818506
19200.0000000    0.2793541
19240.0000000    0.2621138
19280.0000000    0.2555700
19320.0000000    0.2489859
19360.0000000    0.2727689
19400.0000000    0.2621630
19440.0000000    0.2348327
19480.0000000    0.2445791
19520.0000000    0.2490328
19560.0000000    0.2546292
19600.0000000    0.2592417
19640.0000000    0.2703268
19680.0000000    0.2648752
19720.0000000    0.2547393
19760.0000000    0.2725338
19800.0000000    0.2609588
19840.0000000    0.2668306
19880.0000000    0.2491807
19920.0000000    0.2772223
19960.0000000    0.2680206
20000.0000000    0.2759607
20040.0000000    0.2457297
20080.0000000    0.2544494
20120.0000000    0.2580457
20160.0000000    0.2523297
20200.0000000    0.2664329
20240.0000000    0.2605079
20280.0000000    0.2651649
20320.0000000    0.2627762
20360.0000000    0.2638284
20400.0000000    0.2474781
20440.0000000    0.2590839
20480.0000000    0.2519460
20520.0000000    0.2768186
20560.0000000    0.2549767
20600.0000000    0.2626897
20640.0000000    0.2657039
20680.0000000    0.2669502
20720.0000000    0.2605082
20760.0000000    0.2680626
20800.0000000    0.2651172
20840.0000000    0.2714244
20880.0000000    0.2789041
20920.0000000    0.2624954
20960.0000000    0.2579864
21000.0000000    0.2677458
21040.0000000    0.2701211
21080.0000000    0.2706811
21120.0000000    0.2612255
21160.0000000    0.2733681
21200.0000000    0.2769163
21240.0000000    0.2828585
21280.0000000    0.2735966
21320.0000000    0.2588505
21360.0000000    0.2712414
21400.0000000    0.2544504
21440.0000000    0.2603236
21480.0000000    0.2334214
21520.0000000    0.2541367
21560.0000000    0.2401181
21600.0000000    0.2293126
21640.0000000    0.2637926
21680.0000000    0.2709461
21720.0000000    0.2742295
21760.0000000    0.2818422
21800.0000000    0.2851395
21840.0000000    0.2697773
21880.0000000    0.2960602
21920.0000000    0.2931064
21960.0000000    0.2477272
22000.0000000    0.2731173
22040.0000000    0.2677943
22080.0000000    0.2667568
22120.0000000    0.2520373
22160.0000000    0.2712963
22200.0000000    0.2652410
22240.0000000    0.2728565
22280.0000000    0.2594646
22320.0000000    0.2776081
22360.0000000    0.2657166
22400.0000000    0.2666773
22440.0000000    0.2653112
22480.0000000    0.2622849
22520.0000000    0.2460138
22560.0000000    0.2730492
22600.0000000    0.2657127
22640.0000000    0.2698583
22680.0000000    0.2803042
22720.0000000    0.2687243
22760.0000000    0.2710153
22800.0000000    0.2683272
22840.0000000    0.2675536
22880.0000000    0.2901639
22920.0000000    0.2922636
22960.0000000    0.2748992
23000.0000000    0.2911799
23040.0000000    0.2744387
23080.0000000    0.2740065
23120.0000000    0.2744760
23160.0000000    0.2530744
23200.0000000    0.2829936
23240.0000000    0.2834810
23280.0000000    0.2740373
23320.0000000    0.2715225
23360.0000000    0.2762735
23400.0000000    0.2605252
23440.0000000    0.2781873
23480.0000000    0.2768651
23520.0000000    0.2922633
23560.0000000    0.2863812
23600.0000000    0.2784646
23640.0000000    0.2849234
23680.0000000    0.2843138
23720.0000000    0.2661778
23760.0000000    0.2561186
23800.0000000    0.2817428
23840.0000000    0.2718609
23880.0000000    0.2924555
23920.0000000    0.2697302
23960.0000000    0.2606264
24000.0000000    0.2898076
24040.0000000    0.2715705
24080.0000000    0.2759713
24120.0000000    0.2763408
24160.0000000    0.2659996
24200.0000000    0.2754193
24240.0000000    0.2599671
24280.0000000    0.2652144
24320.0000000    0.2536854
24360.0000000    0.2861007
24400.0000000    0.2632805
24440.0000000    0.2807468
24480.0000000    0.2729186
24520.0000000    0.2872337
24560.0000000    0.2789446
24600.0000000    0.2757213
24640.0000000    0.2728485
24680.0000000    0.2998393
24720.0000000    0.2963013
24760.0000000    0.2993496
24800.0000000    0.2776834
24840.0000000    0.2674958
24880.0000000    0.2978122
24920.0000000    0.2954306
24960.0000000    0.2787935
25000.0000000    0.2804081
25040.0000000    0.2570572
25080.0000000    0.2659392
25120.0000000    0.2790878
25160.0000000    0.2867025
25200.0000000    0.2700173
25240.0000000    0.2819138
25280.0000000    0.2798925
25320.0000000    0.2863084
25360.0000000    0.2862751
25400.0000000    0.2633232
25440.0000000    0.2548508
25480.0000000    0.2690293
25520.0000000    0.2711248
25560.0000000    0.2696864
25600.0000000    0.2521897
25640.0000000    0.2643948
25680.0000000    0.2843262
25720.0000000    0.2546701
25760.0000000    0.2822817
25800.0000000    0.2724586
25840.0000000    0.2923898
25880.0000000    0.2720051
25920.0000000    0.2859155
25960.0000000    0.2771355
26000.0000000    0.2657382
26040.0000000    0.2706161
26080.0000000    0.2528451
26120.0000000    0.2650240
26160.0000000    0.2634608
26200.0000000    0.2707807
26240.0000000    0.2743860
26280.0000000    0.2792495
26320.0000000    0.2726147
26360.0000000    0.2696627
26400.0000000    0.3005964
26440.0000000    0.2871732
26480.0000000    0.2889399
26520.0000000    0.2749350
26560.0000000    0.2687982
26600.0000000    0.3057405
26640.0000000    0.2871180
26680.0000000    0.2785102
26720.0000000    0.2657643
26760.0000000    0.2662224
26800.0000000    0.2723410
26840.0000000    0.2769905
26880.0000000    0.2726568
26920.0000000    0.2790422
26960.0000000    0.2670138
27000.0000000    0.2888465
27040.0000000    0.2831519
27080.0000000    0.2670796
27120.0000000    0.2655585
27160.0000000    0.2686093
27200.0000000    0.2802739
27240.0000000    0.2727087
27280.0000000    0.2935632
27320.0000000    0.2720415
27360.0000000    0.3080598
27400.0000000    0.2924045
27440.0000000    0.2888066
27480.0000000    0.3082509
27520.0000000    0.2862340
27560.0000000    0.2916374
27600.0000000    0.2990645
27640.0000000    0.2762308
27680.0000000    0.3050924
27720.0000000    0.2716073
27760.0000000    0.2645570
27800.0000000    0.2731625
27840.0000000    0.2633688
27880.0000000    0.2642195
27920.0000000    0.2678835
27960.0000000    0.2709483
28000.0000000    0.2639959
28040.0000000    0.2792599
28080.0000000    0.2759337
28120.0000000    0.2600942
28160.0000000    0.2611120
28200.0000000    0.2583158
28240.0000000    0.2517251
28280.0000000    0.2812248
28320.0000000    0.2569223
28360.0000000    0.2643051
28400.0000000    0.2513826
28440.0000000    0.2559403
28480.0000000    0.2746967
28520.0000000    0.2709882
28560.0000000    0.2848145
28600.0000000    0.2839262
28640.0000000    0.2762342
28680.0000000    0.2687557
28720.0000000    0.2657926
28760.0000000    0.2814244
28800.0000000    0.2832247
28840.0000000    0.2794504
28880.0000000    0.3001230
28920.0000000    0.2915164
28960.0000000    0.2979096
29000.0000000    0.3008455
29040.0000000    0.2830848
29080.0000000    0.2964880
29120.0000000    0.3187700
29160.0000000    0.3010522
29200.0000000    0.2950126
29240.0000000    0.2808222
29280.0000000    0.2842618
29320.0000000    0.2928537
29360.0000000    0.2745933
29400.0000000    0.2774531
29440.0000000    0.2597083
29480.0000000    0.2739902
29520.0000000    0.2794380
29560.0000000    0.2585126
29600.0000000    0.2797605
29640.0000000    0.2777877
29680.0000000    0.2796666
29720.0000000    0.2890776
29760.0000000    0.2987095
29800.0000000    0.2761107
29840.0000000    0.2896620
29880.0000000    0.2662517
29920.0000000    0.2538276
29960.0000000    0.2684525
30000.0000000    0.2640128
30040.0000000    0.2518135
30080.0000000    0.2658249
30120.0000000    0.2768045
30160.0000000    0.2767686
30200.0000000    0.2884132
30240.0000000    0.2934190
30280.0000000    0.2816345
30320.0000000    0.2912266
30360.0000000    0.2884798
30400.0000000    0.2887995
30440.0000000    0.3034088
30480.0000000    0.3056608
30520.0000000    0.3108422
30560.0000000    0.2867739
30600.0000000    0.2996400
30640.0000000    0.2860294
30680.0000000    0.3014206
30720.0000000    0.2668453
30760.0000000    0.2791270
30800.0000000    0.2786718
30840.0000000    0.2830781
30880.0000000    0.2939387
30920.0000000    0.2958056
30960.0000000    0.2894272
31000.0000000    0.2847764
31040.0000000    0.2819507
31080.0000000    0.2591349
31120.0000000    0.2737254
31160.0000000    0.2620820
31200.0000000    0.2967072
31240.0000000    0.3044294
31280.0000000    0.3138238
31320.0000000    0.2772781
31360.0000000    0.3180740
31400.0000000    0.3087476
31440.0000000    0.3097895
31480.0000000    0.2796704
31520.0000000    0.2601709
31560.0000000    0.2914949
31600.0000000    0.2704982
31640.0000000    0.2845192
31680.0000000    0.2659577
31720.0000000    0.2841775
31760.0000000    0.2864266
31800.0000000    0.2690338
31840.0000000    0.2954784
31880.0000000    0.2972585
31920.0000000    0.3123665
31960.0000000    0.2915763
32000.0000000    0.3109160
32040.0000000    0.2944066
32080.0000000    0.2871043
32120.0000000    0.2928702
32160.0000000    0.2813507
32200.0000000    0.2967021
32240.0000000    0.3185862
32280.0000000    0.2947721
32320.0000000    0.2872761
32360.0000000    0.2986488
32400.0000000    0.3026487
32440.0000000    0.2853505
32480.0000000    0.3067898
32520.0000000    0.2925495
32560.0000000    0.2950814
32600.0000000    0.2994244
32640.0000000    0.2781563
32680.0000000    0.2913074
32720.0000000    0.2757318
32760.0000000    0.2626952
32800.0000000    0.2749379
32840.0000000    0.2701886
32880.0000000    0.2867298
32920.0000000    0.2691826
32960.0000000    0.2804710
33000.0000000    0.2716348
33040.0000000    0.2666452
33080.0000000    0.2642279
33120.0000000    0.2763176
33160.0000000    0.2869588
33200.0000000    0.2862113
33240.0000000    0.2709185
33280.0000000    0.2814868
33320.0000000    0.2976056
33360.0000000    0.2800201
33400.0000000    0.2937438
33440.0000000    0.2612658
33480.0000000    0.2861364
33520.0000000    0.3004133
33560.0000000    0.3183958
33600.0000000    0.2811213
33640.0000000    0.2660352
33680.0000000    0.2746501
33720.0000000    0.2988409
33760.0000000    0.2908209
33800.0000000    0.2971317
33840.0000000    0.2979012
33880.0000000    0.2690546
33920.0000000    0.2884141
33960.0000000    0.2882275
34000.0000000    0.2884056
34040.0000000    0.2799402
34080.0000000    0.2998871
34120.0000000    0.2720939
34160.0000000    0.2923405
34200.0000000    0.3031549
34240.0000000    0.3014689
34280.0000000    0.2821137
34320.0000000    0.3081800
34360.0000000    0.2717899
34400.0000000    0.2668561
34440.0000000    0.2765342
34480.0000000    0.2691819
34520.0000000    0.2610477
34560.0000000    0.2595873
34600.0000000    0.2598967
34640.0000000    0.2866699
34680.0000000    0.2743663
34720.0000000    0.2830979
34760.0000000    0.2807378
34800.0000000    0.2938466
34840.0000000    0.2848949
34880.0000000    0.3014376
34920.0000000    0.2778707
34960.0000000    0.2799861
35000.0000000    0.2895029
35040.0000000    0.2824925
35080.0000000    0.2723639
35120.0000000    0.2918221
35160.0000000    0.2690830
35200.0000000    0.2661451
35240.0000000    0.2661110
35280.0000000    0.2809046
35320.0000000    0.2970432
35360.0000000    0.2923718
35400.0000000    0.2944217
35440.0000000    0.2848108
35480.0000000    0.2801160
35520.0000000    0.2867512
35560.0000000    0.2587363
35600.0000000    0.2889980
35640.0000000    0.2583825
35680.0000000    0.2731891
35720.0000000    0.2629678
35760.0000000    0.2710839
35800.0000000    0.2587397
35840.0000000    0.2696651
35880.0000000    0.2879249
35920.0000000    0.2753090
35960.0000000    0.2864643
36000.0000000    0.2883499
36040.0000000    0.2872051
36080.0000000    0.2993934
36120.0000000    0.2781148
36160.0000000    0.2935455
36200.0000000    0.2924363
36240.0000000    0.2782537
36280.0000000    0.2761432
36320.0000000    0.2875231
36360.0000000    0.2651693
36400.0000000    0.2778361
36440.0000000    0.2926363
36480.0000000    0.2706615
36520.0000000    0.2571118
36560.0000000    0.2785810
36600.0000000    0.2783081
36640.0000000    0.2700371
36680.0000000    0.2812544
36720.0000000    0.2652414
36760.0000000    0.2677881
36800.0000000    0.2689894
36840.0000000    0.2859347
36880.0000000    0.2929122
36920.0000000    0.2626005
36960.0000000    0.2627388
37000.0000000    0.2727546
37040.0000000    0.2627671
37080.0000000    0.2487419
37120.0000000    0.2712539
37160.0000000    0.2751245
37200.0000000    0.2943002
37240.0000000    0.2823803
37280.0000000    0.2744273
37320.0000000    0.2732362
37360.0000000    0.2644183
37400.0000000    0.2645632
37440.0000000    0.2547765
37480.0000000    0.2539205
37520.0000000    0.2728844
37560.0000000    0.2871313
37600.0000000    0.2867970
37640.0000000    0.2671313
37680.0000000    0.2806984
37720.0000000    0.2661736
37760.0000000    0.2628917
37800.0000000    0.2765741
37840.0000000    0.2673042
37880.0000000    0.2750982
37920.0000000    0.2968501
37960.0000000    0.2898810
38000.0000000    0.2930883
38040.0000000    0.2752560
38080.0000000    0.2909890
38120.0000000    0.2918667
38160.0000000    0.2718937
38200.0000000    0.2799443
38240.0000000    0.2854073
38280.0000000    0.2818486
38320.0000000    0.2913826
38360.0000000    0.2971942
38400.0000000    0.2855880
38440.0000000    0.2868144
38480.0000000    0.2677695
38520.0000000    0.2802362
38560.0000000    0.2723200
38600.0000000    0.2801320
38640.0000000    0.2871984
38680.0000000    0.2850104
38720.0000000    0.2942845
38760.0000000    0.2799917
38800.0000000    0.2742749
38840.0000000    0.2840770
38880.0000000    0.2658267
38920.0000000    0.2832884
38960.0000000    0.3138730
39000.0000000    0.2883301
39040.0000000    0.2926203
39080.0000000    0.2874697
39120.0000000    0.2971936
39160.0000000    0.2810936
39200.0000000    0.2888564
39240.0000000    0.2802007
39280.0000000    0.2871017
39320.0000000    0.2797755
39360.0000000    0.3207685
39400.0000000    0.2750516
39440.0000000    0.2779503
39480.0000000    0.2747935
39520.0000000    0.2974878
39560.0000000    0.2908506
39600.0000000    0.2896978
39640.0000000    0.2889668
39680.0000000    0.2838876
39720.0000000    0.3014567
39760.0000000    0.2951719
39800.0000000    0.2984711
39840.0000000    0.2775239
39880.0000000    0.3083066
39920.0000000    0.3010604
39960.0000000    0.2984860
40000.0000000    0.2730006
40040.0000000    0.2791190
40080.0000000    0.2801080
40120.0000000    0.2751762
40160.0000000    0.2952323
40200.0000000    0.2960835
40240.0000000    0.2974076
40280.0000000    0.2800587
40320.0000000    0.2863058
40360.0000000    0.2953413
40400.0000000    0.3016798
40440.0000000    0.2813408
40480.0000000    0.2883684
40520.0000000    0.2704187
40560.0000000    0.2813625
40600.0000000    0.2802887
40640.0000000    0.2829629
40680.0000000    0.2935601
40720.0000000    0.2621126
40760.0000000    0.2854938
40800.0000000    0.2759663
40840.0000000    0.2676652
40880.0000000    0.2775103
40920.0000000    0.2768120
40960.0000000    0.2850423
41000.0000000    0.2870733
41040.0000000    0.2948319
41080.0000000    0.2892688
41120.0000000    0.2661791
41160.0000000    0.2647074
41200.0000000    0.2759340
41240.0000000    0.2879184
41280.0000000    0.2928476
41320.0000000    0.2670372
41360.0000000    0.2654639
41400.0000000    0.2952279
41440.0000000    0.2913654
41480.0000000    0.2762275
41520.0000000    0.2611383
41560.0000000    0.2800412
41600.0000000    0.2789530
41640.0000000    0.2743924
41680.0000000    0.2723696
41720.0000000    0.2824033
41760.0000000    0.2877133
41800.0000000    0.2975518
41840.0000000    0.2713014
41880.0000000    0.2830627
41920.0000000    0.2657853
41960.0000000    0.3003244
42000.0000000    0.2969856
42040.0000000    0.2746855
42080.0000000    0.2880639
42120.0000000    0.2725619
42160.0000000    0.2778564
42200.0000000    0.2957031
42240.0000000    0.3025230
42280.0000000    0.2749031
42320.0000000    0.2685652
42360.0000000    0.2637774
42400.0000000    0.2727717
42440.0000000    0.2861400
42480.0000000    0.3073525
42520.0000000    0.2961843
42560.0000000    0.3162839
42600.0000000    0.2977333
42640.0000000    0.3211340
42680.0000000    0.3088793
42720.0000000    0.3050971
42760.0000000    0.3074136
42800.0000000    0.3204705
42840.0000000    0.3234099
42880.0000000    0.3041435
42920.0000000    0.3046748
42960.0000000    0.2980245
43000.0000000    0.3227658
43040.0000000    0.3228145
43080.0000000    0.3221120
43120.0000000    0.3018064
43160.0000000    0.3012251
43200.0000000    0.2870197
43240.0000000    0.3141359
43280.0000000    0.2890893
43320.0000000    0.2991193
43360.0000000    0.3171144
43400.0000000    0.2926863
43440.0000000    0.2804842
43480.0000000    0.2894957
43520.0000000    0.2987647
43560.0000000    0.2900009
43600.0000000    0.2811689
43640.0000000    0.2670614
43680.0000000    0.2826858
43720.0000000    0.2719653
43760.0000000    0.2764919
43800.0000000    0.2734504
43840.0000000    0.2718923
43880.0000000    0.2893365
43920.0000000    0.2796564
43960.0000000    0.3058831
44000.0000000    0.3064505
44040.0000000    0.2808100
44080.0000000    0.3091730
44120.0000000    0.2960745
44160.0000000    0.2912736
44200.0000000    0.2944480
44240.0000000    0.3000715
44280.0000000    0.2874394
44320.0000000    0.2759133
44360.0000000    0.2757494
44400.0000000    0.3037292
44440.0000000    0.2969467
44480.0000000    0.2935767
44520.0000000    0.2934893
44560.0000000    0.3082204
44600.0000000    0.2997514
44640.0000000    0.3113587
44680.0000000    0.3118186
44720.0000000    0.3088953
44760.0000000    0.2967870
44800.0000000    0.2890167
44840.0000000    0.3102920
44880.0000000    0.3071630
44920.0000000    0.2820793
44960.0000000    0.2876869
45000.0000000    0.3027311
45040.0000000    0.2928865
45080.0000000    0.2923838
45120.0000000    0.3017094
45160.0000000    0.3007603
45200.0000000    0.2864846
45240.0000000    0.2916194
45280.0000000    0.2877476
45320.0000000    0.2766797
45360.0000000    0.2944600
45400.0000000    0.2829428
45440.0000000    0.3103918
45480.0000000    0.2839258
45520.0000000    0.2861410
45560.0000000    0.2927320
45600.0000000    0.2932629
45640.0000000    0.3038779
45680.0000000    0.3032995
45720.0000000    0.2697566
45760.0000000    0.2841473
45800.0000000    0.2761449
45840.0000000    0.2612770
45880.0000000    0.2716646
45920.0000000    0.2659757
45960.0000000    0.2727195
46000.0000000    0.2745528
46040.0000000    0.2860785
46080.0000000    0.2608129
46120.0000000    0.2462296
46160.0000000    0.2773542
46200.0000000    0.2653790
46240.0000000    0.2713428
46280.0000000    0.2976321
46320.0000000    0.2514818
46360.0000000    0.2666569
46400.0000000    0.2752644
46440.0000000    0.2614290
46480.0000000    0.2763709
46520.0000000    0.2700370
46560.0000000    0.2943809
46600.0000000    0.2987998
46640.0000000    0.2786434
46680.0000000    0.2737923
46720.0000000    0.2969850
46760.0000000    0.2557840
46800.0000000    0.2779210
46840.0000000    0.2715098
46880.0000000    0.2773491
46920.0000000    0.2912897
46960.0000000    0.2704475
47000.0000000    0.2710223
47040.0000000    0.2629170
47080.0000000    0.2699254
47120.0000000    0.2556052
47160.0000000    0.2822159
47200.0000000    0.2705583
47240.0000000    0.2887618
47280.0000000    0.2944976
47320.0000000    0.2780638
47360.0000000    0.2684915
47400.0000000    0.2730695
47440.0000000    0.2896572
47480.0000000    0.2495875
47520.0000000    0.2617343
47560.0000000    0.2638460
47600.0000000    0.2728676
47640.0000000    0.2476708
47680.0000000    0.2572180
47720.0000000    0.2843195
47760.0000000    0.2740198
47800.0000000    0.2772775
47840.0000000    0.2691284
47880.0000000    0.2572927
47920.0000000    0.2602688
47960.0000000    0.2634390
48000.0000000    0.2658140
48040.0000000    0.2790564
48080.0000000    0.2781838
48120.0000000    0.2522748
48160.0000000    0.2650038
48200.0000000    0.2792358
48240.0000000    0.2627838
48280.0000000    0.2546653
48320.0000000    0.2610731
48360.0000000    0.2682695
48400.0000000    0.2690395
48440.0000000    0.2677522
48480.0000000    0.2611375
48520.0000000    0.2729249
48560.0000000    0.2871284
48600.0000000    0.2851223
48640.0000000    0.2665737
48680.0000000    0.2862476
48720.0000000    0.2840012
48760.0000000    0.2786163
48800.0000000    0.2770613
48840.0000000    0.2748172
48880.0000000    0.2711542
48920.0000000    0.2593094
48960.0000000    0.2633314
49000.0000000    0.2399601
49040.0000000    0.2664491
49080.0000000    0.2748791
49120.0000000    0.2571279
49160.0000000    0.2595621
49200.0000000    0.2810729
49240.0000000    0.2848585
49280.0000000    0.2950463
49320.0000000    0.2983564
49360.0000000    0.2928382
49400.0000000    0.3004928
49440.0000000    0.2808168
49480.0000000    0.2731030
49520.0000000    0.2702651
49560.0000000    0.2860352
49600.0000000    0.2592566
49640.0000000    0.2803604
49680.0000000    0.2866203
49720.0000000    0.2767230
49760.0000000    0.2897550
49800.0000000    0.2988673
49840.0000000    0.2841954
49880.0000000    0.2924949
49920.0000000    0.3043284
49960.0000000    0.3009231
50000.0000000    0.3133021
50040.0000000    0.2872590
50080.0000000    0.2904581
50120.0000000    0.2853773
50160.0000000    0.2670349
50200.0000000    0.2780789
50240.0000000    0.2862081
50280.0000000    0.2753758
50320.0000000    0.2851440
50360.0000000    0.2757988
50400.0000000    0.2602268
50440.0000000    0.2767303
50480.0000000    0.2788793
50520.0000000    0.2795372
50560.0000000    0.2744860
50600.0000000    0.2706649
50640.0000000    0.2791061
50680.0000000    0.2667782
50720.0000000    0.2659605
50760.0000000    0.2850056
50800.0000000    0.2586870
50840.0000000    0.2579222
50880.0000000    0.2814041
50920.0000000    0.2739208
50960.0000000    0.2520162
51000.0000000    0.2879267
51040.0000000    0.2545641
51080.0000000    0.2762906
51120.0000000    0.2732677
51160.0000000    0.2730633
51200.0000000    0.2658902
51240.0000000    0.2603287
51280.0000000    0.2727731
51320.0000000    0.2687779
51360.0000000    0.2601968
51400.0000000    0.2528052
51440.0000000    0.2574939
51480.0000000    0.2682269
51520.0000000    0.2668052
51560.0000000    0.2718652
51600.0000000    0.2854770
51640.0000000    0.2762072
51680.0000000    0.2781026
51720.0000000    0.2907481
51760.0000000    0.2934154
51800.0000000    0.2696008
51840.0000000    0.2753037
51880.0000000    0.2949618
51920.0000000    0.2786603
51960.0000000    0.2586781
52000.0000000    0.2681817
52040.0000000    0.2701608
52080.0000000    0.2674353
52120.0000000    0.2654103
52160.0000000    0.2760618
52200.0000000    0.2988879
52240.0000000    0.2799959
52280.0000000    0.2810692
52320.0000000    0.2872986
52360.0000000    0.2641764
52400.0000000    0.2709478
52440.0000000    0.3046241
52480.0000000    0.2772358
52520.0000000    0.2797197
52560.0000000    0.2636522
52600.0000000    0.2673422
52640.0000000    0.2729874
52680.0000000    0.2803968
52720.0000000    0.2758040
52760.0000000    0.2885017
52800.0000000    0.2612722
52840.0000000    0.2756144
52880.0000000    0.2700468
52920.0000000    0.2783881
52960.0000000    0.2733958
53000.0000000    0.2960404
53040.0000000    0.2801420
53080.0000000    0.2836104
53120.0000000    0.2883341
53160.0000000    0.2692348
53200.0000000    0.2578268
53240.0000000    0.2644822
53280.0000000    0.2914190
53320.0000000    0.2747046
53360.0000000    0.2764609
53400.0000000    0.2624748
53440.0000000    0.2597753
53480.0000000    0.2703963
53520.0000000    0.2584646
53560.0000000    0.2618762
53600.0000000    0.2715336
53640.0000000    0.2646406
53680.0000000    0.2715768
53720.0000000    0.2776829
53760.0000000    0.2854843
53800.0000000    0.2836883
53840.0000000    0.2909174
53880.0000000    0.2707458
53920.0000000    0.2743228
53960.0000000    0.2581815
54000.0000000    0.2840652
54040.0000000    0.2743540
54080.0000000    0.2504463
54120.0000000    0.2715607
54160.0000000    0.2581148
54200.0000000    0.2767713
54240.0000000    0.2658347
54280.0000000    0.2572618
54320.0000000    0.2849089
54360.0000000    0.2759025
54400.0000000    0.2706085
54440.0000000    0.2558763
54480.0000000    0.2589773
54520.0000000    0.2832889
54560.0000000    0.2758707
54600.0000000    0.2785023
54640.0000000    0.2789471
54680.0000000    0.2729597
54720.0000000    0.2884725
54760.0000000    0.2941498
54800.0000000    0.2715454
54840.0000000    0.2797202
54880.0000000    0.2723272
54920.0000000    0.2584050
54960.0000000    0.2735006
55000.0000000    0.2735707
55040.0000000    0.2954411
55080.0000000    0.2772253
55120.0000000    0.2882880
55160.0000000    0.2850033
55200.0000000    0.2753364
55240.0000000    0.2696141
55280.0000000    0.2695466
55320.0000000    0.2677294
55360.0000000    0.2653340
55400.0000000    0.2692445
55440.0000000    0.2652816
55480.0000000    0.2676319
55520.0000000    0.2679475
55560.0000000    0.2659754
55600.0000000    0.2599791
55640.0000000    0.2870230
55680.0000000    0.2757279
55720.0000000    0.2679131
55760.0000000    0.2646110
55800.0000000    0.2497239
55840.0000000    0.2680659
55880.0000000    0.2701237
55920.0000000    0.2534995
55960.0000000    0.2574961
56000.0000000    0.2627141
56040.0000000    0.2712501
56080.0000000    0.2805855
56120.0000000    0.2905761
56160.0000000    0.3074571
56200.0000000    0.2958661
56240.0000000    0.2970131
56280.0000000    0.2769916
56320.0000000    0.2772208
56360.0000000    0.2662883
56400.0000000    0.2887306
56440.0000000    0.2657865
56480.0000000    0.2590901
56520.0000000    0.2896843
56560.0000000    0.2930126
56600.0000000    0.2732057
56640.0000000    0.2935292
56680.0000000    0.2861023
56720.0000000    0.2982536
56760.0000000    0.2784447
56800.0000000    0.2629905
56840.0000000    0.2739626
56880.0000000    0.2662865
56920.0000000    0.2734065
56960.0000000    0.2721734
57000.0000000    0.2774170
57040.0000000    0.2662080
57080.0000000    0.2844489
57120.0000000    0.2743497
57160.0000000    0.2673731
57200.0000000    0.2493717
57240.0000000    0.2442903
57280.0000000    0.2662167
57320.0000000    0.2492111
57360.0000000    0.2442486
57400.0000000    0.2784072
57440.0000000    0.2717104
57480.0000000    0.2670993
57520.0000000    0.2610512
57560.0000000    0.2691520
57600.0000000    0.2444367
57640.0000000    0.2650996
57680.0000000    0.2659790
57720.0000000    0.2574213
57760.0000000    0.2748156
57800.0000000    0.2737054
57840.0000000    0.2873841
57880.0000000    0.2963662
57920.0000000    0.3187853
57960.0000000    0.2979789
58000.0000000    0.2725647
58040.0000000    0.2688353
58080.0000000    0.2557032
58120.0000000    0.2854830
58160.0000000    0.2887999
58200.0000000    0.2628740
58240.0000000    0.2770067
58280.0000000    0.2840082
58320.0000000    0.2767678
58360.0000000    0.2854578
58400.0000000    0.2810849
58440.0000000    0.2762133
58480.0000000    0.2807652
58520.0000000    0.2615401
58560.0000000    0.2857045
58600.0000000    0.2894937
58640.0000000    0.2766502
58680.0000000    0.2934026
58720.0000000    0.2863837
58760.0000000    0.2854880
58800.0000000    0.3094733
58840.0000000    0.3041659
58880.0000000    0.2916777
58920.0000000    0.2928898
58960.0000000    0.2964697
59000.0000000    0.2835543
59040.0000000    0.2747738
59080.0000000    0.2849202
59120.0000000    0.3082213
59160.0000000    0.3054133
59200.0000000    0.2821887
59240.0000000    0.2981967
59280.0000000    0.2936123
59320.0000000    0.3025095
59360.0000000    0.2853525
59400.0000000    0.2838248
59440.0000000    0.3082854
59480.0000000    0.2971568
59520.0000000    0.2987446
59560.0000000    0.2738696
59600.0000000    0.2870363
59640.0000000    0.2968590
59680.0000000    0.2921566
59720.0000000    0.2962867
59760.0000000    0.2822808
59800.0000000    0.2833143
59840.0000000    0.2834965
59880.0000000    0.2684951
59920.0000000    0.2871204
59960.0000000    0.2871252
60000.0000000    0.2979264
60040.0000000    0.2921972
60080.0000000    0.2751230
60120.0000000    0.2818017
60160.0000000    0.2745394
60200.0000000    0.2704009
60240.0000000    0.2779071
60280.0000000    0.2861142
60320.0000000    0.2924699
60360.0000000    0.2914290
60400.0000000    0.2781574
60440.0000000    0.2939837
60480.0000000    0.2810603
60520.0000000    0.2923671
60560.0000000    0.2650722
60600.0000000    0.2723746
60640.0000000    0.2743500
60680.0000000    0.2723614
60720.0000000    0.3019856
60760.0000000    0.2786892
60800.0000000    0.2794373
60840.0000000    0.2818052
60880.0000000    0.2752213
60920.0000000    0.2908348
60960.0000000    0.2865632
61000.0000000    0.2842471
61040.0000000    0.2983497
61080.0000000    0.2853468
61120.0000000    0.2943507
61160.0000000    0.3013946
61200.0000000    0.2922788
61240.0000000    0.2963947
61280.0000000    0.2838587
61320.0000000    0.2863126
61360.0000000    0.2961863
61400.0000000    0.2849468
61440.0000000    0.2500102
61480.0000000    0.2848183
61520.0000000    0.2794087
61560.0000000    0.2882691
61600.0000000    0.2785414
61640.0000000    0.2995899
61680.0000000    0.2774935
61720.0000000    0.2438276
61760.0000000    0.2743672
61800.0000000    0.2741564
61840.0000000    0.3000256
61880.0000000    0.2886848
61920.0000000    0.2676875
61960.0000000    0.2824302
62000.0000000    0.3052301
62040.0000000    0.2802272
62080.0000000    0.2724951
62120.0000000    0.2789203
62160.0000000    0.2718318
62200.0000000    0.2671940
62240.0000000    0.2636682
62280.0000000    0.2594246
62320.0000000    0.2525037
62360.0000000    0.2725574
62400.0000000    0.2962764
62440.0000000    0.2978429
62480.0000000    0.2814182
62520.0000000    0.3001335
62560.0000000    0.2846036
62600.0000000    0.2808977
62640.0000000    0.2863828
62680.0000000    0.2914388
62720.0000000    0.3106046
62760.0000000    0.2837451
62800.0000000    0.2969911
62840.0000000    0.2885878
62880.0000000    0.2887462
62920.0000000    0.3007732
62960.0000000    0.2943192
63000.0000000    0.2727109
63040.0000000    0.2913035
63080.0000000    0.2986843
63120.0000000    0.2703572
63160.0000000    0.2824162
63200.0000000    0.2751490
63240.0000000    0.2728015
63280.0000000    0.2704033
63320.0000000    0.2674681
63360.0000000    0.2698508
63400.0000000    0.2855722
63440.0000000    0.2897831
63480.0000000    0.2648715
63520.0000000    0.2705256
63560.0000000    0.2691370
63600.0000000    0.2579797
63640.0000000    0.2689018
63680.0000000    0.2621009
63720.0000000    0.2802468
63760.0000000    0.2747177
63800.0000000    0.2665680
63840.0000000    0.2867321
63880.0000000    0.2749084
63920.0000000    0.2550640
63960.0000000    0.2658996
64000.0000000    0.2582065
64040.0000000    0.2652963
64080.0000000    0.2797473
64120.0000000    0.3073673
64160.0000000    0.2895099
64200.0000000    0.3113851
64240.0000000    0.3001285
64280.0000000    0.2964153
64320.0000000    0.2640823
64360.0000000    0.2650897
64400.0000000    0.2836060
64440.0000000    0.2885852
64480.0000000    0.2779984
64520.0000000    0.2700382
64560.0000000    0.2513718
64600.0000000    0.2753432
64640.0000000    0.2832251
64680.0000000    0.2871835
64720.0000000    0.2736191
64760.0000000    0.2606301
64800.0000000    0.2780311
64840.0000000    0.2902483
64880.0000000    0.2696889
64920.0000000    0.2734987
64960.0000000    0.3035640
65000.0000000    0.2895767
65040.0000000    0.2896880
65080.0000000    0.2964053
65120.0000000    0.2815273
65160.0000000    0.2702475
65200.0000000    0.2866661
65240.0000000    0.2789216
65280.0000000    0.2766401
65320.0000000    0.2872480
65360.0000000    0.2741119
65400.0000000    0.2685260
65440.0000000    0.2685864
65480.0000000    0.2566109
65520.0000000    0.2396469
65560.0000000    0.2889413
65600.0000000    0.2950723
65640.0000000    0.2950103
65680.0000000    0.2916918
65720.0000000    0.2953363
65760.0000000    0.2922624
65800.0000000    0.2669103
65840.0000000    0.2808024
65880.0000000    0.3052233
65920.0000000    0.3111821
65960.0000000    0.2820128
66000.0000000    0.2845131
66040.0000000    0.2729208
66080.0000000    0.2801010
66120.0000000    0.2733271
66160.0000000    0.2560334
66200.0000000    0.2707905
66240.0000000    0.2684297
66280.0000000    0.2760561
66320.0000000    0.2750328
66360.0000000    0.2858377
66400.0000000    0.2576161
66440.0000000    0.2902115
66480.0000000    0.2774112
66520.0000000    0.2864505
66560.0000000    0.3036657
66600.0000000    0.2980587
66640.0000000    0.3016495
66680.0000000    0.2921837
66720.0000000    0.2992418
66760.0000000    0.2691557
66800.0000000    0.3006082
66840.0000000    0.2938337
66880.0000000    0.2817186
66920.0000000    0.2892742
66960.0000000    0.3155175
67000.0000000    0.2980937
67040.0000000    0.2753654
67080.0000000    0.2733690
67120.0000000    0.2889575
67160.0000000    0.2858292
67200.0000000    0.2925042
67240.0000000    0.2906808
67280.0000000    0.3056913
67320.0000000    0.2975134
67360.0000000    0.2967044
67400.0000000    0.2948333
67440.0000000    0.2890154
67480.0000000    0.2960548
67520.0000000    0.2846640
67560.0000000    0.3086363
67600.0000000    0.2870379
67640.0000000    0.2872559
67680.0000000    0.3019607
67720.0000000    0.2953348
67760.0000000    0.2811056
67800.0000000    0.2673586
67840.0000000    0.2911033
67880.0000000    0.2904871
67920.0000000    0.2874484
67960.0000000    0.2823725
68000.0000000    0.2967272
68040.0000000    0.2716521
68080.0000000    0.2872042
68120.0000000    0.2586921
68160.0000000    0.2662519
68200.0000000    0.2782118
68240.0000000    0.2860928
68280.0000000    0.2800069
68320.0000000    0.2806832
68360.0000000    0.2638377
68400.0000000    0.2853085
68440.0000000    0.3036531
68480.0000000    0.3082411
68520.0000000    0.2873395
68560.0000000    0.2824387
68600.0000000    0.2623294
68640.0000000    0.2887322
68680.0000000    0.2885653
68720.0000000    0.2755429
68760.0000000    0.2611406
68800.0000000    0.2796558
68840.0000000    0.2966248
68880.0000000    0.2612235
68920.0000000    0.2763929
68960.0000000    0.2899788
69000.0000000    0.2813052
69040.0000000    0.3179801
69080.0000000    0.3003305
69120.0000000    0.2807433
69160.0000000    0.2857589
69200.0000000    0.3062318
69240.0000000    0.2964506
69280.0000000    0.2815576
69320.0000000    0.2940139
69360.0000000    0.2930325
69400.0000000    0.2879004
69440.0000000    0.2818889
69480.0000000    0.3017105
69520.0000000    0.3118034
69560.0000000    0.3009734
69600.0000000    0.2873918
69640.0000000    0.2883917
69680.0000000    0.2776565
69720.0000000    0.2687019
69760.0000000    0.2810229
69800.0000000    0.2867500
69840.0000000    0.2788236
69880.0000000    0.2648839
69920.0000000    0.2957641
69960.0000000    0.2938876
70000.0000000    0.3020030
70040.0000000    0.3102772
70080.0000000    0.2776294
70120.0000000    0.2866485
70160.0000000    0.2992707
70200.0000000    0.2822677
70240.0000000    0.2690304
70280.0000000    0.2682963
70320.0000000    0.2793784
70360.0000000    0.2924044
70400.0000000    0.2790692
70440.0000000    0.2803157
70480.0000000    0.2923555
70520.0000000    0.2805308
70560.0000000    0.2920217
70600.0000000    0.2805644
70640.0000000    0.2789705
70680.0000000    0.2964776
70720.0000000    0.2988339
70760.0000000    0.3026932
70800.0000000    0.2954134
70840.0000000    0.2591491
70880.0000000    0.2639135
70920.0000000    0.2945382
70960.0000000    0.2695564
71000.0000000    0.2820496
71040.0000000    0.2730157
71080.0000000    0.2839613
71120.0000000    0.2916843
71160.0000000    0.2830071
71200.0000000    0.2975300
71240.0000000    0.2643357
71280.0000000    0.2891510
71320.0000000    0.2756022
71360.0000000    0.2936183
71400.0000000    0.2907008
71440.0000000    0.2989070
71480.0000000    0.2954096
71520.0000000    0.2900467
71560.0000000    0.2887476
71600.0000000    0.2910423
71640.0000000    0.2796887
71680.0000000    0.2598977
71720.0000000    0.2723906
71760.0000000    0.2612878
71800.0000000    0.2871025
71840.0000000    0.2840510
71880.0000000    0.2782916
71920.0000000    0.3001491
71960.0000000    0.2882428
72000.0000000    0.2972444
72040.0000000    0.3075388
72080.0000000    0.2934950
72120.0000000    0.3082196
72160.0000000    0.3056663
72200.0000000    0.3011723
72240.0000000    0.2898786
72280.0000000    0.3111124
72320.0000000    0.3041276
72360.0000000    0.2899069
72400.0000000    0.2864799
72440.0000000    0.3034705
72480.0000000    0.2787775
72520.0000000    0.2779182
72560.0000000    0.2776843
72600.0000000    0.2913977
72640.0000000    0.2921932
72680.0000000    0.2800051
72720.0000000    0.2679874
72760.0000000    0.2856155
72800.0000000    0.2946033
72840.0000000    0.3063315
72880.0000000    0.2911521
72920.0000000    0.2941023
72960.0000000    0.2920542
73000.0000000    0.3043478
73040.0000000    0.2880282
73080.0000000    0.2995552
73120.0000000    0.2927589
73160.0000000    0.3077505
73200.0000000    0.2826197
73240.0000000    0.2810851
73280.0000000    0.2747526
73320.0000000    0.2801179
73360.0000000    0.2792715
73400.0000000    0.2807180
73440.0000000    0.2865872
73480.0000000    0.3031584
73520.0000000    0.2853889
73560.0000000    0.2884723
73600.0000000    0.3037904
73640.0000000    0.2754376
73680.0000000    0.2829506
73720.0000000    0.2766553
73760.0000000    0.2821461
73800.0000000    0.2976994
73840.0000000    0.2854981
73880.0000000    0.2918136
73920.0000000    0.2818975
73960.0000000    0.2750634
74000.0000000    0.2815623
74040.0000000    0.2779106
74080.0000000    0.3036001
74120.0000000    0.2740468
74160.0000000    0.2900776
74200.0000000    0.2926489
74240.0000000    0.2650427
74280.0000000    0.2787341
74320.0000000    0.3119117
74360.0000000    0.2935753
74400.0000000    0.2980243
74440.0000000    0.2957712
74480.0000000    0.2980084
74520.0000000    0.3083539
74560.0000000    0.3052272
74600.0000000    0.2908984
74640.0000000    0.2965613
74680.0000000    0.2940731
74720.0000000    0.2870978
74760.0000000    0.2868680
74800.0000000    0.2754393
74840.0000000    0.2974276
74880.0000000    0.2857732
74920.0000000    0.2934498
74960.0000000    0.2675664
75000.0000000    0.2743832
75040.0000000    0.2987862
75080.0000000    0.2621090
75120.0000000    0.2692083
75160.0000000    0.2822166
75200.0000000    0.2683257
75240.0000000    0.2840987
75280.0000000    0.2757404
75320.0000000    0.2993681
75360.0000000    0.2591345
75400.0000000    0.2694380
75440.0000000    0.2693511
75480.0000000    0.2821316
75520.0000000    0.2963509
75560.0000000    0.3109127
75600.0000000    0.2962595
75640.0000000    0.2706800
75680.0000000    0.2799435
75720.0000000    0.2677957
75760.0000000    0.2734753
75800.0000000    0.2969713
75840.0000000    0.2692776
75880.0000000    0.2677387
75920.0000000    0.2738249
75960.0000000    0.2685456
76000.0000000    0.2652985
76040.0000000    0.2882482
76080.0000000    0.2995384
76120.0000000    0.2903451
76160.0000000    0.2942541
76200.0000000    0.2859411
76240.0000000    0.2866406
76280.0000000    0.2849030
76320.0000000    0.2952723
76360.0000000    0.2815015
76400.0000000    0.2688380
76440.0000000    0.2784922
76480.0000000    0.2653154
76520.0000000    0.2809229
76560.0000000    0.2659193
76600.0000000    0.3064744
76640.0000000    0.3095497
76680.0000000    0.2913999
76720.0000000    0.2774479
76760.0000000    0.2781619
76800.0000000    0.2755594
76840.0000000    0.2833189
76880.0000000    0.2829207
76920.0000000    0.2801995
76960.0000000    0.2700921
77000.0000000    0.2735327
77040.0000000    0.2603641
77080.0000000    0.2692814
77120.0000000    0.2807116
77160.0000000    0.2492969
77200.0000000    0.2626259
77240.0000000    0.2455392
77280.0000000    0.2590089
77320.0000000    0.2562618
77360.0000000    0.2714641
77400.0000000    0.2758420
77440.0000000    0.2763883
77480.0000000    0.2528416
77520.0000000    0.2763977
77560.0000000    0.2703505
77600.0000000    0.2654076
77640.0000000    0.2782351
77680.0000000    0.2616562
77720.0000000    0.2850285
77760.0000000    0.2886622
77800.0000000    0.2832607
77840.0000000    0.2907920
77880.0000000    0.2808820
77920.0000000    0.2823133
77960.0000000    0.2695297
78000.0000000    0.2861645
78040.0000000    0.2765242
78080.0000000    0.2860203
78120.0000000    0.2615834
78160.0000000    0.2747120
78200.0000000    0.2802407
78240.0000000    0.2866105
78280.0000000    0.3010328
78320.0000000    0.2880459
78360.0000000    0.2800292
78400.0000000    0.2894972
78440.0000000    0.2737303
78480.0000000    0.2805325
78520.0000000    0.2739628
78560.0000000    0.2855971
78600.0000000    0.3035818
78640.0000000    0.3121280
78680.0000000    0.3144302
78720.0000000    0.3058147
78760.0000000    0.2929231
78800.0000000    0.2902474
78840.0000000    0.2950538
78880.0000000    0.3108653
78920.0000000    0.2878805
78960.0000000    0.2865998
79000.0000000    0.2664509
79040.0000000    0.2540865
79080.0000000    0.2641909
79120.0000000    0.2652454
79160.0000000    0.2669095
79200.0000000    0.2728130
79240.0000000    0.2901885
79280.0000000    0.2783369
79320.0000000    0.2780456
79360.0000000    0.2607448
79400.0000000    0.2622259
79440.0000000    0.2472417
79480.0000000    0.2498345
79520.0000000    0.2663868
79560.0000000    0.2758051
79600.0000000    0.2708622
79640.0000000    0.2539287
79680.0000000    0.2804960
79720.0000000    0.2597986
79760.0000000    0.2893180
79800.0000000    0.2802870
79840.0000000    0.2832470
79880.0000000    0.2870663
79920.0000000    0.2940280
79960.0000000    0.2700155
80000.0000000    0.2471772
80040.0000000    0.2644654
80080.0000000    0.2531017
80120.0000000    0.2663046
80160.0000000    0.2523974
80200.0000000    0.2551073
80240.0000000    0.2650506
80280.0000000    0.2641416
80320.0000000    0.2743260
80360.0000000    0.2802884
80400.0000000    0.2701856
80440.0000000    0.2770056
80480.0000000    0.2697936
80520.0000000    0.2643127
80560.0000000    0.2517877
80600.0000000    0.2479160
80640.0000000    0.2719057
80680.0000000    0.2816150
80720.0000000    0.2840836
80760.0000000    0.2634048
80800.0000000    0.2548776
80840.0000000    0.2575555
80880.0000000    0.2736315
80920.0000000    0.2708853
80960.0000000    0.2707063
81000.0000000    0.2765817
81040.0000000    0.3010794
81080.0000000    0.3014232
81120.0000000    0.2672392
81160.0000000    0.2802444
81200.0000000    0.2830995
81240.0000000    0.3000277
81280.0000000    0.2955653
81320.0000000    0.3158069
81360.0000000    0.3126864
81400.0000000    0.2725606
81440.0000000    0.2887861
81480.0000000    0.2737581
81520.0000000    0.2746422
81560.0000000    0.2815069
81600.0000000    0.2689078
81640.0000000    0.2979079
81680.0000000    0.2734006
81720.0000000    0.2463132
81760.0000000    0.2668798
81800.0000000    0.2663687
81840.0000000    0.2684459
81880.0000000    0.2764425
81920.0000000    0.2592786
81960.0000000    0.2630976
82000.0000000    0.2723144
82040.0000000    0.2643827
82080.0000000    0.2667046
82120.0000000    0.2750134
82160.0000000    0.2767682
82200.0000000    0.2657045
82240.0000000    0.2846118
82280.0000000    0.2662112
82320.0000000    0.2737697
82360.0000000    0.2786629
82400.0000000    0.2863564
82440.0000000    0.2713017
82480.0000000    0.2754737
82520.0000000    0.2796898
82560.0000000    0.2570773
82600.0000000    0.2971947
82640.0000000    0.2885072
82680.0000000    0.2892763
82720.0000000    0.2675408
82760.0000000    0.2723258
82800.0000000    0.2614982
82840.0000000    0.2684899
82880.0000000    0.2744692
82920.0000000    0.2694906
82960.0000000    0.2724236
83000.0000000    0.2682070
83040.0000000    0.2759371
83080.0000000    0.2857759
83120.0000000    0.2893049
83160.0000000    0.3017145
83200.0000000    0.2680333
83240.0000000    0.2712577
83280.0000000    0.2815741
83320.0000000    0.3026110
83360.0000000    0.3186949
83400.0000000    0.3010033
83440.0000000    0.3246855
83480.0000000    0.3294969
83520.0000000    0.3081746
83560.0000000    0.2862796
83600.0000000    0.2855932
83640.0000000    0.2671471
83680.0000000    0.2747495
83720.0000000    0.2800805
83760.0000000    0.2776704
83800.0000000    0.2767245
83840.0000000    0.3007092
83880.0000000    0.2957292
83920.0000000    0.2832547
83960.0000000    0.2789240
84000.0000000    0.3004323
84040.0000000    0.2953680
84080.0000000    0.2930712
84120.0000000    0.2703103
84160.0000000    0.2820846
84200.0000000    0.2798410
84240.0000000    0.2772616
84280.0000000    0.2703786
84320.0000000    0.2884359
84360.0000000    0.2869604
84400.0000000    0.3099915
84440.0000000    0.2967865
84480.0000000    0.3000551
84520.0000000    0.3205920
84560.0000000    0.2818098
84600.0000000    0.2713223
84640.0000000    0.2790920
84680.0000000    0.2580183
84720.0000000    0.2670818
84760.0000000    0.2517687
84800.0000000    0.2568046
84840.0000000    0.2591994
84880.0000000    0.2723609
84920.0000000    0.2521492
84960.0000000    0.2482118
85000.0000000    0.2504926
85040.0000000    0.2630299
85080.0000000    0.2641661
85120.0000000    0.2513191
85160.0000000    0.2264331
85200.0000000    0.2747592
85240.0000000    0.2574262
85280.0000000    0.2555282
85320.0000000    0.2574845
85360.0000000    0.2742745
85400.0000000    0.2863057
85440.0000000    0.2947795
85480.0000000    0.2624011
85520.0000000    0.2527656
85560.0000000    0.2575286
85600.0000000    0.2596892
85640.0000000    0.2723998
85680.0000000    0.2695457
85720.0000000    0.2717383
85760.0000000    0.2837139
85800.0000000    0.2709536
85840.0000000    0.2892068
85880.0000000    0.2754804
85920.0000000    0.2612121
85960.0000000    0.2766893
86000.0000000    0.2702984
86040.0000000    0.2484067
86080.0000000    0.2590008
86120.0000000    0.2671473
86160.0000000    0.2548306
86200.0000000    0.2726583
86240.0000000    0.2317750
86280.0000000    0.2545338
86320.0000000    0.2764600
86360.0000000    0.2583187
86400.0000000    0.2710946
86440.0000000    0.2698220
86480.0000000    0.2577945
86520.0000000    0.2664462
86560.0000000    0.2692335
86600.0000000    0.2678591
86640.0000000    0.2568373
86680.0000000    0.2427233
86720.0000000    0.2659495
86760.0000000    0.2621706
86800.0000000    0.2613262
86840.0000000    0.2565830
86880.0000000    0.2619964
86920.0000000    0.2859304
86960.0000000    0.2600921
87000.0000000    0.2694734
87040.0000000    0.2432343
87080.0000000    0.2613272
87120.0000000    0.2706344
87160.0000000    0.2553048
87200.0000000    0.2875493
87240.0000000    0.2621998
87280.0000000    0.2681451
87320.0000000    0.2860374
87360.0000000    0.2505887
87400.0000000    0.2722857
87440.0000000    0.2691149
87480.0000000    0.2645083
87520.0000000    0.2788889
87560.0000000    0.2945211
87600.0000000    0.2719724
87640.0000000    0.2587328
87680.0000000    0.2672963
87720.0000000    0.2601473
87760.0000000    0.2508222
87800.0000000    0.2677549
87840.0000000    0.2669991
87880.0000000    0.2795031
87920.0000000    0.2569220
87960.0000000    0.2928005
88000.0000000    0.2848580
88040.0000000    0.3007951
88080.0000000    0.3150532
88120.0000000    0.3057991
88160.0000000    0.3017594
88200.0000000    0.2984787
88240.0000000    0.2992876
88280.0000000    0.3002225
88320.0000000    0.2998601
88360.0000000    0.2706451
88400.0000000    0.2686391
88440.0000000    0.2674134
88480.0000000    0.2615463
88520.0000000    0.2619206
88560.0000000    0.2677313
88600.0000000    0.2663781
88640.0000000    0.2716774
88680.0000000    0.2875524
88720.0000000    0.2777981
88760.0000000    0.2496078
88800.0000000    0.2719780
88840.0000000    0.2679492
88880.0000000    0.2732851
88920.0000000    0.2679138
88960.0000000    0.2714866
89000.0000000    0.2788878
89040.0000000    0.3055926
89080.0000000    0.2903610
89120.0000000    0.2705372
89160.0000000    0.2954425
89200.0000000    0.2755807
89240.0000000    0.2552051
89280.0000000    0.2654802
89320.0000000    0.2885081
89360.0000000    0.2790509
89400.0000000    0.2912994
89440.0000000    0.2758802
89480.0000000    0.2925553
89520.0000000    0.2737047
89560.0000000    0.2720316
89600.0000000    0.2728279
89640.0000000    0.2714275
89680.0000000    0.2657773
89720.0000000    0.2875022
89760.0000000    0.2777858
89800.0000000    0.2774829
89840.0000000    0.2698503
89880.0000000    0.2482198
89920.0000000    0.2689301
89960.0000000    0.2669908
90000.0000000    0.2751030
90040.0000000    0.2658991
90080.0000000    0.2615333
90120.0000000    0.2787366
90160.0000000    0.2504332
90200.0000000    0.2644041
90240.0000000    0.2596587
90280.0000000    0.2705365
90320.0000000    0.2754288
90360.0000000    0.2721365
90400.0000000    0.2646492
90440.0000000    0.2575809
90480.0000000    0.2613775
90520.0000000    0.2574087
90560.0000000    0.2636446
90600.0000000    0.2717071
90640.0000000    0.2934080
90680.0000000    0.3004519
90720.0000000    0.2758272
90760.0000000    0.2841113
90800.0000000    0.2830524
90840.0000000    0.2965243
90880.0000000    0.2861714
90920.0000000    0.2889823
90960.0000000    0.2983864
91000.0000000    0.2739833
91040.0000000    0.2912518
91080.0000000    0.2779002
91120.0000000    0.2713723
91160.0000000    0.2579521
91200.0000000    0.2605409
91240.0000000    0.2580773
91280.0000000    0.2750729
91320.0000000    0.2874468
91360.0000000    0.2633054
91400.0000000    0.2797144
91440.0000000    0.2691308
91480.0000000    0.2866910
91520.0000000    0.2952048
91560.0000000    0.2844979
91600.0000000    0.2801207
91640.0000000    0.2727543
91680.0000000    0.2700264
91720.0000000    0.2877247
91760.0000000    0.2682489
91800.0000000    0.2636259
91840.0000000    0.2698452
91880.0000000    0.2749312
91920.0000000    0.2989697
91960.0000000    0.2914376
92000.0000000    0.2774161
92040.0000000    0.2674712
92080.0000000    0.2808286
92120.0000000    0.2686284
92160.0000000    0.2638541
92200.0000000    0.2891527
92240.0000000    0.2673311
92280.0000000    0.2492634
92320.0000000    0.2513914
92360.0000000    0.2624899
92400.0000000    0.2712933
92440.0000000    0.2615324
92480.0000000    0.2637713
92520.0000000    0.2777140
92560.0000000    0.2792717
92600.0000000    0.2860919
92640.0000000    0.2849461
92680.0000000    0.2706817
92720.0000000    0.2804364
92760.0000000    0.2803443
92800.0000000    0.2944283
92840.0000000    0.2950476
92880.0000000    0.2934206
92920.0000000    0.2820234
92960.0000000    0.2919862
93000.0000000    0.2801021
93040.0000000    0.2722840
93080.0000000    0.2738774
93120.0000000    0.2692188
93160.0000000    0.2517235
93200.0000000    0.2770148
93240.0000000    0.2607288
93280.0000000    0.2626184
93320.0000000    0.2639389
93360.0000000    0.2537714
93400.0000000    0.2732084
93440.0000000    0.2621320
93480.0000000    0.2601991
93520.0000000    0.2794622
93560.0000000    0.2551809
93600.0000000    0.2774391
93640.0000000    0.2648172
93680.0000000    0.2798001
93720.0000000    0.2584998
93760.0000000    0.2559507
93800.0000000    0.2774279
93840.0000000    0.2841247
93880.0000000    0.2829412
93920.0000000    0.2685407
93960.0000000    0.2611811
94000.0000000    0.2774827
94040.0000000    0.2652073
94080.0000000    0.2807908
94120.0000000    0.2457567
94160.0000000    0.2533295
94200.0000000    0.2526532
94240.0000000    0.2492266
94280.0000000    0.2672170
94320.0000000    0.2780519
94360.0000000    0.2760668
94400.0000000    0.2622538
94440.0000000    0.2658998
94480.0000000    0.2563257
94520.0000000    0.2783242
94560.0000000    0.2577860
94600.0000000    0.2809027
94640.0000000    0.2649096
94680.0000000    0.3014939
94720.0000000    0.2878872
94760.0000000    0.2737691
94800.0000000    0.3054334
94840.0000000    0.2571939
94880.0000000    0.2682261
94920.0000000    0.2664133
94960.0000000    0.2712978
95000.0000000    0.2825744
95040.0000000    0.2622740
95080.0000000    0.2926199
95120.0000000    0.2581097
95160.0000000    0.2698002
95200.0000000    0.2596047
95240.0000000    0.2486406
95280.0000000    0.2582591
95320.0000000    0.2429002
95360.0000000    0.2416453
95400.0000000    0.2385391
95440.0000000    0.2610056
95480.0000000    0.2537631
95520.0000000    0.2569835
95560.0000000    0.2540782
95600.0000000    0.2654302
95640.0000000    0.2665552
95680.0000000    0.2644050
95720.0000000    0.2697753
95760.0000000    0.2694564
95800.0000000    0.2726735
95840.0000000    0.2733552
95880.0000000    0.2644997
95920.0000000    0.2767010
95960.0000000    0.2793720
96000.0000000    0.2875500
96040.0000000    0.2858118
96080.0000000    0.2520425
96120.0000000    0.2820328
96160.0000000    0.2682582
96200.0000000    0.2702808
96240.0000000    0.2779902
96280.0000000    0.2821383
96320.0000000    0.2717561
96360.0000000    0.3063561
96400.0000000    0.2906124
96440.0000000    0.2756111
96480.0000000    0.2817883
96520.0000000    0.2768612
96560.0000000    0.2687346
96600.0000000    0.2740957
96640.0000000    0.2796242
96680.0000000    0.2599447
96720.0000000    0.2626246
96760.0000000    0.2492494
96800.0000000    0.2611936
96840.0000000    0.2559554
96880.0000000    0.2580642
96920.0000000    0.2459787
96960.0000000    0.2571323
97000.0000000    0.2420463
97040.0000000    0.2452009
97080.0000000    0.2480056
97120.0000000    0.2435867
97160.0000000    0.2552191
97200.0000000    0.2822071
97240.0000000    0.2637450
97280.0000000    0.2564822
97320.0000000    0.2771176
97360.0000000    0.2439334
97400.0000000    0.2634685
97440.0000000    0.2794940
97480.0000000    0.2772926
97520.0000000    0.2661258
97560.0000000    0.2721623
97600.0000000    0.2502996
97640.0000000    0.2697169
97680.0000000    0.2675569
97720.0000000    0.2597916
97760.0000000    0.2648022
97800.0000000    0.2535673
97840.0000000    0.2592007
97880.0000000    0.2555490
97920.0000000    0.2685454
97960.0000000    0.2682940
98000.0000000    0.2620301
98040.0000000    0.2434665
98080.0000000    0.2602837
98120.0000000    0.2577410
98160.0000000    0.2608882
98200.0000000    0.2582351
98240.0000000    0.2661192
98280.0000000    0.2739675
98320.0000000    0.2365390
98360.0000000    0.2680781
98400.0000000    0.2540827
98440.0000000    0.2606615
98480.0000000    0.2610573
98520.0000000    0.2426607
98560.0000000    0.2478943
98600.0000000    0.2617635
98640.0000000    0.2401154
98680.0000000    0.2471519
98720.0000000    0.2532735
98760.0000000    0.2371565
98800.0000000    0.2308187
98840.0000000    0.2490753
98880.0000000    0.2704864
98920.0000000    0.2717948
98960.0000000    0.2579382
99000.0000000    0.2693373
99040.0000000    0.2480923
99080.0000000    0.2566443
99120.0000000    0.2487329
99160.0000000    0.2690179
99200.0000000    0.2415507
99240.0000000    0.2616324
99280.0000000    0.2627085
99320.0000000    0.2426385
99360.0000000    0.2475169
99400.0000000    0.2659355
99440.0000000    0.2457045
99480.0000000    0.2558638
99520.0000000    0.2548341
99560.0000000    0.2511163
99600.0000000    0.2690314
99640.0000000    0.2581965
99680.0000000    0.2704344
99720.0000000    0.2727694
99760.0000000    0.2470640
99800.0000000    0.2647818
99840.0000000    0.2576693
99880.0000000    0.2412859
99920.0000000    0.2526749
99960.0000000    0.2666752
100000.0000000    0.2648019
100040.0000000    0.2557659
100080.0000000    0.2684499
100120.0000000    0.2637977
100160.0000000    0.2471955
100200.0000000    0.2459342
100240.0000000    0.2443616
100280.0000000    0.2751278
100320.0000000    0.2719542
100360.0000000    0.2549514
100400.0000000    0.2517585
100440.0000000    0.2492675
100480.0000000    0.2505592
100520.0000000    0.2596647
100560.0000000    0.2658322
100600.0000000    0.2501264
100640.0000000    0.2629517
100680.0000000    0.2572751
100720.0000000    0.2783036
100760.0000000    0.2621869
100800.0000000    0.2544338
100840.0000000    0.2749327
100880.0000000    0.2706843
100920.0000000    0.2648630
100960.0000000    0.2821903
101000.0000000    0.2329047
101040.0000000    0.2379016
101080.0000000    0.2468458
101120.0000000    0.2584583
101160.0000000    0.2413579
101200.0000000    0.2511420
101240.0000000    0.2307113
101280.0000000    0.2446637
101320.0000000    0.2441886
101360.0000000    0.2522917
101400.0000000    0.2512409
101440.0000000    0.2751310
101480.0000000    0.2655746
101520.0000000    0.2654473
101560.0000000    0.2840241
101600.0000000    0.2587072
101640.0000000    0.2587826
101680.0000000    0.2747882
101720.0000000    0.2949445
101760.0000000    0.2902516
101800.0000000    0.2887652
101840.0000000    0.2851407
101880.0000000    0.2497753
101920.0000000    0.2655947
101960.0000000    0.2612110
102000.0000000    0.2777792
102040.0000000    0.2556441
102080.0000000    0.2611725
102120.0000000    0.2645226
102160.0000000    0.2631879
102200.0000000    0.2636062
102240.0000000    0.2655613
102280.0000000    0.2691431
102320.0000000    0.2373027
102360.0000000    0.2295811
102400.0000000    0.2523931
102440.0000000    0.2450478
102480.0000000    0.2627772
102520.0000000    0.2683918
102560.0000000    0.2300740
102600.0000000    0.2405135
102640.0000000    0.2558297
102680.0000000    0.2741612
102720.0000000    0.2641571
102760.0000000    0.2585309
102800.0000000    0.2633673
102840.0000000    0.2654172
102880.0000000    0.2304308
102920.0000000    0.2630879
102960.0000000    0.2571506
103000.0000000    0.2643353
103040.0000000    0.2497648
103080.0000000    0.2631500
103120.0000000    0.2866674
103160.0000000    0.2719023
103200.0000000    0.2699094
103240.0000000    0.2574726
103280.0000000    0.2817786
103320.0000000    0.2589620
103360.0000000    0.2538938
103400.0000000    0.2693757
103440.0000000    0.2589755
103480.0000000    0.2454383
103520.0000000    0.2608439
103560.0000000    0.2479318
103600.0000000    0.2713677
103640.0000000    0.2757396
103680.0000000    0.2518192
103720.0000000    0.2683938
103760.0000000    0.2568789
103800.0000000    0.2738104
103840.0000000    0.2922923
103880.0000000    0.2890705
103920.0000000    0.2641675
103960.0000000    0.2511774
104000.0000000    0.2620819
104040.0000000    0.2554035
104080.0000000    0.2614982
104120.0000000    0.2827598
104160.0000000    0.3038366
104200.0000000    0.2964370
104240.0000000    0.2646540
104280.0000000    0.2884392
104320.0000000    0.2726082
104360.0000000    0.2714408
104400.0000000    0.2918822
104440.0000000    0.2945808
104480.0000000    0.2879915
104520.0000000    0.2751297
104560.0000000    0.2864091
104600.0000000    0.2720226
104640.0000000    0.2786169
104680.0000000    0.2746013
104720.0000000    0.2609164
104760.0000000    0.2522232
104800.0000000    0.2652062
104840.0000000    0.2767469
104880.0000000    0.2566144
104920.0000000    0.2645737
104960.0000000    0.2588073
105000.0000000    0.2755961
105040.0000000    0.2437905
105080.0000000    0.2513174
105120.0000000    0.2553251
105160.0000000    0.2366380
105200.0000000    0.2620758
105240.0000000    0.2563708
105280.0000000    0.2714563
105320.0000000    0.2499699
105360.0000000    0.2661155
105400.0000000    0.2691359
105440.0000000    0.2464146
105480.0000000    0.2593141
105520.0000000    0.2444252
105560.0000000    0.2320845
105600.0000000    0.2416643
105640.0000000    0.2689793
105680.0000000    0.2651241
105720.0000000    0.2651155
105760.0000000    0.2661063
105800.0000000    0.2685647
105840.0000000    0.2669364
105880.0000000    0.2478039
105920.0000000    0.2596153
105960.0000000    0.2519142
106000.0000000    0.2641862
106040.0000000    0.2564774
106080.0000000    0.2492476
106120.0000000    0.2424981
106160.0000000    0.2600860
106200.0000000    0.2729930
106240.0000000    0.2732435
106280.0000000    0.2514217
106320.0000000    0.2490350
106360.0000000    0.2494259
106400.0000000    0.2585015
106440.0000000    0.2556476
106480.0000000    0.2374121
106520.0000000    0.2735446
106560.0000000    0.2479171
106600.0000000    0.2396840
106640.0000000    0.2551997
106680.0000000    0.2220924
106720.0000000    0.2503225
106760.0000000    0.2299503
106800.0000000    0.2362292
106840.0000000    0.2408303
106880.0000000    0.2367152
106920.0000000    0.2340128
106960.0000000    0.2514775
107000.0000000    0.2330664
107040.0000000    0.2335361
107080.0000000    0.2448207
107120.0000000    0.2500288
107160.0000000    0.2441648
107200.0000000    0.2308988
107240.0000000    0.2443268
107280.0000000    0.2205275
107320.0000000    0.2517133
107360.0000000    0.2586933
107400.0000000    0.2564186
107440.0000000    0.2395836
107480.0000000    0.2605169
107520.0000000    0.2855211
107560.0000000    0.2794662
107600.0000000    0.2746153
107640.0000000    0.2578048
107680.0000000    0.2450235
107720.0000000    0.2613792
107760.0000000    0.2559295
107800.0000000    0.2739130
107840.0000000    0.2665381
107880.0000000    0.2678599
107920.0000000    0.2564708
107960.0000000    0.2569616
108000.0000000    0.2594670
108040.0000000    0.2632132
108080.0000000    0.2780689
108120.0000000    0.2507181
108160.0000000    0.2802929
108200.0000000    0.2572333
108240.0000000    0.2584817
108280.0000000    0.2504139
108320.0000000    0.2551721
108360.0000000    0.2601654
108400.0000000    0.2657028
108440.0000000    0.2655086
108480.0000000    0.2514095
108520.0000000    0.2722390
108560.0000000    0.2685474
108600.0000000    0.2573815
108640.0000000    0.2519428
108680.0000000    0.2599502
108720.0000000    0.2668853
108760.0000000    0.2313111
108800.0000000    0.2262950
108840.0000000    0.2530198
108880.0000000    0.2653828
108920.0000000    0.2698884
108960.0000000    0.2578463
109000.0000000    0.2472654
109040.0000000    0.2574260
109080.0000000    0.2788606
109120.0000000    0.2604066
109160.0000000    0.2653549
109200.0000000    0.2591369
109240.0000000    0.2651258
109280.0000000    0.2759025
109320.0000000    0.2487421
109360.0000000    0.2661875
109400.0000000    0.2564711
109440.0000000    0.2456520
109480.0000000    0.2656760
109520.0000000    0.2335068
109560.0000000    0.2366545
109600.0000000    0.2464996
109640.0000000    0.2576670
109680.0000000    0.2617835
109720.0000000    0.2467525
109760.0000000    0.2555665
109800.0000000    0.2474645
109840.0000000    0.2491729
109880.0000000    0.2733287
109920.0000000    0.2608633
109960.0000000    0.2656034
110000.0000000    0.2466898
110040.0000000    0.2588735
110080.0000000    0.2739303
110120.0000000    0.2627448
110160.0000000    0.2662455
110200.0000000    0.2436200
110240.0000000    0.2594897
110280.0000000    0.2539356
110320.0000000    0.2520691
110360.0000000    0.2443010
110400.0000000    0.2552802
110440.0000000    0.2529543
110480.0000000    0.2659952
110520.0000000    0.2402317
110560.0000000    0.2472131
110600.0000000    0.2518962
110640.0000000    0.2541033
110680.0000000    0.2608923
110720.0000000    0.2469134
110760.0000000    0.2503146
110800.0000000    0.2412253
110840.0000000    0.2424062
110880.0000000    0.2548707
110920.0000000    0.2552556
110960.0000000    0.2467108
111000.0000000    0.2651720
111040.0000000    0.2417733
111080.0000000    0.2642350
111120.0000000    0.2646222
111160.0000000    0.2353671
111200.0000000    0.2532766
111240.0000000    0.2620970
111280.0000000    0.2551619
111320.0000000    0.2646953
111360.0000000    0.2593480
111400.0000000    0.2550029
111440.0000000    0.2489718
111480.0000000    0.2376890
111520.0000000    0.2454690
111560.0000000    0.2517081
111600.0000000    0.2431905
111640.0000000    0.2242180
111680.0000000    0.2597124
111720.0000000    0.2437356
111760.0000000    0.2336017
111800.0000000    0.2432352
111840.0000000    0.2352346
111880.0000000    0.2395613
111920.0000000    0.2368726
111960.0000000    0.2551731
112000.0000000    0.2559261
112040.0000000    0.2464113
112080.0000000    0.2327088
112120.0000000    0.2405500
112160.0000000    0.2336970
112200.0000000    0.2384578
112240.0000000    0.2436798
112280.0000000    0.2498657
112320.0000000    0.2544885
112360.0000000    0.2448782
112400.0000000    0.2294414
112440.0000000    0.2699864
112480.0000000    0.2502367
112520.0000000    0.2489001
112560.0000000    0.2444816
112600.0000000    0.2492395
112640.0000000    0.2451552
112680.0000000    0.2342919
112720.0000000    0.2270649
112760.0000000    0.2432338
112800.0000000    0.2180493
112840.0000000    0.2497541
112880.0000000    0.2260522
112920.0000000    0.2441244
112960.0000000    0.2274747
113000.0000000    0.2320571
113040.0000000    0.2508928
113080.0000000    0.2237816
113120.0000000    0.2372767
113160.0000000    0.2198292
113200.0000000    0.2261639
113240.0000000    0.2447995
113280.0000000    0.2402169
113320.0000000    0.2429009
113360.0000000    0.2250295
113400.0000000    0.2302415
113440.0000000    0.2224375
113480.0000000    0.2264719
113520.0000000    0.2130618
113560.0000000    0.2461112
113600.0000000    0.2372893
113640.0000000    0.2258085
113680.0000000    0.2403839
113720.0000000    0.2219168
113760.0000000    0.2138135
113800.0000000    0.2462506
113840.0000000    0.2350746
113880.0000000    0.2354936
113920.0000000    0.2461856
113960.0000000    0.2358772
114000.0000000    0.2278623
114040.0000000    0.2317136
114080.0000000    0.2363424
114120.0000000    0.2117382
114160.0000000    0.2289243
114200.0000000    0.2323125
114240.0000000    0.2403826
114280.0000000    0.2426666
114320.0000000    0.2145489
114360.0000000    0.2417850
114400.0000000    0.2306089
114440.0000000    0.2127384
114480.0000000    0.2136120
114520.0000000    0.2205326
114560.0000000    0.2462782
114600.0000000    0.2190605
114640.0000000    0.2551898
114680.0000000    0.2472957
114720.0000000    0.2473163
114760.0000000    0.2414360
114800.0000000    0.2484692
114840.0000000    0.2425561
114880.0000000    0.2567992
114920.0000000    0.2482088
114960.0000000    0.2552631
115000.0000000    0.2514017
115040.0000000    0.2684577
115080.0000000    0.2560168
115120.0000000    0.2486054
115160.0000000    0.2508372
115200.0000000    0.2502033
115240.0000000    0.2421752
115280.0000000    0.2433698
115320.0000000    0.2782832
115360.0000000    0.2619493
115400.0000000    0.2523060
115440.0000000    0.2546880
115480.0000000    0.2432939
115520.0000000    0.2496202
115560.0000000    0.2488945
115600.0000000    0.2764269
115640.0000000    0.2535599
115680.0000000    0.2577446
115720.0000000    0.2459476
115760.0000000    0.2159595
115800.0000000    0.2252499
115840.0000000    0.2532464
115880.0000000    0.2662608
115920.0000000    0.2476070
115960.0000000    0.2680856
116000.0000000    0.2521533
116040.0000000    0.2516384
116080.0000000    0.2272508
116120.0000000    0.2514470
116160.0000000    0.2533563
116200.0000000    0.2359949
116240.0000000    0.2357422
116280.0000000    0.2420563
116320.0000000    0.2497098
116360.0000000    0.2432655
116400.0000000    0.2268302
116440.0000000    0.2440368
116480.0000000    0.2511280
116520.0000000    0.2479592
116560.0000000    0.2612063
116600.0000000    0.2385083
116640.0000000    0.2469224
116680.0000000    0.2538807
116720.0000000    0.2654545
116760.0000000    0.2334112
116800.0000000    0.2605344
116840.0000000    0.2509386
116880.0000000    0.2438304
116920.0000000    0.2508762
116960.0000000    0.2311940
117000.0000000    0.2509650
117040.0000000    0.2448338
117080.0000000    0.2329471
117120.0000000    0.2416542
117160.0000000    0.2314550
117200.0000000    0.2360360
117240.0000000    0.2484096
117280.0000000    0.2546617
117320.0000000    0.2517694
117360.0000000    0.2552795
117400.0000000    0.2400552
117440.0000000    0.2591376
117480.0000000    0.2640995
117520.0000000    0.2449757
117560.0000000    0.2390017
117600.0000000    0.2476657
117640.0000000    0.2327762
117680.0000000    0.2606535
117720.0000000    0.2661414
117760.0000000    0.2617262
117800.0000000    0.2686803
117840.0000000    0.2696930
117880.0000000    0.2464966
117920.0000000    0.2658320
117960.0000000    0.2690522
118000.0000000    0.2522336
118040.0000000    0.2327467
118080.0000000    0.2433135
118120.0000000    0.2250690
118160.0000000    0.2360940
118200.0000000    0.2660365
118240.0000000    0.2429001
118280.0000000    0.2447447
118320.0000000    0.2521161
118360.0000000    0.2477161
118400.0000000    0.2470347
118440.0000000    0.2399875
118480.0000000    0.2460501
118520.0000000    0.2369113
118560.0000000    0.2529091
118600.0000000    0.2447821
118640.0000000    0.2509585
118680.0000000    0.2472734
118720.0000000    0.2376750
118760.0000000    0.2457128
118800.0000000    0.2401624
118840.0000000    0.2445586
118880.0000000    0.2303252
118920.0000000    0.2566757
118960.0000000    0.2465006
119000.0000000    0.2680978
119040.0000000    0.2733124
119080.0000000    0.2552575
119120.0000000    0.2398533
119160.0000000    0.2497077
119200.0000000    0.2499152
119240.0000000    0.2313052
119280.0000000    0.2360100
119320.0000000    0.2487205
119360.0000000    0.2355256
119400.0000000    0.2461281
119440.0000000    0.2310213
119480.0000000    0.2376983
119520.0000000    0.2323962
119560.0000000    0.2328676
119600.0000000    0.2550438
119640.0000000    0.2579814
119680.0000000    0.2602064
119720.0000000    0.2442921
119760.0000000    0.2398896
119800.0000000    0.2404714
119840.0000000    0.2588117
119880.0000000    0.2330670
119920.0000000    0.2677804
119960.0000000    0.2756854
120000.0000000    0.2519132
120040.0000000    0.2648554
120080.0000000    0.2483729
120120.0000000    0.2695401
120160.0000000    0.2642262
120200.0000000    0.2644358
120240.0000000    0.2626382
120280.0000000    0.2566309
120320.0000000    0.2538024
120360.0000000    0.2608805
120400.0000000    0.2508106
120440.0000000    0.2457530
120480.0000000    0.2447080
120520.0000000    0.2638682
120560.0000000    0.2594661
120600.0000000    0.2773204
120640.0000000    0.2681953
120680.0000000    0.2464037
120720.0000000    0.2447633
120760.0000000    0.2655201
120800.0000000    0.2854977
120840.0000000    0.2876786
120880.0000000    0.2895970
120920.0000000    0.2795335
120960.0000000    0.2924806
121000.0000000    0.2705278
121040.0000000    0.2462073
121080.0000000    0.2706135
121120.0000000    0.2512595
121160.0000000    0.2715857
121200.0000000    0.2613227
121240.0000000    0.2372749
121280.0000000    0.2402419
121320.0000000    0.2494927
121360.0000000    0.2512875
121400.0000000    0.2636921
121440.0000000    0.2570038
121480.0000000    0.2503578
121520.0000000    0.2469997
121560.0000000    0.2455961
121600.0000000    0.2553332
121640.0000000    0.2275123
121680.0000000    0.2452676
121720.0000000    0.2397739
121760.0000000    0.2636030
121800.0000000    0.2785104
121840.0000000    0.2647424
121880.0000000    0.2565522
121920.0000000    0.2664027
121960.0000000    0.2455087
122000.0000000    0.2330239
122040.0000000    0.2526990
122080.0000000    0.2347147
122120.0000000    0.2447533
122160.0000000    0.2407667
122200.0000000    0.2472346
122240.0000000    0.2554658
122280.0000000    0.2718022
122320.0000000    0.2449373
122360.0000000    0.2365780
122400.0000000    0.2397729
122440.0000000    0.2410867
122480.0000000    0.2360772
122520.0000000    0.2553552
122560.0000000    0.2414445
122600.0000000    0.2506617
122640.0000000    0.2588125
122680.0000000    0.2550813
122720.0000000    0.2660522
122760.0000000    0.2620481
122800.0000000    0.2575544
122840.0000000    0.2512386
122880.0000000    0.2565009
122920.0000000    0.2615523
122960.0000000    0.2590728
123000.0000000    0.2603537
123040.0000000    0.2768756
123080.0000000    0.2632835
123120.0000000    0.2537555
123160.0000000    0.2497634
123200.0000000    0.2599690
123240.0000000    0.2598986
123280.0000000    0.2759102
123320.0000000    0.2522197
123360.0000000    0.2625586
123400.0000000    0.2397017
123440.0000000    0.2525181
123480.0000000    0.2529946
123520.0000000    0.2721825
123560.0000000    0.2625179
123600.0000000    0.2517599
123640.0000000    0.2634251
123680.0000000    0.2486432
123720.0000000    0.2582814
123760.0000000    0.2597462
123800.0000000    0.2591473
123840.0000000    0.2440358
123880.0000000    0.2424037
123920.0000000    0.2549669
123960.0000000    0.2378787
124000.0000000    0.2231063
124040.0000000    0.2367298
124080.0000000    0.2515483
124120.0000000    0.2364544
124160.0000000    0.2400826
124200.0000000    0.2488772
124240.0000000    0.2347896
124280.0000000    0.2493185
124320.0000000    0.2248389
124360.0000000    0.2397185
124400.0000000    0.2351908
124440.0000000    0.2471446
124480.0000000    0.2545629
124520.0000000    0.2437838
124560.0000000    0.2404220
124600.0000000    0.2543675
124640.0000000    0.2418005
124680.0000000    0.2546000
124720.0000000    0.2530178
124760.0000000    0.2362974
124800.0000000    0.2431847
124840.0000000    0.2441946
124880.0000000    0.2365852
124920.0000000    0.2254447
124960.0000000    0.2233822
125000.0000000    0.2366145
125040.0000000    0.2298010
125080.0000000    0.2336742
125120.0000000    0.2230756
125160.0000000    0.2366390
125200.0000000    0.2258680
125240.0000000    0.2188605
125280.0000000    0.2260602
125320.0000000    0.2241230
125360.0000000    0.2189819
125400.0000000    0.2210785
125440.0000000    0.2374714
125480.0000000    0.2117783
125520.0000000    0.2338417
125560.0000000    0.2248399
125600.0000000    0.2492868
125640.0000000    0.2470389
125680.0000000    0.2365310
125720.0000000    0.2411587
125760.0000000    0.2399935
125800.0000000    0.2477715
125840.0000000    0.2624080
125880.0000000    0.2250625
125920.0000000    0.2280603
125960.0000000    0.2326214
126000.0000000    0.2358224
126040.0000000    0.2343313
126080.0000000    0.2191293
126120.0000000    0.2322546
126160.0000000    0.2151120
126200.0000000    0.2480673
126240.0000000    0.2457381
126280.0000000    0.2633477
126320.0000000    0.2356863
126360.0000000    0.2396720
126400.0000000    0.2357333
126440.0000000    0.2245749
126480.0000000    0.2304586
126520.0000000    0.2083156
126560.0000000    0.2116212
126600.0000000    0.2313155
126640.0000000    0.2366076
126680.0000000    0.2276481
126720.0000000    0.2378519
126760.0000000    0.2250115
126800.0000000    0.2442478
126840.0000000    0.2256627
126880.0000000    0.2393271
126920.0000000    0.2265973
126960.0000000    0.2312553
127000.0000000    0.2243250
127040.0000000    0.2397122
127080.0000000    0.2312735
127120.0000000    0.2180806
127160.0000000    0.2338422
127200.0000000    0.2361229
127240.0000000    0.2399779
127280.0000000    0.2544447
127320.0000000    0.2225906
127360.0000000    0.2369902
127400.0000000    0.2497300
127440.0000000    0.2291983
127480.0000000    0.2190778
127520.0000000    0.2648680
127560.0000000    0.2433369
127600.0000000    0.2360704
127640.0000000    0.2144155
127680.0000000    0.2344360
127720.0000000    0.2280233
127760.0000000    0.2398046
127800.0000000    0.2221713
127840.0000000    0.2416781
127880.0000000    0.2293236
127920.0000000    0.2320515
127960.0000000    0.2373269
128000.0000000    0.2231536
128040.0000000    0.2445799
128080.0000000    0.2226168
128120.0000000    0.2290356
128160.0000000    0.2334590
128200.0000000    0.2237922
128240.0000000    0.2332970
128280.0000000    0.2265394
128320.0000000    0.2385940
128360.0000000    0.2270703
128400.0000000    0.2173419
128440.0000000    0.2129198
128480.0000000    0.2087693
128520.0000000    0.2268973
128560.0000000    0.2209147
128600.0000000    0.2302339
128640.0000000    0.2161212
128680.0000000    0.2238212
128720.0000000    0.2293859
128760.0000000    0.1988081
128800.0000000    0.2387428
128840.0000000    0.2377236
128880.0000000    0.2414485
128920.0000000    0.2684348
128960.0000000    0.2435590
129000.0000000    0.2603189
129040.0000000    0.2710954
129080.0000000    0.2492978
129120.0000000    0.2536209
129160.0000000    0.2624515
129200.0000000    0.2639023
129240.0000000    0.2572192
129280.0000000    0.2589062
129320.0000000    0.2586839
129360.0000000    0.2442825
129400.0000000    0.2474004
129440.0000000    0.2671664
129480.0000000    0.2558128
129520.0000000    0.2443867
129560.0000000    0.2711555
129600.0000000    0.2579966
129640.0000000    0.2745923
129680.0000000    0.2775494
129720.0000000    0.2588699
129760.0000000    0.2776226
129800.0000000    0.2746866
129840.0000000    0.2750879
129880.0000000    0.2707043
129920.0000000    0.2641786
129960.0000000    0.2563106
130000.0000000    0.2590108
130040.0000000    0.2623800
130080.0000000    0.2720545
130120.0000000    0.2490807
130160.0000000    0.2384765
130200.0000000    0.2457398
130240.0000000    0.2622721
130280.0000000    0.2552441
130320.0000000    0.2813282
130360.0000000    0.2621677
130400.0000000    0.2641405
130440.0000000    0.2471602
130480.0000000    0.2680344
130520.0000000    0.2729090
130560.0000000    0.2569261
130600.0000000    0.2552314
130640.0000000    0.2490596
130680.0000000    0.2782675
130720.0000000    0.2616438
130760.0000000    0.2672853
130800.0000000    0.2524526
130840.0000000    0.2783660
130880.0000000    0.2595998
130920.0000000    0.2556446
130960.0000000    0.2644305
131000.0000000    0.2467944
131040.0000000    0.2402747
131080.0000000    0.2648986
131120.0000000    0.2383112
131160.0000000    0.2439960
131200.0000000    0.2639221
131240.0000000    0.2609155
131280.0000000    0.2818789
131320.0000000    0.2787023
131360.0000000    0.2658840
131400.0000000    0.2714995
131440.0000000    0.2562097
131480.0000000    0.2720135
131520.0000000    0.2703986
131560.0000000    0.2670606
131600.0000000    0.2544953
131640.0000000    0.2702299
131680.0000000    0.2650396
131720.0000000    0.2592721
131760.0000000    0.2632481
131800.0000000    0.2372563
131840.0000000    0.2531657
131880.0000000    0.2411655
131920.0000000    0.2418051
131960.0000000    0.2333815
132000.0000000    0.2393558
132040.0000000    0.2319612
132080.0000000    0.2353366
132120.0000000    0.2375396
132160.0000000    0.2321001
132200.0000000    0.2227505
132240.0000000    0.2428450
132280.0000000    0.2362015
132320.0000000    0.2512567
132360.0000000    0.2609923
132400.0000000    0.2359838
132440.0000000    0.2556715
132480.0000000    0.2405660
132520.0000000    0.2573242
132560.0000000    0.2766137
132600.0000000    0.2732988
132640.0000000    0.2683175
132680.0000000    0.2628613
132720.0000000    0.2700088
132760.0000000    0.2629989
132800.0000000    0.2465612
132840.0000000    0.2372954
132880.0000000    0.2570128
132920.0000000    0.2442339
132960.0000000    0.2513708
133000.0000000    0.2397646
133040.0000000    0.2556905
133080.0000000    0.2712283
133120.0000000    0.2817651
133160.0000000    0.2670076
133200.0000000    0.2695638
133240.0000000    0.2319454
133280.0000000    0.2550451
133320.0000000    0.2794124
133360.0000000    0.2626989
133400.0000000    0.2526857
133440.0000000    0.2559796
133480.0000000    0.2503826
133520.0000000    0.2543041
133560.0000000    0.2591993
133600.0000000    0.2490184
133640.0000000    0.2707793
133680.0000000    0.2745258
133720.0000000    0.2696180
133760.0000000    0.2421436
133800.0000000    0.2503212
133840.0000000    0.2671176
133880.0000000    0.2508603
133920.0000000    0.2756318
133960.0000000    0.2635221
134000.0000000    0.2631489
134040.0000000    0.2431777
134080.0000000    0.2687410
134120.0000000    0.2494984
134160.0000000    0.2595529
134200.0000000    0.2405890
134240.0000000    0.2620732
134280.0000000    0.2590872
134320.0000000    0.2469036
134360.0000000    0.2488936
134400.0000000    0.2707227
134440.0000000    0.2581781
134480.0000000    0.2268507
134520.0000000    0.2510840
134560.0000000    0.2306660
134600.0000000    0.2255791
134640.0000000    0.2265916
134680.0000000    0.2392224
134720.0000000    0.2764834
134760.0000000    0.2733157
134800.0000000    0.2785691
134840.0000000    0.2776274
134880.0000000    0.2803674
134920.0000000    0.2897118
134960.0000000    0.2759843
135000.0000000    0.2747925
135040.0000000    0.2432209
135080.0000000    0.2533463
135120.0000000    0.2899039
135160.0000000    0.2700539
135200.0000000    0.2792270
135240.0000000    0.2618476
135280.0000000    0.2672008
135320.0000000    0.2754887
135360.0000000    0.2625675
135400.0000000    0.2841270
135440.0000000    0.2540097
135480.0000000    0.2644157
135520.0000000    0.2579831
135560.0000000    0.2505084
135600.0000000    0.2687761
135640.0000000    0.2712759
135680.0000000    0.2848329
135720.0000000    0.2814253
135760.0000000    0.2858403
135800.0000000    0.2871408
135840.0000000    0.2802800
135880.0000000    0.2756198
135920.0000000    0.2670202
135960.0000000    0.2664341
136000.0000000    0.2917300
136040.0000000    0.2745480
136080.0000000    0.2632312
136120.0000000    0.2726431
136160.0000000    0.2556090
136200.0000000    0.2881901
136240.0000000    0.2717704
136280.0000000    0.2634507
136320.0000000    0.2791919
136360.0000000    0.2790795
136400.0000000    0.2864924
136440.0000000    0.2580491
136480.0000000    0.2587104
136520.0000000    0.2692643
136560.0000000    0.2707276
136600.0000000    0.2497781
136640.0000000    0.2477609
136680.0000000    0.2550704
136720.0000000    0.2903704
136760.0000000    0.2857337
136800.0000000    0.2643857
136840.0000000    0.2608898
136880.0000000    0.2489682
136920.0000000    0.2508309
136960.0000000    0.2458555
137000.0000000    0.2566816
137040.0000000    0.2584690
137080.0000000    0.2586991
137120.0000000    0.2701369
137160.0000000    0.2708637
137200.0000000    0.2721702
137240.0000000    0.2587501
137280.0000000    0.2742583
137320.0000000    0.2631369
137360.0000000    0.2632613
137400.0000000    0.2643768
137440.0000000    0.2670563
137480.0000000    0.2509874
137520.0000000    0.2666373
137560.0000000    0.2655399
137600.0000000    0.2517816
137640.0000000    0.2541752
137680.0000000    0.2693034
137720.0000000    0.2539338
137760.0000000    0.2445474
137800.0000000    0.2599573
137840.0000000    0.2503260
137880.0000000    0.2548417
137920.0000000    0.2613316
137960.0000000    0.2639515
138000.0000000    0.2549281
138040.0000000    0.2674800
138080.0000000    0.2369627
138120.0000000    0.2356718
138160.0000000    0.2333750
138200.0000000    0.2556609
138240.0000000    0.2292534
138280.0000000    0.2546936
138320.0000000    0.2248840
138360.0000000    0.2758590
138400.0000000    0.2696917
138440.0000000    0.2558178
138480.0000000    0.2456314
138520.0000000    0.2561041
138560.0000000    0.2553732
138600.0000000    0.2604975
138640.0000000    0.2256843
138680.0000000    0.2493850
138720.0000000    0.2249614
138760.0000000    0.2323957
138800.0000000    0.2142388
138840.0000000    0.2427567
138880.0000000    0.2327090
138920.0000000    0.2629117
138960.0000000    0.2307896
139000.0000000    0.2633876
139040.0000000    0.2824291
139080.0000000    0.2529884
139120.0000000    0.2427246
139160.0000000    0.2537352
139200.0000000    0.2554553
139240.0000000    0.2403047
139280.0000000    0.2638272
139320.0000000    0.2455526
139360.0000000    0.2459442
139400.0000000    0.2778138
139440.0000000    0.2578819
139480.0000000    0.2266477
139520.0000000    0.2316131
139560.0000000    0.2440693
139600.0000000    0.2637613
139640.0000000    0.2793431
139680.0000000    0.2595344
139720.0000000    0.2410503
139760.0000000    0.2286112
139800.0000000    0.2356486
139840.0000000    0.2530734
139880.0000000    0.2494127
139920.0000000    0.2612271
139960.0000000    0.2545786
140000.0000000    0.2633384
140040.0000000    0.2658975
140080.0000000    0.2726864
140120.0000000    0.2808830
140160.0000000    0.2632487
140200.0000000    0.2530824
140240.0000000    0.2671500
140280.0000000    0.2625966
140320.0000000    0.2570635
140360.0000000    0.2580192
140400.0000000    0.2527111
140440.0000000    0.2769483
140480.0000000    0.2536651
140520.0000000    0.2635998
140560.0000000    0.2752946
140600.0000000    0.2742342
140640.0000000    0.2663102
140680.0000000    0.2639238
140720.0000000    0.2780923
140760.0000000    0.2922462
140800.0000000    0.2933881
140840.0000000    0.3120375
140880.0000000    0.2641571
140920.0000000    0.2618437
140960.0000000    0.2657204
141000.0000000    0.2748449
141040.0000000    0.2507438
141080.0000000    0.2426476
141120.0000000    0.2559639
141160.0000000    0.2361687
141200.0000000    0.2648233
141240.0000000    0.2791013
141280.0000000    0.2646464
141320.0000000    0.2506691
141360.0000000    0.2580959
141400.0000000    0.2654752
141440.0000000    0.2524092
141480.0000000    0.2683722
141520.0000000    0.2694195
141560.0000000    0.2674607
141600.0000000    0.2490373
141640.0000000    0.2737838
141680.0000000    0.2482182
141720.0000000    0.2677724
141760.0000000    0.2680299
141800.0000000    0.2773517
141840.0000000    0.2708868
141880.0000000    0.2545698
141920.0000000    0.2721105
141960.0000000    0.2417450
142000.0000000    0.2386520
142040.0000000    0.2424246
142080.0000000    0.2687759
142120.0000000    0.2702101
142160.0000000    0.2561564
142200.0000000    0.2615997
142240.0000000    0.2557417
142280.0000000    0.2720715
142320.0000000    0.2469169
142360.0000000    0.2523489
142400.0000000    0.2598976
142440.0000000    0.2554376
142480.0000000    0.2504302
142520.0000000    0.2808750
142560.0000000    0.2570637
142600.0000000    0.2596240
142640.0000000    0.2653792
142680.0000000    0.2584547
142720.0000000    0.2515355
142760.0000000    0.2523902
142800.0000000    0.2588237
142840.0000000    0.2364841
142880.0000000    0.2556333
142920.0000000    0.2480777
142960.0000000    0.2504376
143000.0000000    0.2474964
143040.0000000    0.2705453
143080.0000000    0.2553507
143120.0000000    0.2598325
143160.0000000    0.2729475
143200.0000000    0.2600254
143240.0000000    0.2575545
143280.0000000    0.2439751
143320.0000000    0.2504475
143360.0000000    0.2521562
143400.0000000    0.2493474
143440.0000000    0.2501398
143480.0000000    0.2442004
143520.0000000    0.2385235
143560.0000000    0.2477897
143600.0000000    0.2519553
143640.0000000    0.2453645
143680.0000000    0.2667468
143720.0000000    0.2397191
143760.0000000    0.2419060
143800.0000000    0.2445986
143840.0000000    0.2360876
143880.0000000    0.2372601
143920.0000000    0.2376959
143960.0000000    0.2687215
144000.0000000    0.2631123
144040.0000000    0.2586821
144080.0000000    0.2725886
144120.0000000    0.2720496
144160.0000000    0.2509447
144200.0000000    0.2446897
144240.0000000    0.2387614
144280.0000000    0.2489144
144320.0000000    0.2661878
144360.0000000    0.2454151
144400.0000000    0.2267007
144440.0000000    0.2604757
144480.0000000    0.2698415
144520.0000000    0.2704013
144560.0000000    0.2515008
144600.0000000    0.2769564
144640.0000000    0.2507880
144680.0000000    0.2671367
144720.0000000    0.2641123
144760.0000000    0.2485256
144800.0000000    0.2586503
144840.0000000    0.2698095
144880.0000000    0.2700163
144920.0000000    0.2660964
144960.0000000    0.2667032
145000.0000000    0.2652091
145040.0000000    0.2641355
145080.0000000    0.2828847
145120.0000000    0.2693147
145160.0000000    0.2765392
145200.0000000    0.2807897
145240.0000000    0.2864826
145280.0000000    0.2789072
145320.0000000    0.2781008
145360.0000000    0.2636714
145400.0000000    0.2829665
145440.0000000    0.2633941
145480.0000000    0.2606107
145520.0000000    0.2742555
145560.0000000    0.2798712
145600.0000000    0.2659523
145640.0000000    0.2753530
145680.0000000    0.2778188
145720.0000000    0.2889875
145760.0000000    0.2719862
145800.0000000    0.2708110
145840.0000000    0.2620467
145880.0000000    0.2659737
145920.0000000    0.2669377
145960.0000000    0.2480391
146000.0000000    0.2483882
146040.0000000    0.2548711
146080.0000000    0.2460038
146120.0000000    0.2650471
146160.0000000    0.2722236
146200.0000000    0.2565432
146240.0000000    0.2532245
146280.0000000    0.2524653
146320.0000000    0.2376291
146360.0000000    0.2296425
146400.0000000    0.2478599
146440.0000000    0.2370275
146480.0000000    0.2542381
146520.0000000    0.2447620
146560.0000000    0.2604474
146600.0000000    0.2526631
146640.0000000    0.2597909
146680.0000000    0.2578271
146720.0000000    0.2546896
146760.0000000    0.2402706
146800.0000000    0.2601559
146840.0000000    0.2458483
146880.0000000    0.2694854
146920.0000000    0.2463377
146960.0000000    0.2601277
147000.0000000    0.2657751
147040.0000000    0.2581276
147080.0000000    0.2700488
147120.0000000    0.2622953
147160.0000000    0.2550211
147200.0000000    0.2659523
147240.0000000    0.2688368
147280.0000000    0.2530381
147320.0000000    0.2957934
147360.0000000    0.2775383
147400.0000000    0.2628881
147440.0000000    0.2559862
147480.0000000    0.2787345
147520.0000000    0.2765487
147560.0000000    0.2723729
147600.0000000    0.2741299
147640.0000000    0.2626150
147680.0000000    0.2458136
147720.0000000    0.2642699
147760.0000000    0.2631440
147800.0000000    0.2529671
147840.0000000    0.2620980
147880.0000000    0.2407023
147920.0000000    0.2610245
147960.0000000    0.2618738
148000.0000000    0.2521941
148040.0000000    0.2822421
148080.0000000    0.2571299
148120.0000000    0.2628567
148160.0000000    0.2575165
148200.0000000    0.2564439
148240.0000000    0.2677924
148280.0000000    0.2706420
148320.0000000    0.2599228
148360.0000000    0.2376500
148400.0000000    0.2643358
148440.0000000    0.2659911
148480.0000000    0.2457480
148520.0000000    0.2636737
148560.0000000    0.2506325
148600.0000000    0.2581512
148640.0000000    0.2632682
148680.0000000    0.2463146
148720.0000000    0.2699746
148760.0000000    0.2666067
148800.0000000    0.2666367
148840.0000000    0.2757666
148880.0000000    0.2735176
148920.0000000    0.2733865
148960.0000000    0.2513295
149000.0000000    0.2568808
149040.0000000    0.2532533
149080.0000000    0.2548556
149120.0000000    0.2660392
149160.0000000    0.2607062
149200.0000000    0.2700470
149240.0000000    0.2683187
149280.0000000    0.2490607
149320.0000000    0.2654769
149360.0000000    0.2789548
149400.0000000    0.2701566
149440.0000000    0.2498682
149480.0000000    0.2502320
149520.0000000    0.2748969
149560.0000000    0.2683791
149600.0000000    0.2837569
149640.0000000    0.2607836
149680.0000000    0.2660438
149720.0000000    0.2565956
149760.0000000    0.2641190
149800.0000000    0.2586480
149840.0000000    0.2826441
149880.0000000    0.2648691
149920.0000000    0.2619010
149960.0000000    0.2603946
150000.0000000    0.2603770
150040.0000000    0.2610176
150080.0000000    0.2779464
150120.0000000    0.2694353
150160.0000000    0.2756906
150200.0000000    0.2658564
150240.0000000    0.2746430
150280.0000000    0.2812783
150320.0000000    0.2789695
150360.0000000    0.2643651
150400.0000000    0.2603236
150440.0000000    0.2434003
150480.0000000    0.2597359
150520.0000000    0.2401382
150560.0000000    0.2616511
150600.0000000    0.2646563
150640.0000000    0.2804152
150680.0000000    0.2651274
150720.0000000    0.2629358
150760.0000000    0.2798573
150800.0000000    0.2638263
150840.0000000    0.2712339
150880.0000000    0.2684373
150920.0000000    0.2682548
150960.0000000    0.2755626
151000.0000000    0.2588990
151040.0000000    0.2435483
151080.0000000    0.2816652
151120.0000000    0.2647412
151160.0000000    0.2726405
151200.0000000    0.2680148
151240.0000000    0.2681319
151280.0000000    0.2539234
151320.0000000    0.2732052
151360.0000000    0.2551257
151400.0000000    0.2570304
151440.0000000    0.2618279
151480.0000000    0.2778874
151520.0000000    0.2741504
151560.0000000    0.2467223
151600.0000000    0.2413660
151640.0000000    0.2252792
151680.0000000    0.2648866
151720.0000000    0.2704855
151760.0000000    0.2601750
151800.0000000    0.2726161
151840.0000000    0.2583431
151880.0000000    0.2669047
151920.0000000    0.2715781
151960.0000000    0.2689279
152000.0000000    0.2556576
152040.0000000    0.2670620
152080.0000000    0.2693107
152120.0000000    0.2719742
152160.0000000    0.2722691
152200.0000000    0.2496593
152240.0000000    0.2470418
152280.0000000    0.2680771
152320.0000000    0.2762207
152360.0000000    0.2600446
152400.0000000    0.2692781
152440.0000000    0.2941280
152480.0000000    0.2706793
152520.0000000    0.2784891
152560.0000000    0.2605851
152600.0000000    0.2732325
152640.0000000    0.2708690
152680.0000000    0.2631391
152720.0000000    0.2779200
152760.0000000    0.2601442
152800.0000000    0.2630110
152840.0000000    0.2589605
152880.0000000    0.2774356
152920.0000000    0.2752022
152960.0000000    0.2785262
153000.0000000    0.2687607
153040.0000000    0.2698754
153080.0000000    0.2698797
153120.0000000    0.2513974
153160.0000000    0.2766431
153200.0000000    0.2739250
153240.0000000    0.2858015
153280.0000000    0.2782049
153320.0000000    0.2903702
153360.0000000    0.2579469
153400.0000000    0.2735721
153440.0000000    0.2783298
153480.0000000    0.2533933
153520.0000000    0.2573737
153560.0000000    0.2496423
153600.0000000    0.2690381
153640.0000000    0.2708340
153680.0000000    0.2642980
153720.0000000    0.2705885
153760.0000000    0.2686319
153800.0000000    0.2691870
153840.0000000    0.2628886
153880.0000000    0.2723154
153920.0000000    0.2523632
153960.0000000    0.2568620
154000.0000000    0.2663794
154040.0000000    0.2573471
154080.0000000    0.2528167
154120.0000000    0.2401989
154160.0000000    0.2772371
154200.0000000    0.2808180
154240.0000000    0.2852418
154280.0000000    0.2627652
154320.0000000    0.2627933
154360.0000000    0.2667791
154400.0000000    0.2884886
154440.0000000    0.2712946
154480.0000000    0.2732773
154520.0000000    0.2687714
154560.0000000    0.2773132
154600.0000000    0.2657227
154640.0000000    0.2561055
154680.0000000    0.2528014
154720.0000000    0.2641098
154760.0000000    0.2764993
154800.0000000    0.2652545
154840.0000000    0.2430047
154880.0000000    0.2821516
154920.0000000    0.2611558
154960.0000000    0.2664215
155000.0000000    0.2475640
155040.0000000    0.2314041
155080.0000000    0.2468933
155120.0000000    0.2349897
155160.0000000    0.2426297
155200.0000000    0.2562573
155240.0000000    0.2783674
155280.0000000    0.2737985
155320.0000000    0.2743019
155360.0000000    0.2512632
155400.0000000    0.2612355
155440.0000000    0.2668431
155480.0000000    0.2701559
155520.0000000    0.2711907
155560.0000000    0.2629481
155600.0000000    0.2537933
155640.0000000    0.2540138
155680.0000000    0.2699672
155720.0000000    0.2391826
155760.0000000    0.2562307
155800.0000000    0.2625382
155840.0000000    0.2638094
155880.0000000    0.2432312
155920.0000000    0.2612803
155960.0000000    0.2456193
156000.0000000    0.2442049
156040.0000000    0.2551073
156080.0000000    0.2537763
156120.0000000    0.2315552
156160.0000000    0.2599502
156200.0000000    0.2553477
156240.0000000    0.2646267
156280.0000000    0.2769367
156320.0000000    0.2755811
156360.0000000    0.2548259
156400.0000000    0.2621455
156440.0000000    0.2564657
156480.0000000    0.2495627
156520.0000000    0.2602148
156560.0000000    0.2498861
156600.0000000    0.2730429
156640.0000000    0.2469871
156680.0000000    0.2681231
156720.0000000    0.2711360
156760.0000000    0.2603126
156800.0000000    0.2460994
156840.0000000    0.2320898
156880.0000000    0.2579871
156920.0000000    0.2318997
156960.0000000    0.2234207
157000.0000000    0.2363050
157040.0000000    0.2493333
157080.0000000    0.2374008
157120.0000000    0.2489389
157160.0000000    0.2292280
157200.0000000    0.2620824
157240.0000000    0.2551106
157280.0000000    0.2663682
157320.0000000    0.2670148
157360.0000000    0.2551905
157400.0000000    0.2563094
157440.0000000    0.2620995
157480.0000000    0.2407968
157520.0000000    0.2737771
157560.0000000    0.2537372
157600.0000000    0.2875787
157640.0000000    0.2638314
157680.0000000    0.2669100
157720.0000000    0.2513534
157760.0000000    0.2547164
157800.0000000    0.2663893
157840.0000000    0.2663636
157880.0000000    0.2911975
157920.0000000    0.2846452
157960.0000000    0.2702281
158000.0000000    0.2803071
158040.0000000    0.2645265
158080.0000000    0.2692450
158120.0000000    0.2569248
158160.0000000    0.2570792
158200.0000000    0.2699467
158240.0000000    0.2662349
158280.0000000    0.2634847
158320.0000000    0.2692672
158360.0000000    0.2769481
158400.0000000    0.2810363
158440.0000000    0.2451798
158480.0000000    0.2535105
158520.0000000    0.2696074
158560.0000000    0.2642545
158600.0000000    0.2611819
158640.0000000    0.2660537
158680.0000000    0.2765130
158720.0000000    0.2652529
158760.0000000    0.2761334
158800.0000000    0.2972360
158840.0000000    0.2635586
158880.0000000    0.2875956
158920.0000000    0.2934797
158960.0000000    0.2774777
159000.0000000    0.2670756
159040.0000000    0.2825014
159080.0000000    0.2567386
159120.0000000    0.2415892
159160.0000000    0.2525863
159200.0000000    0.2680959
159240.0000000    0.2723939
159280.0000000    0.2827270
159320.0000000    0.2614015
159360.0000000    0.2765180
159400.0000000    0.2978445
159440.0000000    0.2921043
159480.0000000    0.2894543
159520.0000000    0.2882913
159560.0000000    0.3061990
159600.0000000    0.2960524
159640.0000000    0.2867717
159680.0000000    0.2622892
159720.0000000    0.2751162
159760.0000000    0.2685109
159800.0000000    0.2606011
159840.0000000    0.2465799
159880.0000000    0.2725856
159920.0000000    0.2827219
159960.0000000    0.2746380
160000.0000000    0.2658941
160040.0000000    0.2462365
160080.0000000    0.2460133
160120.0000000    0.2545891
160160.0000000    0.2462224
160200.0000000    0.2476436
160240.0000000    0.2634940
160280.0000000    0.2395040
160320.0000000    0.2447933
160360.0000000    0.2330593
160400.0000000    0.2518266
160440.0000000    0.2597734
160480.0000000    0.2558831
160520.0000000    0.2746736
160560.0000000    0.2748559
160600.0000000    0.2685441
160640.0000000    0.2645873
160680.0000000    0.2724002
160720.0000000    0.2751412
160760.0000000    0.2751262
160800.0000000    0.2432081
160840.0000000    0.2511920
160880.0000000    0.2667049
160920.0000000    0.2662415
160960.0000000    0.2313693
161000.0000000    0.2615032
161040.0000000    0.2798984
161080.0000000    0.2618859
161120.0000000    0.2534612
161160.0000000    0.2346017
161200.0000000    0.2701580
161240.0000000    0.2457483
161280.0000000    0.2759853
161320.0000000    0.2543793
161360.0000000    0.2564211
161400.0000000    0.2636924
161440.0000000    0.2707625
161480.0000000    0.2640339
161520.0000000    0.2420644
161560.0000000    0.2525555
161600.0000000    0.2612469
161640.0000000    0.2237144
161680.0000000    0.2312016
161720.0000000    0.2380979
161760.0000000    0.2594173
161800.0000000    0.2436299
161840.0000000    0.2554865
161880.0000000    0.2684856
161920.0000000    0.2410023
161960.0000000    0.2431082
162000.0000000    0.2490976
162040.0000000    0.2395221
162080.0000000    0.2682379
162120.0000000    0.2669100
162160.0000000    0.2524362
162200.0000000    0.2424947
162240.0000000    0.2462079
162280.0000000    0.2322436
162320.0000000    0.2266508
162360.0000000    0.2191709
162400.0000000    0.2412450
162440.0000000    0.2329765
162480.0000000    0.2510733
162520.0000000    0.2268940
162560.0000000    0.2214203
162600.0000000    0.2178734
162640.0000000    0.2370676
162680.0000000    0.2223245
162720.0000000    0.2400144
162760.0000000    0.2304519
162800.0000000    0.2285918
162840.0000000    0.2326071
162880.0000000    0.2435693
162920.0000000    0.2686881
162960.0000000    0.2363093
163000.0000000    0.2285762
163040.0000000    0.2320866
163080.0000000    0.2479786
163120.0000000    0.2585780
163160.0000000    0.2477049
163200.0000000    0.2455619
163240.0000000    0.2320988
163280.0000000    0.2239508
163320.0000000    0.2311013
163360.0000000    0.2380540
163400.0000000    0.2359225
163440.0000000    0.2280058
163480.0000000    0.2366464
163520.0000000    0.2204564
163560.0000000    0.2182623
163600.0000000    0.2258327
163640.0000000    0.2138958
163680.0000000    0.2492870
163720.0000000    0.2610267
163760.0000000    0.2606201
163800.0000000    0.2761955
163840.0000000    0.2695808
163880.0000000    0.2730411
163920.0000000    0.2621642
163960.0000000    0.2417761
164000.0000000    0.2567179
164040.0000000    0.2637941
164080.0000000    0.2699325
164120.0000000    0.2725889
164160.0000000    0.2659213
164200.0000000    0.2672178
164240.0000000    0.2566895
164280.0000000    0.2807958
164320.0000000    0.2688340
164360.0000000    0.2636181
164400.0000000    0.2635093
164440.0000000    0.2620781
164480.0000000    0.2613271
164520.0000000    0.2568381
164560.0000000    0.2699955
164600.0000000    0.2697464
164640.0000000    0.2767298
164680.0000000    0.2871562
164720.0000000    0.2853166
164760.0000000    0.2751662
164800.0000000    0.2696743
164840.0000000    0.2711084
164880.0000000    0.2839261
164920.0000000    0.2887001
164960.0000000    0.2934752
165000.0000000    0.2727472
165040.0000000    0.2673977
165080.0000000    0.2939849
165120.0000000    0.2714827
165160.0000000    0.2947597
165200.0000000    0.2729065
165240.0000000    0.2715048
165280.0000000    0.2764777
165320.0000000    0.2751721
165360.0000000    0.2648045
165400.0000000    0.2672620
165440.0000000    0.2658606
165480.0000000    0.2949272
165520.0000000    0.2818221
165560.0000000    0.2621506
165600.0000000    0.2813648
165640.0000000    0.2760087
165680.0000000    0.2861518
165720.0000000    0.2796490
165760.0000000    0.2851657
165800.0000000    0.2854543
165840.0000000    0.2795355
165880.0000000    0.2814411
165920.0000000    0.2651548
165960.0000000    0.2754074
166000.0000000    0.2652633
166040.0000000    0.2793928
166080.0000000    0.2618141
166120.0000000    0.2931661
166160.0000000    0.3058921
166200.0000000    0.2735376
166240.0000000    0.2776202
166280.0000000    0.2820995
166320.0000000    0.2558324
166360.0000000    0.2938324
166400.0000000    0.2847575
166440.0000000    0.2646452
166480.0000000    0.2465993
166520.0000000    0.2672849
166560.0000000    0.2714701
166600.0000000    0.2612624
166640.0000000    0.2557672
166680.0000000    0.2460847
166720.0000000    0.2488038
166760.0000000    0.2655634
166800.0000000    0.2566580
166840.0000000    0.2389068
166880.0000000    0.2343223
166920.0000000    0.2424016
166960.0000000    0.2429309
167000.0000000    0.2409579
167040.0000000    0.2438229
167080.0000000    0.2517818
167120.0000000    0.2225746
167160.0000000    0.2405348
167200.0000000    0.2579128
167240.0000000    0.2403968
167280.0000000    0.2509517
167320.0000000    0.2310661
167360.0000000    0.2509944
167400.0000000    0.2415743
167440.0000000    0.2366157
167480.0000000    0.2643208
167520.0000000    0.2521533
167560.0000000    0.2644412
167600.0000000    0.2735045
167640.0000000    0.2577975
167680.0000000    0.2728196
167720.0000000    0.2698606
167760.0000000    0.2637130
167800.0000000    0.2682081
167840.0000000    0.2578478
167880.0000000    0.2788416
167920.0000000    0.2592777
167960.0000000    0.2772554
168000.0000000    0.2383527
168040.0000000    0.2450837
168080.0000000    0.2579050
168120.0000000    0.2496874
168160.0000000    0.2603980
168200.0000000    0.2704338
168240.0000000    0.2818587
168280.0000000    0.2541801
168320.0000000    0.2646301
168360.0000000    0.2530763
168400.0000000    0.2618639
168440.0000000    0.2708553
168480.0000000    0.2807990
168520.0000000    0.2778504
168560.0000000    0.2868325
168600.0000000    0.2797479
168640.0000000    0.2734879
168680.0000000    0.2662415
168720.0000000    0.2756703
168760.0000000    0.2617907
168800.0000000    0.2593812
168840.0000000    0.2646726
168880.0000000    0.2544842
168920.0000000    0.2580750
168960.0000000    0.2434811
169000.0000000    0.2420072
169040.0000000    0.2675730
169080.0000000    0.2406688
169120.0000000    0.2506120
169160.0000000    0.2436931
169200.0000000    0.2412266
169240.0000000    0.2329441
169280.0000000    0.2515612
169320.0000000    0.2538583
169360.0000000    0.2514338
169400.0000000    0.2615795
169440.0000000    0.2445161
169480.0000000    0.2626054
169520.0000000    0.2620558
169560.0000000    0.2580934
169600.0000000    0.2758849
169640.0000000    0.2602649
169680.0000000    0.2571956
169720.0000000    0.2865429
169760.0000000    0.2762848
169800.0000000    0.2738413
169840.0000000    0.2720881
169880.0000000    0.2607609
169920.0000000    0.2695298
169960.0000000    0.2494258
170000.0000000    0.2634932
170040.0000000    0.2631925
170080.0000000    0.2625279
170120.0000000    0.2466383
170160.0000000    0.2841597
170200.0000000    0.2523859
170240.0000000    0.2650876
170280.0000000    0.2533500
170320.0000000    0.2610224
170360.0000000    0.2736405
170400.0000000    0.2638908
170440.0000000    0.2525708
170480.0000000    0.2781378
170520.0000000    0.2553736
170560.0000000    0.2639869
170600.0000000    0.2558734
170640.0000000    0.2543285
170680.0000000    0.2775919
170720.0000000    0.2623587
170760.0000000    0.2590060
170800.0000000    0.2776809
170840.0000000    0.2591132
170880.0000000    0.2728429
170920.0000000    0.2862948
170960.0000000    0.2663072
171000.0000000    0.2839547
171040.0000000    0.2647923
171080.0000000    0.2761336
171120.0000000    0.2730946
171160.0000000    0.2543986
171200.0000000    0.2662068
171240.0000000    0.2725377
171280.0000000    0.2753523
171320.0000000    0.2613736
171360.0000000    0.2466070
171400.0000000    0.2583078
171440.0000000    0.2444036
171480.0000000    0.2461914
171520.0000000    0.2653212
171560.0000000    0.2538356
171600.0000000    0.2649409
171640.0000000    0.2708879
171680.0000000    0.2459189
171720.0000000    0.2699927
171760.0000000    0.2583680
171800.0000000    0.2683183
171840.0000000    0.2739626
171880.0000000    0.2764351
171920.0000000    0.2761160
171960.0000000    0.2684844
172000.0000000    0.2581612
172040.0000000    0.2807105
172080.0000000    0.2790045
172120.0000000    0.2961603
172160.0000000    0.2728009
172200.0000000    0.2685189
172240.0000000    0.2858815
172280.0000000    0.2817360
172320.0000000    0.2749642
172360.0000000    0.2926478
172400.0000000    0.2733810
172440.0000000    0.2693577
172480.0000000    0.2707780
172520.0000000    0.2889149
172560.0000000    0.2634462
172600.0000000    0.2782389
172640.0000000    0.2916712
172680.0000000    0.2577994
172720.0000000    0.2661692
172760.0000000    0.2622996
172800.0000000    0.2804406
172840.0000000    0.2783131
172880.0000000    0.2916321
172920.0000000    0.2828677
172960.0000000    0.2660146
173000.0000000    0.2907515
173040.0000000    0.2633334
173080.0000000    0.2721497
173120.0000000    0.2779332
173160.0000000    0.2687183
173200.0000000    0.2746945
173240.0000000    0.2728478
173280.0000000    0.2439719
173320.0000000    0.2815908
173360.0000000    0.2693543
173400.0000000    0.2509935
173440.0000000    0.2610595
173480.0000000    0.2652613
173520.0000000    0.2721569
173560.0000000    0.2705708
173600.0000000    0.2840571
173640.0000000    0.2657683
173680.0000000    0.2688740
173720.0000000    0.2621775
173760.0000000    0.2487052
173800.0000000    0.2714510
173840.0000000    0.2837567
173880.0000000    0.2727292
173920.0000000    0.2635681
173960.0000000    0.2581674
174000.0000000    0.2734444
174040.0000000    0.2772264
174080.0000000    0.2876033
174120.0000000    0.2928279
174160.0000000    0.2636007
174200.0000000    0.2732208
174240.0000000    0.2808003
174280.0000000    0.2763537
174320.0000000    0.2528397
174360.0000000    0.2494161
174400.0000000    0.2619115
174440.0000000    0.2610931
174480.0000000    0.2835330
174520.0000000    0.2469843
174560.0000000    0.2734637
174600.0000000    0.2578763
174640.0000000    0.2644293
174680.0000000    0.2675702
174720.0000000    0.2569777
174760.0000000    0.2751599
174800.0000000    0.2629876
174840.0000000    0.2640507
174880.0000000    0.2679223
174920.0000000    0.2598754
174960.0000000    0.2595526
175000.0000000    0.2696889
175040.0000000    0.2598539
175080.0000000    0.2665193
175120.0000000    0.2714627
175160.0000000    0.2664741
175200.0000000    0.2730916
175240.0000000    0.2748301
175280.0000000    0.2667611
175320.0000000    0.2583078
175360.0000000    0.2734997
175400.0000000    0.2732853
175440.0000000    0.2662822
175480.0000000    0.2811524
175520.0000000    0.2710706
175560.0000000    0.2723535
175600.0000000    0.2358472
175640.0000000    0.2290085
175680.0000000    0.2388972
175720.0000000    0.2809308
175760.0000000    0.2540524
175800.0000000    0.2758861
175840.0000000    0.2515880
175880.0000000    0.2656521
175920.0000000    0.2818918
175960.0000000    0.2868003
176000.0000000    0.2736401
176040.0000000    0.2865444
176080.0000000    0.2674425
176120.0000000    0.2813563
176160.0000000    0.2487056
176200.0000000    0.2566342
176240.0000000    0.2610606
176280.0000000    0.2671448
176320.0000000    0.2675481
176360.0000000    0.2688156
176400.0000000    0.2774920
176440.0000000    0.2667863
176480.0000000    0.2724848
176520.0000000    0.2776425
176560.0000000    0.2787138
176600.0000000    0.2504536
176640.0000000    0.2590140
176680.0000000    0.2636368
176720.0000000    0.2488583
176760.0000000    0.2683673
176800.0000000    0.2692491
176840.0000000    0.2581022
176880.0000000    0.2728718
176920.0000000    0.2803147
176960.0000000    0.2739294
177000.0000000    0.2701123
177040.0000000    0.2694994
177080.0000000    0.2679407
177120.0000000    0.2659060
177160.0000000    0.2621884
177200.0000000    0.2819285
177240.0000000    0.2743389
177280.0000000    0.2943439
177320.0000000    0.2799379
177360.0000000    0.2733779
177400.0000000    0.2783119
177440.0000000    0.2622211
177480.0000000    0.2657164
177520.0000000    0.2626931
177560.0000000    0.2480912
177600.0000000    0.2614454
177640.0000000    0.2773640
177680.0000000    0.2484351
177720.0000000    0.2626066
177760.0000000    0.2647595
177800.0000000    0.2861828
177840.0000000    0.2723006
177880.0000000    0.2686563
177920.0000000    0.2823566
177960.0000000    0.2685810
178000.0000000    0.2767493
178040.0000000    0.2800504
178080.0000000    0.2710027
178120.0000000    0.2742876
178160.0000000    0.2743294
178200.0000000    0.2626352
178240.0000000    0.2749764
178280.0000000    0.2501650
178320.0000000    0.2631546
178360.0000000    0.2642162
178400.0000000    0.2558313
178440.0000000    0.2507176
178480.0000000    0.2514200
178520.0000000    0.2525108
178560.0000000    0.2660165
178600.0000000    0.2856460
178640.0000000    0.2876275
178680.0000000    0.2739704
178720.0000000    0.2659101
178760.0000000    0.2703666
178800.0000000    0.2873404
178840.0000000    0.2730111
178880.0000000    0.2859813
178920.0000000    0.2850873
178960.0000000    0.2764703
179000.0000000    0.2599559
179040.0000000    0.2845081
179080.0000000    0.2864689
179120.0000000    0.2798627
179160.0000000    0.2882608
179200.0000000    0.2789701
179240.0000000    0.2918216
179280.0000000    0.3037391
179320.0000000    0.2901905
179360.0000000    0.2752045
179400.0000000    0.2958763
179440.0000000    0.2799839
179480.0000000    0.2582583
179520.0000000    0.2650088
179560.0000000    0.2669248
179600.0000000    0.2653754
179640.0000000    0.2714508
179680.0000000    0.2729459
179720.0000000    0.2696475
179760.0000000    0.2688949
179800.0000000    0.2597570
179840.0000000    0.2743961
179880.0000000    0.2600739
179920.0000000    0.2536141
179960.0000000    0.2636101
180000.0000000    0.2665645
180040.0000000    0.2623411
180080.0000000    0.2669038
180120.0000000    0.2648264
180160.0000000    0.2498742
180200.0000000    0.2565980
180240.0000000    0.2636368
180280.0000000    0.2616588
180320.0000000    0.2539642
180360.0000000    0.2661571
180400.0000000    0.2645727
180440.0000000    0.2682892
180480.0000000    0.2723330
180520.0000000    0.2613726
180560.0000000    0.2660351
180600.0000000    0.2732911
180640.0000000    0.2663535
180680.0000000    0.2671536
180720.0000000    0.2663366
180760.0000000    0.2786127
180800.0000000    0.2586861
180840.0000000    0.2539319
180880.0000000    0.2611661
180920.0000000    0.2603644
180960.0000000    0.2655235
181000.0000000    0.2575537
181040.0000000    0.2581544
181080.0000000    0.2707494
181120.0000000    0.2800648
181160.0000000    0.2839782
181200.0000000    0.2550337
181240.0000000    0.2575531
181280.0000000    0.2623109
181320.0000000    0.2670413
181360.0000000    0.2628154
181400.0000000    0.2562210
181440.0000000    0.2487972
181480.0000000    0.2678880
181520.0000000    0.2761832
181560.0000000    0.2881826
181600.0000000    0.2816478
181640.0000000    0.2653865
181680.0000000    0.2778792
181720.0000000    0.2918266
181760.0000000    0.2806723
181800.0000000    0.2789970
181840.0000000    0.2643089
181880.0000000    0.2926857
181920.0000000    0.2761566
181960.0000000    0.2689263
182000.0000000    0.2594335
182040.0000000    0.2629471
182080.0000000    0.2493154
182120.0000000    0.2677315
182160.0000000    0.2613083
182200.0000000    0.2703932
182240.0000000    0.2669716
182280.0000000    0.2707353
182320.0000000    0.2784868
182360.0000000    0.2618876
182400.0000000    0.2531689
182440.0000000    0.2568454
182480.0000000    0.2819761
182520.0000000    0.2826560
182560.0000000    0.2859036
182600.0000000    0.2777435
182640.0000000    0.2726226
182680.0000000    0.2870818
182720.0000000    0.2717734
182760.0000000    0.2720764
182800.0000000    0.2747644
182840.0000000    0.2607445
182880.0000000    0.2760521
182920.0000000    0.2540466
182960.0000000    0.2781907
183000.0000000    0.2753614
183040.0000000    0.2922690
183080.0000000    0.2756989
183120.0000000    0.2678414
183160.0000000    0.2691747
183200.0000000    0.2622778
183240.0000000    0.2491232
183280.0000000    0.2597665
183320.0000000    0.2708301
183360.0000000    0.2499192
183400.0000000    0.2425406
183440.0000000    0.2617160
183480.0000000    0.2631888
183520.0000000    0.2606218
183560.0000000    0.2647564
183600.0000000    0.2870277
183640.0000000    0.2760589
183680.0000000    0.2796974
183720.0000000    0.2625778
183760.0000000    0.2683714
183800.0000000    0.2651405
183840.0000000    0.2430729
183880.0000000    0.2551247
183920.0000000    0.2582487
183960.0000000    0.2808652
184000.0000000    0.2602572
184040.0000000    0.2659055
184080.0000000    0.2794587
184120.0000000    0.2725650
184160.0000000    0.2845012
184200.0000000    0.2754069
184240.0000000    0.2579959
184280.0000000    0.3004816
184320.0000000    0.2850993
184360.0000000    0.2856915
184400.0000000    0.2701571
184440.0000000    0.2882341
184480.0000000    0.2720754
184520.0000000    0.2511243
184560.0000000    0.2776506
184600.0000000    0.2803299
184640.0000000    0.2510944
184680.0000000    0.2853783
184720.0000000    0.2724881
184760.0000000    0.2931235
184800.0000000    0.2793631
184840.0000000    0.2695129
184880.0000000    0.3018644
184920.0000000    0.2821569
184960.0000000    0.2885910
185000.0000000    0.2839120
185040.0000000    0.2640505
185080.0000000    0.2619128
185120.0000000    0.2943924
185160.0000000    0.2787314
185200.0000000    0.2978387
185240.0000000    0.3118565
185280.0000000    0.3064370
185320.0000000    0.3045399
185360.0000000    0.2992434
185400.0000000    0.2866489
185440.0000000    0.2826555
185480.0000000    0.2744345
185520.0000000    0.2730853
185560.0000000    0.2800251
185600.0000000    0.2823651
185640.0000000    0.2751374
185680.0000000    0.2857533
185720.0000000    0.2885608
185760.0000000    0.2531398
185800.0000000    0.2529487
185840.0000000    0.2792526
185880.0000000    0.2858157
185920.0000000    0.2852238
185960.0000000    0.2863643
186000.0000000    0.2842273
186040.0000000    0.2880802
186080.0000000    0.2762817
186120.0000000    0.2829263
186160.0000000    0.2874492
186200.0000000    0.2643735
186240.0000000    0.2665561
186280.0000000    0.2723095
186320.0000000    0.2710843
186360.0000000    0.2586499
186400.0000000    0.2671653
186440.0000000    0.2847317
186480.0000000    0.2814178
186520.0000000    0.2738265
186560.0000000    0.2828325
186600.0000000    0.2792655
186640.0000000    0.2578231
186680.0000000    0.2870017
186720.0000000    0.2671872
186760.0000000    0.2781172
186800.0000000    0.2631925
186840.0000000    0.2753651
186880.0000000    0.2702517
186920.0000000    0.2854868
186960.0000000    0.2655475
187000.0000000    0.2676521
187040.0000000    0.2744077
187080.0000000    0.2771259
187120.0000000    0.2616192
187160.0000000    0.3103265
187200.0000000    0.2909780
187240.0000000    0.2846104
187280.0000000    0.3041772
187320.0000000    0.2620235
187360.0000000    0.2638111
187400.0000000    0.2685708
187440.0000000    0.2749913
187480.0000000    0.2700669
187520.0000000    0.2752168
187560.0000000    0.2806728
187600.0000000    0.3007628
187640.0000000    0.2880313
187680.0000000    0.2859437
187720.0000000    0.3011172
187760.0000000    0.3064979
187800.0000000    0.2821452
187840.0000000    0.2546965
187880.0000000    0.2547181
187920.0000000    0.2536798
187960.0000000    0.2749715
188000.0000000    0.2709531
188040.0000000    0.2463097
188080.0000000    0.2582526
188120.0000000    0.2709696
188160.0000000    0.2708135
188200.0000000    0.2713017
188240.0000000    0.2687168
188280.0000000    0.2549700
188320.0000000    0.2536550
188360.0000000    0.2442903
188400.0000000    0.2566526
188440.0000000    0.2663125
188480.0000000    0.2492701
188520.0000000    0.2584849
188560.0000000    0.2697823
188600.0000000    0.2648354
188640.0000000    0.2598934
188680.0000000    0.2490865
188720.0000000    0.2782309
188760.0000000    0.2694130
188800.0000000    0.2507647
188840.0000000    0.2776240
188880.0000000    0.2715339
188920.0000000    0.2815325
188960.0000000    0.2621348
189000.0000000    0.2786361
189040.0000000    0.2834761
189080.0000000    0.2742158
189120.0000000    0.2913262
189160.0000000    0.2760378
189200.0000000    0.2800147
189240.0000000    0.2667975
189280.0000000    0.2780125
189320.0000000    0.2744029
189360.0000000    0.2567439
189400.0000000    0.2670521
189440.0000000    0.2654372
189480.0000000    0.2825496
189520.0000000    0.2840653
189560.0000000    0.2628531
189600.0000000    0.2751697
189640.0000000    0.2681995
189680.0000000    0.2728048
189720.0000000    0.2677870
189760.0000000    0.2730446
189800.0000000    0.2360864
189840.0000000    0.2675625
189880.0000000    0.2669021
189920.0000000    0.2762265
189960.0000000    0.2762541
190000.0000000    0.2775653
190040.0000000    0.2649651
190080.0000000    0.2625560
190120.0000000    0.2343673
190160.0000000    0.2901445
190200.0000000    0.2673303
190240.0000000    0.2576412
190280.0000000    0.2647231
190320.0000000    0.2747801
190360.0000000    0.2782998
190400.0000000    0.2738085
190440.0000000    0.2714818
190480.0000000    0.2648870
190520.0000000    0.2598077
190560.0000000    0.2682646
190600.0000000    0.2686324
190640.0000000    0.2585487
190680.0000000    0.2553474
190720.0000000    0.2822331
190760.0000000    0.2559526
190800.0000000    0.2572214
190840.0000000    0.2578654
190880.0000000    0.2531664
190920.0000000    0.2432414
190960.0000000    0.2497346
191000.0000000    0.2575959
191040.0000000    0.2572928
191080.0000000    0.2567480
191120.0000000    0.2475337
191160.0000000    0.2482259
191200.0000000    0.2331062
191240.0000000    0.2427794
191280.0000000    0.2625324
191320.0000000    0.2427312
191360.0000000    0.2478781
191400.0000000    0.2369839
191440.0000000    0.2570047
191480.0000000    0.2712752
191520.0000000    0.2653049
191560.0000000    0.2834984
191600.0000000    0.2613285
191640.0000000    0.2755032
191680.0000000    0.2547173
191720.0000000    0.2496781
191760.0000000    0.2488907
191800.0000000    0.2520953
191840.0000000    0.2490606
191880.0000000    0.2424582
191920.0000000    0.2343721
191960.0000000    0.2314548
192000.0000000    0.2432017
192040.0000000    0.2648152
192080.0000000    0.2461238
192120.0000000    0.2607181
192160.0000000    0.2527630
192200.0000000    0.2506309
192240.0000000    0.2674907
192280.0000000    0.2600031
192320.0000000    0.2696021
192360.0000000    0.2599856
192400.0000000    0.2420594
192440.0000000    0.2699323
192480.0000000    0.2523164
192520.0000000    0.2603166
192560.0000000    0.2774304
192600.0000000    0.2340951
192640.0000000    0.2570195
192680.0000000    0.2534041
192720.0000000    0.2321281
192760.0000000    0.2722445
192800.0000000    0.2529151
192840.0000000    0.2388497
192880.0000000    0.2448742
192920.0000000    0.2494571
192960.0000000    0.2396741
193000.0000000    0.2500601
193040.0000000    0.2631693
193080.0000000    0.2665074
193120.0000000    0.2591852
193160.0000000    0.2631362
193200.0000000    0.2624452
193240.0000000    0.2521847
193280.0000000    0.2780806
193320.0000000    0.2710597
193360.0000000    0.2923450
193400.0000000    0.2619606
193440.0000000    0.2706811
193480.0000000    0.2657277
193520.0000000    0.2624819
193560.0000000    0.2861288
193600.0000000    0.2627068
193640.0000000    0.2609763
193680.0000000    0.2502452
193720.0000000    0.2522774
193760.0000000    0.2493023
193800.0000000    0.2713792
193840.0000000    0.2521714
193880.0000000    0.2672175
193920.0000000    0.2545671
193960.0000000    0.2601306
194000.0000000    0.2325004
194040.0000000    0.2400931
194080.0000000    0.2633425
194120.0000000    0.2444270
194160.0000000    0.2455971
194200.0000000    0.2682922
194240.0000000    0.2655545
194280.0000000    0.2521918
194320.0000000    0.2276986
194360.0000000    0.2503432
194400.0000000    0.2273838
194440.0000000    0.2518660
194480.0000000    0.2546493
194520.0000000    0.2379771
194560.0000000    0.2352950
194600.0000000    0.2324664
194640.0000000    0.2478520
194680.0000000    0.2413735
194720.0000000    0.2550187
194760.0000000    0.2412246
194800.0000000    0.2443498
194840.0000000    0.2553147
194880.0000000    0.2525885
194920.0000000    0.2662927
194960.0000000    0.2384892
195000.0000000    0.2499775
195040.0000000    0.2635577
195080.0000000    0.2696718
195120.0000000    0.2739673
195160.0000000    0.2853512
195200.0000000    0.2705732
195240.0000000    0.2631003
195280.0000000    0.2638085
195320.0000000    0.2608095
195360.0000000    0.2528251
195400.0000000    0.2384876
195440.0000000    0.2575231
195480.0000000    0.2403704
195520.0000000    0.2555905
195560.0000000    0.2625425
195600.0000000    0.2620835
195640.0000000    0.2661868
195680.0000000    0.2719086
195720.0000000    0.2492698
195760.0000000    0.2475243
195800.0000000    0.2367619
195840.0000000    0.2536661
195880.0000000    0.2582431
195920.0000000    0.2616220
195960.0000000    0.2547243
196000.0000000    0.2632161
196040.0000000    0.2560102
196080.0000000    0.2664033
196120.0000000    0.2630920
196160.0000000    0.2475366
196200.0000000    0.2898788
196240.0000000    0.2489461
196280.0000000    0.2767343
196320.0000000    0.2574887
196360.0000000    0.2549566
196400.0000000    0.2612842
196440.0000000    0.2699410
196480.0000000    0.2349501
196520.0000000    0.2490428
196560.0000000    0.2498230
196600.0000000    0.2584730
196640.0000000    0.2469905
196680.0000000    0.2560462
196720.0000000    0.2478253
196760.0000000    0.2529870
196800.0000000    0.2480358
196840.0000000    0.2600690
196880.0000000    0.2674359
196920.0000000    0.2613337
196960.0000000    0.2612052
197000.0000000    0.2196818
197040.0000000    0.2375202
197080.0000000    0.2482703
197120.0000000    0.2498676
197160.0000000    0.2529119
197200.0000000    0.2478901
197240.0000000    0.2568826
197280.0000000    0.2764439
197320.0000000    0.2614348
197360.0000000    0.2625010
197400.0000000    0.2626411
197440.0000000    0.2581610
197480.0000000    0.2761395
197520.0000000    0.2355852
197560.0000000    0.2352179
197600.0000000    0.2556954
197640.0000000    0.2465211
197680.0000000    0.2559884
197720.0000000    0.2526268
197760.0000000    0.2327129
197800.0000000    0.2360953
197840.0000000    0.2427552
197880.0000000    0.2476893
197920.0000000    0.2367497
197960.0000000    0.2328931
198000.0000000    0.2342235
198040.0000000    0.2282468
198080.0000000    0.2481868
198120.0000000    0.2341820
198160.0000000    0.2286782
198200.0000000    0.2285823
198240.0000000    0.2323772
198280.0000000    0.2482886
198320.0000000    0.2357718
198360.0000000    0.2383253
198400.0000000    0.2326768
198440.0000000    0.2383897
198480.0000000    0.2485078
198520.0000000    0.2622937
198560.0000000    0.2497029
198600.0000000    0.2589969
198640.0000000    0.2743610
198680.0000000    0.2562824
198720.0000000    0.2615547
198760.0000000    0.2710983
198800.0000000    0.2724636
198840.0000000    0.2468129
198880.0000000    0.2372288
198920.0000000    0.2589574
198960.0000000    0.2500209
199000.0000000    0.2489783
199040.0000000    0.2289564
199080.0000000    0.2259249
199120.0000000    0.2360837
199160.0000000    0.2318160
199200.0000000    0.2507960
199240.0000000    0.2625498
199280.0000000    0.2469754
199320.0000000    0.2537589
199360.0000000    0.2536683
199400.0000000    0.2387630
199440.0000000    0.2282091
199480.0000000    0.2319845
199520.0000000    0.2267865
199560.0000000    0.2144680
199600.0000000    0.2287137
199640.0000000    0.2415274
199680.0000000    0.2427614
199720.0000000    0.2472384
199760.0000000    0.2693776
199800.0000000    0.2608634
199840.0000000    0.2557594
199880.0000000    0.2619337
199920.0000000    0.2531431
199960.0000000    0.2290426
200000.0000000    0.2572954
200040.0000000    0.2488389
200080.0000000    0.2637804
200120.0000000    0.2481465
200160.0000000    0.2411216
200200.0000000    0.2448096
200240.0000000    0.2704589
200280.0000000    0.2562107
200320.0000000    0.2304917
200360.0000000    0.2372669
200400.0000000    0.2494998
200440.0000000    0.2246290
200480.0000000    0.2429953
200520.0000000    0.2484019
200560.0000000    0.2206903
200600.0000000    0.2399767
200640.0000000    0.2467635
200680.0000000    0.2504311
200720.0000000    0.2388122
200760.0000000    0.2539611
200800.0000000    0.2336140
200840.0000000    0.2643026
200880.0000000    0.2434961
200920.0000000    0.2252383
200960.0000000    0.2702643
201000.0000000    0.2453874
201040.0000000    0.2645839
201080.0000000    0.2400080
201120.0000000    0.2862185
201160.0000000    0.2657014
201200.0000000    0.2849919
201240.0000000    0.2726646
201280.0000000    0.2632048
201320.0000000    0.2695864
201360.0000000    0.2542180
201400.0000000    0.2513051
201440.0000000    0.2622477
201480.0000000    0.2546222
201520.0000000    0.2377564
201560.0000000    0.2561801
201600.0000000    0.2551197
201640.0000000    0.2485494
201680.0000000    0.2452884
201720.0000000    0.2496774
201760.0000000    0.2589982
201800.0000000    0.2738833
201840.0000000    0.2568732
201880.0000000    0.2414624
201920.0000000    0.2311625
201960.0000000    0.2428948
202000.0000000    0.2522320
202040.0000000    0.2494275
202080.0000000    0.2399366
202120.0000000    0.2667188
202160.0000000    0.2412229
202200.0000000    0.2432739
202240.0000000    0.2652426
202280.0000000    0.2444428
202320.0000000    0.2290781
202360.0000000    0.2429788
202400.0000000    0.2621113
202440.0000000    0.2704237
202480.0000000    0.2512639
202520.0000000    0.2537731
202560.0000000    0.2521617
202600.0000000    0.2499627
202640.0000000    0.2442966
202680.0000000    0.2374444
202720.0000000    0.2390406
202760.0000000    0.2631367
202800.0000000    0.2627823
202840.0000000    0.2722815
202880.0000000    0.2555553
202920.0000000    0.2512994
202960.0000000    0.2605359
203000.0000000    0.2388662
203040.0000000    0.2432022
203080.0000000    0.2404164
203120.0000000    0.2765854
203160.0000000    0.2672594
203200.0000000    0.2604355
203240.0000000    0.2645116
203280.0000000    0.2640968
203320.0000000    0.2610506
203360.0000000    0.2679526
203400.0000000    0.2765775
203440.0000000    0.2706717
203480.0000000    0.2611051
203520.0000000    0.2372362
203560.0000000    0.2404778
203600.0000000    0.2344702
203640.0000000    0.2536035
203680.0000000    0.2489375
203720.0000000    0.2605790
203760.0000000    0.2428146
203800.0000000    0.2686104
203840.0000000    0.2812834
203880.0000000    0.2635255
203920.0000000    0.2521474
203960.0000000    0.2459467
204000.0000000    0.2420365
204040.0000000    0.2487934
204080.0000000    0.2581889
204120.0000000    0.2516022
204160.0000000    0.2540818
204200.0000000    0.2548290
204240.0000000    0.2233035
204280.0000000    0.2367100
204320.0000000    0.2409465
204360.0000000    0.2362432
204400.0000000    0.2204136
204440.0000000    0.2422637
204480.0000000    0.2405285
204520.0000000    0.2150650
204560.0000000    0.2312458
204600.0000000    0.2635873
204640.0000000    0.2604846
204680.0000000    0.2462638
204720.0000000    0.2354344
204760.0000000    0.2534742
204800.0000000    0.2517018
204840.0000000    0.2468205
204880.0000000    0.2521181
204920.0000000    0.2500982
204960.0000000    0.2463711
205000.0000000    0.2521217
205040.0000000    0.2419150
205080.0000000    0.2482334
205120.0000000    0.2402831
205160.0000000    0.2536691
205200.0000000    0.2660974
205240.0000000    0.2483104
205280.0000000    0.2455481
205320.0000000    0.2608393
205360.0000000    0.2552050
205400.0000000    0.2363526
205440.0000000    0.2407792
205480.0000000    0.2410655
205520.0000000    0.2502761
205560.0000000    0.2558701
205600.0000000    0.2557024
205640.0000000    0.2683947
205680.0000000    0.2484564
205720.0000000    0.2628452
205760.0000000    0.2629698
205800.0000000    0.2432879
205840.0000000    0.2610872
205880.0000000    0.2578010
205920.0000000    0.2433328
205960.0000000    0.2187230
206000.0000000    0.2309864
206040.0000000    0.2428245
206080.0000000    0.2252926
206120.0000000    0.2294643
206160.0000000    0.2575009
206200.0000000    0.2283349
206240.0000000    0.2487391
206280.0000000    0.2410327
206320.0000000    0.2551879
206360.0000000    0.2449076
206400.0000000    0.2572055
206440.0000000    0.2326801
206480.0000000    0.2588180
206520.0000000    0.2369751
206560.0000000    0.2372125
206600.0000000    0.2147846
206640.0000000    0.2084005
206680.0000000    0.2021193
206720.0000000    0.2077456
206760.0000000    0.1989860
206800.0000000    0.1928705
206840.0000000    0.1899847
206880.0000000    0.1786553
206920.0000000    0.1766538
206960.0000000    0.1653386
207000.0000000    0.1847726
207040.0000000    0.1829434
207080.0000000    0.1844950
207120.0000000    0.1809495
207160.0000000    0.1665997
207200.0000000    0.1739143
207240.0000000    0.1776793
207280.0000000    0.1876557
207320.0000000    0.1815211
207360.0000000    0.2100553
207400.0000000    0.2101638
207440.0000000    0.2136874
207480.0000000    0.2031897
207520.0000000    0.2177777
207560.0000000    0.2054431
207600.0000000    0.2092792
207640.0000000    0.2234664
207680.0000000    0.2056609
207720.0000000    0.2033405
207760.0000000    0.2027916
207800.0000000    0.2134996
207840.0000000    0.2025651
207880.0000000    0.2264282
207920.0000000    0.2335839
207960.0000000    0.2139701
208000.0000000    0.2124617
208040.0000000    0.1860612
208080.0000000    0.1979379
208120.0000000    0.2146577
208160.0000000    0.1933782
208200.0000000    0.2021486
208240.0000000    0.1964812
208280.0000000    0.2042408
208320.0000000    0.2010921
208360.0000000    0.2100235
208400.0000000    0.2135015
208440.0000000    0.2070313
208480.0000000    0.2123257
208520.0000000    0.2210580
208560.0000000    0.2074864
208600.0000000    0.1950682
208640.0000000    0.2206562
208680.0000000    0.2161726
208720.0000000    0.2095076
208760.0000000    0.1977041
208800.0000000    0.1897574
208840.0000000    0.2072968
208880.0000000    0.1790975
208920.0000000    0.2081537
208960.0000000    0.2179034
209000.0000000    0.2014869
209040.0000000    0.2134131
209080.0000000    0.2180586
209120.0000000    0.2254709
209160.0000000    0.2227051
209200.0000000    0.2041282
209240.0000000    0.1990690
209280.0000000    0.2037956
209320.0000000    0.1854712
209360.0000000    0.2071638
209400.0000000    0.2009904
209440.0000000    0.1955542
209480.0000000    0.1959439
209520.0000000    0.1843950
209560.0000000    0.1873245
209600.0000000    0.1984526
209640.0000000    0.1941161
209680.0000000    0.2034201
209720.0000000    0.2268221
209760.0000000    0.2129543
209800.0000000    0.1959726
209840.0000000    0.2103963
209880.0000000    0.1970965
209920.0000000    0.1825148
209960.0000000    0.1905369
210000.0000000    0.1916906
210040.0000000    0.1940549
210080.0000000    0.1909699
210120.0000000    0.2064438
210160.0000000    0.2033172
210200.0000000    0.2030129
210240.0000000    0.1937804
210280.0000000    0.2074012
210320.0000000    0.1947674
210360.0000000    0.1975210
210400.0000000    0.2141716
210440.0000000    0.2071118
210480.0000000    0.2012637
210520.0000000    0.1813545
210560.0000000    0.1983731
210600.0000000    0.1874733
210640.0000000    0.1874352
210680.0000000    0.1829245
210720.0000000    0.1894073
210760.0000000    0.2201439
210800.0000000    0.2008769
210840.0000000    0.2134694
210880.0000000    0.1928378
210920.0000000    0.1964428
210960.0000000    0.1997053
211000.0000000    0.2052695
211040.0000000    0.1912346
211080.0000000    0.1978475
211120.0000000    0.1923519
211160.0000000    0.1937098
211200.0000000    0.1939355
211240.0000000    0.2051211
211280.0000000    0.1964989
211320.0000000    0.2180579
211360.0000000    0.2011025
211400.0000000    0.2108490
211440.0000000    0.2233632
211480.0000000    0.2187908
211520.0000000    0.2341859
211560.0000000    0.2281323
211600.0000000    0.2156138
211640.0000000    0.2161146
211680.0000000    0.1920502
211720.0000000    0.2255580
211760.0000000    0.2285312
211800.0000000    0.2240554
211840.0000000    0.2218029
211880.0000000    0.1975527
211920.0000000    0.2044126
211960.0000000    0.2180855
212000.0000000    0.2285368
212040.0000000    0.2403569
212080.0000000    0.2241337
212120.0000000    0.2246568
212160.0000000    0.2084366
212200.0000000    0.2185807
212240.0000000    0.2213109
212280.0000000    0.2133497
212320.0000000    0.2269829
212360.0000000    0.2293063
212400.0000000    0.2169751
212440.0000000    0.2224438
212480.0000000    0.2148190
212520.0000000    0.2319353
212560.0000000    0.2164162
212600.0000000    0.2267651
212640.0000000    0.2509287
212680.0000000    0.2381596
212720.0000000    0.2168716
212760.0000000    0.2516198
212800.0000000    0.2438878
212840.0000000    0.2420486
212880.0000000    0.2385641
212920.0000000    0.2425413
212960.0000000    0.2388350
213000.0000000    0.2333642
213040.0000000    0.2223921
213080.0000000    0.2145753
213120.0000000    0.2276073
213160.0000000    0.2278813
213200.0000000    0.2505274
213240.0000000    0.2315687
213280.0000000    0.2093431
213320.0000000    0.2219934
213360.0000000    0.2111472
213400.0000000    0.2176763
213440.0000000    0.2308049
213480.0000000    0.2155525
213520.0000000    0.2226555
213560.0000000    0.2153928
213600.0000000    0.2172197
213640.0000000    0.2303155
213680.0000000    0.2239969
213720.0000000    0.2149348
213760.0000000    0.1887841
213800.0000000    0.2093794
213840.0000000    0.2261836
213880.0000000    0.2101865
213920.0000000    0.2044617
213960.0000000    0.2166261
214000.0000000    0.2012177
214040.0000000    0.1852680
214080.0000000    0.2076379
214120.0000000    0.2122038
214160.0000000    0.2166674
214200.0000000    0.2168827
214240.0000000    0.2062900
214280.0000000    0.2188642
214320.0000000    0.2182786
214360.0000000    0.2297654
214400.0000000    0.2252192
214440.0000000    0.2077922
214480.0000000    0.2184173
214520.0000000    0.1960653
214560.0000000    0.2290727
214600.0000000    0.2322716
214640.0000000    0.2100797
214680.0000000    0.2118323
214720.0000000    0.2190969
214760.0000000    0.2217943
214800.0000000    0.2182982
214840.0000000    0.2159458
214880.0000000    0.2345507
214920.0000000    0.2023454
214960.0000000    0.1994525
215000.0000000    0.2083484
215040.0000000    0.2035791
215080.0000000    0.1956060
215120.0000000    0.2043563
215160.0000000    0.1978331
215200.0000000    0.2026694
215240.0000000    0.2094155
215280.0000000    0.1995144
215320.0000000    0.2145533
215360.0000000    0.2035671
215400.0000000    0.1977605
215440.0000000    0.2042036
215480.0000000    0.1872490
215520.0000000    0.1885280
215560.0000000    0.1742438
215600.0000000    0.1965086
215640.0000000    0.1844720
215680.0000000    0.1916282
215720.0000000    0.1841521
215760.0000000    0.1988386
215800.0000000    0.1929242
215840.0000000    0.2103606
215880.0000000    0.1970067
215920.0000000    0.2066225
215960.0000000    0.2049378
216000.0000000    0.2178947
216040.0000000    0.1704181
216080.0000000    0.1804263
216120.0000000    0.1913458
216160.0000000    0.1950326
216200.0000000    0.2124586
216240.0000000    0.2020080
216280.0000000    0.1995874
216320.0000000    0.2017896
216360.0000000    0.2039179
216400.0000000    0.1992518
216440.0000000    0.2280315
216480.0000000    0.2244170
216520.0000000    0.2128942
216560.0000000    0.2075343
216600.0000000    0.2232760
216640.0000000    0.2073803
216680.0000000    0.1931825
216720.0000000    0.2185689
216760.0000000    0.2199952
216800.0000000    0.2107579
216840.0000000    0.2128285
216880.0000000    0.2177330
216920.0000000    0.2180669
216960.0000000    0.2073021
217000.0000000    0.2008828
217040.0000000    0.1910549
217080.0000000    0.1932786
217120.0000000    0.2130102
217160.0000000    0.2038019
217200.0000000    0.1915982
217240.0000000    0.2011066
217280.0000000    0.2148634
217320.0000000    0.1941786
217360.0000000    0.2103366
217400.0000000    0.1986918
217440.0000000    0.1948793
217480.0000000    0.1916485
217520.0000000    0.1937066
217560.0000000    0.1797610
217600.0000000    0.1957369
217640.0000000    0.1996869
217680.0000000    0.2076659
217720.0000000    0.1967609
217760.0000000    0.1952181
217800.0000000    0.2096596
217840.0000000    0.2015828
217880.0000000    0.1939546
217920.0000000    0.1983503
217960.0000000    0.1821294
218000.0000000    0.1814131
218040.0000000    0.1906719
218080.0000000    0.1970548
218120.0000000    0.1878534
218160.0000000    0.2133749
218200.0000000    0.1959769
218240.0000000    0.2087957
218280.0000000    0.2174804
218320.0000000    0.2293741
218360.0000000    0.2360331
218400.0000000    0.2015356
218440.0000000    0.2093365
218480.0000000    0.2181562
218520.0000000    0.2154080
218560.0000000    0.2080134
218600.0000000    0.2037894
218640.0000000    0.2039404
218680.0000000    0.1969681
218720.0000000    0.2062081
218760.0000000    0.2206247
218800.0000000    0.2173210
218840.0000000    0.2100866
218880.0000000    0.2108323
218920.0000000    0.2142783
218960.0000000    0.2062094
219000.0000000    0.2211630
219040.0000000    0.2090381
219080.0000000    0.2086054
219120.0000000    0.1960863
219160.0000000    0.2140870
219200.0000000    0.2006607
219240.0000000    0.2006880
219280.0000000    0.1940260
219320.0000000    0.2014159
219360.0000000    0.2112905
219400.0000000    0.2114531
219440.0000000    0.2018415
219480.0000000    0.1937360
219520.0000000    0.1931064
219560.0000000    0.1979109
219600.0000000    0.2145405
219640.0000000    0.1946498
219680.0000000    0.2043583
219720.0000000    0.2056942
219760.0000000    0.2115514
219800.0000000    0.2042223
219840.0000000    0.2041466
219880.0000000    0.2276904
219920.0000000    0.2402228
219960.0000000    0.2401687
220000.0000000    0.2186780
220040.0000000    0.2160809
220080.0000000    0.2142974
220120.0000000    0.2122420
220160.0000000    0.2073975
220200.0000000    0.2021471
220240.0000000    0.2076169
220280.0000000    0.2207825
220320.0000000    0.2205323
220360.0000000    0.2280408
220400.0000000    0.2289074
220440.0000000    0.2139520
220480.0000000    0.2109432
220520.0000000    0.2273803
220560.0000000    0.2162368
220600.0000000    0.2009062
220640.0000000    0.2026951
220680.0000000    0.2017034
220720.0000000    0.2129273
220760.0000000    0.2110075
220800.0000000    0.2005576
220840.0000000    0.2153907
220880.0000000    0.2208476
220920.0000000    0.2113175
220960.0000000    0.1986292
221000.0000000    0.2051934
221040.0000000    0.2035021
221080.0000000    0.1943149
221120.0000000    0.1849699
221160.0000000    0.2036310
221200.0000000    0.1883458
221240.0000000    0.1970143
221280.0000000    0.2115834
221320.0000000    0.2179386
221360.0000000    0.1970079
221400.0000000    0.1996783
221440.0000000    0.1868117
221480.0000000    0.1802598
221520.0000000    0.2095245
221560.0000000    0.2007430
221600.0000000    0.2123531
221640.0000000    0.2010184
221680.0000000    0.1876229
221720.0000000    0.1974343
221760.0000000    0.1985739
221800.0000000    0.1935903
221840.0000000    0.2061014
221880.0000000    0.2113520
221920.0000000    0.1995656
221960.0000000    0.1963697
222000.0000000    0.1976442
222040.0000000    0.1923936
222080.0000000    0.2164127
222120.0000000    0.2040229
222160.0000000    0.1906916
222200.0000000    0.2006262
222240.0000000    0.1979242
222280.0000000    0.1940431
222320.0000000    0.2093799
222360.0000000    0.2119191
222400.0000000    0.2248503
222440.0000000    0.2003669
222480.0000000    0.2088629
222520.0000000    0.2055186
222560.0000000    0.1892371
222600.0000000    0.1889989
222640.0000000    0.1789282
222680.0000000    0.1911065
222720.0000000    0.2133952
222760.0000000    0.1886132
222800.0000000    0.2073133
222840.0000000    0.2009334
222880.0000000    0.1954253
222920.0000000    0.2106485
222960.0000000    0.2030283
223000.0000000    0.2284904
223040.0000000    0.2267457
223080.0000000    0.2148378
223120.0000000    0.2112758
223160.0000000    0.2081460
223200.0000000    0.2326684
223240.0000000    0.2154098
223280.0000000    0.2219774
223320.0000000    0.2019680
223360.0000000    0.2119846
223400.0000000    0.2121183
223440.0000000    0.2060459
223480.0000000    0.2014035
223520.0000000    0.2120026
223560.0000000    0.2100444
223600.0000000    0.2035655
223640.0000000    0.2009797
223680.0000000    0.2038363
223720.0000000    0.2123240
223760.0000000    0.2166898
223800.0000000    0.1779170
223840.0000000    0.1830444
223880.0000000    0.1728283
223920.0000000    0.1853401
223960.0000000    0.1873786
224000.0000000    0.1999816
224040.0000000    0.1913926
224080.0000000    0.2076347
224120.0000000    0.2143365
224160.0000000    0.2180243
224200.0000000    0.2160691
224240.0000000    0.2197274
224280.0000000    0.2292829
224320.0000000    0.2248627
224360.0000000    0.2118034
224400.0000000    0.2302378
224440.0000000    0.2228259
224480.0000000    0.2089929
224520.0000000    0.1980168
224560.0000000    0.1999940
224600.0000000    0.2257830
224640.0000000    0.2279303
224680.0000000    0.2350359
224720.0000000    0.2191963
224760.0000000    0.2240632
224800.0000000    0.2298887
224840.0000000    0.2305511
224880.0000000    0.1975050
224920.0000000    0.2088741
224960.0000000    0.2272540
225000.0000000    0.2350692
225040.0000000    0.2198848
225080.0000000    0.1995800
225120.0000000    0.2082050
225160.0000000    0.1971144
225200.0000000    0.2029356
225240.0000000    0.1992686
225280.0000000    0.2090098
225320.0000000    0.2167879
225360.0000000    0.2191878
225400.0000000    0.2086783
225440.0000000    0.2151968
225480.0000000    0.2097560
225520.0000000    0.2186838
225560.0000000    0.2057950
225600.0000000    0.1990992
225640.0000000    0.1880542
225680.0000000    0.1873216
225720.0000000    0.2079012
225760.0000000    0.1876131
225800.0000000    0.1942942
225840.0000000    0.2096595
225880.0000000    0.1878737
225920.0000000    0.1923824
225960.0000000    0.1984660
226000.0000000    0.1888595
226040.0000000    0.1919753
226080.0000000    0.1924052
226120.0000000    0.2024254
226160.0000000    0.2162154
226200.0000000    0.2239474
226240.0000000    0.1988128
226280.0000000    0.2079727
226320.0000000    0.2076060
226360.0000000    0.1836690
226400.0000000    0.2027725
226440.0000000    0.2024276
226480.0000000    0.2058299
226520.0000000    0.2211180
226560.0000000    0.2140332
226600.0000000    0.1970185
226640.0000000    0.1875127
226680.0000000    0.1974005
226720.0000000    0.2066124
226760.0000000    0.1925692
226800.0000000    0.2049005
226840.0000000    0.1908381
226880.0000000    0.2005115
226920.0000000    0.2058916
226960.0000000    0.2251548
227000.0000000    0.2068229
227040.0000000    0.2146020
227080.0000000    0.2218791
227120.0000000    0.2237391
227160.0000000    0.2193295
227200.0000000    0.1913393
227240.0000000    0.1936977
227280.0000000    0.1921300
227320.0000000    0.1943564
227360.0000000    0.2044044
227400.0000000    0.2009908
227440.0000000    0.2014272
227480.0000000    0.2118869
227520.0000000    0.1827212
227560.0000000    0.1916147
227600.0000000    0.1955115
227640.0000000    0.1998353
227680.0000000    0.1997120
227720.0000000    0.1879933
227760.0000000    0.1980751
227800.0000000    0.1981974
227840.0000000    0.2207815
227880.0000000    0.2030005
227920.0000000    0.2027891
227960.0000000    0.2151166
228000.0000000    0.2130400
228040.0000000    0.2171289
228080.0000000    0.2026092
228120.0000000    0.2081047
228160.0000000    0.1980666
228200.0000000    0.1807438
228240.0000000    0.2011475
228280.0000000    0.1917853
228320.0000000    0.1939085
228360.0000000    0.2034924
228400.0000000    0.2128550
228440.0000000    0.2114730
228480.0000000    0.2118531
228520.0000000    0.2175201
228560.0000000    0.2221444
228600.0000000    0.2164207
228640.0000000    0.2157855
228680.0000000    0.2032710
228720.0000000    0.2057344
228760.0000000    0.2063586
228800.0000000    0.2063112
228840.0000000    0.2265609
228880.0000000    0.2053912
228920.0000000    0.1770246
228960.0000000    0.1826671
229000.0000000    0.1986593
229040.0000000    0.1879140
229080.0000000    0.2062708
229120.0000000    0.2119650
229160.0000000    0.1943747
229200.0000000    0.1760280
229240.0000000    0.1784475
229280.0000000    0.1746722
229320.0000000    0.1791288
229360.0000000    0.1965133
229400.0000000    0.1818090
229440.0000000    0.1888621
229480.0000000    0.1865878
229520.0000000    0.1963934
229560.0000000    0.1707773
229600.0000000    0.1923902
229640.0000000    0.1926981
229680.0000000    0.1757035
229720.0000000    0.1916822
229760.0000000    0.1854464
229800.0000000    0.2001509
229840.0000000    0.2079283
229880.0000000    0.1928560
229920.0000000    0.2020737
229960.0000000    0.2164786
230000.0000000    0.2072853
230040.0000000    0.2160263
230080.0000000    0.2204601
230120.0000000    0.1996872
230160.0000000    0.2163032
230200.0000000    0.2072027
230240.0000000    0.1976476
230280.0000000    0.2027113
230320.0000000    0.1969184
230360.0000000    0.1994842
230400.0000000    0.1963049
230440.0000000    0.2180719
230480.0000000    0.1978840
230520.0000000    0.2138071
230560.0000000    0.1890467
230600.0000000    0.2129212
230640.0000000    0.2154722
230680.0000000    0.1926646
230720.0000000    0.2013630
230760.0000000    0.2066617
230800.0000000    0.1995727
230840.0000000    0.2085978
230880.0000000    0.2196202
230920.0000000    0.2266174
230960.0000000    0.2180493
231000.0000000    0.2040155
231040.0000000    0.2006949
231080.0000000    0.2053646
231120.0000000    0.2185116
231160.0000000    0.2231140
231200.0000000    0.2172619
231240.0000000    0.2040418
231280.0000000    0.2008724
231320.0000000    0.2083371
231360.0000000    0.2041184
231400.0000000    0.1848251
231440.0000000    0.2113777
231480.0000000    0.2169174
231520.0000000    0.2147746
231560.0000000    0.2168548
231600.0000000    0.2111531
231640.0000000    0.2247095
231680.0000000    0.2134469
231720.0000000    0.2220213
231760.0000000    0.2143779
231800.0000000    0.2119182
231840.0000000    0.2264988
231880.0000000    0.2007890
231920.0000000    0.2052747
231960.0000000    0.2216517
232000.0000000    0.2161912
232040.0000000    0.2294064
232080.0000000    0.2163398
232120.0000000    0.1935518
232160.0000000    0.1891672
232200.0000000    0.2130069
232240.0000000    0.1928708
232280.0000000    0.2107397
232320.0000000    0.1949540
232360.0000000    0.1961179
232400.0000000    0.1966387
232440.0000000    0.2116252
232480.0000000    0.2123691
232520.0000000    0.1977238
232560.0000000    0.2107847
232600.0000000    0.2101103
232640.0000000    0.2024516
232680.0000000    0.1997891
232720.0000000    0.1853756
232760.0000000    0.1952711
232800.0000000    0.2178786
232840.0000000    0.2015093
232880.0000000    0.1931015
232920.0000000    0.1778732
232960.0000000    0.1919966
233000.0000000    0.1965927
233040.0000000    0.1955506
233080.0000000    0.1966412
233120.0000000    0.1996189
233160.0000000    0.2130780
233200.0000000    0.2146105
233240.0000000    0.2208109
233280.0000000    0.2307085
233320.0000000    0.2085577
233360.0000000    0.2106102
233400.0000000    0.2102599
233440.0000000    0.2125432
233480.0000000    0.2087818
233520.0000000    0.2207634
233560.0000000    0.2095142
233600.0000000    0.1998816
233640.0000000    0.2147903
233680.0000000    0.2053689
233720.0000000    0.2095238
233760.0000000    0.2080730
233800.0000000    0.2027528
233840.0000000    0.2049873
233880.0000000    0.2205090
233920.0000000    0.2179728
233960.0000000    0.2205792
234000.0000000    0.2069807
234040.0000000    0.2256247
234080.0000000    0.2105222
234120.0000000    0.2284892
234160.0000000    0.2153719
234200.0000000    0.2114224
234240.0000000    0.2067471
234280.0000000    0.2365586
234320.0000000    0.2286495
234360.0000000    0.2274014
234400.0000000    0.1972735
234440.0000000    0.1932832
234480.0000000    0.2157853
234520.0000000    0.2171899
234560.0000000    0.2197923
234600.0000000    0.2162739
234640.0000000    0.2049227
234680.0000000    0.2081121
234720.0000000    0.2030365
234760.0000000    0.2143764
234800.0000000    0.1993271
234840.0000000    0.2053433
234880.0000000    0.2023049
234920.0000000    0.1934988
234960.0000000    0.2071426
235000.0000000    0.2183367
235040.0000000    0.2156407
235080.0000000    0.2160082
235120.0000000    0.2312957
235160.0000000    0.2139572
235200.0000000    0.2221775
235240.0000000    0.2326003
235280.0000000    0.2109433
235320.0000000    0.2158949
235360.0000000    0.2310398
235400.0000000    0.2407265
235440.0000000    0.2346606
235480.0000000    0.2424533
235520.0000000    0.2326938
235560.0000000    0.2493852
235600.0000000    0.2600805
235640.0000000    0.2548498
235680.0000000    0.2566299
235720.0000000    0.2563262
235760.0000000    0.2305833
235800.0000000    0.2431349
235840.0000000    0.2674634
235880.0000000    0.2410015
235920.0000000    0.2376227
235960.0000000    0.2454326
236000.0000000    0.2560052
236040.0000000    0.2371867
236080.0000000    0.2336382
236120.0000000    0.2452043
236160.0000000    0.2388626
236200.0000000    0.2616319
236240.0000000    0.2373341
236280.0000000    0.2364188
236320.0000000    0.2274069
236360.0000000    0.2401211
236400.0000000    0.2419135
236440.0000000    0.2310287
236480.0000000    0.2269835
236520.0000000    0.2378908
236560.0000000    0.2714595
236600.0000000    0.2406173
236640.0000000    0.2277468
236680.0000000    0.2504233
236720.0000000    0.2282692
236760.0000000    0.2205757
236800.0000000    0.2420679
236840.0000000    0.2360526
236880.0000000    0.2421678
236920.0000000    0.2307747
236960.0000000    0.2288201
237000.0000000    0.2416142
237040.0000000    0.2478895
237080.0000000    0.2315733
237120.0000000    0.2355612
237160.0000000    0.2272705
237200.0000000    0.2360459
237240.0000000    0.2556378
237280.0000000    0.2465070
237320.0000000    0.2382399
237360.0000000    0.2206669
237400.0000000    0.2477181
237440.0000000    0.2542040
237480.0000000    0.2307159
237520.0000000    0.2423513
237560.0000000    0.2415422
237600.0000000    0.2295364
237640.0000000    0.2596466
237680.0000000    0.2274554
237720.0000000    0.2352842
237760.0000000    0.2374884
237800.0000000    0.2383726
237840.0000000    0.2464908
237880.0000000    0.2568936
237920.0000000    0.2453540
237960.0000000    0.2383738
238000.0000000    0.2496641
238040.0000000    0.2350520
238080.0000000    0.2520496
238120.0000000    0.2544794
238160.0000000    0.2450211
238200.0000000    0.2421815
238240.0000000    0.2456062
238280.0000000    0.2408738
238320.0000000    0.2564087
238360.0000000    0.2303962
238400.0000000    0.2218211
238440.0000000    0.2345866
238480.0000000    0.2353880
238520.0000000    0.2264877
238560.0000000    0.2405205
238600.0000000    0.2582977
238640.0000000    0.2575103
238680.0000000    0.2643457
238720.0000000    0.2603398
238760.0000000    0.2343177
238800.0000000    0.2168104
238840.0000000    0.2362955
238880.0000000    0.2192124
238920.0000000    0.2261775
238960.0000000    0.2289149
239000.0000000    0.2175155
239040.0000000    0.2297754
239080.0000000    0.2406501
239120.0000000    0.2218398
239160.0000000    0.2349564
239200.0000000    0.2248944
239240.0000000    0.2312895
239280.0000000    0.2360142
239320.0000000    0.2381217
239360.0000000    0.2234988
239400.0000000    0.2279186
239440.0000000    0.2269049
239480.0000000    0.2216108
239520.0000000    0.2191691
239560.0000000    0.2470307
239600.0000000    0.2391246
239640.0000000    0.2339486
239680.0000000    0.2356862
239720.0000000    0.2198400
239760.0000000    0.2310139
239800.0000000    0.2255427
239840.0000000    0.2397653
239880.0000000    0.2343037
239920.0000000    0.2346378
239960.0000000    0.2413629
240000.0000000    0.2454827
240040.0000000    0.2352350
240080.0000000    0.2535435
240120.0000000    0.2542527
240160.0000000    0.2391764
240200.0000000    0.2322170
240240.0000000    0.2599482
240280.0000000    0.2541629
240320.0000000    0.2514064
240360.0000000    0.2578146
240400.0000000    0.2439125
240440.0000000    0.2642920
240480.0000000    0.2445680
240520.0000000    0.2503846
240560.0000000    0.2392592
240600.0000000    0.2572937
240640.0000000    0.2476902
240680.0000000    0.2237928
240720.0000000    0.2574487
240760.0000000    0.2597137
240800.0000000    0.2440027
240840.0000000    0.2451654
240880.0000000    0.2274945
240920.0000000    0.2443817
240960.0000000    0.2291337
241000.0000000    0.2278443
241040.0000000    0.2458300
241080.0000000    0.2190648
241120.0000000    0.2167676
241160.0000000    0.2201651
241200.0000000    0.2041632
241240.0000000    0.2101487
241280.0000000    0.2073079
241320.0000000    0.2234653
241360.0000000    0.2437257
241400.0000000    0.2375667
241440.0000000    0.2366600
241480.0000000    0.2376390
241520.0000000    0.2502234
241560.0000000    0.2315679
241600.0000000    0.2361852
241640.0000000    0.2379919
241680.0000000    0.2400870
241720.0000000    0.2190170
241760.0000000    0.2201354
241800.0000000    0.2179110
241840.0000000    0.2283333
241880.0000000    0.2158145
241920.0000000    0.2111143
241960.0000000    0.2066256
242000.0000000    0.2262401
242040.0000000    0.2442784
242080.0000000    0.2388939
242120.0000000    0.2179742
242160.0000000    0.2086571
242200.0000000    0.2168843
242240.0000000    0.2114525
242280.0000000    0.2077019
242320.0000000    0.1997598
242360.0000000    0.2146994
242400.0000000    0.2324387
242440.0000000    0.2190133
242480.0000000    0.2150869
242520.0000000    0.2054462
242560.0000000    0.2227765
242600.0000000    0.2307556
242640.0000000    0.2366395
242680.0000000    0.2328940
242720.0000000    0.2420920
242760.0000000    0.2244656
242800.0000000    0.2191819
242840.0000000    0.2268378
242880.0000000    0.2469127
242920.0000000    0.2465737
242960.0000000    0.2543584
243000.0000000    0.2371737
243040.0000000    0.2375575
243080.0000000    0.2458142
243120.0000000    0.2373936
243160.0000000    0.2402695
243200.0000000    0.2383198
243240.0000000    0.2300190
243280.0000000    0.2303775
243320.0000000    0.2200016
243360.0000000    0.2145573
243400.0000000    0.2355637
243440.0000000    0.2245637
243480.0000000    0.2135224
243520.0000000    0.2497061
243560.0000000    0.2488052
243600.0000000    0.2318907
243640.0000000    0.2122278
243680.0000000    0.2338782
243720.0000000    0.2251548
243760.0000000    0.2226014
243800.0000000    0.2195650
243840.0000000    0.2238256
243880.0000000    0.2237173
243920.0000000    0.2063720
243960.0000000    0.2080821
244000.0000000    0.1978514
244040.0000000    0.2100228
244080.0000000    0.2015955
244120.0000000    0.2109072
244160.0000000    0.2484751
244200.0000000    0.2442488
244240.0000000    0.2346928
244280.0000000    0.2415637
244320.0000000    0.2421642
244360.0000000    0.2298318
244400.0000000    0.2333166
244440.0000000    0.2581892
244480.0000000    0.2550543
244520.0000000    0.2411045
244560.0000000    0.2310893
244600.0000000    0.2433297
244640.0000000    0.2181483
244680.0000000    0.2134115
244720.0000000    0.2245565
244760.0000000    0.2281792
244800.0000000    0.2342927
244840.0000000    0.2308563
244880.0000000    0.2316509
244920.0000000    0.2282487
244960.0000000    0.2225372
245000.0000000    0.2164531
245040.0000000    0.2204228
245080.0000000    0.2278262
245120.0000000    0.2280873
245160.0000000    0.2299294
245200.0000000    0.2292801
245240.0000000    0.2371956
245280.0000000    0.2480014
245320.0000000    0.2346219
245360.0000000    0.2407230
245400.0000000    0.2508479
245440.0000000    0.2245343
245480.0000000    0.2093385
245520.0000000    0.1950058
245560.0000000    0.2322690
245600.0000000    0.2461720
245640.0000000    0.2421023
245680.0000000    0.2048093
245720.0000000    0.2199020
245760.0000000    0.2106576
245800.0000000    0.2246673
245840.0000000    0.2081278
245880.0000000    0.2156144
245920.0000000    0.2073740
245960.0000000    0.1926342
246000.0000000    0.2420170
246040.0000000    0.2310962
246080.0000000    0.2310657
246120.0000000    0.2231650
246160.0000000    0.2341220
246200.0000000    0.2450649
246240.0000000    0.2526891
246280.0000000    0.2497607
246320.0000000    0.2557553
246360.0000000    0.2525696
246400.0000000    0.2258469
246440.0000000    0.2278694
246480.0000000    0.2201926
246520.0000000    0.2265738
246560.0000000    0.2322942
246600.0000000    0.2351643
246640.0000000    0.2224118
246680.0000000    0.2164428
246720.0000000    0.2386309
246760.0000000    0.2167128
246800.0000000    0.2304823
246840.0000000    0.2247344
246880.0000000    0.2307320
246920.0000000    0.2205765
246960.0000000    0.2387863
247000.0000000    0.2278502
247040.0000000    0.2078680
247080.0000000    0.2251596
247120.0000000    0.2183373
247160.0000000    0.2245914
247200.0000000    0.2139830
247240.0000000    0.2187255
247280.0000000    0.2066169
247320.0000000    0.2076826
247360.0000000    0.2380522
247400.0000000    0.2062760
247440.0000000    0.2107959
247480.0000000    0.2256929
247520.0000000    0.2166460
247560.0000000    0.2252341
247600.0000000    0.2364615
247640.0000000    0.2504091
247680.0000000    0.2601579
247720.0000000    0.2425003
247760.0000000    0.2478526
247800.0000000    0.2426589
247840.0000000    0.2355889
247880.0000000    0.2499570
247920.0000000    0.2241644
247960.0000000    0.2457835
248000.0000000    0.2567872
248040.0000000    0.2425271
248080.0000000    0.2557523
248120.0000000    0.2429690
248160.0000000    0.2529600
248200.0000000    0.2321017
248240.0000000    0.2360712
248280.0000000    0.2494357
248320.0000000    0.2583838
248360.0000000    0.2331360
248400.0000000    0.2303332
248440.0000000    0.2421020
248480.0000000    0.2462169
248520.0000000    0.2581117
248560.0000000    0.2667004
248600.0000000    0.2479449
248640.0000000    0.2491821
248680.0000000    0.2555557
248720.0000000    0.2600748
248760.0000000    0.2374179
248800.0000000    0.2315172
248840.0000000    0.2371185
248880.0000000    0.2149083
248920.0000000    0.2184932
248960.0000000    0.2206616
249000.0000000    0.2325499
249040.0000000    0.2455830
249080.0000000    0.2411762
249120.0000000    0.2406338
249160.0000000    0.2538215
249200.0000000    0.2372573
249240.0000000    0.2376758
249280.0000000    0.2432982
249320.0000000    0.2442253
249360.0000000    0.2626671
249400.0000000    0.2517953
249440.0000000    0.2379636
249480.0000000    0.2426785
249520.0000000    0.2472417
249560.0000000    0.2399397
249600.0000000    0.2351969
249640.0000000    0.2491655
249680.0000000    0.2510447
249720.0000000    0.2393427
249760.0000000    0.2467402
249800.0000000    0.2367798
249840.0000000    0.2343025
249880.0000000    0.2416482
249920.0000000    0.2593647
249960.0000000    0.2229202
250000.0000000    0.2460016
250040.0000000    0.2611035
250080.0000000    0.2621828
250120.0000000    0.2647599
250160.0000000    0.2429117
250200.0000000    0.2258779
250240.0000000    0.2479970
250280.0000000    0.2388907
250320.0000000    0.2358220
250360.0000000    0.2183208
250400.0000000    0.2420993
250440.0000000    0.2472234
250480.0000000    0.2305519
250520.0000000    0.2318300
250560.0000000    0.2273277
250600.0000000    0.2304810
250640.0000000    0.2512583
250680.0000000    0.2412004
250720.0000000    0.2566502
250760.0000000    0.2400148
250800.0000000    0.2668753
250840.0000000    0.2600634
250880.0000000    0.2396504
250920.0000000    0.2522737
250960.0000000    0.2439974
251000.0000000    0.2381588
251040.0000000    0.2280848
251080.0000000    0.2293610
251120.0000000    0.2478911
251160.0000000    0.2364767
251200.0000000    0.2341593
251240.0000000    0.2331274
251280.0000000    0.2190819
251320.0000000    0.2009442
251360.0000000    0.2037780
251400.0000000    0.2181305
251440.0000000    0.2404477
251480.0000000    0.2412624
251520.0000000    0.2344406
251560.0000000    0.2139336
251600.0000000    0.2032667
251640.0000000    0.2284202
251680.0000000    0.2470722
251720.0000000    0.2257635
251760.0000000    0.2435805
251800.0000000    0.2125135
251840.0000000    0.2313069
251880.0000000    0.2364197
251920.0000000    0.2309655
251960.0000000    0.2433180
252000.0000000    0.2440806
252040.0000000    0.2349804
252080.0000000    0.2399871
252120.0000000    0.2280437
252160.0000000    0.2339061
252200.0000000    0.2229797
252240.0000000    0.2411711
252280.0000000    0.2269786
252320.0000000    0.2324426
252360.0000000    0.2545737
252400.0000000    0.2268198
252440.0000000    0.2328487
252480.0000000    0.2314791
252520.0000000    0.2320928
252560.0000000    0.2303451
252600.0000000    0.2318675
252640.0000000    0.2330076
252680.0000000    0.2517449
252720.0000000    0.2690480
252760.0000000    0.2639377
252800.0000000    0.2541490
252840.0000000    0.2407032
252880.0000000    0.2485716
252920.0000000    0.2559688
252960.0000000    0.2397483
253000.0000000    0.2320808
253040.0000000    0.2499655
253080.0000000    0.2268626
253120.0000000    0.2462452
253160.0000000    0.2464568
253200.0000000    0.2304898
253240.0000000    0.2555990
253280.0000000    0.2531720
253320.0000000    0.2572029
253360.0000000    0.2562545
253400.0000000    0.2503820
253440.0000000    0.2241781
253480.0000000    0.2351763
253520.0000000    0.2264279
253560.0000000    0.2176900
253600.0000000    0.2208831
253640.0000000    0.2276945
253680.0000000    0.2269538
253720.0000000    0.2312905
253760.0000000    0.2252465
253800.0000000    0.2410055
253840.0000000    0.2339990
253880.0000000    0.2548080
253920.0000000    0.2322248
253960.0000000    0.2486426
254000.0000000    0.2421592
254040.0000000    0.2459842
254080.0000000    0.2389961
254120.0000000    0.2414733
254160.0000000    0.2257028
254200.0000000    0.2255131
254240.0000000    0.2387374
254280.0000000    0.2776044
254320.0000000    0.2526431
254360.0000000    0.2470050
254400.0000000    0.2609140
254440.0000000    0.2489784
254480.0000000    0.2493842
254520.0000000    0.2329227
254560.0000000    0.2360036
254600.0000000    0.2591628
254640.0000000    0.2199133
254680.0000000    0.2414246
254720.0000000    0.2442433
254760.0000000    0.2323482
254800.0000000    0.2383091
254840.0000000    0.2612830
254880.0000000    0.2566481
254920.0000000    0.2712478
254960.0000000    0.2571166
255000.0000000    0.2338918
255040.0000000    0.2434969
255080.0000000    0.2255081
255120.0000000    0.2100143
255160.0000000    0.2313550
255200.0000000    0.2220849
255240.0000000    0.2330896
255280.0000000    0.2363491
255320.0000000    0.2245442
255360.0000000    0.2378969
255400.0000000    0.2128448
255440.0000000    0.2319200
255480.0000000    0.2359093
255520.0000000    0.2482131
255560.0000000    0.2521001
255600.0000000    0.2461404
255640.0000000    0.2338014
255680.0000000    0.2457346
255720.0000000    0.2357796
255760.0000000    0.2197658
255800.0000000    0.2228936
255840.0000000    0.2195739
255880.0000000    0.2093623
255920.0000000    0.2383939
255960.0000000    0.2255360
256000.0000000    0.2425436
256040.0000000    0.2222221
256080.0000000    0.2390188
256120.0000000    0.2307885
256160.0000000    0.2524188
256200.0000000    0.2262259
256240.0000000    0.2249229
256280.0000000    0.2454904
256320.0000000    0.2624876
256360.0000000    0.2389227
256400.0000000    0.2302164
256440.0000000    0.2398500
256480.0000000    0.2239124
256520.0000000    0.2283767
256560.0000000    0.1927179
256600.0000000    0.1924600
256640.0000000    0.1718318
256680.0000000    0.1931056
256720.0000000    0.1799235
256760.0000000    0.1783405
256800.0000000    0.1980417
256840.0000000    0.2021812
256880.0000000    0.1967539
256920.0000000    0.2192158
256960.0000000    0.2266209
257000.0000000    0.2554236
257040.0000000    0.2428012
257080.0000000    0.2629431
257120.0000000    0.2455362
257160.0000000    0.2600044
257200.0000000    0.2628846
257240.0000000    0.2423376
257280.0000000    0.2422118
257320.0000000    0.2537304
257360.0000000    0.2229051
257400.0000000    0.2411764
257440.0000000    0.2559012
257480.0000000    0.2499861
257520.0000000    0.2404828
257560.0000000    0.2469431
257600.0000000    0.2497191
257640.0000000    0.2295568
257680.0000000    0.2477145
257720.0000000    0.2467149
257760.0000000    0.2212736
257800.0000000    0.2164387
257840.0000000    0.2453900
257880.0000000    0.2376869
257920.0000000    0.2333907
257960.0000000    0.2260087
258000.0000000    0.2211551
258040.0000000    0.2272106
258080.0000000    0.2195757
258120.0000000    0.2390624
258160.0000000    0.2340436
258200.0000000    0.2274598
258240.0000000    0.2095772
258280.0000000    0.2056309
258320.0000000    0.2353839
258360.0000000    0.2309063
258400.0000000    0.2516947
258440.0000000    0.2395190
258480.0000000    0.2288266
258520.0000000    0.2316296
258560.0000000    0.2437355
258600.0000000    0.2331838
258640.0000000    0.2452541
258680.0000000    0.2532796
258720.0000000    0.2506874
258760.0000000    0.2475063
258800.0000000    0.2426522
258840.0000000    0.2556076
258880.0000000    0.2696212
258920.0000000    0.2483741
258960.0000000    0.2411622
259000.0000000    0.2715595
259040.0000000    0.2488648
259080.0000000    0.2576784
259120.0000000    0.2299480
259160.0000000    0.2520614
259200.0000000    0.2731582
259240.0000000    0.2552070
259280.0000000    0.2417212
259320.0000000    0.2570880
259360.0000000    0.2525183
259400.0000000    0.2590170
259440.0000000    0.2345260
259480.0000000    0.2593530
259520.0000000    0.2288124
259560.0000000    0.2455646
259600.0000000    0.2611604
259640.0000000    0.2491899
259680.0000000    0.2599263
259720.0000000    0.2764738
259760.0000000    0.2516345
259800.0000000    0.2336539
259840.0000000    0.2481756
259880.0000000    0.2477584
259920.0000000    0.2520645
259960.0000000    0.2497565
260000.0000000    0.2545810
260040.0000000    0.2556358
260080.0000000    0.2516852
260120.0000000    0.2399487
260160.0000000    0.2741771
260200.0000000    0.2743632
260240.0000000    0.2480946
260280.0000000    0.2388315
260320.0000000    0.2742303
260360.0000000    0.2446243
260400.0000000    0.2586902
260440.0000000    0.2609103
260480.0000000    0.2657248
260520.0000000    0.2545511
260560.0000000    0.2628747
260600.0000000    0.2569235
260640.0000000    0.2718866
260680.0000000    0.2608544
260720.0000000    0.2715382
260760.0000000    0.2497775
260800.0000000    0.2498021
260840.0000000    0.2612972
260880.0000000    0.2388134
260920.0000000    0.2640066
260960.0000000    0.2290708
261000.0000000    0.2518094
261040.0000000    0.2321364
261080.0000000    0.2438833
261120.0000000    0.2269911
261160.0000000    0.2408789
261200.0000000    0.2623461
261240.0000000    0.2537803
261280.0000000    0.2497564
261320.0000000    0.2491667
261360.0000000    0.2607011
261400.0000000    0.2602146
261440.0000000    0.2227077
261480.0000000    0.2341644
261520.0000000    0.2517594
261560.0000000    0.2337818
261600.0000000    0.2511254
261640.0000000    0.2531396
261680.0000000    0.2570907
261720.0000000    0.2624598
261760.0000000    0.2652725
261800.0000000    0.2789292
261840.0000000    0.2636772
261880.0000000    0.2558655
261920.0000000    0.2526779
261960.0000000    0.2543084
262000.0000000    0.2957487
262040.0000000    0.2520843
262080.0000000    0.2559989
262120.0000000    0.2481518
262160.0000000    0.2540192
262200.0000000    0.2583587
262240.0000000    0.2864991
262280.0000000    0.2878711
262320.0000000    0.2968359
262360.0000000    0.2791569
262400.0000000    0.2696050
262440.0000000    0.2754672
262480.0000000    0.2761408
262520.0000000    0.2934035
262560.0000000    0.2623333
262600.0000000    0.2497506
262640.0000000    0.2551211
262680.0000000    0.2822714
262720.0000000    0.2655081
262760.0000000    0.2592460
262800.0000000    0.2731310
262840.0000000    0.2663617
262880.0000000    0.2795259
262920.0000000    0.2725086
262960.0000000    0.2597457
263000.0000000    0.2614293
263040.0000000    0.2438798
263080.0000000    0.2335986
263120.0000000    0.2338383
263160.0000000    0.2568148
263200.0000000    0.2533156
263240.0000000    0.2458446
263280.0000000    0.2548327
263320.0000000    0.2504439
263360.0000000    0.2660225
263400.0000000    0.2602067
263440.0000000    0.2281268
263480.0000000    0.2591195
263520.0000000    0.2319436
263560.0000000    0.2418591
263600.0000000    0.2340949
263640.0000000    0.2504084
263680.0000000    0.2291641
263720.0000000    0.2230087
263760.0000000    0.2273883
263800.0000000    0.2311335
263840.0000000    0.2163929
263880.0000000    0.2115193
263920.0000000    0.2291032
263960.0000000    0.2055494
264000.0000000    0.2087190
264040.0000000    0.2243884
264080.0000000    0.2225660
264120.0000000    0.2185698
264160.0000000    0.2311112
264200.0000000    0.2209443
264240.0000000    0.2355482
264280.0000000    0.2298569
264320.0000000    0.2202700
264360.0000000    0.2202208
264400.0000000    0.2253419
264440.0000000    0.2281894
264480.0000000    0.2201052
264520.0000000    0.2222221
264560.0000000    0.2052759
264600.0000000    0.2184072
264640.0000000    0.1969802
264680.0000000    0.2009062
264720.0000000    0.1961394
264760.0000000    0.2160918
264800.0000000    0.2106627
264840.0000000    0.2179121
264880.0000000    0.2182371
264920.0000000    0.1900906
264960.0000000    0.2125529
265000.0000000    0.2088435
265040.0000000    0.2082158
265080.0000000    0.2053484
265120.0000000    0.2144157
265160.0000000    0.2019811
265200.0000000    0.2101620
265240.0000000    0.2235336
265280.0000000    0.2067879
265320.0000000    0.2225804
265360.0000000    0.2211023
265400.0000000    0.2502123
265440.0000000    0.2430881
265480.0000000    0.2164254
265520.0000000    0.2263346
265560.0000000    0.2370933
265600.0000000    0.2479379
265640.0000000    0.2173766
265680.0000000    0.2370597
265720.0000000    0.2288150
265760.0000000    0.2491503
265800.0000000    0.2351965
265840.0000000    0.2304309
265880.0000000    0.2230722
265920.0000000    0.2280581
265960.0000000    0.2108507
266000.0000000    0.2069176
266040.0000000    0.2243089
266080.0000000    0.2102202
266120.0000000    0.2137703
266160.0000000    0.2295957
266200.0000000    0.1988503
266240.0000000    0.2067899
266280.0000000    0.2303254
266320.0000000    0.2295004
266360.0000000    0.2200088
266400.0000000    0.2070801
266440.0000000    0.2370705
266480.0000000    0.2267714
266520.0000000    0.2118385
266560.0000000    0.2155613
266600.0000000    0.2327932
266640.0000000    0.2162116
266680.0000000    0.2222046
266720.0000000    0.2326390
266760.0000000    0.2233824
266800.0000000    0.2208356
266840.0000000    0.2380198
266880.0000000    0.2213368
266920.0000000    0.2193446
266960.0000000    0.2185239
267000.0000000    0.2234215
267040.0000000    0.2267197
267080.0000000    0.2260806
267120.0000000    0.2366828
267160.0000000    0.2128750
267200.0000000    0.2021330
267240.0000000    0.2223006
267280.0000000    0.2224930
267320.0000000    0.2056204
267360.0000000    0.2207655
267400.0000000    0.2140777
267440.0000000    0.2232366
267480.0000000    0.2145478
267520.0000000    0.2209203
267560.0000000    0.2081581
267600.0000000    0.2015218
267640.0000000    0.2217804
267680.0000000    0.2152707
267720.0000000    0.1806695
267760.0000000    0.2093072
267800.0000000    0.2100322
267840.0000000    0.2090517
267880.0000000    0.2298105
267920.0000000    0.2365683
267960.0000000    0.2453518
268000.0000000    0.2355173
268040.0000000    0.2386755
268080.0000000    0.2284583
268120.0000000    0.2264508
268160.0000000    0.2254666
268200.0000000    0.1990053
268240.0000000    0.2219799
268280.0000000    0.2171073
268320.0000000    0.2157423
268360.0000000    0.2381748
268400.0000000    0.2483547
268440.0000000    0.2257613
268480.0000000    0.2206196
268520.0000000    0.2465252
268560.0000000    0.2349880
268600.0000000    0.2394316
268640.0000000    0.2523857
268680.0000000    0.2634882
268720.0000000    0.2300387
268760.0000000    0.2405806
268800.0000000    0.2154315
268840.0000000    0.2389384
268880.0000000    0.2360916
268920.0000000    0.2245392
268960.0000000    0.2130242
269000.0000000    0.2234397
269040.0000000    0.2074117
269080.0000000    0.2279854
269120.0000000    0.2289690
269160.0000000    0.2401325
269200.0000000    0.2486143
269240.0000000    0.2442369
269280.0000000    0.2247609
269320.0000000    0.2186272
269360.0000000    0.2307364
269400.0000000    0.2364879
269440.0000000    0.2142642
269480.0000000    0.1954227
269520.0000000    0.2278369
269560.0000000    0.2293573
269600.0000000    0.2285116
269640.0000000    0.2219712
269680.0000000    0.2148426
269720.0000000    0.2045234
269760.0000000    0.2204612
269800.0000000    0.2320185
269840.0000000    0.2245558
269880.0000000    0.2208473
269920.0000000    0.2513165
269960.0000000    0.2658566
270000.0000000    0.2489490
270040.0000000    0.2500317
270080.0000000    0.2521800
270120.0000000    0.2646604
270160.0000000    0.2325279
270200.0000000    0.2365985
270240.0000000    0.2135975
270280.0000000    0.2211724
270320.0000000    0.2395094
270360.0000000    0.2287025
270400.0000000    0.2372083
270440.0000000    0.2260452
270480.0000000    0.2156332
270520.0000000    0.2339020
270560.0000000    0.2223749
270600.0000000    0.2116794
270640.0000000    0.2167901
270680.0000000    0.2226087
270720.0000000    0.2315233
270760.0000000    0.2146791
270800.0000000    0.2266082
270840.0000000    0.2256369
270880.0000000    0.2213173
270920.0000000    0.2427249
270960.0000000    0.2366524
271000.0000000    0.2001547
271040.0000000    0.2120061
271080.0000000    0.2189089
271120.0000000    0.2120283
271160.0000000    0.2361226
271200.0000000    0.2328103
271240.0000000    0.2454269
271280.0000000    0.2502092
271320.0000000    0.2310880
271360.0000000    0.2272839
271400.0000000    0.2251550
271440.0000000    0.2393799
271480.0000000    0.2404187
271520.0000000    0.2255623
271560.0000000    0.2335766
271600.0000000    0.2200949
271640.0000000    0.2443824
271680.0000000    0.2472976
271720.0000000    0.2382593
271760.0000000    0.2522700
271800.0000000    0.2227612
271840.0000000    0.2294977
271880.0000000    0.2208428
271920.0000000    0.2233643
271960.0000000    0.2199953
272000.0000000    0.2231871
272040.0000000    0.2338026
272080.0000000    0.2238293
272120.0000000    0.2156220
272160.0000000    0.2382340
272200.0000000    0.2205225
272240.0000000    0.2337129
272280.0000000    0.2553854
272320.0000000    0.2382478
272360.0000000    0.2355272
272400.0000000    0.2196693
272440.0000000    0.2346309
272480.0000000    0.2201701
272520.0000000    0.2340499
272560.0000000    0.2487520
272600.0000000    0.2310004
272640.0000000    0.2335154
272680.0000000    0.2272738
272720.0000000    0.2356363
272760.0000000    0.2262825
272800.0000000    0.2133034
272840.0000000    0.2071529
272880.0000000    0.2253164
272920.0000000    0.2244744
272960.0000000    0.2290635
273000.0000000    0.2116628
273040.0000000    0.2223060
273080.0000000    0.2334533
273120.0000000    0.2320153
273160.0000000    0.2249448
273200.0000000    0.2211198
273240.0000000    0.2207332
273280.0000000    0.2387685
273320.0000000    0.2197542
273360.0000000    0.2118414
273400.0000000    0.1989547
273440.0000000    0.2069620
273480.0000000    0.2272262
273520.0000000    0.2054009
273560.0000000    0.2076635
273600.0000000    0.2124280
273640.0000000    0.2098576
273680.0000000    0.2275508
273720.0000000    0.2218637
273760.0000000    0.2256253
273800.0000000    0.2222517
273840.0000000    0.2174437
273880.0000000    0.2330637
273920.0000000    0.2169452
273960.0000000    0.2325621
274000.0000000    0.2347703
274040.0000000    0.2168585
274080.0000000    0.2499436
274120.0000000    0.2212955
274160.0000000    0.2342429
274200.0000000    0.2202837
274240.0000000    0.2272473
274280.0000000    0.2132457
274320.0000000    0.2104089
274360.0000000    0.2143924
274400.0000000    0.2020330
274440.0000000    0.2199300
274480.0000000    0.2127652
274520.0000000    0.2160553
274560.0000000    0.2112243
274600.0000000    0.2219241
274640.0000000    0.2210292
274680.0000000    0.2163314
274720.0000000    0.2179337
274760.0000000    0.2283005
274800.0000000    0.2430829
274840.0000000    0.2224111
274880.0000000    0.2293968
274920.0000000    0.2250701
274960.0000000    0.2095881
275000.0000000    0.2324656
275040.0000000    0.2169220
275080.0000000    0.2183996
275120.0000000    0.2314245
275160.0000000    0.2438556
275200.0000000    0.2154152
275240.0000000    0.2123422
275280.0000000    0.2097214
275320.0000000    0.2197487
275360.0000000    0.2378168
275400.0000000    0.2253865
275440.0000000    0.2357381
275480.0000000    0.2211723
275520.0000000    0.2400794
275560.0000000    0.2229349
275600.0000000    0.2304683
275640.0000000    0.2329426
275680.0000000    0.2125608
275720.0000000    0.2188532
275760.0000000    0.1922335
275800.0000000    0.2095898
275840.0000000    0.2133466
275880.0000000    0.2172821
275920.0000000    0.2187154
275960.0000000    0.2198179
276000.0000000    0.2076222
276040.0000000    0.2146835
276080.0000000    0.2296721
276120.0000000    0.2112080
276160.0000000    0.2136475
276200.0000000    0.2410965
276240.0000000    0.2350511
276280.0000000    0.2296636
276320.0000000    0.2301363
276360.0000000    0.2099812
276400.0000000    0.2029101
276440.0000000    0.2009308
276480.0000000    0.2207818
276520.0000000    0.2216866
276560.0000000    0.2162696
276600.0000000    0.2073942
276640.0000000    0.2258656
276680.0000000    0.2016501
276720.0000000    0.2127018
276760.0000000    0.2016663
276800.0000000    0.2100195
276840.0000000    0.2014003
276880.0000000    0.2014698
276920.0000000    0.2197643
276960.0000000    0.2182113
277000.0000000    0.2295991
277040.0000000    0.2137119
277080.0000000    0.2149640
277120.0000000    0.2109732
277160.0000000    0.1984452
277200.0000000    0.2262083
277240.0000000    0.2265075
277280.0000000    0.2159887
277320.0000000    0.2247234
277360.0000000    0.2067704
277400.0000000    0.2180797
277440.0000000    0.2156417
277480.0000000    0.2265037
277520.0000000    0.2379856
277560.0000000    0.2269951
277600.0000000    0.2206492
277640.0000000    0.2153878
277680.0000000    0.2412851
277720.0000000    0.2183473
277760.0000000    0.2045078
277800.0000000    0.2221989
277840.0000000    0.2120983
277880.0000000    0.2214440
277920.0000000    0.2086197
277960.0000000    0.2208039
278000.0000000    0.1937363
278040.0000000    0.1899332
278080.0000000    0.2082932
278120.0000000    0.2198464
278160.0000000    0.2269086
278200.0000000    0.2147696
278240.0000000    0.1995509
278280.0000000    0.2054765
278320.0000000    0.1911225
278360.0000000    0.2174005
278400.0000000    0.1904647
278440.0000000    0.2120063
278480.0000000    0.2062601
278520.0000000    0.2220173
278560.0000000    0.1928516
278600.0000000    0.2045262
278640.0000000    0.2011061
278680.0000000    0.2082538
278720.0000000    0.2015669
278760.0000000    0.1924871
278800.0000000    0.1994753
278840.0000000    0.1903932
278880.0000000    0.1967873
278920.0000000    0.2055458
278960.0000000    0.2054962
279000.0000000    0.1896631
279040.0000000    0.1969907
279080.0000000    0.1943915
279120.0000000    0.1909841
279160.0000000    0.2001994
279200.0000000    0.1987274
279240.0000000    0.2032356
279280.0000000    0.2163961
279320.0000000    0.2205348
279360.0000000    0.1993410
279400.0000000    0.1776363
279440.0000000    0.1756744
279480.0000000    0.1776827
279520.0000000    0.1936364
279560.0000000    0.1704624
279600.0000000    0.1818267
279640.0000000    0.1857922
279680.0000000    0.1889443
279720.0000000    0.1805784
279760.0000000    0.1849612
279800.0000000    0.1872529
279840.0000000    0.1795980
279880.0000000    0.1910855
279920.0000000    0.2096497
279960.0000000    0.1979418
280000.0000000    0.1956694
280040.0000000    0.1962977
280080.0000000    0.1885331
280120.0000000    0.1933842
280160.0000000    0.2084442
280200.0000000    0.2024401
280240.0000000    0.1969345
280280.0000000    0.1936097
280320.0000000    0.2139790
280360.0000000    0.1987234
280400.0000000    0.1941588
280440.0000000    0.1715315
280480.0000000    0.1792936
280520.0000000    0.1788731
280560.0000000    0.1956010
280600.0000000    0.2024650
280640.0000000    0.2199492
280680.0000000    0.2182888
280720.0000000    0.2137375
280760.0000000    0.2073572
280800.0000000    0.2179437
280840.0000000    0.2201436
280880.0000000    0.2112455
280920.0000000    0.2198396
280960.0000000    0.2300571
281000.0000000    0.2066032
281040.0000000    0.2330564
281080.0000000    0.2116651
281120.0000000    0.2330360
281160.0000000    0.2304518
281200.0000000    0.2285704
281240.0000000    0.2267545
281280.0000000    0.2028738
281320.0000000    0.1968388
281360.0000000    0.2099879
281400.0000000    0.2074852
281440.0000000    0.2175636
281480.0000000    0.2144713
281520.0000000    0.2223555
281560.0000000    0.2046500
281600.0000000    0.2242333
281640.0000000    0.2166518
281680.0000000    0.2217167
281720.0000000    0.2166970
281760.0000000    0.2337996
281800.0000000    0.2245976
281840.0000000    0.2155655
281880.0000000    0.2184504
281920.0000000    0.2061117
281960.0000000    0.2186763
282000.0000000    0.2218272
282040.0000000    0.2228698
282080.0000000    0.2162679
282120.0000000    0.2201784
282160.0000000    0.2050005
282200.0000000    0.2417996
282240.0000000    0.2215092
282280.0000000    0.2183770
282320.0000000    0.2294113
282360.0000000    0.2171198
282400.0000000    0.2339940
282440.0000000    0.2134631
282480.0000000    0.2196842
282520.0000000    0.2374615
282560.0000000    0.2473366
282600.0000000    0.2246379
282640.0000000    0.2200265
282680.0000000    0.2439963
282720.0000000    0.2174157
282760.0000000    0.2314623
282800.0000000    0.2303655
282840.0000000    0.2167054
282880.0000000    0.2290877
282920.0000000    0.2379908
282960.0000000    0.2228295
283000.0000000    0.2138013
283040.0000000    0.2156727
283080.0000000    0.2069173
283120.0000000    0.2207444
283160.0000000    0.2102347
283200.0000000    0.2351190
283240.0000000    0.2202559
283280.0000000    0.2221694
283320.0000000    0.2279017
283360.0000000    0.2278649
283400.0000000    0.2233050
283440.0000000    0.2292517
283480.0000000    0.2290052
283520.0000000    0.2371612
283560.0000000    0.2302339
283600.0000000    0.2258286
283640.0000000    0.2282296
283680.0000000    0.2120756
283720.0000000    0.2233704
283760.0000000    0.2186035
283800.0000000    0.2204133
283840.0000000    0.2292175
283880.0000000    0.2097927
283920.0000000    0.2224987
283960.0000000    0.2124024
284000.0000000    0.2199830
284040.0000000    0.2033947
284080.0000000    0.2164220
284120.0000000    0.2110100
284160.0000000    0.1931438
284200.0000000    0.2260927
284240.0000000    0.2213655
284280.0000000    0.2289825
284320.0000000    0.2269201
284360.0000000    0.2094731
284400.0000000    0.2257960
284440.0000000    0.2022644
284480.0000000    0.2056155
284520.0000000    0.1871353
284560.0000000    0.2064660
284600.0000000    0.1961482
284640.0000000    0.2101614
284680.0000000    0.2183187
284720.0000000    0.2160752
284760.0000000    0.2167303
284800.0000000    0.2249823
284840.0000000    0.2174539
284880.0000000    0.2190343
284920.0000000    0.1805561
284960.0000000    0.2165330
285000.0000000    0.2257085
285040.0000000    0.2299804
285080.0000000    0.2269597
285120.0000000    0.2247019
285160.0000000    0.2197421
285200.0000000    0.2378659
285240.0000000    0.2273022
285280.0000000    0.2195917
285320.0000000    0.2098544
285360.0000000    0.2002961
285400.0000000    0.2212566
285440.0000000    0.2112569
285480.0000000    0.2090510
285520.0000000    0.2308522
285560.0000000    0.2138576
285600.0000000    0.2350696
285640.0000000    0.2407186
285680.0000000    0.2203951
285720.0000000    0.2155954
285760.0000000    0.2339614
285800.0000000    0.2231913
285840.0000000    0.2246602
285880.0000000    0.2133411
285920.0000000    0.2209585
285960.0000000    0.2215616
286000.0000000    0.2122991
286040.0000000    0.2215741
286080.0000000    0.2131620
286120.0000000    0.2039446
286160.0000000    0.2190198
286200.0000000    0.2325354
286240.0000000    0.2141730
286280.0000000    0.2261762
286320.0000000    0.2364632
286360.0000000    0.2249623
286400.0000000    0.2280745
286440.0000000    0.2176149
286480.0000000    0.2255626
286520.0000000    0.2164275
286560.0000000    0.2361718
286600.0000000    0.2318168
286640.0000000    0.2150091
286680.0000000    0.2080849
286720.0000000    0.2182049
286760.0000000    0.1882017
286800.0000000    0.2142681
286840.0000000    0.2158197
286880.0000000    0.2086219
286920.0000000    0.2262830
286960.0000000    0.2134807
287000.0000000    0.2149565
287040.0000000    0.1868543
287080.0000000    0.2142903
287120.0000000    0.2119683
287160.0000000    0.2157019
287200.0000000    0.2116598
287240.0000000    0.2225460
287280.0000000    0.2124365
287320.0000000    0.2155904
287360.0000000    0.2189323
287400.0000000    0.2211218
287440.0000000    0.2201911
287480.0000000    0.2008967
287520.0000000    0.2025426
287560.0000000    0.2301585
287600.0000000    0.2279810
287640.0000000    0.2257890
287680.0000000    0.2258407
287720.0000000    0.2302951
287760.0000000    0.2262649
287800.0000000    0.2360300
287840.0000000    0.2173968
287880.0000000    0.2193173
287920.0000000    0.2224113
287960.0000000    0.2255723
288000.0000000    0.2280651
288040.0000000    0.2188483
288080.0000000    0.2309876
288120.0000000    0.2185207
288160.0000000    0.2090774
288200.0000000    0.2048155
288240.0000000    0.1983086
288280.0000000    0.1957169
288320.0000000    0.1956636
288360.0000000    0.2167324
288400.0000000    0.2069162
288440.0000000    0.2163381
288480.0000000    0.2207028
288520.0000000    0.2191838
288560.0000000    0.2245381
288600.0000000    0.2137399
288640.0000000    0.1936253
288680.0000000    0.2079113
288720.0000000    0.1915859
288760.0000000    0.1950220
288800.0000000    0.2152431
288840.0000000    0.2151028
288880.0000000    0.2121522
288920.0000000    0.2046577
288960.0000000    0.1992688
289000.0000000    0.2022774
289040.0000000    0.1928417
289080.0000000    0.2128234
289120.0000000    0.2064053
289160.0000000    0.2265217
289200.0000000    0.2164780
289240.0000000    0.2246410
289280.0000000    0.2181710
289320.0000000    0.2181551
289360.0000000    0.2155286
289400.0000000    0.2256192
289440.0000000    0.2190664
289480.0000000    0.2131626
289520.0000000    0.2126263
289560.0000000    0.2091633
289600.0000000    0.2114660
289640.0000000    0.1968192
289680.0000000    0.2139502
289720.0000000    0.2071891
289760.0000000    0.2051493
289800.0000000    0.2068582
289840.0000000    0.2103306
289880.0000000    0.2154853
289920.0000000    0.2079528
289960.0000000    0.2175581
290000.0000000    0.2344228
290040.0000000    0.2259486
290080.0000000    0.2294845
290120.0000000    0.2101622
290160.0000000    0.2137182
290200.0000000    0.2050899
290240.0000000    0.2052897
290280.0000000    0.2170343
290320.0000000    0.2286842
290360.0000000    0.2092530
290400.0000000    0.2099510
290440.0000000    0.2333711
290480.0000000    0.2087273
290520.0000000    0.2197932
290560.0000000    0.2115297
290600.0000000    0.2428989
290640.0000000    0.2352707
290680.0000000    0.2235319
290720.0000000    0.2465004
290760.0000000    0.2357743
290800.0000000    0.1959842
290840.0000000    0.2135503
290880.0000000    0.2253122
290920.0000000    0.2117748
290960.0000000    0.2130201
291000.0000000    0.2330766
291040.0000000    0.2074396
291080.0000000    0.2015337
291120.0000000    0.2000930
291160.0000000    0.2201667
291200.0000000    0.2144992
291240.0000000    0.2044796
291280.0000000    0.2003735
291320.0000000    0.1958208
291360.0000000    0.1954507
291400.0000000    0.2023267
291440.0000000    0.2001852
291480.0000000    0.1930563
291520.0000000    0.1971704
291560.0000000    0.2089408
291600.0000000    0.1981168
291640.0000000    0.1997312
291680.0000000    0.2141323
291720.0000000    0.2098973
291760.0000000    0.2087513
291800.0000000    0.2129175
291840.0000000    0.1923209
291880.0000000    0.2048997
291920.0000000    0.2353777
291960.0000000    0.2131329
292000.0000000    0.2102249
292040.0000000    0.2175039
292080.0000000    0.2002902
292120.0000000    0.2068407
292160.0000000    0.2043217
292200.0000000    0.2066590
292240.0000000    0.2170960
292280.0000000    0.2058678
292320.0000000    0.2068163
292360.0000000    0.2202938
292400.0000000    0.2128043
292440.0000000    0.2241618
292480.0000000    0.2259334
292520.0000000    0.2165648
292560.0000000    0.2064636
292600.0000000    0.2089709
292640.0000000    0.2034285
292680.0000000    0.2195300
292720.0000000    0.2089286
292760.0000000    0.2301839
292800.0000000    0.2224946
292840.0000000    0.2266433
292880.0000000    0.2328880
292920.0000000    0.2161548
292960.0000000    0.2315749
293000.0000000    0.2087844
293040.0000000    0.2120734
293080.0000000    0.2299612
293120.0000000    0.2155645
293160.0000000    0.2280209
293200.0000000    0.2095831
293240.0000000    0.2025635
293280.0000000    0.2102179
293320.0000000    0.1856730
293360.0000000    0.2080043
293400.0000000    0.2020709
293440.0000000    0.1959567
293480.0000000    0.1927229
293520.0000000    0.2101722
293560.0000000    0.2100809
293600.0000000    0.2225500
293640.0000000    0.2000715
293680.0000000    0.1997308
293720.0000000    0.2040709
293760.0000000    0.2021137
293800.0000000    0.2369838
293840.0000000    0.1997732
293880.0000000    0.1928795
293920.0000000    0.2258530
293960.0000000    0.2101293
294000.0000000    0.2107949
294040.0000000    0.2172596
294080.0000000    0.2055301
294120.0000000    0.1987375
294160.0000000    0.2114434
294200.0000000    0.2137877
294240.0000000    0.2061061
294280.0000000    0.2254354
294320.0000000    0.2030285
294360.0000000    0.2103877
294400.0000000    0.1960173
294440.0000000    0.2071902
294480.0000000    0.2030885
294520.0000000    0.2090870
294560.0000000    0.1952173
294600.0000000    0.1925830
294640.0000000    0.2206319
294680.0000000    0.2038029
294720.0000000    0.2150329
294760.0000000    0.2199971
294800.0000000    0.1982845
294840.0000000    0.2191190
294880.0000000    0.2152218
294920.0000000    0.2241973
294960.0000000    0.2209063
295000.0000000    0.2286685
295040.0000000    0.2124567
295080.0000000    0.2050899
295120.0000000    0.2153692
295160.0000000    0.2151383
295200.0000000    0.2036328
295240.0000000    0.1962262
295280.0000000    0.1975598
295320.0000000    0.2001550
295360.0000000    0.1929554
295400.0000000    0.1878395
295440.0000000    0.1880500
295480.0000000    0.1941428
295520.0000000    0.1881403
295560.0000000    0.1962765
295600.0000000    0.2011896
295640.0000000    0.1844117
295680.0000000    0.1875750
295720.0000000    0.2013628
295760.0000000    0.1972490
295800.0000000    0.1972044
295840.0000000    0.1973162
295880.0000000    0.1949998
295920.0000000    0.2034912
295960.0000000    0.2194303
296000.0000000    0.2210466
296040.0000000    0.2001521
296080.0000000    0.1885401
296120.0000000    0.1993069
296160.0000000    0.1888524
296200.0000000    0.2096056
296240.0000000    0.1989643
296280.0000000    0.2110354
296320.0000000    0.2074083
296360.0000000    0.1940991
296400.0000000    0.2078652
296440.0000000    0.2060961
296480.0000000    0.1843006
296520.0000000    0.1867889
296560.0000000    0.1828038
296600.0000000    0.2094042
296640.0000000    0.1933059
296680.0000000    0.1679871
296720.0000000    0.1823587
296760.0000000    0.1862117
296800.0000000    0.1902085
296840.0000000    0.1909133
296880.0000000    0.1966010
296920.0000000    0.1928526
296960.0000000    0.1875720
297000.0000000    0.1858884
297040.0000000    0.1863193
297080.0000000    0.1852207
297120.0000000    0.1936652
297160.0000000    0.1839367
297200.0000000    0.1708992
297240.0000000    0.1900488
297280.0000000    0.1817344
297320.0000000    0.1905840
297360.0000000    0.1893240
297400.0000000    0.1794717
297440.0000000    0.1849748
297480.0000000    0.1836742
297520.0000000    0.1754352
297560.0000000    0.1692250
297600.0000000    0.1719081
297640.0000000    0.1851338
297680.0000000    0.2116425
297720.0000000    0.1957775
297760.0000000    0.1894395
297800.0000000    0.1992723
297840.0000000    0.2039866
297880.0000000    0.1881875
297920.0000000    0.1822619
297960.0000000    0.1794308
298000.0000000    0.1961692
298040.0000000    0.1965265
298080.0000000    0.1955610
298120.0000000    0.2094609
298160.0000000    0.1951707
298200.0000000    0.1864776
298240.0000000    0.1901665
298280.0000000    0.1907912
298320.0000000    0.2125129
298360.0000000    0.1833136
298400.0000000    0.1900761
298440.0000000    0.2100666
298480.0000000    0.1853555
298520.0000000    0.1932786
298560.0000000    0.2073836
298600.0000000    0.2010277
298640.0000000    0.1964453
298680.0000000    0.1888414
298720.0000000    0.2280616
298760.0000000    0.1867593
298800.0000000    0.2030168
298840.0000000    0.1880984
298880.0000000    0.2019708
298920.0000000    0.1929165
298960.0000000    0.2059898
299000.0000000    0.2032107
299040.0000000    0.2027866
299080.0000000    0.1856437
299120.0000000    0.1912487
299160.0000000    0.1977525
299200.0000000    0.1945353
299240.0000000    0.2022690
299280.0000000    0.2175323
299320.0000000    0.1949098
299360.0000000    0.1774686
299400.0000000    0.1925858
299440.0000000    0.1912888
299480.0000000    0.1922270
299520.0000000    0.2077343
299560.0000000    0.1969612
299600.0000000    0.2011920
299640.0000000    0.2093899
299680.0000000    0.1980496
299720.0000000    0.2113016
299760.0000000    0.2149034
299800.0000000    0.1976590
299840.0000000    0.1878862
299880.0000000    0.1973645
299920.0000000    0.1949714
299960.0000000    0.1990863
300000.0000000    0.2098350
300040.0000000    0.1819573
300080.0000000    0.2154487
300120.0000000    0.1958322
300160.0000000    0.2062722
300200.0000000    0.1914518
300240.0000000    0.2010689
300280.0000000    0.2012913
300320.0000000    0.1819616
300360.0000000    0.1965753
300400.0000000    0.1889437
300440.0000000    0.2005767
300480.0000000    0.2201702
300520.0000000    0.2081338
300560.0000000    0.2220384
300600.0000000    0.1943079
300640.0000000    0.1846560
300680.0000000    0.1954322
300720.0000000    0.2120431
300760.0000000    0.2142640
300800.0000000    0.2064652
300840.0000000    0.1806473
300880.0000000    0.2010097
300920.0000000    0.1988510
300960.0000000    0.1882806
301000.0000000    0.1839558
301040.0000000    0.1883300
301080.0000000    0.1980054
301120.0000000    0.2247936
301160.0000000    0.2069888
301200.0000000    0.2155663
301240.0000000    0.2177687
301280.0000000    0.2163201
301320.0000000    0.2106253
301360.0000000    0.2018089
301400.0000000    0.1960506
301440.0000000    0.2052419
301480.0000000    0.1987818
301520.0000000    0.2070977
301560.0000000    0.2023324
301600.0000000    0.2141388
301640.0000000    0.2055096
301680.0000000    0.1916644
301720.0000000    0.1853421
301760.0000000    0.1928001
301800.0000000    0.1888531
301840.0000000    0.2031101
301880.0000000    0.1903103
301920.0000000    0.1812196
301960.0000000    0.1899161
302000.0000000    0.1914536
302040.0000000    0.1837477
302080.0000000    0.1996710
302120.0000000    0.1871806
302160.0000000    0.2056641
302200.0000000    0.1935497
302240.0000000    0.1840256
302280.0000000    0.1927905
302320.0000000    0.1798645
302360.0000000    0.1972802
302400.0000000    0.1947969
302440.0000000    0.2134858
302480.0000000    0.1943055
302520.0000000    0.2009417
302560.0000000    0.1886550
302600.0000000    0.2152001
302640.0000000    0.2184396
302680.0000000    0.2152623
302720.0000000    0.2129013
302760.0000000    0.2164464
302800.0000000    0.2045426
302840.0000000    0.2110120
302880.0000000    0.2030056
302920.0000000    0.2074441
302960.0000000    0.2075460
303000.0000000    0.1934745
303040.0000000    0.2023188
303080.0000000    0.2150324
303120.0000000    0.2146918
303160.0000000    0.1986417
303200.0000000    0.1996588
303240.0000000    0.2012811
303280.0000000    0.1887245
303320.0000000    0.2044771
303360.0000000    0.2168360
303400.0000000    0.2207713
303440.0000000    0.2305365
303480.0000000    0.2148310
303520.0000000    0.2020703
303560.0000000    0.2145316
303600.0000000    0.1928091
303640.0000000    0.1968170
303680.0000000    0.2028120
303720.0000000    0.2250913
303760.0000000    0.2232877
303800.0000000    0.2138205
303840.0000000    0.2177743
303880.0000000    0.2215767
303920.0000000    0.2222362
303960.0000000    0.2018616
304000.0000000    0.2127730
304040.0000000    0.2098760
304080.0000000    0.2112149
304120.0000000    0.2157108
304160.0000000    0.2103939
304200.0000000    0.2208574
304240.0000000    0.2099169
304280.0000000    0.1980358
304320.0000000    0.2039287
304360.0000000    0.2054704
304400.0000000    0.2002660
304440.0000000    0.1932268
304480.0000000    0.2073443
304520.0000000    0.2181294
304560.0000000    0.2039586
304600.0000000    0.1940586
304640.0000000    0.2083855
304680.0000000    0.2183607
304720.0000000    0.2339566
304760.0000000    0.2268458
304800.0000000    0.2250794
304840.0000000    0.2134452
304880.0000000    0.2345584
304920.0000000    0.2137014
304960.0000000    0.2121884
305000.0000000    0.2282321
305040.0000000    0.2186119
305080.0000000    0.2324030
305120.0000000    0.2273230
305160.0000000    0.2003875
305200.0000000    0.2300977
305240.0000000    0.2148236
305280.0000000    0.2334361
305320.0000000    0.2304535
305360.0000000    0.2265633
305400.0000000    0.2320294
305440.0000000    0.2214911
305480.0000000    0.2272033
305520.0000000    0.2224813
305560.0000000    0.2202629
305600.0000000    0.2337403
305640.0000000    0.2236203
305680.0000000    0.2131159
305720.0000000    0.2089504
305760.0000000    0.2099049
305800.0000000    0.2111328
305840.0000000    0.2117141
305880.0000000    0.1911528
305920.0000000    0.2096593
305960.0000000    0.2279896
306000.0000000    0.2033577
306040.0000000    0.2276747
306080.0000000    0.2216662
306120.0000000    0.2014531
306160.0000000    0.1983571
306200.0000000    0.1989918
306240.0000000    0.1924777
306280.0000000    0.2041705
306320.0000000    0.1840733
306360.0000000    0.2008061
306400.0000000    0.2070743
306440.0000000    0.1981248
306480.0000000    0.2014409
306520.0000000    0.2062032
306560.0000000    0.2188540
306600.0000000    0.1942918
306640.0000000    0.2018819
306680.0000000    0.1854687
306720.0000000    0.2013032
306760.0000000    0.2083107
306800.0000000    0.2197880
306840.0000000    0.2004482
306880.0000000    0.1936762
306920.0000000    0.2045823
306960.0000000    0.2141436
307000.0000000    0.2136385
307040.0000000    0.2073880
307080.0000000    0.2134212
307120.0000000    0.2037852
307160.0000000    0.1956154
307200.0000000    0.2166824
307240.0000000    0.2062729
307280.0000000    0.2249693
307320.0000000    0.2104959
307360.0000000    0.2097873
307400.0000000    0.2070460
307440.0000000    0.2207786
307480.0000000    0.2203966
307520.0000000    0.2245752
307560.0000000    0.2122108
307600.0000000    0.2075184
307640.0000000    0.2346683
307680.0000000    0.2183059
307720.0000000    0.2160019
307760.0000000    0.2226575
307800.0000000    0.2001207
307840.0000000    0.2218119
307880.0000000    0.1991473
307920.0000000    0.1993688
307960.0000000    0.2047577
308000.0000000    0.2127290
308040.0000000    0.2102036
308080.0000000    0.2194180
308120.0000000    0.2191463
308160.0000000    0.2353772
308200.0000000    0.2137337
308240.0000000    0.2209272
308280.0000000    0.2009632
308320.0000000    0.2157050
308360.0000000    0.2219532
308400.0000000    0.2181737
308440.0000000    0.2202607
308480.0000000    0.2120562
308520.0000000    0.2132402
308560.0000000    0.2170215
308600.0000000    0.2085174
308640.0000000    0.2076470
308680.0000000    0.2115366
308720.0000000    0.2139359
308760.0000000    0.2160692
308800.0000000    0.2034580
308840.0000000    0.2040207
308880.0000000    0.2170345
308920.0000000    0.2228311
308960.0000000    0.2031948
309000.0000000    0.1905122
309040.0000000    0.1996336
309080.0000000    0.2329411
309120.0000000    0.2097598
309160.0000000    0.2020845
309200.0000000    0.1962194
309240.0000000    0.1945858
309280.0000000    0.2162619
309320.0000000    0.2117554
309360.0000000    0.2191029
309400.0000000    0.2084383
309440.0000000    0.2233327
309480.0000000    0.1996237
309520.0000000    0.2103479
309560.0000000    0.2005787
309600.0000000    0.1865119
309640.0000000    0.1981523
309680.0000000    0.2071478
309720.0000000    0.1953824
309760.0000000    0.2031577
309800.0000000    0.1979761
309840.0000000    0.2128304
309880.0000000    0.2102935
309920.0000000    0.2194474
309960.0000000    0.2080520
310000.0000000    0.2029705
310040.0000000    0.2002619
310080.0000000    0.2079227
310120.0000000    0.2059751
310160.0000000    0.2069155
310200.0000000    0.2038861
310240.0000000    0.2081836
310280.0000000    0.2040204
310320.0000000    0.1829339
310360.0000000    0.1900706
310400.0000000    0.2073978
310440.0000000    0.2053378
310480.0000000    0.2044821
310520.0000000    0.1985194
310560.0000000    0.1874097
310600.0000000    0.1959274
310640.0000000    0.2030092
310680.0000000    0.2046047
310720.0000000    0.2241253
310760.0000000    0.2086636
310800.0000000    0.2020366
310840.0000000    0.1897139
310880.0000000    0.2145725
310920.0000000    0.1931868
310960.0000000    0.1931086
311000.0000000    0.2014102
311040.0000000    0.1820920
311080.0000000    0.1917957
311120.0000000    0.2066220
311160.0000000    0.2233166
311200.0000000    0.2263323
311240.0000000    0.1933262
311280.0000000    0.2177934
311320.0000000    0.2154606
311360.0000000    0.1994473
311400.0000000    0.1950297
311440.0000000    0.2280552
311480.0000000    0.2089460
311520.0000000    0.1987802
311560.0000000    0.2045037
311600.0000000    0.2114906
311640.0000000    0.1907301
311680.0000000    0.1909957
311720.0000000    0.1962746
311760.0000000    0.1926317
311800.0000000    0.2011691
311840.0000000    0.2078661
311880.0000000    0.2029728
311920.0000000    0.2066512
311960.0000000    0.1981773
312000.0000000    0.2057620
312040.0000000    0.2096200
312080.0000000    0.2100956
312120.0000000    0.2046452
312160.0000000    0.2268038
312200.0000000    0.2100771
312240.0000000    0.2052860
312280.0000000    0.1975666
312320.0000000    0.2164394
312360.0000000    0.2086483
312400.0000000    0.1987686
312440.0000000    0.1987879
312480.0000000    0.2045541
312520.0000000    0.2158826
312560.0000000    0.2135143
312600.0000000    0.2100015
312640.0000000    0.2152837
312680.0000000    0.2137167
312720.0000000    0.2178108
312760.0000000    0.2023524
312800.0000000    0.2012141
312840.0000000    0.2066945
312880.0000000    0.2307374
312920.0000000    0.2082240
312960.0000000    0.2043606
313000.0000000    0.1991405
313040.0000000    0.2056360
313080.0000000    0.2090799
313120.0000000    0.2020670
313160.0000000    0.2066083
313200.0000000    0.2001508
313240.0000000    0.2170715
313280.0000000    0.2168984
313320.0000000    0.2030699
313360.0000000    0.2109885
313400.0000000    0.1883296
313440.0000000    0.2173839
313480.0000000    0.1971180
313520.0000000    0.2046520
313560.0000000    0.2069913
313600.0000000    0.1966831
313640.0000000    0.2077782
313680.0000000    0.2093551
313720.0000000    0.1972662
313760.0000000    0.2118338
313800.0000000    0.2010294
313840.0000000    0.2118614
313880.0000000    0.2110237
313920.0000000    0.2202927
313960.0000000    0.2277486
314000.0000000    0.2182302
314040.0000000    0.2267278
314080.0000000    0.2278125
314120.0000000    0.2281010
314160.0000000    0.2360712
314200.0000000    0.2095514
314240.0000000    0.2203850
314280.0000000    0.2157047
314320.0000000    0.2163249
314360.0000000    0.2237550
314400.0000000    0.2042695
314440.0000000    0.2232562
314480.0000000    0.2095713
314520.0000000    0.2053147
314560.0000000    0.2101832
314600.0000000    0.1886875
314640.0000000    0.2146723
314680.0000000    0.2156973
314720.0000000    0.2139962
314760.0000000    0.2093865
314800.0000000    0.2108598
314840.0000000    0.2255239
314880.0000000    0.2224474
314920.0000000    0.2005292
314960.0000000    0.2049581
315000.0000000    0.2033228
315040.0000000    0.1855005
315080.0000000    0.2024919
315120.0000000    0.1997878
315160.0000000    0.1938286
315200.0000000    0.2108188
315240.0000000    0.2020183
315280.0000000    0.1995274
315320.0000000    0.2058283
315360.0000000    0.2018589
315400.0000000    0.2020370
315440.0000000    0.1960574
315480.0000000    0.2053458
315520.0000000    0.2025856
315560.0000000    0.1949399
315600.0000000    0.1996436
315640.0000000    0.2159103
315680.0000000    0.2025891
315720.0000000    0.1974548
315760.0000000    0.2035047
315800.0000000    0.2033235
315840.0000000    0.2062253
315880.0000000    0.2090959
315920.0000000    0.1930067
315960.0000000    0.1978073
316000.0000000    0.2082814
316040.0000000    0.2161626
316080.0000000    0.2144987
316120.0000000    0.2233884
316160.0000000    0.2190283
316200.0000000    0.2301332
316240.0000000    0.2314542
316280.0000000    0.2339644
316320.0000000    0.2412237
316360.0000000    0.2106917
316400.0000000    0.2287212
316440.0000000    0.2238480
316480.0000000    0.2248375
316520.0000000    0.2187348
316560.0000000    0.2080329
316600.0000000    0.1998236
316640.0000000    0.1952828
316680.0000000    0.2134438
316720.0000000    0.2086356
316760.0000000    0.2095006
316800.0000000    0.2204369
316840.0000000    0.2176618
316880.0000000    0.2099724
316920.0000000    0.2097767
316960.0000000    0.1996396
317000.0000000    0.1870474
317040.0000000    0.2017163
317080.0000000    0.2070904
317120.0000000    0.2147126
317160.0000000    0.2123678
317200.0000000    0.2024264
317240.0000000    0.2265104
317280.0000000    0.2267360
317320.0000000    0.1967381
317360.0000000    0.2158294
317400.0000000    0.2008301
317440.0000000    0.2045153
317480.0000000    0.2191587
317520.0000000    0.2044809
317560.0000000    0.2266439
317600.0000000    0.2094733
317640.0000000    0.2199712
317680.0000000    0.2155734
317720.0000000    0.2364931
317760.0000000    0.2202181
317800.0000000    0.2080235
317840.0000000    0.2059808
317880.0000000    0.1997790
317920.0000000    0.1976645
317960.0000000    0.2012637
318000.0000000    0.2026088
318040.0000000    0.2255950
318080.0000000    0.2298396
318120.0000000    0.2148222
318160.0000000    0.2254532
318200.0000000    0.1898354
318240.0000000    0.1978590
318280.0000000    0.2013570
318320.0000000    0.2127255
318360.0000000    0.2196884
318400.0000000    0.2094412
318440.0000000    0.2186459
318480.0000000    0.2205591
318520.0000000    0.2197925
318560.0000000    0.2182519
318600.0000000    0.2225307
318640.0000000    0.2300970
318680.0000000    0.2278251
318720.0000000    0.2156860
318760.0000000    0.2280643
318800.0000000    0.2247656
318840.0000000    0.2180554
318880.0000000    0.2060739
318920.0000000    0.2101387
318960.0000000    0.2089091
319000.0000000    0.2321066
319040.0000000    0.2295580
319080.0000000    0.2199367
319120.0000000    0.2256054
319160.0000000    0.2295242
319200.0000000    0.1982910
319240.0000000    0.2106225
319280.0000000    0.2215561
319320.0000000    0.2304827
319360.0000000    0.2183737
319400.0000000    0.2102142
319440.0000000    0.2085211
319480.0000000    0.2150155
319520.0000000    0.2161900
319560.0000000    0.2127682
319600.0000000    0.1985881
319640.0000000    0.2201896
319680.0000000    0.2093707
319720.0000000    0.2051443
319760.0000000    0.2241820
319800.0000000    0.2210023
319840.0000000    0.2263406
319880.0000000    0.2154353
319920.0000000    0.2080592
319960.0000000    0.2165983
320000.0000000    0.2265714
320040.0000000    0.2216735
320080.0000000    0.2067259
320120.0000000    0.2262751
320160.0000000    0.2313212
320200.0000000    0.2263886
320240.0000000    0.2219153
320280.0000000    0.2307567
320320.0000000    0.2025401
320360.0000000    0.2210937
320400.0000000    0.2201553
320440.0000000    0.2142152
320480.0000000    0.2215895
320520.0000000    0.2119731
320560.0000000    0.2068505
320600.0000000    0.2142262
320640.0000000    0.2183890
320680.0000000    0.2101575
320720.0000000    0.2047993
320760.0000000    0.2346568
320800.0000000    0.2151176
320840.0000000    0.2156214
320880.0000000    0.2208797
320920.0000000    0.2133795
320960.0000000    0.2234575
321000.0000000    0.2178270
321040.0000000    0.2209686
321080.0000000    0.2249606
321120.0000000    0.2076105
321160.0000000    0.2166622
321200.0000000    0.2157910
321240.0000000    0.2066428
321280.0000000    0.2079828
321320.0000000    0.2221021
321360.0000000    0.2004649
321400.0000000    0.2213041
321440.0000000    0.2217917
321480.0000000    0.2306008
321520.0000000    0.2337968
321560.0000000    0.2206266
321600.0000000    0.2228925
321640.0000000    0.2314239
321680.0000000    0.2328179
321720.0000000    0.2080361
321760.0000000    0.2321398
321800.0000000    0.2271085
321840.0000000    0.2198550
321880.0000000    0.2280347
321920.0000000    0.2347828
321960.0000000    0.2382602
322000.0000000    0.2189624
322040.0000000    0.2138781
322080.0000000    0.2236057
322120.0000000    0.2291962
322160.0000000    0.2248230
322200.0000000    0.2245019
322240.0000000    0.2203605
322280.0000000    0.2186518
322320.0000000    0.2147090
322360.0000000    0.2081726
322400.0000000    0.2147044
322440.0000000    0.1892126
322480.0000000    0.2165853
322520.0000000    0.2125795
322560.0000000    0.2271192
322600.0000000    0.2246123
322640.0000000    0.2233290
322680.0000000    0.2386420
322720.0000000    0.2195449
322760.0000000    0.2194344
322800.0000000    0.2202923
322840.0000000    0.2046412
322880.0000000    0.2205851
322920.0000000    0.2214333
322960.0000000    0.2132733
323000.0000000    0.2302801
323040.0000000    0.2179116
323080.0000000    0.2263237
323120.0000000    0.2316448
323160.0000000    0.2147241
323200.0000000    0.2180381
323240.0000000    0.2203494
323280.0000000    0.2069081
323320.0000000    0.2164537
323360.0000000    0.2107631
323400.0000000    0.2144946
323440.0000000    0.2142120
323480.0000000    0.2272699
323520.0000000    0.2396804
323560.0000000    0.2335462
323600.0000000    0.2129490
323640.0000000    0.2165870
323680.0000000    0.2138753
323720.0000000    0.2175902
323760.0000000    0.2240355
323800.0000000    0.2270871
323840.0000000    0.2272501
323880.0000000    0.2191175
323920.0000000    0.2125690
323960.0000000    0.2311399
324000.0000000    0.2300469
324040.0000000    0.2231568
324080.0000000    0.2110769
324120.0000000    0.2124938
324160.0000000    0.2359925
324200.0000000    0.2434833
324240.0000000    0.2274229
324280.0000000    0.2346016
324320.0000000    0.2248041
324360.0000000    0.2183523
324400.0000000    0.2119052
324440.0000000    0.2194623
324480.0000000    0.2201172
324520.0000000    0.2164829
324560.0000000    0.2250912
324600.0000000    0.2320420
324640.0000000    0.2057389
324680.0000000    0.2181048
324720.0000000    0.2031914
324760.0000000    0.1977589
324800.0000000    0.2278473
324840.0000000    0.2292332
324880.0000000    0.2094661
324920.0000000    0.2083166
324960.0000000    0.2082502
325000.0000000    0.2070896
325040.0000000    0.1943416
325080.0000000    0.2032130
325120.0000000    0.2088727
325160.0000000    0.1944981
325200.0000000    0.2111575
325240.0000000    0.2044006
325280.0000000    0.2088218
325320.0000000    0.2172021
325360.0000000    0.2203295
325400.0000000    0.2112113
325440.0000000    0.2052127
325480.0000000    0.2028180
325520.0000000    0.2024330
325560.0000000    0.2055555
325600.0000000    0.2129811
325640.0000000    0.2256505
325680.0000000    0.2238899
325720.0000000    0.2226857
325760.0000000    0.2399512
325800.0000000    0.2352372
325840.0000000    0.2148088
325880.0000000    0.2174762
325920.0000000    0.2152289
325960.0000000    0.2035396
326000.0000000    0.2067469
326040.0000000    0.2108524
326080.0000000    0.2204150
326120.0000000    0.2186215
326160.0000000    0.2094302
326200.0000000    0.2223760
326240.0000000    0.1928077
326280.0000000    0.2062437
326320.0000000    0.2108116
326360.0000000    0.2277217
326400.0000000    0.2236732
326440.0000000    0.1991529
326480.0000000    0.1985461
326520.0000000    0.2087443
326560.0000000    0.2056333
326600.0000000    0.1890098
326640.0000000    0.1879934
326680.0000000    0.1974792
326720.0000000    0.1954736
326760.0000000    0.1981727
326800.0000000    0.1853149
326840.0000000    0.1906822
326880.0000000    0.1863584
326920.0000000    0.2132587
326960.0000000    0.2191015
327000.0000000    0.2063216
327040.0000000    0.1812156
327080.0000000    0.1834530
327120.0000000    0.2049013
327160.0000000    0.1878429
327200.0000000    0.2038159
327240.0000000    0.2114395
327280.0000000    0.1764363
327320.0000000    0.1984503
327360.0000000    0.1961245
327400.0000000    0.1874536
327440.0000000    0.1940306
327480.0000000    0.1889972
327520.0000000    0.1963162
327560.0000000    0.2179553
327600.0000000    0.2025582
327640.0000000    0.2139461
327680.0000000    0.1981539
327720.0000000    0.1987209
327760.0000000    0.1777402
327800.0000000    0.2091509
327840.0000000    0.1975277
327880.0000000    0.1770438
327920.0000000    0.1843008
327960.0000000    0.1999312
328000.0000000    0.1813712
328040.0000000    0.1924424
328080.0000000    0.1747762
328120.0000000    0.1767963
328160.0000000    0.1686280
328200.0000000    0.1747930
328240.0000000    0.1889761
328280.0000000    0.1848784
328320.0000000    0.1860095
328360.0000000    0.1815181
328400.0000000    0.1997268
328440.0000000    0.1921172
328480.0000000    0.1860789
328520.0000000    0.1846486
328560.0000000    0.1944267
328600.0000000    0.1906900
328640.0000000    0.1823772
328680.0000000    0.1847235
328720.0000000    0.1941073
328760.0000000    0.1826618
328800.0000000    0.1964224
328840.0000000    0.2022715
328880.0000000    0.1871596
328920.0000000    0.1704496
328960.0000000    0.1806797
329000.0000000    0.1895870
329040.0000000    0.1946658
329080.0000000    0.2031553
329120.0000000    0.2090686
329160.0000000    0.1913399
329200.0000000    0.1917617
329240.0000000    0.1803588
329280.0000000    0.1852203
329320.0000000    0.2016417
329360.0000000    0.2106927
329400.0000000    0.2008183
329440.0000000    0.2092331
329480.0000000    0.2062896
329520.0000000    0.1881736
329560.0000000    0.1802163
329600.0000000    0.1896835
329640.0000000    0.2025214
329680.0000000    0.1940127
329720.0000000    0.1810765
329760.0000000    0.1708423
329800.0000000    0.1874513
329840.0000000    0.1805248
329880.0000000    0.1938991
329920.0000000    0.1724056
329960.0000000    0.1763056
330000.0000000    0.1912223
330040.0000000    0.1795488
330080.0000000    0.1687351
330120.0000000    0.1816673
330160.0000000    0.1738065
330200.0000000    0.1912828
330240.0000000    0.1840035
330280.0000000    0.1774786
330320.0000000    0.1757034
330360.0000000    0.1770143
330400.0000000    0.1911930
330440.0000000    0.1937442
330480.0000000    0.1983477
330520.0000000    0.1964447
330560.0000000    0.1916822
330600.0000000    0.1997720
330640.0000000    0.2079054
330680.0000000    0.2108696
330720.0000000    0.1822179
330760.0000000    0.2033470
330800.0000000    0.2146936
330840.0000000    0.2044046
330880.0000000    0.2005163
330920.0000000    0.2131228
330960.0000000    0.2124753
331000.0000000    0.2139527
331040.0000000    0.2092320
331080.0000000    0.2001226
331120.0000000    0.1957561
331160.0000000    0.2125340
331200.0000000    0.1964066
331240.0000000    0.1933788
331280.0000000    0.2118927
331320.0000000    0.1996857
331360.0000000    0.1772646
331400.0000000    0.1833210
331440.0000000    0.1899445
331480.0000000    0.1922498
331520.0000000    0.1965092
331560.0000000    0.1970473
331600.0000000    0.1876179
331640.0000000    0.1902370
331680.0000000    0.1737781
331720.0000000    0.1760431
331760.0000000    0.1860113
331800.0000000    0.2034915
331840.0000000    0.1933035
331880.0000000    0.1941397
331920.0000000    0.1861684
331960.0000000    0.1768936
332000.0000000    0.1829854
332040.0000000    0.2017415
332080.0000000    0.1864444
332120.0000000    0.1892461
332160.0000000    0.1922586
332200.0000000    0.1774634
332240.0000000    0.1652249
332280.0000000    0.1669568
332320.0000000    0.1843076
332360.0000000    0.1837793
332400.0000000    0.1616120
332440.0000000    0.1966325
332480.0000000    0.1760799
332520.0000000    0.1775974
332560.0000000    0.1769911
332600.0000000    0.1736245
332640.0000000    0.1721283
332680.0000000    0.1611817
332720.0000000    0.1661847
332760.0000000    0.1673828
332800.0000000    0.1797752
332840.0000000    0.1747382
332880.0000000    0.1730055
332920.0000000    0.1670001
332960.0000000    0.1726958
333000.0000000    0.1609899
333040.0000000    0.1971169
333080.0000000    0.1725948
333120.0000000    0.1833034
333160.0000000    0.2019661
333200.0000000    0.1895101
333240.0000000    0.1869890
333280.0000000    0.1869945
333320.0000000    0.2117708
333360.0000000    0.1837346
333400.0000000    0.1795166
333440.0000000    0.1985495
333480.0000000    0.1929806
333520.0000000    0.1817775
333560.0000000    0.1948574
333600.0000000    0.1953692
333640.0000000    0.2008612
333680.0000000    0.2144624
333720.0000000    0.2117752
333760.0000000    0.1947489
333800.0000000    0.1993140
333840.0000000    0.2036878
333880.0000000    0.2033296
333920.0000000    0.1917735
333960.0000000    0.2096869
334000.0000000    0.1824611
334040.0000000    0.1909114
334080.0000000    0.1754228
334120.0000000    0.1892221
334160.0000000    0.1974111
334200.0000000    0.2013915
334240.0000000    0.1933123
334280.0000000    0.1970117
334320.0000000    0.2041379
334360.0000000    0.2098356
334400.0000000    0.2011145
334440.0000000    0.2112786
334480.0000000    0.1947575
334520.0000000    0.2066746
334560.0000000    0.1913696
334600.0000000    0.1985686
334640.0000000    0.2039125
334680.0000000    0.2004319
334720.0000000    0.2121162
334760.0000000    0.2158946
334800.0000000    0.2257501
334840.0000000    0.2160797
334880.0000000    0.2031931
334920.0000000    0.1994912
334960.0000000    0.2125722
335000.0000000    0.2065107
335040.0000000    0.2065764
335080.0000000    0.2085523
335120.0000000    0.2133866
335160.0000000    0.2061309
335200.0000000    0.2002658
335240.0000000    0.2013628
335280.0000000    0.2068856
335320.0000000    0.1877477
335360.0000000    0.1881476
335400.0000000    0.1981116
335440.0000000    0.2000156
335480.0000000    0.2180780
335520.0000000    0.1924673
335560.0000000    0.2043853
335600.0000000    0.2034530
335640.0000000    0.1860967
335680.0000000    0.1820566
335720.0000000    0.2046667
335760.0000000    0.1994994
335800.0000000    0.1899543
335840.0000000    0.2034769
335880.0000000    0.2053568
335920.0000000    0.2142969
335960.0000000    0.2152979
336000.0000000    0.2156658
336040.0000000    0.2017612
336080.0000000    0.1893946
336120.0000000    0.1861844
336160.0000000    0.2126942
336200.0000000    0.2049310
336240.0000000    0.1970340
336280.0000000    0.2014289
336320.0000000    0.2079448
336360.0000000    0.1836001
336400.0000000    0.1885070
336440.0000000    0.2024140
336480.0000000    0.2057135
336520.0000000    0.1968219
336560.0000000    0.1889316
336600.0000000    0.1923822
336640.0000000    0.2048334
336680.0000000    0.1957518
336720.0000000    0.2049690
336760.0000000    0.1863686
336800.0000000    0.2031472
336840.0000000    0.1988742
336880.0000000    0.1971246
336920.0000000    0.2032802
336960.0000000    0.2079952
337000.0000000    0.1902506
337040.0000000    0.1995691
337080.0000000    0.1931518
337120.0000000    0.2073415
337160.0000000    0.2008445
337200.0000000    0.2081079
337240.0000000    0.1949364
337280.0000000    0.1884771
337320.0000000    0.1929615
337360.0000000    0.1930292
337400.0000000    0.2113077
337440.0000000    0.1975649
337480.0000000    0.2153726
337520.0000000    0.2081978
337560.0000000    0.1880657
337600.0000000    0.1797495
337640.0000000    0.1760218
337680.0000000    0.1820116
337720.0000000    0.2091136
337760.0000000    0.2015320
337800.0000000    0.2102044
337840.0000000    0.2041333
337880.0000000    0.2080711
337920.0000000    0.1977140
337960.0000000    0.2168416
338000.0000000    0.2074398
338040.0000000    0.1806598
338080.0000000    0.1927002
338120.0000000    0.2059208
338160.0000000    0.1994819
338200.0000000    0.2162220
338240.0000000    0.2143965
338280.0000000    0.2014839
338320.0000000    0.2169077
338360.0000000    0.2072605
338400.0000000    0.2216138
338440.0000000    0.2023063
338480.0000000    0.2007453
338520.0000000    0.2188584
338560.0000000    0.2125885
338600.0000000    0.1990999
338640.0000000    0.1993420
338680.0000000    0.1877519
338720.0000000    0.1847450
338760.0000000    0.2006696
338800.0000000    0.1952639
338840.0000000    0.2114879
338880.0000000    0.1981255
338920.0000000    0.2125651
338960.0000000    0.1994824
339000.0000000    0.2217323
339040.0000000    0.1989827
339080.0000000    0.2178087
339120.0000000    0.2304806
339160.0000000    0.2139902
339200.0000000    0.2004389
339240.0000000    0.2201584
339280.0000000    0.1914998
339320.0000000    0.1969410
339360.0000000    0.2001235
339400.0000000    0.2132645
339440.0000000    0.2018477
339480.0000000    0.2063550
339520.0000000    0.2280445
339560.0000000    0.2155117
339600.0000000    0.2063439
339640.0000000    0.2027562
339680.0000000    0.2003678
339720.0000000    0.1980949
339760.0000000    0.2034898
339800.0000000    0.2099430
339840.0000000    0.1922896
339880.0000000    0.1874016
339920.0000000    0.2177140
339960.0000000    0.1948753
340000.0000000    0.2188697
340040.0000000    0.2022765
340080.0000000    0.2327255
340120.0000000    0.2035953
340160.0000000    0.2072603
340200.0000000    0.1895141
340240.0000000    0.2171960
340280.0000000    0.2202538
340320.0000000    0.2030234
340360.0000000    0.1934357
340400.0000000    0.1996239
340440.0000000    0.1994022
340480.0000000    0.2117328
340520.0000000    0.1895486
340560.0000000    0.2072921
340600.0000000    0.1927181
340640.0000000    0.2013285
340680.0000000    0.2104787
340720.0000000    0.2014045
340760.0000000    0.1950924
340800.0000000    0.1941816
340840.0000000    0.1964018
340880.0000000    0.1899446
340920.0000000    0.2187202
340960.0000000    0.2068331
341000.0000000    0.2151299
341040.0000000    0.1929287
341080.0000000    0.1978406
341120.0000000    0.2036277
341160.0000000    0.1975399
341200.0000000    0.2012784
341240.0000000    0.1827919
341280.0000000    0.2043492
341320.0000000    0.1878521
341360.0000000    0.2054996
341400.0000000    0.1983311
341440.0000000    0.1736008
341480.0000000    0.2060635
341520.0000000    0.1898632
341560.0000000    0.2071030
341600.0000000    0.2152568
341640.0000000    0.2103978
341680.0000000    0.2096208
341720.0000000    0.2209096
341760.0000000    0.2021269
341800.0000000    0.1922897
341840.0000000    0.1979282
341880.0000000    0.2141495
341920.0000000    0.2034070
341960.0000000    0.2198122
342000.0000000    0.2387947
342040.0000000    0.2049734
342080.0000000    0.2049886
342120.0000000    0.2059702
342160.0000000    0.2066585
342200.0000000    0.2240385
342240.0000000    0.2167842
342280.0000000    0.2121894
342320.0000000    0.2010037
342360.0000000    0.1931581
342400.0000000    0.2117427
342440.0000000    0.2093726
342480.0000000    0.2143062
342520.0000000    0.2099035
342560.0000000    0.2212740
342600.0000000    0.2220951
342640.0000000    0.2254103
342680.0000000    0.1941868
342720.0000000    0.2100134
342760.0000000    0.2106197
342800.0000000    0.2178385
342840.0000000    0.2175725
342880.0000000    0.2130499
342920.0000000    0.1943203
342960.0000000    0.2133711
343000.0000000    0.1925227
343040.0000000    0.2007115
343080.0000000    0.2102567
343120.0000000    0.2128411
343160.0000000    0.1890580
343200.0000000    0.1978790
343240.0000000    0.1904714
343280.0000000    0.2087142
343320.0000000    0.1905464
343360.0000000    0.2024256
343400.0000000    0.2124304
343440.0000000    0.2202912
343480.0000000    0.2055426
343520.0000000    0.2116050
343560.0000000    0.2134505
343600.0000000    0.2135152
343640.0000000    0.2041507
343680.0000000    0.2105978
343720.0000000    0.2200417
343760.0000000    0.2140328
343800.0000000    0.2065813
343840.0000000    0.2041980
343880.0000000    0.2101794
343920.0000000    0.1910759
343960.0000000    0.1931769
344000.0000000    0.1927080
344040.0000000    0.1982491
344080.0000000    0.2138273
344120.0000000    0.2288024
344160.0000000    0.2184344
344200.0000000    0.1961806
344240.0000000    0.2002599
344280.0000000    0.2014709
344320.0000000    0.2097194
344360.0000000    0.2082062
344400.0000000    0.1924507
344440.0000000    0.1971277
344480.0000000    0.2240644
344520.0000000    0.2112462
344560.0000000    0.1832341
344600.0000000    0.1981916
344640.0000000    0.1975839
344680.0000000    0.2164382
344720.0000000    0.2121627
344760.0000000    0.1874456
344800.0000000    0.2013346
344840.0000000    0.1964210
344880.0000000    0.2071018
344920.0000000    0.2044699
344960.0000000    0.2064214
345000.0000000    0.2067145
345040.0000000    0.1907556
345080.0000000    0.2031810
345120.0000000    0.2048149
345160.0000000    0.2067997
345200.0000000    0.2102175
345240.0000000    0.2348669
345280.0000000    0.2232402
345320.0000000    0.2320661
345360.0000000    0.2100812
345400.0000000    0.1884470
345440.0000000    0.1718739
345480.0000000    0.1963721
345520.0000000    0.2046561
345560.0000000    0.1956629
345600.0000000    0.1907353
345640.0000000    0.2052563
345680.0000000    0.2057876
345720.0000000    0.2102719
345760.0000000    0.2236503
345800.0000000    0.2085982
345840.0000000    0.2069338
345880.0000000    0.2060489
345920.0000000    0.2195004
345960.0000000    0.2174324
346000.0000000    0.2191730
346040.0000000    0.2126063
346080.0000000    0.2103778
346120.0000000    0.2314074
346160.0000000    0.1844568
346200.0000000    0.2060745
346240.0000000    0.2147865
346280.0000000    0.2206000
346320.0000000    0.2197365
346360.0000000    0.2152538
346400.0000000    0.2064027
346440.0000000    0.1972516
346480.0000000    0.1962997
346520.0000000    0.2070855
346560.0000000    0.1904469
346600.0000000    0.1987164
346640.0000000    0.1948022
346680.0000000    0.1951407
346720.0000000    0.1987403
346760.0000000    0.2026339
346800.0000000    0.1973029
346840.0000000    0.2029335
346880.0000000    0.2101164
346920.0000000    0.2137778
346960.0000000    0.2061698
347000.0000000    0.2047845
347040.0000000    0.1990820
347080.0000000    0.2027561
347120.0000000    0.2032593
347160.0000000    0.2185174
347200.0000000    0.1857350
347240.0000000    0.2040499
347280.0000000    0.2007555
347320.0000000    0.1907142
347360.0000000    0.2115538
347400.0000000    0.2080913
347440.0000000    0.2189112
347480.0000000    0.2136903
347520.0000000    0.2097765
347560.0000000    0.2193027
347600.0000000    0.2168281
347640.0000000    0.2164078
347680.0000000    0.2200725
347720.0000000    0.2094922
347760.0000000    0.2092062
347800.0000000    0.1935296
347840.0000000    0.2087291
347880.0000000    0.2019071
347920.0000000    0.1999181
347960.0000000    0.2005945
348000.0000000    0.2034088
348040.0000000    0.2054142
348080.0000000    0.2019199
348120.0000000    0.1958679
348160.0000000    0.1979008
348200.0000000    0.2003239
348240.0000000    0.1950845
348280.0000000    0.1762681
348320.0000000    0.2016893
348360.0000000    0.1841528
348400.0000000    0.2023013
348440.0000000    0.2019732
348480.0000000    0.1888448
348520.0000000    0.1839918
348560.0000000    0.1842483
348600.0000000    0.1827346
348640.0000000    0.2060052
348680.0000000    0.1788705
348720.0000000    0.1883922
348760.0000000    0.1878139
348800.0000000    0.2033157
348840.0000000    0.2281822
348880.0000000    0.2279799
348920.0000000    0.2134699
348960.0000000    0.2222269
349000.0000000    0.2160095
349040.0000000    0.2127253
349080.0000000    0.1994985
349120.0000000    0.1990536
349160.0000000    0.2237951
349200.0000000    0.2019854
349240.0000000    0.1946944
349280.0000000    0.2074215
349320.0000000    0.2017445
349360.0000000    0.1930395
349400.0000000    0.1970254
349440.0000000    0.1971641
349480.0000000    0.1961400
349520.0000000    0.2117749
349560.0000000    0.1876800
349600.0000000    0.1943623
349640.0000000    0.1955259
349680.0000000    0.1996438
349720.0000000    0.1951485
349760.0000000    0.2130807
349800.0000000    0.1877962
349840.0000000    0.1938674
349880.0000000    0.2048792
349920.0000000    0.2039002
349960.0000000    0.2030645
350000.0000000    0.1943253
350040.0000000    0.1885920
350080.0000000    0.2096619
350120.0000000    0.1965845
350160.0000000    0.1934629
350200.0000000    0.1918075
350240.0000000    0.1993415
350280.0000000    0.1898868
350320.0000000    0.1939837
350360.0000000    0.1793800
350400.0000000    0.1848648
350440.0000000    0.1914634
350480.0000000    0.1890453
350520.0000000    0.2024277
350560.0000000    0.1818040
350600.0000000    0.1888195
350640.0000000    0.2003932
350680.0000000    0.2106540
350720.0000000    0.1923590
350760.0000000    0.1688164
350800.0000000    0.1860788
350840.0000000    0.2000926
350880.0000000    0.1762614
350920.0000000    0.1859319
350960.0000000    0.1782227
351000.0000000    0.1669342
351040.0000000    0.1746009
351080.0000000    0.1834325
351120.0000000    0.1840726
351160.0000000    0.1907316
351200.0000000    0.1882849
351240.0000000    0.2003967
351280.0000000    0.1885911
351320.0000000    0.1896323
351360.0000000    0.2147094
351400.0000000    0.2057875
351440.0000000    0.1879434
351480.0000000    0.1976990
351520.0000000    0.1856045
351560.0000000    0.1792292
351600.0000000    0.1860170
351640.0000000    0.1930422
351680.0000000    0.2153914
351720.0000000    0.2072034
351760.0000000    0.2187616
351800.0000000    0.2110894
351840.0000000    0.2008082
351880.0000000    0.2148700
351920.0000000    0.2210567
351960.0000000    0.1953159
352000.0000000    0.1787883
352040.0000000    0.2059029
352080.0000000    0.1952585
352120.0000000    0.1985906
352160.0000000    0.2122796
352200.0000000    0.1912287
352240.0000000    0.2173991
352280.0000000    0.2175961
352320.0000000    0.2089245
352360.0000000    0.1957177
352400.0000000    0.2239769
352440.0000000    0.1922134
352480.0000000    0.1991833
352520.0000000    0.1924784
352560.0000000    0.2203049
352600.0000000    0.2085077
352640.0000000    0.2142684
352680.0000000    0.1968865
352720.0000000    0.2166080
352760.0000000    0.2085758
352800.0000000    0.2161070
352840.0000000    0.2150578
352880.0000000    0.2024156
352920.0000000    0.1875284
352960.0000000    0.1944965
353000.0000000    0.2036618
353040.0000000    0.2013473
353080.0000000    0.1804161
353120.0000000    0.2008902
353160.0000000    0.1913954
353200.0000000    0.1838250
353240.0000000    0.2058433
353280.0000000    0.1947186
353320.0000000    0.1989590
353360.0000000    0.1850738
353400.0000000    0.1968355
353440.0000000    0.2053682
353480.0000000    0.2035583
353520.0000000    0.2173530
353560.0000000    0.1986831
353600.0000000    0.1977882
353640.0000000    0.2005280
353680.0000000    0.2028753
353720.0000000    0.1928832
353760.0000000    0.1841225
353800.0000000    0.2021842
353840.0000000    0.2123234
353880.0000000    0.2155588
353920.0000000    0.1932317
353960.0000000    0.1855808
354000.0000000    0.1992323
354040.0000000    0.1880451
354080.0000000    0.1988567
354120.0000000    0.2022680
354160.0000000    0.2008548
354200.0000000    0.2090024
354240.0000000    0.2067591
354280.0000000    0.2069222
354320.0000000    0.1907320
354360.0000000    0.1947555
354400.0000000    0.1968876
354440.0000000    0.1790021
354480.0000000    0.1993798
354520.0000000    0.2035830
354560.0000000    0.2016948
354600.0000000    0.1961861
354640.0000000    0.2125688
354680.0000000    0.2041170
354720.0000000    0.1886497
354760.0000000    0.1954354
354800.0000000    0.2034354
354840.0000000    0.2023547
354880.0000000    0.2217658
354920.0000000    0.2087867
354960.0000000    0.2019205
355000.0000000    0.1925113
355040.0000000    0.2002716
355080.0000000    0.1787070
355120.0000000    0.1902831
355160.0000000    0.1656306
355200.0000000    0.1966011
355240.0000000    0.1870353
355280.0000000    0.1980648
355320.0000000    0.1920407
355360.0000000    0.1990118
355400.0000000    0.1957560
355440.0000000    0.2112623
355480.0000000    0.1916587
355520.0000000    0.2021393
355560.0000000    0.1886099
355600.0000000    0.2115970
355640.0000000    0.1993031
355680.0000000    0.2236008
355720.0000000    0.2202983
355760.0000000    0.2157918
355800.0000000    0.1779841
355840.0000000    0.2041182
355880.0000000    0.1986583
355920.0000000    0.2020268
355960.0000000    0.2012258
356000.0000000    0.2029906
356040.0000000    0.2117255
356080.0000000    0.2185934
356120.0000000    0.2335992
356160.0000000    0.2241267
356200.0000000    0.2389453
356240.0000000    0.2270051
356280.0000000    0.2085881
356320.0000000    0.2086416
356360.0000000    0.1997858
356400.0000000    0.2178385
356440.0000000    0.2083435
356480.0000000    0.1992025
356520.0000000    0.1817518
356560.0000000    0.1962762
356600.0000000    0.2158142
356640.0000000    0.1952824
356680.0000000    0.2000672
356720.0000000    0.2048489
356760.0000000    0.2062019
356800.0000000    0.1897049
356840.0000000    0.1979553
356880.0000000    0.2024660
356920.0000000    0.2167370
356960.0000000    0.1962563
357000.0000000    0.1911039
357040.0000000    0.1917648
357080.0000000    0.1954936
357120.0000000    0.2088735
357160.0000000    0.2173916
357200.0000000    0.2238885
357240.0000000    0.2210319
357280.0000000    0.2021698
357320.0000000    0.2411018
357360.0000000    0.2209254
357400.0000000    0.2216069
357440.0000000    0.2366286
357480.0000000    0.2242566
357520.0000000    0.2291811
357560.0000000    0.2327440
357600.0000000    0.2118724
357640.0000000    0.2215112
357680.0000000    0.2285098
357720.0000000    0.2428545
357760.0000000    0.2299779
357800.0000000    0.2152292
357840.0000000    0.1921252
357880.0000000    0.2038221
357920.0000000    0.2063449
357960.0000000    0.2128475
358000.0000000    0.1882992
358040.0000000    0.2000682
358080.0000000    0.1948837
358120.0000000    0.1839739
358160.0000000    0.2088282
358200.0000000    0.2129793
358240.0000000    0.2277606
358280.0000000    0.2094259
358320.0000000    0.1895811
358360.0000000    0.2047415
358400.0000000    0.2060805
358440.0000000    0.2258421
358480.0000000    0.2217468
358520.0000000    0.2092631
358560.0000000    0.1983437
358600.0000000    0.1909298
358640.0000000    0.2033207
358680.0000000    0.2051774
358720.0000000    0.2162744
358760.0000000    0.2064258
358800.0000000    0.2171400
358840.0000000    0.2134990
358880.0000000    0.2358843
358920.0000000    0.2275216
358960.0000000    0.2139255
359000.0000000    0.2144624
359040.0000000    0.2085989
359080.0000000    0.2401035
359120.0000000    0.2108662
359160.0000000    0.2003784
359200.0000000    0.2109669
359240.0000000    0.2009454
359280.0000000    0.2202654
359320.0000000    0.2163848
359360.0000000    0.2366996
359400.0000000    0.2138994
359440.0000000    0.2113445
359480.0000000    0.2105858
359520.0000000    0.2121123
359560.0000000    0.1870788
359600.0000000    0.1979537
359640.0000000    0.2237802
359680.0000000    0.2300722
359720.0000000    0.2292907
359760.0000000    0.2121903
359800.0000000    0.2322735
359840.0000000    0.2286718
359880.0000000    0.2164889
359920.0000000    0.2034558
359960.0000000    0.2103948
360000.0000000    0.2239367
360040.0000000    0.2064094
360080.0000000    0.2247286
360120.0000000    0.2174257
360160.0000000    0.2087574
360200.0000000    0.2182107
360240.0000000    0.2073983
360280.0000000    0.2033525
360320.0000000    0.2007203
360360.0000000    0.2138097
360400.0000000    0.2241949
360440.0000000    0.2240228
360480.0000000    0.2321259
360520.0000000    0.2376670
360560.0000000    0.2231046
360600.0000000    0.2168422
360640.0000000    0.2191280
360680.0000000    0.1919222
360720.0000000    0.2161649
360760.0000000    0.2109760
360800.0000000    0.1963839
360840.0000000    0.1973805
360880.0000000    0.2228203
360920.0000000    0.2307099
360960.0000000    0.2157151
361000.0000000    0.2279476
361040.0000000    0.2190518
361080.0000000    0.2173719
361120.0000000    0.2094644
361160.0000000    0.1978583
361200.0000000    0.2002233
361240.0000000    0.2208665
361280.0000000    0.2183957
361320.0000000    0.2364842
361360.0000000    0.2334800
361400.0000000    0.2269494
361440.0000000    0.2350109
361480.0000000    0.2183170
361520.0000000    0.2367269
361560.0000000    0.2285061
361600.0000000    0.2122835
361640.0000000    0.2237807
361680.0000000    0.2099712
361720.0000000    0.2112082
361760.0000000    0.2066248
361800.0000000    0.2088637
361840.0000000    0.1914774
361880.0000000    0.2140886
361920.0000000    0.2107276
361960.0000000    0.2001346
362000.0000000    0.1935941
362040.0000000    0.1958207
362080.0000000    0.2070192
362120.0000000    0.2070380
362160.0000000    0.2017558
362200.0000000    0.2212160
362240.0000000    0.2133100
362280.0000000    0.2081661
362320.0000000    0.2205774
362360.0000000    0.2010614
362400.0000000    0.2126332
362440.0000000    0.2083830
362480.0000000    0.1980668
362520.0000000    0.2043988
362560.0000000    0.2210257
362600.0000000    0.2297852
362640.0000000    0.2106341
362680.0000000    0.2042565
362720.0000000    0.2148694
362760.0000000    0.1826827
362800.0000000    0.1883978
362840.0000000    0.1751937
362880.0000000    0.1846577
362920.0000000    0.1854077
362960.0000000    0.2189879
363000.0000000    0.2081317
363040.0000000    0.1988164
363080.0000000    0.2103081
363120.0000000    0.2063510
363160.0000000    0.1958262
363200.0000000    0.1934895
363240.0000000    0.1975059
363280.0000000    0.1968608
363320.0000000    0.1954708
363360.0000000    0.1975979
363400.0000000    0.2355990
363440.0000000    0.2136049
363480.0000000    0.2235111
363520.0000000    0.1951082
363560.0000000    0.1961846
363600.0000000    0.2093253
363640.0000000    0.2087929
363680.0000000    0.2137275
363720.0000000    0.2138869
363760.0000000    0.2027954
363800.0000000    0.2137775
363840.0000000    0.2165457
363880.0000000    0.2128765
363920.0000000    0.2093738
363960.0000000    0.1864871
364000.0000000    0.2196059
364040.0000000    0.1965137
364080.0000000    0.2203351
364120.0000000    0.2274642
364160.0000000    0.2380054
364200.0000000    0.2240369
364240.0000000    0.2158271
364280.0000000    0.2163832
364320.0000000    0.2449183
364360.0000000    0.2310338
364400.0000000    0.2432826
364440.0000000    0.2415380
364480.0000000    0.2472881
364520.0000000    0.2411151
364560.0000000    0.2331500
364600.0000000    0.2447136
364640.0000000    0.2435638
364680.0000000    0.2221726
364720.0000000    0.2194035
364760.0000000    0.2131880
364800.0000000    0.2351225
364840.0000000    0.2328137
364880.0000000    0.2171642
364920.0000000    0.2122591
364960.0000000    0.2168294
365000.0000000    0.2075103
365040.0000000    0.2141089
365080.0000000    0.2123995
365120.0000000    0.2155697
365160.0000000    0.2289827
365200.0000000    0.2145799
365240.0000000    0.2382241
365280.0000000    0.2018501
365320.0000000    0.2213203
365360.0000000    0.2079645
365400.0000000    0.2214437
365440.0000000    0.2130709
365480.0000000    0.1928207
365520.0000000    0.2104257
365560.0000000    0.1926367
365600.0000000    0.2062594
365640.0000000    0.2282657
365680.0000000    0.2127646
365720.0000000    0.2220757
365760.0000000    0.2121315
365800.0000000    0.2124205
365840.0000000    0.2432897
365880.0000000    0.2088194
365920.0000000    0.2143049
365960.0000000    0.2095473
366000.0000000    0.1925760
366040.0000000    0.2016592
366080.0000000    0.2073581
366120.0000000    0.2131402
366160.0000000    0.2120276
366200.0000000    0.2153271
366240.0000000    0.1774614
366280.0000000    0.2172575
366320.0000000    0.2108357
366360.0000000    0.1847849
366400.0000000    0.1959379
366440.0000000    0.2171347
366480.0000000    0.1863547
366520.0000000    0.2009223
366560.0000000    0.2092047
366600.0000000    0.2275301
366640.0000000    0.2129138
366680.0000000    0.2132492
366720.0000000    0.2227934
366760.0000000    0.2207911
366800.0000000    0.2296280
366840.0000000    0.2403547
366880.0000000    0.2394038
366920.0000000    0.2338152
366960.0000000    0.2536221
367000.0000000    0.2359424
367040.0000000    0.2208249
367080.0000000    0.2026103
367120.0000000    0.2180602
367160.0000000    0.2284019
367200.0000000    0.1974754
367240.0000000    0.2172102
367280.0000000    0.2118226
367320.0000000    0.2007705
367360.0000000    0.2120385
367400.0000000    0.2044154
367440.0000000    0.1960090
367480.0000000    0.2164055
367520.0000000    0.2068623
367560.0000000    0.1918115
367600.0000000    0.2173777
367640.0000000    0.2230066
367680.0000000    0.2155578
367720.0000000    0.2030315
367760.0000000    0.2100624
367800.0000000    0.2138928
367840.0000000    0.2183922
367880.0000000    0.2215452
367920.0000000    0.2028608
367960.0000000    0.2265198
368000.0000000    0.2261318
368040.0000000    0.2196906
368080.0000000    0.2197405
368120.0000000    0.2156103
368160.0000000    0.2114209
368200.0000000    0.1845231
368240.0000000    0.2335390
368280.0000000    0.2031149
368320.0000000    0.2083966
368360.0000000    0.1950944
368400.0000000    0.2020409
368440.0000000    0.2131547
368480.0000000    0.1894829
368520.0000000    0.2146924
368560.0000000    0.2048018
368600.0000000    0.2051661
368640.0000000    0.2005578
368680.0000000    0.2214278
368720.0000000    0.1986328
368760.0000000    0.1988810
368800.0000000    0.1827432
368840.0000000    0.1856258
368880.0000000    0.2026046
368920.0000000    0.1862667
368960.0000000    0.2079965
369000.0000000    0.1939025
369040.0000000    0.2156852
369080.0000000    0.2063367
369120.0000000    0.2120834
369160.0000000    0.2062768
369200.0000000    0.2134538
369240.0000000    0.2238216
369280.0000000    0.2137178
369320.0000000    0.2174232
369360.0000000    0.2270360
369400.0000000    0.2122436
369440.0000000    0.2117065
369480.0000000    0.2057650
369520.0000000    0.2055065
369560.0000000    0.2032891
369600.0000000    0.1928486
369640.0000000    0.1940421
369680.0000000    0.1922718
369720.0000000    0.1934127
369760.0000000    0.2113091
369800.0000000    0.1843699
369840.0000000    0.1907709
369880.0000000    0.1899162
369920.0000000    0.1895762
369960.0000000    0.1984848
370000.0000000    0.2043326
370040.0000000    0.2118978
370080.0000000    0.2150742
370120.0000000    0.2096557
370160.0000000    0.2019437
370200.0000000    0.2071926
370240.0000000    0.2150237
370280.0000000    0.1942931
370320.0000000    0.1956843
370360.0000000    0.2111703
370400.0000000    0.2102651
370440.0000000    0.2320054
370480.0000000    0.2065613
370520.0000000    0.2033782
370560.0000000    0.2114020
370600.0000000    0.1962526
370640.0000000    0.2119266
370680.0000000    0.2072073
370720.0000000    0.2228170
370760.0000000    0.2277184
370800.0000000    0.2066892
370840.0000000    0.2181739
370880.0000000    0.1842027
370920.0000000    0.2214965
370960.0000000    0.1993339
371000.0000000    0.2034555
371040.0000000    0.1883322
371080.0000000    0.1986800
371120.0000000    0.2046413
371160.0000000    0.1903743
371200.0000000    0.1968386
371240.0000000    0.2095093
371280.0000000    0.2015445
371320.0000000    0.1887333
371360.0000000    0.1781177
371400.0000000    0.2006768
371440.0000000    0.1998304
371480.0000000    0.1918843
371520.0000000    0.1923079
371560.0000000    0.1795443
371600.0000000    0.1895527
371640.0000000    0.1783036
371680.0000000    0.1812735
371720.0000000    0.1771215
371760.0000000    0.1727597
371800.0000000    0.1889391
371840.0000000    0.1961337
371880.0000000    0.1869022
371920.0000000    0.1877237
371960.0000000    0.1912695
372000.0000000    0.1731176
372040.0000000    0.1789235
372080.0000000    0.1936584
372120.0000000    0.1900106
372160.0000000    0.1877697
372200.0000000    0.1820273
372240.0000000    0.1752270
372280.0000000    0.1885033
372320.0000000    0.1878599
372360.0000000    0.2038716
372400.0000000    0.1832812
372440.0000000    0.1864702
372480.0000000    0.1813402
372520.0000000    0.1884838
372560.0000000    0.1894672
372600.0000000    0.1837866
372640.0000000    0.1868372
372680.0000000    0.1999176
372720.0000000    0.1974683
372760.0000000    0.1767913
372800.0000000    0.1783055
372840.0000000    0.1785087
372880.0000000    0.1672425
372920.0000000    0.1869083
372960.0000000    0.1636864
373000.0000000    0.1814273
373040.0000000    0.1784027
373080.0000000    0.1836457
373120.0000000    0.1962141
373160.0000000    0.1767880
373200.0000000    0.1822891
373240.0000000    0.1698862
373280.0000000    0.1618402
373320.0000000    0.1835279
373360.0000000    0.1577468
373400.0000000    0.1630128
373440.0000000    0.1690183
373480.0000000    0.1614121
373520.0000000    0.1706840
373560.0000000    0.1678797
373600.0000000    0.1665794
373640.0000000    0.1850099
373680.0000000    0.1632663
373720.0000000    0.1750307
373760.0000000    0.1668221
373800.0000000    0.1679910
373840.0000000    0.1765416
373880.0000000    0.1644040
373920.0000000    0.1626850
373960.0000000    0.1518252
374000.0000000    0.1816559
374040.0000000    0.1759950
374080.0000000    0.1607234
374120.0000000    0.1628562
374160.0000000    0.1634794
374200.0000000    0.1672121
374240.0000000    0.1802808
374280.0000000    0.1647028
374320.0000000    0.1692787
374360.0000000    0.1628075
374400.0000000    0.1840086
374440.0000000    0.1629758
374480.0000000    0.1576721
374520.0000000    0.1434053
374560.0000000    0.1551372
374600.0000000    0.1327205
374640.0000000    0.1483573
374680.0000000    0.1628980
374720.0000000    0.1490843
374760.0000000    0.1549842
374800.0000000    0.1625271
374840.0000000    0.1525508
374880.0000000    0.1522953
374920.0000000    0.1472981
374960.0000000    0.1680338
375000.0000000    0.1510655
375040.0000000    0.1653822
375080.0000000    0.1617343
375120.0000000    0.1570217
375160.0000000    0.1689414
375200.0000000    0.1599460
375240.0000000    0.1491866
375280.0000000    0.1585736
375320.0000000    0.1813271
375360.0000000    0.1632235
375400.0000000    0.1892882
375440.0000000    0.1711354
375480.0000000    0.1528683
375520.0000000    0.1684195
375560.0000000    0.1796209
375600.0000000    0.1742162
375640.0000000    0.1779186
375680.0000000    0.1642030
375720.0000000    0.1854145
375760.0000000    0.1778170
375800.0000000    0.1647127
375840.0000000    0.1812098
375880.0000000    0.1730187
375920.0000000    0.1543406
375960.0000000    0.1714519
376000.0000000    0.1717707
376040.0000000    0.1686979
376080.0000000    0.1756067
376120.0000000    0.1865730
376160.0000000    0.1854104
376200.0000000    0.1921445
376240.0000000    0.1835548
376280.0000000    0.1781680
376320.0000000    0.1717695
376360.0000000    0.1749374
376400.0000000    0.1833065
376440.0000000    0.1807889
376480.0000000    0.1622955
376520.0000000    0.1612211
376560.0000000    0.1825419
376600.0000000    0.1770242
376640.0000000    0.1804950
376680.0000000    0.1865009
376720.0000000    0.1696131
376760.0000000    0.1492328
376800.0000000    0.1390604
376840.0000000    0.1402214
376880.0000000    0.1581217
376920.0000000    0.1439007
376960.0000000    0.1593746
377000.0000000    0.1676129
377040.0000000    0.1630092
377080.0000000    0.1527691
377120.0000000    0.1691532
377160.0000000    0.1661991
377200.0000000    0.1595177
377240.0000000    0.1472448
377280.0000000    0.1511206
377320.0000000    0.1365564
377360.0000000    0.1443649
377400.0000000    0.1482577
377440.0000000    0.1641790
377480.0000000    0.1838268
377520.0000000    0.1691663
377560.0000000    0.1569167
377600.0000000    0.1651406
377640.0000000    0.1701945
377680.0000000    0.1562173
377720.0000000    0.1596690
377760.0000000    0.1596370
377800.0000000    0.1486299
377840.0000000    0.1492833
377880.0000000    0.1393824
377920.0000000    0.1534722
377960.0000000    0.1566476
378000.0000000    0.1483691
378040.0000000    0.1619961
378080.0000000    0.1592425
378120.0000000    0.1596414
378160.0000000    0.1724128
378200.0000000    0.1711438
378240.0000000    0.1643702
378280.0000000    0.1531381
378320.0000000    0.1622920
378360.0000000    0.1862049
378400.0000000    0.1751996
378440.0000000    0.1726033
378480.0000000    0.1611728
378520.0000000    0.1669195
378560.0000000    0.1709961
378600.0000000    0.1697266
378640.0000000    0.1687881
378680.0000000    0.1737877
378720.0000000    0.1645493
378760.0000000    0.1517051
378800.0000000    0.1538107
378840.0000000    0.1381143
378880.0000000    0.1469400
378920.0000000    0.1364025
378960.0000000    0.1428303
379000.0000000    0.1404147
379040.0000000    0.1461484
379080.0000000    0.1465169
379120.0000000    0.1495084
379160.0000000    0.1553356
379200.0000000    0.1705082
379240.0000000    0.1450714
379280.0000000    0.1446222
379320.0000000    0.1437282
379360.0000000    0.1478787
379400.0000000    0.1519094
379440.0000000    0.1437378
379480.0000000    0.1442458
379520.0000000    0.1590950
379560.0000000    0.1572514
379600.0000000    0.1535239
379640.0000000    0.1365167
379680.0000000    0.1508577
379720.0000000    0.1639481
379760.0000000    0.1380005
379800.0000000    0.1231013
379840.0000000    0.1458816
379880.0000000    0.1252487
379920.0000000    0.1380879
379960.0000000    0.1418494
380000.0000000    0.1388155
380040.0000000    0.1446975
380080.0000000    0.1515577
380120.0000000    0.1735479
380160.0000000    0.1364317
380200.0000000    0.1620895
380240.0000000    0.1463051
380280.0000000    0.1585911
380320.0000000    0.1475473
380360.0000000    0.1621044
380400.0000000    0.1562835
380440.0000000    0.1649078
380480.0000000    0.1494679
380520.0000000    0.1533362
380560.0000000    0.1685697
380600.0000000    0.1527077
380640.0000000    0.1572028
380680.0000000    0.1530291
380720.0000000    0.1583632
380760.0000000    0.1634384
380800.0000000    0.1647651
380840.0000000    0.1922657
380880.0000000    0.1747360
380920.0000000    0.1726662
380960.0000000    0.1414571
381000.0000000    0.1630416
381040.0000000    0.1454108
381080.0000000    0.1400905
381120.0000000    0.1559375
381160.0000000    0.1495901
381200.0000000    0.1569870
381240.0000000    0.1482579
381280.0000000    0.1789275
381320.0000000    0.1770210
381360.0000000    0.1809142
381400.0000000    0.1832085
381440.0000000    0.1749025
381480.0000000    0.1799531
381520.0000000    0.1752664
381560.0000000    0.1690300
381600.0000000    0.1727809
381640.0000000    0.1765690
381680.0000000    0.1573394
381720.0000000    0.1587266
381760.0000000    0.1923298
381800.0000000    0.1952202
381840.0000000    0.1593880
381880.0000000    0.1709167
381920.0000000    0.2026409
381960.0000000    0.1945661
382000.0000000    0.1758025
382040.0000000    0.1918983
382080.0000000    0.1800257
382120.0000000    0.1706879
382160.0000000    0.1776597
382200.0000000    0.1635322
382240.0000000    0.1752574
382280.0000000    0.1634020
382320.0000000    0.1663892
382360.0000000    0.1597459
382400.0000000    0.1555651
382440.0000000    0.1801858
382480.0000000    0.1600194
382520.0000000    0.1937070
382560.0000000    0.1822599
382600.0000000    0.1717617
382640.0000000    0.1724776
382680.0000000    0.1758595
382720.0000000    0.1881163
382760.0000000    0.1621585
382800.0000000    0.1592912
382840.0000000    0.1802525
382880.0000000    0.1465904
382920.0000000    0.1695194
382960.0000000    0.1638326
383000.0000000    0.1489758
383040.0000000    0.1696292
383080.0000000    0.1665700
383120.0000000    0.1736803
383160.0000000    0.1727879
383200.0000000    0.1721916
383240.0000000    0.1725262
383280.0000000    0.1727952
383320.0000000    0.1719471
383360.0000000    0.1710791
383400.0000000    0.1669160
383440.0000000    0.1645728
383480.0000000    0.1785938
383520.0000000    0.1641816
383560.0000000    0.1473367
383600.0000000    0.1478564
383640.0000000    0.1504587
383680.0000000    0.1526517
383720.0000000    0.1377903
383760.0000000    0.1591362
383800.0000000    0.1492298
383840.0000000    0.1616499
383880.0000000    0.1598344
383920.0000000    0.1608352
383960.0000000    0.1507398
384000.0000000    0.1551347
384040.0000000    0.1493977
384080.0000000    0.1485955
384120.0000000    0.1484392
384160.0000000    0.1506670
384200.0000000    0.1701920
384240.0000000    0.1695746
384280.0000000    0.1592795
384320.0000000    0.1626799
384360.0000000    0.1581796
384400.0000000    0.1773988
384440.0000000    0.1677541
384480.0000000    0.1695946
384520.0000000    0.1733313
384560.0000000    0.1639095
384600.0000000    0.1623650
384640.0000000    0.1703724
384680.0000000    0.1699014
384720.0000000    0.1467837
384760.0000000    0.1569996
384800.0000000    0.1570619
384840.0000000    0.1727977
384880.0000000    0.1752945
384920.0000000    0.1789629
384960.0000000    0.1574679
385000.0000000    0.1664276
385040.0000000    0.1753803
385080.0000000    0.1673333
385120.0000000    0.1782129
385160.0000000    0.1807816
385200.0000000    0.1747329
385240.0000000    0.1737173
385280.0000000    0.1790318
385320.0000000    0.1816662
385360.0000000    0.1809114
385400.0000000    0.1655806
385440.0000000    0.1666880
385480.0000000    0.1718763
385520.0000000    0.1874822
385560.0000000    0.1734889
385600.0000000    0.1836279
385640.0000000    0.1993108
385680.0000000    0.1678903
385720.0000000    0.1582092
385760.0000000    0.1757415
385800.0000000    0.1768826
385840.0000000    0.1722900
385880.0000000    0.1716773
385920.0000000    0.1684380
385960.0000000    0.1755604
386000.0000000    0.1628877
386040.0000000    0.1761002
386080.0000000    0.1692965
386120.0000000    0.1826862
386160.0000000    0.1954468
386200.0000000    0.1669049
386240.0000000    0.1638564
386280.0000000    0.1706994
386320.0000000    0.1660471
386360.0000000    0.1459572
386400.0000000    0.1562270
386440.0000000    0.1663878
386480.0000000    0.1750972
386520.0000000    0.1661637
386560.0000000    0.1422420
386600.0000000    0.1580118
386640.0000000    0.1315086
386680.0000000    0.1401576
386720.0000000    0.1415207
386760.0000000    0.1508124
386800.0000000    0.1685129
386840.0000000    0.1471380
386880.0000000    0.1538833
386920.0000000    0.1424882
386960.0000000    0.1595201
387000.0000000    0.1462730
387040.0000000    0.1518273
387080.0000000    0.1586247
387120.0000000    0.1615681
387160.0000000    0.1629376
387200.0000000    0.1496702
387240.0000000    0.1850451
387280.0000000    0.1572090
387320.0000000    0.1507405
387360.0000000    0.1572323
387400.0000000    0.1591560
387440.0000000    0.1694801
387480.0000000    0.1525148
387520.0000000    0.1610167
387560.0000000    0.1590258
387600.0000000    0.1622516
387640.0000000    0.1561229
387680.0000000    0.1430888
387720.0000000    0.1534861
387760.0000000    0.1573845
387800.0000000    0.1458061
387840.0000000    0.1490854
387880.0000000    0.1446467
387920.0000000    0.1504039
387960.0000000    0.1498246
388000.0000000    0.1448455
388040.0000000    0.1486762
388080.0000000    0.1524736
388120.0000000    0.1435658
388160.0000000    0.1435803
388200.0000000    0.1610757
388240.0000000    0.1564353
388280.0000000    0.1592259
388320.0000000    0.1532477
388360.0000000    0.1598526
388400.0000000    0.1509309
388440.0000000    0.1609087
388480.0000000    0.1566127
388520.0000000    0.1537534
388560.0000000    0.1428362
388600.0000000    0.1651823
388640.0000000    0.1370521
388680.0000000    0.1347218
388720.0000000    0.1315980
388760.0000000    0.1443004
388800.0000000    0.1317101
388840.0000000    0.1432960
388880.0000000    0.1608028
388920.0000000    0.1606662
388960.0000000    0.1587123
389000.0000000    0.1550275
389040.0000000    0.1398672
389080.0000000    0.1478349
389120.0000000    0.1456895
389160.0000000    0.1517150
389200.0000000    0.1713835
389240.0000000    0.1648809
389280.0000000    0.1710289
389320.0000000    0.1748764
389360.0000000    0.1584197
389400.0000000    0.1693897
389440.0000000    0.1604522
389480.0000000    0.1704522
389520.0000000    0.1652433
389560.0000000    0.1592060
389600.0000000    0.1599075
389640.0000000    0.1690143
389680.0000000    0.1745055
389720.0000000    0.1706110
389760.0000000    0.1561428
389800.0000000    0.1669525
389840.0000000    0.1632474
389880.0000000    0.1664148
389920.0000000    0.1752861
389960.0000000    0.1869105
390000.0000000    0.1774452
390040.0000000    0.1696506
390080.0000000    0.1757800
390120.0000000    0.1619125
390160.0000000    0.1660130
390200.0000000    0.1563825
390240.0000000    0.1672378
390280.0000000    0.1668995
390320.0000000    0.1624314
390360.0000000    0.1685743
390400.0000000    0.1463677
390440.0000000    0.1449655
390480.0000000    0.1496404
390520.0000000    0.1609276
390560.0000000    0.1706819
390600.0000000    0.1839585
390640.0000000    0.1762586
390680.0000000    0.1604559
390720.0000000    0.1546673
390760.0000000    0.1539524
390800.0000000    0.1606322
390840.0000000    0.1507240
390880.0000000    0.1454236
390920.0000000    0.1436243
390960.0000000    0.1630731
391000.0000000    0.1495242
391040.0000000    0.1521617
391080.0000000    0.1620651
391120.0000000    0.1449351
391160.0000000    0.1483482
391200.0000000    0.1574158
391240.0000000    0.1693607
391280.0000000    0.1493918
391320.0000000    0.1635784
391360.0000000    0.1541813
391400.0000000    0.1454608
391440.0000000    0.1668626
391480.0000000    0.1549523
391520.0000000    0.1640272
391560.0000000    0.1598887
391600.0000000    0.1527949
391640.0000000    0.1618742
391680.0000000    0.1537057
391720.0000000    0.1567207
391760.0000000    0.1454925
391800.0000000    0.1554240
391840.0000000    0.1626061
391880.0000000    0.1592548
391920.0000000    0.1527600
391960.0000000    0.1389968
392000.0000000    0.1500656
392040.0000000    0.1663080
392080.0000000    0.1545731
392120.0000000    0.1559733
392160.0000000    0.1577863
392200.0000000    0.1562952
392240.0000000    0.1580020
392280.0000000    0.1517578
392320.0000000    0.1538462
392360.0000000    0.1755224
392400.0000000    0.1713756
392440.0000000    0.1665094
392480.0000000    0.1735451
392520.0000000    0.1887513
392560.0000000    0.1820864
392600.0000000    0.1990079
392640.0000000    0.1896755
392680.0000000    0.1888958
392720.0000000    0.1889042
392760.0000000    0.1732645
392800.0000000    0.1672458
392840.0000000    0.1741699
392880.0000000    0.1902519
392920.0000000    0.1789034
392960.0000000    0.1745598
393000.0000000    0.1829516
393040.0000000    0.1943840
393080.0000000    0.1518130
393120.0000000    0.1594202
393160.0000000    0.1597634
393200.0000000    0.1839183
393240.0000000    0.1776386
393280.0000000    0.1741661
393320.0000000    0.1570653
393360.0000000    0.1648441
393400.0000000    0.1530596
393440.0000000    0.1452734
393480.0000000    0.1535912
393520.0000000    0.1632891
393560.0000000    0.1604223
393600.0000000    0.1728083
393640.0000000    0.1756233
393680.0000000    0.1862461
393720.0000000    0.1785633
393760.0000000    0.1769709
393800.0000000    0.1650925
393840.0000000    0.1764588
393880.0000000    0.1728117
393920.0000000    0.1691597
393960.0000000    0.1791796
394000.0000000    0.1707157
394040.0000000    0.1865068
394080.0000000    0.1721746
394120.0000000    0.1943772
394160.0000000    0.1685601
394200.0000000    0.1689621
394240.0000000    0.1605449
394280.0000000    0.1701200
394320.0000000    0.1814200
394360.0000000    0.1777176
394400.0000000    0.1725209
394440.0000000    0.1690888
394480.0000000    0.1817248
394520.0000000    0.1783623
394560.0000000    0.1874059
394600.0000000    0.1708738
394640.0000000    0.1722918
394680.0000000    0.1772629
394720.0000000    0.1685253
394760.0000000    0.1637223
394800.0000000    0.1694175
394840.0000000    0.1610939
394880.0000000    0.1616184
394920.0000000    0.1852966
394960.0000000    0.1743422
395000.0000000    0.1734184
395040.0000000    0.1839825
395080.0000000    0.1778924
395120.0000000    0.1625226
395160.0000000    0.1753177
395200.0000000    0.1902150
395240.0000000    0.1783571
395280.0000000    0.1477153
395320.0000000    0.1667855
395360.0000000    0.1685140
395400.0000000    0.1870299
395440.0000000    0.1787582
395480.0000000    0.1854774
395520.0000000    0.1630645
395560.0000000    0.1820363
395600.0000000    0.1776828
395640.0000000    0.1730749
395680.0000000    0.1774450
395720.0000000    0.1655512
395760.0000000    0.1722756
395800.0000000    0.1696197
395840.0000000    0.1984653
395880.0000000    0.1674563
395920.0000000    0.1776179
395960.0000000    0.1648385
396000.0000000    0.1873488
396040.0000000    0.1678741
396080.0000000    0.1808447
396120.0000000    0.1757044
396160.0000000    0.1753957
396200.0000000    0.1804657
396240.0000000    0.1767428
396280.0000000    0.1652677
396320.0000000    0.1622435
396360.0000000    0.1631578
396400.0000000    0.1543672
396440.0000000    0.1684575
396480.0000000    0.1617847
396520.0000000    0.1458521
396560.0000000    0.1401517
396600.0000000    0.1464641
396640.0000000    0.1620274
396680.0000000    0.1651839
396720.0000000    0.1510838
396760.0000000    0.1661012
396800.0000000    0.1529653
396840.0000000    0.1626380
396880.0000000    0.1655831
396920.0000000    0.1703907
396960.0000000    0.1741840
397000.0000000    0.1713149
397040.0000000    0.1631712
397080.0000000    0.1646637
397120.0000000    0.1959051
397160.0000000    0.1788697
397200.0000000    0.1633599
397240.0000000    0.1649099
397280.0000000    0.1812042
397320.0000000    0.1665875
397360.0000000    0.1870943
397400.0000000    0.1610437
397440.0000000    0.1474809
397480.0000000    0.1680466
397520.0000000    0.1981152
397560.0000000    0.1850593
397600.0000000    0.1880290
397640.0000000    0.1740328
397680.0000000    0.1585796
397720.0000000    0.1553972
397760.0000000    0.1677743
397800.0000000    0.1552881
397840.0000000    0.1594482
397880.0000000    0.1582020
397920.0000000    0.1751447
397960.0000000    0.1623193
398000.0000000    0.1649778
398040.0000000    0.1834812
398080.0000000    0.1861191
398120.0000000    0.1725902
398160.0000000    0.1776246
398200.0000000    0.1768324
398240.0000000    0.1769852
398280.0000000    0.1580520
398320.0000000    0.1518445
398360.0000000    0.1513661
398400.0000000    0.1336567
398440.0000000    0.1640177
398480.0000000    0.1420517
398520.0000000    0.1535716
398560.0000000    0.1459421
398600.0000000    0.1393413
398640.0000000    0.1612990
398680.0000000    0.1560646
398720.0000000    0.1538241
398760.0000000    0.1500455
398800.0000000    0.1472744
398840.0000000    0.1528072
398880.0000000    0.1500982
398920.0000000    0.1603089
398960.0000000    0.1634979
399000.0000000    0.1583947
399040.0000000    0.1945424
399080.0000000    0.1887631
399120.0000000    0.2082174
399160.0000000    0.1852138
399200.0000000    0.1759292
399240.0000000    0.1644934
399280.0000000    0.1730208
399320.0000000    0.1672862
399360.0000000    0.1671299
399400.0000000    0.1591692
399440.0000000    0.1435751
399480.0000000    0.1452984
399520.0000000    0.1471529
399560.0000000    0.1438481
399600.0000000    0.1522870
399640.0000000    0.1502128
399680.0000000    0.1403525
399720.0000000    0.1427576
399760.0000000    0.1416674
399800.0000000    0.1248045
399840.0000000    0.1375182
399880.0000000    0.1513493
399920.0000000    0.1352007
399960.0000000    0.1485184
400000.0000000    0.1589168
400040.0000000    0.1368203
400080.0000000    0.1425884
400120.0000000    0.1502282
400160.0000000    0.1461150
400200.0000000    0.1662672
400240.0000000    0.1663437
400280.0000000    0.1550158
400320.0000000    0.1464165
400360.0000000    0.1437650
400400.0000000    0.1495976
400440.0000000    0.1372999
400480.0000000    0.1429789
400520.0000000    0.1432511
400560.0000000    0.1345048
400600.0000000    0.1397671
400640.0000000    0.1343952
400680.0000000    0.1395377
400720.0000000    0.1308187
400760.0000000    0.1387197
400800.0000000    0.1244137
400840.0000000    0.1419495
400880.0000000    0.1276545
400920.0000000    0.1320090
400960.0000000    0.1346778
401000.0000000    0.1396083
401040.0000000    0.1317035
401080.0000000    0.1181665
401120.0000000    0.1352940
401160.0000000    0.1411032
401200.0000000    0.1410137
401240.0000000    0.1169098
401280.0000000    0.1201274
401320.0000000    0.1209199
401360.0000000    0.1347283
401400.0000000    0.1274979
401440.0000000    0.1231266
401480.0000000    0.1249451
401520.0000000    0.1323746
401560.0000000    0.1403401
401600.0000000    0.1372017
401640.0000000    0.1268961
401680.0000000    0.1313090
401720.0000000    0.1341724
401760.0000000    0.1238681
401800.0000000    0.1301853
401840.0000000    0.1319260
401880.0000000    0.1344209
401920.0000000    0.1372765
401960.0000000    0.1261471
402000.0000000    0.1196772
402040.0000000    0.1237478
402080.0000000    0.1205112
402120.0000000    0.1418815
402160.0000000    0.1256805
402200.0000000    0.1128371
402240.0000000    0.1325895
402280.0000000    0.1164592
402320.0000000    0.1184873
402360.0000000    0.1190491
402400.0000000    0.1205355
402440.0000000    0.1237457
402480.0000000    0.1263056
402520.0000000    0.1174447
402560.0000000    0.1267363
402600.0000000    0.1222795
402640.0000000    0.1173108
402680.0000000    0.1249722
402720.0000000    0.1251767
402760.0000000    0.1291734
402800.0000000    0.1222438
402840.0000000    0.1226409
402880.0000000    0.1154308
402920.0000000    0.1184308
402960.0000000    0.1275480
403000.0000000    0.1206305
403040.0000000    0.1315536
403080.0000000    0.1217859
403120.0000000    0.1256839
403160.0000000    0.1339741
403200.0000000    0.1316895
403240.0000000    0.1352126
403280.0000000    0.1475437
403320.0000000    0.1335007
403360.0000000    0.1218954
403400.0000000    0.1275770
403440.0000000    0.1236707
403480.0000000    0.1306870
403520.0000000    0.1286541
403560.0000000    0.1192590
403600.0000000    0.1374601
403640.0000000    0.1245271
403680.0000000    0.1172935
403720.0000000    0.1216938
403760.0000000    0.1323611
403800.0000000    0.1286270
403840.0000000    0.1368094
403880.0000000    0.1453333
403920.0000000    0.1478795
403960.0000000    0.1419797
404000.0000000    0.1391395
404040.0000000    0.1372785
404080.0000000    0.1321525
404120.0000000    0.1396844
404160.0000000    0.1434238
404200.0000000    0.1539082
404240.0000000    0.1525545
404280.0000000    0.1215805
404320.0000000    0.1367605
404360.0000000    0.1463121
404400.0000000    0.1418752
404440.0000000    0.1470572
404480.0000000    0.1336924
404520.0000000    0.1447873
404560.0000000    0.1530573
404600.0000000    0.1413841
404640.0000000    0.1509721
404680.0000000    0.1367654
404720.0000000    0.1254312
404760.0000000    0.1256391
404800.0000000    0.1304817
404840.0000000    0.1319236
404880.0000000    0.1390592
404920.0000000    0.1400557
404960.0000000    0.1390758
405000.0000000    0.1239263
405040.0000000    0.1278679
405080.0000000    0.1364679
405120.0000000    0.1269829
405160.0000000    0.1402262
405200.0000000    0.1365236
405240.0000000    0.1454805
405280.0000000    0.1356050
405320.0000000    0.1375598
405360.0000000    0.1495199
405400.0000000    0.1497149
405440.0000000    0.1446384
405480.0000000    0.1327464
405520.0000000    0.1371641
405560.0000000    0.1433573
405600.0000000    0.1309100
405640.0000000    0.1167302
405680.0000000    0.1213534
405720.0000000    0.1275531
405760.0000000    0.1349340
405800.0000000    0.1322784
405840.0000000    0.1333264
405880.0000000    0.1310795
405920.0000000    0.1333916
405960.0000000    0.1394942
406000.0000000    0.1279366
406040.0000000    0.1318544
406080.0000000    0.1389073
406120.0000000    0.1369438
406160.0000000    0.1336856
406200.0000000    0.1422104
406240.0000000    0.1262280
406280.0000000    0.1538654
406320.0000000    0.1331536
406360.0000000    0.1248845
406400.0000000    0.1298546
406440.0000000    0.1259356
406480.0000000    0.1335094
406520.0000000    0.1372930
406560.0000000    0.1247650
406600.0000000    0.1303012
406640.0000000    0.1263376
406680.0000000    0.1328474
406720.0000000    0.1266649
406760.0000000    0.1321688
406800.0000000    0.1328276
406840.0000000    0.1296915
406880.0000000    0.1271598
406920.0000000    0.1329804
406960.0000000    0.1432652
407000.0000000    0.1408443
407040.0000000    0.1330662
407080.0000000    0.1358318
407120.0000000    0.1319146
407160.0000000    0.1447108
407200.0000000    0.1353735
407240.0000000    0.1401490
407280.0000000    0.1392327
407320.0000000    0.1357281
407360.0000000    0.1333532
407400.0000000    0.1383347
407440.0000000    0.1309277
407480.0000000    0.1363844
407520.0000000    0.1168988
407560.0000000    0.1430493
407600.0000000    0.1338292
407640.0000000    0.1441871
407680.0000000    0.1407073
407720.0000000    0.1332817
407760.0000000    0.1320412
407800.0000000    0.1220572
407840.0000000    0.1258031
407880.0000000    0.1410196
407920.0000000    0.1418714
407960.0000000    0.1331910
408000.0000000    0.1242071
408040.0000000    0.1287155
408080.0000000    0.1393496
408120.0000000    0.1391405
408160.0000000    0.1329561
408200.0000000    0.1333088
408240.0000000    0.1412783
408280.0000000    0.1209443
408320.0000000    0.1102742
408360.0000000    0.1118761
408400.0000000    0.1360979
408440.0000000    0.1165431
408480.0000000    0.1252344
408520.0000000    0.1318696
408560.0000000    0.1275337
408600.0000000    0.1329779
408640.0000000    0.1266111
408680.0000000    0.1314491
408720.0000000    0.1197384
408760.0000000    0.1297688
408800.0000000    0.1292365
408840.0000000    0.1251015
408880.0000000    0.1213340
408920.0000000    0.1352775
408960.0000000    0.1370977
409000.0000000    0.1407722
409040.0000000    0.1386632
409080.0000000    0.1280825
409120.0000000    0.1423043
409160.0000000    0.1278806
409200.0000000    0.1288102
409240.0000000    0.1335939
409280.0000000    0.1483184
409320.0000000    0.1468018
409360.0000000    0.1366337
409400.0000000    0.1392403
409440.0000000    0.1416172
409480.0000000    0.1338437
409520.0000000    0.1363426
409560.0000000    0.1288624
409600.0000000    0.1286660
409640.0000000    0.1285787
409680.0000000    0.1286514
409720.0000000    0.1340172
409760.0000000    0.1304232
409800.0000000    0.1280749
409840.0000000    0.1322571
409880.0000000    0.1319745
409920.0000000    0.1335627
409960.0000000    0.1290145
410000.0000000    0.1197394
410040.0000000    0.1214690
410080.0000000    0.1411603
410120.0000000    0.1178175
410160.0000000    0.1303657
410200.0000000    0.1331031
410240.0000000    0.1271883
410280.0000000    0.1254737
410320.0000000    0.1352516
410360.0000000    0.1369797
410400.0000000    0.1274097
410440.0000000    0.1447552
410480.0000000    0.1300546
410520.0000000    0.1358189
410560.0000000    0.1274195
410600.0000000    0.1341487
410640.0000000    0.1488709
410680.0000000    0.1213520
410720.0000000    0.1493446
410760.0000000    0.1402336
410800.0000000    0.1566563
410840.0000000    0.1397759
410880.0000000    0.1334534
410920.0000000    0.1266514
410960.0000000    0.1296023
411000.0000000    0.1374901
411040.0000000    0.1289185
411080.0000000    0.1409141
411120.0000000    0.1374157
411160.0000000    0.1336774
411200.0000000    0.1334365
411240.0000000    0.1300782
411280.0000000    0.1497806
411320.0000000    0.1446295
411360.0000000    0.1422090
411400.0000000    0.1303358
411440.0000000    0.1392379
411480.0000000    0.1361819
411520.0000000    0.1379897
411560.0000000    0.1375764
411600.0000000    0.1298541
411640.0000000    0.1404865
411680.0000000    0.1356105
411720.0000000    0.1318417
411760.0000000    0.1345373
411800.0000000    0.1442720
411840.0000000    0.1338454
411880.0000000    0.1235174
411920.0000000    0.1288950
411960.0000000    0.1310930
412000.0000000    0.1296341
412040.0000000    0.1383012
412080.0000000    0.1316699
412120.0000000    0.1358967
412160.0000000    0.1405986
412200.0000000    0.1311605
412240.0000000    0.1298900
412280.0000000    0.1442303
412320.0000000    0.1437106
412360.0000000    0.1450027
412400.0000000    0.1433652
412440.0000000    0.1338656
412480.0000000    0.1293966
412520.0000000    0.1337185
412560.0000000    0.1184678
412600.0000000    0.1350489
412640.0000000    0.1415415
412680.0000000    0.1477621
412720.0000000    0.1475895
412760.0000000    0.1303220
412800.0000000    0.1377313
412840.0000000    0.1327544
412880.0000000    0.1413225
412920.0000000    0.1370315
412960.0000000    0.1444186
413000.0000000    0.1313159
413040.0000000    0.1255667
413080.0000000    0.1320918
413120.0000000    0.1539085
413160.0000000    0.1373859
413200.0000000    0.1371004
413240.0000000    0.1305593
413280.0000000    0.1388754
413320.0000000    0.1327830
413360.0000000    0.1378525
413400.0000000    0.1360678
413440.0000000    0.1375141
413480.0000000    0.1340864
413520.0000000    0.1351971
413560.0000000    0.1479033
413600.0000000    0.1431469
413640.0000000    0.1480300
413680.0000000    0.1463999
413720.0000000    0.1603387
413760.0000000    0.1522564
413800.0000000    0.1538973
413840.0000000    0.1544048
413880.0000000    0.1570331
413920.0000000    0.1568914
413960.0000000    0.1632809
414000.0000000    0.1652866
414040.0000000    0.1486629
414080.0000000    0.1561340
414120.0000000    0.1536690
414160.0000000    0.1723162
414200.0000000    0.1662337
414240.0000000    0.1489048
414280.0000000    0.1565983
414320.0000000    0.1403189
414360.0000000    0.1440432
414400.0000000    0.1479436
414440.0000000    0.1445459
414480.0000000    0.1456251
414520.0000000    0.1340127
414560.0000000    0.1441066
414600.0000000    0.1426859
414640.0000000    0.1491838
414680.0000000    0.1442579
414720.0000000    0.1490438
414760.0000000    0.1480353
414800.0000000    0.1397991
414840.0000000    0.1351782
414880.0000000    0.1370836
414920.0000000    0.1412626
414960.0000000    0.1368191
415000.0000000    0.1439473
415040.0000000    0.1383867
415080.0000000    0.1515954
415120.0000000    0.1389577
415160.0000000    0.1472494
415200.0000000    0.1462064
415240.0000000    0.1467403
415280.0000000    0.1438568
415320.0000000    0.1415395
415360.0000000    0.1471167
415400.0000000    0.1369872
415440.0000000    0.1433315
415480.0000000    0.1370292
415520.0000000    0.1456940
415560.0000000    0.1400791
415600.0000000    0.1430034
415640.0000000    0.1524211
415680.0000000    0.1533182
415720.0000000    0.1589122
415760.0000000    0.1511682
415800.0000000    0.1464323
415840.0000000    0.1551541
415880.0000000    0.1458025
415920.0000000    0.1503906
415960.0000000    0.1495550
416000.0000000    0.1419597
416040.0000000    0.1516744
416080.0000000    0.1503947
416120.0000000    0.1530344
416160.0000000    0.1492807
416200.0000000    0.1530321
416240.0000000    0.1646809
416280.0000000    0.1486306
416320.0000000    0.1577349
416360.0000000    0.1516335
416400.0000000    0.1440962
416440.0000000    0.1339095
416480.0000000    0.1319977
416520.0000000    0.1259139
416560.0000000    0.1331303
416600.0000000    0.1401837
416640.0000000    0.1414626
416680.0000000    0.1312888
416720.0000000    0.1414752
416760.0000000    0.1419541
416800.0000000    0.1496982
416840.0000000    0.1340050
416880.0000000    0.1347174
416920.0000000    0.1427555
416960.0000000    0.1520198
417000.0000000    0.1529314
417040.0000000    0.1296649
417080.0000000    0.1368202
417120.0000000    0.1422292
417160.0000000    0.1313037
417200.0000000    0.1377779
417240.0000000    0.1503441
417280.0000000    0.1370026
417320.0000000    0.1397557
417360.0000000    0.1373518
417400.0000000    0.1360358
417440.0000000    0.1277129
417480.0000000    0.1340856
417520.0000000    0.1377862
417560.0000000    0.1504370
417600.0000000    0.1332596
417640.0000000    0.1375471
417680.0000000    0.1463482
417720.0000000    0.1373033
417760.0000000    0.1478426
417800.0000000    0.1369867
417840.0000000    0.1352179
417880.0000000    0.1240338
417920.0000000    0.1265114
417960.0000000    0.1305787
418000.0000000    0.1330013
418040.0000000    0.1309469
418080.0000000    0.1357135
418120.0000000    0.1503744
418160.0000000    0.1428799
418200.0000000    0.1406374
418240.0000000    0.1313631
418280.0000000    0.1224507
418320.0000000    0.1142521
418360.0000000    0.1222831
418400.0000000    0.1398231
418440.0000000    0.1236215
418480.0000000    0.1266922
418520.0000000    0.1198052
418560.0000000    0.1177998
418600.0000000    0.1213987
418640.0000000    0.1261706
418680.0000000    0.1335023
418720.0000000    0.1275073
418760.0000000    0.1411715
418800.0000000    0.1280133
418840.0000000    0.1332465
418880.0000000    0.1372994
418920.0000000    0.1269830
418960.0000000    0.1304404
419000.0000000    0.1440693
419040.0000000    0.1320417
419080.0000000    0.1388655
419120.0000000    0.1365069
419160.0000000    0.1475250
419200.0000000    0.1446329
419240.0000000    0.1589188
419280.0000000    0.1508753
419320.0000000    0.1314355
419360.0000000    0.1317658
419400.0000000    0.1332398
419440.0000000    0.1311733
419480.0000000    0.1400199
419520.0000000    0.1382447
419560.0000000    0.1393448
419600.0000000    0.1491832
419640.0000000    0.1489621
419680.0000000    0.1442389
419720.0000000    0.1373387
419760.0000000    0.1339189
419800.0000000    0.1346082
419840.0000000    0.1282775
419880.0000000    0.1260142
419920.0000000    0.1326449
419960.0000000    0.1268761
420000.0000000    0.1282055
420040.0000000    0.1282881
420080.0000000    0.1300794
420120.0000000    0.1344599
420160.0000000    0.1280276
420200.0000000    0.1178053
420240.0000000    0.1344122
420280.0000000    0.1449756
420320.0000000    0.1497702
420360.0000000    0.1252165
420400.0000000    0.1389053
420440.0000000    0.1199673
420480.0000000    0.1120423
420520.0000000    0.1258103
420560.0000000    0.1234972
420600.0000000    0.1323084
420640.0000000    0.1253296
420680.0000000    0.1282023
420720.0000000    0.1256025
420760.0000000    0.1320788
420800.0000000    0.1290258
420840.0000000    0.1337644
420880.0000000    0.1231688
420920.0000000    0.1250573
420960.0000000    0.1202890
421000.0000000    0.1330045
421040.0000000    0.1380898
421080.0000000    0.1506503
421120.0000000    0.1346370
421160.0000000    0.1246306
421200.0000000    0.1266599
421240.0000000    0.1279345
421280.0000000    0.1340061
421320.0000000    0.1275741
421360.0000000    0.1222383
421400.0000000    0.1284779
421440.0000000    0.1329007
421480.0000000    0.1189081
421520.0000000    0.1213606
421560.0000000    0.1234159
421600.0000000    0.1317567
421640.0000000    0.1265422
421680.0000000    0.1257776
421720.0000000    0.1318894
421760.0000000    0.1352638
421800.0000000    0.1340518
421840.0000000    0.1294997
421880.0000000    0.1191982
421920.0000000    0.1275654
421960.0000000    0.1274854
422000.0000000    0.1281889
422040.0000000    0.1237998
422080.0000000    0.1280283
422120.0000000    0.1394568
422160.0000000    0.1310780
422200.0000000    0.1330628
422240.0000000    0.1345462
422280.0000000    0.1281578
422320.0000000    0.1295451
422360.0000000    0.1278537
422400.0000000    0.1356869
422440.0000000    0.1277590
422480.0000000    0.1331046
422520.0000000    0.1387336
422560.0000000    0.1265537
422600.0000000    0.1323127
422640.0000000    0.1254193
422680.0000000    0.1263829
422720.0000000    0.1306881
422760.0000000    0.1432144
422800.0000000    0.1319704
422840.0000000    0.1486213
422880.0000000    0.1448235
422920.0000000    0.1342604
422960.0000000    0.1397241
423000.0000000    0.1337241
423040.0000000    0.1218128
423080.0000000    0.1292869
423120.0000000    0.1427321
423160.0000000    0.1452057
423200.0000000    0.1361959
423240.0000000    0.1379852
423280.0000000    0.1412230
423320.0000000    0.1471220
423360.0000000    0.1502420
423400.0000000    0.1369706
423440.0000000    0.1455735
423480.0000000    0.1426266
423520.0000000    0.1423958
423560.0000000    0.1467953
423600.0000000    0.1568948
423640.0000000    0.1366876
423680.0000000    0.1451571
423720.0000000    0.1364615
423760.0000000    0.1191250
423800.0000000    0.1258201
423840.0000000    0.1264807
423880.0000000    0.1271845
423920.0000000    0.1258890
423960.0000000    0.1343088
424000.0000000    0.1357430
424040.0000000    0.1345985
424080.0000000    0.1360514
424120.0000000    0.1307065
424160.0000000    0.1393853
424200.0000000    0.1341854
424240.0000000    0.1284398
424280.0000000    0.1319240
424320.0000000    0.1203129
424360.0000000    0.1232896
424400.0000000    0.1416084
424440.0000000    0.1445068
424480.0000000    0.1302848
424520.0000000    0.1329394
424560.0000000    0.1310423
424600.0000000    0.1346868
424640.0000000    0.1322099
424680.0000000    0.1375455
424720.0000000    0.1383262
424760.0000000    0.1392275
424800.0000000    0.1361414
424840.0000000    0.1548430
424880.0000000    0.1416094
424920.0000000    0.1311826
424960.0000000    0.1355847
425000.0000000    0.1297203
425040.0000000    0.1370856
425080.0000000    0.1357707
425120.0000000    0.1359946
425160.0000000    0.1317597
425200.0000000    0.1356585
425240.0000000    0.1212982
425280.0000000    0.1350320
425320.0000000    0.1471240
425360.0000000    0.1448027
425400.0000000    0.1490320
425440.0000000    0.1374742
425480.0000000    0.1411943
425520.0000000    0.1473490
425560.0000000    0.1509336
425600.0000000    0.1432941
425640.0000000    0.1479590
425680.0000000    0.1492156
425720.0000000    0.1298811
425760.0000000    0.1301015
425800.0000000    0.1398727
425840.0000000    0.1525082
425880.0000000    0.1386910
425920.0000000    0.1491098
425960.0000000    0.1595215
426000.0000000    0.1702489
426040.0000000    0.1492968
426080.0000000    0.1550497
426120.0000000    0.1531359
426160.0000000    0.1669176
426200.0000000    0.1617727
426240.0000000    0.1597696
426280.0000000    0.1555423
426320.0000000    0.1538655
426360.0000000    0.1615246
426400.0000000    0.1587989
426440.0000000    0.1717168
426480.0000000    0.1670887
426520.0000000    0.1582169
426560.0000000    0.1771987
426600.0000000    0.1725665
426640.0000000    0.1857403
426680.0000000    0.1887125
426720.0000000    0.1862915
426760.0000000    0.1787012
426800.0000000    0.1476155
426840.0000000    0.1520909
426880.0000000    0.1729963
426920.0000000    0.1785488
426960.0000000    0.1711211
427000.0000000    0.1595377
427040.0000000    0.1654745
427080.0000000    0.1706457
427120.0000000    0.1760611
427160.0000000    0.1627488
427200.0000000    0.1514602
427240.0000000    0.1440597
427280.0000000    0.1783181
427320.0000000    0.1625782
427360.0000000    0.1637588
427400.0000000    0.1582054
427440.0000000    0.1597808
427480.0000000    0.1577880
427520.0000000    0.1562907
427560.0000000    0.1479152
427600.0000000    0.1555056
427640.0000000    0.1597150
427680.0000000    0.1654990
427720.0000000    0.1703741
427760.0000000    0.1559162
427800.0000000    0.1539069
427840.0000000    0.1532228
427880.0000000    0.1522196
427920.0000000    0.1574257
427960.0000000    0.1596191
428000.0000000    0.1504980
428040.0000000    0.1508821
428080.0000000    0.1489254
428120.0000000    0.1493905
428160.0000000    0.1493247
428200.0000000    0.1639812
428240.0000000    0.1511814
428280.0000000    0.1466554
428320.0000000    0.1531475
428360.0000000    0.1557676
428400.0000000    0.1560498
428440.0000000    0.1443031
428480.0000000    0.1394000
428520.0000000    0.1431279
428560.0000000    0.1507891
428600.0000000    0.1685216
428640.0000000    0.1540104
428680.0000000    0.1530384
428720.0000000    0.1661818
428760.0000000    0.1731347
428800.0000000    0.1674386
428840.0000000    0.1675643
428880.0000000    0.1554736
428920.0000000    0.1609088
428960.0000000    0.1549246
429000.0000000    0.1711580
429040.0000000    0.1729375
429080.0000000    0.1675955
429120.0000000    0.1589198
429160.0000000    0.1674941
429200.0000000    0.1599140
429240.0000000    0.1635332
429280.0000000    0.1497960
429320.0000000    0.1706924
429360.0000000    0.1531118
429400.0000000    0.1592922
429440.0000000    0.1687516
429480.0000000    0.1715160
429520.0000000    0.1642376
429560.0000000    0.1755122
429600.0000000    0.1608992
429640.0000000    0.1581267
429680.0000000    0.1807563
429720.0000000    0.1750151
429760.0000000    0.1758909
429800.0000000    0.1767716
429840.0000000    0.1650841
429880.0000000    0.1836963
429920.0000000    0.1691486
429960.0000000    0.1665083
430000.0000000    0.1647384
430040.0000000    0.1696223
430080.0000000    0.1700358
430120.0000000    0.1748345
430160.0000000    0.1622617
430200.0000000    0.1579243
430240.0000000    0.1498678
430280.0000000    0.1699205
430320.0000000    0.1509145
430360.0000000    0.1548175
430400.0000000    0.1597476
430440.0000000    0.1723773
430480.0000000    0.1664002
430520.0000000    0.1692070
430560.0000000    0.1690809
430600.0000000    0.1702021
430640.0000000    0.1690609
430680.0000000    0.1695727
430720.0000000    0.1813374
430760.0000000    0.1566730
430800.0000000    0.1590215
430840.0000000    0.1578704
430880.0000000    0.1652427
430920.0000000    0.1776784
430960.0000000    0.1656970
431000.0000000    0.1719403
431040.0000000    0.1682299
431080.0000000    0.1849234
431120.0000000    0.1708636
431160.0000000    0.1575993
431200.0000000    0.1558955
431240.0000000    0.1631152
431280.0000000    0.1671552
431320.0000000    0.1577197
431360.0000000    0.1770420
431400.0000000    0.1758153
431440.0000000    0.1713689
431480.0000000    0.1685567
431520.0000000    0.1671977
431560.0000000    0.1774241
431600.0000000    0.1718302
431640.0000000    0.1617736
431680.0000000    0.1759443
431720.0000000    0.1643691
431760.0000000    0.1692008
431800.0000000    0.1736584
431840.0000000    0.1788416
431880.0000000    0.2010034
431920.0000000    0.1938744
431960.0000000    0.1828414
432000.0000000    0.1788691
432040.0000000    0.1869424
432080.0000000    0.1667583
432120.0000000    0.1704321
432160.0000000    0.1675086
432200.0000000    0.1974659
432240.0000000    0.1698876
432280.0000000    0.1898694
432320.0000000    0.2097870
432360.0000000    0.2123016
432400.0000000    0.1988805
432440.0000000    0.1995285
432480.0000000    0.1976621
432520.0000000    0.1918056
432560.0000000    0.1850954
432600.0000000    0.2043422
432640.0000000    0.1821605
432680.0000000    0.1915118
432720.0000000    0.1785925
432760.0000000    0.1819577
432800.0000000    0.1865471
432840.0000000    0.2040903
432880.0000000    0.2065946
432920.0000000    0.1938615
432960.0000000    0.1956136
433000.0000000    0.2026201
433040.0000000    0.2115405
433080.0000000    0.2197425
433120.0000000    0.1962771
433160.0000000    0.1890025
433200.0000000    0.1879932
433240.0000000    0.1957334
433280.0000000    0.1770539
433320.0000000    0.2059476
433360.0000000    0.1975659
433400.0000000    0.1878076
433440.0000000    0.1991179
433480.0000000    0.1794418
433520.0000000    0.1823232
433560.0000000    0.1819419
433600.0000000    0.1720565
433640.0000000    0.1809863
433680.0000000    0.1782893
433720.0000000    0.1760814
433760.0000000    0.1918136
433800.0000000    0.1815459
433840.0000000    0.1770070
433880.0000000    0.1855716
433920.0000000    0.1847144
433960.0000000    0.1890476
434000.0000000    0.1911468
434040.0000000    0.1653991
434080.0000000    0.1739804
434120.0000000    0.1772661
434160.0000000    0.1825128
434200.0000000    0.1808104
434240.0000000    0.1844289
434280.0000000    0.1685606
434320.0000000    0.1645445
434360.0000000    0.1861705
434400.0000000    0.1803069
434440.0000000    0.1967694
434480.0000000    0.1815879
434520.0000000    0.1832588
434560.0000000    0.1842136
434600.0000000    0.1934833
434640.0000000    0.1795018
434680.0000000    0.1824383
434720.0000000    0.1646600
434760.0000000    0.1797612
434800.0000000    0.1700748
434840.0000000    0.1908057
434880.0000000    0.1809695
434920.0000000    0.1818351
434960.0000000    0.1930636
435000.0000000    0.1892124
435040.0000000    0.1956010
435080.0000000    0.1803834
435120.0000000    0.1912521
435160.0000000    0.1922188
435200.0000000    0.1934371
435240.0000000    0.2056244
435280.0000000    0.1967944
435320.0000000    0.1953443
435360.0000000    0.1776593
435400.0000000    0.1878219
435440.0000000    0.1713818
435480.0000000    0.1785936
435520.0000000    0.1823971
435560.0000000    0.1813996
435600.0000000    0.1812609
435640.0000000    0.1694726
435680.0000000    0.1751094
435720.0000000    0.1829704
435760.0000000    0.1821862
435800.0000000    0.1777594
435840.0000000    0.1742537
435880.0000000    0.1661010
435920.0000000    0.1781075
435960.0000000    0.1748279
436000.0000000    0.1899798
436040.0000000    0.1759025
436080.0000000    0.1891156
436120.0000000    0.1889185
436160.0000000    0.1739388
436200.0000000    0.1775456
436240.0000000    0.1859043
436280.0000000    0.1863685
436320.0000000    0.1883533
436360.0000000    0.1824887
436400.0000000    0.1877996
436440.0000000    0.1776573
436480.0000000    0.1924338
436520.0000000    0.1746839
436560.0000000    0.1644478
436600.0000000    0.1612399
436640.0000000    0.1534016
436680.0000000    0.1638512
436720.0000000    0.1776481
436760.0000000    0.1705408
436800.0000000    0.1737468
436840.0000000    0.1680916
436880.0000000    0.1734921
436920.0000000    0.1696427
436960.0000000    0.1678710
437000.0000000    0.1836372
437040.0000000    0.1842907
437080.0000000    0.1813158
437120.0000000    0.1819564
437160.0000000    0.1648752
437200.0000000    0.1852296
437240.0000000    0.1820475
437280.0000000    0.1800772
437320.0000000    0.1822030
437360.0000000    0.1708441
437400.0000000    0.1855730
437440.0000000    0.1805392
437480.0000000    0.1711111
437520.0000000    0.1806716
437560.0000000    0.1752088
437600.0000000    0.1777856
437640.0000000    0.1848885
437680.0000000    0.1830608
437720.0000000    0.1657489
437760.0000000    0.1857186
437800.0000000    0.1724224
437840.0000000    0.1892336
437880.0000000    0.1768811
437920.0000000    0.1757781
437960.0000000    0.1705166
438000.0000000    0.1931933
438040.0000000    0.1870020
438080.0000000    0.1863193
438120.0000000    0.1859124
438160.0000000    0.1757612
438200.0000000    0.1810458
438240.0000000    0.1600729
438280.0000000    0.1699889
438320.0000000    0.1572160
438360.0000000    0.1643070
438400.0000000    0.1717425
438440.0000000    0.1932565
438480.0000000    0.1939182
438520.0000000    0.1963923
438560.0000000    0.1966717
438600.0000000    0.1946122
438640.0000000    0.1743023
438680.0000000    0.1856329
438720.0000000    0.1981596
438760.0000000    0.1888005
438800.0000000    0.1954948
438840.0000000    0.1739396
438880.0000000    0.1731977
438920.0000000    0.1723563
438960.0000000    0.1825410
439000.0000000    0.1713184
439040.0000000    0.2039746
439080.0000000    0.1979854
439120.0000000    0.2056119
439160.0000000    0.1902111
439200.0000000    0.2020465
439240.0000000    0.1979056
439280.0000000    0.1873661
439320.0000000    0.1930030
439360.0000000    0.1815207
439400.0000000    0.1754102
439440.0000000    0.1817783
439480.0000000    0.1924513
439520.0000000    0.1813929
439560.0000000    0.1890241
439600.0000000    0.1858286
439640.0000000    0.2008347
439680.0000000    0.1841297
439720.0000000    0.1803270
439760.0000000    0.1873565
439800.0000000    0.1740723
439840.0000000    0.1859400
439880.0000000    0.1807987
439920.0000000    0.1936953
439960.0000000    0.2090151
440000.0000000    0.1938512
440040.0000000    0.2004150
440080.0000000    0.1971663
440120.0000000    0.2030512
440160.0000000    0.1881434
440200.0000000    0.1720446
440240.0000000    0.1677629
440280.0000000    0.1869860
440320.0000000    0.1965570
440360.0000000    0.2002072
440400.0000000    0.1914927
440440.0000000    0.1765110
440480.0000000    0.1681373
440520.0000000    0.1736205
440560.0000000    0.1578566
440600.0000000    0.1648442
440640.0000000    0.1478378
440680.0000000    0.1544078
440720.0000000    0.1577970
440760.0000000    0.1880015
440800.0000000    0.1662683
440840.0000000    0.1675318
440880.0000000    0.1633808
440920.0000000    0.1677469
440960.0000000    0.1642881
441000.0000000    0.1596325
441040.0000000    0.1515065
441080.0000000    0.1470608
441120.0000000    0.1473434
441160.0000000    0.1584869
441200.0000000    0.1542120
441240.0000000    0.1669995
441280.0000000    0.1567986
441320.0000000    0.1571889
441360.0000000    0.1771543
441400.0000000    0.1692844
441440.0000000    0.1683980
441480.0000000    0.1655443
441520.0000000    0.1644396
441560.0000000    0.1818337
441600.0000000    0.1644862
441640.0000000    0.1611488
441680.0000000    0.1643244
441720.0000000    0.1566364
441760.0000000    0.1573938
441800.0000000    0.1534969
441840.0000000    0.1609976
441880.0000000    0.1714065
441920.0000000    0.1587076
441960.0000000    0.1625001
442000.0000000    0.1703453
442040.0000000    0.1657154
442080.0000000    0.1679575
442120.0000000    0.1746225
442160.0000000    0.1688820
442200.0000000    0.1698556
442240.0000000    0.1537026
442280.0000000    0.1744283
442320.0000000    0.1613437
442360.0000000    0.1706366
442400.0000000    0.1928090
442440.0000000    0.1784549
442480.0000000    0.1860711
442520.0000000    0.1816157
442560.0000000    0.1719017
442600.0000000    0.1515929
442640.0000000    0.1744651
442680.0000000    0.1815667
442720.0000000    0.1816801
442760.0000000    0.1707553
442800.0000000    0.1734404
442840.0000000    0.1737478
442880.0000000    0.1770291
442920.0000000    0.1678047
442960.0000000    0.1591871
443000.0000000    0.1726851
443040.0000000    0.1820655
443080.0000000    0.1752840
443120.0000000    0.1698072
443160.0000000    0.1752831
443200.0000000    0.1739875
443240.0000000    0.1735692
443280.0000000    0.1675220
443320.0000000    0.1590015
443360.0000000    0.1696227
443400.0000000    0.1731193
443440.0000000    0.1741807
443480.0000000    0.1818270
443520.0000000    0.1788821
443560.0000000    0.1800671
443600.0000000    0.1666792
443640.0000000    0.1537380
443680.0000000    0.1685239
443720.0000000    0.1649860
443760.0000000    0.1540640
443800.0000000    0.1567154
443840.0000000    0.1702348
443880.0000000    0.1671671
443920.0000000    0.1627029
443960.0000000    0.1693106
444000.0000000    0.1686476
444040.0000000    0.1611025
444080.0000000    0.1689668
444120.0000000    0.1561343
444160.0000000    0.1635821
444200.0000000    0.1671685
444240.0000000    0.1570188
444280.0000000    0.1651637
444320.0000000    0.1534582
444360.0000000    0.1593754
444400.0000000    0.1521810
444440.0000000    0.1702326
444480.0000000    0.1670717
444520.0000000    0.1684339
444560.0000000    0.1717941
444600.0000000    0.1571016
444640.0000000    0.1587622
444680.0000000    0.1798062
444720.0000000    0.1666238
444760.0000000    0.1672285
444800.0000000    0.1570821
444840.0000000    0.1553368
444880.0000000    0.1721262
444920.0000000    0.1780239
444960.0000000    0.1739079
445000.0000000    0.1671195
445040.0000000    0.1768921
445080.0000000    0.1571125
445120.0000000    0.1631996
445160.0000000    0.1856899
445200.0000000    0.1722457
445240.0000000    0.1700805
445280.0000000    0.1713860
445320.0000000    0.1700317
445360.0000000    0.1811337
445400.0000000    0.1654567
445440.0000000    0.1508394
445480.0000000    0.1536763
445520.0000000    0.1621275
445560.0000000    0.1797849
445600.0000000    0.1658834
445640.0000000    0.1668092
445680.0000000    0.1619277
445720.0000000    0.1825377
445760.0000000    0.1694246
445800.0000000    0.1822180
445840.0000000    0.1638842
445880.0000000    0.1661560
445920.0000000    0.1563308
445960.0000000    0.1500239
446000.0000000    0.1534373
446040.0000000    0.1669504
446080.0000000    0.1663434
446120.0000000    0.1447933
446160.0000000    0.1594576
446200.0000000    0.1594974
446240.0000000    0.1627929
446280.0000000    0.1559158
446320.0000000    0.1769400
446360.0000000    0.1637013
446400.0000000    0.1758122
446440.0000000    0.1678473
446480.0000000    0.1515314
446520.0000000    0.1556433
446560.0000000    0.1684199
446600.0000000    0.1690618
446640.0000000    0.1670311
446680.0000000    0.1776715
446720.0000000    0.1675928
446760.0000000    0.1673270
446800.0000000    0.1785663
446840.0000000    0.1781866
446880.0000000    0.1900550
446920.0000000    0.1744090
446960.0000000    0.1671619
447000.0000000    0.1584875
447040.0000000    0.1420139
447080.0000000    0.1839930
447120.0000000    0.1783471
447160.0000000    0.1687605
447200.0000000    0.1727051
447240.0000000    0.1600676
447280.0000000    0.1624704
447320.0000000    0.1732578
447360.0000000    0.1848844
447400.0000000    0.1811144
447440.0000000    0.1884362
447480.0000000    0.1808449
447520.0000000    0.1693254
447560.0000000    0.1649395
447600.0000000    0.1633278
447640.0000000    0.1538930
447680.0000000    0.1652706
447720.0000000    0.1599695
447760.0000000    0.1597948
447800.0000000    0.1622900
447840.0000000    0.1684366
447880.0000000    0.1661334
447920.0000000    0.1718113
447960.0000000    0.1599307
448000.0000000    0.1600422
448040.0000000    0.1592315
448080.0000000    0.1719317
448120.0000000    0.1794058
448160.0000000    0.1714053
448200.0000000    0.1815748
448240.0000000    0.1790207
448280.0000000    0.1706839
448320.0000000    0.1728667
448360.0000000    0.1691454
448400.0000000    0.1706146
448440.0000000    0.1653710
448480.0000000    0.1700763
448520.0000000    0.1893990
448560.0000000    0.1617826
448600.0000000    0.1637990
448640.0000000    0.1582770
448680.0000000    0.1579653
448720.0000000    0.1712643
448760.0000000    0.1705676
448800.0000000    0.1612278
448840.0000000    0.1836900
448880.0000000    0.1767015
448920.0000000    0.1573280
448960.0000000    0.1649090
449000.0000000    0.1677854
449040.0000000    0.1808508
449080.0000000    0.1728517
449120.0000000    0.1695760
449160.0000000    0.1744705
449200.0000000    0.1787980
449240.0000000    0.1687426
449280.0000000    0.1892877
449320.0000000    0.1715900
449360.0000000    0.1775774
449400.0000000    0.1771809
449440.0000000    0.1778276
449480.0000000    0.1794817
449520.0000000    0.1872184
449560.0000000    0.1790865
449600.0000000    0.1784703
449640.0000000    0.1536380
449680.0000000    0.1623362
449720.0000000    0.1582777
449760.0000000    0.1654057
449800.0000000    0.1608079
449840.0000000    0.1672468
449880.0000000    0.1672025
449920.0000000    0.1649794
449960.0000000    0.1798849
450000.0000000    0.1690433
450040.0000000    0.1753239
450080.0000000    0.1678698
450120.0000000    0.1742745
450160.0000000    0.1609830
450200.0000000    0.1656251
450240.0000000    0.1693624
450280.0000000    0.1631785
450320.0000000    0.1509322
450360.0000000    0.1640527
450400.0000000    0.1657064
450440.0000000    0.1766532
450480.0000000    0.1641953
450520.0000000    0.1744173
450560.0000000    0.1670404
450600.0000000    0.1680970
450640.0000000    0.1592682
450680.0000000    0.1482462
450720.0000000    0.1629529
450760.0000000    0.1677050
450800.0000000    0.1826988
450840.0000000    0.1889895
450880.0000000    0.1712685
450920.0000000    0.1704479
450960.0000000    0.1670360
451000.0000000    0.1743362
451040.0000000    0.1681476
451080.0000000    0.1768247
451120.0000000    0.1751648
451160.0000000    0.1725652
451200.0000000    0.1730534
451240.0000000    0.1790353
451280.0000000    0.1703954
451320.0000000    0.1569079
451360.0000000    0.1581556
451400.0000000    0.1617026
451440.0000000    0.1444927
451480.0000000    0.1586752
451520.0000000    0.1443350
451560.0000000    0.1562593
451600.0000000    0.1661214
451640.0000000    0.1715485
451680.0000000    0.1679330
451720.0000000    0.1845045
451760.0000000    0.1614726
451800.0000000    0.1668018
451840.0000000    0.1768084
451880.0000000    0.1747447
451920.0000000    0.1645031
451960.0000000    0.1808899
452000.0000000    0.1790631
452040.0000000    0.1724341
452080.0000000    0.1563585
452120.0000000    0.1505044
452160.0000000    0.1564095
452200.0000000    0.1565849
452240.0000000    0.1638531
452280.0000000    0.1777444
452320.0000000    0.1607633
452360.0000000    0.1422971
452400.0000000    0.1593284
452440.0000000    0.1703596
452480.0000000    0.1670568
452520.0000000    0.1689575
452560.0000000    0.1762090
452600.0000000    0.1670751
452640.0000000    0.1557533
452680.0000000    0.1744481
452720.0000000    0.1675968
452760.0000000    0.1696096
452800.0000000    0.1660674
452840.0000000    0.1667802
452880.0000000    0.1747681
452920.0000000    0.1758351
452960.0000000    0.1823950
453000.0000000    0.1836484
453040.0000000    0.1742445
453080.0000000    0.1685949
453120.0000000    0.1479723
453160.0000000    0.1588670
453200.0000000    0.1556837
453240.0000000    0.1770392
453280.0000000    0.1575354
453320.0000000    0.1693978
453360.0000000    0.1578299
453400.0000000    0.1718497
453440.0000000    0.1653031
453480.0000000    0.1536781
453520.0000000    0.1593695
453560.0000000    0.1513271
453600.0000000    0.1523613
453640.0000000    0.1551514
453680.0000000    0.1620741
453720.0000000    0.1692135
453760.0000000    0.1769852
453800.0000000    0.1627733
453840.0000000    0.1724038
453880.0000000    0.1403291
453920.0000000    0.1501803
453960.0000000    0.1614412
454000.0000000    0.1620664
454040.0000000    0.1612782
454080.0000000    0.1630826
454120.0000000    0.1453009
454160.0000000    0.1610917
454200.0000000    0.1469648
454240.0000000    0.1468319
454280.0000000    0.1495905
454320.0000000    0.1437436
454360.0000000    0.1417079
454400.0000000    0.1400065
454440.0000000    0.1336853
454480.0000000    0.1444477
454520.0000000    0.1601068
454560.0000000    0.1438630
454600.0000000    0.1721161
454640.0000000    0.1632306
454680.0000000    0.1468201
454720.0000000    0.1552755
454760.0000000    0.1649822
454800.0000000    0.1539481
454840.0000000    0.1535848
454880.0000000    0.1617550
454920.0000000    0.1692211
454960.0000000    0.1725240
455000.0000000    0.1686307
455040.0000000    0.1780748
455080.0000000    0.1747742
455120.0000000    0.1688814
455160.0000000    0.1758074
455200.0000000    0.1706558
455240.0000000    0.1598496
455280.0000000    0.1585748
455320.0000000    0.1524959
455360.0000000    0.1478425
455400.0000000    0.1546430
455440.0000000    0.1624433
455480.0000000    0.1477251
455520.0000000    0.1499779
455560.0000000    0.1606546
455600.0000000    0.1650122
455640.0000000    0.1449872
455680.0000000    0.1389608
455720.0000000    0.1455796
455760.0000000    0.1405407
455800.0000000    0.1507062
455840.0000000    0.1545251
455880.0000000    0.1542039
455920.0000000    0.1645490
455960.0000000    0.1608487
456000.0000000    0.1498641
456040.0000000    0.1547786
456080.0000000    0.1612983
456120.0000000    0.1512920
456160.0000000    0.1685158
456200.0000000    0.1535871
456240.0000000    0.1558779
456280.0000000    0.1604855
456320.0000000    0.1437421
456360.0000000    0.1569236
456400.0000000    0.1589586
456440.0000000    0.1545468
456480.0000000    0.1372932
456520.0000000    0.1409234
456560.0000000    0.1434457
456600.0000000    0.1615032
456640.0000000    0.1561688
456680.0000000    0.1430177
456720.0000000    0.1457818
456760.0000000    0.1551715
456800.0000000    0.1567746
456840.0000000    0.1694617
456880.0000000    0.1728647
456920.0000000    0.1658047
456960.0000000    0.1631363
457000.0000000    0.1564939
457040.0000000    0.1561398
457080.0000000    0.1409488
457120.0000000    0.1542305
457160.0000000    0.1525173
457200.0000000    0.1482954
457240.0000000    0.1624119
457280.0000000    0.1750882
457320.0000000    0.1576666
457360.0000000    0.1690647
457400.0000000    0.1687934
457440.0000000    0.1618708
457480.0000000    0.1637463
457520.0000000    0.1714013
457560.0000000    0.1660102
457600.0000000    0.1745683
457640.0000000    0.1724363
457680.0000000    0.1604628
457720.0000000    0.1723534
457760.0000000    0.1762274
457800.0000000    0.1706743
457840.0000000    0.1808233
457880.0000000    0.1664276
457920.0000000    0.1598845
457960.0000000    0.1806064
458000.0000000    0.1568651
458040.0000000    0.1682467
458080.0000000    0.1646622
458120.0000000    0.1631353
458160.0000000    0.1599333
458200.0000000    0.1663081
458240.0000000    0.1501770
458280.0000000    0.1665865
458320.0000000    0.1555606
458360.0000000    0.1901834
458400.0000000    0.1563818
458440.0000000    0.1604352
458480.0000000    0.1555002
458520.0000000    0.1618395
458560.0000000    0.1559184
458600.0000000    0.1493382
458640.0000000    0.1562531
458680.0000000    0.1633085
458720.0000000    0.1641326
458760.0000000    0.1732035
458800.0000000    0.1675730
458840.0000000    0.1555136
458880.0000000    0.1670274
458920.0000000    0.1564333
458960.0000000    0.1632428
459000.0000000    0.1610412
459040.0000000    0.1544991
459080.0000000    0.1502160
459120.0000000    0.1607452
459160.0000000    0.1587773
459200.0000000    0.1440123
459240.0000000    0.1580490
459280.0000000    0.1676029
459320.0000000    0.1647299
459360.0000000    0.1589743
459400.0000000    0.1464637
459440.0000000    0.1457669
459480.0000000    0.1742058
459520.0000000    0.1692149
459560.0000000    0.1729172
459600.0000000    0.1524903
459640.0000000    0.1525398
459680.0000000    0.1690452
459720.0000000    0.1804733
459760.0000000    0.1842563
459800.0000000    0.1795641
459840.0000000    0.1793917
459880.0000000    0.1681757
459920.0000000    0.1711998
459960.0000000    0.1659545
460000.0000000    0.1626796
460040.0000000    0.1631574
460080.0000000    0.1642165
460120.0000000    0.1623336
460160.0000000    0.1554638
460200.0000000    0.1538434
460240.0000000    0.1533471
460280.0000000    0.1732382
460320.0000000    0.1625175
460360.0000000    0.1451742
460400.0000000    0.1548396
460440.0000000    0.1446896
460480.0000000    0.1529845
460520.0000000    0.1635687
460560.0000000    0.1497604
460600.0000000    0.1546697
460640.0000000    0.1386485
460680.0000000    0.1534862
460720.0000000    0.1464055
460760.0000000    0.1444936
460800.0000000    0.1632801
460840.0000000    0.1641140
460880.0000000    0.1611325
460920.0000000    0.1829923
460960.0000000    0.1703409
461000.0000000    0.1581081
461040.0000000    0.1528598
461080.0000000    0.1615308
461120.0000000    0.1729673
461160.0000000    0.1457924
461200.0000000    0.1740654
461240.0000000    0.1548264
461280.0000000    0.1508016
461320.0000000    0.1499223
461360.0000000    0.1689952
461400.0000000    0.1535089
461440.0000000    0.1578179
461480.0000000    0.1588193
461520.0000000    0.1435311
461560.0000000    0.1610373
461600.0000000    0.1430034
461640.0000000    0.1435112
461680.0000000    0.1621289
461720.0000000    0.1627858
461760.0000000    0.1535417
461800.0000000    0.1633811
461840.0000000    0.1627644
461880.0000000    0.1553148
461920.0000000    0.1554962
461960.0000000    0.1475009
462000.0000000    0.1672502
462040.0000000    0.1577539
462080.0000000    0.1639880
462120.0000000    0.1622662
462160.0000000    0.1676295
462200.0000000    0.1563540
462240.0000000    0.1652236
462280.0000000    0.1625407
462320.0000000    0.1589642
462360.0000000    0.1527959
462400.0000000    0.1522636
462440.0000000    0.1565603
462480.0000000    0.1596948
462520.0000000    0.1445811
462560.0000000    0.1484402
462600.0000000    0.1534850
462640.0000000    0.1570743
462680.0000000    0.1668104
462720.0000000    0.1598595
462760.0000000    0.1684688
462800.0000000    0.1522109
462840.0000000    0.1603220
462880.0000000    0.1616097
462920.0000000    0.1634594
462960.0000000    0.1561037
463000.0000000    0.1558803
463040.0000000    0.1562718
463080.0000000    0.1570641
463120.0000000    0.1469626
463160.0000000    0.1330668
463200.0000000    0.1607330
463240.0000000    0.1655892
463280.0000000    0.1466691
463320.0000000    0.1629376
463360.0000000    0.1544017
463400.0000000    0.1420611
463440.0000000    0.1621461
463480.0000000    0.1483499
463520.0000000    0.1416096
463560.0000000    0.1518361
463600.0000000    0.1355319
463640.0000000    0.1529534
463680.0000000    0.1662931
463720.0000000    0.1618320
463760.0000000    0.1547634
463800.0000000    0.1608423
463840.0000000    0.1605559
463880.0000000    0.1586709
463920.0000000    0.1492128
463960.0000000    0.1544625
464000.0000000    0.1524959
464040.0000000    0.1582855
464080.0000000    0.1374662
464120.0000000    0.1548994
464160.0000000    0.1515241
464200.0000000    0.1563778
464240.0000000    0.1421090
464280.0000000    0.1481020
464320.0000000    0.1657620
464360.0000000    0.1448694
464400.0000000    0.1360937
464440.0000000    0.1440997
464480.0000000    0.1646093
464520.0000000    0.1510388
464560.0000000    0.1552851
464600.0000000    0.1479077
464640.0000000    0.1418316
464680.0000000    0.1416596
464720.0000000    0.1320804
464760.0000000    0.1435964
464800.0000000    0.1411205
464840.0000000    0.1484699
464880.0000000    0.1492525
464920.0000000    0.1425440
464960.0000000    0.1380467
465000.0000000    0.1547997
465040.0000000    0.1422547
465080.0000000    0.1505984
465120.0000000    0.1598941
465160.0000000    0.1432532
465200.0000000    0.1378419
465240.0000000    0.1399024
465280.0000000    0.1532308
465320.0000000    0.1461227
465360.0000000    0.1476282
465400.0000000    0.1447249
465440.0000000    0.1409109
465480.0000000    0.1446906
465520.0000000    0.1500282
465560.0000000    0.1409050
465600.0000000    0.1367203
465640.0000000    0.1448706
465680.0000000    0.1417479
465720.0000000    0.1536866
465760.0000000    0.1530230
465800.0000000    0.1484380
465840.0000000    0.1434282
465880.0000000    0.1398234
465920.0000000    0.1505808
465960.0000000    0.1426184
466000.0000000    0.1472434
466040.0000000    0.1609984
466080.0000000    0.1470727
466120.0000000    0.1689918
466160.0000000    0.1592844
466200.0000000    0.1628999
466240.0000000    0.1737519
466280.0000000    0.1636784
466320.0000000    0.1683802
466360.0000000    0.1604435
466400.0000000    0.1591761
466440.0000000    0.1619961
466480.0000000    0.1660511
466520.0000000    0.1636629
466560.0000000    0.1627485
466600.0000000    0.1672598
466640.0000000    0.1579686
466680.0000000    0.1655200
466720.0000000    0.1595281
466760.0000000    0.1627001
466800.0000000    0.1620959
466840.0000000    0.1616602
466880.0000000    0.1585467
466920.0000000    0.1474107
466960.0000000    0.1661525
467000.0000000    0.1473913
467040.0000000    0.1530920
467080.0000000    0.1474430
467120.0000000    0.1496794
467160.0000000    0.1432737
467200.0000000    0.1390562
467240.0000000    0.1469892
467280.0000000    0.1347379
467320.0000000    0.1412715
467360.0000000    0.1530554
467400.0000000    0.1486116
467440.0000000    0.1499429
467480.0000000    0.1479678
467520.0000000    0.1683051
467560.0000000    0.1453279
467600.0000000    0.1667744
467640.0000000    0.1614730
467680.0000000    0.1441764
467720.0000000    0.1617569
467760.0000000    0.1536161
467800.0000000    0.1411776
467840.0000000    0.1518878
467880.0000000    0.1544361
467920.0000000    0.1551646
467960.0000000    0.1547094
468000.0000000    0.1735782
468040.0000000    0.1708958
468080.0000000    0.1592232
468120.0000000    0.1587793
468160.0000000    0.1561964
468200.0000000    0.1546108
468240.0000000    0.1510437
468280.0000000    0.1533032
468320.0000000    0.1636683
468360.0000000    0.1674898
468400.0000000    0.1518997
468440.0000000    0.1732586
468480.0000000    0.1635710
468520.0000000    0.1730031
468560.0000000    0.1758446
468600.0000000    0.1743123
468640.0000000    0.1727126
468680.0000000    0.1710100
468720.0000000    0.1513448
468760.0000000    0.1692619
468800.0000000    0.1627771
468840.0000000    0.1562152
468880.0000000    0.1554548
468920.0000000    0.1573876
468960.0000000    0.1577785
469000.0000000    0.1583950
469040.0000000    0.1519274
469080.0000000    0.1539711
469120.0000000    0.1718836
469160.0000000    0.1536892
469200.0000000    0.1768628
469240.0000000    0.1463239
469280.0000000    0.1730540
469320.0000000    0.1697596
469360.0000000    0.1560899
469400.0000000    0.1765020
469440.0000000    0.1619657
469480.0000000    0.1600785
469520.0000000    0.1755294
469560.0000000    0.1607465
469600.0000000    0.1700668
469640.0000000    0.1559263
469680.0000000    0.1680540
469720.0000000    0.1628673
469760.0000000    0.1847268
469800.0000000    0.1646028
469840.0000000    0.1543826
469880.0000000    0.1624503
469920.0000000    0.1773375
469960.0000000    0.1585589
470000.0000000    0.1670411
470040.0000000    0.1539149
470080.0000000    0.1529603
470120.0000000    0.1514427
470160.0000000    0.1507234
470200.0000000    0.1633013
470240.0000000    0.1502416
470280.0000000    0.1522466
470320.0000000    0.1654412
470360.0000000    0.1583741
470400.0000000    0.1700002
470440.0000000    0.1542969
470480.0000000    0.1538054
470520.0000000    0.1638017
470560.0000000    0.1572282
470600.0000000    0.1398680
470640.0000000    0.1505395
470680.0000000    0.1587082
470720.0000000    0.1655800
470760.0000000    0.1754390
470800.0000000    0.1782799
470840.0000000    0.1594072
470880.0000000    0.1714999
470920.0000000    0.1538796
470960.0000000    0.1699602
471000.0000000    0.1617360
471040.0000000    0.1562218
471080.0000000    0.1547689
471120.0000000    0.1603312
471160.0000000    0.1532689
471200.0000000    0.1496932
471240.0000000    0.1487737
471280.0000000    0.1452236
471320.0000000    0.1460084
471360.0000000    0.1569494
471400.0000000    0.1362113
471440.0000000    0.1536186
471480.0000000    0.1604841
471520.0000000    0.1577991
471560.0000000    0.1495751
471600.0000000    0.1560970
471640.0000000    0.1625687
471680.0000000    0.1601251
471720.0000000    0.1645025
471760.0000000    0.1727442
471800.0000000    0.1583032
471840.0000000    0.1571626
471880.0000000    0.1567229
471920.0000000    0.1597909
471960.0000000    0.1638337
472000.0000000    0.1646884
472040.0000000    0.1495220
472080.0000000    0.1568068
472120.0000000    0.1671939
472160.0000000    0.1628289
472200.0000000    0.1549712
472240.0000000    0.1628437
472280.0000000    0.1465237
472320.0000000    0.1500898
472360.0000000    0.1420112
472400.0000000    0.1427127
472440.0000000    0.1383068
472480.0000000    0.1441629
472520.0000000    0.1335725
472560.0000000    0.1544631
472600.0000000    0.1472770
472640.0000000    0.1523786
472680.0000000    0.1472018
472720.0000000    0.1516310
472760.0000000    0.1454857
472800.0000000    0.1416049
472840.0000000    0.1511164
472880.0000000    0.1693097
472920.0000000    0.1608226
472960.0000000    0.1668047
473000.0000000    0.1651690
473040.0000000    0.1561252
473080.0000000    0.1635186
473120.0000000    0.1584295
473160.0000000    0.1721795
473200.0000000    0.1687275
473240.0000000    0.1545395
473280.0000000    0.1483547
473320.0000000    0.1560386
473360.0000000    0.1607274
473400.0000000    0.1530475
473440.0000000    0.1740148
473480.0000000    0.1577882
473520.0000000    0.1607046
473560.0000000    0.1624244
473600.0000000    0.1616209
473640.0000000    0.1410924
473680.0000000    0.1396300
473720.0000000    0.1527458
473760.0000000    0.1529558
473800.0000000    0.1652701
473840.0000000    0.1710010
473880.0000000    0.1513447
473920.0000000    0.1456770
473960.0000000    0.1490140
474000.0000000    0.1632123
474040.0000000    0.1598856
474080.0000000    0.1661093
474120.0000000    0.1515103
474160.0000000    0.1504815
474200.0000000    0.1599730
474240.0000000    0.1473111
474280.0000000    0.1625588
474320.0000000    0.1489421
474360.0000000    0.1348763
474400.0000000    0.1429118
474440.0000000    0.1458921
474480.0000000    0.1572311
474520.0000000    0.1452990
474560.0000000    0.1328835
474600.0000000    0.1521173
474640.0000000    0.1457727
474680.0000000    0.1529253
474720.0000000    0.1624853
474760.0000000    0.1617081
474800.0000000    0.1438635
474840.0000000    0.1503065
474880.0000000    0.1507489
474920.0000000    0.1517907
474960.0000000    0.1505212
475000.0000000    0.1605727
475040.0000000    0.1622870
475080.0000000    0.1599393
475120.0000000    0.1667777
475160.0000000    0.1595412
475200.0000000    0.1399642
475240.0000000    0.1547668
475280.0000000    0.1365782
475320.0000000    0.1425780
475360.0000000    0.1504482
475400.0000000    0.1491694
475440.0000000    0.1435032
475480.0000000    0.1391320
475520.0000000    0.1457060
475560.0000000    0.1388971
475600.0000000    0.1420483
475640.0000000    0.1449995
475680.0000000    0.1433412
475720.0000000    0.1343854
475760.0000000    0.1351797
475800.0000000    0.1460890
475840.0000000    0.1410807
475880.0000000    0.1364264
475920.0000000    0.1408468
475960.0000000    0.1422914
476000.0000000    0.1517977
476040.0000000    0.1464644
476080.0000000    0.1532351
476120.0000000    0.1445738
476160.0000000    0.1537101
476200.0000000    0.1549529
476240.0000000    0.1591132
476280.0000000    0.1515208
476320.0000000    0.1409345
476360.0000000    0.1479425
476400.0000000    0.1588227
476440.0000000    0.1524347
476480.0000000    0.1579911
476520.0000000    0.1724852
476560.0000000    0.1649974
476600.0000000    0.1753029
476640.0000000    0.1855443
476680.0000000    0.1609642
476720.0000000    0.1822602
476760.0000000    0.1777049
476800.0000000    0.1763550
476840.0000000    0.1754416
476880.0000000    0.1852324
476920.0000000    0.1650978
476960.0000000    0.1647764
477000.0000000    0.1843315
477040.0000000    0.1558995
477080.0000000    0.1733021
477120.0000000    0.1632016
477160.0000000    0.1598240
477200.0000000    0.1666062
477240.0000000    0.1725315
477280.0000000    0.1550715
477320.0000000    0.1605185
477360.0000000    0.1608759
477400.0000000    0.1643802
477440.0000000    0.1548090
477480.0000000    0.1464176
477520.0000000    0.1543398
477560.0000000    0.1666140
477600.0000000    0.1696347
477640.0000000    0.1692237
477680.0000000    0.1695363
477720.0000000    0.1654667
477760.0000000    0.1775858
477800.0000000    0.1855520
477840.0000000    0.1552438
477880.0000000    0.1632714
477920.0000000    0.1761967
477960.0000000    0.1712276
478000.0000000    0.1545155
478040.0000000    0.1457450
478080.0000000    0.1518688
478120.0000000    0.1569254
478160.0000000    0.1661546
478200.0000000    0.1750673
478240.0000000    0.1561462
478280.0000000    0.1634517
478320.0000000    0.1634077
478360.0000000    0.1552992
478400.0000000    0.1579197
478440.0000000    0.1702347
478480.0000000    0.1700035
478520.0000000    0.1623679
478560.0000000    0.1577068
478600.0000000    0.1811295
478640.0000000    0.1657344
478680.0000000    0.1518634
478720.0000000    0.1505654
478760.0000000    0.1721472
478800.0000000    0.1792763
478840.0000000    0.1516421
478880.0000000    0.1471767
478920.0000000    0.1534894
478960.0000000    0.1613815
479000.0000000    0.1534807
479040.0000000    0.1495123
479080.0000000    0.1473104
479120.0000000    0.1460199
479160.0000000    0.1633358
479200.0000000    0.1582779
479240.0000000    0.1635664
479280.0000000    0.1653117
479320.0000000    0.1593083
479360.0000000    0.1683516
479400.0000000    0.1717999
479440.0000000    0.1548389
479480.0000000    0.1663121
479520.0000000    0.1686201
479560.0000000    0.1795043
479600.0000000    0.1649057
479640.0000000    0.1538167
479680.0000000    0.1621452
479720.0000000    0.1563464
479760.0000000    0.1453630
479800.0000000    0.1664101
479840.0000000    0.1632565
479880.0000000    0.1550321
479920.0000000    0.1583757
479960.0000000    0.1543744
480000.0000000    0.1624656
480040.0000000    0.1490129
480080.0000000    0.1608412
480120.0000000    0.1440994
480160.0000000    0.1450296
480200.0000000    0.1430827
480240.0000000    0.1597154
480280.0000000    0.1634695
480320.0000000    0.1441973
480360.0000000    0.1661899
480400.0000000    0.1538145
480440.0000000    0.1557302
480480.0000000    0.1583353
480520.0000000    0.1500973
480560.0000000    0.1599199
480600.0000000    0.1892438
480640.0000000    0.1591643
480680.0000000    0.1522731
480720.0000000    0.1565773
480760.0000000    0.1700913
480800.0000000    0.1535719
480840.0000000    0.1430366
480880.0000000    0.1602552
480920.0000000    0.1593667
480960.0000000    0.1586978
481000.0000000    0.1611228
481040.0000000    0.1563809
481080.0000000    0.1575561
481120.0000000    0.1621358
481160.0000000    0.1552807
481200.0000000    0.1600021
481240.0000000    0.1649943
481280.0000000    0.1488975
481320.0000000    0.1472719
481360.0000000    0.1544884
481400.0000000    0.1489495
481440.0000000    0.1413326
481480.0000000    0.1375620
481520.0000000    0.1370208
481560.0000000    0.1468206
481600.0000000    0.1480834
481640.0000000    0.1497007
481680.0000000    0.1404773
481720.0000000    0.1336231
481760.0000000    0.1418820
481800.0000000    0.1324807
481840.0000000    0.1351199
481880.0000000    0.1334998
481920.0000000    0.1460901
481960.0000000    0.1584161
482000.0000000    0.1403504
482040.0000000    0.1307718
482080.0000000    0.1353558
482120.0000000    0.1359230
482160.0000000    0.1392205
482200.0000000    0.1412051
482240.0000000    0.1462276
482280.0000000    0.1496192
482320.0000000    0.1477470
482360.0000000    0.1397776
482400.0000000    0.1533369
482440.0000000    0.1598364
482480.0000000    0.1571454
482520.0000000    0.1698686
482560.0000000    0.1487499
482600.0000000    0.1594069
482640.0000000    0.1417176
482680.0000000    0.1467893
482720.0000000    0.1423194
482760.0000000    0.1633562
482800.0000000    0.1524736
482840.0000000    0.1485438
482880.0000000    0.1517736
482920.0000000    0.1520772
482960.0000000    0.1447078
483000.0000000    0.1556697
483040.0000000    0.1292192
483080.0000000    0.1585480
483120.0000000    0.1442309
483160.0000000    0.1600551
483200.0000000    0.1566489
483240.0000000    0.1551255
483280.0000000    0.1395696
483320.0000000    0.1534020
483360.0000000    0.1495420
483400.0000000    0.1407451
483440.0000000    0.1480990
483480.0000000    0.1457980
483520.0000000    0.1395493
483560.0000000    0.1454158
483600.0000000    0.1542914
483640.0000000    0.1394814
483680.0000000    0.1314328
483720.0000000    0.1402754
483760.0000000    0.1522840
483800.0000000    0.1395182
483840.0000000    0.1384095
483880.0000000    0.1439599
483920.0000000    0.1483648
483960.0000000    0.1535875
484000.0000000    0.1430048
484040.0000000    0.1514547
484080.0000000    0.1432055
484120.0000000    0.1457763
484160.0000000    0.1539273
484200.0000000    0.1357113
484240.0000000    0.1430501
484280.0000000    0.1351997
484320.0000000    0.1385649
484360.0000000    0.1403030
484400.0000000    0.1415869
484440.0000000    0.1484583
484480.0000000    0.1395980
484520.0000000    0.1327550
484560.0000000    0.1496282
484600.0000000    0.1399815
484640.0000000    0.1442161
484680.0000000    0.1345584
484720.0000000    0.1324945
484760.0000000    0.1470056
484800.0000000    0.1356350
484840.0000000    0.1338722
484880.0000000    0.1330025
484920.0000000    0.1407831
484960.0000000    0.1447714
485000.0000000    0.1326247
485040.0000000    0.1392200
485080.0000000    0.1417690
485120.0000000    0.1416893
485160.0000000    0.1390048
485200.0000000    0.1494646
485240.0000000    0.1463787
485280.0000000    0.1659308
485320.0000000    0.1430872
485360.0000000    0.1371210
485400.0000000    0.1440529
485440.0000000    0.1530761
485480.0000000    0.1552248
485520.0000000    0.1516030
485560.0000000    0.1505171
485600.0000000    0.1417613
485640.0000000    0.1272050
485680.0000000    0.1480463
485720.0000000    0.1353874
485760.0000000    0.1479757
485800.0000000    0.1507944
485840.0000000    0.1581102
485880.0000000    0.1605949
485920.0000000    0.1497184
485960.0000000    0.1560636
486000.0000000    0.1402367
486040.0000000    0.1315245
486080.0000000    0.1363887
486120.0000000    0.1337263
486160.0000000    0.1545999
486200.0000000    0.1399040
486240.0000000    0.1511898
486280.0000000    0.1477949
486320.0000000    0.1436346
486360.0000000    0.1514697
486400.0000000    0.1493608
486440.0000000    0.1520929
486480.0000000    0.1537248
486520.0000000    0.1554148
486560.0000000    0.1464745
486600.0000000    0.1496694
486640.0000000    0.1505455
486680.0000000    0.1475275
486720.0000000    0.1565953
486760.0000000    0.1576248
486800.0000000    0.1677700
486840.0000000    0.1508210
486880.0000000    0.1493584
486920.0000000    0.1460490
486960.0000000    0.1384353
487000.0000000    0.1518257
487040.0000000    0.1404489
487080.0000000    0.1435404
487120.0000000    0.1430594
487160.0000000    0.1488534
487200.0000000    0.1503686
487240.0000000    0.1475458
487280.0000000    0.1460738
487320.0000000    0.1325853
487360.0000000    0.1313691
487400.0000000    0.1455555
487440.0000000    0.1405043
487480.0000000    0.1478840
487520.0000000    0.1433754
487560.0000000    0.1568719
487600.0000000    0.1476297
487640.0000000    0.1395026
487680.0000000    0.1616989
487720.0000000    0.1416150
487760.0000000    0.1452386
487800.0000000    0.1505256
487840.0000000    0.1581850
487880.0000000    0.1506018
487920.0000000    0.1533018
487960.0000000    0.1482017
488000.0000000    0.1622138
488040.0000000    0.1542636
488080.0000000    0.1496326
488120.0000000    0.1502141
488160.0000000    0.1454597
488200.0000000    0.1485420
488240.0000000    0.1534870
488280.0000000    0.1436093
488320.0000000    0.1444013
488360.0000000    0.1353246
488400.0000000    0.1423624
488440.0000000    0.1443844
488480.0000000    0.1465447
488520.0000000    0.1440343
488560.0000000    0.1344075
488600.0000000    0.1421543
488640.0000000    0.1565701
488680.0000000    0.1476218
488720.0000000    0.1538701
488760.0000000    0.1553734
488800.0000000    0.1442063
488840.0000000    0.1472025
488880.0000000    0.1430915
488920.0000000    0.1484382
488960.0000000    0.1654716
489000.0000000    0.1596501
489040.0000000    0.1510760
489080.0000000    0.1387395
489120.0000000    0.1455941
489160.0000000    0.1445276
489200.0000000    0.1539499
489240.0000000    0.1491456
489280.0000000    0.1410563
489320.0000000    0.1370962
489360.0000000    0.1444630
489400.0000000    0.1368375
489440.0000000    0.1451088
489480.0000000    0.1503481
489520.0000000    0.1429064
489560.0000000    0.1375041
489600.0000000    0.1435620
489640.0000000    0.1357968
489680.0000000    0.1429408
489720.0000000    0.1477192
489760.0000000    0.1374273
489800.0000000    0.1366514
489840.0000000    0.1443591
489880.0000000    0.1380243
489920.0000000    0.1484213
489960.0000000    0.1443211
490000.0000000    0.1333282
490040.0000000    0.1403203
490080.0000000    0.1370675
490120.0000000    0.1410322
490160.0000000    0.1357150
490200.0000000    0.1526708
490240.0000000    0.1304922
490280.0000000    0.1365128
490320.0000000    0.1449024
490360.0000000    0.1506514
490400.0000000    0.1469224
490440.0000000    0.1463391
490480.0000000    0.1473508
490520.0000000    0.1373476
490560.0000000    0.1437897
490600.0000000    0.1352292
490640.0000000    0.1425539
490680.0000000    0.1409340
490720.0000000    0.1526608
490760.0000000    0.1586289
490800.0000000    0.1449128
490840.0000000    0.1334157
490880.0000000    0.1420630
490920.0000000    0.1334751
490960.0000000    0.1493217
491000.0000000    0.1454145
491040.0000000    0.1568489
491080.0000000    0.1494852
491120.0000000    0.1523969
491160.0000000    0.1466631
491200.0000000    0.1478140
491240.0000000    0.1496121
491280.0000000    0.1513971
491320.0000000    0.1535649
491360.0000000    0.1503155
491400.0000000    0.1513273
491440.0000000    0.1411185
491480.0000000    0.1457851
491520.0000000    0.1466777
491560.0000000    0.1483536
491600.0000000    0.1609762
491640.0000000    0.1426998
491680.0000000    0.1462954
491720.0000000    0.1451895
491760.0000000    0.1531989
491800.0000000    0.1585246
491840.0000000    0.1715312
491880.0000000    0.1417924
491920.0000000    0.1622542
491960.0000000    0.1518748
492000.0000000    0.1442706
492040.0000000    0.1452065
492080.0000000    0.1475410
492120.0000000    0.1390108
492160.0000000    0.1423775
492200.0000000    0.1531141
492240.0000000    0.1515159
492280.0000000    0.1667444
492320.0000000    0.1453276
492360.0000000    0.1612627
492400.0000000    0.1481684
492440.0000000    0.1458777
492480.0000000    0.1534919
492520.0000000    0.1608584
492560.0000000    0.1489548
492600.0000000    0.1592434
492640.0000000    0.1510246
492680.0000000    0.1477628
492720.0000000    0.1405653
492760.0000000    0.1390775
492800.0000000    0.1535347
492840.0000000    0.1419386
492880.0000000    0.1462454
492920.0000000    0.1510154
492960.0000000    0.1421654
493000.0000000    0.1352299
493040.0000000    0.1464429
493080.0000000    0.1486648
493120.0000000    0.1517651
493160.0000000    0.1560293
493200.0000000    0.1382131
493240.0000000    0.1379153
493280.0000000    0.1470963
493320.0000000    0.1470462
493360.0000000    0.1423233
493400.0000000    0.1558696
493440.0000000    0.1483918
493480.0000000    0.1316293
493520.0000000    0.1620292
493560.0000000    0.1550680
493600.0000000    0.1617675
493640.0000000    0.1595587
493680.0000000    0.1590270
493720.0000000    0.1479419
493760.0000000    0.1430614
493800.0000000    0.1416208
493840.0000000    0.1353970
493880.0000000    0.1373352
493920.0000000    0.1442794
493960.0000000    0.1411619
494000.0000000    0.1340177
494040.0000000    0.1353672
494080.0000000    0.1539985
494120.0000000    0.1354645
494160.0000000    0.1498795
494200.0000000    0.1507420
494240.0000000    0.1571453
494280.0000000    0.1565511
494320.0000000    0.1499134
494360.0000000    0.1511119
494400.0000000    0.1435426
494440.0000000    0.1423061
494480.0000000    0.1580492
494520.0000000    0.1523460
494560.0000000    0.1501866
494600.0000000    0.1579189
494640.0000000    0.1541601
494680.0000000    0.1612735
494720.0000000    0.1578082
494760.0000000    0.1535889
494800.0000000    0.1451044
494840.0000000    0.1501334
494880.0000000    0.1528290
494920.0000000    0.1332777
494960.0000000    0.1553607
495000.0000000    0.1481925
495040.0000000    0.1353145
495080.0000000    0.1421414
495120.0000000    0.1337846
495160.0000000    0.1467764
495200.0000000    0.1553279
495240.0000000    0.1565086
495280.0000000    0.1571048
495320.0000000    0.1632372
495360.0000000    0.1611499
495400.0000000    0.1613522
495440.0000000    0.1599129
495480.0000000    0.1406996
495520.0000000    0.1590091
495560.0000000    0.1471264
495600.0000000    0.1562197
495640.0000000    0.1504652
495680.0000000    0.1446409
495720.0000000    0.1691677
495760.0000000    0.1459592
495800.0000000    0.1537378
495840.0000000    0.1608637
495880.0000000    0.1715554
495920.0000000    0.1476395
495960.0000000    0.1554829
496000.0000000    0.1458053
496040.0000000    0.1376144
496080.0000000    0.1565086
496120.0000000    0.1691621
496160.0000000    0.1633134
496200.0000000    0.1514620
496240.0000000    0.1392744
496280.0000000    0.1467106
496320.0000000    0.1440095
496360.0000000    0.1479141
496400.0000000    0.1586971
496440.0000000    0.1639405
496480.0000000    0.1449005
496520.0000000    0.1489496
496560.0000000    0.1510547
496600.0000000    0.1467428
496640.0000000    0.1561251
496680.0000000    0.1522880
496720.0000000    0.1521212
496760.0000000    0.1695997
496800.0000000    0.1650668
496840.0000000    0.1475440
496880.0000000    0.1563926
496920.0000000    0.1413758
496960.0000000    0.1445831
497000.0000000    0.1392960
497040.0000000    0.1436502
497080.0000000    0.1522659
497120.0000000    0.1578128
497160.0000000    0.1573169
497200.0000000    0.1505570
497240.0000000    0.1370848
497280.0000000    0.1479984
497320.0000000    0.1422653
497360.0000000    0.1650534
497400.0000000    0.1562210
497440.0000000    0.1594982
497480.0000000    0.1516485
497520.0000000    0.1347469
497560.0000000    0.1428483
497600.0000000    0.1560294
497640.0000000    0.1497737
497680.0000000    0.1590361
497720.0000000    0.1394535
497760.0000000    0.1509586
497800.0000000    0.1573938
497840.0000000    0.1480620
497880.0000000    0.1517885
497920.0000000    0.1453844
497960.0000000    0.1402670
498000.0000000    0.1374188
498040.0000000    0.1466780
498080.0000000    0.1442078
498120.0000000    0.1388379
498160.0000000    0.1471355
498200.0000000    0.1588711
498240.0000000    0.1683197
498280.0000000    0.1747505
498320.0000000    0.1523746
498360.0000000    0.1584862
498400.0000000    0.1502240
498440.0000000    0.1577123
498480.0000000    0.1614476
498520.0000000    0.1612967
498560.0000000    0.1434752
498600.0000000    0.1552163
498640.0000000    0.1632683
498680.0000000    0.1699360
498720.0000000    0.1815670
498760.0000000    0.1679271
498800.0000000    0.1513967
498840.0000000    0.1595256
498880.0000000    0.1705363
498920.0000000    0.1540906
498960.0000000    0.1650844
499000.0000000    0.1599451
499040.0000000    0.1527421
499080.0000000    0.1650090
499120.0000000    0.1663291
499160.0000000    0.1463384
499200.0000000    0.1521495
499240.0000000    0.1593401
499280.0000000    0.1442410
499320.0000000    0.1402638
499360.0000000    0.1460769
499400.0000000    0.1731589
499440.0000000    0.1508153
499480.0000000    0.1626475
499520.0000000    0.1572503
499560.0000000    0.1583039
499600.0000000    0.1516655
499640.0000000    0.1542794
499680.0000000    0.1612305
499720.0000000    0.1660446
499760.0000000    0.1562777
499800.0000000    0.1476821
499840.0000000    0.1550497
499880.0000000    0.1663249
499920.0000000    0.1707339
499960.0000000    0.1710896
500000.0000000    0.1653159
500040.0000000    0.1749378
500080.0000000    0.1797401
500120.0000000    0.1725011
500160.0000000    0.1770736
500200.0000000    0.1756596
500240.0000000    0.1861898
500280.0000000    0.1879619
500320.0000000    0.1654234
500360.0000000    0.1650882
500400.0000000    0.1739941
500440.0000000    0.1858484
500480.0000000    0.1765915
500520.0000000    0.1790790
500560.0000000    0.1737750
500600.0000000    0.1754756
500640.0000000    0.1696913
500680.0000000    0.1752391
500720.0000000    0.1655189
500760.0000000    0.1801340
500800.0000000    0.1761965
500840.0000000    0.1708225
500880.0000000    0.1758540
500920.0000000    0.1728036
500960.0000000    0.1782361
501000.0000000    0.1725244
501040.0000000    0.1861612
501080.0000000    0.1706866
501120.0000000    0.1662190
501160.0000000    0.1760371
501200.0000000    0.1700375
501240.0000000    0.1891191
501280.0000000    0.1843851
501320.0000000    0.1788383
501360.0000000    0.1850949
501400.0000000    0.1698937
501440.0000000    0.1648113
501480.0000000    0.1786891
501520.0000000    0.1786651
501560.0000000    0.1633027
501600.0000000    0.1691680
501640.0000000    0.1588373
501680.0000000    0.1551922
501720.0000000    0.1620879
501760.0000000    0.1766583
501800.0000000    0.1773187
501840.0000000    0.1888625
501880.0000000    0.1934208
501920.0000000    0.1638039
501960.0000000    0.1666872
502000.0000000    0.1813069
502040.0000000    0.1632169
502080.0000000    0.1604317
502120.0000000    0.1521399
502160.0000000    0.1581730
502200.0000000    0.1575010
502240.0000000    0.1989576
502280.0000000    0.1817193
502320.0000000    0.1830371
502360.0000000    0.1853243
502400.0000000    0.1865995
502440.0000000    0.1852403
502480.0000000    0.1753632
502520.0000000    0.1786122
502560.0000000    0.1753169
502600.0000000    0.1984053
502640.0000000    0.1810902
502680.0000000    0.1792225
502720.0000000    0.1805135
502760.0000000    0.1844661
502800.0000000    0.1757572
502840.0000000    0.1882505
502880.0000000    0.1878467
502920.0000000    0.1848468
502960.0000000    0.1849838
503000.0000000    0.1816317
503040.0000000    0.1805942
503080.0000000    0.1799313
503120.0000000    0.1766965
503160.0000000    0.1727499
503200.0000000    0.1667210
503240.0000000    0.1708105
503280.0000000    0.1734761
503320.0000000    0.1611327
503360.0000000    0.1641906
503400.0000000    0.1689423
503440.0000000    0.1705609
503480.0000000    0.1577242
503520.0000000    0.1740720
503560.0000000    0.1808034
503600.0000000    0.1770327
503640.0000000    0.1818070
503680.0000000    0.1818540
503720.0000000    0.1767729
503760.0000000    0.1816402
503800.0000000    0.1720753
503840.0000000    0.1792272
503880.0000000    0.1696090
503920.0000000    0.1800517
503960.0000000    0.1718439
504000.0000000    0.1755689
504040.0000000    0.1872431
504080.0000000    0.1902460
504120.0000000    0.1754982
504160.0000000    0.1959134
504200.0000000    0.1760776
504240.0000000    0.1816173
504280.0000000    0.1988798
504320.0000000    0.1674644
504360.0000000    0.1869622
504400.0000000    0.1679379
504440.0000000    0.1818992
504480.0000000    0.1840452
504520.0000000    0.1932743
504560.0000000    0.1870283
504600.0000000    0.1884332
504640.0000000    0.1877660
504680.0000000    0.1873343
504720.0000000    0.1897320
504760.0000000    0.1886579
504800.0000000    0.1909359
504840.0000000    0.1846156
504880.0000000    0.1860523
504920.0000000    0.1763416
504960.0000000    0.1923798
505000.0000000    0.1892396
505040.0000000    0.1964493
505080.0000000    0.1792045
505120.0000000    0.1890018
505160.0000000    0.1809161
505200.0000000    0.1728657
505240.0000000    0.1749430
505280.0000000    0.1695086
505320.0000000    0.1663898
505360.0000000    0.1623125
505400.0000000    0.1633078
505440.0000000    0.1601924
505480.0000000    0.1646447
505520.0000000    0.1862978
505560.0000000    0.1896895
505600.0000000    0.1894705
505640.0000000    0.1734649
505680.0000000    0.1795852
505720.0000000    0.1784754
505760.0000000    0.1794229
505800.0000000    0.1781242
505840.0000000    0.1785104
505880.0000000    0.1911777
505920.0000000    0.2079004
505960.0000000    0.1990894
506000.0000000    0.2032903
506040.0000000    0.1922080
506080.0000000    0.1860891
506120.0000000    0.2009635
506160.0000000    0.2049465
506200.0000000    0.2054057
506240.0000000    0.1963152
506280.0000000    0.1904556
506320.0000000    0.2224101
506360.0000000    0.2094393
506400.0000000    0.2069931
506440.0000000    0.2082663
506480.0000000    0.1946470
506520.0000000    0.2053885
506560.0000000    0.2011918
506600.0000000    0.1920655
506640.0000000    0.1978946
506680.0000000    0.2065142
506720.0000000    0.1983942
506760.0000000    0.1917813
506800.0000000    0.1968605
506840.0000000    0.2020481
506880.0000000    0.1999819
506920.0000000    0.1905184
506960.0000000    0.1900318
507000.0000000    0.1866444
507040.0000000    0.1909749
507080.0000000    0.1855521
507120.0000000    0.1921200
507160.0000000    0.1877576
507200.0000000    0.1884283
507240.0000000    0.1968850
507280.0000000    0.1865787
507320.0000000    0.1844267
507360.0000000    0.1925594
507400.0000000    0.2070789
507440.0000000    0.1901051
507480.0000000    0.1811223
507520.0000000    0.1616757
507560.0000000    0.1737296
507600.0000000    0.1926435
507640.0000000    0.1593288
507680.0000000    0.1788062
507720.0000000    0.1872635
507760.0000000    0.1949762
507800.0000000    0.1965748
507840.0000000    0.1952302
507880.0000000    0.1920473
507920.0000000    0.1848596
507960.0000000    0.1854531
508000.0000000    0.1834411
508040.0000000    0.1860303
508080.0000000    0.1978729
508120.0000000    0.1935842
508160.0000000    0.1916996
508200.0000000    0.1886639
508240.0000000    0.1878114
508280.0000000    0.1933552
508320.0000000    0.1991983
508360.0000000    0.1905053
508400.0000000    0.1844962
508440.0000000    0.1945219
508480.0000000    0.2028191
508520.0000000    0.1940590
508560.0000000    0.1846216
508600.0000000    0.1816853
508640.0000000    0.1830732
508680.0000000    0.1803916
508720.0000000    0.1846119
508760.0000000    0.1984122
508800.0000000    0.1936856
508840.0000000    0.1834071
508880.0000000    0.1893780
508920.0000000    0.1878147
508960.0000000    0.1817598
509000.0000000    0.1903315
509040.0000000    0.1845978
509080.0000000    0.1863567
509120.0000000    0.2015829
509160.0000000    0.1813694
509200.0000000    0.1924924
509240.0000000    0.2056031
509280.0000000    0.2067437
509320.0000000    0.1892902
509360.0000000    0.1844981
509400.0000000    0.1987448
509440.0000000    0.1743857
509480.0000000    0.1695971
509520.0000000    0.1696499
509560.0000000    0.1755414
509600.0000000    0.1722883
509640.0000000    0.1642980
509680.0000000    0.1753758
509720.0000000    0.1902602
509760.0000000    0.2053245
509800.0000000    0.1778117
509840.0000000    0.1737876
509880.0000000    0.2000395
509920.0000000    0.1840288
509960.0000000    0.1864206
510000.0000000    0.1736478
510040.0000000    0.1870759
510080.0000000    0.1883436
510120.0000000    0.1681357
510160.0000000    0.1769839
510200.0000000    0.1788812
510240.0000000    0.1864668
510280.0000000    0.1731905
510320.0000000    0.1746509
510360.0000000    0.1628167
510400.0000000    0.1756898
510440.0000000    0.1727928
510480.0000000    0.1615662
510520.0000000    0.1667557
510560.0000000    0.1581164
510600.0000000    0.1693738
510640.0000000    0.1576842
510680.0000000    0.1517335
510720.0000000    0.1725650
510760.0000000    0.1685751
510800.0000000    0.1786991
510840.0000000    0.1834179
510880.0000000    0.1764717
510920.0000000    0.1781602
510960.0000000    0.1867959
511000.0000000    0.1872861
511040.0000000    0.1887402
511080.0000000    0.1740012
511120.0000000    0.1769907
511160.0000000    0.1692468
511200.0000000    0.1755978
511240.0000000    0.1821915
511280.0000000    0.1898488
511320.0000000    0.1756972
511360.0000000    0.1819370
511400.0000000    0.1639412
511440.0000000    0.1693003
511480.0000000    0.1628582
511520.0000000    0.1673136
511560.0000000    0.1672578
511600.0000000    0.1816347
511640.0000000    0.1747813
511680.0000000    0.1742700
511720.0000000    0.1695075
511760.0000000    0.1506199
511800.0000000    0.1643021
511840.0000000    0.1652211
511880.0000000    0.1633761
511920.0000000    0.1648543
511960.0000000    0.1512740
512000.0000000    0.1675847
512040.0000000    0.1875497
512080.0000000    0.1619440
512120.0000000    0.1590486
512160.0000000    0.1544176
512200.0000000    0.1614566
512240.0000000    0.1606127
512280.0000000    0.1486880
512320.0000000    0.1629866
512360.0000000    0.1774512
512400.0000000    0.1824096
512440.0000000    0.1585859
512480.0000000    0.1625872
512520.0000000    0.1517572
512560.0000000    0.1675895
512600.0000000    0.1653245
512640.0000000    0.1660024
512680.0000000    0.1582176
512720.0000000    0.1640120
512760.0000000    0.1667050
512800.0000000    0.1529023
512840.0000000    0.1539189
512880.0000000    0.1513933
512920.0000000    0.1597109
512960.0000000    0.1663254
513000.0000000    0.1634249
513040.0000000    0.1684895
513080.0000000    0.1547703
513120.0000000    0.1398465
513160.0000000    0.1483510
513200.0000000    0.1452593
513240.0000000    0.1467156
513280.0000000    0.1458158
513320.0000000    0.1722102
513360.0000000    0.1631988
513400.0000000    0.1559824
513440.0000000    0.1672461
513480.0000000    0.1665348
513520.0000000    0.1666454
513560.0000000    0.1582155
513600.0000000    0.1525829
513640.0000000    0.1449799
513680.0000000    0.1425480
513720.0000000    0.1503080
513760.0000000    0.1413377
513800.0000000    0.1424600
513840.0000000    0.1467471
513880.0000000    0.1400280
513920.0000000    0.1541678
513960.0000000    0.1569889
514000.0000000    0.1575853
514040.0000000    0.1552660
514080.0000000    0.1575481
514120.0000000    0.1506751
514160.0000000    0.1537672
514200.0000000    0.1541675
514240.0000000    0.1541642
514280.0000000    0.1335177
514320.0000000    0.1471460
514360.0000000    0.1587632
514400.0000000    0.1568840
514440.0000000    0.1678801
514480.0000000    0.1549472
514520.0000000    0.1584138
514560.0000000    0.1553610
514600.0000000    0.1534951
514640.0000000    0.1567429
514680.0000000    0.1540264
514720.0000000    0.1506101
514760.0000000    0.1521045
514800.0000000    0.1417179
514840.0000000    0.1534194
514880.0000000    0.1509841
514920.0000000    0.1616412
514960.0000000    0.1597311
515000.0000000    0.1652695
515040.0000000    0.1688892
515080.0000000    0.1456381
515120.0000000    0.1429315
515160.0000000    0.1506330
515200.0000000    0.1394681
515240.0000000    0.1733443
515280.0000000    0.1631821
515320.0000000    0.1581463
515360.0000000    0.1589099
515400.0000000    0.1612572
515440.0000000    0.1591772
515480.0000000    0.1542352
515520.0000000    0.1454765
515560.0000000    0.1586000
515600.0000000    0.1596713
515640.0000000    0.1618384
515680.0000000    0.1599486
515720.0000000    0.1611394
515760.0000000    0.1513770
515800.0000000    0.1637074
515840.0000000    0.1537143
515880.0000000    0.1540526
515920.0000000    0.1609240
515960.0000000    0.1632340
516000.0000000    0.1517846
516040.0000000    0.1632193
516080.0000000    0.1672079
516120.0000000    0.1703099
516160.0000000    0.1651963
516200.0000000    0.1519092
516240.0000000    0.1450378
516280.0000000    0.1651912
516320.0000000    0.1655382
516360.0000000    0.1509713
516400.0000000    0.1589615
516440.0000000    0.1587033
516480.0000000    0.1612139
516520.0000000    0.1710124
516560.0000000    0.1622327
516600.0000000    0.1476383
516640.0000000    0.1644632
516680.0000000    0.1490013
516720.0000000    0.1585924
516760.0000000    0.1676289
516800.0000000    0.1557036
516840.0000000    0.1613417
516880.0000000    0.1834081
516920.0000000    0.1654337
516960.0000000    0.1521704
517000.0000000    0.1668098
517040.0000000    0.1599740
517080.0000000    0.1619009
517120.0000000    0.1596063
517160.0000000    0.1667425
517200.0000000    0.1572793
517240.0000000    0.1630902
517280.0000000    0.1732445
517320.0000000    0.1690968
517360.0000000    0.1698538
517400.0000000    0.1682981
517440.0000000    0.1561766
517480.0000000    0.1763260
517520.0000000    0.1568875
517560.0000000    0.1656430
517600.0000000    0.1738892
517640.0000000    0.1734548
517680.0000000    0.1702369
517720.0000000    0.1612747
517760.0000000    0.1684459
517800.0000000    0.1683068
517840.0000000    0.1536219
517880.0000000    0.1687017
517920.0000000    0.1804155
517960.0000000    0.1625943
518000.0000000    0.1801035
518040.0000000    0.1818121
518080.0000000    0.1782502
518120.0000000    0.1672419
518160.0000000    0.1890035
518200.0000000    0.1665479
518240.0000000    0.1841731
518280.0000000    0.1674179
518320.0000000    0.1708087
518360.0000000    0.1588124
518400.0000000    0.1651563
518440.0000000    0.1599867
518480.0000000    0.1639768
518520.0000000    0.1655584
518560.0000000    0.1582150
518600.0000000    0.1645486
518640.0000000    0.1645743
518680.0000000    0.1596971
518720.0000000    0.1576496
518760.0000000    0.1621425
518800.0000000    0.1488154
518840.0000000    0.1503310
518880.0000000    0.1529045
518920.0000000    0.1595828
518960.0000000    0.1582422
519000.0000000    0.1622694
519040.0000000    0.1577571
519080.0000000    0.1739555
519120.0000000    0.1644424
519160.0000000    0.1559566
519200.0000000    0.1753244
519240.0000000    0.1639625
519280.0000000    0.1588589
519320.0000000    0.1641226
519360.0000000    0.1618103
519400.0000000    0.1777347
519440.0000000    0.1678829
519480.0000000    0.1760609
519520.0000000    0.1532695
519560.0000000    0.1538552
519600.0000000    0.1537488
519640.0000000    0.1505889
519680.0000000    0.1540729
519720.0000000    0.1574953
519760.0000000    0.1608289
519800.0000000    0.1635829
519840.0000000    0.1676544
519880.0000000    0.1642997
519920.0000000    0.1657966
519960.0000000    0.1659244
520000.0000000    0.1626718
520040.0000000    0.1524158
520080.0000000    0.1639271
520120.0000000    0.1621986
520160.0000000    0.1760197
520200.0000000    0.1582510
520240.0000000    0.1634592
520280.0000000    0.1646630
520320.0000000    0.1719123
520360.0000000    0.1709670
520400.0000000    0.1553377
520440.0000000    0.1637663
520480.0000000    0.1807305
520520.0000000    0.1652475
520560.0000000    0.1726995
520600.0000000    0.1591669
520640.0000000    0.1571386
520680.0000000    0.1519804
520720.0000000    0.1678252
520760.0000000    0.1684578
520800.0000000    0.1789149
520840.0000000    0.1840713
520880.0000000    0.1761770
520920.0000000    0.1746385
520960.0000000    0.1637752
521000.0000000    0.1663913
521040.0000000    0.1793568
521080.0000000    0.1718176
521120.0000000    0.1631163
521160.0000000    0.1795600
521200.0000000    0.1832746
521240.0000000    0.1930800
521280.0000000    0.1659807
521320.0000000    0.1800760
521360.0000000    0.1613481
521400.0000000    0.1747907
521440.0000000    0.1791595
521480.0000000    0.1739061
521520.0000000    0.1870605
521560.0000000    0.1602155
521600.0000000    0.1680130
521640.0000000    0.1714419
521680.0000000    0.1817289
521720.0000000    0.1790090
521760.0000000    0.1870376
521800.0000000    0.1770860
521840.0000000    0.1762904
521880.0000000    0.1697547
521920.0000000    0.1901214
521960.0000000    0.1907723
522000.0000000    0.1855492
522040.0000000    0.1759705
522080.0000000    0.1869308
522120.0000000    0.1738577
522160.0000000    0.1779598
522200.0000000    0.1721356
522240.0000000    0.1716167
522280.0000000    0.1571617
522320.0000000    0.1679588
522360.0000000    0.1742557
522400.0000000    0.1661423
522440.0000000    0.1581779
522480.0000000    0.1694690
522520.0000000    0.1673097
522560.0000000    0.1567483
522600.0000000    0.1666515
522640.0000000    0.1722850
522680.0000000    0.1753712
522720.0000000    0.1721151
522760.0000000    0.1739135
522800.0000000    0.1572471
522840.0000000    0.1669013
522880.0000000    0.1819864
522920.0000000    0.1758579
522960.0000000    0.1790459
523000.0000000    0.1841410
523040.0000000    0.1743122
523080.0000000    0.1672198
523120.0000000    0.1744463
523160.0000000    0.1804527
523200.0000000    0.1692708
523240.0000000    0.1711839
523280.0000000    0.1715202
523320.0000000    0.1803353
523360.0000000    0.1634579
523400.0000000    0.1661178
523440.0000000    0.1704180
523480.0000000    0.1787006
523520.0000000    0.1810121
523560.0000000    0.1884219
523600.0000000    0.1766741
523640.0000000    0.1728515
523680.0000000    0.1816234
523720.0000000    0.1766793
523760.0000000    0.1716677
523800.0000000    0.1722428
523840.0000000    0.1650607
523880.0000000    0.1644539
523920.0000000    0.1797941
523960.0000000    0.1941336
524000.0000000    0.1764314
524040.0000000    0.1725144
524080.0000000    0.1727695
524120.0000000    0.1680896
524160.0000000    0.1809980
524200.0000000    0.1668139
524240.0000000    0.1723130
524280.0000000    0.1653227
524320.0000000    0.1796758
524360.0000000    0.1808747
524400.0000000    0.1756482
524440.0000000    0.1716861
524480.0000000    0.1781203
524520.0000000    0.1804891
524560.0000000    0.1750236
524600.0000000    0.1679484
524640.0000000    0.1669368
524680.0000000    0.1587930
524720.0000000    0.1609132
524760.0000000    0.1824667
524800.0000000    0.1879325
524840.0000000    0.1804095
524880.0000000    0.1656476
524920.0000000    0.1658393
524960.0000000    0.1669902
525000.0000000    0.1719880
525040.0000000    0.1600320
525080.0000000    0.1713497
525120.0000000    0.1854075
525160.0000000    0.1585734
525200.0000000    0.1624018
525240.0000000    0.1710417
525280.0000000    0.1601875
525320.0000000    0.1780261
525360.0000000    0.1678160
525400.0000000    0.1751588
525440.0000000    0.1602885
525480.0000000    0.1508596
525520.0000000    0.1747619
525560.0000000    0.1581228
525600.0000000    0.1627847
525640.0000000    0.1660887
525680.0000000    0.1730520
525720.0000000    0.1581606
525760.0000000    0.1548512
525800.0000000    0.1551765
525840.0000000    0.1797794
525880.0000000    0.1582185
525920.0000000    0.1568865
525960.0000000    0.1659967
526000.0000000    0.1663302
526040.0000000    0.1697376
526080.0000000    0.1590389
526120.0000000    0.1604125
526160.0000000    0.1525188
526200.0000000    0.1701313
526240.0000000    0.1862034
526280.0000000    0.1581183
526320.0000000    0.1605484
526360.0000000    0.1796660
526400.0000000    0.1642127
526440.0000000    0.1593618
526480.0000000    0.1666361
526520.0000000    0.1534954
526560.0000000    0.1695690
526600.0000000    0.1677614
526640.0000000    0.1467803
526680.0000000    0.1446193
526720.0000000    0.1596291
526760.0000000    0.1681132
526800.0000000    0.1822250
526840.0000000    0.1858477
526880.0000000    0.1619403
526920.0000000    0.1694830
526960.0000000    0.1738669
527000.0000000    0.1760867
527040.0000000    0.1833849
527080.0000000    0.1691831
527120.0000000    0.1615096
527160.0000000    0.1785284
527200.0000000    0.1728508
527240.0000000    0.1745630
527280.0000000    0.1628722
527320.0000000    0.1627026
527360.0000000    0.1588789
527400.0000000    0.1782200
527440.0000000    0.1744254
527480.0000000    0.1713767
527520.0000000    0.1667635
527560.0000000    0.1788202
527600.0000000    0.1683389
527640.0000000    0.1574128
527680.0000000    0.1692711
527720.0000000    0.1747396
527760.0000000    0.1769907
527800.0000000    0.1760562
527840.0000000    0.1662143
527880.0000000    0.1550407
527920.0000000    0.1478970
527960.0000000    0.1522601
528000.0000000    0.1745376
528040.0000000    0.1634113
528080.0000000    0.1757398
528120.0000000    0.1811399
528160.0000000    0.1692036
528200.0000000    0.1793709
528240.0000000    0.1600935
528280.0000000    0.1709397
528320.0000000    0.1540101
528360.0000000    0.1537445
528400.0000000    0.1616781
528440.0000000    0.1635933
528480.0000000    0.1560314
528520.0000000    0.1512236
528560.0000000    0.1588651
528600.0000000    0.1596390
528640.0000000    0.1668809
528680.0000000    0.1655548
528720.0000000    0.1602938
528760.0000000    0.1602796
528800.0000000    0.1604696
528840.0000000    0.1613480
528880.0000000    0.1860515
528920.0000000    0.1728473
528960.0000000    0.1798252
529000.0000000    0.1704974
529040.0000000    0.1772327
529080.0000000    0.1941303
529120.0000000    0.1657946
529160.0000000    0.1825137
529200.0000000    0.1761076
529240.0000000    0.1865738
529280.0000000    0.1670099
529320.0000000    0.1883438
529360.0000000    0.1786986
529400.0000000    0.1657114
529440.0000000    0.1615076
529480.0000000    0.1730130
529520.0000000    0.1809225
529560.0000000    0.1756561
529600.0000000    0.1843927
529640.0000000    0.1639916
529680.0000000    0.1773848
529720.0000000    0.1800264
529760.0000000    0.1755437
529800.0000000    0.1835377
529840.0000000    0.1687109
529880.0000000    0.1827137
529920.0000000    0.1769963
529960.0000000    0.1806856
530000.0000000    0.1972331
530040.0000000    0.2033907
530080.0000000    0.1999687
530120.0000000    0.1981557
530160.0000000    0.2030287
530200.0000000    0.1918071
530240.0000000    0.1839980
530280.0000000    0.1849390
530320.0000000    0.2019846
530360.0000000    0.1989938
530400.0000000    0.1966597
530440.0000000    0.1894832
530480.0000000    0.1750062
530520.0000000    0.1856014
530560.0000000    0.2061369
530600.0000000    0.2010210
530640.0000000    0.2156237
530680.0000000    0.2080472
530720.0000000    0.2111168
530760.0000000    0.2189649
530800.0000000    0.2200380
530840.0000000    0.1983577
530880.0000000    0.1912752
530920.0000000    0.1912801
530960.0000000    0.1888313
531000.0000000    0.1974860
531040.0000000    0.2011176
531080.0000000    0.1908386
531120.0000000    0.1963195
531160.0000000    0.2017122
531200.0000000    0.1796068
531240.0000000    0.1707657
531280.0000000    0.1719232
531320.0000000    0.1799791
531360.0000000    0.1721739
531400.0000000    0.1685374
531440.0000000    0.1595315
531480.0000000    0.1728124
531520.0000000    0.1764346
531560.0000000    0.1705206
531600.0000000    0.1504621
531640.0000000    0.1599224
531680.0000000    0.1614733
531720.0000000    0.1667256
531760.0000000    0.1723440
531800.0000000    0.1769865
531840.0000000    0.1633773
531880.0000000    0.1698363
531920.0000000    0.1875278
531960.0000000    0.1799329
532000.0000000    0.1818024
532040.0000000    0.1926993
532080.0000000    0.1769366
532120.0000000    0.1742681
532160.0000000    0.1746232
532200.0000000    0.1821386
532240.0000000    0.1830391
532280.0000000    0.1780042
532320.0000000    0.1848113
532360.0000000    0.1776812
532400.0000000    0.1852846
532440.0000000    0.1905200
532480.0000000    0.1770768
532520.0000000    0.1849242
532560.0000000    0.1734730
532600.0000000    0.1850102
532640.0000000    0.1877991
532680.0000000    0.1828346
532720.0000000    0.1906768
532760.0000000    0.2004938
532800.0000000    0.1880755
532840.0000000    0.1840267
532880.0000000    0.1836909
532920.0000000    0.1977832
532960.0000000    0.1893794
533000.0000000    0.1834489
533040.0000000    0.1769088
533080.0000000    0.1944522
533120.0000000    0.1870820
533160.0000000    0.1857156
533200.0000000    0.1938878
533240.0000000    0.2043507
533280.0000000    0.1951246
533320.0000000    0.1819187
533360.0000000    0.1793453
533400.0000000    0.1677957
533440.0000000    0.1589040
533480.0000000    0.1565626
533520.0000000    0.1705415
533560.0000000    0.1615298
533600.0000000    0.1603917
533640.0000000    0.1642625
533680.0000000    0.1815358
533720.0000000    0.1856842
533760.0000000    0.2029505
533800.0000000    0.1952670
533840.0000000    0.2029610
533880.0000000    0.1992353
533920.0000000    0.2052783
533960.0000000    0.1970674
534000.0000000    0.2014431
534040.0000000    0.2013901
534080.0000000    0.2030222
534120.0000000    0.1993740
534160.0000000    0.1874733
534200.0000000    0.1928357
534240.0000000    0.1905592
534280.0000000    0.1859960
534320.0000000    0.1896466
534360.0000000    0.2107367
534400.0000000    0.1884767
534440.0000000    0.1841492
534480.0000000    0.1858767
534520.0000000    0.1965907
534560.0000000    0.1958928
534600.0000000    0.1855049
534640.0000000    0.1859311
534680.0000000    0.1811553
534720.0000000    0.1841649
534760.0000000    0.2015208
534800.0000000    0.1979956
534840.0000000    0.2047804
534880.0000000    0.1885754
534920.0000000    0.1850242
534960.0000000    0.1952269
535000.0000000    0.1823817
535040.0000000    0.2106086
535080.0000000    0.1799299
535120.0000000    0.1831025
535160.0000000    0.2057668
535200.0000000    0.2113772
535240.0000000    0.1976839
535280.0000000    0.1949675
535320.0000000    0.2075597
535360.0000000    0.2080016
535400.0000000    0.2118730
535440.0000000    0.1776413
535480.0000000    0.1904385
535520.0000000    0.1827057
535560.0000000    0.1858573
535600.0000000    0.1917673
535640.0000000    0.1754314
535680.0000000    0.1702865
535720.0000000    0.1832119
535760.0000000    0.1762204
535800.0000000    0.1631532
535840.0000000    0.1864119
535880.0000000    0.1882908
535920.0000000    0.1825578
535960.0000000    0.1940930
536000.0000000    0.1937689
536040.0000000    0.1867369
536080.0000000    0.2048387
536120.0000000    0.2038857
536160.0000000    0.1899542
536200.0000000    0.1785146
536240.0000000    0.1893857
536280.0000000    0.1835696
536320.0000000    0.1905073
536360.0000000    0.2121379
536400.0000000    0.1852235
536440.0000000    0.1919985
536480.0000000    0.1925240
536520.0000000    0.2001730
536560.0000000    0.2130295
536600.0000000    0.1940421
536640.0000000    0.1866463
536680.0000000    0.1834193
536720.0000000    0.1842427
536760.0000000    0.1969680
536800.0000000    0.1709296
536840.0000000    0.1834506
536880.0000000    0.1902335
536920.0000000    0.1932334
536960.0000000    0.1863602
537000.0000000    0.1815064
537040.0000000    0.1673374
537080.0000000    0.1841521
537120.0000000    0.1729361
537160.0000000    0.1663611
537200.0000000    0.1808767
537240.0000000    0.1559137
537280.0000000    0.1698519
537320.0000000    0.1649932
537360.0000000    0.1714849
537400.0000000    0.1719979
537440.0000000    0.1764755
537480.0000000    0.1670869
537520.0000000    0.1846655
537560.0000000    0.1541052
537600.0000000    0.1762617
537640.0000000    0.1826839
537680.0000000    0.1755275
537720.0000000    0.1953181
537760.0000000    0.2090646
537800.0000000    0.2118174
537840.0000000    0.1799265
537880.0000000    0.1950607
537920.0000000    0.1948084
537960.0000000    0.1809814
538000.0000000    0.1851334
538040.0000000    0.1691595
538080.0000000    0.1896619
538120.0000000    0.1918459
538160.0000000    0.2124577
538200.0000000    0.2067214
538240.0000000    0.1941478
538280.0000000    0.1897897
538320.0000000    0.1832057
538360.0000000    0.1838546
538400.0000000    0.1780411
538440.0000000    0.1953832
538480.0000000    0.1723624
538520.0000000    0.1924614
538560.0000000    0.1912756
538600.0000000    0.1842286
538640.0000000    0.1787913
538680.0000000    0.1738842
538720.0000000    0.1783720
538760.0000000    0.1816047
538800.0000000    0.1736653
538840.0000000    0.1630539
538880.0000000    0.1757649
538920.0000000    0.1872041
538960.0000000    0.1894167
539000.0000000    0.1688446
539040.0000000    0.1902538
539080.0000000    0.1848616
539120.0000000    0.1860137
539160.0000000    0.1957335
539200.0000000    0.1819758
539240.0000000    0.1813259
539280.0000000    0.2047560
539320.0000000    0.1844234
539360.0000000    0.1681945
539400.0000000    0.1726383
539440.0000000    0.1803534
539480.0000000    0.1735379
539520.0000000    0.1816558
539560.0000000    0.1778736
539600.0000000    0.1746494
539640.0000000    0.1717740
539680.0000000    0.1754733
539720.0000000    0.1783036
539760.0000000    0.1773583
539800.0000000    0.1639004
539840.0000000    0.1781565
539880.0000000    0.1811920
539920.0000000    0.1891468
539960.0000000    0.1741031
540000.0000000    0.1560077
540040.0000000    0.1601715
540080.0000000    0.1723755
540120.0000000    0.1708758
540160.0000000    0.1758091
540200.0000000    0.1629409
540240.0000000    0.1560914
540280.0000000    0.1775659
540320.0000000    0.1749884
540360.0000000    0.1745833
540400.0000000    0.1731741
540440.0000000    0.1686794
540480.0000000    0.1714434
540520.0000000    0.1743095
540560.0000000    0.1603528
540600.0000000    0.1825682
540640.0000000    0.1806934
540680.0000000    0.1719788
540720.0000000    0.1743755
540760.0000000    0.1760858
540800.0000000    0.1643193
540840.0000000    0.1812029
540880.0000000    0.1929497
540920.0000000    0.1841523
540960.0000000    0.1748356
541000.0000000    0.1832849
541040.0000000    0.1841681
541080.0000000    0.1796921
541120.0000000    0.1906175
541160.0000000    0.1805030
541200.0000000    0.1769968
541240.0000000    0.1843947
541280.0000000    0.1833725
541320.0000000    0.1913594
541360.0000000    0.2012188
541400.0000000    0.1721260
541440.0000000    0.1856699
541480.0000000    0.1806704
541520.0000000    0.1987793
541560.0000000    0.2031668
541600.0000000    0.2046684
541640.0000000    0.2250456
541680.0000000    0.2136572
541720.0000000    0.2064901
541760.0000000    0.2072252
541800.0000000    0.2078672
541840.0000000    0.2100832
541880.0000000    0.2068287
541920.0000000    0.2008476
541960.0000000    0.2043059
542000.0000000    0.2087196
542040.0000000    0.2045721
542080.0000000    0.1975325
542120.0000000    0.2033942
542160.0000000    0.2144108
542200.0000000    0.2044101
542240.0000000    0.1960563
542280.0000000    0.2061995
542320.0000000    0.2121052
542360.0000000    0.2216832
542400.0000000    0.2057594
542440.0000000    0.2072517
542480.0000000    0.2137263
542520.0000000    0.1922799
542560.0000000    0.2093378
542600.0000000    0.1943009
542640.0000000    0.2082502
542680.0000000    0.2145476
542720.0000000    0.2250435
542760.0000000    0.2300138
542800.0000000    0.2395306
542840.0000000    0.2094814
542880.0000000    0.2082274
542920.0000000    0.2147813
542960.0000000    0.2082564
543000.0000000    0.2228952
543040.0000000    0.1961474
543080.0000000    0.2094989
543120.0000000    0.1947477
543160.0000000    0.1867434
543200.0000000    0.1963583
543240.0000000    0.1909598
543280.0000000    0.1818143
543320.0000000    0.1910173
543360.0000000    0.1906647
543400.0000000    0.1917004
543440.0000000    0.1849322
543480.0000000    0.1803645
543520.0000000    0.1832064
543560.0000000    0.1977115
543600.0000000    0.2050686
543640.0000000    0.2145955
543680.0000000    0.1979509
543720.0000000    0.1771354
543760.0000000    0.1817068
543800.0000000    0.1857118
543840.0000000    0.1982550
543880.0000000    0.1847086
543920.0000000    0.1865839
543960.0000000    0.1886338
544000.0000000    0.1799670
544040.0000000    0.1901267
544080.0000000    0.2216961
544120.0000000    0.2175925
544160.0000000    0.2088767
544200.0000000    0.2094984
544240.0000000    0.2172454
544280.0000000    0.2062880
544320.0000000    0.1978607
544360.0000000    0.1917230
544400.0000000    0.1955684
544440.0000000    0.2114863
544480.0000000    0.2097036
544520.0000000    0.1913619
544560.0000000    0.2031553
544600.0000000    0.1863566
544640.0000000    0.2037535
544680.0000000    0.1990256
544720.0000000    0.1911522
544760.0000000    0.1781183
544800.0000000    0.1932435
544840.0000000    0.1799741
544880.0000000    0.2057645
544920.0000000    0.2025568
544960.0000000    0.2014776
545000.0000000    0.2043253
545040.0000000    0.2018305
545080.0000000    0.1821115
545120.0000000    0.1913734
545160.0000000    0.1900298
545200.0000000    0.1938631
545240.0000000    0.1877255
545280.0000000    0.1885046
545320.0000000    0.1945498
545360.0000000    0.2078676
545400.0000000    0.2062917
545440.0000000    0.2299465
545480.0000000    0.2354028
545520.0000000    0.2209623
545560.0000000    0.2165730
545600.0000000    0.2219375
545640.0000000    0.2103467
545680.0000000    0.2157495
545720.0000000    0.2078592
545760.0000000    0.2133144
545800.0000000    0.2185205
545840.0000000    0.1972086
545880.0000000    0.2234585
545920.0000000    0.2234057
545960.0000000    0.2031252
546000.0000000    0.2120434
546040.0000000    0.2055503
546080.0000000    0.1859607
546120.0000000    0.1849471
546160.0000000    0.1855634
546200.0000000    0.1803213
546240.0000000    0.1943876
546280.0000000    0.1845582
546320.0000000    0.1714297
546360.0000000    0.1771663
546400.0000000    0.1891240
546440.0000000    0.1819800
546480.0000000    0.1912481
546520.0000000    0.1880791
546560.0000000    0.1857091
546600.0000000    0.2118497
546640.0000000    0.2082069
546680.0000000    0.1988951
546720.0000000    0.1919604
546760.0000000    0.2052796
546800.0000000    0.1935403
546840.0000000    0.1861168
546880.0000000    0.2083684
546920.0000000    0.2138340
546960.0000000    0.1994559
547000.0000000    0.1896348
547040.0000000    0.2045394
547080.0000000    0.2050516
547120.0000000    0.1933945
547160.0000000    0.1920690
547200.0000000    0.2071986
547240.0000000    0.2127429
547280.0000000    0.2017492
547320.0000000    0.2090784
547360.0000000    0.2041930
547400.0000000    0.1996362
547440.0000000    0.2035690
547480.0000000    0.2175138
547520.0000000    0.2143059
547560.0000000    0.2034421
547600.0000000    0.2064103
547640.0000000    0.2166098
547680.0000000    0.2046165
547720.0000000    0.1971405
547760.0000000    0.2052532
547800.0000000    0.2054950
547840.0000000    0.2397942
547880.0000000    0.2012543
547920.0000000    0.2141718
547960.0000000    0.2180459
548000.0000000    0.2237876
548040.0000000    0.2201708
548080.0000000    0.2088983
548120.0000000    0.2201486
548160.0000000    0.2249924
548200.0000000    0.1996510
548240.0000000    0.2018947
548280.0000000    0.2105558
548320.0000000    0.2088331
548360.0000000    0.1883103
548400.0000000    0.1912848
548440.0000000    0.2283073
548480.0000000    0.2145832
548520.0000000    0.2044731
548560.0000000    0.2022052
548600.0000000    0.2119073
548640.0000000    0.2061095
548680.0000000    0.1937661
548720.0000000    0.1992198
548760.0000000    0.2147526
548800.0000000    0.2080466
548840.0000000    0.2238336
548880.0000000    0.2347544
548920.0000000    0.2145169
548960.0000000    0.2069525
549000.0000000    0.2136011
549040.0000000    0.2108840
549080.0000000    0.2071007
549120.0000000    0.1984159
549160.0000000    0.1985012
549200.0000000    0.1954698
549240.0000000    0.1988244
549280.0000000    0.1959362
549320.0000000    0.1838322
549360.0000000    0.1993094
549400.0000000    0.1971514
549440.0000000    0.1830573
549480.0000000    0.1859453
549520.0000000    0.2056986
549560.0000000    0.1905804
549600.0000000    0.1908938
549640.0000000    0.1861885
549680.0000000    0.1985425
549720.0000000    0.1905654
549760.0000000    0.1812882
549800.0000000    0.1766517
549840.0000000    0.1742513
549880.0000000    0.1799017
549920.0000000    0.1722703
549960.0000000    0.1788139
550000.0000000    0.1940464
550040.0000000    0.1829358
550080.0000000    0.1794717
550120.0000000    0.1790023
550160.0000000    0.1892244
550200.0000000    0.1735753
550240.0000000    0.1875013
550280.0000000    0.1913048
550320.0000000    0.1982680
550360.0000000    0.1889847
550400.0000000    0.1891454
550440.0000000    0.1989875
550480.0000000    0.1873513
550520.0000000    0.1782500
550560.0000000    0.1922050
550600.0000000    0.1839119
550640.0000000    0.1950030
550680.0000000    0.1912354
550720.0000000    0.1908877
550760.0000000    0.1920281
550800.0000000    0.1947223
550840.0000000    0.1956095
550880.0000000    0.2025232
550920.0000000    0.2025427
550960.0000000    0.2021202
551000.0000000    0.2163336
551040.0000000    0.2097306
551080.0000000    0.1742918
551120.0000000    0.2124157
551160.0000000    0.2035591
551200.0000000    0.1935672
551240.0000000    0.1993289
551280.0000000    0.1999160
551320.0000000    0.1904932
551360.0000000    0.1820232
551400.0000000    0.1858822
551440.0000000    0.2025656
551480.0000000    0.1840027
551520.0000000    0.1811333
551560.0000000    0.1997570
551600.0000000    0.1932903
551640.0000000    0.1833887
551680.0000000    0.1959236
551720.0000000    0.1720714
551760.0000000    0.1902948
551800.0000000    0.1903630
551840.0000000    0.2025508
551880.0000000    0.1826806
551920.0000000    0.1730817
551960.0000000    0.1708506
552000.0000000    0.1803972
552040.0000000    0.1867393
552080.0000000    0.1842268
552120.0000000    0.1892746
552160.0000000    0.1812742
552200.0000000    0.1934102
552240.0000000    0.1892308
552280.0000000    0.1843440
552320.0000000    0.1643066
552360.0000000    0.1973414
552400.0000000    0.1861330
552440.0000000    0.2012189
552480.0000000    0.1963355
552520.0000000    0.2018229
552560.0000000    0.2103300
552600.0000000    0.2081764
552640.0000000    0.2106055
552680.0000000    0.2197369
552720.0000000    0.2180955
552760.0000000    0.2175492
552800.0000000    0.2097675
552840.0000000    0.2219680
552880.0000000    0.2155416
552920.0000000    0.2090849
552960.0000000    0.2114422
553000.0000000    0.2177658
553040.0000000    0.2012635
553080.0000000    0.2219325
553120.0000000    0.2338290
553160.0000000    0.2259594
553200.0000000    0.2159984
553240.0000000    0.2210548
553280.0000000    0.2212542
553320.0000000    0.2187612
553360.0000000    0.2305675
553400.0000000    0.2246568
553440.0000000    0.2271792
553480.0000000    0.2142158
553520.0000000    0.1915855
553560.0000000    0.1965193
553600.0000000    0.2022904
553640.0000000    0.1979972
553680.0000000    0.2055696
553720.0000000    0.2033195
553760.0000000    0.2251201
553800.0000000    0.2118289
553840.0000000    0.2111112
553880.0000000    0.2156927
553920.0000000    0.2092191
553960.0000000    0.2176561
554000.0000000    0.2180612
554040.0000000    0.2142830
554080.0000000    0.2147647
554120.0000000    0.2191981
554160.0000000    0.2043753
554200.0000000    0.2044244
554240.0000000    0.1989001
554280.0000000    0.1983100
554320.0000000    0.1937065
554360.0000000    0.1936129
554400.0000000    0.2289779
554440.0000000    0.2223879
554480.0000000    0.2023968
554520.0000000    0.1885078
554560.0000000    0.1866862
554600.0000000    0.2068592
554640.0000000    0.2070275
554680.0000000    0.2138346
554720.0000000    0.2004779
554760.0000000    0.2090591
554800.0000000    0.2167289
554840.0000000    0.2248295
554880.0000000    0.1941444
554920.0000000    0.2009591
554960.0000000    0.2070744
555000.0000000    0.2013119
555040.0000000    0.2037380
555080.0000000    0.2011961
555120.0000000    0.1866456
555160.0000000    0.2066242
555200.0000000    0.2127543
555240.0000000    0.2110230
555280.0000000    0.2027015
555320.0000000    0.1769074
555360.0000000    0.1747111
555400.0000000    0.1965558
555440.0000000    0.1912392
555480.0000000    0.2042500
555520.0000000    0.2301324
555560.0000000    0.2112186
555600.0000000    0.2076833
555640.0000000    0.2257892
555680.0000000    0.2365512
555720.0000000    0.2335519
555760.0000000    0.2125662
555800.0000000    0.2175936
555840.0000000    0.2108451
555880.0000000    0.1973842
555920.0000000    0.2148013
555960.0000000    0.2086578
556000.0000000    0.2002867
556040.0000000    0.2123904
556080.0000000    0.2034909
556120.0000000    0.2016792
556160.0000000    0.2105753
556200.0000000    0.2164656
556240.0000000    0.1918674
556280.0000000    0.2122354
556320.0000000    0.2022327
556360.0000000    0.2256441
556400.0000000    0.2212223
556440.0000000    0.2041040
556480.0000000    0.2108369
556520.0000000    0.2065154
556560.0000000    0.2069616
556600.0000000    0.1978250
556640.0000000    0.1920844
556680.0000000    0.1930720
556720.0000000    0.1979655
556760.0000000    0.1959726
556800.0000000    0.1945548
556840.0000000    0.1965683
556880.0000000    0.1934062
556920.0000000    0.2043651
556960.0000000    0.2020531
557000.0000000    0.2087187
557040.0000000    0.1935795
557080.0000000    0.2002528
557120.0000000    0.2028558
557160.0000000    0.2065692
557200.0000000    0.1913000
557240.0000000    0.1943318
557280.0000000    0.2027500
557320.0000000    0.1864340
557360.0000000    0.1790053
557400.0000000    0.1855187
557440.0000000    0.1819179
557480.0000000    0.1716044
557520.0000000    0.1700673
557560.0000000    0.1814926
557600.0000000    0.1907846
557640.0000000    0.2106076
557680.0000000    0.1948883
557720.0000000    0.2056510
557760.0000000    0.1912834
557800.0000000    0.1790773
557840.0000000    0.1655879
557880.0000000    0.1832896
557920.0000000    0.1752333
557960.0000000    0.1957844
558000.0000000    0.1791517
558040.0000000    0.1805284
558080.0000000    0.1800730
558120.0000000    0.1956021
558160.0000000    0.2083484
558200.0000000    0.2119620
558240.0000000    0.1994811
558280.0000000    0.2056694
558320.0000000    0.1937648
558360.0000000    0.2021911
558400.0000000    0.1840856
558440.0000000    0.1944993
558480.0000000    0.1992414
558520.0000000    0.1875145
558560.0000000    0.1830924
558600.0000000    0.2076497
558640.0000000    0.1921569
558680.0000000    0.1832759
558720.0000000    0.1908083
558760.0000000    0.1925606
558800.0000000    0.1891660
558840.0000000    0.2016384
558880.0000000    0.1906597
558920.0000000    0.1946268
558960.0000000    0.1976603
559000.0000000    0.2005130
559040.0000000    0.2109106
559080.0000000    0.2057992
559120.0000000    0.2010123
559160.0000000    0.2101990
559200.0000000    0.2158352
559240.0000000    0.2202983
559280.0000000    0.2209652
559320.0000000    0.2226010
559360.0000000    0.2110275
559400.0000000    0.2130338
559440.0000000    0.2060101
559480.0000000    0.2196164
559520.0000000    0.2081030
559560.0000000    0.2081282
559600.0000000    0.2016235
559640.0000000    0.1864554
559680.0000000    0.1751200
559720.0000000    0.1941863
559760.0000000    0.1799974
559800.0000000    0.1986526
559840.0000000    0.1871258
559880.0000000    0.1777974
559920.0000000    0.1876877
559960.0000000    0.1828218
560000.0000000    0.1825562
560040.0000000    0.1825771
560080.0000000    0.1720799
560120.0000000    0.1843403
560160.0000000    0.1841284
560200.0000000    0.1880010
560240.0000000    0.1940492
560280.0000000    0.1840889
560320.0000000    0.1899986
560360.0000000    0.1882691
560400.0000000    0.1892849
560440.0000000    0.1836659
560480.0000000    0.1790069
560520.0000000    0.1808153
560560.0000000    0.1923298
560600.0000000    0.1861706
560640.0000000    0.1951938
560680.0000000    0.1880042
560720.0000000    0.1937906
560760.0000000    0.1937370
560800.0000000    0.1925552
560840.0000000    0.2010383
560880.0000000    0.1882366
560920.0000000    0.1845638
560960.0000000    0.2020196
561000.0000000    0.2026673
561040.0000000    0.2034798
561080.0000000    0.1998427
561120.0000000    0.2003613
561160.0000000    0.2046681
561200.0000000    0.1893675
561240.0000000    0.1932963
561280.0000000    0.1904430
561320.0000000    0.2074632
561360.0000000    0.1861071
561400.0000000    0.1870218
561440.0000000    0.1957455
561480.0000000    0.1866305
561520.0000000    0.2002547
561560.0000000    0.2025061
561600.0000000    0.2043698
561640.0000000    0.2126246
561680.0000000    0.2179026
561720.0000000    0.1977711
561760.0000000    0.2037520
561800.0000000    0.2012585
561840.0000000    0.1966176
561880.0000000    0.1902534
561920.0000000    0.1796105
561960.0000000    0.1807394
562000.0000000    0.2066153
562040.0000000    0.2061796
562080.0000000    0.2074063
562120.0000000    0.2153897
562160.0000000    0.2152150
562200.0000000    0.2163049
562240.0000000    0.1922873
562280.0000000    0.2100335
562320.0000000    0.1994315
562360.0000000    0.2210014
562400.0000000    0.2127178
562440.0000000    0.2019422
562480.0000000    0.2052616
562520.0000000    0.2026493
562560.0000000    0.2122799
562600.0000000    0.1889592
562640.0000000    0.2032472
562680.0000000    0.2147661
562720.0000000    0.2184612
562760.0000000    0.1917856
562800.0000000    0.2201144
562840.0000000    0.2084636
562880.0000000    0.2062402
562920.0000000    0.2191601
562960.0000000    0.1912803
563000.0000000    0.1859055
563040.0000000    0.1942760
563080.0000000    0.2048686
563120.0000000    0.1975386
563160.0000000    0.1975909
563200.0000000    0.2127484
563240.0000000    0.2162428
563280.0000000    0.2023733
563320.0000000    0.2047908
563360.0000000    0.2115834
563400.0000000    0.2173684
563440.0000000    0.2015024
563480.0000000    0.2050124
563520.0000000    0.2009109
563560.0000000    0.2015079
563600.0000000    0.1981498
563640.0000000    0.1939662
563680.0000000    0.1909063
563720.0000000    0.1882705
563760.0000000    0.1948464
563800.0000000    0.2057784
563840.0000000    0.1855354
563880.0000000    0.1926524
563920.0000000    0.1959750
563960.0000000    0.1765811
564000.0000000    0.1991276
564040.0000000    0.1990125
564080.0000000    0.1881803
564120.0000000    0.1962600
564160.0000000    0.2016876
564200.0000000    0.1993807
564240.0000000    0.2077262
564280.0000000    0.1770868
564320.0000000    0.2117330
564360.0000000    0.2131388
564400.0000000    0.1952022
564440.0000000    0.2174330
564480.0000000    0.2087418
564520.0000000    0.2047904
564560.0000000    0.2111802
564600.0000000    0.1937430
564640.0000000    0.1903966
564680.0000000    0.1951630
564720.0000000    0.2113937
564760.0000000    0.2081427
564800.0000000    0.2196284
564840.0000000    0.1973662
564880.0000000    0.2004067
564920.0000000    0.1871286
564960.0000000    0.2067592
565000.0000000    0.1906179
565040.0000000    0.1787929
565080.0000000    0.1833364
565120.0000000    0.1804411
565160.0000000    0.1835549
565200.0000000    0.1844596
565240.0000000    0.1855185
565280.0000000    0.1747756
565320.0000000    0.1797369
565360.0000000    0.2013318
565400.0000000    0.2110466
565440.0000000    0.1995095
565480.0000000    0.2034313
565520.0000000    0.1913992
565560.0000000    0.2073621
565600.0000000    0.2081698
565640.0000000    0.2085973
565680.0000000    0.1954512
565720.0000000    0.2009111
565760.0000000    0.1931664
565800.0000000    0.1867875
565840.0000000    0.1858238
565880.0000000    0.1940389
565920.0000000    0.1979114
565960.0000000    0.1943869
566000.0000000    0.1880375
566040.0000000    0.1899219
566080.0000000    0.1997032
566120.0000000    0.1863984
566160.0000000    0.1987969
566200.0000000    0.1995072
566240.0000000    0.1876719
566280.0000000    0.1971508
566320.0000000    0.1886211
566360.0000000    0.1922738
566400.0000000    0.1845954
566440.0000000    0.1666336
566480.0000000    0.1814275
566520.0000000    0.1942228
566560.0000000    0.2026875
566600.0000000    0.1763289
566640.0000000    0.1972209
566680.0000000    0.1739000
566720.0000000    0.1849004
566760.0000000    0.1816240
566800.0000000    0.1604564
566840.0000000    0.1795230
566880.0000000    0.2034892
566920.0000000    0.1790099
566960.0000000    0.1774429
567000.0000000    0.1881643
567040.0000000    0.1811413
567080.0000000    0.1902172
567120.0000000    0.1870532
567160.0000000    0.2024865
567200.0000000    0.1900555
567240.0000000    0.1841905
567280.0000000    0.1823825
567320.0000000    0.2047039
567360.0000000    0.2105198
567400.0000000    0.2128408
567440.0000000    0.2197004
567480.0000000    0.1912587
567520.0000000    0.2035502
567560.0000000    0.1934827
567600.0000000    0.1926075
567640.0000000    0.1899781
567680.0000000    0.1850316
567720.0000000    0.1885365
567760.0000000    0.2012180
567800.0000000    0.2140320
567840.0000000    0.2057635
567880.0000000    0.2059103
567920.0000000    0.1926432
567960.0000000    0.1937477
568000.0000000    0.2017727
568040.0000000    0.2181492
568080.0000000    0.2174868
568120.0000000    0.2052014
568160.0000000    0.2222731
568200.0000000    0.1976050
568240.0000000    0.2081015
568280.0000000    0.1989917
568320.0000000    0.1908392
568360.0000000    0.1883192
568400.0000000    0.2045939
568440.0000000    0.1970559
568480.0000000    0.1846220
568520.0000000    0.1921142
568560.0000000    0.1879194
568600.0000000    0.2044878
568640.0000000    0.2032480
568680.0000000    0.1969324
568720.0000000    0.1956470
568760.0000000    0.2133556
568800.0000000    0.2033279
568840.0000000    0.2064978
568880.0000000    0.2005661
568920.0000000    0.1951812
568960.0000000    0.1866460
569000.0000000    0.1959575
569040.0000000    0.2006785
569080.0000000    0.1975836
569120.0000000    0.2010597
569160.0000000    0.1894881
569200.0000000    0.1988130
569240.0000000    0.2208790
569280.0000000    0.2156872
569320.0000000    0.2111262
569360.0000000    0.2006117
569400.0000000    0.2039239
569440.0000000    0.1843702
569480.0000000    0.1894586
569520.0000000    0.2004006
569560.0000000    0.1857802
569600.0000000    0.1974037
569640.0000000    0.1918959
569680.0000000    0.1853992
569720.0000000    0.1862385
569760.0000000    0.1936561
569800.0000000    0.1872565
569840.0000000    0.1919775
569880.0000000    0.1769749
569920.0000000    0.1874082
569960.0000000    0.1791341
570000.0000000    0.1790178
570040.0000000    0.1821160
570080.0000000    0.1767319
570120.0000000    0.2132697
570160.0000000    0.2111982
570200.0000000    0.2032548
570240.0000000    0.1879660
570280.0000000    0.1882763
570320.0000000    0.1934671
570360.0000000    0.1997175
570400.0000000    0.2046535
570440.0000000    0.2093109
570480.0000000    0.2029502
570520.0000000    0.1875029
570560.0000000    0.2024259
570600.0000000    0.2032303
570640.0000000    0.2016673
570680.0000000    0.2169505
570720.0000000    0.2211823
570760.0000000    0.2250275
570800.0000000    0.2200419
570840.0000000    0.2110298
570880.0000000    0.2295833
570920.0000000    0.2188181
570960.0000000    0.2261415
571000.0000000    0.2203244
571040.0000000    0.2123360
571080.0000000    0.2114592
571120.0000000    0.1999000
571160.0000000    0.1913911
571200.0000000    0.2041208
571240.0000000    0.2016214
571280.0000000    0.2141393
571320.0000000    0.2113238
571360.0000000    0.2173795
571400.0000000    0.2075673
571440.0000000    0.2221911
571480.0000000    0.2225601
571520.0000000    0.2164566
571560.0000000    0.2135443
571600.0000000    0.2249052
571640.0000000    0.2305241
571680.0000000    0.2322690
571720.0000000    0.2395490
571760.0000000    0.2389458
571800.0000000    0.2403486
571840.0000000    0.2264654
571880.0000000    0.2434824
571920.0000000    0.2358306
571960.0000000    0.2317057
572000.0000000    0.2214207
572040.0000000    0.2219753
572080.0000000    0.2392175
572120.0000000    0.2514924
572160.0000000    0.2403993
572200.0000000    0.2388626
572240.0000000    0.2237396
572280.0000000    0.2360272
572320.0000000    0.2168528
572360.0000000    0.2150505
572400.0000000    0.2290625
572440.0000000    0.2227688
572480.0000000    0.2166014
572520.0000000    0.2161437
572560.0000000    0.2183922
572600.0000000    0.2369215
572640.0000000    0.2242047
572680.0000000    0.2194856
572720.0000000    0.2271484
572760.0000000    0.2109962
572800.0000000    0.2199074
572840.0000000    0.2269564
572880.0000000    0.2232508
572920.0000000    0.2269085
572960.0000000    0.2226833
573000.0000000    0.2174459
573040.0000000    0.2106627
573080.0000000    0.2080507
573120.0000000    0.2182892
573160.0000000    0.2024413
573200.0000000    0.2140000
573240.0000000    0.2124959
573280.0000000    0.2064220
573320.0000000    0.2172930
573360.0000000    0.2086018
573400.0000000    0.2207543
573440.0000000    0.2147577
573480.0000000    0.2228501
573520.0000000    0.2155414
573560.0000000    0.2170621
573600.0000000    0.2251862
573640.0000000    0.2187002
573680.0000000    0.2267041
573720.0000000    0.2202834
573760.0000000    0.2174381
573800.0000000    0.2156904
573840.0000000    0.2089785
573880.0000000    0.2032510
573920.0000000    0.2144803
573960.0000000    0.2190709
574000.0000000    0.2300260
574040.0000000    0.2334658
574080.0000000    0.2417258
574120.0000000    0.2403892
574160.0000000    0.2400065
574200.0000000    0.2337838
574240.0000000    0.2292290
574280.0000000    0.2233118
574320.0000000    0.2221816
574360.0000000    0.2301137
[truncated: 297,950 more chars]
