# Supplementary material for: Comment on 'Valid molecular dynamics simulations of human hemoglobin require a surprisingly large box size'
Source: eLife. 2019 Jun 20;8:e44718. doi: 10.7554/eLife.44718 (PMC6586461; doi:10.7554/eLife.44718)
Supplement: Figure 1—source data 1. — The zip archive contains a README file describing which source files correspond to the different panels. [file elife-44718-fig1-data1.zip › figure1/panels_AB/120A/0/rmsd_2dn2.xvg]

# This file was created Thu Dec  6 05:21:24 2018
# Created by:
#             :-) GROMACS - gmx rms, 2018.5-dev-20181129-d5972f7 (-:
# 
# Executable:   /usr/local/gromacs/2018/2018.4-impi2017-fftw337-gcc640-cuda91/bin/gmx
# Data prefix:  /usr/local/gromacs/2018/2018.4-impi2017-fftw337-gcc640-cuda91
# Working dir:  /home/degroot/hb/2dn2/Meuwly/120a-elife/0
# Command line:
#   gmx rms -s ../topol.tpr -f x.xtc -nice 0 -o rmsd_2dn2.xvg
# gmx rms is part of G R O M A C S:
#
# GROwing Monsters And Cloning Shrimps
#
@    title "RMSD"
@    xaxis  label "Time (ps)"
@    yaxis  label "RMSD (nm)"
@TYPE xy
@ subtitle "Backbone after lsq fit to Backbone"
   0.0000000    0.0000009
  40.0000000    0.0774755
  80.0000000    0.0853221
 120.0000000    0.0933256
 160.0000000    0.0875405
 200.0000000    0.0943968
 240.0000000    0.0966537
 280.0000000    0.1017979
 320.0000000    0.0979502
 360.0000000    0.0877087
 400.0000000    0.1005506
 440.0000000    0.1004448
 480.0000000    0.0945326
 520.0000000    0.0956305
 560.0000000    0.1068541
 600.0000000    0.1035723
 640.0000000    0.1017669
 680.0000000    0.1108887
 720.0000000    0.0915575
 760.0000000    0.0953669
 800.0000000    0.0934955
 840.0000000    0.1006783
 880.0000000    0.0979713
 920.0000000    0.0973124
 960.0000000    0.0997062
1000.0000000    0.0987808
1040.0000000    0.0997938
1080.0000000    0.1026800
1120.0000000    0.1130242
1160.0000000    0.1126193
1200.0000000    0.0978222
1240.0000000    0.0987331
1280.0000000    0.1102484
1320.0000000    0.1156670
1360.0000000    0.1126731
1400.0000000    0.1084432
1440.0000000    0.1050208
1480.0000000    0.1206216
1520.0000000    0.1129134
1560.0000000    0.1110435
1600.0000000    0.1041473
1640.0000000    0.1059473
1680.0000000    0.1098117
1720.0000000    0.1000953
1760.0000000    0.1171447
1800.0000000    0.1165937
1840.0000000    0.1110868
1880.0000000    0.1158984
1920.0000000    0.1208810
1960.0000000    0.1109979
2000.0000000    0.1075033
2040.0000000    0.1266243
2080.0000000    0.1043458
2120.0000000    0.1090928
2160.0000000    0.1074570
2200.0000000    0.1023510
2240.0000000    0.1065973
2280.0000000    0.1110737
2320.0000000    0.1171236
2360.0000000    0.1203295
2400.0000000    0.1079031
2440.0000000    0.1183751
2480.0000000    0.1137345
2520.0000000    0.1032086
2560.0000000    0.1017333
2600.0000000    0.1061292
2640.0000000    0.1103694
2680.0000000    0.0990063
2720.0000000    0.1014351
2760.0000000    0.1069494
2800.0000000    0.1023213
2840.0000000    0.0974675
2880.0000000    0.0978160
2920.0000000    0.1017938
2960.0000000    0.0909305
3000.0000000    0.0966833
3040.0000000    0.0998065
3080.0000000    0.0893989
3120.0000000    0.0947911
3160.0000000    0.1027688
3200.0000000    0.1096723
3240.0000000    0.1102664
3280.0000000    0.1158257
3320.0000000    0.1159268
3360.0000000    0.0982822
3400.0000000    0.1033280
3440.0000000    0.1042331
3480.0000000    0.0965363
3520.0000000    0.1023769
3560.0000000    0.1003015
3600.0000000    0.0992018
3640.0000000    0.0994411
3680.0000000    0.0971769
3720.0000000    0.0953127
3760.0000000    0.0898016
3800.0000000    0.0986313
3840.0000000    0.0968754
3880.0000000    0.1029086
3920.0000000    0.1270086
3960.0000000    0.1078032
4000.0000000    0.1214963
4040.0000000    0.1122005
4080.0000000    0.1036718
4120.0000000    0.1039521
4160.0000000    0.1145378
4200.0000000    0.1088859
4240.0000000    0.1162475
4280.0000000    0.1046273
4320.0000000    0.1006703
4360.0000000    0.0984573
4400.0000000    0.1129233
4440.0000000    0.1087299
4480.0000000    0.1035251
4520.0000000    0.1090097
4560.0000000    0.1058593
4600.0000000    0.1090937
4640.0000000    0.0986815
4680.0000000    0.1096768
4720.0000000    0.1018147
4760.0000000    0.1000118
4800.0000000    0.1000330
4840.0000000    0.0958455
4880.0000000    0.1002934
4920.0000000    0.0986194
4960.0000000    0.0964425
5000.0000000    0.1065719
5040.0000000    0.0988991
5080.0000000    0.0906827
5120.0000000    0.0938299
5160.0000000    0.0901816
5200.0000000    0.1066534
5240.0000000    0.1050994
5280.0000000    0.1168071
5320.0000000    0.1064396
5360.0000000    0.0977159
5400.0000000    0.1053766
5440.0000000    0.1050827
5480.0000000    0.0969545
5520.0000000    0.0916103
5560.0000000    0.1092684
5600.0000000    0.1081335
5640.0000000    0.1042139
5680.0000000    0.1029427
5720.0000000    0.1004039
5760.0000000    0.1065727
5800.0000000    0.1191137
5840.0000000    0.1071763
5880.0000000    0.1082248
5920.0000000    0.1045898
5960.0000000    0.1051907
6000.0000000    0.0993668
6040.0000000    0.1038816
6080.0000000    0.1154475
6120.0000000    0.0995988
6160.0000000    0.0988530
6200.0000000    0.0892641
6240.0000000    0.0913199
6280.0000000    0.0998930
6320.0000000    0.0968637
6360.0000000    0.1047324
6400.0000000    0.0942199
6440.0000000    0.0959542
6480.0000000    0.1022385
6520.0000000    0.1005715
6560.0000000    0.1040130
6600.0000000    0.1072373
6640.0000000    0.1045471
6680.0000000    0.1120956
6720.0000000    0.0926438
6760.0000000    0.1004633
6800.0000000    0.0980474
6840.0000000    0.0982158
6880.0000000    0.0962145
6920.0000000    0.1011928
6960.0000000    0.0926431
7000.0000000    0.0928842
7040.0000000    0.1077262
7080.0000000    0.0964877
7120.0000000    0.0958168
7160.0000000    0.0905621
7200.0000000    0.1011546
7240.0000000    0.0963924
7280.0000000    0.1069438
7320.0000000    0.1078791
7360.0000000    0.0972661
7400.0000000    0.1023784
7440.0000000    0.0952910
7480.0000000    0.1015136
7520.0000000    0.0938662
7560.0000000    0.1022459
7600.0000000    0.1039942
7640.0000000    0.1136605
7680.0000000    0.0996267
7720.0000000    0.0919232
7760.0000000    0.0935519
7800.0000000    0.1027385
7840.0000000    0.1019669
7880.0000000    0.1109261
7920.0000000    0.1026535
7960.0000000    0.0977957
8000.0000000    0.0854214
8040.0000000    0.0993746
8080.0000000    0.0980155
8120.0000000    0.0990990
8160.0000000    0.0949037
8200.0000000    0.0982938
8240.0000000    0.1000729
8280.0000000    0.1066347
8320.0000000    0.0940829
8360.0000000    0.1056986
8400.0000000    0.0911718
8440.0000000    0.1135531
8480.0000000    0.0960695
8520.0000000    0.1100228
8560.0000000    0.0902219
8600.0000000    0.1062674
8640.0000000    0.1019864
8680.0000000    0.1016572
8720.0000000    0.1044068
8760.0000000    0.1066272
8800.0000000    0.1011001
8840.0000000    0.1028625
8880.0000000    0.0945567
8920.0000000    0.0986276
8960.0000000    0.0971827
9000.0000000    0.0997044
9040.0000000    0.1113640
9080.0000000    0.1020304
9120.0000000    0.1060742
9160.0000000    0.1068648
9200.0000000    0.0983083
9240.0000000    0.0995844
9280.0000000    0.0963529
9320.0000000    0.0972642
9360.0000000    0.1072405
9400.0000000    0.0986481
9440.0000000    0.1060646
9480.0000000    0.1043292
9520.0000000    0.1092068
9560.0000000    0.1023324
9600.0000000    0.1122637
9640.0000000    0.0962444
9680.0000000    0.0985783
9720.0000000    0.0945753
9760.0000000    0.1015320
9800.0000000    0.1027138
9840.0000000    0.1034900
9880.0000000    0.1001781
9920.0000000    0.1080702
9960.0000000    0.0953476
10000.0000000    0.1057126
10040.0000000    0.0982090
10080.0000000    0.0977964
10120.0000000    0.0973822
10160.0000000    0.1085648
10200.0000000    0.1056756
10240.0000000    0.1062914
10280.0000000    0.0961768
10320.0000000    0.0974735
10360.0000000    0.1017790
10400.0000000    0.0927756
10440.0000000    0.0988474
10480.0000000    0.1027455
10520.0000000    0.1085614
10560.0000000    0.1104569
10600.0000000    0.1086651
10640.0000000    0.1011692
10680.0000000    0.0971407
10720.0000000    0.1006484
10760.0000000    0.1016069
10800.0000000    0.1093849
10840.0000000    0.1006421
10880.0000000    0.1094179
10920.0000000    0.1046168
10960.0000000    0.1041291
11000.0000000    0.1014657
11040.0000000    0.1088789
11080.0000000    0.1138743
11120.0000000    0.1022869
11160.0000000    0.1079955
11200.0000000    0.0976797
11240.0000000    0.0917838
11280.0000000    0.0955944
11320.0000000    0.1090709
11360.0000000    0.1056571
11400.0000000    0.1033640
11440.0000000    0.1000674
11480.0000000    0.1017942
11520.0000000    0.0992419
11560.0000000    0.1176182
11600.0000000    0.0983454
11640.0000000    0.1048259
11680.0000000    0.1072564
11720.0000000    0.1042608
11760.0000000    0.1030306
11800.0000000    0.1059570
11840.0000000    0.1105546
11880.0000000    0.1019425
11920.0000000    0.1070525
11960.0000000    0.1223643
12000.0000000    0.1187116
12040.0000000    0.1121203
12080.0000000    0.1163080
12120.0000000    0.1235079
12160.0000000    0.1089575
12200.0000000    0.1019840
12240.0000000    0.1029848
12280.0000000    0.1128294
12320.0000000    0.1025093
12360.0000000    0.1075586
12400.0000000    0.1042381
12440.0000000    0.0950247
12480.0000000    0.0900747
12520.0000000    0.1041228
12560.0000000    0.0962500
12600.0000000    0.1010194
12640.0000000    0.1170325
12680.0000000    0.1083717
12720.0000000    0.1208921
12760.0000000    0.1100483
12800.0000000    0.1092577
12840.0000000    0.1041357
12880.0000000    0.0918747
12920.0000000    0.0998829
12960.0000000    0.1054402
13000.0000000    0.1038596
13040.0000000    0.1023933
13080.0000000    0.1134240
13120.0000000    0.0985812
13160.0000000    0.1132884
13200.0000000    0.1119245
13240.0000000    0.1037780
13280.0000000    0.1074584
13320.0000000    0.1250274
13360.0000000    0.0959704
13400.0000000    0.0989769
13440.0000000    0.1000518
13480.0000000    0.0957702
13520.0000000    0.1087584
13560.0000000    0.1104699
13600.0000000    0.1099887
13640.0000000    0.1149232
13680.0000000    0.1140023
13720.0000000    0.1142897
13760.0000000    0.0953463
13800.0000000    0.0980038
13840.0000000    0.0928778
13880.0000000    0.1021059
13920.0000000    0.1090694
13960.0000000    0.1014511
14000.0000000    0.1077314
14040.0000000    0.1213383
14080.0000000    0.1084323
14120.0000000    0.1060848
14160.0000000    0.1227605
14200.0000000    0.1004030
14240.0000000    0.1033277
14280.0000000    0.0974466
14320.0000000    0.1111066
14360.0000000    0.1163379
14400.0000000    0.0987080
14440.0000000    0.1007353
14480.0000000    0.0936898
14520.0000000    0.0998380
14560.0000000    0.1054291
14600.0000000    0.0980078
14640.0000000    0.1050517
14680.0000000    0.1044814
14720.0000000    0.0962599
14760.0000000    0.1006930
14800.0000000    0.1054875
14840.0000000    0.1114573
14880.0000000    0.1089808
14920.0000000    0.1012599
14960.0000000    0.1015535
15000.0000000    0.0950060
15040.0000000    0.1067781
15080.0000000    0.1121690
15120.0000000    0.0999483
15160.0000000    0.1095884
15200.0000000    0.0952908
15240.0000000    0.1001675
15280.0000000    0.0937840
15320.0000000    0.0948983
15360.0000000    0.1039703
15400.0000000    0.1041412
15440.0000000    0.1145400
15480.0000000    0.1034228
15520.0000000    0.1105131
15560.0000000    0.1083087
15600.0000000    0.0986893
15640.0000000    0.1091386
15680.0000000    0.1116210
15720.0000000    0.0983678
15760.0000000    0.1095861
15800.0000000    0.1067478
15840.0000000    0.1286318
15880.0000000    0.1124211
15920.0000000    0.0877547
15960.0000000    0.1002696
16000.0000000    0.0922343
16040.0000000    0.1107348
16080.0000000    0.1008667
16120.0000000    0.1149112
16160.0000000    0.1022706
16200.0000000    0.1025094
16240.0000000    0.0931553
16280.0000000    0.0911119
16320.0000000    0.1088635
16360.0000000    0.1085993
16400.0000000    0.1044070
16440.0000000    0.1008660
16480.0000000    0.1094487
16520.0000000    0.0975263
16560.0000000    0.0978916
16600.0000000    0.1050884
16640.0000000    0.1004130
16680.0000000    0.1038185
16720.0000000    0.1151129
16760.0000000    0.1066969
16800.0000000    0.1093628
16840.0000000    0.0999907
16880.0000000    0.1125043
16920.0000000    0.1022846
16960.0000000    0.0939473
17000.0000000    0.0959450
17040.0000000    0.1002058
17080.0000000    0.1033870
17120.0000000    0.1049996
17160.0000000    0.0924280
17200.0000000    0.1024223
17240.0000000    0.0972284
17280.0000000    0.0977839
17320.0000000    0.0961227
17360.0000000    0.0929215
17400.0000000    0.1035684
17440.0000000    0.0978670
17480.0000000    0.1021242
17520.0000000    0.0993182
17560.0000000    0.1004013
17600.0000000    0.0986883
17640.0000000    0.1000284
17680.0000000    0.1086434
17720.0000000    0.1071078
17760.0000000    0.1104308
17800.0000000    0.1117263
17840.0000000    0.1360660
17880.0000000    0.1080362
17920.0000000    0.1106828
17960.0000000    0.1034240
18000.0000000    0.1140788
18040.0000000    0.1074621
18080.0000000    0.1109479
18120.0000000    0.1083220
18160.0000000    0.1058052
18200.0000000    0.1086993
18240.0000000    0.1118403
18280.0000000    0.1078883
18320.0000000    0.1065875
18360.0000000    0.1044960
18400.0000000    0.1024043
18440.0000000    0.1094032
18480.0000000    0.1077477
18520.0000000    0.0996732
18560.0000000    0.0935432
18600.0000000    0.1076839
18640.0000000    0.1161251
18680.0000000    0.1121493
18720.0000000    0.1164221
18760.0000000    0.1132709
18800.0000000    0.1086975
18840.0000000    0.1090213
18880.0000000    0.1119414
18920.0000000    0.1167646
18960.0000000    0.1079468
19000.0000000    0.1128548
19040.0000000    0.1024667
19080.0000000    0.1024514
19120.0000000    0.1092857
19160.0000000    0.1129930
19200.0000000    0.1054442
19240.0000000    0.1091240
19280.0000000    0.1145101
19320.0000000    0.1046046
19360.0000000    0.0989020
19400.0000000    0.1060111
19440.0000000    0.0969389
19480.0000000    0.1005707
19520.0000000    0.1014375
19560.0000000    0.0956900
19600.0000000    0.1022790
19640.0000000    0.0887966
19680.0000000    0.0987148
19720.0000000    0.1041921
19760.0000000    0.0960835
19800.0000000    0.1078812
19840.0000000    0.1055305
19880.0000000    0.1018514
19920.0000000    0.0954731
19960.0000000    0.0993099
20000.0000000    0.0959482
20040.0000000    0.1055478
20080.0000000    0.0994391
20120.0000000    0.1007672
20160.0000000    0.0969455
20200.0000000    0.0969029
20240.0000000    0.0971846
20280.0000000    0.1001377
20320.0000000    0.0990137
20360.0000000    0.1074742
20400.0000000    0.0948337
20440.0000000    0.1008906
20480.0000000    0.1028805
20520.0000000    0.0991214
20560.0000000    0.1068789
20600.0000000    0.1093879
20640.0000000    0.1054101
20680.0000000    0.1049542
20720.0000000    0.1041158
20760.0000000    0.1052324
20800.0000000    0.1044491
20840.0000000    0.1066334
20880.0000000    0.0974024
20920.0000000    0.1093700
20960.0000000    0.0963452
21000.0000000    0.0930204
21040.0000000    0.1042295
21080.0000000    0.0988050
21120.0000000    0.1012648
21160.0000000    0.1020209
21200.0000000    0.0950885
21240.0000000    0.1079697
21280.0000000    0.1006584
21320.0000000    0.1079859
21360.0000000    0.0988535
21400.0000000    0.0986600
21440.0000000    0.0941636
21480.0000000    0.0981297
21520.0000000    0.0910732
21560.0000000    0.1017059
21600.0000000    0.1090070
21640.0000000    0.1004781
21680.0000000    0.1040831
21720.0000000    0.0966707
21760.0000000    0.1011314
21800.0000000    0.1032933
21840.0000000    0.1002898
21880.0000000    0.1045324
21920.0000000    0.0995315
21960.0000000    0.1058885
22000.0000000    0.1008864
22040.0000000    0.1025232
22080.0000000    0.1040880
22120.0000000    0.1045251
22160.0000000    0.0979391
22200.0000000    0.0918026
22240.0000000    0.0915562
22280.0000000    0.1009274
22320.0000000    0.1033189
22360.0000000    0.0983906
22400.0000000    0.1012667
22440.0000000    0.1020890
22480.0000000    0.0970328
22520.0000000    0.1009903
22560.0000000    0.1036918
22600.0000000    0.0957800
22640.0000000    0.1095205
22680.0000000    0.1064460
22720.0000000    0.0998640
22760.0000000    0.1049332
22800.0000000    0.0981283
22840.0000000    0.0925907
22880.0000000    0.0991904
22920.0000000    0.0965139
22960.0000000    0.0972548
23000.0000000    0.0916077
23040.0000000    0.0899165
23080.0000000    0.0949428
23120.0000000    0.1001545
23160.0000000    0.0970362
23200.0000000    0.0927755
23240.0000000    0.0954398
23280.0000000    0.0994808
23320.0000000    0.0985036
23360.0000000    0.0965843
23400.0000000    0.1010367
23440.0000000    0.1000543
23480.0000000    0.0993687
23520.0000000    0.0915408
23560.0000000    0.0989385
23600.0000000    0.0980819
23640.0000000    0.0964062
23680.0000000    0.0999713
23720.0000000    0.0931664
23760.0000000    0.0964675
23800.0000000    0.0955968
23840.0000000    0.1000399
23880.0000000    0.0968539
23920.0000000    0.1027427
23960.0000000    0.0975475
24000.0000000    0.0858253
24040.0000000    0.1005958
24080.0000000    0.0907418
24120.0000000    0.0919290
24160.0000000    0.0934535
24200.0000000    0.0969410
24240.0000000    0.0893483
24280.0000000    0.0894766
24320.0000000    0.1022051
24360.0000000    0.0957116
24400.0000000    0.0979212
24440.0000000    0.0980950
24480.0000000    0.0977298
24520.0000000    0.1015319
24560.0000000    0.0960008
24600.0000000    0.0943587
24640.0000000    0.1005021
24680.0000000    0.1018540
24720.0000000    0.0971530
24760.0000000    0.1008753
24800.0000000    0.1024845
24840.0000000    0.0974065
24880.0000000    0.0918422
24920.0000000    0.0969405
24960.0000000    0.0944815
25000.0000000    0.0981495
25040.0000000    0.1094200
25080.0000000    0.0895902
25120.0000000    0.1163750
25160.0000000    0.1024875
25200.0000000    0.1033775
25240.0000000    0.0968245
25280.0000000    0.1057759
25320.0000000    0.0937334
25360.0000000    0.0933847
25400.0000000    0.0894909
25440.0000000    0.0873830
25480.0000000    0.1001956
25520.0000000    0.0878134
25560.0000000    0.0861819
25600.0000000    0.0974941
25640.0000000    0.1021631
25680.0000000    0.1068105
25720.0000000    0.0957220
25760.0000000    0.0893999
25800.0000000    0.0919211
25840.0000000    0.0914998
25880.0000000    0.0900245
25920.0000000    0.0997989
25960.0000000    0.0977937
26000.0000000    0.0853838
26040.0000000    0.0960284
26080.0000000    0.0924445
26120.0000000    0.0911175
26160.0000000    0.0972572
26200.0000000    0.0922457
26240.0000000    0.0985196
26280.0000000    0.0952083
26320.0000000    0.0996960
26360.0000000    0.0952212
26400.0000000    0.0906776
26440.0000000    0.0962474
26480.0000000    0.0963970
26520.0000000    0.1173887
26560.0000000    0.0984116
26600.0000000    0.1007344
26640.0000000    0.0998573
26680.0000000    0.0987265
26720.0000000    0.1005311
26760.0000000    0.0987011
26800.0000000    0.0976158
26840.0000000    0.0964635
26880.0000000    0.1120916
26920.0000000    0.1125918
26960.0000000    0.1069725
27000.0000000    0.1014063
27040.0000000    0.1065541
27080.0000000    0.1053773
27120.0000000    0.0972314
27160.0000000    0.0978100
27200.0000000    0.1028326
27240.0000000    0.1084975
27280.0000000    0.1102313
27320.0000000    0.1104943
27360.0000000    0.1073334
27400.0000000    0.1038880
27440.0000000    0.1030839
27480.0000000    0.0929535
27520.0000000    0.0968856
27560.0000000    0.0986086
27600.0000000    0.1010627
27640.0000000    0.1130833
27680.0000000    0.1097093
27720.0000000    0.0953068
27760.0000000    0.1001757
27800.0000000    0.0915531
27840.0000000    0.0982206
27880.0000000    0.0918370
27920.0000000    0.0951969
27960.0000000    0.0978160
28000.0000000    0.1050155
28040.0000000    0.0969214
28080.0000000    0.0957493
28120.0000000    0.1010232
28160.0000000    0.0950157
28200.0000000    0.0958475
28240.0000000    0.0929909
28280.0000000    0.1023425
28320.0000000    0.1017199
28360.0000000    0.1010906
28400.0000000    0.0953208
28440.0000000    0.1049802
28480.0000000    0.1022389
28520.0000000    0.0973783
28560.0000000    0.1098223
28600.0000000    0.1049577
28640.0000000    0.1008817
28680.0000000    0.1042317
28720.0000000    0.1071583
28760.0000000    0.1044262
28800.0000000    0.1102746
28840.0000000    0.0981781
28880.0000000    0.1127983
28920.0000000    0.1018913
28960.0000000    0.0966350
29000.0000000    0.0917420
29040.0000000    0.1030255
29080.0000000    0.0966253
29120.0000000    0.0987718
29160.0000000    0.0982509
29200.0000000    0.1011807
29240.0000000    0.1029846
29280.0000000    0.1146825
29320.0000000    0.0987515
29360.0000000    0.0943679
29400.0000000    0.1043759
29440.0000000    0.1101513
29480.0000000    0.1008802
29520.0000000    0.0928980
29560.0000000    0.1018803
29600.0000000    0.1368009
29640.0000000    0.1163206
29680.0000000    0.1241296
29720.0000000    0.1055903
29760.0000000    0.1048208
29800.0000000    0.0987265
29840.0000000    0.1023242
29880.0000000    0.1023438
29920.0000000    0.1134802
29960.0000000    0.1003071
30000.0000000    0.1069693
30040.0000000    0.1065128
30080.0000000    0.1113466
30120.0000000    0.1036656
30160.0000000    0.1050248
30200.0000000    0.1127114
30240.0000000    0.1060437
30280.0000000    0.1000510
30320.0000000    0.0940894
30360.0000000    0.0945181
30400.0000000    0.0969030
30440.0000000    0.0999156
30480.0000000    0.1007493
30520.0000000    0.0986713
30560.0000000    0.1019329
30600.0000000    0.0947187
30640.0000000    0.0897632
30680.0000000    0.0952729
30720.0000000    0.0949221
30760.0000000    0.0913598
30800.0000000    0.0933960
30840.0000000    0.1066079
30880.0000000    0.0956099
30920.0000000    0.0977271
30960.0000000    0.1015781
31000.0000000    0.1010194
31040.0000000    0.1126444
31080.0000000    0.0975971
31120.0000000    0.0972364
31160.0000000    0.1020475
31200.0000000    0.0893313
31240.0000000    0.0992504
31280.0000000    0.1049627
31320.0000000    0.0895528
31360.0000000    0.0999648
31400.0000000    0.0972837
31440.0000000    0.1023533
31480.0000000    0.1032125
31520.0000000    0.0997420
31560.0000000    0.0998109
31600.0000000    0.1058417
31640.0000000    0.0967627
31680.0000000    0.1065290
31720.0000000    0.1047258
31760.0000000    0.0995850
31800.0000000    0.0977023
31840.0000000    0.0923215
31880.0000000    0.0973888
31920.0000000    0.1047258
31960.0000000    0.0927791
32000.0000000    0.0929169
32040.0000000    0.0892913
32080.0000000    0.0945342
32120.0000000    0.0909091
32160.0000000    0.0831752
32200.0000000    0.0887069
32240.0000000    0.1019455
32280.0000000    0.0880734
32320.0000000    0.0906234
32360.0000000    0.0896164
32400.0000000    0.0871936
32440.0000000    0.0882066
32480.0000000    0.0891570
32520.0000000    0.0951305
32560.0000000    0.0885645
32600.0000000    0.0953150
32640.0000000    0.0938331
32680.0000000    0.0957081
32720.0000000    0.0921545
32760.0000000    0.0910050
32800.0000000    0.0885511
32840.0000000    0.0881129
32880.0000000    0.0942711
32920.0000000    0.0917822
32960.0000000    0.1067265
33000.0000000    0.1019580
33040.0000000    0.0959376
33080.0000000    0.1011666
33120.0000000    0.0969491
33160.0000000    0.0981164
33200.0000000    0.0942384
33240.0000000    0.0999823
33280.0000000    0.1086946
33320.0000000    0.1098034
33360.0000000    0.1003757
33400.0000000    0.0997970
33440.0000000    0.1021973
33480.0000000    0.0977556
33520.0000000    0.0908927
33560.0000000    0.0876216
33600.0000000    0.0950607
33640.0000000    0.0948672
33680.0000000    0.0987580
33720.0000000    0.0951255
33760.0000000    0.1038664
33800.0000000    0.1026551
33840.0000000    0.0923391
33880.0000000    0.0948847
33920.0000000    0.1027452
33960.0000000    0.0995726
34000.0000000    0.0892417
34040.0000000    0.0898294
34080.0000000    0.0953134
34120.0000000    0.0944449
34160.0000000    0.0987751
34200.0000000    0.0929411
34240.0000000    0.1030902
34280.0000000    0.1029881
34320.0000000    0.0954164
34360.0000000    0.1095370
34400.0000000    0.1012736
34440.0000000    0.0891175
34480.0000000    0.0975859
34520.0000000    0.0970200
34560.0000000    0.0993927
34600.0000000    0.0988142
34640.0000000    0.1079394
34680.0000000    0.1009252
34720.0000000    0.0988144
34760.0000000    0.1138857
34800.0000000    0.1011035
34840.0000000    0.1020587
34880.0000000    0.0986230
34920.0000000    0.0976416
34960.0000000    0.0907733
35000.0000000    0.0964479
35040.0000000    0.0879969
35080.0000000    0.0926314
35120.0000000    0.1060389
35160.0000000    0.1016485
35200.0000000    0.0951996
35240.0000000    0.1013438
35280.0000000    0.0883770
35320.0000000    0.0932995
35360.0000000    0.1143813
35400.0000000    0.0939382
35440.0000000    0.0882575
35480.0000000    0.0915417
35520.0000000    0.0889447
35560.0000000    0.0892021
35600.0000000    0.0987248
35640.0000000    0.0857540
35680.0000000    0.0919648
35720.0000000    0.0955244
35760.0000000    0.0923471
35800.0000000    0.0988044
35840.0000000    0.0874724
35880.0000000    0.0912326
35920.0000000    0.0956771
35960.0000000    0.0974066
36000.0000000    0.0953148
36040.0000000    0.0948327
36080.0000000    0.0901827
36120.0000000    0.0922093
36160.0000000    0.0953201
36200.0000000    0.0904665
36240.0000000    0.0910584
36280.0000000    0.1007782
36320.0000000    0.0943041
36360.0000000    0.0867112
36400.0000000    0.0801867
36440.0000000    0.0913759
36480.0000000    0.0928266
36520.0000000    0.0951661
36560.0000000    0.0884197
36600.0000000    0.0926020
36640.0000000    0.0963831
36680.0000000    0.0983558
36720.0000000    0.0925376
36760.0000000    0.1034768
36800.0000000    0.1015910
36840.0000000    0.0946031
36880.0000000    0.0899919
36920.0000000    0.0922024
36960.0000000    0.1084343
37000.0000000    0.0975441
37040.0000000    0.0950478
37080.0000000    0.0882094
37120.0000000    0.0952857
37160.0000000    0.0931345
37200.0000000    0.0992659
37240.0000000    0.1037465
37280.0000000    0.0940199
37320.0000000    0.0914630
37360.0000000    0.0945978
37400.0000000    0.1017852
37440.0000000    0.1092688
37480.0000000    0.1021002
37520.0000000    0.0924329
37560.0000000    0.0913727
37600.0000000    0.0962163
37640.0000000    0.0909006
37680.0000000    0.1005442
37720.0000000    0.1114397
37760.0000000    0.1018613
37800.0000000    0.1162862
37840.0000000    0.1042816
37880.0000000    0.0951728
37920.0000000    0.0927346
37960.0000000    0.0900474
38000.0000000    0.0911718
38040.0000000    0.0955731
38080.0000000    0.0997246
38120.0000000    0.0922875
38160.0000000    0.0981819
38200.0000000    0.1026578
38240.0000000    0.1050145
38280.0000000    0.0963309
38320.0000000    0.0979441
38360.0000000    0.0987232
38400.0000000    0.0982622
38440.0000000    0.0945829
38480.0000000    0.1107478
38520.0000000    0.1007532
38560.0000000    0.1080104
38600.0000000    0.0927237
38640.0000000    0.0898386
38680.0000000    0.1008848
38720.0000000    0.0947865
38760.0000000    0.0938627
38800.0000000    0.0950151
38840.0000000    0.0917796
38880.0000000    0.0937005
38920.0000000    0.0907538
38960.0000000    0.0947515
39000.0000000    0.0897888
39040.0000000    0.0971714
39080.0000000    0.0949390
39120.0000000    0.0933786
39160.0000000    0.0909316
39200.0000000    0.0897193
39240.0000000    0.0959930
39280.0000000    0.0930934
39320.0000000    0.0999535
39360.0000000    0.0992837
39400.0000000    0.1005592
39440.0000000    0.0982659
39480.0000000    0.0981048
39520.0000000    0.0932960
39560.0000000    0.1009837
39600.0000000    0.1019190
39640.0000000    0.0946717
39680.0000000    0.0950438
39720.0000000    0.0874890
39760.0000000    0.0991867
39800.0000000    0.1090912
39840.0000000    0.0976105
39880.0000000    0.0981705
39920.0000000    0.0953865
39960.0000000    0.0986081
40000.0000000    0.0918863
40040.0000000    0.0914167
40080.0000000    0.0914935
40120.0000000    0.0917229
40160.0000000    0.0906343
40200.0000000    0.1019405
40240.0000000    0.1019066
40280.0000000    0.0864452
40320.0000000    0.0825032
40360.0000000    0.0867613
40400.0000000    0.0987204
40440.0000000    0.0963075
40480.0000000    0.0844616
40520.0000000    0.0975188
40560.0000000    0.1069515
40600.0000000    0.0923914
40640.0000000    0.0908969
40680.0000000    0.1016840
40720.0000000    0.0941964
40760.0000000    0.0945456
40800.0000000    0.0963889
40840.0000000    0.0881456
40880.0000000    0.0924603
40920.0000000    0.0966526
40960.0000000    0.1069850
41000.0000000    0.0927806
41040.0000000    0.1043345
41080.0000000    0.0929991
41120.0000000    0.0877041
41160.0000000    0.0840792
41200.0000000    0.0959164
41240.0000000    0.0971117
41280.0000000    0.0950737
41320.0000000    0.0989843
41360.0000000    0.0897824
41400.0000000    0.0847224
41440.0000000    0.0909283
41480.0000000    0.0973809
41520.0000000    0.0933462
41560.0000000    0.0906537
41600.0000000    0.0973039
41640.0000000    0.0944827
41680.0000000    0.1075499
41720.0000000    0.0964957
41760.0000000    0.1198928
41800.0000000    0.1098935
41840.0000000    0.1020066
41880.0000000    0.1006651
41920.0000000    0.0948415
41960.0000000    0.0897353
42000.0000000    0.1050168
42040.0000000    0.1075360
42080.0000000    0.1003534
42120.0000000    0.1041726
42160.0000000    0.1082597
42200.0000000    0.1059226
42240.0000000    0.1030663
42280.0000000    0.0980313
42320.0000000    0.0941991
42360.0000000    0.0931440
42400.0000000    0.1067648
42440.0000000    0.0999243
42480.0000000    0.1047046
42520.0000000    0.1018630
42560.0000000    0.1030122
42600.0000000    0.1097604
42640.0000000    0.1050160
42680.0000000    0.1078307
42720.0000000    0.1045967
42760.0000000    0.0940784
42800.0000000    0.1027065
42840.0000000    0.0993023
42880.0000000    0.1078542
42920.0000000    0.0989167
42960.0000000    0.0986494
43000.0000000    0.0852702
43040.0000000    0.0866755
43080.0000000    0.0948842
43120.0000000    0.0909594
43160.0000000    0.0918857
43200.0000000    0.0911308
43240.0000000    0.0932494
43280.0000000    0.1001159
43320.0000000    0.0893757
43360.0000000    0.0863374
43400.0000000    0.0912401
43440.0000000    0.1033290
43480.0000000    0.0916614
43520.0000000    0.1043831
43560.0000000    0.0945912
43600.0000000    0.0878736
43640.0000000    0.0943496
43680.0000000    0.0999478
43720.0000000    0.0980451
43760.0000000    0.0941481
43800.0000000    0.0926091
43840.0000000    0.0884620
43880.0000000    0.0897331
43920.0000000    0.0902189
43960.0000000    0.0945563
44000.0000000    0.0975588
44040.0000000    0.1008854
44080.0000000    0.0978683
44120.0000000    0.0917541
44160.0000000    0.0979721
44200.0000000    0.1081863
44240.0000000    0.0968024
44280.0000000    0.1038300
44320.0000000    0.0982049
44360.0000000    0.0984709
44400.0000000    0.1025028
44440.0000000    0.0984782
44480.0000000    0.1077274
44520.0000000    0.1044922
44560.0000000    0.1050171
44600.0000000    0.1014741
44640.0000000    0.1050516
44680.0000000    0.1062127
44720.0000000    0.1171111
44760.0000000    0.0993186
44800.0000000    0.1061858
44840.0000000    0.1012564
44880.0000000    0.1110555
44920.0000000    0.1090607
44960.0000000    0.0899177
45000.0000000    0.1053701
45040.0000000    0.0960277
45080.0000000    0.0987115
45120.0000000    0.0987345
45160.0000000    0.1011209
45200.0000000    0.1009283
45240.0000000    0.0885502
45280.0000000    0.0955632
45320.0000000    0.0967953
45360.0000000    0.0921120
45400.0000000    0.1138050
45440.0000000    0.1032849
45480.0000000    0.1064879
45520.0000000    0.0937961
45560.0000000    0.1116013
45600.0000000    0.1016090
45640.0000000    0.0929952
45680.0000000    0.1002874
45720.0000000    0.0895445
45760.0000000    0.0888866
45800.0000000    0.0923415
45840.0000000    0.1058883
45880.0000000    0.0973854
45920.0000000    0.0996145
45960.0000000    0.1072733
46000.0000000    0.1045165
46040.0000000    0.1116617
46080.0000000    0.1008531
46120.0000000    0.1045890
46160.0000000    0.0958344
46200.0000000    0.1078933
46240.0000000    0.1160341
46280.0000000    0.1142156
46320.0000000    0.1022588
46360.0000000    0.1027805
46400.0000000    0.0963966
46440.0000000    0.1044662
46480.0000000    0.1088589
46520.0000000    0.1026618
46560.0000000    0.0991324
46600.0000000    0.0895193
46640.0000000    0.0965783
46680.0000000    0.1002378
46720.0000000    0.0997855
46760.0000000    0.0844676
46800.0000000    0.0978494
46840.0000000    0.0933366
46880.0000000    0.0914664
46920.0000000    0.1029461
46960.0000000    0.1186032
47000.0000000    0.1047305
47040.0000000    0.1122235
47080.0000000    0.0956967
47120.0000000    0.1031429
47160.0000000    0.0919824
47200.0000000    0.0927967
47240.0000000    0.0894592
47280.0000000    0.0989139
47320.0000000    0.0994601
47360.0000000    0.0975457
47400.0000000    0.0927037
47440.0000000    0.1015304
47480.0000000    0.0867248
47520.0000000    0.0876260
47560.0000000    0.0949297
47600.0000000    0.1035595
47640.0000000    0.1012947
47680.0000000    0.1039538
47720.0000000    0.0900786
47760.0000000    0.0902199
47800.0000000    0.1023339
47840.0000000    0.0931149
47880.0000000    0.0853612
47920.0000000    0.1040099
47960.0000000    0.0832111
48000.0000000    0.0896802
48040.0000000    0.0880609
48080.0000000    0.0957629
48120.0000000    0.0834150
48160.0000000    0.0871416
48200.0000000    0.1029268
48240.0000000    0.0968457
48280.0000000    0.0969568
48320.0000000    0.0921895
48360.0000000    0.0985045
48400.0000000    0.0928090
48440.0000000    0.0918113
48480.0000000    0.0913860
48520.0000000    0.0930639
48560.0000000    0.0872052
48600.0000000    0.0925587
48640.0000000    0.0918331
48680.0000000    0.0855253
48720.0000000    0.0956193
48760.0000000    0.1075825
48800.0000000    0.0951963
48840.0000000    0.0955937
48880.0000000    0.0913049
48920.0000000    0.0932963
48960.0000000    0.0897097
49000.0000000    0.0987330
49040.0000000    0.0939391
49080.0000000    0.0852361
49120.0000000    0.0912735
49160.0000000    0.0933627
49200.0000000    0.0990174
49240.0000000    0.1080044
49280.0000000    0.1045693
49320.0000000    0.1007511
49360.0000000    0.1059728
49400.0000000    0.1012439
49440.0000000    0.0981489
49480.0000000    0.0964563
49520.0000000    0.0829318
49560.0000000    0.0891546
49600.0000000    0.0889063
49640.0000000    0.0930386
49680.0000000    0.0937330
49720.0000000    0.0924356
49760.0000000    0.1022459
49800.0000000    0.0902175
49840.0000000    0.0964022
49880.0000000    0.0899573
49920.0000000    0.1211122
49960.0000000    0.1081595
50000.0000000    0.0897494
50040.0000000    0.1018641
50080.0000000    0.1038313
50120.0000000    0.1023282
50160.0000000    0.0991216
50200.0000000    0.1087272
50240.0000000    0.1059529
50280.0000000    0.1168979
50320.0000000    0.0900092
50360.0000000    0.0932793
50400.0000000    0.0923825
50440.0000000    0.1107675
50480.0000000    0.1052744
50520.0000000    0.1076441
50560.0000000    0.0914424
50600.0000000    0.1115154
50640.0000000    0.1087748
50680.0000000    0.1237751
50720.0000000    0.1036286
50760.0000000    0.0985108
50800.0000000    0.0999324
50840.0000000    0.1148040
50880.0000000    0.1068710
50920.0000000    0.1060483
50960.0000000    0.1029962
51000.0000000    0.1134443
51040.0000000    0.1161144
51080.0000000    0.1088008
51120.0000000    0.1077484
51160.0000000    0.0997888
51200.0000000    0.1091256
51240.0000000    0.1124283
51280.0000000    0.1062709
51320.0000000    0.0953212
51360.0000000    0.1040816
51400.0000000    0.1081256
51440.0000000    0.0905401
51480.0000000    0.1049311
51520.0000000    0.0917110
51560.0000000    0.1002464
51600.0000000    0.0977074
51640.0000000    0.0952620
51680.0000000    0.0995026
51720.0000000    0.0979011
51760.0000000    0.0918175
51800.0000000    0.0947913
51840.0000000    0.0990106
51880.0000000    0.0894395
51920.0000000    0.0964489
51960.0000000    0.0994159
52000.0000000    0.0895274
52040.0000000    0.0983063
52080.0000000    0.0876235
52120.0000000    0.0951881
52160.0000000    0.0984331
52200.0000000    0.0891797
52240.0000000    0.0972427
52280.0000000    0.0992544
52320.0000000    0.0901711
52360.0000000    0.0810548
52400.0000000    0.0932983
52440.0000000    0.0883924
52480.0000000    0.0950019
52520.0000000    0.0939468
52560.0000000    0.0866311
52600.0000000    0.0995563
52640.0000000    0.0923233
52680.0000000    0.0956686
52720.0000000    0.0885504
52760.0000000    0.0968073
52800.0000000    0.0937488
52840.0000000    0.0918806
52880.0000000    0.0973757
52920.0000000    0.0921717
52960.0000000    0.0944835
53000.0000000    0.0854691
53040.0000000    0.0848594
53080.0000000    0.0899134
53120.0000000    0.0968085
53160.0000000    0.0919676
53200.0000000    0.0880690
53240.0000000    0.0904389
53280.0000000    0.0946064
53320.0000000    0.0943938
53360.0000000    0.0930878
53400.0000000    0.0889069
53440.0000000    0.0905233
53480.0000000    0.0775032
53520.0000000    0.0860939
53560.0000000    0.0834501
53600.0000000    0.0885737
53640.0000000    0.0875965
53680.0000000    0.0887034
53720.0000000    0.0892392
53760.0000000    0.0854576
53800.0000000    0.0896655
53840.0000000    0.0918214
53880.0000000    0.0990993
53920.0000000    0.0902454
53960.0000000    0.1007331
54000.0000000    0.0958845
54040.0000000    0.1073637
54080.0000000    0.0985485
54120.0000000    0.0865676
54160.0000000    0.1030073
54200.0000000    0.1068617
54240.0000000    0.1102865
54280.0000000    0.0913635
54320.0000000    0.0942623
54360.0000000    0.0924240
54400.0000000    0.0940438
54440.0000000    0.0885364
54480.0000000    0.0942532
54520.0000000    0.0956097
54560.0000000    0.0962598
54600.0000000    0.0902667
54640.0000000    0.0796945
54680.0000000    0.0866517
54720.0000000    0.0838297
54760.0000000    0.0818585
54800.0000000    0.0913311
54840.0000000    0.0901702
54880.0000000    0.0898486
54920.0000000    0.0939732
54960.0000000    0.0903037
55000.0000000    0.0918181
55040.0000000    0.1013453
55080.0000000    0.0966271
55120.0000000    0.1013358
55160.0000000    0.0957894
55200.0000000    0.0972364
55240.0000000    0.0951431
55280.0000000    0.0892733
55320.0000000    0.0922147
55360.0000000    0.1013185
55400.0000000    0.0931865
55440.0000000    0.1033594
55480.0000000    0.0993383
55520.0000000    0.1067222
55560.0000000    0.1019993
55600.0000000    0.1078675
55640.0000000    0.1031212
55680.0000000    0.0991853
55720.0000000    0.1058746
55760.0000000    0.1001001
55800.0000000    0.1049767
55840.0000000    0.1061300
55880.0000000    0.0987494
55920.0000000    0.0994034
55960.0000000    0.1008411
56000.0000000    0.0957270
56040.0000000    0.0918626
56080.0000000    0.0951845
56120.0000000    0.0976804
56160.0000000    0.1009890
56200.0000000    0.0921759
56240.0000000    0.1016390
56280.0000000    0.0922166
56320.0000000    0.0941874
56360.0000000    0.0981889
56400.0000000    0.0947152
56440.0000000    0.1020213
56480.0000000    0.0927957
56520.0000000    0.0988849
56560.0000000    0.0951324
56600.0000000    0.0963105
56640.0000000    0.0891402
56680.0000000    0.0928030
56720.0000000    0.0969687
56760.0000000    0.0909599
56800.0000000    0.0961568
56840.0000000    0.0974233
56880.0000000    0.1101782
56920.0000000    0.0938861
56960.0000000    0.1025167
57000.0000000    0.1117056
57040.0000000    0.0984780
57080.0000000    0.0919791
57120.0000000    0.1073549
57160.0000000    0.0945366
57200.0000000    0.0998965
57240.0000000    0.1055379
57280.0000000    0.0976776
57320.0000000    0.1047591
57360.0000000    0.0962962
57400.0000000    0.0983996
57440.0000000    0.0905059
57480.0000000    0.0912646
57520.0000000    0.0986916
57560.0000000    0.0989449
57600.0000000    0.0920760
57640.0000000    0.0944420
57680.0000000    0.1070284
57720.0000000    0.1064445
57760.0000000    0.0962593
57800.0000000    0.0995446
57840.0000000    0.0930739
57880.0000000    0.1040258
57920.0000000    0.1078080
57960.0000000    0.0966355
58000.0000000    0.1016961
58040.0000000    0.0984064
58080.0000000    0.0926076
58120.0000000    0.0885183
58160.0000000    0.0953800
58200.0000000    0.0930681
58240.0000000    0.0971790
58280.0000000    0.0989622
58320.0000000    0.0980670
58360.0000000    0.1034904
58400.0000000    0.0974348
58440.0000000    0.0973338
58480.0000000    0.1053906
58520.0000000    0.0935908
58560.0000000    0.0980028
58600.0000000    0.1040655
58640.0000000    0.1070519
58680.0000000    0.1078210
58720.0000000    0.1014652
58760.0000000    0.1132639
58800.0000000    0.1034301
58840.0000000    0.1003597
58880.0000000    0.1004196
58920.0000000    0.1116041
58960.0000000    0.1089535
59000.0000000    0.1131249
59040.0000000    0.1107582
59080.0000000    0.1021043
59120.0000000    0.1060348
59160.0000000    0.0997906
59200.0000000    0.1046078
59240.0000000    0.0977270
59280.0000000    0.0889803
59320.0000000    0.0988222
59360.0000000    0.1018913
59400.0000000    0.1175598
59440.0000000    0.0976679
59480.0000000    0.1033140
59520.0000000    0.0964248
59560.0000000    0.1072604
59600.0000000    0.1033364
59640.0000000    0.0924714
59680.0000000    0.0903913
59720.0000000    0.0994368
59760.0000000    0.0991131
59800.0000000    0.0920141
59840.0000000    0.1049612
59880.0000000    0.1023574
59920.0000000    0.0998432
59960.0000000    0.1042066
60000.0000000    0.0945089
60040.0000000    0.1069316
60080.0000000    0.0951829
60120.0000000    0.0957720
60160.0000000    0.1025576
60200.0000000    0.1062216
60240.0000000    0.1021316
60280.0000000    0.0966996
60320.0000000    0.1077821
60360.0000000    0.0925698
60400.0000000    0.1014797
60440.0000000    0.1054629
60480.0000000    0.1053714
60520.0000000    0.0987308
60560.0000000    0.1039837
60600.0000000    0.1047268
60640.0000000    0.1023263
60680.0000000    0.0949599
60720.0000000    0.1076622
60760.0000000    0.0962582
60800.0000000    0.1016783
60840.0000000    0.1019053
60880.0000000    0.1039043
60920.0000000    0.1094507
60960.0000000    0.1008626
61000.0000000    0.1103943
61040.0000000    0.0982115
61080.0000000    0.0998660
61120.0000000    0.0953710
61160.0000000    0.1039844
61200.0000000    0.1038952
61240.0000000    0.0987395
61280.0000000    0.0985582
61320.0000000    0.1013938
61360.0000000    0.0945588
61400.0000000    0.1002239
61440.0000000    0.1017697
61480.0000000    0.1000841
61520.0000000    0.1039092
61560.0000000    0.1008257
61600.0000000    0.1096936
61640.0000000    0.0995399
61680.0000000    0.0951308
61720.0000000    0.0957802
61760.0000000    0.1068143
61800.0000000    0.1031228
61840.0000000    0.0998947
61880.0000000    0.0936452
61920.0000000    0.0934603
61960.0000000    0.0964777
62000.0000000    0.1005931
62040.0000000    0.1104933
62080.0000000    0.0945548
62120.0000000    0.1058484
62160.0000000    0.1052608
62200.0000000    0.0982029
62240.0000000    0.1036417
62280.0000000    0.1038172
62320.0000000    0.1040363
62360.0000000    0.1099590
62400.0000000    0.1017060
62440.0000000    0.1049186
62480.0000000    0.1038956
62520.0000000    0.1011677
62560.0000000    0.0957362
62600.0000000    0.0897338
62640.0000000    0.0902633
62680.0000000    0.0908907
62720.0000000    0.0933827
62760.0000000    0.0914269
62800.0000000    0.1040559
62840.0000000    0.0925197
62880.0000000    0.0994937
62920.0000000    0.0928723
62960.0000000    0.1005742
63000.0000000    0.0981667
63040.0000000    0.1059383
63080.0000000    0.0937457
63120.0000000    0.0995925
63160.0000000    0.1034899
63200.0000000    0.1079143
63240.0000000    0.0973174
63280.0000000    0.0976254
63320.0000000    0.1018915
63360.0000000    0.0969442
63400.0000000    0.0982275
63440.0000000    0.1013159
63480.0000000    0.0968368
63520.0000000    0.0931451
63560.0000000    0.1022689
63600.0000000    0.1047819
63640.0000000    0.0948274
63680.0000000    0.1048036
63720.0000000    0.0998623
63760.0000000    0.1078910
63800.0000000    0.1022796
63840.0000000    0.0864885
63880.0000000    0.1006848
63920.0000000    0.0975538
63960.0000000    0.1021524
64000.0000000    0.1029085
64040.0000000    0.0904051
64080.0000000    0.0890920
64120.0000000    0.0832361
64160.0000000    0.0904919
64200.0000000    0.0961181
64240.0000000    0.0971557
64280.0000000    0.0871726
64320.0000000    0.0991588
64360.0000000    0.0889896
64400.0000000    0.1040775
64440.0000000    0.0967793
64480.0000000    0.0875720
64520.0000000    0.1002335
64560.0000000    0.0970957
64600.0000000    0.0892920
64640.0000000    0.0989163
64680.0000000    0.0886754
64720.0000000    0.1058993
64760.0000000    0.0944614
64800.0000000    0.0998319
64840.0000000    0.0979502
64880.0000000    0.0850945
64920.0000000    0.0846320
64960.0000000    0.0989851
65000.0000000    0.0888789
65040.0000000    0.0926775
65080.0000000    0.0844601
65120.0000000    0.0953432
65160.0000000    0.0870333
65200.0000000    0.1019813
65240.0000000    0.1001162
65280.0000000    0.0980118
65320.0000000    0.1098436
65360.0000000    0.0966598
65400.0000000    0.0988348
65440.0000000    0.1025365
65480.0000000    0.0946134
65520.0000000    0.1082762
65560.0000000    0.0970690
65600.0000000    0.1023940
65640.0000000    0.0930752
65680.0000000    0.0930766
65720.0000000    0.1026700
65760.0000000    0.1071570
65800.0000000    0.1074313
65840.0000000    0.1076121
65880.0000000    0.1039786
65920.0000000    0.0955070
65960.0000000    0.0929995
66000.0000000    0.0892844
66040.0000000    0.0959360
66080.0000000    0.0985636
66120.0000000    0.0989299
66160.0000000    0.0950822
66200.0000000    0.0873079
66240.0000000    0.0934468
66280.0000000    0.1044133
66320.0000000    0.0967452
66360.0000000    0.0933954
66400.0000000    0.0947835
66440.0000000    0.1005483
66480.0000000    0.0989437
66520.0000000    0.0967439
66560.0000000    0.1070227
66600.0000000    0.1135038
66640.0000000    0.1094284
66680.0000000    0.1010257
66720.0000000    0.1029277
66760.0000000    0.1060403
66800.0000000    0.1088113
66840.0000000    0.0951118
66880.0000000    0.1022251
66920.0000000    0.0970777
66960.0000000    0.0878444
67000.0000000    0.0938341
67040.0000000    0.1000517
67080.0000000    0.1003103
67120.0000000    0.0996407
67160.0000000    0.1064857
67200.0000000    0.0948153
67240.0000000    0.1010960
67280.0000000    0.0972335
67320.0000000    0.1102513
67360.0000000    0.1006981
67400.0000000    0.1079039
67440.0000000    0.1062417
67480.0000000    0.1085410
67520.0000000    0.1208605
67560.0000000    0.1061887
67600.0000000    0.0971029
67640.0000000    0.1013700
67680.0000000    0.1093366
67720.0000000    0.1103217
67760.0000000    0.1060399
67800.0000000    0.1049378
67840.0000000    0.0917508
67880.0000000    0.0958402
67920.0000000    0.1144753
67960.0000000    0.1210172
68000.0000000    0.0935230
68040.0000000    0.0897496
68080.0000000    0.0937555
68120.0000000    0.0913718
68160.0000000    0.0990828
68200.0000000    0.0939945
68240.0000000    0.0933337
68280.0000000    0.1068639
68320.0000000    0.1049832
68360.0000000    0.1089460
68400.0000000    0.1099315
68440.0000000    0.1174185
68480.0000000    0.1034154
68520.0000000    0.0988899
68560.0000000    0.0977766
68600.0000000    0.1010218
68640.0000000    0.1021409
68680.0000000    0.1104560
68720.0000000    0.1020443
68760.0000000    0.1062101
68800.0000000    0.1055324
68840.0000000    0.0966124
68880.0000000    0.0967408
68920.0000000    0.1047834
68960.0000000    0.1077371
69000.0000000    0.0959054
69040.0000000    0.1003457
69080.0000000    0.0965508
69120.0000000    0.0942739
69160.0000000    0.0975377
69200.0000000    0.1035946
69240.0000000    0.1026599
69280.0000000    0.1047988
69320.0000000    0.1042140
69360.0000000    0.1023345
69400.0000000    0.0973036
69440.0000000    0.1113105
69480.0000000    0.1062411
69520.0000000    0.1062946
69560.0000000    0.1080050
69600.0000000    0.1049822
69640.0000000    0.1151241
69680.0000000    0.1129516
69720.0000000    0.1003488
69760.0000000    0.1097050
69800.0000000    0.1042427
69840.0000000    0.1155882
69880.0000000    0.1123579
69920.0000000    0.0994851
69960.0000000    0.1130040
70000.0000000    0.0976485
70040.0000000    0.1051523
70080.0000000    0.1199629
70120.0000000    0.1067941
70160.0000000    0.1021761
70200.0000000    0.0978029
70240.0000000    0.0993440
70280.0000000    0.0962277
70320.0000000    0.0977715
70360.0000000    0.1102095
70400.0000000    0.1009686
70440.0000000    0.1071768
70480.0000000    0.1021766
70520.0000000    0.1078093
70560.0000000    0.1022559
70600.0000000    0.1020664
70640.0000000    0.1100716
70680.0000000    0.1032041
70720.0000000    0.1030079
70760.0000000    0.1069652
70800.0000000    0.1025387
70840.0000000    0.1034808
70880.0000000    0.0955982
70920.0000000    0.0956268
70960.0000000    0.0968419
71000.0000000    0.1069061
71040.0000000    0.1009263
71080.0000000    0.1021760
71120.0000000    0.0967576
71160.0000000    0.1097008
71200.0000000    0.1029869
71240.0000000    0.0994527
71280.0000000    0.1022484
71320.0000000    0.1037758
71360.0000000    0.0921962
71400.0000000    0.1144756
71440.0000000    0.1056293
71480.0000000    0.1054874
71520.0000000    0.1002751
71560.0000000    0.1015464
71600.0000000    0.1082670
71640.0000000    0.0988071
71680.0000000    0.0990642
71720.0000000    0.1089885
71760.0000000    0.1022905
71800.0000000    0.1021838
71840.0000000    0.1074338
71880.0000000    0.1035144
71920.0000000    0.1034485
71960.0000000    0.1026147
72000.0000000    0.1035574
72040.0000000    0.1025155
72080.0000000    0.1062592
72120.0000000    0.0964777
72160.0000000    0.0958418
72200.0000000    0.1121699
72240.0000000    0.0994209
72280.0000000    0.0997194
72320.0000000    0.1032209
72360.0000000    0.1084208
72400.0000000    0.0968090
72440.0000000    0.0899975
72480.0000000    0.1031084
72520.0000000    0.1037194
72560.0000000    0.1000693
72600.0000000    0.1047428
72640.0000000    0.1021498
72680.0000000    0.0945328
72720.0000000    0.0985740
72760.0000000    0.1009495
72800.0000000    0.1069823
72840.0000000    0.1030161
72880.0000000    0.1011179
72920.0000000    0.0947870
72960.0000000    0.1015182
73000.0000000    0.0968167
73040.0000000    0.0944113
73080.0000000    0.1032971
73120.0000000    0.1068905
73160.0000000    0.1149097
73200.0000000    0.1065118
73240.0000000    0.1094132
73280.0000000    0.1105653
73320.0000000    0.1067284
73360.0000000    0.1014242
73400.0000000    0.1028914
73440.0000000    0.0934488
73480.0000000    0.0962966
73520.0000000    0.1064003
73560.0000000    0.0976392
73600.0000000    0.0942470
73640.0000000    0.1018293
73680.0000000    0.0971561
73720.0000000    0.1159182
73760.0000000    0.1033626
73800.0000000    0.1026563
73840.0000000    0.0989175
73880.0000000    0.1080521
73920.0000000    0.1102955
73960.0000000    0.1018537
74000.0000000    0.1018494
74040.0000000    0.0947743
74080.0000000    0.1025060
74120.0000000    0.0981607
74160.0000000    0.1005376
74200.0000000    0.0983737
74240.0000000    0.1029985
74280.0000000    0.1025763
74320.0000000    0.1003651
74360.0000000    0.1036607
74400.0000000    0.0994990
74440.0000000    0.1052370
74480.0000000    0.1051717
74520.0000000    0.0995082
74560.0000000    0.1018860
74600.0000000    0.1054065
74640.0000000    0.1096958
74680.0000000    0.1038171
74720.0000000    0.1069694
74760.0000000    0.1089948
74800.0000000    0.1104317
74840.0000000    0.1119381
74880.0000000    0.1125147
74920.0000000    0.1132662
74960.0000000    0.1126655
75000.0000000    0.1125483
75040.0000000    0.1118690
75080.0000000    0.1044030
75120.0000000    0.1113007
75160.0000000    0.1138365
75200.0000000    0.1069438
75240.0000000    0.1088770
75280.0000000    0.1117099
75320.0000000    0.1136084
75360.0000000    0.1071243
75400.0000000    0.1164083
75440.0000000    0.1030156
75480.0000000    0.1101163
75520.0000000    0.1189704
75560.0000000    0.1150851
75600.0000000    0.1162270
75640.0000000    0.1097668
75680.0000000    0.1101677
75720.0000000    0.1060515
75760.0000000    0.0997160
75800.0000000    0.1038574
75840.0000000    0.1001466
75880.0000000    0.1110362
75920.0000000    0.1061131
75960.0000000    0.0978968
76000.0000000    0.1063186
76040.0000000    0.1120034
76080.0000000    0.1013883
76120.0000000    0.1019079
76160.0000000    0.1027225
76200.0000000    0.1025098
76240.0000000    0.1137393
76280.0000000    0.1088024
76320.0000000    0.1079749
76360.0000000    0.0930057
76400.0000000    0.1096332
76440.0000000    0.1106658
76480.0000000    0.1024155
76520.0000000    0.1021563
76560.0000000    0.1030567
76600.0000000    0.1072694
76640.0000000    0.0980620
76680.0000000    0.1010090
76720.0000000    0.1062570
76760.0000000    0.1013898
76800.0000000    0.0987900
76840.0000000    0.1083947
76880.0000000    0.0945732
76920.0000000    0.1011045
76960.0000000    0.0993463
77000.0000000    0.1082449
77040.0000000    0.1117964
77080.0000000    0.1025328
77120.0000000    0.1087105
77160.0000000    0.1079917
77200.0000000    0.1024964
77240.0000000    0.0982422
77280.0000000    0.1059050
77320.0000000    0.1031890
77360.0000000    0.1049590
77400.0000000    0.1027373
77440.0000000    0.1086127
77480.0000000    0.1049629
77520.0000000    0.1046674
77560.0000000    0.1050756
77600.0000000    0.1064234
77640.0000000    0.1018986
77680.0000000    0.1020347
77720.0000000    0.1002096
77760.0000000    0.1105828
77800.0000000    0.1070036
77840.0000000    0.0997456
77880.0000000    0.0954454
77920.0000000    0.0985392
77960.0000000    0.0877152
78000.0000000    0.1031042
78040.0000000    0.0966599
78080.0000000    0.1017660
78120.0000000    0.1021851
78160.0000000    0.0968352
78200.0000000    0.0926736
78240.0000000    0.0952120
78280.0000000    0.0961837
78320.0000000    0.0866089
78360.0000000    0.1028455
78400.0000000    0.1038840
78440.0000000    0.1016261
78480.0000000    0.0990112
78520.0000000    0.0905899
78560.0000000    0.0997465
78600.0000000    0.1048212
78640.0000000    0.0968955
78680.0000000    0.1084751
78720.0000000    0.1016309
78760.0000000    0.0937049
78800.0000000    0.0921772
78840.0000000    0.1045494
78880.0000000    0.0984901
78920.0000000    0.1081179
78960.0000000    0.1093523
79000.0000000    0.1008466
79040.0000000    0.0956777
79080.0000000    0.0917095
79120.0000000    0.0994727
79160.0000000    0.1033685
79200.0000000    0.0939573
79240.0000000    0.1033572
79280.0000000    0.1115122
79320.0000000    0.0989093
79360.0000000    0.0972106
79400.0000000    0.1074541
79440.0000000    0.0956447
79480.0000000    0.1002308
79520.0000000    0.1044788
79560.0000000    0.1015074
79600.0000000    0.1067436
79640.0000000    0.1087944
79680.0000000    0.1031868
79720.0000000    0.1017305
79760.0000000    0.1106555
79800.0000000    0.1143654
79840.0000000    0.1008924
79880.0000000    0.0968079
79920.0000000    0.0973333
79960.0000000    0.1060730
80000.0000000    0.0957015
80040.0000000    0.1033013
80080.0000000    0.0999885
80120.0000000    0.0975768
80160.0000000    0.1009349
80200.0000000    0.1043036
80240.0000000    0.1062821
80280.0000000    0.1053357
80320.0000000    0.1078195
80360.0000000    0.1123673
80400.0000000    0.1075353
80440.0000000    0.1097976
80480.0000000    0.1058452
80520.0000000    0.1103215
80560.0000000    0.1075671
80600.0000000    0.1060947
80640.0000000    0.1004485
80680.0000000    0.1068902
80720.0000000    0.1063322
80760.0000000    0.1010301
80800.0000000    0.0921132
80840.0000000    0.0946104
80880.0000000    0.1054575
80920.0000000    0.0993472
80960.0000000    0.0952030
81000.0000000    0.0898391
81040.0000000    0.0915440
81080.0000000    0.0879500
81120.0000000    0.0972745
81160.0000000    0.0930661
81200.0000000    0.0790626
81240.0000000    0.0847824
81280.0000000    0.0969768
81320.0000000    0.1005241
81360.0000000    0.0921645
81400.0000000    0.0996311
81440.0000000    0.0977776
81480.0000000    0.1060221
81520.0000000    0.0929898
81560.0000000    0.0917048
81600.0000000    0.0890540
81640.0000000    0.0917134
81680.0000000    0.1000557
81720.0000000    0.0990738
81760.0000000    0.0925948
81800.0000000    0.0850060
81840.0000000    0.0859708
81880.0000000    0.0903629
81920.0000000    0.0979370
81960.0000000    0.0956771
82000.0000000    0.0879669
82040.0000000    0.0900000
82080.0000000    0.0895484
82120.0000000    0.0940482
82160.0000000    0.0927620
82200.0000000    0.0898946
82240.0000000    0.0930096
82280.0000000    0.0918103
82320.0000000    0.0930706
82360.0000000    0.0951841
82400.0000000    0.0868626
82440.0000000    0.0950762
82480.0000000    0.1162390
82520.0000000    0.1099380
82560.0000000    0.0936917
82600.0000000    0.0948329
82640.0000000    0.1036162
82680.0000000    0.0913668
82720.0000000    0.0996828
82760.0000000    0.0921650
82800.0000000    0.0874323
82840.0000000    0.0880391
82880.0000000    0.0815043
82920.0000000    0.0916232
82960.0000000    0.0958862
83000.0000000    0.0973436
83040.0000000    0.0930789
83080.0000000    0.0849075
83120.0000000    0.0879793
83160.0000000    0.1003827
83200.0000000    0.0878199
83240.0000000    0.0915749
83280.0000000    0.0964616
83320.0000000    0.1005480
83360.0000000    0.0945829
83400.0000000    0.0916669
83440.0000000    0.0868260
83480.0000000    0.0961160
83520.0000000    0.1038759
83560.0000000    0.0990026
83600.0000000    0.0963464
83640.0000000    0.0970861
83680.0000000    0.0999782
83720.0000000    0.1075825
83760.0000000    0.1146123
83800.0000000    0.1047291
83840.0000000    0.1191691
83880.0000000    0.1153458
83920.0000000    0.1120081
83960.0000000    0.1084081
84000.0000000    0.0993223
84040.0000000    0.1084427
84080.0000000    0.1174001
84120.0000000    0.1128881
84160.0000000    0.0965893
84200.0000000    0.1006761
84240.0000000    0.0976167
84280.0000000    0.0972780
84320.0000000    0.0931356
84360.0000000    0.1009945
84400.0000000    0.1024117
84440.0000000    0.1037970
84480.0000000    0.1057572
84520.0000000    0.1014726
84560.0000000    0.0972721
84600.0000000    0.0992327
84640.0000000    0.0936287
84680.0000000    0.0926231
84720.0000000    0.0974264
84760.0000000    0.1072173
84800.0000000    0.0881175
84840.0000000    0.0989274
84880.0000000    0.1053488
84920.0000000    0.1056286
84960.0000000    0.0946385
85000.0000000    0.0990145
85040.0000000    0.0889085
85080.0000000    0.0991372
85120.0000000    0.0973160
85160.0000000    0.0949668
85200.0000000    0.0883247
85240.0000000    0.0967081
85280.0000000    0.1034668
85320.0000000    0.0937983
85360.0000000    0.0896234
85400.0000000    0.0886390
85440.0000000    0.0936000
85480.0000000    0.0990962
85520.0000000    0.0922438
85560.0000000    0.0886214
85600.0000000    0.0921835
85640.0000000    0.0960847
85680.0000000    0.0940410
85720.0000000    0.0985096
85760.0000000    0.0992748
85800.0000000    0.0967545
85840.0000000    0.0970131
85880.0000000    0.0997290
85920.0000000    0.0979387
85960.0000000    0.0982011
86000.0000000    0.0967453
86040.0000000    0.1026691
86080.0000000    0.0977554
86120.0000000    0.0915124
86160.0000000    0.0910592
86200.0000000    0.1016638
86240.0000000    0.1081215
86280.0000000    0.1082791
86320.0000000    0.1021966
86360.0000000    0.1003935
86400.0000000    0.0917818
86440.0000000    0.1026513
86480.0000000    0.0869008
86520.0000000    0.1107316
86560.0000000    0.0931010
86600.0000000    0.1120989
86640.0000000    0.1013726
86680.0000000    0.0986939
86720.0000000    0.1023739
86760.0000000    0.0950569
86800.0000000    0.0900798
86840.0000000    0.1038779
86880.0000000    0.1034816
86920.0000000    0.1129585
86960.0000000    0.1045461
87000.0000000    0.1036781
87040.0000000    0.1026101
87080.0000000    0.0913217
87120.0000000    0.0944581
87160.0000000    0.0914826
87200.0000000    0.0921329
87240.0000000    0.0895415
87280.0000000    0.0892582
87320.0000000    0.1020620
87360.0000000    0.0972619
87400.0000000    0.0963428
87440.0000000    0.0886938
87480.0000000    0.0985759
87520.0000000    0.0954722
87560.0000000    0.0983091
87600.0000000    0.1060475
87640.0000000    0.1021347
87680.0000000    0.0920691
87720.0000000    0.0867708
87760.0000000    0.0922719
87800.0000000    0.0920295
87840.0000000    0.0974125
87880.0000000    0.0937476
87920.0000000    0.0873176
87960.0000000    0.0897333
88000.0000000    0.0865672
88040.0000000    0.1065606
88080.0000000    0.0890854
88120.0000000    0.0873156
88160.0000000    0.0764568
88200.0000000    0.0969760
88240.0000000    0.0854447
88280.0000000    0.1003326
88320.0000000    0.0924129
88360.0000000    0.0956781
88400.0000000    0.0980401
88440.0000000    0.1054126
88480.0000000    0.0929308
88520.0000000    0.0940156
88560.0000000    0.1020259
88600.0000000    0.0971882
88640.0000000    0.1046410
88680.0000000    0.0974158
88720.0000000    0.0963218
88760.0000000    0.0883188
88800.0000000    0.0907552
88840.0000000    0.0999082
88880.0000000    0.0975374
88920.0000000    0.1023929
88960.0000000    0.0947084
89000.0000000    0.1008791
89040.0000000    0.0893743
89080.0000000    0.0959176
89120.0000000    0.1018446
89160.0000000    0.1082087
89200.0000000    0.1054921
89240.0000000    0.1056597
89280.0000000    0.1078892
89320.0000000    0.1065445
89360.0000000    0.0985067
89400.0000000    0.0929390
89440.0000000    0.0993104
89480.0000000    0.0973170
89520.0000000    0.1028891
89560.0000000    0.0940227
89600.0000000    0.0879625
89640.0000000    0.1005816
89680.0000000    0.0937773
89720.0000000    0.0952466
89760.0000000    0.1035603
89800.0000000    0.0976062
89840.0000000    0.0932054
89880.0000000    0.0991736
89920.0000000    0.1009881
89960.0000000    0.0997147
90000.0000000    0.1069439
90040.0000000    0.1104587
90080.0000000    0.0978420
90120.0000000    0.0947942
90160.0000000    0.0973692
90200.0000000    0.1021847
90240.0000000    0.1087974
90280.0000000    0.0968970
90320.0000000    0.0931259
90360.0000000    0.1104334
90400.0000000    0.1004165
90440.0000000    0.0998645
90480.0000000    0.1015712
90520.0000000    0.1071621
90560.0000000    0.0999083
90600.0000000    0.1109280
90640.0000000    0.1173481
90680.0000000    0.1058233
90720.0000000    0.1051801
90760.0000000    0.1034135
90800.0000000    0.1031083
90840.0000000    0.1036321
90880.0000000    0.1040919
90920.0000000    0.1109252
90960.0000000    0.1067296
91000.0000000    0.1086769
91040.0000000    0.1017600
91080.0000000    0.0977742
91120.0000000    0.1034651
91160.0000000    0.1082642
91200.0000000    0.1006474
91240.0000000    0.0978380
91280.0000000    0.0982674
91320.0000000    0.0964431
91360.0000000    0.0946579
91400.0000000    0.1030874
91440.0000000    0.0940024
91480.0000000    0.1015818
91520.0000000    0.0981611
91560.0000000    0.0936314
91600.0000000    0.0984739
91640.0000000    0.1003036
91680.0000000    0.0946243
91720.0000000    0.0993578
91760.0000000    0.0971010
91800.0000000    0.0979215
91840.0000000    0.0928560
91880.0000000    0.0915553
91920.0000000    0.0894513
91960.0000000    0.0901808
92000.0000000    0.0867609
92040.0000000    0.0877104
92080.0000000    0.0877429
92120.0000000    0.0847828
92160.0000000    0.0981891
92200.0000000    0.1051997
92240.0000000    0.1008683
92280.0000000    0.0917843
92320.0000000    0.0919319
92360.0000000    0.0990548
92400.0000000    0.1043317
92440.0000000    0.0981321
92480.0000000    0.0987307
92520.0000000    0.0940673
92560.0000000    0.0952215
92600.0000000    0.0960362
92640.0000000    0.1089154
92680.0000000    0.1011640
92720.0000000    0.1001805
92760.0000000    0.0937426
92800.0000000    0.0962310
92840.0000000    0.0975337
92880.0000000    0.0891061
92920.0000000    0.1013698
92960.0000000    0.0988093
93000.0000000    0.0943357
93040.0000000    0.0932881
93080.0000000    0.0993126
93120.0000000    0.0982000
93160.0000000    0.0888213
93200.0000000    0.0976445
93240.0000000    0.0938498
93280.0000000    0.0921716
93320.0000000    0.0957024
93360.0000000    0.0979258
93400.0000000    0.1049704
93440.0000000    0.1040087
93480.0000000    0.0920796
93520.0000000    0.0881345
93560.0000000    0.1060664
93600.0000000    0.0956836
93640.0000000    0.1060440
93680.0000000    0.1075812
93720.0000000    0.0958485
93760.0000000    0.0996863
93800.0000000    0.1007898
93840.0000000    0.1024707
93880.0000000    0.1077188
93920.0000000    0.1020978
93960.0000000    0.0975961
94000.0000000    0.0996600
94040.0000000    0.0988164
94080.0000000    0.0972760
94120.0000000    0.0975329
94160.0000000    0.0937261
94200.0000000    0.0908231
94240.0000000    0.0920247
94280.0000000    0.0891497
94320.0000000    0.1061767
94360.0000000    0.1017484
94400.0000000    0.1070062
94440.0000000    0.0999835
94480.0000000    0.1012901
94520.0000000    0.0944439
94560.0000000    0.0924220
94600.0000000    0.0938960
94640.0000000    0.0927503
94680.0000000    0.0950028
94720.0000000    0.0977025
94760.0000000    0.1028776
94800.0000000    0.0936904
94840.0000000    0.0896027
94880.0000000    0.0934617
94920.0000000    0.0986469
94960.0000000    0.1031347
95000.0000000    0.1108248
95040.0000000    0.1139694
95080.0000000    0.1013614
95120.0000000    0.1100085
95160.0000000    0.1003738
95200.0000000    0.1013607
95240.0000000    0.1095836
95280.0000000    0.0978517
95320.0000000    0.0961350
95360.0000000    0.0940664
95400.0000000    0.0963795
95440.0000000    0.0903472
95480.0000000    0.0985780
95520.0000000    0.1034673
95560.0000000    0.0989871
95600.0000000    0.1048139
95640.0000000    0.0944881
95680.0000000    0.1049413
95720.0000000    0.0977376
95760.0000000    0.1006435
95800.0000000    0.1013956
95840.0000000    0.0950138
95880.0000000    0.0952024
95920.0000000    0.0939482
95960.0000000    0.1006409
96000.0000000    0.0954644
96040.0000000    0.0933458
96080.0000000    0.1033314
96120.0000000    0.1038126
96160.0000000    0.1079902
96200.0000000    0.1049076
96240.0000000    0.1023996
96280.0000000    0.0851933
96320.0000000    0.1049350
96360.0000000    0.0998962
96400.0000000    0.0945880
96440.0000000    0.0997869
96480.0000000    0.0984055
96520.0000000    0.0939923
96560.0000000    0.0853890
96600.0000000    0.0887179
96640.0000000    0.0850409
96680.0000000    0.0879149
96720.0000000    0.1009692
96760.0000000    0.0955072
96800.0000000    0.0912257
96840.0000000    0.1005633
96880.0000000    0.1115161
96920.0000000    0.1051877
96960.0000000    0.0951962
97000.0000000    0.1015268
97040.0000000    0.1006599
97080.0000000    0.1057675
97120.0000000    0.0910290
97160.0000000    0.1073096
97200.0000000    0.0938059
97240.0000000    0.0956758
97280.0000000    0.0943262
97320.0000000    0.1037331
97360.0000000    0.1028275
97400.0000000    0.1019258
97440.0000000    0.0980362
97480.0000000    0.0946241
97520.0000000    0.0873794
97560.0000000    0.1036138
97600.0000000    0.1009344
97640.0000000    0.1030936
97680.0000000    0.0968276
97720.0000000    0.1005574
97760.0000000    0.1000664
97800.0000000    0.0918440
97840.0000000    0.1054046
97880.0000000    0.1086507
97920.0000000    0.1003083
97960.0000000    0.1067780
98000.0000000    0.0980951
98040.0000000    0.1008372
98080.0000000    0.0990316
98120.0000000    0.0904019
98160.0000000    0.0971246
98200.0000000    0.1035743
98240.0000000    0.0946228
98280.0000000    0.1028913
98320.0000000    0.1039156
98360.0000000    0.1124510
98400.0000000    0.1167344
98440.0000000    0.0999405
98480.0000000    0.0958938
98520.0000000    0.1022210
98560.0000000    0.0999303
98600.0000000    0.0980832
98640.0000000    0.0987358
98680.0000000    0.1072482
98720.0000000    0.0998901
98760.0000000    0.0949146
98800.0000000    0.1041473
98840.0000000    0.1138894
98880.0000000    0.1091789
98920.0000000    0.0977049
98960.0000000    0.1100176
99000.0000000    0.0933531
99040.0000000    0.0996210
99080.0000000    0.1039728
99120.0000000    0.0993070
99160.0000000    0.0981818
99200.0000000    0.0970444
99240.0000000    0.1002249
99280.0000000    0.1198352
99320.0000000    0.1142709
99360.0000000    0.1084087
99400.0000000    0.0932203
99440.0000000    0.1038691
99480.0000000    0.0930185
99520.0000000    0.0987658
99560.0000000    0.1012336
99600.0000000    0.1034321
99640.0000000    0.0920651
99680.0000000    0.1048220
99720.0000000    0.0998422
99760.0000000    0.0958964
99800.0000000    0.1029525
99840.0000000    0.1010789
99880.0000000    0.0947248
99920.0000000    0.1022991
99960.0000000    0.0988842
100000.0000000    0.1052533
100040.0000000    0.0917466
100080.0000000    0.1046911
100120.0000000    0.0955633
100160.0000000    0.1136400
100200.0000000    0.1064041
100240.0000000    0.1042122
100280.0000000    0.1041950
100320.0000000    0.0941850
100360.0000000    0.1025451
100400.0000000    0.0970676
100440.0000000    0.1045551
100480.0000000    0.1036375
100520.0000000    0.0961692
100560.0000000    0.1039359
100600.0000000    0.0971947
100640.0000000    0.0892260
100680.0000000    0.1039315
100720.0000000    0.1023305
100760.0000000    0.1002914
100800.0000000    0.0996437
100840.0000000    0.0948140
100880.0000000    0.1070259
100920.0000000    0.0962595
100960.0000000    0.0960866
101000.0000000    0.1020035
101040.0000000    0.0897784
101080.0000000    0.0948564
101120.0000000    0.1049631
101160.0000000    0.1077868
101200.0000000    0.1096860
101240.0000000    0.1041897
101280.0000000    0.1088024
101320.0000000    0.1147584
101360.0000000    0.1081859
101400.0000000    0.0955130
101440.0000000    0.1054344
101480.0000000    0.1021173
101520.0000000    0.0980919
101560.0000000    0.1018172
101600.0000000    0.0952178
101640.0000000    0.1035974
101680.0000000    0.0931429
101720.0000000    0.0969570
101760.0000000    0.1175184
101800.0000000    0.0935964
101840.0000000    0.0970262
101880.0000000    0.0975744
101920.0000000    0.0942939
101960.0000000    0.0908552
102000.0000000    0.1101138
102040.0000000    0.1096534
102080.0000000    0.1031345
102120.0000000    0.1036552
102160.0000000    0.1265917
102200.0000000    0.1094989
102240.0000000    0.1143457
102280.0000000    0.1105349
102320.0000000    0.1050622
102360.0000000    0.1031124
102400.0000000    0.0887456
102440.0000000    0.1016333
102480.0000000    0.0995801
102520.0000000    0.0881602
102560.0000000    0.1038928
102600.0000000    0.1063109
102640.0000000    0.1062539
102680.0000000    0.1058324
102720.0000000    0.0998437
102760.0000000    0.1003416
102800.0000000    0.0935251
102840.0000000    0.1118698
102880.0000000    0.0928409
102920.0000000    0.1128955
102960.0000000    0.0984967
103000.0000000    0.0955489
103040.0000000    0.1000619
103080.0000000    0.1058720
103120.0000000    0.1041240
103160.0000000    0.0994784
103200.0000000    0.0915135
103240.0000000    0.0813249
103280.0000000    0.0924123
103320.0000000    0.0925857
103360.0000000    0.0887123
103400.0000000    0.0899797
103440.0000000    0.1023067
103480.0000000    0.1047414
103520.0000000    0.0998567
103560.0000000    0.1098942
103600.0000000    0.0949740
103640.0000000    0.1037701
103680.0000000    0.0943458
103720.0000000    0.0904049
103760.0000000    0.0931883
103800.0000000    0.1018780
103840.0000000    0.0931873
103880.0000000    0.1092884
103920.0000000    0.1025166
103960.0000000    0.0983180
104000.0000000    0.1036349
104040.0000000    0.1009444
104080.0000000    0.0924006
104120.0000000    0.0925570
104160.0000000    0.1080506
104200.0000000    0.0908382
104240.0000000    0.1093718
104280.0000000    0.0972912
104320.0000000    0.0965994
104360.0000000    0.1065026
104400.0000000    0.1023602
104440.0000000    0.0823123
104480.0000000    0.0887609
104520.0000000    0.0916380
104560.0000000    0.0913470
104600.0000000    0.0924360
104640.0000000    0.0993732
104680.0000000    0.1153249
104720.0000000    0.0928056
104760.0000000    0.1028338
104800.0000000    0.1067759
104840.0000000    0.0970385
104880.0000000    0.1003912
104920.0000000    0.0957396
104960.0000000    0.0915072
105000.0000000    0.0988882
105040.0000000    0.0877889
105080.0000000    0.0975892
105120.0000000    0.1003074
105160.0000000    0.0863101
105200.0000000    0.0919204
105240.0000000    0.0996274
105280.0000000    0.0930187
105320.0000000    0.1000522
105360.0000000    0.0966236
105400.0000000    0.0886777
105440.0000000    0.1068115
105480.0000000    0.0925546
105520.0000000    0.1036794
105560.0000000    0.1025607
105600.0000000    0.0991464
105640.0000000    0.0974738
105680.0000000    0.0980221
105720.0000000    0.0979857
105760.0000000    0.0857602
105800.0000000    0.0889316
105840.0000000    0.0880576
105880.0000000    0.0932449
105920.0000000    0.0875211
105960.0000000    0.0913380
106000.0000000    0.0952318
106040.0000000    0.0874608
106080.0000000    0.0925455
106120.0000000    0.0947023
106160.0000000    0.0879169
106200.0000000    0.0885059
106240.0000000    0.0851828
106280.0000000    0.0942184
106320.0000000    0.0957429
106360.0000000    0.0792278
106400.0000000    0.0931587
106440.0000000    0.0867779
106480.0000000    0.1020649
106520.0000000    0.0910756
106560.0000000    0.0974605
106600.0000000    0.0896682
106640.0000000    0.0898072
106680.0000000    0.0859515
106720.0000000    0.0927581
106760.0000000    0.1055180
106800.0000000    0.0905464
106840.0000000    0.0970388
106880.0000000    0.0924760
106920.0000000    0.0959537
106960.0000000    0.0923012
107000.0000000    0.0977909
107040.0000000    0.1054429
107080.0000000    0.1064090
107120.0000000    0.1070794
107160.0000000    0.1093946
107200.0000000    0.0999786
107240.0000000    0.1018946
107280.0000000    0.1026388
107320.0000000    0.1170934
107360.0000000    0.1066684
107400.0000000    0.1021588
107440.0000000    0.1104416
107480.0000000    0.1057110
107520.0000000    0.0939970
107560.0000000    0.1055286
107600.0000000    0.1061807
107640.0000000    0.1099758
107680.0000000    0.1187837
107720.0000000    0.1049666
107760.0000000    0.1142109
107800.0000000    0.1011856
107840.0000000    0.1045040
107880.0000000    0.1048498
107920.0000000    0.1015436
107960.0000000    0.0975273
108000.0000000    0.0964596
108040.0000000    0.0966011
108080.0000000    0.0964758
108120.0000000    0.0996213
108160.0000000    0.1235134
108200.0000000    0.1057517
108240.0000000    0.1113045
108280.0000000    0.0999854
108320.0000000    0.1008385
108360.0000000    0.1005851
108400.0000000    0.0933230
108440.0000000    0.0969938
108480.0000000    0.0988741
108520.0000000    0.0990141
108560.0000000    0.1009434
108600.0000000    0.1008297
108640.0000000    0.0947097
108680.0000000    0.0929503
108720.0000000    0.0898334
108760.0000000    0.0936855
108800.0000000    0.0851881
108840.0000000    0.0884178
108880.0000000    0.0950806
108920.0000000    0.0967659
108960.0000000    0.0934217
109000.0000000    0.0887878
109040.0000000    0.1066307
109080.0000000    0.1129308
109120.0000000    0.1046590
109160.0000000    0.0922158
109200.0000000    0.0986008
109240.0000000    0.1006392
109280.0000000    0.0938455
109320.0000000    0.0953735
109360.0000000    0.0985924
109400.0000000    0.0996873
109440.0000000    0.0964156
109480.0000000    0.0853962
109520.0000000    0.0978726
109560.0000000    0.1091320
109600.0000000    0.0952105
109640.0000000    0.0954394
109680.0000000    0.0885707
109720.0000000    0.0937395
109760.0000000    0.1030129
109800.0000000    0.1105520
109840.0000000    0.1100299
109880.0000000    0.1051553
109920.0000000    0.1090003
109960.0000000    0.0983905
110000.0000000    0.1035939
110040.0000000    0.1126657
110080.0000000    0.1153976
110120.0000000    0.1006370
110160.0000000    0.1072887
110200.0000000    0.1131908
110240.0000000    0.1135698
110280.0000000    0.1310137
110320.0000000    0.1151453
110360.0000000    0.1237623
110400.0000000    0.1125284
110440.0000000    0.1041081
110480.0000000    0.1094348
110520.0000000    0.0986123
110560.0000000    0.0936547
110600.0000000    0.1017186
110640.0000000    0.1110238
110680.0000000    0.1064564
110720.0000000    0.1115723
110760.0000000    0.1037484
110800.0000000    0.1155210
110840.0000000    0.1040142
110880.0000000    0.1031871
110920.0000000    0.1058527
110960.0000000    0.1059506
111000.0000000    0.1037250
111040.0000000    0.1149296
111080.0000000    0.0984420
111120.0000000    0.1084025
111160.0000000    0.1050685
111200.0000000    0.1185021
111240.0000000    0.1105338
111280.0000000    0.1068136
111320.0000000    0.1133433
111360.0000000    0.1110058
111400.0000000    0.1027573
111440.0000000    0.1163598
111480.0000000    0.1255988
111520.0000000    0.1119472
111560.0000000    0.1078014
111600.0000000    0.1157980
111640.0000000    0.1123734
111680.0000000    0.1144856
111720.0000000    0.1172676
111760.0000000    0.1336073
111800.0000000    0.1276434
111840.0000000    0.1216726
111880.0000000    0.1122269
111920.0000000    0.1089190
111960.0000000    0.1051219
112000.0000000    0.1149387
112040.0000000    0.1053576
112080.0000000    0.1130317
112120.0000000    0.1091229
112160.0000000    0.1056971
112200.0000000    0.0999883
112240.0000000    0.1155742
112280.0000000    0.1104042
112320.0000000    0.1223366
112360.0000000    0.1164486
112400.0000000    0.1091218
112440.0000000    0.1107541
112480.0000000    0.1135696
112520.0000000    0.1108761
112560.0000000    0.1118095
112600.0000000    0.1170296
112640.0000000    0.1142570
112680.0000000    0.1058942
112720.0000000    0.0956710
112760.0000000    0.1069519
112800.0000000    0.1075413
112840.0000000    0.1106942
112880.0000000    0.1059233
112920.0000000    0.1107981
112960.0000000    0.1045306
113000.0000000    0.1143042
113040.0000000    0.1129729
113080.0000000    0.1145140
113120.0000000    0.1138617
113160.0000000    0.1198746
113200.0000000    0.1115729
113240.0000000    0.1078186
113280.0000000    0.1097584
113320.0000000    0.1057065
113360.0000000    0.1170629
113400.0000000    0.1098468
113440.0000000    0.1194623
113480.0000000    0.1291477
113520.0000000    0.1130704
113560.0000000    0.1104958
113600.0000000    0.1007047
113640.0000000    0.1179690
113680.0000000    0.1262968
113720.0000000    0.1150813
113760.0000000    0.1086313
113800.0000000    0.1191047
113840.0000000    0.1112160
113880.0000000    0.1074707
113920.0000000    0.1192979
113960.0000000    0.1085244
114000.0000000    0.1183826
114040.0000000    0.1244563
114080.0000000    0.1136364
114120.0000000    0.1069048
114160.0000000    0.1026419
114200.0000000    0.0956759
114240.0000000    0.1187821
114280.0000000    0.1011687
114320.0000000    0.1032802
114360.0000000    0.1210374
114400.0000000    0.1169182
114440.0000000    0.1224961
114480.0000000    0.1154549
114520.0000000    0.1160035
114560.0000000    0.1165021
114600.0000000    0.1078304
114640.0000000    0.1151018
114680.0000000    0.1083881
114720.0000000    0.1040555
114760.0000000    0.1092330
114800.0000000    0.1066908
114840.0000000    0.1174288
114880.0000000    0.1083711
114920.0000000    0.1061661
114960.0000000    0.1093531
115000.0000000    0.1097904
115040.0000000    0.0999778
115080.0000000    0.1140754
115120.0000000    0.1057370
115160.0000000    0.1222393
115200.0000000    0.1089130
115240.0000000    0.1253894
115280.0000000    0.1073181
115320.0000000    0.1231282
115360.0000000    0.1229345
115400.0000000    0.1163452
115440.0000000    0.1051510
115480.0000000    0.1157686
115520.0000000    0.1075828
115560.0000000    0.1049403
115600.0000000    0.1062290
115640.0000000    0.1109250
115680.0000000    0.1081183
115720.0000000    0.1349669
115760.0000000    0.1253215
115800.0000000    0.1086041
115840.0000000    0.1098294
115880.0000000    0.0998327
115920.0000000    0.1003593
115960.0000000    0.1011153
116000.0000000    0.1070819
116040.0000000    0.1097993
116080.0000000    0.1096405
116120.0000000    0.1047126
116160.0000000    0.0994408
116200.0000000    0.1125576
116240.0000000    0.1050046
116280.0000000    0.1118814
116320.0000000    0.1039056
116360.0000000    0.1192728
116400.0000000    0.1071160
116440.0000000    0.0964838
116480.0000000    0.1106500
116520.0000000    0.1055027
116560.0000000    0.1074569
116600.0000000    0.1052415
116640.0000000    0.1073383
116680.0000000    0.1041430
116720.0000000    0.1179345
116760.0000000    0.1166127
116800.0000000    0.1129245
116840.0000000    0.1079113
116880.0000000    0.1049851
116920.0000000    0.1112152
116960.0000000    0.1061596
117000.0000000    0.0989307
117040.0000000    0.1038810
117080.0000000    0.1083865
117120.0000000    0.1107580
117160.0000000    0.1049564
117200.0000000    0.1021355
117240.0000000    0.1116555
117280.0000000    0.1082567
117320.0000000    0.1042816
117360.0000000    0.1067119
117400.0000000    0.1081367
117440.0000000    0.1243911
117480.0000000    0.1200398
117520.0000000    0.1129517
117560.0000000    0.1096436
117600.0000000    0.1034496
117640.0000000    0.1089485
117680.0000000    0.1149481
117720.0000000    0.1118462
117760.0000000    0.1079859
117800.0000000    0.1108005
117840.0000000    0.1021322
117880.0000000    0.1061019
117920.0000000    0.1053950
117960.0000000    0.1127289
118000.0000000    0.1126948
118040.0000000    0.1079455
118080.0000000    0.1088037
118120.0000000    0.1202784
118160.0000000    0.1088386
118200.0000000    0.1100598
118240.0000000    0.1056443
118280.0000000    0.1035520
118320.0000000    0.1251354
118360.0000000    0.1187783
118400.0000000    0.1039596
118440.0000000    0.0958737
118480.0000000    0.0941887
118520.0000000    0.1028608
118560.0000000    0.1017650
118600.0000000    0.1062055
118640.0000000    0.1009149
118680.0000000    0.1035406
118720.0000000    0.1010149
118760.0000000    0.1099753
118800.0000000    0.1099281
118840.0000000    0.1138837
118880.0000000    0.1099727
118920.0000000    0.1007805
118960.0000000    0.0988798
119000.0000000    0.1028934
119040.0000000    0.1123684
119080.0000000    0.1150944
119120.0000000    0.0999059
119160.0000000    0.1145973
119200.0000000    0.1038421
119240.0000000    0.1052180
119280.0000000    0.1019071
119320.0000000    0.1067967
119360.0000000    0.1156174
119400.0000000    0.1053343
119440.0000000    0.0911055
119480.0000000    0.1027000
119520.0000000    0.1067202
119560.0000000    0.1073980
119600.0000000    0.1060792
119640.0000000    0.1044520
119680.0000000    0.1156893
119720.0000000    0.1089222
119760.0000000    0.1079408
119800.0000000    0.1076468
119840.0000000    0.1124174
119880.0000000    0.1027800
119920.0000000    0.0996297
119960.0000000    0.1028871
120000.0000000    0.1168194
120040.0000000    0.1128463
120080.0000000    0.1031528
120120.0000000    0.1040843
120160.0000000    0.0989814
120200.0000000    0.0997730
120240.0000000    0.0942565
120280.0000000    0.0962881
120320.0000000    0.1069116
120360.0000000    0.1081625
120400.0000000    0.1060464
120440.0000000    0.1122988
120480.0000000    0.1043097
120520.0000000    0.1083846
120560.0000000    0.1022577
120600.0000000    0.0986296
120640.0000000    0.1090695
120680.0000000    0.0957329
120720.0000000    0.1066320
120760.0000000    0.1093277
120800.0000000    0.1030117
120840.0000000    0.1016813
120880.0000000    0.1095850
120920.0000000    0.1146894
120960.0000000    0.0990280
121000.0000000    0.1052207
121040.0000000    0.1107568
121080.0000000    0.1079071
121120.0000000    0.1060601
121160.0000000    0.1001068
121200.0000000    0.1087924
121240.0000000    0.1202212
121280.0000000    0.1075170
121320.0000000    0.0999388
121360.0000000    0.0983510
121400.0000000    0.1081171
121440.0000000    0.1057489
121480.0000000    0.1103272
121520.0000000    0.1047370
121560.0000000    0.1119020
121600.0000000    0.1021886
121640.0000000    0.1125672
121680.0000000    0.1068671
121720.0000000    0.1153742
121760.0000000    0.1049543
121800.0000000    0.1069086
121840.0000000    0.1083598
121880.0000000    0.1126093
121920.0000000    0.1135818
121960.0000000    0.1065134
122000.0000000    0.1083103
122040.0000000    0.0990784
122080.0000000    0.1021997
122120.0000000    0.1016480
122160.0000000    0.1101915
122200.0000000    0.1267944
122240.0000000    0.1110865
122280.0000000    0.1124603
122320.0000000    0.1200529
122360.0000000    0.1223605
122400.0000000    0.1056380
122440.0000000    0.1167147
122480.0000000    0.1019009
122520.0000000    0.1090523
122560.0000000    0.1044074
122600.0000000    0.1099068
122640.0000000    0.1050153
122680.0000000    0.1143845
122720.0000000    0.1144406
122760.0000000    0.1053703
122800.0000000    0.1084524
122840.0000000    0.1094343
122880.0000000    0.1131570
122920.0000000    0.1265487
122960.0000000    0.1158023
123000.0000000    0.1133170
123040.0000000    0.1152180
123080.0000000    0.0956273
123120.0000000    0.0981836
123160.0000000    0.1114443
123200.0000000    0.1076690
123240.0000000    0.1082179
123280.0000000    0.0955944
123320.0000000    0.1116974
123360.0000000    0.1116637
123400.0000000    0.1063924
123440.0000000    0.1125206
123480.0000000    0.1091328
123520.0000000    0.1044691
123560.0000000    0.1076632
123600.0000000    0.1080790
123640.0000000    0.1025827
123680.0000000    0.1094481
123720.0000000    0.1047995
123760.0000000    0.1128974
123800.0000000    0.1148434
123840.0000000    0.1166400
123880.0000000    0.1038134
123920.0000000    0.1063735
123960.0000000    0.1056068
124000.0000000    0.1091800
124040.0000000    0.0993703
124080.0000000    0.1016159
124120.0000000    0.1116403
124160.0000000    0.1084561
124200.0000000    0.1056938
124240.0000000    0.1094857
124280.0000000    0.1089915
124320.0000000    0.1057388
124360.0000000    0.1029223
124400.0000000    0.1081170
124440.0000000    0.1054994
124480.0000000    0.1129483
124520.0000000    0.0993558
124560.0000000    0.1033276
124600.0000000    0.0914087
124640.0000000    0.1026495
124680.0000000    0.1096834
124720.0000000    0.1070200
124760.0000000    0.1231575
124800.0000000    0.1077245
124840.0000000    0.1064886
124880.0000000    0.1169695
124920.0000000    0.1047362
124960.0000000    0.0991610
125000.0000000    0.1049766
125040.0000000    0.1055495
125080.0000000    0.1109623
125120.0000000    0.1071301
125160.0000000    0.1067550
125200.0000000    0.1114956
125240.0000000    0.1021882
125280.0000000    0.1121439
125320.0000000    0.1124668
125360.0000000    0.1124796
125400.0000000    0.1057968
125440.0000000    0.1059709
125480.0000000    0.1132585
125520.0000000    0.1139352
125560.0000000    0.1118290
125600.0000000    0.1075243
125640.0000000    0.0955677
125680.0000000    0.0950178
125720.0000000    0.1042373
125760.0000000    0.1077116
125800.0000000    0.1040499
125840.0000000    0.1054847
125880.0000000    0.1039115
125920.0000000    0.1078528
125960.0000000    0.1022413
126000.0000000    0.1015911
126040.0000000    0.1080812
126080.0000000    0.1119350
126120.0000000    0.1012385
126160.0000000    0.1151899
126200.0000000    0.1074281
126240.0000000    0.1005146
126280.0000000    0.1046413
126320.0000000    0.1118692
126360.0000000    0.1131679
126400.0000000    0.1112551
126440.0000000    0.1123703
126480.0000000    0.1142532
126520.0000000    0.1133865
126560.0000000    0.1042509
126600.0000000    0.1071408
126640.0000000    0.1045498
126680.0000000    0.1140967
126720.0000000    0.1049312
126760.0000000    0.1079906
126800.0000000    0.1104104
126840.0000000    0.1179808
126880.0000000    0.1193862
126920.0000000    0.1096887
126960.0000000    0.1150219
127000.0000000    0.1138903
127040.0000000    0.1202278
127080.0000000    0.1155032
127120.0000000    0.1207856
127160.0000000    0.1218698
127200.0000000    0.1245043
127240.0000000    0.1243402
127280.0000000    0.1226321
127320.0000000    0.1259348
127360.0000000    0.1303928
127400.0000000    0.1273875
127440.0000000    0.1358679
127480.0000000    0.1208555
127520.0000000    0.1266107
127560.0000000    0.1148117
127600.0000000    0.1245212
127640.0000000    0.1264902
127680.0000000    0.1242197
127720.0000000    0.1180124
127760.0000000    0.1137270
127800.0000000    0.1170349
127840.0000000    0.1244517
127880.0000000    0.1119374
127920.0000000    0.1151201
127960.0000000    0.1225287
128000.0000000    0.1356118
128040.0000000    0.1137393
128080.0000000    0.1255520
128120.0000000    0.1244769
128160.0000000    0.1235231
128200.0000000    0.1290085
128240.0000000    0.1257737
128280.0000000    0.1318557
128320.0000000    0.1249539
128360.0000000    0.1141542
128400.0000000    0.1213232
128440.0000000    0.1255407
128480.0000000    0.1227679
128520.0000000    0.1166764
128560.0000000    0.1108697
128600.0000000    0.1118286
128640.0000000    0.1165769
128680.0000000    0.1137423
128720.0000000    0.1215968
128760.0000000    0.1232545
128800.0000000    0.1151658
128840.0000000    0.1152477
128880.0000000    0.1118505
128920.0000000    0.1129369
128960.0000000    0.1183165
129000.0000000    0.1257174
129040.0000000    0.1253588
129080.0000000    0.1285540
129120.0000000    0.1258166
129160.0000000    0.1277950
129200.0000000    0.1193566
129240.0000000    0.1234916
129280.0000000    0.1150520
129320.0000000    0.1140131
129360.0000000    0.1170738
129400.0000000    0.1037459
129440.0000000    0.1093532
129480.0000000    0.1132966
129520.0000000    0.1153588
129560.0000000    0.1104174
129600.0000000    0.1191973
129640.0000000    0.1059120
129680.0000000    0.1132555
129720.0000000    0.1174176
129760.0000000    0.1231663
129800.0000000    0.1173718
129840.0000000    0.1139751
129880.0000000    0.1150558
129920.0000000    0.1241707
129960.0000000    0.1175927
130000.0000000    0.1157107
130040.0000000    0.1234867
130080.0000000    0.1210997
130120.0000000    0.1258342
130160.0000000    0.1265686
130200.0000000    0.1245959
130240.0000000    0.1297677
130280.0000000    0.1214016
130320.0000000    0.1150820
130360.0000000    0.1266139
130400.0000000    0.1168630
130440.0000000    0.1303288
130480.0000000    0.1150166
130520.0000000    0.1255889
130560.0000000    0.1216687
130600.0000000    0.1174189
130640.0000000    0.1209195
130680.0000000    0.1232557
130720.0000000    0.1292323
130760.0000000    0.1241703
130800.0000000    0.1224431
130840.0000000    0.1185897
130880.0000000    0.1152540
130920.0000000    0.1209802
130960.0000000    0.1168484
131000.0000000    0.1347728
131040.0000000    0.1181153
131080.0000000    0.1135223
131120.0000000    0.1220682
131160.0000000    0.1176538
131200.0000000    0.1243599
131240.0000000    0.1249239
131280.0000000    0.1229551
131320.0000000    0.1199219
131360.0000000    0.1262859
131400.0000000    0.1201359
131440.0000000    0.1196167
131480.0000000    0.1188851
131520.0000000    0.1300744
131560.0000000    0.1293822
131600.0000000    0.1251573
131640.0000000    0.1220377
131680.0000000    0.1229109
131720.0000000    0.1214503
131760.0000000    0.1237214
131800.0000000    0.1331579
131840.0000000    0.1230584
131880.0000000    0.1201481
131920.0000000    0.1250888
131960.0000000    0.1234848
132000.0000000    0.1244824
132040.0000000    0.1187897
132080.0000000    0.1184056
132120.0000000    0.1245172
132160.0000000    0.1071585
132200.0000000    0.1133378
132240.0000000    0.1170112
132280.0000000    0.1214927
132320.0000000    0.1156169
132360.0000000    0.1252537
132400.0000000    0.1218643
132440.0000000    0.1206468
132480.0000000    0.1115258
132520.0000000    0.1142247
132560.0000000    0.1151223
132600.0000000    0.1214427
132640.0000000    0.1194141
132680.0000000    0.1186479
132720.0000000    0.1080524
132760.0000000    0.1122431
132800.0000000    0.1075474
132840.0000000    0.1196893
132880.0000000    0.1158338
132920.0000000    0.1014293
132960.0000000    0.1129859
133000.0000000    0.1144543
133040.0000000    0.1125478
133080.0000000    0.1117469
133120.0000000    0.1116993
133160.0000000    0.1130638
133200.0000000    0.1134057
133240.0000000    0.1097906
133280.0000000    0.1105611
133320.0000000    0.1134562
133360.0000000    0.1060147
133400.0000000    0.1234382
133440.0000000    0.1155255
133480.0000000    0.1183656
133520.0000000    0.1140479
133560.0000000    0.1029080
133600.0000000    0.1109285
133640.0000000    0.1079351
133680.0000000    0.1108457
133720.0000000    0.1033528
133760.0000000    0.1116802
133800.0000000    0.1099873
133840.0000000    0.1088984
133880.0000000    0.1093752
133920.0000000    0.1120103
133960.0000000    0.1152066
134000.0000000    0.1237859
134040.0000000    0.1141495
134080.0000000    0.1116543
134120.0000000    0.1011864
134160.0000000    0.1117457
134200.0000000    0.1080691
134240.0000000    0.1161321
134280.0000000    0.1060734
134320.0000000    0.1070036
134360.0000000    0.1079144
134400.0000000    0.1089096
134440.0000000    0.1031170
134480.0000000    0.1113791
134520.0000000    0.1244824
134560.0000000    0.1283472
134600.0000000    0.1139006
134640.0000000    0.1112139
134680.0000000    0.1111795
134720.0000000    0.1136176
134760.0000000    0.1168870
134800.0000000    0.1194126
134840.0000000    0.1210308
134880.0000000    0.1167040
134920.0000000    0.1144128
134960.0000000    0.1104512
135000.0000000    0.1194147
135040.0000000    0.1151975
135080.0000000    0.1118486
135120.0000000    0.1216330
135160.0000000    0.1250463
135200.0000000    0.1131249
135240.0000000    0.1054021
135280.0000000    0.1170707
135320.0000000    0.1210794
135360.0000000    0.1290265
135400.0000000    0.1294397
135440.0000000    0.1122911
135480.0000000    0.1119437
135520.0000000    0.1171905
135560.0000000    0.1102697
135600.0000000    0.1120028
135640.0000000    0.1182729
135680.0000000    0.1187506
135720.0000000    0.1222165
135760.0000000    0.1154569
135800.0000000    0.1215656
135840.0000000    0.1173602
135880.0000000    0.1291054
135920.0000000    0.1161369
135960.0000000    0.1124005
136000.0000000    0.1211321
136040.0000000    0.1189724
136080.0000000    0.1174299
136120.0000000    0.1138691
136160.0000000    0.1119591
136200.0000000    0.1150229
136240.0000000    0.1028393
136280.0000000    0.1090571
136320.0000000    0.1101720
136360.0000000    0.1073472
136400.0000000    0.1150255
136440.0000000    0.1190307
136480.0000000    0.1128885
136520.0000000    0.1103961
136560.0000000    0.1266550
136600.0000000    0.1171100
136640.0000000    0.1227552
136680.0000000    0.1057103
136720.0000000    0.1144488
136760.0000000    0.1169872
136800.0000000    0.1273676
136840.0000000    0.1281804
136880.0000000    0.1226306
136920.0000000    0.1247147
136960.0000000    0.1340210
137000.0000000    0.1377694
137040.0000000    0.1430450
137080.0000000    0.1326926
137120.0000000    0.1216785
137160.0000000    0.1274848
137200.0000000    0.1313831
137240.0000000    0.1301335
137280.0000000    0.1274056
137320.0000000    0.1128691
137360.0000000    0.1120357
137400.0000000    0.1060312
137440.0000000    0.1219361
137480.0000000    0.1216531
137520.0000000    0.1186173
137560.0000000    0.1303993
137600.0000000    0.1235439
137640.0000000    0.1163741
137680.0000000    0.1438864
137720.0000000    0.1325209
137760.0000000    0.1264885
137800.0000000    0.1253314
137840.0000000    0.1203342
137880.0000000    0.1306756
137920.0000000    0.1222394
137960.0000000    0.1297219
138000.0000000    0.1253090
138040.0000000    0.1280222
138080.0000000    0.1180059
138120.0000000    0.1184122
138160.0000000    0.1157335
138200.0000000    0.1092487
138240.0000000    0.1132363
138280.0000000    0.1091876
138320.0000000    0.1121809
138360.0000000    0.1126090
138400.0000000    0.1045841
138440.0000000    0.1083335
138480.0000000    0.1114685
138520.0000000    0.1143272
138560.0000000    0.1125573
138600.0000000    0.1175718
138640.0000000    0.1118361
138680.0000000    0.1096453
138720.0000000    0.1103392
138760.0000000    0.1185293
138800.0000000    0.1208456
138840.0000000    0.1129044
138880.0000000    0.1170802
138920.0000000    0.1147462
138960.0000000    0.1194971
139000.0000000    0.1210288
139040.0000000    0.1179565
139080.0000000    0.1157385
139120.0000000    0.1228239
139160.0000000    0.1262681
139200.0000000    0.1149042
139240.0000000    0.1106329
139280.0000000    0.1189589
139320.0000000    0.1285533
139360.0000000    0.1157033
139400.0000000    0.1232787
139440.0000000    0.1045698
139480.0000000    0.1158814
139520.0000000    0.1176743
139560.0000000    0.1173292
139600.0000000    0.1124201
139640.0000000    0.1132629
139680.0000000    0.1196364
139720.0000000    0.1178912
139760.0000000    0.1144484
139800.0000000    0.1178859
139840.0000000    0.1180801
139880.0000000    0.1180910
139920.0000000    0.1168509
139960.0000000    0.1151751
140000.0000000    0.1158721
140040.0000000    0.1180003
140080.0000000    0.1184409
140120.0000000    0.1107884
140160.0000000    0.1149780
140200.0000000    0.1184065
140240.0000000    0.1209324
140280.0000000    0.1103799
140320.0000000    0.1112319
140360.0000000    0.1165197
140400.0000000    0.1264493
140440.0000000    0.1211921
140480.0000000    0.1084639
140520.0000000    0.1187128
140560.0000000    0.1205406
140600.0000000    0.1179765
140640.0000000    0.1223528
140680.0000000    0.1243825
140720.0000000    0.1161430
140760.0000000    0.1243211
140800.0000000    0.1222222
140840.0000000    0.1270952
140880.0000000    0.1105968
140920.0000000    0.1134901
140960.0000000    0.1254009
141000.0000000    0.1208922
141040.0000000    0.1146927
141080.0000000    0.1221931
141120.0000000    0.1277244
141160.0000000    0.1164234
141200.0000000    0.1214230
141240.0000000    0.1173528
141280.0000000    0.1205376
141320.0000000    0.1234547
141360.0000000    0.1150068
141400.0000000    0.1181734
141440.0000000    0.1308427
141480.0000000    0.1159589
141520.0000000    0.1266790
141560.0000000    0.1087605
141600.0000000    0.1230768
141640.0000000    0.1134257
141680.0000000    0.1152675
141720.0000000    0.1145308
141760.0000000    0.1100278
141800.0000000    0.1069013
141840.0000000    0.1134165
141880.0000000    0.1084441
141920.0000000    0.1169844
141960.0000000    0.1197148
142000.0000000    0.1110528
142040.0000000    0.1088253
142080.0000000    0.1171185
142120.0000000    0.1191939
142160.0000000    0.1244276
142200.0000000    0.1088369
142240.0000000    0.1124681
142280.0000000    0.1135940
142320.0000000    0.1213401
142360.0000000    0.1081012
142400.0000000    0.1167306
142440.0000000    0.1194437
142480.0000000    0.1237176
142520.0000000    0.1128556
142560.0000000    0.1155654
142600.0000000    0.1173587
142640.0000000    0.1084047
142680.0000000    0.1038227
142720.0000000    0.1051580
142760.0000000    0.1103734
142800.0000000    0.1115927
142840.0000000    0.1146144
142880.0000000    0.1163733
142920.0000000    0.1092818
142960.0000000    0.1076819
143000.0000000    0.1259122
143040.0000000    0.1117848
143080.0000000    0.1173370
143120.0000000    0.1205738
143160.0000000    0.1165796
143200.0000000    0.1071384
143240.0000000    0.1144220
143280.0000000    0.1128553
143320.0000000    0.1166581
143360.0000000    0.1051251
143400.0000000    0.1135764
143440.0000000    0.1094387
143480.0000000    0.1212833
143520.0000000    0.1168351
143560.0000000    0.1163377
143600.0000000    0.1230947
143640.0000000    0.1104603
143680.0000000    0.1128369
143720.0000000    0.1075757
143760.0000000    0.1090552
143800.0000000    0.1135139
143840.0000000    0.1089847
143880.0000000    0.1171039
143920.0000000    0.1334724
143960.0000000    0.1158137
144000.0000000    0.1085110
144040.0000000    0.1114597
144080.0000000    0.1139836
144120.0000000    0.1113277
144160.0000000    0.1255960
144200.0000000    0.1156086
144240.0000000    0.1248503
144280.0000000    0.1242761
144320.0000000    0.1202028
144360.0000000    0.1259950
144400.0000000    0.1197953
144440.0000000    0.1301488
144480.0000000    0.1148998
144520.0000000    0.1214741
144560.0000000    0.1361561
144600.0000000    0.1260398
144640.0000000    0.1156767
144680.0000000    0.1186125
144720.0000000    0.1171985
144760.0000000    0.1074915
144800.0000000    0.1216385
144840.0000000    0.1201973
144880.0000000    0.1143108
144920.0000000    0.1247108
144960.0000000    0.1248007
145000.0000000    0.1204589
145040.0000000    0.1226342
145080.0000000    0.1245390
145120.0000000    0.1157139
145160.0000000    0.1201541
145200.0000000    0.1178799
145240.0000000    0.1164275
145280.0000000    0.1049465
145320.0000000    0.1168722
145360.0000000    0.1169713
145400.0000000    0.1218674
145440.0000000    0.1145182
145480.0000000    0.1120366
145520.0000000    0.1274641
145560.0000000    0.1192275
145600.0000000    0.1182589
145640.0000000    0.1158152
145680.0000000    0.1219008
145720.0000000    0.1255008
145760.0000000    0.1218417
145800.0000000    0.1147722
145840.0000000    0.1209469
145880.0000000    0.1233212
145920.0000000    0.1180652
145960.0000000    0.1145519
146000.0000000    0.1240514
146040.0000000    0.1250882
146080.0000000    0.1326688
146120.0000000    0.1218941
146160.0000000    0.1244874
146200.0000000    0.1155794
146240.0000000    0.1173544
146280.0000000    0.1284029
146320.0000000    0.1288551
146360.0000000    0.1211793
146400.0000000    0.1378384
146440.0000000    0.1231582
146480.0000000    0.1272995
146520.0000000    0.1222495
146560.0000000    0.1217457
146600.0000000    0.1280999
146640.0000000    0.1254787
146680.0000000    0.1303256
146720.0000000    0.1163643
146760.0000000    0.1223475
146800.0000000    0.1296217
146840.0000000    0.1365946
146880.0000000    0.1194657
146920.0000000    0.1298008
146960.0000000    0.1349198
147000.0000000    0.1303465
147040.0000000    0.1352919
147080.0000000    0.1317499
147120.0000000    0.1377890
147160.0000000    0.1197460
147200.0000000    0.1300655
147240.0000000    0.1310828
147280.0000000    0.1293069
147320.0000000    0.1258899
147360.0000000    0.1321076
147400.0000000    0.1275384
147440.0000000    0.1247937
147480.0000000    0.1362190
147520.0000000    0.1274576
147560.0000000    0.1402889
147600.0000000    0.1281358
147640.0000000    0.1361545
147680.0000000    0.1309797
147720.0000000    0.1265151
147760.0000000    0.1293785
147800.0000000    0.1276238
147840.0000000    0.1274072
147880.0000000    0.1227461
147920.0000000    0.1362343
147960.0000000    0.1328083
148000.0000000    0.1295193
148040.0000000    0.1261035
148080.0000000    0.1333984
148120.0000000    0.1337965
148160.0000000    0.1193145
148200.0000000    0.1172494
148240.0000000    0.1253022
148280.0000000    0.1178299
148320.0000000    0.1173827
148360.0000000    0.1208365
148400.0000000    0.1186823
148440.0000000    0.1289313
148480.0000000    0.1280870
148520.0000000    0.1230878
148560.0000000    0.1200172
148600.0000000    0.1286713
148640.0000000    0.1266308
148680.0000000    0.1212782
148720.0000000    0.1249177
148760.0000000    0.1253639
148800.0000000    0.1282110
148840.0000000    0.1240821
148880.0000000    0.1326955
148920.0000000    0.1264140
148960.0000000    0.1205385
149000.0000000    0.1171521
149040.0000000    0.1352922
149080.0000000    0.1247994
149120.0000000    0.1212240
149160.0000000    0.1213281
149200.0000000    0.1287962
149240.0000000    0.1205904
149280.0000000    0.1159416
149320.0000000    0.1164565
149360.0000000    0.1107441
149400.0000000    0.1220384
149440.0000000    0.1254860
149480.0000000    0.1186071
149520.0000000    0.1193281
149560.0000000    0.1184417
149600.0000000    0.1210594
149640.0000000    0.1320908
149680.0000000    0.1224766
149720.0000000    0.1249427
149760.0000000    0.1289016
149800.0000000    0.1279823
149840.0000000    0.1226702
149880.0000000    0.1218577
149920.0000000    0.1188240
149960.0000000    0.1347322
150000.0000000    0.1209997
150040.0000000    0.1183754
150080.0000000    0.1202888
150120.0000000    0.1145337
150160.0000000    0.1159203
150200.0000000    0.1173474
150240.0000000    0.1221594
150280.0000000    0.1169077
150320.0000000    0.1237125
150360.0000000    0.1200069
150400.0000000    0.1243076
150440.0000000    0.1222519
150480.0000000    0.1186202
150520.0000000    0.1247213
150560.0000000    0.1171286
150600.0000000    0.1281289
150640.0000000    0.1318351
150680.0000000    0.1293121
150720.0000000    0.1222217
150760.0000000    0.1261933
150800.0000000    0.1315289
150840.0000000    0.1266686
150880.0000000    0.1276944
150920.0000000    0.1289480
150960.0000000    0.1238542
151000.0000000    0.1247196
151040.0000000    0.1263508
151080.0000000    0.1397634
151120.0000000    0.1329046
151160.0000000    0.1263635
151200.0000000    0.1289881
151240.0000000    0.1271544
151280.0000000    0.1328179
151320.0000000    0.1277422
151360.0000000    0.1295993
151400.0000000    0.1248554
151440.0000000    0.1252377
151480.0000000    0.1262214
151520.0000000    0.1371616
151560.0000000    0.1204008
151600.0000000    0.1285005
151640.0000000    0.1228642
151680.0000000    0.1262996
151720.0000000    0.1301532
151760.0000000    0.1189948
151800.0000000    0.1279614
151840.0000000    0.1116012
151880.0000000    0.1212057
151920.0000000    0.1200019
151960.0000000    0.1232255
152000.0000000    0.1279144
152040.0000000    0.1181494
152080.0000000    0.1180090
152120.0000000    0.1218907
152160.0000000    0.1204338
152200.0000000    0.1299973
152240.0000000    0.1235727
152280.0000000    0.1226684
152320.0000000    0.1235344
152360.0000000    0.1176364
152400.0000000    0.1236307
152440.0000000    0.1167481
152480.0000000    0.1187177
152520.0000000    0.1285906
152560.0000000    0.1249856
152600.0000000    0.1270754
152640.0000000    0.1348227
152680.0000000    0.1223956
152720.0000000    0.1262060
152760.0000000    0.1201309
152800.0000000    0.1198174
152840.0000000    0.1315234
152880.0000000    0.1294839
152920.0000000    0.1280934
152960.0000000    0.1188290
153000.0000000    0.1265113
153040.0000000    0.1205268
153080.0000000    0.1191551
153120.0000000    0.1170458
153160.0000000    0.1256441
153200.0000000    0.1246105
153240.0000000    0.1232967
153280.0000000    0.1151543
153320.0000000    0.1329844
153360.0000000    0.1305709
153400.0000000    0.1321700
153440.0000000    0.1315656
153480.0000000    0.1245736
153520.0000000    0.1328601
153560.0000000    0.1322631
153600.0000000    0.1383604
153640.0000000    0.1359943
153680.0000000    0.1305986
153720.0000000    0.1335669
153760.0000000    0.1367110
153800.0000000    0.1196381
153840.0000000    0.1283924
153880.0000000    0.1154516
153920.0000000    0.1223609
153960.0000000    0.1242887
154000.0000000    0.1229863
154040.0000000    0.1221484
154080.0000000    0.1222398
154120.0000000    0.1195907
154160.0000000    0.1294562
154200.0000000    0.1290917
154240.0000000    0.1241173
154280.0000000    0.1250914
154320.0000000    0.1301369
154360.0000000    0.1243718
154400.0000000    0.1231163
154440.0000000    0.1206289
154480.0000000    0.1186979
154520.0000000    0.1156218
154560.0000000    0.1222175
154600.0000000    0.1281194
154640.0000000    0.1255806
154680.0000000    0.1315312
154720.0000000    0.1286493
154760.0000000    0.1207100
154800.0000000    0.1234881
154840.0000000    0.1241724
154880.0000000    0.1267591
154920.0000000    0.1337257
154960.0000000    0.1327583
155000.0000000    0.1289827
155040.0000000    0.1241743
155080.0000000    0.1277859
155120.0000000    0.1246575
155160.0000000    0.1341350
155200.0000000    0.1195496
155240.0000000    0.1319072
155280.0000000    0.1247681
155320.0000000    0.1266957
155360.0000000    0.1226765
155400.0000000    0.1119311
155440.0000000    0.1143552
155480.0000000    0.1158853
155520.0000000    0.1150504
155560.0000000    0.1171871
155600.0000000    0.1114552
155640.0000000    0.1115884
155680.0000000    0.1185958
155720.0000000    0.1176344
155760.0000000    0.1204873
155800.0000000    0.1199950
155840.0000000    0.1183263
155880.0000000    0.1163971
155920.0000000    0.1154450
155960.0000000    0.1248617
156000.0000000    0.1165611
156040.0000000    0.1221874
156080.0000000    0.1244475
156120.0000000    0.1172244
156160.0000000    0.1199320
156200.0000000    0.1075093
156240.0000000    0.1207899
156280.0000000    0.1145837
156320.0000000    0.1062054
156360.0000000    0.1130505
156400.0000000    0.1200003
156440.0000000    0.1130218
156480.0000000    0.1119667
156520.0000000    0.1191812
156560.0000000    0.1216160
156600.0000000    0.1212522
156640.0000000    0.1159744
156680.0000000    0.1178594
156720.0000000    0.1281511
156760.0000000    0.1293767
156800.0000000    0.1182723
156840.0000000    0.1202156
156880.0000000    0.1207967
156920.0000000    0.1246517
156960.0000000    0.1166233
157000.0000000    0.1175564
157040.0000000    0.1164737
157080.0000000    0.1154448
157120.0000000    0.1173473
157160.0000000    0.1181929
157200.0000000    0.1118770
157240.0000000    0.1224323
157280.0000000    0.1097957
157320.0000000    0.1349063
157360.0000000    0.1269236
157400.0000000    0.1125163
157440.0000000    0.1177952
157480.0000000    0.1297628
157520.0000000    0.1211873
157560.0000000    0.1286677
157600.0000000    0.1232872
157640.0000000    0.1225238
157680.0000000    0.1206769
157720.0000000    0.1244186
157760.0000000    0.1242749
157800.0000000    0.1304894
157840.0000000    0.1110624
157880.0000000    0.1301457
157920.0000000    0.1231564
157960.0000000    0.1175880
158000.0000000    0.1224748
158040.0000000    0.1193539
158080.0000000    0.1133582
158120.0000000    0.1193506
158160.0000000    0.1260460
158200.0000000    0.1375609
158240.0000000    0.1211984
158280.0000000    0.1161671
158320.0000000    0.1153719
158360.0000000    0.1175422
158400.0000000    0.1189344
158440.0000000    0.1199787
158480.0000000    0.1192272
158520.0000000    0.1204146
158560.0000000    0.1181503
158600.0000000    0.1133419
158640.0000000    0.1219986
158680.0000000    0.1147792
158720.0000000    0.1170971
158760.0000000    0.1325801
158800.0000000    0.1248526
158840.0000000    0.1258066
158880.0000000    0.1233371
158920.0000000    0.1212036
158960.0000000    0.1318236
159000.0000000    0.1308729
159040.0000000    0.1410160
159080.0000000    0.1339334
159120.0000000    0.1364412
159160.0000000    0.1282592
159200.0000000    0.1268527
159240.0000000    0.1392929
159280.0000000    0.1301705
159320.0000000    0.1442194
159360.0000000    0.1292531
159400.0000000    0.1300106
159440.0000000    0.1260398
159480.0000000    0.1255538
159520.0000000    0.1226424
159560.0000000    0.1317452
159600.0000000    0.1278430
159640.0000000    0.1288850
159680.0000000    0.1345322
159720.0000000    0.1197879
159760.0000000    0.1218234
159800.0000000    0.1218309
159840.0000000    0.1257661
159880.0000000    0.1227653
159920.0000000    0.1169276
159960.0000000    0.1142708
160000.0000000    0.1166478
160040.0000000    0.1134934
160080.0000000    0.1173518
160120.0000000    0.1276221
160160.0000000    0.1213656
160200.0000000    0.1226296
160240.0000000    0.1238788
160280.0000000    0.1352855
160320.0000000    0.1190028
160360.0000000    0.1285531
160400.0000000    0.1212309
160440.0000000    0.1239396
160480.0000000    0.1373146
160520.0000000    0.1291420
160560.0000000    0.1255465
160600.0000000    0.1325383
160640.0000000    0.1344101
160680.0000000    0.1272033
160720.0000000    0.1283443
160760.0000000    0.1181823
160800.0000000    0.1223977
160840.0000000    0.1184177
160880.0000000    0.1241454
160920.0000000    0.1130204
160960.0000000    0.1159285
161000.0000000    0.1183675
161040.0000000    0.1171487
161080.0000000    0.1279643
161120.0000000    0.1276098
161160.0000000    0.1295913
161200.0000000    0.1182941
161240.0000000    0.1304576
161280.0000000    0.1227210
161320.0000000    0.1277136
161360.0000000    0.1202518
161400.0000000    0.1242727
161440.0000000    0.1251723
161480.0000000    0.1217665
161520.0000000    0.1281844
161560.0000000    0.1280173
161600.0000000    0.1189510
161640.0000000    0.1158052
161680.0000000    0.1155138
161720.0000000    0.1154418
161760.0000000    0.1267398
161800.0000000    0.1131629
161840.0000000    0.1160763
161880.0000000    0.1158003
161920.0000000    0.1141607
161960.0000000    0.1095764
162000.0000000    0.1132738
162040.0000000    0.1184353
162080.0000000    0.1185485
162120.0000000    0.1113941
162160.0000000    0.1198968
162200.0000000    0.1258143
162240.0000000    0.1165963
162280.0000000    0.1223295
162320.0000000    0.1147574
162360.0000000    0.1223341
162400.0000000    0.1131204
162440.0000000    0.1134433
162480.0000000    0.1145186
162520.0000000    0.1094084
162560.0000000    0.1144168
162600.0000000    0.1063731
162640.0000000    0.1127996
162680.0000000    0.1122054
162720.0000000    0.1159028
162760.0000000    0.1172516
162800.0000000    0.1183971
162840.0000000    0.1158665
162880.0000000    0.1124271
162920.0000000    0.1160950
162960.0000000    0.1147124
163000.0000000    0.1135346
163040.0000000    0.1129302
163080.0000000    0.1246571
163120.0000000    0.1253177
163160.0000000    0.1212105
163200.0000000    0.1206056
163240.0000000    0.1205333
163280.0000000    0.1225963
163320.0000000    0.1137914
163360.0000000    0.1158884
163400.0000000    0.1222260
163440.0000000    0.1192726
163480.0000000    0.1188691
163520.0000000    0.1153174
163560.0000000    0.1230253
163600.0000000    0.1164678
163640.0000000    0.1135136
163680.0000000    0.1162854
163720.0000000    0.1153686
163760.0000000    0.1195928
163800.0000000    0.1170162
163840.0000000    0.1171848
163880.0000000    0.1105003
163920.0000000    0.1185016
163960.0000000    0.1167742
164000.0000000    0.1167035
164040.0000000    0.1180834
164080.0000000    0.1304528
164120.0000000    0.1238404
164160.0000000    0.1237383
164200.0000000    0.1217099
164240.0000000    0.1225542
164280.0000000    0.1178607
164320.0000000    0.1216245
164360.0000000    0.1276513
164400.0000000    0.1177481
164440.0000000    0.1198794
164480.0000000    0.1193122
164520.0000000    0.1130181
164560.0000000    0.1165206
164600.0000000    0.1156492
164640.0000000    0.1097597
164680.0000000    0.1089770
164720.0000000    0.1133461
164760.0000000    0.1283602
164800.0000000    0.1224067
164840.0000000    0.1172852
164880.0000000    0.1328875
164920.0000000    0.1124381
164960.0000000    0.1210844
165000.0000000    0.1211707
165040.0000000    0.1114887
165080.0000000    0.1202004
165120.0000000    0.1160854
165160.0000000    0.1090316
165200.0000000    0.1140034
165240.0000000    0.1081967
165280.0000000    0.1166897
165320.0000000    0.1121688
165360.0000000    0.1153218
165400.0000000    0.1126874
165440.0000000    0.1114767
165480.0000000    0.1203211
165520.0000000    0.1192828
165560.0000000    0.1198998
165600.0000000    0.1104615
165640.0000000    0.1267033
165680.0000000    0.1162472
165720.0000000    0.1182161
165760.0000000    0.1154576
165800.0000000    0.1192746
165840.0000000    0.1145860
165880.0000000    0.1166757
165920.0000000    0.1187621
165960.0000000    0.1182313
166000.0000000    0.1227919
166040.0000000    0.1237793
166080.0000000    0.1175345
166120.0000000    0.1179124
166160.0000000    0.1176630
166200.0000000    0.1211089
166240.0000000    0.1100457
166280.0000000    0.1115454
166320.0000000    0.1149924
166360.0000000    0.1157368
166400.0000000    0.1163925
166440.0000000    0.1186444
166480.0000000    0.1191919
166520.0000000    0.1174461
166560.0000000    0.1127848
166600.0000000    0.1197017
166640.0000000    0.1181581
166680.0000000    0.1069872
166720.0000000    0.1209561
166760.0000000    0.1222663
166800.0000000    0.1193682
166840.0000000    0.1153358
166880.0000000    0.1198779
166920.0000000    0.1196038
166960.0000000    0.1275898
167000.0000000    0.1219659
167040.0000000    0.1235372
167080.0000000    0.1260400
167120.0000000    0.1176693
167160.0000000    0.1169272
167200.0000000    0.1153172
167240.0000000    0.1172706
167280.0000000    0.1174041
167320.0000000    0.1152714
167360.0000000    0.1197005
167400.0000000    0.1214104
167440.0000000    0.1205412
167480.0000000    0.1184207
167520.0000000    0.1169067
167560.0000000    0.1182273
167600.0000000    0.1162657
167640.0000000    0.1140738
167680.0000000    0.1179756
167720.0000000    0.1167696
167760.0000000    0.1166157
167800.0000000    0.1217796
167840.0000000    0.1394635
167880.0000000    0.1154094
167920.0000000    0.1277645
167960.0000000    0.1208189
168000.0000000    0.1314529
168040.0000000    0.1297796
168080.0000000    0.1165137
168120.0000000    0.1191437
168160.0000000    0.1209412
168200.0000000    0.1202848
168240.0000000    0.1157729
168280.0000000    0.1220105
168320.0000000    0.1229900
168360.0000000    0.1253406
168400.0000000    0.1159063
168440.0000000    0.1142051
168480.0000000    0.1192474
168520.0000000    0.1185982
168560.0000000    0.1202368
168600.0000000    0.1228298
168640.0000000    0.1269266
168680.0000000    0.1283496
168720.0000000    0.1252557
168760.0000000    0.1205834
168800.0000000    0.1269451
168840.0000000    0.1201480
168880.0000000    0.1225313
168920.0000000    0.1267795
168960.0000000    0.1194924
169000.0000000    0.1247939
169040.0000000    0.1158842
169080.0000000    0.1136981
169120.0000000    0.1263923
169160.0000000    0.1210969
169200.0000000    0.1190909
169240.0000000    0.1261793
169280.0000000    0.1203639
169320.0000000    0.1330943
169360.0000000    0.1222779
169400.0000000    0.1300823
169440.0000000    0.1261482
169480.0000000    0.1295893
169520.0000000    0.1249835
169560.0000000    0.1307975
169600.0000000    0.1301599
169640.0000000    0.1249373
169680.0000000    0.1311371
169720.0000000    0.1326688
169760.0000000    0.1336670
169800.0000000    0.1401203
169840.0000000    0.1339521
169880.0000000    0.1296141
169920.0000000    0.1364188
169960.0000000    0.1382008
170000.0000000    0.1369559
170040.0000000    0.1224439
170080.0000000    0.1308451
170120.0000000    0.1168197
170160.0000000    0.1297549
170200.0000000    0.1378194
170240.0000000    0.1318997
170280.0000000    0.1333861
170320.0000000    0.1344905
170360.0000000    0.1409120
170400.0000000    0.1282334
170440.0000000    0.1285337
170480.0000000    0.1204387
170520.0000000    0.1215858
170560.0000000    0.1219908
170600.0000000    0.1142723
170640.0000000    0.1266118
170680.0000000    0.1360755
170720.0000000    0.1215312
170760.0000000    0.1281071
170800.0000000    0.1205428
170840.0000000    0.1205854
170880.0000000    0.1287313
170920.0000000    0.1251101
170960.0000000    0.1277139
171000.0000000    0.1313109
171040.0000000    0.1209964
171080.0000000    0.1228879
171120.0000000    0.1270163
171160.0000000    0.1176000
171200.0000000    0.1299174
171240.0000000    0.1227936
171280.0000000    0.1227658
171320.0000000    0.1285111
171360.0000000    0.1199478
171400.0000000    0.1184195
171440.0000000    0.1165569
171480.0000000    0.1231309
171520.0000000    0.1253127
171560.0000000    0.1242660
171600.0000000    0.1164718
171640.0000000    0.1104389
171680.0000000    0.1190113
171720.0000000    0.1185221
171760.0000000    0.1114896
171800.0000000    0.1130271
171840.0000000    0.1253027
171880.0000000    0.1245484
171920.0000000    0.1283258
171960.0000000    0.1132765
172000.0000000    0.1155348
172040.0000000    0.1217651
172080.0000000    0.1227909
172120.0000000    0.1137811
172160.0000000    0.1163398
172200.0000000    0.1255337
172240.0000000    0.1277208
172280.0000000    0.1243581
172320.0000000    0.1240809
172360.0000000    0.1275907
172400.0000000    0.1232582
172440.0000000    0.1204940
172480.0000000    0.1222903
172520.0000000    0.1171261
172560.0000000    0.1227242
172600.0000000    0.1197543
172640.0000000    0.1303230
172680.0000000    0.1406403
172720.0000000    0.1305659
172760.0000000    0.1319810
172800.0000000    0.1306838
172840.0000000    0.1331954
172880.0000000    0.1274034
172920.0000000    0.1222024
172960.0000000    0.1272530
173000.0000000    0.1290023
173040.0000000    0.1266120
173080.0000000    0.1252326
173120.0000000    0.1283249
173160.0000000    0.1289984
173200.0000000    0.1225210
173240.0000000    0.1180295
173280.0000000    0.1197338
173320.0000000    0.1277455
173360.0000000    0.1230633
173400.0000000    0.1132365
173440.0000000    0.1315855
173480.0000000    0.1332103
173520.0000000    0.1238172
173560.0000000    0.1185440
173600.0000000    0.1198412
173640.0000000    0.1137696
173680.0000000    0.1197478
173720.0000000    0.1172658
173760.0000000    0.1183591
173800.0000000    0.1195792
173840.0000000    0.1292408
173880.0000000    0.1350486
173920.0000000    0.1232674
173960.0000000    0.1232566
174000.0000000    0.1272295
174040.0000000    0.1370560
174080.0000000    0.1412635
174120.0000000    0.1317058
174160.0000000    0.1169008
174200.0000000    0.1253658
174240.0000000    0.1179137
174280.0000000    0.1073002
174320.0000000    0.1194647
174360.0000000    0.1190747
174400.0000000    0.1155049
174440.0000000    0.1192781
174480.0000000    0.1119527
174520.0000000    0.1252141
174560.0000000    0.1244534
174600.0000000    0.1252674
174640.0000000    0.1297608
174680.0000000    0.1343945
174720.0000000    0.1280279
174760.0000000    0.1322475
174800.0000000    0.1260110
174840.0000000    0.1197864
174880.0000000    0.1140355
174920.0000000    0.1139061
174960.0000000    0.1170480
175000.0000000    0.1207809
175040.0000000    0.1268734
175080.0000000    0.1260310
175120.0000000    0.1161697
175160.0000000    0.1173061
175200.0000000    0.1179775
175240.0000000    0.1167331
175280.0000000    0.1192797
175320.0000000    0.1224053
175360.0000000    0.1188727
175400.0000000    0.1270163
175440.0000000    0.1142434
175480.0000000    0.1161873
175520.0000000    0.1241933
175560.0000000    0.1146454
175600.0000000    0.1180416
175640.0000000    0.1195689
175680.0000000    0.1276172
175720.0000000    0.1171639
175760.0000000    0.1120711
175800.0000000    0.1232191
175840.0000000    0.1206457
175880.0000000    0.1113296
175920.0000000    0.1161818
175960.0000000    0.1126772
176000.0000000    0.1168174
176040.0000000    0.1127134
176080.0000000    0.1214740
176120.0000000    0.1265174
176160.0000000    0.1162545
176200.0000000    0.1164609
176240.0000000    0.1194923
176280.0000000    0.1361149
176320.0000000    0.1292962
176360.0000000    0.1223572
176400.0000000    0.1295130
176440.0000000    0.1348201
176480.0000000    0.1468243
176520.0000000    0.1279819
176560.0000000    0.1305178
176600.0000000    0.1352412
176640.0000000    0.1292839
176680.0000000    0.1317943
176720.0000000    0.1373028
176760.0000000    0.1304192
176800.0000000    0.1279100
176840.0000000    0.1302507
176880.0000000    0.1228660
176920.0000000    0.1259145
176960.0000000    0.1264152
177000.0000000    0.1311499
177040.0000000    0.1316205
177080.0000000    0.1352786
177120.0000000    0.1329492
177160.0000000    0.1251569
177200.0000000    0.1264120
177240.0000000    0.1219512
177280.0000000    0.1223173
177320.0000000    0.1226775
177360.0000000    0.1281191
177400.0000000    0.1314267
177440.0000000    0.1293128
177480.0000000    0.1375521
177520.0000000    0.1211128
177560.0000000    0.1323579
177600.0000000    0.1300420
177640.0000000    0.1249732
177680.0000000    0.1193266
177720.0000000    0.1236049
177760.0000000    0.1230201
177800.0000000    0.1232369
177840.0000000    0.1261501
177880.0000000    0.1200970
177920.0000000    0.1267083
177960.0000000    0.1312300
178000.0000000    0.1255522
178040.0000000    0.1199364
178080.0000000    0.1247328
178120.0000000    0.1104216
178160.0000000    0.1076321
178200.0000000    0.1213807
178240.0000000    0.1241622
178280.0000000    0.1243218
178320.0000000    0.1287023
178360.0000000    0.1134211
178400.0000000    0.1128001
178440.0000000    0.1198660
178480.0000000    0.1226352
178520.0000000    0.1174564
178560.0000000    0.1253020
178600.0000000    0.1214196
178640.0000000    0.1213581
178680.0000000    0.1172985
178720.0000000    0.1249223
178760.0000000    0.1179894
178800.0000000    0.1145537
178840.0000000    0.1326937
178880.0000000    0.1215152
178920.0000000    0.1236948
178960.0000000    0.1156909
179000.0000000    0.1164462
179040.0000000    0.1140627
179080.0000000    0.1255601
179120.0000000    0.1186917
179160.0000000    0.1181812
179200.0000000    0.1171139
179240.0000000    0.1240819
179280.0000000    0.1430680
179320.0000000    0.1282733
179360.0000000    0.1268547
179400.0000000    0.1207628
179440.0000000    0.1212528
179480.0000000    0.1153768
179520.0000000    0.1242530
179560.0000000    0.1168227
179600.0000000    0.1165857
179640.0000000    0.1196862
179680.0000000    0.1182139
179720.0000000    0.1139164
179760.0000000    0.1092354
179800.0000000    0.1235479
179840.0000000    0.1171786
179880.0000000    0.1185651
179920.0000000    0.1183359
179960.0000000    0.1211086
180000.0000000    0.1217446
180040.0000000    0.1286492
180080.0000000    0.1243621
180120.0000000    0.1168016
180160.0000000    0.1270494
180200.0000000    0.1283355
180240.0000000    0.1299912
180280.0000000    0.1194811
180320.0000000    0.1287878
180360.0000000    0.1213803
180400.0000000    0.1177888
180440.0000000    0.1347382
180480.0000000    0.1346044
180520.0000000    0.1248062
180560.0000000    0.1195803
180600.0000000    0.1265929
180640.0000000    0.1217942
180680.0000000    0.1242872
180720.0000000    0.1240858
180760.0000000    0.1211170
180800.0000000    0.1121123
180840.0000000    0.1195109
180880.0000000    0.1289090
180920.0000000    0.1262181
180960.0000000    0.1281571
181000.0000000    0.1261069
181040.0000000    0.1339759
181080.0000000    0.1284664
181120.0000000    0.1362959
181160.0000000    0.1262126
181200.0000000    0.1327943
181240.0000000    0.1260142
181280.0000000    0.1408500
181320.0000000    0.1399507
181360.0000000    0.1292816
181400.0000000    0.1329343
181440.0000000    0.1374014
181480.0000000    0.1370162
181520.0000000    0.1250665
181560.0000000    0.1196536
181600.0000000    0.1246218
181640.0000000    0.1304335
181680.0000000    0.1343567
181720.0000000    0.1179769
181760.0000000    0.1178521
181800.0000000    0.1239206
181840.0000000    0.1154691
181880.0000000    0.1187362
181920.0000000    0.1171128
181960.0000000    0.1182996
182000.0000000    0.1284769
182040.0000000    0.1101208
182080.0000000    0.1116211
182120.0000000    0.1158385
182160.0000000    0.1236334
182200.0000000    0.1079520
182240.0000000    0.1237425
182280.0000000    0.1146557
182320.0000000    0.1148558
182360.0000000    0.1184497
182400.0000000    0.1193875
182440.0000000    0.1228655
182480.0000000    0.1179029
182520.0000000    0.1150803
182560.0000000    0.1131887
182600.0000000    0.1190554
182640.0000000    0.1199380
182680.0000000    0.1177534
182720.0000000    0.1241627
182760.0000000    0.1244339
182800.0000000    0.1215892
182840.0000000    0.1175345
182880.0000000    0.1206117
182920.0000000    0.1216619
182960.0000000    0.1160228
183000.0000000    0.1306518
183040.0000000    0.1120890
183080.0000000    0.1194898
183120.0000000    0.1207858
183160.0000000    0.1177371
183200.0000000    0.1163957
183240.0000000    0.1221504
183280.0000000    0.1337859
183320.0000000    0.1181851
183360.0000000    0.1231713
183400.0000000    0.1257087
183440.0000000    0.1222276
183480.0000000    0.1213493
183520.0000000    0.1085457
183560.0000000    0.1172687
183600.0000000    0.1109595
183640.0000000    0.1162984
183680.0000000    0.1184072
183720.0000000    0.1144182
183760.0000000    0.1161534
183800.0000000    0.1083384
183840.0000000    0.1096639
183880.0000000    0.1164052
183920.0000000    0.1149053
183960.0000000    0.1149946
184000.0000000    0.1108952
184040.0000000    0.1208330
184080.0000000    0.1153625
184120.0000000    0.1119469
184160.0000000    0.1145890
184200.0000000    0.1177471
184240.0000000    0.1132371
184280.0000000    0.1156056
184320.0000000    0.1239228
184360.0000000    0.1209180
184400.0000000    0.1175978
184440.0000000    0.1296353
184480.0000000    0.1214525
184520.0000000    0.1178478
184560.0000000    0.1100617
184600.0000000    0.1090851
184640.0000000    0.1108151
184680.0000000    0.1105859
184720.0000000    0.1105318
184760.0000000    0.1055986
184800.0000000    0.1265735
184840.0000000    0.1069334
184880.0000000    0.1124096
184920.0000000    0.1208288
184960.0000000    0.1137350
185000.0000000    0.1209622
185040.0000000    0.1269380
185080.0000000    0.1159131
185120.0000000    0.1265307
185160.0000000    0.1290728
185200.0000000    0.1096651
185240.0000000    0.1181339
185280.0000000    0.1135833
185320.0000000    0.1186841
185360.0000000    0.1200185
185400.0000000    0.1245614
185440.0000000    0.1158917
185480.0000000    0.1154520
185520.0000000    0.1113833
185560.0000000    0.1206585
185600.0000000    0.1196187
185640.0000000    0.1162006
185680.0000000    0.1302239
185720.0000000    0.1218391
185760.0000000    0.1277995
185800.0000000    0.1284632
185840.0000000    0.1205574
185880.0000000    0.1133894
185920.0000000    0.1104133
185960.0000000    0.1151232
186000.0000000    0.1123350
186040.0000000    0.1156448
186080.0000000    0.1091179
186120.0000000    0.1159070
186160.0000000    0.1151097
186200.0000000    0.1211483
186240.0000000    0.1208981
186280.0000000    0.1153396
186320.0000000    0.1112769
186360.0000000    0.1114304
186400.0000000    0.1199422
186440.0000000    0.1187071
186480.0000000    0.1171419
186520.0000000    0.1156154
186560.0000000    0.1264557
186600.0000000    0.1160575
186640.0000000    0.1207198
186680.0000000    0.1242030
186720.0000000    0.1208579
186760.0000000    0.1215239
186800.0000000    0.1190812
186840.0000000    0.1099206
186880.0000000    0.1183205
186920.0000000    0.1197353
186960.0000000    0.1081139
187000.0000000    0.1147226
187040.0000000    0.1181148
187080.0000000    0.1176960
187120.0000000    0.1221384
187160.0000000    0.1126069
187200.0000000    0.1202179
187240.0000000    0.1216046
187280.0000000    0.1123168
187320.0000000    0.1197577
187360.0000000    0.1138822
187400.0000000    0.1164617
187440.0000000    0.1132457
187480.0000000    0.1137130
187520.0000000    0.1108490
187560.0000000    0.1146868
187600.0000000    0.1168359
187640.0000000    0.1234157
187680.0000000    0.1198070
187720.0000000    0.1105259
187760.0000000    0.1133251
187800.0000000    0.1099628
187840.0000000    0.1103613
187880.0000000    0.1095622
187920.0000000    0.1120931
187960.0000000    0.1057551
188000.0000000    0.1144258
188040.0000000    0.1089524
188080.0000000    0.1141974
188120.0000000    0.1207540
188160.0000000    0.1198475
188200.0000000    0.1200775
188240.0000000    0.1189144
188280.0000000    0.1108765
188320.0000000    0.1104581
188360.0000000    0.1057047
188400.0000000    0.1009867
188440.0000000    0.1066272
188480.0000000    0.1106945
188520.0000000    0.0998885
188560.0000000    0.1091762
188600.0000000    0.1096349
188640.0000000    0.1057682
188680.0000000    0.1116658
188720.0000000    0.1097713
188760.0000000    0.1104104
188800.0000000    0.1089355
188840.0000000    0.1069439
188880.0000000    0.1066074
188920.0000000    0.1154663
188960.0000000    0.1043394
189000.0000000    0.1026130
189040.0000000    0.1065241
189080.0000000    0.1109406
189120.0000000    0.1161731
189160.0000000    0.1076826
189200.0000000    0.1036443
189240.0000000    0.1129506
189280.0000000    0.1114174
189320.0000000    0.1172284
189360.0000000    0.1191762
189400.0000000    0.1227964
189440.0000000    0.1181825
189480.0000000    0.1135773
189520.0000000    0.1057752
189560.0000000    0.1140816
189600.0000000    0.1155323
189640.0000000    0.1150056
189680.0000000    0.1137793
189720.0000000    0.1126061
189760.0000000    0.1174578
189800.0000000    0.1183499
189840.0000000    0.1189100
189880.0000000    0.1149409
189920.0000000    0.1134453
189960.0000000    0.1218208
190000.0000000    0.1160479
190040.0000000    0.1120480
190080.0000000    0.1183525
190120.0000000    0.1129680
190160.0000000    0.1193802
190200.0000000    0.1165921
190240.0000000    0.1214618
190280.0000000    0.1207004
190320.0000000    0.1102215
190360.0000000    0.1229954
190400.0000000    0.1166023
190440.0000000    0.1043672
190480.0000000    0.1163761
190520.0000000    0.1132161
190560.0000000    0.1137228
190600.0000000    0.1015285
190640.0000000    0.1062184
190680.0000000    0.1082649
190720.0000000    0.1080551
190760.0000000    0.1084793
190800.0000000    0.1029652
190840.0000000    0.1058648
190880.0000000    0.1114591
190920.0000000    0.0999897
190960.0000000    0.1068742
191000.0000000    0.0986086
191040.0000000    0.1009816
191080.0000000    0.1086704
191120.0000000    0.1037913
191160.0000000    0.1045015
191200.0000000    0.1092046
191240.0000000    0.1124363
191280.0000000    0.1091268
191320.0000000    0.1232222
191360.0000000    0.1280071
191400.0000000    0.1175055
191440.0000000    0.1131293
191480.0000000    0.1086215
191520.0000000    0.1121891
191560.0000000    0.1280870
191600.0000000    0.1154534
191640.0000000    0.1194084
191680.0000000    0.1285136
191720.0000000    0.1321431
191760.0000000    0.1221795
191800.0000000    0.1092174
191840.0000000    0.1138715
191880.0000000    0.1149370
191920.0000000    0.1156527
191960.0000000    0.1138861
192000.0000000    0.1106214
192040.0000000    0.1173357
192080.0000000    0.1044413
192120.0000000    0.1135195
192160.0000000    0.1147284
192200.0000000    0.1110610
192240.0000000    0.1144180
192280.0000000    0.1112236
192320.0000000    0.1134786
192360.0000000    0.1191282
192400.0000000    0.1120504
192440.0000000    0.1165308
192480.0000000    0.1048135
192520.0000000    0.1148114
192560.0000000    0.1109740
192600.0000000    0.1067127
192640.0000000    0.1047592
192680.0000000    0.1088066
192720.0000000    0.1177659
192760.0000000    0.1081922
192800.0000000    0.1059966
192840.0000000    0.1037480
192880.0000000    0.1032982
192920.0000000    0.1017341
192960.0000000    0.1135647
193000.0000000    0.1141834
193040.0000000    0.1108228
193080.0000000    0.1071834
193120.0000000    0.1165153
193160.0000000    0.1194778
193200.0000000    0.1223898
193240.0000000    0.1109045
193280.0000000    0.1063472
193320.0000000    0.1152906
193360.0000000    0.1144116
193400.0000000    0.1036713
193440.0000000    0.1142686
193480.0000000    0.1070649
193520.0000000    0.1068255
193560.0000000    0.1068921
193600.0000000    0.1195265
193640.0000000    0.1095590
193680.0000000    0.1114388
193720.0000000    0.1115634
193760.0000000    0.1129595
193800.0000000    0.1106063
193840.0000000    0.1147961
193880.0000000    0.1239043
193920.0000000    0.1341650
193960.0000000    0.1220495
194000.0000000    0.1261800
194040.0000000    0.1216475
194080.0000000    0.1224544
194120.0000000    0.1090602
194160.0000000    0.1214825
194200.0000000    0.1258397
194240.0000000    0.1229101
194280.0000000    0.1116309
194320.0000000    0.1081901
194360.0000000    0.1174347
194400.0000000    0.1122773
194440.0000000    0.1193610
194480.0000000    0.1145605
194520.0000000    0.1085513
194560.0000000    0.1104327
194600.0000000    0.1187459
194640.0000000    0.1138322
194680.0000000    0.1117078
194720.0000000    0.1149037
194760.0000000    0.1151280
194800.0000000    0.1190479
194840.0000000    0.1250357
194880.0000000    0.1166668
194920.0000000    0.1141468
194960.0000000    0.1143241
195000.0000000    0.1072578
195040.0000000    0.1148557
195080.0000000    0.1109785
195120.0000000    0.1222144
195160.0000000    0.1129062
195200.0000000    0.1159599
195240.0000000    0.1210153
195280.0000000    0.1196491
195320.0000000    0.1163650
195360.0000000    0.1163865
195400.0000000    0.1189702
195440.0000000    0.1175932
195480.0000000    0.1147290
195520.0000000    0.1260655
195560.0000000    0.1104924
195600.0000000    0.1154125
195640.0000000    0.1139779
195680.0000000    0.1138623
195720.0000000    0.1206875
195760.0000000    0.1133076
195800.0000000    0.1176259
195840.0000000    0.1136676
195880.0000000    0.1214812
195920.0000000    0.1149368
195960.0000000    0.1119068
196000.0000000    0.1130400
196040.0000000    0.1137419
196080.0000000    0.1172408
196120.0000000    0.1176237
196160.0000000    0.1128069
196200.0000000    0.1171225
196240.0000000    0.1088074
196280.0000000    0.1124088
196320.0000000    0.1205967
196360.0000000    0.1077201
196400.0000000    0.1041572
196440.0000000    0.1101338
196480.0000000    0.1079742
196520.0000000    0.1160267
196560.0000000    0.1178954
196600.0000000    0.1122766
196640.0000000    0.1124376
196680.0000000    0.1105680
196720.0000000    0.1159614
196760.0000000    0.1168761
196800.0000000    0.1107317
196840.0000000    0.1152931
196880.0000000    0.1125831
196920.0000000    0.1051575
196960.0000000    0.1132652
197000.0000000    0.1154562
197040.0000000    0.1172110
197080.0000000    0.1163028
197120.0000000    0.1117703
197160.0000000    0.1151245
197200.0000000    0.1170927
197240.0000000    0.1246223
197280.0000000    0.1202986
197320.0000000    0.1211793
197360.0000000    0.1177117
197400.0000000    0.1166980
197440.0000000    0.1202186
197480.0000000    0.1272090
197520.0000000    0.1173136
197560.0000000    0.1132555
197600.0000000    0.1201426
197640.0000000    0.1118877
197680.0000000    0.1219327
197720.0000000    0.1113314
197760.0000000    0.1178866
197800.0000000    0.1190377
197840.0000000    0.1278864
197880.0000000    0.1197640
197920.0000000    0.1132910
197960.0000000    0.1136248
198000.0000000    0.1240107
198040.0000000    0.1256016
198080.0000000    0.1137768
198120.0000000    0.1305513
198160.0000000    0.1121816
198200.0000000    0.1209920
198240.0000000    0.1173559
198280.0000000    0.1158086
198320.0000000    0.1172045
198360.0000000    0.1150866
198400.0000000    0.1076970
198440.0000000    0.1162832
198480.0000000    0.1145199
198520.0000000    0.1175213
198560.0000000    0.1217688
198600.0000000    0.1196968
198640.0000000    0.1151746
198680.0000000    0.1246322
198720.0000000    0.1280424
198760.0000000    0.1250588
198800.0000000    0.1198478
198840.0000000    0.1103776
198880.0000000    0.1119763
198920.0000000    0.1219042
198960.0000000    0.1215197
199000.0000000    0.1234502
199040.0000000    0.1248029
199080.0000000    0.1178859
199120.0000000    0.1407125
199160.0000000    0.1309218
199200.0000000    0.1168987
199240.0000000    0.1238599
199280.0000000    0.1197552
199320.0000000    0.1273492
199360.0000000    0.1253467
199400.0000000    0.1219659
199440.0000000    0.1318522
199480.0000000    0.1277489
199520.0000000    0.1229304
199560.0000000    0.1344240
199600.0000000    0.1283755
199640.0000000    0.1236809
199680.0000000    0.1200643
199720.0000000    0.1325113
199760.0000000    0.1136503
199800.0000000    0.1184127
199840.0000000    0.1189653
199880.0000000    0.1100747
199920.0000000    0.1232868
199960.0000000    0.1207075
200000.0000000    0.1302129
200040.0000000    0.1167613
200080.0000000    0.1094261
200120.0000000    0.1065026
200160.0000000    0.1142757
200200.0000000    0.1117017
200240.0000000    0.1049147
200280.0000000    0.1135310
200320.0000000    0.1134082
200360.0000000    0.1087978
200400.0000000    0.1128599
200440.0000000    0.1128909
200480.0000000    0.1073688
200520.0000000    0.1135966
200560.0000000    0.1117604
200600.0000000    0.1053261
200640.0000000    0.1131219
200680.0000000    0.1225920
200720.0000000    0.1071745
200760.0000000    0.1047277
200800.0000000    0.1127913
200840.0000000    0.1180946
200880.0000000    0.1108916
200920.0000000    0.1250420
200960.0000000    0.1131278
201000.0000000    0.1209465
201040.0000000    0.1259033
201080.0000000    0.1210670
201120.0000000    0.1250107
201160.0000000    0.1228139
201200.0000000    0.1152695
201240.0000000    0.1194874
201280.0000000    0.1170581
201320.0000000    0.1203734
201360.0000000    0.1095616
201400.0000000    0.1131703
201440.0000000    0.1219682
201480.0000000    0.1115521
201520.0000000    0.1150375
201560.0000000    0.1159865
201600.0000000    0.1199135
201640.0000000    0.1144725
201680.0000000    0.1147589
201720.0000000    0.1070530
201760.0000000    0.1215220
201800.0000000    0.1244619
201840.0000000    0.1153911
201880.0000000    0.1186831
201920.0000000    0.1132805
201960.0000000    0.1197964
202000.0000000    0.1098502
202040.0000000    0.1248195
202080.0000000    0.1149641
202120.0000000    0.1172668
202160.0000000    0.1233791
202200.0000000    0.1220545
202240.0000000    0.1174251
202280.0000000    0.1257518
202320.0000000    0.1240261
202360.0000000    0.1282374
202400.0000000    0.1352558
202440.0000000    0.1278612
202480.0000000    0.1155964
202520.0000000    0.1182751
202560.0000000    0.1149530
202600.0000000    0.1136841
202640.0000000    0.1153210
202680.0000000    0.1148128
202720.0000000    0.1145457
202760.0000000    0.1113016
202800.0000000    0.1091756
202840.0000000    0.1056523
202880.0000000    0.1182136
202920.0000000    0.1172695
202960.0000000    0.1116256
203000.0000000    0.1155633
203040.0000000    0.1118026
203080.0000000    0.1130169
203120.0000000    0.1111824
203160.0000000    0.1213900
203200.0000000    0.1078699
203240.0000000    0.1247775
203280.0000000    0.1265080
203320.0000000    0.1220855
203360.0000000    0.1160284
203400.0000000    0.1129361
203440.0000000    0.1176661
203480.0000000    0.1243624
203520.0000000    0.1257824
203560.0000000    0.1094910
203600.0000000    0.1122981
203640.0000000    0.1187211
203680.0000000    0.1163398
203720.0000000    0.1137866
203760.0000000    0.1184607
203800.0000000    0.1120756
203840.0000000    0.1111279
203880.0000000    0.1169535
203920.0000000    0.1203792
203960.0000000    0.1201835
204000.0000000    0.1161526
204040.0000000    0.1146362
204080.0000000    0.1236973
204120.0000000    0.1148986
204160.0000000    0.1258035
204200.0000000    0.1266363
204240.0000000    0.1206847
204280.0000000    0.1120829
204320.0000000    0.1225177
204360.0000000    0.1179838
204400.0000000    0.1201979
204440.0000000    0.1193340
204480.0000000    0.1213414
204520.0000000    0.1195154
204560.0000000    0.1162516
204600.0000000    0.1193595
204640.0000000    0.1259489
204680.0000000    0.1168712
204720.0000000    0.1175517
204760.0000000    0.1170355
204800.0000000    0.1228446
204840.0000000    0.1111529
204880.0000000    0.1212445
204920.0000000    0.1174621
204960.0000000    0.1173982
205000.0000000    0.1167977
205040.0000000    0.1141928
205080.0000000    0.1182802
205120.0000000    0.1211573
205160.0000000    0.1096907
205200.0000000    0.1137515
205240.0000000    0.1177465
205280.0000000    0.1127712
205320.0000000    0.1157847
205360.0000000    0.1132440
205400.0000000    0.1097249
205440.0000000    0.1134622
205480.0000000    0.1105118
205520.0000000    0.1147376
205560.0000000    0.1114407
205600.0000000    0.1148789
205640.0000000    0.1108222
205680.0000000    0.1098442
205720.0000000    0.1176247
205760.0000000    0.1277761
205800.0000000    0.1284626
205840.0000000    0.1211114
205880.0000000    0.1200778
205920.0000000    0.1116295
205960.0000000    0.1224377
206000.0000000    0.1215438
206040.0000000    0.1128153
206080.0000000    0.1159448
206120.0000000    0.1306535
206160.0000000    0.1288336
206200.0000000    0.1228367
206240.0000000    0.1172782
206280.0000000    0.1228625
206320.0000000    0.1230978
206360.0000000    0.1121643
206400.0000000    0.1177218
206440.0000000    0.1203083
206480.0000000    0.1204892
206520.0000000    0.1174222
206560.0000000    0.1220180
206600.0000000    0.1156207
206640.0000000    0.1197206
206680.0000000    0.1204263
206720.0000000    0.1188985
206760.0000000    0.1124091
206800.0000000    0.1208464
206840.0000000    0.1100145
206880.0000000    0.1130114
206920.0000000    0.1181612
206960.0000000    0.1122956
207000.0000000    0.1145416
207040.0000000    0.1107008
207080.0000000    0.1113994
207120.0000000    0.1081405
207160.0000000    0.1119102
207200.0000000    0.1076254
207240.0000000    0.1051658
207280.0000000    0.1054404
207320.0000000    0.1081521
207360.0000000    0.1162126
207400.0000000    0.1146119
207440.0000000    0.1121288
207480.0000000    0.1149518
207520.0000000    0.1075472
207560.0000000    0.1154995
207600.0000000    0.1003214
207640.0000000    0.1106154
207680.0000000    0.1181357
207720.0000000    0.1074389
207760.0000000    0.1156773
207800.0000000    0.1034613
207840.0000000    0.1078606
207880.0000000    0.1124789
207920.0000000    0.1099079
207960.0000000    0.1107395
208000.0000000    0.1156812
208040.0000000    0.1020946
208080.0000000    0.1112497
208120.0000000    0.1038514
208160.0000000    0.1088781
208200.0000000    0.1092146
208240.0000000    0.1109771
208280.0000000    0.1094473
208320.0000000    0.1120029
208360.0000000    0.1126987
208400.0000000    0.1176594
208440.0000000    0.1153829
208480.0000000    0.1077497
208520.0000000    0.1093024
208560.0000000    0.1152489
208600.0000000    0.1111096
208640.0000000    0.1087614
208680.0000000    0.1094497
208720.0000000    0.1231690
208760.0000000    0.1011145
208800.0000000    0.1117149
208840.0000000    0.1065877
208880.0000000    0.1219351
208920.0000000    0.1104526
208960.0000000    0.1121552
209000.0000000    0.1126074
209040.0000000    0.1153105
209080.0000000    0.1212382
209120.0000000    0.1173612
209160.0000000    0.1211456
209200.0000000    0.1172028
209240.0000000    0.1146110
209280.0000000    0.1206440
209320.0000000    0.1099691
209360.0000000    0.1198410
209400.0000000    0.1204564
209440.0000000    0.1217153
209480.0000000    0.1285051
209520.0000000    0.1083821
209560.0000000    0.1117756
209600.0000000    0.1116022
209640.0000000    0.1142727
209680.0000000    0.1110886
209720.0000000    0.1140907
209760.0000000    0.1107950
209800.0000000    0.1188986
209840.0000000    0.1264610
209880.0000000    0.1144353
209920.0000000    0.1180638
209960.0000000    0.1248895
210000.0000000    0.1117544
210040.0000000    0.1213869
210080.0000000    0.1196776
210120.0000000    0.1301979
210160.0000000    0.1231886
210200.0000000    0.1166318
210240.0000000    0.1197222
210280.0000000    0.1252354
210320.0000000    0.1244788
210360.0000000    0.1169780
210400.0000000    0.1227154
210440.0000000    0.1275187
210480.0000000    0.1263049
210520.0000000    0.1240008
210560.0000000    0.1269964
210600.0000000    0.1165274
210640.0000000    0.1278382
210680.0000000    0.1255648
210720.0000000    0.1308402
210760.0000000    0.1210400
210800.0000000    0.1319799
210840.0000000    0.1363931
210880.0000000    0.1252818
210920.0000000    0.1401993
210960.0000000    0.1315873
211000.0000000    0.1242582
211040.0000000    0.1239213
211080.0000000    0.1261571
211120.0000000    0.1195684
211160.0000000    0.1286963
211200.0000000    0.1252465
211240.0000000    0.1277026
211280.0000000    0.1350142
211320.0000000    0.1450355
211360.0000000    0.1337973
211400.0000000    0.1266275
211440.0000000    0.1338554
211480.0000000    0.1368478
211520.0000000    0.1403760
211560.0000000    0.1350067
211600.0000000    0.1338839
211640.0000000    0.1395491
211680.0000000    0.1385367
211720.0000000    0.1368837
211760.0000000    0.1378899
211800.0000000    0.1330067
211840.0000000    0.1248566
211880.0000000    0.1331604
211920.0000000    0.1339131
211960.0000000    0.1385323
212000.0000000    0.1302729
212040.0000000    0.1337143
212080.0000000    0.1503999
212120.0000000    0.1246896
212160.0000000    0.1292585
212200.0000000    0.1461635
212240.0000000    0.1448207
212280.0000000    0.1301468
212320.0000000    0.1476576
212360.0000000    0.1358354
212400.0000000    0.1319030
212440.0000000    0.1289914
212480.0000000    0.1305576
212520.0000000    0.1359176
212560.0000000    0.1380723
212600.0000000    0.1449455
212640.0000000    0.1597032
212680.0000000    0.1401952
212720.0000000    0.1386053
212760.0000000    0.1361505
212800.0000000    0.1410882
212840.0000000    0.1382975
212880.0000000    0.1610902
212920.0000000    0.1418363
212960.0000000    0.1746793
213000.0000000    0.1484216
213040.0000000    0.1724451
213080.0000000    0.1764187
213120.0000000    0.1581056
213160.0000000    0.1711966
213200.0000000    0.1570971
213240.0000000    0.1501679
213280.0000000    0.1673734
213320.0000000    0.1732592
213360.0000000    0.1721984
213400.0000000    0.1593512
213440.0000000    0.1521298
213480.0000000    0.1694732
213520.0000000    0.1479190
213560.0000000    0.1739814
213600.0000000    0.1676828
213640.0000000    0.1640339
213680.0000000    0.1583366
213720.0000000    0.1721171
213760.0000000    0.1742105
213800.0000000    0.1847771
213840.0000000    0.1699146
213880.0000000    0.1660620
213920.0000000    0.1702551
213960.0000000    0.1588474
214000.0000000    0.1625970
214040.0000000    0.1863993
214080.0000000    0.2028642
214120.0000000    0.1734133
214160.0000000    0.1657195
214200.0000000    0.1346345
214240.0000000    0.1638146
214280.0000000    0.1785750
214320.0000000    0.1678418
214360.0000000    0.1644741
214400.0000000    0.1646163
214440.0000000    0.1778287
214480.0000000    0.1874274
214520.0000000    0.1736862
214560.0000000    0.1576735
214600.0000000    0.1525983
214640.0000000    0.1728417
214680.0000000    0.1573135
214720.0000000    0.1808005
214760.0000000    0.1952967
214800.0000000    0.1756943
214840.0000000    0.1660775
214880.0000000    0.1840433
214920.0000000    0.1863806
214960.0000000    0.1804864
215000.0000000    0.1599346
215040.0000000    0.1758159
215080.0000000    0.1815092
215120.0000000    0.1725119
215160.0000000    0.1895011
215200.0000000    0.1812600
215240.0000000    0.1726537
215280.0000000    0.1867095
215320.0000000    0.1746839
215360.0000000    0.1700497
215400.0000000    0.1891775
215440.0000000    0.1736953
215480.0000000    0.1410732
215520.0000000    0.1554194
215560.0000000    0.1633608
215600.0000000    0.1615782
215640.0000000    0.1723207
215680.0000000    0.1896866
215720.0000000    0.1603298
215760.0000000    0.1572485
215800.0000000    0.1707653
215840.0000000    0.1755079
215880.0000000    0.1807779
215920.0000000    0.1792484
215960.0000000    0.1778756
216000.0000000    0.1875124
216040.0000000    0.1553497
216080.0000000    0.1608855
216120.0000000    0.1802920
216160.0000000    0.1657174
216200.0000000    0.1609162
216240.0000000    0.2167975
216280.0000000    0.1795487
216320.0000000    0.1890048
216360.0000000    0.1639858
216400.0000000    0.1799375
216440.0000000    0.1649185
216480.0000000    0.1704583
216520.0000000    0.1492566
216560.0000000    0.1495724
216600.0000000    0.1493940
216640.0000000    0.1804877
216680.0000000    0.1625192
216720.0000000    0.1831087
216760.0000000    0.1650355
216800.0000000    0.1703232
216840.0000000    0.1627300
216880.0000000    0.1747614
216920.0000000    0.1712947
216960.0000000    0.1649036
217000.0000000    0.1600503
217040.0000000    0.1473598
217080.0000000    0.1427259
217120.0000000    0.1502993
217160.0000000    0.1809537
217200.0000000    0.1552485
217240.0000000    0.1632549
217280.0000000    0.1602201
217320.0000000    0.1663776
217360.0000000    0.1643183
217400.0000000    0.1518663
217440.0000000    0.1630668
217480.0000000    0.1658320
217520.0000000    0.1649039
217560.0000000    0.1554784
217600.0000000    0.1697594
217640.0000000    0.1594122
217680.0000000    0.1693999
217720.0000000    0.1904996
217760.0000000    0.1666270
217800.0000000    0.1728822
217840.0000000    0.1753369
217880.0000000    0.1565595
217920.0000000    0.1717963
217960.0000000    0.1569524
218000.0000000    0.1615121
218040.0000000    0.1524031
218080.0000000    0.1636852
218120.0000000    0.1581036
218160.0000000    0.1675738
218200.0000000    0.1698495
218240.0000000    0.1692476
218280.0000000    0.1534848
218320.0000000    0.1527255
218360.0000000    0.1682867
218400.0000000    0.1504405
218440.0000000    0.1518560
218480.0000000    0.1673254
218520.0000000    0.1535891
218560.0000000    0.1608925
218600.0000000    0.1495423
218640.0000000    0.1595333
218680.0000000    0.1674800
218720.0000000    0.1611611
218760.0000000    0.1771576
218800.0000000    0.1506846
218840.0000000    0.1447789
218880.0000000    0.1426836
218920.0000000    0.1659737
218960.0000000    0.1535420
219000.0000000    0.1744778
219040.0000000    0.1535386
219080.0000000    0.1630944
219120.0000000    0.1694653
219160.0000000    0.1628191
219200.0000000    0.1658865
219240.0000000    0.1784831
219280.0000000    0.1776475
219320.0000000    0.1749153
219360.0000000    0.1759826
219400.0000000    0.1757115
219440.0000000    0.1764853
219480.0000000    0.1881209
219520.0000000    0.1693056
219560.0000000    0.1676276
219600.0000000    0.1660380
219640.0000000    0.1729476
219680.0000000    0.1732740
219720.0000000    0.1665728
219760.0000000    0.1684716
219800.0000000    0.1642697
219840.0000000    0.1597419
219880.0000000    0.1647962
219920.0000000    0.1777452
219960.0000000    0.1720935
220000.0000000    0.1842559
220040.0000000    0.1565069
220080.0000000    0.1699514
220120.0000000    0.1680064
220160.0000000    0.1575031
220200.0000000    0.1688295
220240.0000000    0.1587323
220280.0000000    0.1792179
220320.0000000    0.1464002
220360.0000000    0.1552314
220400.0000000    0.1661077
220440.0000000    0.1547808
220480.0000000    0.1565045
220520.0000000    0.1696791
220560.0000000    0.1683964
220600.0000000    0.1809189
220640.0000000    0.1647690
220680.0000000    0.1776018
220720.0000000    0.1730958
220760.0000000    0.1919262
220800.0000000    0.1882883
220840.0000000    0.1579901
220880.0000000    0.1638810
220920.0000000    0.1535065
220960.0000000    0.1546492
221000.0000000    0.1725573
221040.0000000    0.1739413
221080.0000000    0.1667732
221120.0000000    0.1555687
221160.0000000    0.1451485
221200.0000000    0.1566862
221240.0000000    0.1527271
221280.0000000    0.1424884
221320.0000000    0.1573182
221360.0000000    0.1717069
221400.0000000    0.1569291
221440.0000000    0.1723903
221480.0000000    0.1679260
221520.0000000    0.1784437
221560.0000000    0.1706197
221600.0000000    0.1715322
221640.0000000    0.1827493
221680.0000000    0.1773279
221720.0000000    0.1774276
221760.0000000    0.1656971
221800.0000000    0.1667724
221840.0000000    0.1792109
221880.0000000    0.1699950
221920.0000000    0.1676479
221960.0000000    0.1611444
222000.0000000    0.1517734
222040.0000000    0.1548774
222080.0000000    0.1552415
222120.0000000    0.1522651
222160.0000000    0.1582076
222200.0000000    0.1505012
222240.0000000    0.1553085
222280.0000000    0.1500402
222320.0000000    0.1624672
222360.0000000    0.1584812
222400.0000000    0.1680307
222440.0000000    0.1611481
222480.0000000    0.1653307
222520.0000000    0.1633504
222560.0000000    0.1587301
222600.0000000    0.1531711
222640.0000000    0.1893811
222680.0000000    0.1740986
222720.0000000    0.1754517
222760.0000000    0.1705310
222800.0000000    0.1692360
222840.0000000    0.1571737
222880.0000000    0.1414893
222920.0000000    0.1548864
222960.0000000    0.1364111
223000.0000000    0.1430453
223040.0000000    0.1507075
223080.0000000    0.1416145
223120.0000000    0.1517375
223160.0000000    0.1529737
223200.0000000    0.1421965
223240.0000000    0.1534869
223280.0000000    0.1456634
223320.0000000    0.1572061
223360.0000000    0.1542480
223400.0000000    0.1614008
223440.0000000    0.1727822
223480.0000000    0.1747978
223520.0000000    0.1734713
223560.0000000    0.1809207
223600.0000000    0.1658587
223640.0000000    0.1825290
223680.0000000    0.1762643
223720.0000000    0.1684545
223760.0000000    0.1717172
223800.0000000    0.1703418
223840.0000000    0.1495035
223880.0000000    0.1576929
223920.0000000    0.1550154
223960.0000000    0.1615214
224000.0000000    0.1645347
224040.0000000    0.1720103
224080.0000000    0.1658995
224120.0000000    0.1585834
224160.0000000    0.1449835
224200.0000000    0.1528515
224240.0000000    0.1426648
224280.0000000    0.1312952
224320.0000000    0.1607026
224360.0000000    0.1650323
224400.0000000    0.1445963
224440.0000000    0.1484338
224480.0000000    0.1520087
224520.0000000    0.1489601
224560.0000000    0.1588220
224600.0000000    0.1512491
224640.0000000    0.1608100
224680.0000000    0.1517976
224720.0000000    0.1481668
224760.0000000    0.1412612
224800.0000000    0.1521184
224840.0000000    0.1494756
224880.0000000    0.1342008
224920.0000000    0.1613793
224960.0000000    0.1750453
225000.0000000    0.1688907
225040.0000000    0.1660680
225080.0000000    0.1807004
225120.0000000    0.1758001
225160.0000000    0.1863264
225200.0000000    0.1747228
225240.0000000    0.1923228
225280.0000000    0.1792776
225320.0000000    0.1601267
225360.0000000    0.1699510
225400.0000000    0.1700930
225440.0000000    0.1735774
225480.0000000    0.1844482
225520.0000000    0.1894036
225560.0000000    0.1888991
225600.0000000    0.1654233
225640.0000000    0.1715711
225680.0000000    0.1824518
225720.0000000    0.1772031
225760.0000000    0.1726517
225800.0000000    0.1923632
225840.0000000    0.1884627
225880.0000000    0.2066666
225920.0000000    0.2001591
225960.0000000    0.1772753
226000.0000000    0.1885552
226040.0000000    0.1762103
226080.0000000    0.1772193
226120.0000000    0.1992428
226160.0000000    0.1945951
226200.0000000    0.2040426
226240.0000000    0.1959325
226280.0000000    0.1931251
226320.0000000    0.2056928
226360.0000000    0.2037978
226400.0000000    0.1778655
226440.0000000    0.1962337
226480.0000000    0.1969962
226520.0000000    0.1991609
226560.0000000    0.1756438
226600.0000000    0.2027870
226640.0000000    0.1853168
226680.0000000    0.1766652
226720.0000000    0.1642400
226760.0000000    0.1856242
226800.0000000    0.1828769
226840.0000000    0.1791863
226880.0000000    0.1705279
226920.0000000    0.1662420
226960.0000000    0.1817794
227000.0000000    0.1928550
227040.0000000    0.2107396
227080.0000000    0.1861711
227120.0000000    0.1847374
227160.0000000    0.1808046
227200.0000000    0.1717380
227240.0000000    0.1989275
227280.0000000    0.1838929
227320.0000000    0.1872726
227360.0000000    0.1715526
227400.0000000    0.1775734
227440.0000000    0.1822867
227480.0000000    0.1888840
227520.0000000    0.1830222
227560.0000000    0.1739926
227600.0000000    0.1868734
227640.0000000    0.2012206
227680.0000000    0.1801117
227720.0000000    0.1927603
227760.0000000    0.2049119
227800.0000000    0.1855373
227840.0000000    0.1793882
227880.0000000    0.1848687
227920.0000000    0.1738302
227960.0000000    0.1739879
228000.0000000    0.1908096
228040.0000000    0.1870347
228080.0000000    0.1744091
228120.0000000    0.1757557
228160.0000000    0.1883373
228200.0000000    0.1612743
228240.0000000    0.1844839
228280.0000000    0.1631055
228320.0000000    0.1855554
228360.0000000    0.1775289
228400.0000000    0.1868574
228440.0000000    0.1840666
228480.0000000    0.1694177
228520.0000000    0.1741409
228560.0000000    0.1842496
228600.0000000    0.1807179
228640.0000000    0.1924834
228680.0000000    0.1865515
228720.0000000    0.1819265
228760.0000000    0.1880222
228800.0000000    0.1843916
228840.0000000    0.1868624
228880.0000000    0.1788837
228920.0000000    0.1863428
228960.0000000    0.1646805
229000.0000000    0.1851450
229040.0000000    0.1824463
229080.0000000    0.1744720
229120.0000000    0.1873204
229160.0000000    0.2057644
229200.0000000    0.1889843
229240.0000000    0.1824982
229280.0000000    0.1793045
229320.0000000    0.1733680
229360.0000000    0.1646431
229400.0000000    0.1892332
229440.0000000    0.1746861
229480.0000000    0.1731644
229520.0000000    0.1685732
229560.0000000    0.1786228
229600.0000000    0.1714570
229640.0000000    0.1661375
229680.0000000    0.1829992
229720.0000000    0.1816789
229760.0000000    0.1737409
229800.0000000    0.1843426
229840.0000000    0.1848740
229880.0000000    0.1788948
229920.0000000    0.1820994
229960.0000000    0.1800427
230000.0000000    0.1821842
230040.0000000    0.1911725
230080.0000000    0.1766501
230120.0000000    0.1982226
230160.0000000    0.1767667
230200.0000000    0.1842950
230240.0000000    0.1819368
230280.0000000    0.1673543
230320.0000000    0.1745679
230360.0000000    0.1723138
230400.0000000    0.1875242
230440.0000000    0.1754381
230480.0000000    0.1863743
230520.0000000    0.1790535
230560.0000000    0.1898668
230600.0000000    0.1884686
230640.0000000    0.1791564
230680.0000000    0.1786312
230720.0000000    0.1771149
230760.0000000    0.1925162
230800.0000000    0.1773653
230840.0000000    0.1775761
230880.0000000    0.1708153
230920.0000000    0.1730093
230960.0000000    0.1780467
231000.0000000    0.1666435
231040.0000000    0.1630580
231080.0000000    0.1656990
231120.0000000    0.1695190
231160.0000000    0.1585669
231200.0000000    0.1726643
231240.0000000    0.1770359
231280.0000000    0.1669668
231320.0000000    0.1633764
231360.0000000    0.1816666
231400.0000000    0.1648970
231440.0000000    0.1781510
231480.0000000    0.1829160
231520.0000000    0.1773883
231560.0000000    0.1875087
231600.0000000    0.1675516
231640.0000000    0.1711904
231680.0000000    0.1772962
231720.0000000    0.1793529
231760.0000000    0.1831042
231800.0000000    0.1645966
231840.0000000    0.1680943
231880.0000000    0.1771217
231920.0000000    0.1782244
231960.0000000    0.1848438
232000.0000000    0.1843452
232040.0000000    0.1801077
232080.0000000    0.1877897
232120.0000000    0.1593455
232160.0000000    0.1844551
232200.0000000    0.1806745
232240.0000000    0.1784116
232280.0000000    0.1838091
232320.0000000    0.1732334
232360.0000000    0.1596005
232400.0000000    0.1889070
232440.0000000    0.1744758
232480.0000000    0.1874153
232520.0000000    0.1982842
232560.0000000    0.1930763
232600.0000000    0.1730788
232640.0000000    0.1818136
232680.0000000    0.1759395
232720.0000000    0.1775204
232760.0000000    0.1722144
232800.0000000    0.1821803
232840.0000000    0.1773392
232880.0000000    0.1860815
232920.0000000    0.1772945
232960.0000000    0.1785078
233000.0000000    0.1753667
233040.0000000    0.1728617
233080.0000000    0.1808553
233120.0000000    0.1880140
233160.0000000    0.1940984
233200.0000000    0.1944426
233240.0000000    0.1880287
233280.0000000    0.1899517
233320.0000000    0.1988762
233360.0000000    0.1843479
233400.0000000    0.1791843
233440.0000000    0.2044428
233480.0000000    0.1820454
233520.0000000    0.1926232
233560.0000000    0.1958022
233600.0000000    0.1773526
233640.0000000    0.1748145
233680.0000000    0.1771795
233720.0000000    0.1678942
233760.0000000    0.1813507
233800.0000000    0.1859071
233840.0000000    0.1794454
233880.0000000    0.1751675
233920.0000000    0.1877284
233960.0000000    0.1841984
234000.0000000    0.1756696
234040.0000000    0.2064975
234080.0000000    0.1895055
234120.0000000    0.1812696
234160.0000000    0.1764442
234200.0000000    0.1777059
234240.0000000    0.1840388
234280.0000000    0.1936703
234320.0000000    0.1812295
234360.0000000    0.1962080
234400.0000000    0.1891569
234440.0000000    0.1870091
234480.0000000    0.1959260
234520.0000000    0.1811343
234560.0000000    0.1872830
234600.0000000    0.1850341
234640.0000000    0.1735727
234680.0000000    0.1723825
234720.0000000    0.1791521
234760.0000000    0.1742666
234800.0000000    0.1960315
234840.0000000    0.1736625
234880.0000000    0.1649836
234920.0000000    0.1636165
234960.0000000    0.1587296
235000.0000000    0.1568778
235040.0000000    0.1477295
235080.0000000    0.1595859
235120.0000000    0.1717684
235160.0000000    0.1900512
235200.0000000    0.1869163
235240.0000000    0.1678884
235280.0000000    0.1715552
235320.0000000    0.1753992
235360.0000000    0.1844959
235400.0000000    0.1934947
235440.0000000    0.1966307
235480.0000000    0.1811248
235520.0000000    0.1655656
235560.0000000    0.1668906
235600.0000000    0.1792729
235640.0000000    0.1765835
235680.0000000    0.1949445
235720.0000000    0.1840988
235760.0000000    0.1828506
235800.0000000    0.1853708
235840.0000000    0.1982128
235880.0000000    0.1889243
235920.0000000    0.1962074
235960.0000000    0.1661834
236000.0000000    0.1783288
236040.0000000    0.1720725
236080.0000000    0.1676128
236120.0000000    0.1796399
236160.0000000    0.1763036
236200.0000000    0.1785198
236240.0000000    0.1784809
236280.0000000    0.1712907
236320.0000000    0.1790822
236360.0000000    0.1692961
236400.0000000    0.1789052
236440.0000000    0.1632746
236480.0000000    0.1694020
236520.0000000    0.1657032
236560.0000000    0.1858139
236600.0000000    0.1738801
236640.0000000    0.1809835
236680.0000000    0.1629383
236720.0000000    0.1830869
236760.0000000    0.1722638
236800.0000000    0.1743477
236840.0000000    0.1804103
236880.0000000    0.1852862
236920.0000000    0.1807184
236960.0000000    0.1969965
237000.0000000    0.1806579
237040.0000000    0.1797194
237080.0000000    0.1742619
237120.0000000    0.1707517
237160.0000000    0.1920311
237200.0000000    0.1898891
237240.0000000    0.2002483
237280.0000000    0.1873049
237320.0000000    0.1841720
237360.0000000    0.1710962
237400.0000000    0.1790733
237440.0000000    0.1859246
237480.0000000    0.1883303
237520.0000000    0.1795586
237560.0000000    0.1697521
237600.0000000    0.1811305
237640.0000000    0.1799232
237680.0000000    0.1836551
237720.0000000    0.1852892
237760.0000000    0.1863014
237800.0000000    0.1968033
237840.0000000    0.1942878
237880.0000000    0.2009141
237920.0000000    0.1922549
237960.0000000    0.1905099
238000.0000000    0.1878237
238040.0000000    0.1987481
238080.0000000    0.1842260
238120.0000000    0.1778397
238160.0000000    0.1986620
238200.0000000    0.1991902
238240.0000000    0.1791963
238280.0000000    0.1759107
238320.0000000    0.1792008
238360.0000000    0.1859489
238400.0000000    0.1760407
238440.0000000    0.1815194
238480.0000000    0.1771118
238520.0000000    0.1748780
238560.0000000    0.1743081
238600.0000000    0.1637888
238640.0000000    0.1779716
238680.0000000    0.1672892
238720.0000000    0.1708729
238760.0000000    0.1763340
238800.0000000    0.1674077
238840.0000000    0.1899952
238880.0000000    0.1761560
238920.0000000    0.1832019
238960.0000000    0.1752416
239000.0000000    0.1731512
239040.0000000    0.1620536
239080.0000000    0.1708989
239120.0000000    0.1609680
239160.0000000    0.1740844
239200.0000000    0.1756698
239240.0000000    0.1926563
239280.0000000    0.1793866
239320.0000000    0.1980094
239360.0000000    0.1862432
239400.0000000    0.1922803
239440.0000000    0.1878333
239480.0000000    0.1945197
239520.0000000    0.2007547
239560.0000000    0.2193759
239600.0000000    0.2039911
239640.0000000    0.1792158
239680.0000000    0.1480280
239720.0000000    0.1673169
239760.0000000    0.1730187
239800.0000000    0.1530697
239840.0000000    0.1710000
239880.0000000    0.1561206
239920.0000000    0.1604504
239960.0000000    0.1516754
240000.0000000    0.1445757
240040.0000000    0.1535600
240080.0000000    0.1586130
240120.0000000    0.1412825
240160.0000000    0.1661197
240200.0000000    0.1637332
240240.0000000    0.1814543
240280.0000000    0.1509897
240320.0000000    0.1792354
240360.0000000    0.1671052
240400.0000000    0.1715905
240440.0000000    0.1616940
240480.0000000    0.1450934
240520.0000000    0.1651374
240560.0000000    0.1787413
240600.0000000    0.1694680
240640.0000000    0.1595607
240680.0000000    0.1588336
240720.0000000    0.1595488
240760.0000000    0.1698167
240800.0000000    0.1622930
240840.0000000    0.1422381
240880.0000000    0.1463200
240920.0000000    0.1347139
240960.0000000    0.1610255
241000.0000000    0.1525285
241040.0000000    0.1588410
241080.0000000    0.1489140
241120.0000000    0.1377102
241160.0000000    0.1507991
241200.0000000    0.1397569
241240.0000000    0.1580801
241280.0000000    0.1586482
241320.0000000    0.1529772
241360.0000000    0.1501409
241400.0000000    0.1593808
241440.0000000    0.1417132
241480.0000000    0.1552149
241520.0000000    0.1323823
241560.0000000    0.1616597
241600.0000000    0.1562931
241640.0000000    0.1703226
241680.0000000    0.1775065
241720.0000000    0.1599144
241760.0000000    0.1495458
241800.0000000    0.1557089
241840.0000000    0.1545593
241880.0000000    0.1506444
241920.0000000    0.1647523
241960.0000000    0.1465141
242000.0000000    0.1670586
242040.0000000    0.1486043
242080.0000000    0.1517524
242120.0000000    0.1492126
242160.0000000    0.1688470
242200.0000000    0.1855580
242240.0000000    0.1674743
242280.0000000    0.1736456
242320.0000000    0.1925525
242360.0000000    0.1860051
242400.0000000    0.1896086
242440.0000000    0.1836992
242480.0000000    0.1953996
242520.0000000    0.1826407
242560.0000000    0.1703721
242600.0000000    0.1844172
242640.0000000    0.1994561
242680.0000000    0.1880682
242720.0000000    0.1708038
242760.0000000    0.1949130
242800.0000000    0.1869623
242840.0000000    0.1871866
242880.0000000    0.1751444
242920.0000000    0.1837554
242960.0000000    0.1835080
243000.0000000    0.1928300
243040.0000000    0.1835157
243080.0000000    0.1829201
243120.0000000    0.1726175
243160.0000000    0.1868789
243200.0000000    0.2011516
243240.0000000    0.1803478
243280.0000000    0.1805673
243320.0000000    0.1955895
243360.0000000    0.1867128
243400.0000000    0.1818544
243440.0000000    0.1923837
243480.0000000    0.1754270
243520.0000000    0.1780322
243560.0000000    0.1955277
243600.0000000    0.1802034
243640.0000000    0.1843965
243680.0000000    0.2054100
243720.0000000    0.1901670
243760.0000000    0.1931505
243800.0000000    0.1948490
243840.0000000    0.1847790
243880.0000000    0.1743289
243920.0000000    0.1966887
243960.0000000    0.1968184
244000.0000000    0.1733904
244040.0000000    0.1842089
244080.0000000    0.1923801
244120.0000000    0.1732516
244160.0000000    0.1815905
244200.0000000    0.1839666
244240.0000000    0.1849140
244280.0000000    0.1776355
244320.0000000    0.1825169
244360.0000000    0.1782913
244400.0000000    0.1744655
244440.0000000    0.1990050
244480.0000000    0.1955577
244520.0000000    0.1851761
244560.0000000    0.1808602
244600.0000000    0.1852532
244640.0000000    0.1703651
244680.0000000    0.1766445
244720.0000000    0.1808422
244760.0000000    0.1852010
244800.0000000    0.1900629
244840.0000000    0.1904709
244880.0000000    0.1916604
244920.0000000    0.1736200
244960.0000000    0.1761870
245000.0000000    0.1941066
245040.0000000    0.1900920
245080.0000000    0.1785866
245120.0000000    0.1837856
245160.0000000    0.1972353
245200.0000000    0.1922738
245240.0000000    0.1924523
245280.0000000    0.1908660
245320.0000000    0.1808097
245360.0000000    0.1846016
245400.0000000    0.1908276
245440.0000000    0.1888808
245480.0000000    0.1815102
245520.0000000    0.1782489
245560.0000000    0.1875778
245600.0000000    0.1683857
245640.0000000    0.1735823
245680.0000000    0.1883004
245720.0000000    0.1863610
245760.0000000    0.1683846
245800.0000000    0.1774867
245840.0000000    0.1840878
245880.0000000    0.1689323
245920.0000000    0.1716075
245960.0000000    0.1848522
246000.0000000    0.1776623
246040.0000000    0.1762387
246080.0000000    0.1929199
246120.0000000    0.1699623
246160.0000000    0.1507153
246200.0000000    0.1593712
246240.0000000    0.1652807
246280.0000000    0.1735048
246320.0000000    0.1912997
246360.0000000    0.1802805
246400.0000000    0.1885542
246440.0000000    0.1892445
246480.0000000    0.1884012
246520.0000000    0.1679395
246560.0000000    0.1814173
246600.0000000    0.1699900
246640.0000000    0.1550162
246680.0000000    0.1702989
246720.0000000    0.1681495
246760.0000000    0.1610491
246800.0000000    0.1618789
246840.0000000    0.1537471
246880.0000000    0.1765706
246920.0000000    0.1964950
246960.0000000    0.1695840
247000.0000000    0.1767510
247040.0000000    0.1541569
247080.0000000    0.1664239
247120.0000000    0.1553629
247160.0000000    0.1859375
247200.0000000    0.1726553
247240.0000000    0.1641274
247280.0000000    0.1632497
247320.0000000    0.1638126
247360.0000000    0.1764100
247400.0000000    0.1564239
247440.0000000    0.1511215
247480.0000000    0.1659693
247520.0000000    0.1676933
247560.0000000    0.1686444
247600.0000000    0.1689534
247640.0000000    0.1576776
247680.0000000    0.1691556
247720.0000000    0.1793777
247760.0000000    0.1934300
247800.0000000    0.1754472
247840.0000000    0.1806695
247880.0000000    0.1649311
247920.0000000    0.1739655
247960.0000000    0.1831354
248000.0000000    0.1715061
248040.0000000    0.1779509
248080.0000000    0.1682647
248120.0000000    0.1812180
248160.0000000    0.1490436
248200.0000000    0.1639218
248240.0000000    0.1687122
248280.0000000    0.1704798
248320.0000000    0.1650907
248360.0000000    0.1750811
248400.0000000    0.1870364
248440.0000000    0.1548629
248480.0000000    0.1671787
248520.0000000    0.1664761
248560.0000000    0.1702551
248600.0000000    0.1730355
248640.0000000    0.1803010
248680.0000000    0.1825152
248720.0000000    0.1908357
248760.0000000    0.1818150
248800.0000000    0.1775227
248840.0000000    0.1789521
248880.0000000    0.1800578
248920.0000000    0.1688796
248960.0000000    0.1563955
249000.0000000    0.1707366
249040.0000000    0.1700716
249080.0000000    0.1557622
249120.0000000    0.1679200
249160.0000000    0.1647799
249200.0000000    0.1625342
249240.0000000    0.1614665
249280.0000000    0.1561187
249320.0000000    0.1510831
249360.0000000    0.1501931
249400.0000000    0.1462470
249440.0000000    0.1510007
249480.0000000    0.1751773
249520.0000000    0.1735401
249560.0000000    0.1688654
249600.0000000    0.1609019
249640.0000000    0.1512503
249680.0000000    0.1589614
249720.0000000    0.1710166
249760.0000000    0.1773783
249800.0000000    0.1712796
249840.0000000    0.1562157
249880.0000000    0.1729597
249920.0000000    0.1727495
249960.0000000    0.1766699
250000.0000000    0.1755556
250040.0000000    0.1658989
250080.0000000    0.1566798
250120.0000000    0.1599315
250160.0000000    0.1609501
250200.0000000    0.1670494
250240.0000000    0.1616030
250280.0000000    0.1670362
250320.0000000    0.1576347
250360.0000000    0.1729644
250400.0000000    0.1737177
250440.0000000    0.1666888
250480.0000000    0.1578734
250520.0000000    0.1551802
250560.0000000    0.1593933
250600.0000000    0.1581768
250640.0000000    0.1554025
250680.0000000    0.1542050
250720.0000000    0.1592544
250760.0000000    0.1505640
250800.0000000    0.1660773
250840.0000000    0.1739250
250880.0000000    0.1690010
250920.0000000    0.1643856
250960.0000000    0.1579268
251000.0000000    0.1620254
251040.0000000    0.1704653
251080.0000000    0.1595381
251120.0000000    0.1488658
251160.0000000    0.1487314
251200.0000000    0.1476506
251240.0000000    0.1572815
251280.0000000    0.1667363
251320.0000000    0.1606711
251360.0000000    0.1596454
251400.0000000    0.1641670
251440.0000000    0.1484250
251480.0000000    0.1723163
251520.0000000    0.1610170
251560.0000000    0.1580180
251600.0000000    0.1589061
251640.0000000    0.1509934
251680.0000000    0.1606936
251720.0000000    0.1617833
251760.0000000    0.1443926
251800.0000000    0.1613092
251840.0000000    0.1593137
251880.0000000    0.1707114
251920.0000000    0.1576081
251960.0000000    0.1654643
252000.0000000    0.1617774
252040.0000000    0.1674728
252080.0000000    0.1602121
252120.0000000    0.1672964
252160.0000000    0.1587410
252200.0000000    0.1809097
252240.0000000    0.1583992
252280.0000000    0.1681554
252320.0000000    0.1576348
252360.0000000    0.1544885
252400.0000000    0.1624098
252440.0000000    0.1554281
252480.0000000    0.1577183
252520.0000000    0.1721032
252560.0000000    0.1643846
252600.0000000    0.1719999
252640.0000000    0.1603952
252680.0000000    0.1425892
252720.0000000    0.1589097
252760.0000000    0.1649532
252800.0000000    0.1571505
252840.0000000    0.1551146
252880.0000000    0.1606428
252920.0000000    0.1670499
252960.0000000    0.1582983
253000.0000000    0.1646266
253040.0000000    0.1573029
253080.0000000    0.1419490
253120.0000000    0.1704640
253160.0000000    0.1813918
253200.0000000    0.1615277
253240.0000000    0.1634271
253280.0000000    0.1653225
253320.0000000    0.1663914
253360.0000000    0.1622624
253400.0000000    0.1698199
253440.0000000    0.1615508
253480.0000000    0.1728846
253520.0000000    0.1769241
253560.0000000    0.1655304
253600.0000000    0.1661911
253640.0000000    0.1529684
253680.0000000    0.1540875
253720.0000000    0.1626573
253760.0000000    0.1467471
253800.0000000    0.1688859
253840.0000000    0.1677613
253880.0000000    0.1745660
253920.0000000    0.1635880
253960.0000000    0.1658676
254000.0000000    0.1662715
254040.0000000    0.1719294
254080.0000000    0.1691294
254120.0000000    0.1770161
254160.0000000    0.1694398
254200.0000000    0.1639935
254240.0000000    0.1483283
254280.0000000    0.1619980
254320.0000000    0.1640766
254360.0000000    0.1581240
254400.0000000    0.1610136
254440.0000000    0.1473854
254480.0000000    0.1608970
254520.0000000    0.1732612
254560.0000000    0.1673140
254600.0000000    0.1703852
254640.0000000    0.1569149
254680.0000000    0.1767956
254720.0000000    0.1657166
254760.0000000    0.1590078
254800.0000000    0.1818736
254840.0000000    0.1657454
254880.0000000    0.1724939
254920.0000000    0.1736030
254960.0000000    0.1802219
255000.0000000    0.1635829
255040.0000000    0.1669394
255080.0000000    0.1791611
255120.0000000    0.1871398
255160.0000000    0.1818205
255200.0000000    0.1718318
255240.0000000    0.1678447
255280.0000000    0.1768107
255320.0000000    0.1690041
255360.0000000    0.1572180
255400.0000000    0.1737642
255440.0000000    0.1641584
255480.0000000    0.1801494
255520.0000000    0.1749121
255560.0000000    0.1789569
255600.0000000    0.1677233
255640.0000000    0.1685282
255680.0000000    0.1656588
255720.0000000    0.1676765
255760.0000000    0.1745551
255800.0000000    0.1788618
255840.0000000    0.1703780
255880.0000000    0.1735621
255920.0000000    0.1712251
255960.0000000    0.1910179
256000.0000000    0.1836442
256040.0000000    0.1941524
256080.0000000    0.2053171
256120.0000000    0.1896561
256160.0000000    0.1982457
256200.0000000    0.1867859
256240.0000000    0.1907820
256280.0000000    0.1932389
256320.0000000    0.1661655
256360.0000000    0.1847878
256400.0000000    0.1931199
256440.0000000    0.1848340
256480.0000000    0.1776582
256520.0000000    0.1974757
256560.0000000    0.2137478
256600.0000000    0.1884284
256640.0000000    0.1835494
256680.0000000    0.1772553
256720.0000000    0.1991836
256760.0000000    0.1975714
256800.0000000    0.1751353
256840.0000000    0.1895284
256880.0000000    0.1860121
256920.0000000    0.1873032
256960.0000000    0.2000771
257000.0000000    0.1873150
257040.0000000    0.1925818
257080.0000000    0.1972162
257120.0000000    0.1875594
257160.0000000    0.1845760
257200.0000000    0.1900375
257240.0000000    0.1877597
257280.0000000    0.2100891
257320.0000000    0.2279950
257360.0000000    0.1955964
257400.0000000    0.1974748
257440.0000000    0.1987468
257480.0000000    0.2073761
257520.0000000    0.1783333
257560.0000000    0.1817148
257600.0000000    0.1956055
257640.0000000    0.1975098
257680.0000000    0.1979031
257720.0000000    0.1900272
257760.0000000    0.1853443
257800.0000000    0.1908128
257840.0000000    0.1963717
257880.0000000    0.1949562
257920.0000000    0.1881301
257960.0000000    0.2103492
258000.0000000    0.2060313
258040.0000000    0.1945980
258080.0000000    0.1748525
258120.0000000    0.2004410
258160.0000000    0.1741273
258200.0000000    0.1869388
258240.0000000    0.1766351
258280.0000000    0.1842711
258320.0000000    0.1857229
258360.0000000    0.1787052
258400.0000000    0.1714336
258440.0000000    0.1658843
258480.0000000    0.1667794
258520.0000000    0.1728976
258560.0000000    0.1940901
258600.0000000    0.1624625
258640.0000000    0.1765172
258680.0000000    0.1635068
258720.0000000    0.1660873
258760.0000000    0.1846670
258800.0000000    0.1776685
258840.0000000    0.1851667
258880.0000000    0.1890290
258920.0000000    0.1770651
258960.0000000    0.1737334
259000.0000000    0.1830988
259040.0000000    0.1720605
259080.0000000    0.1692712
259120.0000000    0.1795880
259160.0000000    0.1759922
259200.0000000    0.1707740
259240.0000000    0.1506868
259280.0000000    0.1613839
259320.0000000    0.1646057
259360.0000000    0.1625594
259400.0000000    0.1594823
259440.0000000    0.1636126
259480.0000000    0.1639474
259520.0000000    0.1665435
259560.0000000    0.1721379
259600.0000000    0.1861161
259640.0000000    0.1964744
259680.0000000    0.1799606
259720.0000000    0.1753598
259760.0000000    0.1619819
259800.0000000    0.1541694
259840.0000000    0.1691740
259880.0000000    0.1776887
259920.0000000    0.1451444
259960.0000000    0.1612285
260000.0000000    0.1518301
260040.0000000    0.1653508
260080.0000000    0.1670413
260120.0000000    0.1666288
260160.0000000    0.1566002
260200.0000000    0.1567126
260240.0000000    0.1709062
260280.0000000    0.1518651
260320.0000000    0.1662174
260360.0000000    0.1605818
260400.0000000    0.1654263
260440.0000000    0.1734745
260480.0000000    0.1587016
260520.0000000    0.1582019
260560.0000000    0.1624488
260600.0000000    0.1574910
260640.0000000    0.1524178
260680.0000000    0.1565022
260720.0000000    0.1550404
260760.0000000    0.1549382
260800.0000000    0.1625674
260840.0000000    0.1495522
260880.0000000    0.1615670
260920.0000000    0.1689576
260960.0000000    0.1612655
261000.0000000    0.1838999
261040.0000000    0.1700217
261080.0000000    0.1693743
261120.0000000    0.1701591
261160.0000000    0.1556421
261200.0000000    0.1728535
261240.0000000    0.1657766
261280.0000000    0.1746988
261320.0000000    0.1796914
261360.0000000    0.1737505
261400.0000000    0.1856256
261440.0000000    0.1616781
261480.0000000    0.1665489
261520.0000000    0.1703796
261560.0000000    0.1719404
261600.0000000    0.1624442
261640.0000000    0.1720069
261680.0000000    0.1708211
261720.0000000    0.1682429
261760.0000000    0.1752221
261800.0000000    0.1839653
261840.0000000    0.1630716
261880.0000000    0.1793893
261920.0000000    0.1765849
261960.0000000    0.1591670
262000.0000000    0.1982039
262040.0000000    0.1746002
262080.0000000    0.1798722
262120.0000000    0.1694842
262160.0000000    0.1799261
262200.0000000    0.1832024
262240.0000000    0.1799847
262280.0000000    0.1922428
262320.0000000    0.1844963
262360.0000000    0.1860534
262400.0000000    0.1814353
262440.0000000    0.1805324
262480.0000000    0.1831018
262520.0000000    0.1807857
262560.0000000    0.1862392
262600.0000000    0.2015930
262640.0000000    0.1952380
262680.0000000    0.1881262
262720.0000000    0.1899957
262760.0000000    0.1888725
262800.0000000    0.1830218
262840.0000000    0.1923538
262880.0000000    0.1950544
262920.0000000    0.1782385
262960.0000000    0.1992861
263000.0000000    0.1851619
263040.0000000    0.2017771
263080.0000000    0.1945341
263120.0000000    0.1987263
263160.0000000    0.1987950
263200.0000000    0.1923262
263240.0000000    0.1932274
263280.0000000    0.1847963
263320.0000000    0.2038777
263360.0000000    0.1829375
263400.0000000    0.2104448
263440.0000000    0.1757619
263480.0000000    0.1990394
263520.0000000    0.1843894
263560.0000000    0.1934749
263600.0000000    0.1840870
263640.0000000    0.1875261
263680.0000000    0.1940708
263720.0000000    0.1905296
263760.0000000    0.1709358
263800.0000000    0.1829662
263840.0000000    0.1727135
263880.0000000    0.1825501
263920.0000000    0.1669800
263960.0000000    0.1801860
264000.0000000    0.1916593
264040.0000000    0.1919936
264080.0000000    0.1795052
264120.0000000    0.1863800
264160.0000000    0.1845365
264200.0000000    0.1835352
264240.0000000    0.1774823
264280.0000000    0.1982154
264320.0000000    0.1906706
264360.0000000    0.1720503
264400.0000000    0.1826978
264440.0000000    0.1927693
264480.0000000    0.1739375
264520.0000000    0.1867250
264560.0000000    0.1823508
264600.0000000    0.1728611
264640.0000000    0.1763211
264680.0000000    0.1698339
264720.0000000    0.1831903
264760.0000000    0.1893015
264800.0000000    0.1893261
264840.0000000    0.1899733
264880.0000000    0.1809631
264920.0000000    0.1906977
264960.0000000    0.1823419
265000.0000000    0.1962383
265040.0000000    0.1980521
265080.0000000    0.1851754
265120.0000000    0.2071518
265160.0000000    0.1911902
265200.0000000    0.1857949
265240.0000000    0.1862329
265280.0000000    0.2009033
265320.0000000    0.1871833
265360.0000000    0.1603561
265400.0000000    0.1880709
265440.0000000    0.1804746
265480.0000000    0.1852482
265520.0000000    0.2018014
265560.0000000    0.1905363
265600.0000000    0.1986421
265640.0000000    0.1859150
265680.0000000    0.1926111
265720.0000000    0.1903793
265760.0000000    0.1681342
265800.0000000    0.1746439
265840.0000000    0.1896145
265880.0000000    0.1837519
265920.0000000    0.1803691
265960.0000000    0.1896348
266000.0000000    0.1762532
266040.0000000    0.1912320
266080.0000000    0.1895463
266120.0000000    0.1742682
266160.0000000    0.1850194
266200.0000000    0.1960580
266240.0000000    0.1913232
266280.0000000    0.1824604
266320.0000000    0.1787985
266360.0000000    0.1873040
266400.0000000    0.1753894
266440.0000000    0.1831092
266480.0000000    0.1956524
266520.0000000    0.2007623
266560.0000000    0.1892419
266600.0000000    0.1733403
266640.0000000    0.1723720
266680.0000000    0.1850145
266720.0000000    0.1758112
266760.0000000    0.1904245
266800.0000000    0.1886752
266840.0000000    0.1781010
266880.0000000    0.1814068
266920.0000000    0.1868810
266960.0000000    0.1813050
267000.0000000    0.1855027
267040.0000000    0.1809867
267080.0000000    0.1966825
267120.0000000    0.2004005
267160.0000000    0.1933095
267200.0000000    0.1945061
267240.0000000    0.1986663
267280.0000000    0.1993420
267320.0000000    0.1862694
267360.0000000    0.1885283
267400.0000000    0.1700746
267440.0000000    0.1666045
267480.0000000    0.1771763
267520.0000000    0.1706336
267560.0000000    0.1827796
267600.0000000    0.1912210
267640.0000000    0.1921839
267680.0000000    0.1979849
267720.0000000    0.1954230
267760.0000000    0.1659375
267800.0000000    0.1784663
267840.0000000    0.1879265
267880.0000000    0.1765253
267920.0000000    0.1793868
267960.0000000    0.1875894
268000.0000000    0.1964036
268040.0000000    0.1940205
268080.0000000    0.1921555
268120.0000000    0.1818453
268160.0000000    0.1725297
268200.0000000    0.1956800
268240.0000000    0.1868884
268280.0000000    0.2026308
268320.0000000    0.1890688
268360.0000000    0.2081766
268400.0000000    0.1861296
268440.0000000    0.1829976
268480.0000000    0.1795962
268520.0000000    0.1887799
268560.0000000    0.1815815
268600.0000000    0.1753699
268640.0000000    0.1841673
268680.0000000    0.1764318
268720.0000000    0.1845550
268760.0000000    0.1921720
268800.0000000    0.1844184
268840.0000000    0.1778370
268880.0000000    0.1768074
268920.0000000    0.1834945
268960.0000000    0.1763033
269000.0000000    0.1955748
269040.0000000    0.1917035
269080.0000000    0.1960391
269120.0000000    0.1844087
269160.0000000    0.1900635
269200.0000000    0.1838453
269240.0000000    0.1704213
269280.0000000    0.1791064
269320.0000000    0.1801173
269360.0000000    0.1868922
269400.0000000    0.1788902
269440.0000000    0.1699939
269480.0000000    0.1771230
269520.0000000    0.1836809
269560.0000000    0.1688109
269600.0000000    0.1674171
269640.0000000    0.1818448
269680.0000000    0.1890901
269720.0000000    0.1828694
269760.0000000    0.1823729
269800.0000000    0.1832051
269840.0000000    0.1748041
269880.0000000    0.1864119
269920.0000000    0.1937069
269960.0000000    0.1969138
270000.0000000    0.1932241
270040.0000000    0.1751835
270080.0000000    0.1793629
270120.0000000    0.1774340
270160.0000000    0.1888610
270200.0000000    0.1933326
270240.0000000    0.2005418
270280.0000000    0.1887909
270320.0000000    0.1856149
270360.0000000    0.1822155
270400.0000000    0.1801440
270440.0000000    0.1857226
270480.0000000    0.1762831
270520.0000000    0.1821171
270560.0000000    0.1885629
270600.0000000    0.1927945
270640.0000000    0.1808500
270680.0000000    0.1885321
270720.0000000    0.1838279
270760.0000000    0.1788325
270800.0000000    0.1751196
270840.0000000    0.1883870
270880.0000000    0.1751414
270920.0000000    0.1798829
270960.0000000    0.1834438
271000.0000000    0.1931093
271040.0000000    0.1887832
271080.0000000    0.1863491
271120.0000000    0.1910456
271160.0000000    0.1727255
271200.0000000    0.1625406
271240.0000000    0.1907609
271280.0000000    0.1731443
271320.0000000    0.1710211
271360.0000000    0.1672922
271400.0000000    0.1654415
271440.0000000    0.1495392
271480.0000000    0.1742476
271520.0000000    0.1891502
271560.0000000    0.1736474
271600.0000000    0.1737222
271640.0000000    0.1804071
271680.0000000    0.1773013
271720.0000000    0.1860726
271760.0000000    0.1841481
271800.0000000    0.1690529
271840.0000000    0.1766818
271880.0000000    0.1818070
271920.0000000    0.1857281
271960.0000000    0.1811393
272000.0000000    0.1661247
272040.0000000    0.1782084
272080.0000000    0.1710841
272120.0000000    0.1755505
272160.0000000    0.1755216
272200.0000000    0.1723272
272240.0000000    0.1783896
272280.0000000    0.1780567
272320.0000000    0.1911979
272360.0000000    0.1808837
272400.0000000    0.2025276
272440.0000000    0.1953607
272480.0000000    0.2007687
272520.0000000    0.1864333
272560.0000000    0.1944730
272600.0000000    0.1869508
272640.0000000    0.1825318
272680.0000000    0.1877893
272720.0000000    0.1710270
272760.0000000    0.1671478
272800.0000000    0.1756345
272840.0000000    0.1775931
272880.0000000    0.1901889
272920.0000000    0.1832415
272960.0000000    0.1819140
273000.0000000    0.1836661
273040.0000000    0.1885941
273080.0000000    0.2135732
273120.0000000    0.1934705
273160.0000000    0.1763925
273200.0000000    0.1891603
273240.0000000    0.1856269
273280.0000000    0.2002497
273320.0000000    0.1839972
273360.0000000    0.1901759
273400.0000000    0.1824525
273440.0000000    0.1796831
273480.0000000    0.1862440
273520.0000000    0.1839546
273560.0000000    0.1845462
273600.0000000    0.1940649
273640.0000000    0.1935722
273680.0000000    0.1814756
273720.0000000    0.1700216
273760.0000000    0.1762252
273800.0000000    0.1699897
273840.0000000    0.1799215
273880.0000000    0.1889795
273920.0000000    0.1770370
273960.0000000    0.1880122
274000.0000000    0.1929711
274040.0000000    0.2056290
274080.0000000    0.1898974
274120.0000000    0.1897810
274160.0000000    0.1937597
274200.0000000    0.1922499
274240.0000000    0.1881560
274280.0000000    0.1753974
274320.0000000    0.1990694
274360.0000000    0.1889065
274400.0000000    0.1790938
274440.0000000    0.1923335
274480.0000000    0.1847128
274520.0000000    0.1876894
274560.0000000    0.1757061
274600.0000000    0.1749077
274640.0000000    0.1819837
274680.0000000    0.1862292
274720.0000000    0.1911930
274760.0000000    0.1944140
274800.0000000    0.1788730
274840.0000000    0.1842658
274880.0000000    0.2001404
274920.0000000    0.1903640
274960.0000000    0.1941082
275000.0000000    0.1895154
275040.0000000    0.1798333
275080.0000000    0.1900646
275120.0000000    0.2003794
275160.0000000    0.1959316
275200.0000000    0.1842900
275240.0000000    0.1721120
275280.0000000    0.1848060
275320.0000000    0.1832377
275360.0000000    0.1757759
275400.0000000    0.1942164
275440.0000000    0.1854151
275480.0000000    0.1927474
275520.0000000    0.1795665
275560.0000000    0.1816260
275600.0000000    0.1844915
275640.0000000    0.1822909
275680.0000000    0.1893116
275720.0000000    0.1896235
275760.0000000    0.1714104
275800.0000000    0.1797923
275840.0000000    0.1967163
275880.0000000    0.1784595
275920.0000000    0.1992850
275960.0000000    0.1870668
276000.0000000    0.1895501
276040.0000000    0.1927823
276080.0000000    0.1754259
276120.0000000    0.1798883
276160.0000000    0.1803798
276200.0000000    0.1833361
276240.0000000    0.1821406
276280.0000000    0.1814509
276320.0000000    0.1909605
276360.0000000    0.1820051
276400.0000000    0.1770574
276440.0000000    0.1782603
276480.0000000    0.1978267
276520.0000000    0.2141962
276560.0000000    0.2040130
276600.0000000    0.1939168
276640.0000000    0.1781168
276680.0000000    0.1869542
276720.0000000    0.1841251
276760.0000000    0.1904085
276800.0000000    0.1823424
276840.0000000    0.1930207
276880.0000000    0.1987883
276920.0000000    0.1840104
276960.0000000    0.1713965
277000.0000000    0.1796376
277040.0000000    0.1975434
277080.0000000    0.1902913
277120.0000000    0.2077879
277160.0000000    0.1980492
277200.0000000    0.1981748
277240.0000000    0.1867387
277280.0000000    0.1873705
277320.0000000    0.1802988
277360.0000000    0.1806754
277400.0000000    0.1891924
277440.0000000    0.1876764
277480.0000000    0.1835078
277520.0000000    0.1882152
277560.0000000    0.1788079
277600.0000000    0.1691038
277640.0000000    0.1641376
277680.0000000    0.1833777
277720.0000000    0.1730611
277760.0000000    0.1877258
277800.0000000    0.1790454
277840.0000000    0.1706679
277880.0000000    0.1701935
277920.0000000    0.1748040
277960.0000000    0.1609379
278000.0000000    0.1696244
278040.0000000    0.1889965
278080.0000000    0.1890605
278120.0000000    0.1644975
278160.0000000    0.1614148
278200.0000000    0.1668900
278240.0000000    0.1631909
278280.0000000    0.1623391
278320.0000000    0.1769060
278360.0000000    0.1711116
278400.0000000    0.1740611
278440.0000000    0.1734676
278480.0000000    0.1750803
278520.0000000    0.1725935
278560.0000000    0.1854358
278600.0000000    0.1749467
278640.0000000    0.1701834
278680.0000000    0.1896117
278720.0000000    0.1753577
278760.0000000    0.1879119
278800.0000000    0.1821665
278840.0000000    0.1739614
278880.0000000    0.1937379
278920.0000000    0.1954594
278960.0000000    0.1837400
279000.0000000    0.1885735
279040.0000000    0.1855887
279080.0000000    0.1916664
279120.0000000    0.2017205
279160.0000000    0.1907876
279200.0000000    0.1886895
279240.0000000    0.1768357
279280.0000000    0.1924038
279320.0000000    0.1833230
279360.0000000    0.1894968
279400.0000000    0.1892089
279440.0000000    0.1973490
279480.0000000    0.2052293
279520.0000000    0.1795940
279560.0000000    0.1810456
279600.0000000    0.1904171
279640.0000000    0.1789172
279680.0000000    0.1794967
279720.0000000    0.1935499
279760.0000000    0.1985187
279800.0000000    0.1897391
279840.0000000    0.1866030
279880.0000000    0.1918467
279920.0000000    0.1888975
279960.0000000    0.1966321
280000.0000000    0.2151321
280040.0000000    0.1885175
280080.0000000    0.1932676
280120.0000000    0.1794298
280160.0000000    0.1823088
280200.0000000    0.1946191
280240.0000000    0.1837650
280280.0000000    0.2024005
280320.0000000    0.1891271
280360.0000000    0.1899782
280400.0000000    0.1901705
280440.0000000    0.1806656
280480.0000000    0.1873274
280520.0000000    0.1781103
280560.0000000    0.1870936
280600.0000000    0.1802500
280640.0000000    0.1951297
280680.0000000    0.1905127
280720.0000000    0.1921884
280760.0000000    0.1939989
280800.0000000    0.1969864
280840.0000000    0.2000113
280880.0000000    0.2112686
280920.0000000    0.1975195
280960.0000000    0.2133037
281000.0000000    0.2054685
281040.0000000    0.2090389
281080.0000000    0.2128489
281120.0000000    0.1981286
281160.0000000    0.2022358
281200.0000000    0.1941275
281240.0000000    0.1915644
281280.0000000    0.2006028
281320.0000000    0.2174687
281360.0000000    0.2059595
281400.0000000    0.2038427
281440.0000000    0.2011996
281480.0000000    0.2016601
281520.0000000    0.2152403
281560.0000000    0.2112827
281600.0000000    0.2040559
281640.0000000    0.1929653
281680.0000000    0.1884088
281720.0000000    0.2036874
281760.0000000    0.1961849
281800.0000000    0.1876055
281840.0000000    0.1760250
281880.0000000    0.2051482
281920.0000000    0.2074343
281960.0000000    0.1956692
282000.0000000    0.1962784
282040.0000000    0.2047426
282080.0000000    0.2013210
282120.0000000    0.2135759
282160.0000000    0.2282765
282200.0000000    0.2064134
282240.0000000    0.2041335
282280.0000000    0.2097285
282320.0000000    0.2094805
282360.0000000    0.1922245
282400.0000000    0.1811491
282440.0000000    0.1805661
282480.0000000    0.1965827
282520.0000000    0.2003645
282560.0000000    0.1842259
282600.0000000    0.2115876
282640.0000000    0.1925492
282680.0000000    0.1934121
282720.0000000    0.2027574
282760.0000000    0.2063710
282800.0000000    0.2031407
282840.0000000    0.2002124
282880.0000000    0.2107575
282920.0000000    0.2090373
282960.0000000    0.2005017
283000.0000000    0.2042949
283040.0000000    0.1897485
283080.0000000    0.2125800
283120.0000000    0.1929359
283160.0000000    0.1936696
283200.0000000    0.2008764
283240.0000000    0.2030888
283280.0000000    0.1991399
283320.0000000    0.1895774
283360.0000000    0.1971067
283400.0000000    0.1978196
283440.0000000    0.1930610
283480.0000000    0.2024184
283520.0000000    0.2124498
283560.0000000    0.1887246
283600.0000000    0.1915839
283640.0000000    0.1930324
283680.0000000    0.2025909
283720.0000000    0.2002549
283760.0000000    0.1950230
283800.0000000    0.2014965
283840.0000000    0.1891251
283880.0000000    0.2006910
283920.0000000    0.1984530
283960.0000000    0.1744926
284000.0000000    0.1994978
284040.0000000    0.1899633
284080.0000000    0.1910208
284120.0000000    0.1790426
284160.0000000    0.1770651
284200.0000000    0.1816825
284240.0000000    0.1925860
284280.0000000    0.1886486
284320.0000000    0.1889371
284360.0000000    0.1904893
284400.0000000    0.1968766
284440.0000000    0.1991441
284480.0000000    0.2000252
284520.0000000    0.1743048
284560.0000000    0.1739603
284600.0000000    0.1745483
284640.0000000    0.1800424
284680.0000000    0.1985650
284720.0000000    0.2034119
284760.0000000    0.2143703
284800.0000000    0.2043591
284840.0000000    0.2004165
284880.0000000    0.2197210
284920.0000000    0.2127680
284960.0000000    0.2307936
285000.0000000    0.2295812
285040.0000000    0.2211204
285080.0000000    0.2239758
285120.0000000    0.2134545
285160.0000000    0.2188546
285200.0000000    0.1974779
285240.0000000    0.2122303
285280.0000000    0.2161270
285320.0000000    0.2113778
285360.0000000    0.1970413
285400.0000000    0.1741890
285440.0000000    0.1877435
285480.0000000    0.1855300
285520.0000000    0.1939646
285560.0000000    0.2032411
285600.0000000    0.1853255
285640.0000000    0.1713769
285680.0000000    0.1741238
285720.0000000    0.1770426
285760.0000000    0.1930452
285800.0000000    0.1872015
285840.0000000    0.1883519
285880.0000000    0.1922214
285920.0000000    0.2170972
285960.0000000    0.2151171
286000.0000000    0.2061878
286040.0000000    0.2041354
286080.0000000    0.2159586
286120.0000000    0.2094829
286160.0000000    0.1928027
286200.0000000    0.2031682
286240.0000000    0.1915822
286280.0000000    0.1881638
286320.0000000    0.1894521
286360.0000000    0.1894504
286400.0000000    0.2021406
286440.0000000    0.2013236
286480.0000000    0.1951912
286520.0000000    0.2032687
286560.0000000    0.2076560
286600.0000000    0.2266020
286640.0000000    0.2223839
286680.0000000    0.2228961
286720.0000000    0.2062469
286760.0000000    0.2037478
286800.0000000    0.2081742
286840.0000000    0.2067234
286880.0000000    0.2204683
286920.0000000    0.2178550
286960.0000000    0.2085548
287000.0000000    0.2130932
287040.0000000    0.1951737
287080.0000000    0.2016848
287120.0000000    0.2106954
287160.0000000    0.2185337
287200.0000000    0.1892634
287240.0000000    0.1935431
287280.0000000    0.1867372
287320.0000000    0.2022484
287360.0000000    0.1909326
287400.0000000    0.1817103
287440.0000000    0.1925383
287480.0000000    0.1859769
287520.0000000    0.2115356
287560.0000000    0.1930259
287600.0000000    0.1968626
287640.0000000    0.2019249
287680.0000000    0.1950720
287720.0000000    0.2085888
287760.0000000    0.2093148
287800.0000000    0.2044215
287840.0000000    0.2075035
287880.0000000    0.2001482
287920.0000000    0.2005678
287960.0000000    0.1978736
288000.0000000    0.2060734
288040.0000000    0.2018438
288080.0000000    0.2037243
288120.0000000    0.2041838
288160.0000000    0.2043107
288200.0000000    0.2095340
288240.0000000    0.1973624
288280.0000000    0.2067294
288320.0000000    0.2014660
288360.0000000    0.1921146
288400.0000000    0.1951957
288440.0000000    0.2038893
288480.0000000    0.1928840
288520.0000000    0.1927345
288560.0000000    0.1948994
288600.0000000    0.2026635
288640.0000000    0.1972328
288680.0000000    0.1905896
288720.0000000    0.1998407
288760.0000000    0.2040413
288800.0000000    0.2045647
288840.0000000    0.1970121
288880.0000000    0.2177579
288920.0000000    0.2100311
288960.0000000    0.2127959
289000.0000000    0.2004558
289040.0000000    0.2117948
289080.0000000    0.2036342
289120.0000000    0.1944665
289160.0000000    0.2098127
289200.0000000    0.2122591
289240.0000000    0.2063786
289280.0000000    0.2145556
289320.0000000    0.2083675
289360.0000000    0.2076579
289400.0000000    0.1969395
289440.0000000    0.2035701
289480.0000000    0.2093174
289520.0000000    0.2005060
289560.0000000    0.2019122
289600.0000000    0.1903235
289640.0000000    0.1959699
289680.0000000    0.1886941
289720.0000000    0.1996607
289760.0000000    0.2008618
289800.0000000    0.2033588
289840.0000000    0.2079199
289880.0000000    0.1926630
289920.0000000    0.2142904
289960.0000000    0.2128035
290000.0000000    0.2117631
290040.0000000    0.2040667
290080.0000000    0.1936488
290120.0000000    0.2030819
290160.0000000    0.1957010
290200.0000000    0.1862982
290240.0000000    0.2097136
290280.0000000    0.1901238
290320.0000000    0.1968346
290360.0000000    0.1939111
290400.0000000    0.2051436
290440.0000000    0.1949652
290480.0000000    0.2071061
290520.0000000    0.1954471
290560.0000000    0.1991001
290600.0000000    0.1951120
290640.0000000    0.1895837
290680.0000000    0.1983981
290720.0000000    0.1983081
290760.0000000    0.1939247
290800.0000000    0.1897070
290840.0000000    0.2208629
290880.0000000    0.2039325
290920.0000000    0.2094613
290960.0000000    0.1890321
291000.0000000    0.1913623
291040.0000000    0.1887548
291080.0000000    0.2006621
291120.0000000    0.1902943
291160.0000000    0.1842654
291200.0000000    0.1909274
291240.0000000    0.1828717
291280.0000000    0.2007977
291320.0000000    0.1946847
291360.0000000    0.1865236
291400.0000000    0.1981129
291440.0000000    0.1858824
291480.0000000    0.1877500
291520.0000000    0.1788488
291560.0000000    0.1918666
291600.0000000    0.1776071
291640.0000000    0.1863018
291680.0000000    0.1884013
291720.0000000    0.1821695
291760.0000000    0.1772843
291800.0000000    0.1859472
291840.0000000    0.1854448
291880.0000000    0.1972713
291920.0000000    0.1792238
291960.0000000    0.1796995
292000.0000000    0.1870030
292040.0000000    0.1854311
292080.0000000    0.1847367
292120.0000000    0.1729209
292160.0000000    0.1989520
292200.0000000    0.2027400
292240.0000000    0.1860123
292280.0000000    0.1962530
292320.0000000    0.1787930
292360.0000000    0.1945054
292400.0000000    0.1841284
292440.0000000    0.1864042
292480.0000000    0.1881762
292520.0000000    0.1797645
292560.0000000    0.1804220
292600.0000000    0.1804853
292640.0000000    0.1836576
292680.0000000    0.1935153
292720.0000000    0.2028853
292760.0000000    0.2177660
292800.0000000    0.1952284
292840.0000000    0.1961120
292880.0000000    0.2105417
292920.0000000    0.2065951
292960.0000000    0.1964511
293000.0000000    0.1954759
293040.0000000    0.2125876
293080.0000000    0.2193499
293120.0000000    0.2148718
293160.0000000    0.1925806
293200.0000000    0.2151203
293240.0000000    0.2022951
293280.0000000    0.2024807
293320.0000000    0.1967307
293360.0000000    0.2089569
293400.0000000    0.2211543
293440.0000000    0.2004370
293480.0000000    0.2027552
293520.0000000    0.1925256
293560.0000000    0.2135976
293600.0000000    0.1917302
293640.0000000    0.2016836
293680.0000000    0.1965885
293720.0000000    0.1997917
293760.0000000    0.2156537
293800.0000000    0.2200054
293840.0000000    0.2179701
293880.0000000    0.2056974
293920.0000000    0.2011007
293960.0000000    0.1924531
294000.0000000    0.2030096
294040.0000000    0.2068971
294080.0000000    0.1988803
294120.0000000    0.2028129
294160.0000000    0.2114735
294200.0000000    0.1994317
294240.0000000    0.2011825
294280.0000000    0.2018295
294320.0000000    0.1989878
294360.0000000    0.2061885
294400.0000000    0.1935896
294440.0000000    0.1996496
294480.0000000    0.2077153
294520.0000000    0.2150688
294560.0000000    0.1930371
294600.0000000    0.1912427
294640.0000000    0.1699319
294680.0000000    0.1812164
294720.0000000    0.1898464
294760.0000000    0.1973695
294800.0000000    0.2079625
294840.0000000    0.2079610
294880.0000000    0.1987066
294920.0000000    0.1969496
294960.0000000    0.1977044
295000.0000000    0.2001423
295040.0000000    0.2113766
295080.0000000    0.2103914
295120.0000000    0.2135953
295160.0000000    0.1926508
295200.0000000    0.1964808
295240.0000000    0.1974464
295280.0000000    0.1990447
295320.0000000    0.1993713
295360.0000000    0.2101755
295400.0000000    0.2082245
295440.0000000    0.1964510
295480.0000000    0.1997661
295520.0000000    0.1996294
295560.0000000    0.1930019
295600.0000000    0.1869423
295640.0000000    0.2041995
295680.0000000    0.2005106
295720.0000000    0.1966169
295760.0000000    0.1884925
295800.0000000    0.1885626
295840.0000000    0.1935396
295880.0000000    0.2110828
295920.0000000    0.2221714
295960.0000000    0.2163838
296000.0000000    0.2157996
296040.0000000    0.2103211
296080.0000000    0.2105043
296120.0000000    0.1954445
296160.0000000    0.1998015
296200.0000000    0.2033168
296240.0000000    0.2088040
296280.0000000    0.1883467
296320.0000000    0.2069128
296360.0000000    0.1952590
296400.0000000    0.1972821
296440.0000000    0.1845569
296480.0000000    0.2014595
296520.0000000    0.1992979
296560.0000000    0.1919509
296600.0000000    0.2162237
296640.0000000    0.2039280
296680.0000000    0.2077038
296720.0000000    0.2163091
296760.0000000    0.2059276
296800.0000000    0.2093056
296840.0000000    0.2151693
296880.0000000    0.2152363
296920.0000000    0.2256636
296960.0000000    0.2153905
297000.0000000    0.2085311
297040.0000000    0.2073296
297080.0000000    0.2232590
297120.0000000    0.1989872
297160.0000000    0.2245593
297200.0000000    0.2112008
297240.0000000    0.2148825
297280.0000000    0.1997381
297320.0000000    0.1905199
297360.0000000    0.1748772
297400.0000000    0.1741671
297440.0000000    0.1780451
297480.0000000    0.2010388
297520.0000000    0.1810656
297560.0000000    0.1954169
297600.0000000    0.1964334
297640.0000000    0.1887076
297680.0000000    0.1802054
297720.0000000    0.1779741
297760.0000000    0.1804277
297800.0000000    0.1848239
297840.0000000    0.1852898
297880.0000000    0.1812000
297920.0000000    0.1689458
297960.0000000    0.1882488
298000.0000000    0.1956397
298040.0000000    0.1918214
298080.0000000    0.2067807
298120.0000000    0.1875233
298160.0000000    0.2031289
298200.0000000    0.1985902
298240.0000000    0.2173229
298280.0000000    0.1963658
298320.0000000    0.1998253
298360.0000000    0.1966912
298400.0000000    0.1817472
298440.0000000    0.1860169
298480.0000000    0.2019878
298520.0000000    0.2027828
298560.0000000    0.1838625
298600.0000000    0.1883304
298640.0000000    0.2013462
298680.0000000    0.2061188
298720.0000000    0.1974130
298760.0000000    0.1860678
298800.0000000    0.2081893
298840.0000000    0.2109858
298880.0000000    0.2106155
298920.0000000    0.2193552
298960.0000000    0.2109075
299000.0000000    0.2192197
299040.0000000    0.2127588
299080.0000000    0.2093362
299120.0000000    0.2059964
299160.0000000    0.1942463
299200.0000000    0.1961574
299240.0000000    0.1943701
299280.0000000    0.1888990
299320.0000000    0.2063440
299360.0000000    0.2010143
299400.0000000    0.2009507
299440.0000000    0.2180002
299480.0000000    0.2162432
299520.0000000    0.2002289
299560.0000000    0.2135005
299600.0000000    0.1948341
299640.0000000    0.1990525
299680.0000000    0.2132963
299720.0000000    0.2047031
299760.0000000    0.2089511
299800.0000000    0.1997541
299840.0000000    0.2027684
299880.0000000    0.2139542
299920.0000000    0.2210575
299960.0000000    0.1925481
300000.0000000    0.2031382
300040.0000000    0.2112187
300080.0000000    0.2077508
300120.0000000    0.2204423
300160.0000000    0.1901517
300200.0000000    0.2142885
300240.0000000    0.1835410
300280.0000000    0.1937549
300320.0000000    0.2064300
300360.0000000    0.1990785
300400.0000000    0.1976714
300440.0000000    0.1942619
300480.0000000    0.2113630
300520.0000000    0.2164265
300560.0000000    0.2074489
300600.0000000    0.2040401
300640.0000000    0.2109091
300680.0000000    0.2032232
300720.0000000    0.2024214
300760.0000000    0.2018782
300800.0000000    0.2087763
300840.0000000    0.2159952
300880.0000000    0.2102078
300920.0000000    0.2156808
300960.0000000    0.2079895
301000.0000000    0.2084477
301040.0000000    0.1947073
301080.0000000    0.2087308
301120.0000000    0.2091687
301160.0000000    0.2176685
301200.0000000    0.1941337
301240.0000000    0.2225195
301280.0000000    0.2077552
301320.0000000    0.2063547
301360.0000000    0.1992147
301400.0000000    0.2037422
301440.0000000    0.2048801
301480.0000000    0.2048138
301520.0000000    0.2025520
301560.0000000    0.1928319
301600.0000000    0.1969900
301640.0000000    0.2091186
301680.0000000    0.2061865
301720.0000000    0.2059941
301760.0000000    0.2029666
301800.0000000    0.2049637
301840.0000000    0.2091923
301880.0000000    0.2110730
301920.0000000    0.2072659
301960.0000000    0.1993921
302000.0000000    0.2146470
302040.0000000    0.2114803
302080.0000000    0.1991161
302120.0000000    0.1923122
302160.0000000    0.1925064
302200.0000000    0.1972186
302240.0000000    0.2071994
302280.0000000    0.1901992
302320.0000000    0.1882349
302360.0000000    0.1927511
302400.0000000    0.2164637
302440.0000000    0.1914119
302480.0000000    0.2055987
302520.0000000    0.2004318
302560.0000000    0.2068158
302600.0000000    0.1901726
302640.0000000    0.2048462
302680.0000000    0.1920226
302720.0000000    0.1843232
302760.0000000    0.1962988
302800.0000000    0.1962078
302840.0000000    0.1960786
302880.0000000    0.1863597
302920.0000000    0.1995766
302960.0000000    0.1923374
303000.0000000    0.1863117
303040.0000000    0.2054412
303080.0000000    0.1921628
303120.0000000    0.1888940
303160.0000000    0.2019194
303200.0000000    0.1981524
303240.0000000    0.1986424
303280.0000000    0.1999026
303320.0000000    0.2017285
303360.0000000    0.1986999
303400.0000000    0.1865184
303440.0000000    0.1837910
303480.0000000    0.1891567
303520.0000000    0.1877143
303560.0000000    0.1927987
303600.0000000    0.1970170
303640.0000000    0.1945379
303680.0000000    0.1785762
303720.0000000    0.2036875
303760.0000000    0.1998838
303800.0000000    0.2018413
303840.0000000    0.2151991
303880.0000000    0.1987042
303920.0000000    0.1997557
303960.0000000    0.2073664
304000.0000000    0.2201006
304040.0000000    0.2048295
304080.0000000    0.2197109
304120.0000000    0.2007748
304160.0000000    0.2089128
304200.0000000    0.2081781
304240.0000000    0.1992125
304280.0000000    0.2080127
304320.0000000    0.2099803
304360.0000000    0.2127920
304400.0000000    0.2058766
304440.0000000    0.1960358
304480.0000000    0.2104953
304520.0000000    0.2099769
304560.0000000    0.2034172
304600.0000000    0.2085091
304640.0000000    0.2013065
304680.0000000    0.2084077
304720.0000000    0.2082448
304760.0000000    0.2068877
304800.0000000    0.2043522
304840.0000000    0.2054584
304880.0000000    0.2067517
304920.0000000    0.2215390
304960.0000000    0.2228999
305000.0000000    0.2055194
305040.0000000    0.2118174
305080.0000000    0.2034083
305120.0000000    0.2239585
305160.0000000    0.2030396
305200.0000000    0.2140967
305240.0000000    0.2194777
305280.0000000    0.2156891
305320.0000000    0.2029761
305360.0000000    0.2131237
305400.0000000    0.2031391
305440.0000000    0.1968189
305480.0000000    0.2016681
305520.0000000    0.2066416
305560.0000000    0.1956192
305600.0000000    0.2091445
305640.0000000    0.2083095
305680.0000000    0.2070443
305720.0000000    0.2159241
305760.0000000    0.2021740
305800.0000000    0.2161238
305840.0000000    0.1953808
305880.0000000    0.2063664
305920.0000000    0.2039081
305960.0000000    0.1951621
306000.0000000    0.1971197
306040.0000000    0.1947498
306080.0000000    0.1935551
306120.0000000    0.2051793
306160.0000000    0.1968578
306200.0000000    0.2049437
306240.0000000    0.1991792
306280.0000000    0.2071053
306320.0000000    0.2004038
306360.0000000    0.1923708
306400.0000000    0.1993708
306440.0000000    0.1945304
306480.0000000    0.1944016
306520.0000000    0.1983000
306560.0000000    0.2006177
306600.0000000    0.1865998
306640.0000000    0.1891216
306680.0000000    0.1939880
306720.0000000    0.2096393
306760.0000000    0.1997406
306800.0000000    0.2058826
306840.0000000    0.2081539
306880.0000000    0.2124953
306920.0000000    0.1922503
306960.0000000    0.1993718
307000.0000000    0.2080672
307040.0000000    0.2102145
307080.0000000    0.1841905
307120.0000000    0.2033795
307160.0000000    0.2075787
307200.0000000    0.2013978
307240.0000000    0.2025199
307280.0000000    0.2038491
307320.0000000    0.1978353
307360.0000000    0.2027607
307400.0000000    0.1985228
307440.0000000    0.2012595
307480.0000000    0.2089518
307520.0000000    0.1962367
307560.0000000    0.2155187
307600.0000000    0.2067977
307640.0000000    0.2058582
307680.0000000    0.2009250
307720.0000000    0.1984187
307760.0000000    0.1857834
307800.0000000    0.1972262
307840.0000000    0.2038526
307880.0000000    0.1953368
307920.0000000    0.2131971
307960.0000000    0.1977200
308000.0000000    0.1918135
308040.0000000    0.1893853
308080.0000000    0.1975523
308120.0000000    0.2090658
308160.0000000    0.2061206
308200.0000000    0.1961818
308240.0000000    0.2022104
308280.0000000    0.2172058
308320.0000000    0.2036136
308360.0000000    0.2146624
308400.0000000    0.2051969
308440.0000000    0.2005474
308480.0000000    0.2067051
308520.0000000    0.2020437
308560.0000000    0.2000849
308600.0000000    0.2286768
308640.0000000    0.2144115
308680.0000000    0.2014789
308720.0000000    0.2076375
308760.0000000    0.2040782
308800.0000000    0.1893280
308840.0000000    0.2032790
308880.0000000    0.1856634
308920.0000000    0.1989617
308960.0000000    0.2069406
309000.0000000    0.2003679
309040.0000000    0.2137605
309080.0000000    0.2099639
309120.0000000    0.2085829
309160.0000000    0.2120721
309200.0000000    0.2221165
309240.0000000    0.2185108
309280.0000000    0.2020385
309320.0000000    0.2101819
309360.0000000    0.2002425
309400.0000000    0.1989765
309440.0000000    0.2026541
309480.0000000    0.1883568
309520.0000000    0.1996583
309560.0000000    0.2187072
309600.0000000    0.2130051
309640.0000000    0.2105337
309680.0000000    0.2124427
309720.0000000    0.2116137
309760.0000000    0.2121567
309800.0000000    0.2242581
309840.0000000    0.2054155
309880.0000000    0.2020928
309920.0000000    0.2082099
309960.0000000    0.2134271
310000.0000000    0.2229484
310040.0000000    0.2238888
310080.0000000    0.2108863
310120.0000000    0.2106122
310160.0000000    0.2140050
310200.0000000    0.2143157
310240.0000000    0.2135456
310280.0000000    0.2040243
310320.0000000    0.2221333
310360.0000000    0.2067597
310400.0000000    0.2056079
310440.0000000    0.2079791
310480.0000000    0.2154827
310520.0000000    0.2043671
310560.0000000    0.2051582
310600.0000000    0.2116106
310640.0000000    0.2174638
310680.0000000    0.2119695
310720.0000000    0.2000216
310760.0000000    0.2024655
310800.0000000    0.2099330
310840.0000000    0.1938329
310880.0000000    0.1932450
310920.0000000    0.2066399
310960.0000000    0.2048169
311000.0000000    0.2140491
311040.0000000    0.2175420
311080.0000000    0.2097286
311120.0000000    0.2123778
311160.0000000    0.2138999
311200.0000000    0.2163571
311240.0000000    0.2032862
311280.0000000    0.2159851
311320.0000000    0.2081033
311360.0000000    0.2270048
311400.0000000    0.2287307
311440.0000000    0.2055538
311480.0000000    0.2131276
311520.0000000    0.2239739
311560.0000000    0.2138157
311600.0000000    0.2056510
311640.0000000    0.2220390
311680.0000000    0.2093317
311720.0000000    0.2206067
311760.0000000    0.2064499
311800.0000000    0.2083900
311840.0000000    0.2038874
311880.0000000    0.2053802
311920.0000000    0.1972380
311960.0000000    0.1948482
312000.0000000    0.1862608
312040.0000000    0.2018215
312080.0000000    0.1975164
312120.0000000    0.2042130
312160.0000000    0.1970986
312200.0000000    0.1954820
312240.0000000    0.2002827
312280.0000000    0.2025352
312320.0000000    0.2103640
312360.0000000    0.2021082
312400.0000000    0.1993237
312440.0000000    0.1799662
312480.0000000    0.1878060
312520.0000000    0.1880954
312560.0000000    0.1980410
312600.0000000    0.2053434
312640.0000000    0.1977770
312680.0000000    0.2075480
312720.0000000    0.1976175
312760.0000000    0.2111905
312800.0000000    0.2064508
312840.0000000    0.2218528
312880.0000000    0.2140060
312920.0000000    0.2268850
312960.0000000    0.2211388
313000.0000000    0.2145443
313040.0000000    0.2044744
313080.0000000    0.2000405
313120.0000000    0.2268104
313160.0000000    0.1991673
313200.0000000    0.2036556
313240.0000000    0.2226287
313280.0000000    0.2155111
313320.0000000    0.2164549
313360.0000000    0.2177759
313400.0000000    0.2120496
313440.0000000    0.2066751
313480.0000000    0.2126536
313520.0000000    0.1976887
313560.0000000    0.2074114
313600.0000000    0.1883951
313640.0000000    0.1863676
313680.0000000    0.1918478
313720.0000000    0.2003150
313760.0000000    0.2091387
313800.0000000    0.2133501
313840.0000000    0.2124574
313880.0000000    0.2192751
313920.0000000    0.2209355
313960.0000000    0.1961297
314000.0000000    0.2096414
314040.0000000    0.2047286
314080.0000000    0.2089690
314120.0000000    0.2102526
314160.0000000    0.1982183
314200.0000000    0.2080023
314240.0000000    0.2177513
314280.0000000    0.2290369
314320.0000000    0.2139331
314360.0000000    0.2152566
314400.0000000    0.1945699
314440.0000000    0.2116950
314480.0000000    0.2091555
314520.0000000    0.2306094
314560.0000000    0.2035119
314600.0000000    0.2049066
314640.0000000    0.2104453
314680.0000000    0.2036810
314720.0000000    0.2048983
314760.0000000    0.2063829
314800.0000000    0.2174948
314840.0000000    0.1885662
314880.0000000    0.2083604
314920.0000000    0.1927226
314960.0000000    0.2104607
315000.0000000    0.2041086
315040.0000000    0.2142167
315080.0000000    0.2105340
315120.0000000    0.1997907
315160.0000000    0.2051368
315200.0000000    0.1979680
315240.0000000    0.1898310
315280.0000000    0.1968360
315320.0000000    0.2066782
315360.0000000    0.2096253
315400.0000000    0.2015514
315440.0000000    0.2006034
315480.0000000    0.1898668
315520.0000000    0.2017091
315560.0000000    0.1895033
315600.0000000    0.1866666
315640.0000000    0.2015332
315680.0000000    0.1862227
315720.0000000    0.2118542
315760.0000000    0.1907794
315800.0000000    0.1976717
315840.0000000    0.1939797
315880.0000000    0.2001909
315920.0000000    0.1951977
315960.0000000    0.2083027
316000.0000000    0.2012542
316040.0000000    0.1905827
316080.0000000    0.1872358
316120.0000000    0.1948379
316160.0000000    0.2038172
316200.0000000    0.2001202
316240.0000000    0.2023993
316280.0000000    0.2146277
316320.0000000    0.2162372
316360.0000000    0.2056293
316400.0000000    0.2031370
316440.0000000    0.2034543
316480.0000000    0.2284766
316520.0000000    0.2124255
316560.0000000    0.2137177
316600.0000000    0.2049374
316640.0000000    0.2155088
316680.0000000    0.2138822
316720.0000000    0.2209034
316760.0000000    0.2360556
316800.0000000    0.2316572
316840.0000000    0.2354020
316880.0000000    0.2280003
316920.0000000    0.2077117
316960.0000000    0.2066117
317000.0000000    0.2114423
317040.0000000    0.2003450
317080.0000000    0.2147561
317120.0000000    0.1891054
317160.0000000    0.2019606
317200.0000000    0.2040702
317240.0000000    0.2068851
317280.0000000    0.2059393
317320.0000000    0.2048288
317360.0000000    0.2060121
317400.0000000    0.1952544
317440.0000000    0.2070535
317480.0000000    0.2142916
317520.0000000    0.2014393
317560.0000000    0.2118361
317600.0000000    0.2212856
317640.0000000    0.2140430
317680.0000000    0.1991928
317720.0000000    0.2150287
317760.0000000    0.1977262
317800.0000000    0.2085778
317840.0000000    0.2139571
317880.0000000    0.2004100
317920.0000000    0.2089613
317960.0000000    0.2080080
318000.0000000    0.2084563
318040.0000000    0.2097306
318080.0000000    0.1940518
318120.0000000    0.2113157
318160.0000000    0.1911726
318200.0000000    0.1886697
318240.0000000    0.1928236
318280.0000000    0.1990609
318320.0000000    0.2019613
318360.0000000    0.2007031
318400.0000000    0.1985212
318440.0000000    0.2018027
318480.0000000    0.2013600
318520.0000000    0.2003622
318560.0000000    0.1996460
318600.0000000    0.2100542
318640.0000000    0.2000874
318680.0000000    0.1943725
318720.0000000    0.1970536
318760.0000000    0.1978269
318800.0000000    0.1967767
318840.0000000    0.1901770
318880.0000000    0.2129314
318920.0000000    0.1865007
318960.0000000    0.1829789
319000.0000000    0.1879593
319040.0000000    0.2217149
319080.0000000    0.2004748
319120.0000000    0.2016572
319160.0000000    0.1940924
319200.0000000    0.1962529
319240.0000000    0.2005063
319280.0000000    0.1748292
319320.0000000    0.1995955
319360.0000000    0.1887672
319400.0000000    0.1953306
319440.0000000    0.1818130
319480.0000000    0.1920950
319520.0000000    0.1972298
319560.0000000    0.1946393
319600.0000000    0.2097826
319640.0000000    0.1822295
319680.0000000    0.2047063
319720.0000000    0.1937896
319760.0000000    0.1826062
319800.0000000    0.1990474
319840.0000000    0.1958061
319880.0000000    0.2089573
319920.0000000    0.2014454
319960.0000000    0.1926445
320000.0000000    0.1885360
320040.0000000    0.1868475
320080.0000000    0.1787465
320120.0000000    0.1865823
320160.0000000    0.1701452
320200.0000000    0.1918563
320240.0000000    0.1827608
320280.0000000    0.1741776
320320.0000000    0.1971603
320360.0000000    0.1843749
320400.0000000    0.1846131
320440.0000000    0.1756567
320480.0000000    0.1823537
320520.0000000    0.1869576
320560.0000000    0.1999574
320600.0000000    0.1802981
320640.0000000    0.1696890
320680.0000000    0.1967228
320720.0000000    0.1785897
320760.0000000    0.1771378
320800.0000000    0.1917055
320840.0000000    0.1929771
320880.0000000    0.1904878
320920.0000000    0.1968307
320960.0000000    0.1933113
321000.0000000    0.1892348
321040.0000000    0.1888790
321080.0000000    0.2013648
321120.0000000    0.1987071
321160.0000000    0.2025458
321200.0000000    0.1956013
321240.0000000    0.1942188
321280.0000000    0.1919048
321320.0000000    0.1958766
321360.0000000    0.1942940
321400.0000000    0.1950300
321440.0000000    0.2006456
321480.0000000    0.1992812
321520.0000000    0.2180617
321560.0000000    0.1949154
321600.0000000    0.1972480
321640.0000000    0.1852780
321680.0000000    0.1784858
321720.0000000    0.1940676
321760.0000000    0.1893516
321800.0000000    0.1900426
321840.0000000    0.1886613
321880.0000000    0.2031745
321920.0000000    0.1931852
321960.0000000    0.1942461
322000.0000000    0.1897996
322040.0000000    0.1909229
322080.0000000    0.1904822
322120.0000000    0.2068512
322160.0000000    0.1975143
322200.0000000    0.1908152
322240.0000000    0.1988925
322280.0000000    0.1811029
322320.0000000    0.1960761
322360.0000000    0.1889735
322400.0000000    0.1783666
322440.0000000    0.1840924
322480.0000000    0.1899412
322520.0000000    0.1976548
322560.0000000    0.1872942
322600.0000000    0.1943345
322640.0000000    0.1938508
322680.0000000    0.2008745
322720.0000000    0.1953690
322760.0000000    0.2055109
322800.0000000    0.2089765
322840.0000000    0.1901785
322880.0000000    0.1980797
322920.0000000    0.1910885
322960.0000000    0.1865269
323000.0000000    0.1861761
323040.0000000    0.1699826
323080.0000000    0.1754400
323120.0000000    0.1749249
323160.0000000    0.1817434
323200.0000000    0.1905516
323240.0000000    0.1735845
323280.0000000    0.1861720
323320.0000000    0.2019440
323360.0000000    0.1973969
323400.0000000    0.1855154
323440.0000000    0.1764354
323480.0000000    0.2005460
323520.0000000    0.1968657
323560.0000000    0.2028854
323600.0000000    0.2056931
323640.0000000    0.1977356
323680.0000000    0.1990426
323720.0000000    0.1959346
323760.0000000    0.2075496
323800.0000000    0.1958088
323840.0000000    0.1910657
323880.0000000    0.1945863
323920.0000000    0.2000560
323960.0000000    0.1977111
324000.0000000    0.1987922
324040.0000000    0.1914423
324080.0000000    0.1919607
324120.0000000    0.1809290
324160.0000000    0.1827986
324200.0000000    0.1822425
324240.0000000    0.1914919
324280.0000000    0.1869027
324320.0000000    0.1947205
324360.0000000    0.1865623
324400.0000000    0.1955200
324440.0000000    0.1907101
324480.0000000    0.2115982
324520.0000000    0.1980018
324560.0000000    0.1872638
324600.0000000    0.1953277
324640.0000000    0.1877179
324680.0000000    0.1827911
324720.0000000    0.1940783
324760.0000000    0.1902514
324800.0000000    0.2014332
324840.0000000    0.1989449
324880.0000000    0.1963682
324920.0000000    0.1877728
324960.0000000    0.2071712
325000.0000000    0.2020559
325040.0000000    0.2123291
325080.0000000    0.1996083
325120.0000000    0.1989902
325160.0000000    0.2047167
325200.0000000    0.2015456
325240.0000000    0.2101419
325280.0000000    0.2046383
325320.0000000    0.1994838
325360.0000000    0.2164063
325400.0000000    0.2061011
325440.0000000    0.2125482
325480.0000000    0.2037431
325520.0000000    0.2106036
325560.0000000    0.2008687
325600.0000000    0.2223273
325640.0000000    0.2216409
325680.0000000    0.2186624
325720.0000000    0.2166518
325760.0000000    0.2127860
325800.0000000    0.2048406
325840.0000000    0.2017773
325880.0000000    0.2036574
325920.0000000    0.2152074
325960.0000000    0.2015390
326000.0000000    0.2104314
326040.0000000    0.1995061
326080.0000000    0.2055495
326120.0000000    0.2016151
326160.0000000    0.2207512
326200.0000000    0.2195707
326240.0000000    0.1959987
326280.0000000    0.2180571
326320.0000000    0.1935441
326360.0000000    0.2071596
326400.0000000    0.2112774
326440.0000000    0.2082673
326480.0000000    0.2044820
326520.0000000    0.2009403
326560.0000000    0.1994321
326600.0000000    0.1996472
326640.0000000    0.2145660
326680.0000000    0.2100118
326720.0000000    0.1938564
326760.0000000    0.1906709
326800.0000000    0.1977947
326840.0000000    0.2138501
326880.0000000    0.2055998
326920.0000000    0.1999208
326960.0000000    0.1970863
327000.0000000    0.1958397
327040.0000000    0.1986691
327080.0000000    0.1961755
327120.0000000    0.2033826
327160.0000000    0.1883905
327200.0000000    0.1882767
327240.0000000    0.1846442
327280.0000000    0.2021865
327320.0000000    0.2070447
327360.0000000    0.2032862
327400.0000000    0.1931955
327440.0000000    0.2151075
327480.0000000    0.2025461
327520.0000000    0.2106439
327560.0000000    0.2093207
327600.0000000    0.1890330
327640.0000000    0.2009101
327680.0000000    0.1985936
327720.0000000    0.2079141
327760.0000000    0.2006608
327800.0000000    0.1931208
327840.0000000    0.1864806
327880.0000000    0.1889075
327920.0000000    0.1914529
327960.0000000    0.2023136
328000.0000000    0.1896588
328040.0000000    0.2039743
328080.0000000    0.1956358
328120.0000000    0.1946898
328160.0000000    0.1888630
328200.0000000    0.2044094
328240.0000000    0.1928357
328280.0000000    0.2032326
328320.0000000    0.2029288
328360.0000000    0.1939195
328400.0000000    0.1979742
328440.0000000    0.2073309
328480.0000000    0.2101676
328520.0000000    0.1893174
328560.0000000    0.1960673
328600.0000000    0.1990366
328640.0000000    0.1880964
328680.0000000    0.1695853
328720.0000000    0.1825082
328760.0000000    0.1959008
328800.0000000    0.1976568
328840.0000000    0.1915195
328880.0000000    0.1983836
328920.0000000    0.2087398
328960.0000000    0.1923911
329000.0000000    0.2023012
329040.0000000    0.1957104
329080.0000000    0.2019368
329120.0000000    0.2182788
329160.0000000    0.2244315
329200.0000000    0.2172060
329240.0000000    0.2020790
329280.0000000    0.2015663
329320.0000000    0.1915353
329360.0000000    0.1844145
329400.0000000    0.1831269
329440.0000000    0.1902714
329480.0000000    0.1787590
329520.0000000    0.2072076
329560.0000000    0.1845251
329600.0000000    0.1685632
329640.0000000    0.1694828
329680.0000000    0.1885151
329720.0000000    0.1927777
329760.0000000    0.1737047
329800.0000000    0.1631375
329840.0000000    0.1854450
329880.0000000    0.2008485
329920.0000000    0.2069836
329960.0000000    0.2031589
330000.0000000    0.2035314
330040.0000000    0.2142661
330080.0000000    0.2047691
330120.0000000    0.1916847
330160.0000000    0.2012799
330200.0000000    0.1986295
330240.0000000    0.1935560
330280.0000000    0.1903671
330320.0000000    0.1799109
330360.0000000    0.1622030
330400.0000000    0.1751321
330440.0000000    0.1780153
330480.0000000    0.1842562
330520.0000000    0.1883543
330560.0000000    0.1809166
330600.0000000    0.1840010
330640.0000000    0.1743113
330680.0000000    0.1715732
330720.0000000    0.1898720
330760.0000000    0.1908675
330800.0000000    0.1738594
330840.0000000    0.1757457
330880.0000000    0.1727192
330920.0000000    0.1748412
330960.0000000    0.1969553
331000.0000000    0.1901527
331040.0000000    0.1776803
331080.0000000    0.1847779
331120.0000000    0.1730398
331160.0000000    0.1806114
331200.0000000    0.1716851
331240.0000000    0.1804043
331280.0000000    0.1864302
331320.0000000    0.1886581
331360.0000000    0.1743751
331400.0000000    0.1818485
331440.0000000    0.1841269
331480.0000000    0.1997335
331520.0000000    0.1851175
331560.0000000    0.1792714
331600.0000000    0.1913073
331640.0000000    0.1834488
331680.0000000    0.1641912
331720.0000000    0.1808534
331760.0000000    0.1815123
331800.0000000    0.1808945
331840.0000000    0.1764586
331880.0000000    0.1924680
331920.0000000    0.1742145
331960.0000000    0.1875909
332000.0000000    0.1823068
332040.0000000    0.1834918
332080.0000000    0.1939379
332120.0000000    0.1879656
332160.0000000    0.1744918
332200.0000000    0.1944781
332240.0000000    0.1827931
332280.0000000    0.1808442
332320.0000000    0.1908787
332360.0000000    0.1942340
332400.0000000    0.1958450
332440.0000000    0.1969159
332480.0000000    0.2032503
332520.0000000    0.2118156
332560.0000000    0.1959829
332600.0000000    0.2136576
332640.0000000    0.2130836
332680.0000000    0.1845797
332720.0000000    0.1708931
332760.0000000    0.2024505
332800.0000000    0.1871004
332840.0000000    0.1890121
332880.0000000    0.1917509
332920.0000000    0.1658205
332960.0000000    0.1950814
333000.0000000    0.1858167
333040.0000000    0.1877955
333080.0000000    0.1787859
333120.0000000    0.1740202
333160.0000000    0.1717463
333200.0000000    0.1823884
333240.0000000    0.1810333
333280.0000000    0.1780967
333320.0000000    0.1800804
333360.0000000    0.1856168
333400.0000000    0.1892621
333440.0000000    0.1780948
333480.0000000    0.1767098
333520.0000000    0.1748047
333560.0000000    0.1686827
333600.0000000    0.1872471
333640.0000000    0.1893593
333680.0000000    0.1796800
333720.0000000    0.1916413
333760.0000000    0.1884452
333800.0000000    0.1873089
333840.0000000    0.1760461
333880.0000000    0.1774784
333920.0000000    0.1726386
333960.0000000    0.1826782
334000.0000000    0.1883128
334040.0000000    0.1755104
334080.0000000    0.1776813
334120.0000000    0.1532920
334160.0000000    0.1796930
334200.0000000    0.1805337
334240.0000000    0.1771340
334280.0000000    0.1768623
334320.0000000    0.1698653
334360.0000000    0.1686940
334400.0000000    0.1758066
334440.0000000    0.1857534
334480.0000000    0.1769241
334520.0000000    0.1778066
334560.0000000    0.1814369
334600.0000000    0.1712798
334640.0000000    0.1804745
334680.0000000    0.1784274
334720.0000000    0.1827475
334760.0000000    0.1969499
334800.0000000    0.1874984
334840.0000000    0.1974503
334880.0000000    0.1774298
334920.0000000    0.1824174
334960.0000000    0.2003730
335000.0000000    0.1841788
335040.0000000    0.1898979
335080.0000000    0.1955652
335120.0000000    0.1722293
335160.0000000    0.1675814
335200.0000000    0.1859846
335240.0000000    0.1857632
335280.0000000    0.1805096
335320.0000000    0.1714060
335360.0000000    0.1757144
335400.0000000    0.1820319
335440.0000000    0.1847311
335480.0000000    0.1714565
335520.0000000    0.1892901
335560.0000000    0.1795929
335600.0000000    0.1882139
335640.0000000    0.1802798
335680.0000000    0.1804044
335720.0000000    0.1755994
335760.0000000    0.1822740
335800.0000000    0.1887631
335840.0000000    0.1749906
335880.0000000    0.1904988
335920.0000000    0.1836107
335960.0000000    0.1857999
336000.0000000    0.1921016
336040.0000000    0.1907370
336080.0000000    0.1795686
336120.0000000    0.1906452
336160.0000000    0.1823715
336200.0000000    0.1812350
336240.0000000    0.1875579
336280.0000000    0.1958838
336320.0000000    0.1797346
336360.0000000    0.1747437
336400.0000000    0.1880718
336440.0000000    0.1764921
336480.0000000    0.1821979
336520.0000000    0.1834204
336560.0000000    0.1812488
336600.0000000    0.1845881
336640.0000000    0.1996083
336680.0000000    0.1927521
336720.0000000    0.1994768
336760.0000000    0.2076904
336800.0000000    0.1977347
336840.0000000    0.1980591
336880.0000000    0.1828930
336920.0000000    0.1992003
336960.0000000    0.1837917
337000.0000000    0.1982889
337040.0000000    0.1999728
337080.0000000    0.1963922
337120.0000000    0.1964900
337160.0000000    0.1956364
337200.0000000    0.1990024
337240.0000000    0.1896964
337280.0000000    0.1955752
337320.0000000    0.1917927
337360.0000000    0.2034092
337400.0000000    0.1987911
337440.0000000    0.1955860
337480.0000000    0.1834458
337520.0000000    0.1941031
337560.0000000    0.1989252
337600.0000000    0.1909573
337640.0000000    0.1990849
337680.0000000    0.1920372
337720.0000000    0.1914674
337760.0000000    0.2032231
337800.0000000    0.1989779
337840.0000000    0.1968270
337880.0000000    0.1971590
337920.0000000    0.2073146
337960.0000000    0.2003117
338000.0000000    0.1907638
338040.0000000    0.1940600
338080.0000000    0.1817093
338120.0000000    0.1931576
338160.0000000    0.1812661
338200.0000000    0.1863893
338240.0000000    0.1859564
338280.0000000    0.1903815
338320.0000000    0.1813336
338360.0000000    0.1927167
338400.0000000    0.1914318
338440.0000000    0.2066230
338480.0000000    0.1936379
338520.0000000    0.1844410
338560.0000000    0.2015010
338600.0000000    0.1908046
338640.0000000    0.1885884
338680.0000000    0.1712092
338720.0000000    0.1758370
338760.0000000    0.1881117
338800.0000000    0.1873881
338840.0000000    0.1680001
338880.0000000    0.1953634
338920.0000000    0.1917549
338960.0000000    0.2012154
339000.0000000    0.1935128
339040.0000000    0.1727695
339080.0000000    0.1875871
339120.0000000    0.1785618
339160.0000000    0.1835255
339200.0000000    0.1777189
339240.0000000    0.1793111
339280.0000000    0.1776409
339320.0000000    0.1854281
339360.0000000    0.1782884
339400.0000000    0.1771819
339440.0000000    0.1803223
339480.0000000    0.1804301
339520.0000000    0.1966055
339560.0000000    0.1892135
339600.0000000    0.1893209
339640.0000000    0.1697922
339680.0000000    0.1840604
339720.0000000    0.1847364
339760.0000000    0.1820847
339800.0000000    0.1995394
339840.0000000    0.1936959
339880.0000000    0.1929310
339920.0000000    0.1887528
339960.0000000    0.1868879
340000.0000000    0.1701369
340040.0000000    0.1897525
340080.0000000    0.1898826
340120.0000000    0.1836171
340160.0000000    0.1775438
340200.0000000    0.1991728
340240.0000000    0.1883956
340280.0000000    0.2003148
340320.0000000    0.1963111
340360.0000000    0.1741910
340400.0000000    0.1849122
340440.0000000    0.1801720
340480.0000000    0.1791305
340520.0000000    0.1903754
340560.0000000    0.1837455
340600.0000000    0.1879131
340640.0000000    0.1895577
340680.0000000    0.1842047
340720.0000000    0.1771158
340760.0000000    0.1830471
340800.0000000    0.1834287
340840.0000000    0.1846181
340880.0000000    0.1719726
340920.0000000    0.1975578
340960.0000000    0.1886316
341000.0000000    0.1651532
341040.0000000    0.1846337
341080.0000000    0.1927728
341120.0000000    0.1795170
341160.0000000    0.1808722
341200.0000000    0.1753888
341240.0000000    0.1944688
341280.0000000    0.1849753
341320.0000000    0.1758927
341360.0000000    0.1655905
341400.0000000    0.1841598
341440.0000000    0.1750291
341480.0000000    0.1992864
341520.0000000    0.1838164
341560.0000000    0.1722948
341600.0000000    0.1710885
341640.0000000    0.1805466
341680.0000000    0.1851206
341720.0000000    0.1922456
341760.0000000    0.1688910
341800.0000000    0.1795764
341840.0000000    0.1806582
341880.0000000    0.1751853
341920.0000000    0.1855259
341960.0000000    0.1938376
342000.0000000    0.1816178
342040.0000000    0.1639787
342080.0000000    0.1623978
342120.0000000    0.1811655
342160.0000000    0.1798988
342200.0000000    0.1608646
342240.0000000    0.1691788
342280.0000000    0.1853407
342320.0000000    0.1784950
342360.0000000    0.1934453
342400.0000000    0.1870444
342440.0000000    0.1919519
342480.0000000    0.1776379
342520.0000000    0.1847256
342560.0000000    0.1817198
342600.0000000    0.1802245
342640.0000000    0.1908798
342680.0000000    0.1847813
342720.0000000    0.1793955
342760.0000000    0.1732130
342800.0000000    0.1795566
342840.0000000    0.1682447
342880.0000000    0.1769204
342920.0000000    0.1850315
342960.0000000    0.1769441
343000.0000000    0.1695708
343040.0000000    0.1693833
343080.0000000    0.1671950
343120.0000000    0.1860029
343160.0000000    0.1838709
343200.0000000    0.1746688
343240.0000000    0.1589755
343280.0000000    0.1834904
343320.0000000    0.1828432
343360.0000000    0.1660851
343400.0000000    0.1643370
343440.0000000    0.1821761
343480.0000000    0.1770576
343520.0000000    0.1718934
343560.0000000    0.1695842
343600.0000000    0.1731020
343640.0000000    0.1714486
343680.0000000    0.1713940
343720.0000000    0.1812785
343760.0000000    0.1807710
343800.0000000    0.1795867
343840.0000000    0.1673201
343880.0000000    0.1800916
343920.0000000    0.1818703
343960.0000000    0.1862836
344000.0000000    0.1789641
344040.0000000    0.1694491
344080.0000000    0.1863309
344120.0000000    0.1946531
344160.0000000    0.2019650
344200.0000000    0.1913181
344240.0000000    0.1921163
344280.0000000    0.1905314
344320.0000000    0.2071177
344360.0000000    0.1845779
344400.0000000    0.1807281
344440.0000000    0.1608800
344480.0000000    0.1651897
344520.0000000    0.1580561
344560.0000000    0.1682258
344600.0000000    0.1863066
344640.0000000    0.1819175
344680.0000000    0.1697348
344720.0000000    0.1761150
344760.0000000    0.1843002
344800.0000000    0.1774565
344840.0000000    0.1731051
344880.0000000    0.1867678
344920.0000000    0.1921742
344960.0000000    0.1956003
345000.0000000    0.1821678
345040.0000000    0.1936032
345080.0000000    0.1852429
345120.0000000    0.1772822
345160.0000000    0.1806956
345200.0000000    0.1776047
345240.0000000    0.1778173
345280.0000000    0.1846877
345320.0000000    0.1806782
345360.0000000    0.1834679
345400.0000000    0.1676838
345440.0000000    0.1820437
345480.0000000    0.1782367
345520.0000000    0.1723586
345560.0000000    0.1709848
345600.0000000    0.1836600
345640.0000000    0.1836489
345680.0000000    0.1721237
345720.0000000    0.1741306
345760.0000000    0.1805157
345800.0000000    0.1738644
345840.0000000    0.1893116
345880.0000000    0.1755751
345920.0000000    0.1859608
345960.0000000    0.1930516
346000.0000000    0.1778020
346040.0000000    0.1847862
346080.0000000    0.1860378
346120.0000000    0.1893163
346160.0000000    0.1864280
346200.0000000    0.1845125
346240.0000000    0.1582189
346280.0000000    0.1682794
346320.0000000    0.1757854
346360.0000000    0.1728316
346400.0000000    0.1776195
346440.0000000    0.1812545
346480.0000000    0.1703465
346520.0000000    0.1828689
346560.0000000    0.1710297
346600.0000000    0.1644812
346640.0000000    0.1786334
346680.0000000    0.1819694
346720.0000000    0.1786541
346760.0000000    0.1656081
346800.0000000    0.1850731
346840.0000000    0.1634785
346880.0000000    0.1897367
346920.0000000    0.1820851
346960.0000000    0.1829215
347000.0000000    0.1846414
347040.0000000    0.1854143
347080.0000000    0.1810871
347120.0000000    0.1955677
347160.0000000    0.1684960
347200.0000000    0.1808831
347240.0000000    0.1839430
347280.0000000    0.1732578
347320.0000000    0.1867459
347360.0000000    0.1760007
347400.0000000    0.1752711
347440.0000000    0.1850411
347480.0000000    0.1779385
347520.0000000    0.1892195
347560.0000000    0.1855092
347600.0000000    0.1791884
347640.0000000    0.1969591
347680.0000000    0.1881866
347720.0000000    0.1898750
347760.0000000    0.1961354
347800.0000000    0.1871931
347840.0000000    0.1880849
347880.0000000    0.1746332
347920.0000000    0.1875684
347960.0000000    0.1822708
348000.0000000    0.1897909
348040.0000000    0.2040832
348080.0000000    0.1792628
348120.0000000    0.1796468
348160.0000000    0.1654463
348200.0000000    0.1804415
348240.0000000    0.1732991
348280.0000000    0.1825491
348320.0000000    0.1753606
348360.0000000    0.1762232
348400.0000000    0.1700232
348440.0000000    0.1845515
348480.0000000    0.1695734
348520.0000000    0.1760615
348560.0000000    0.1610687
348600.0000000    0.1519247
348640.0000000    0.1702442
348680.0000000    0.1665622
348720.0000000    0.1769449
348760.0000000    0.1650506
348800.0000000    0.1764504
348840.0000000    0.1682473
348880.0000000    0.1786122
348920.0000000    0.1643318
348960.0000000    0.1923582
349000.0000000    0.1798730
349040.0000000    0.1735503
349080.0000000    0.1801377
349120.0000000    0.1944359
349160.0000000    0.1943408
349200.0000000    0.1804607
349240.0000000    0.1880107
349280.0000000    0.1981333
349320.0000000    0.1882882
349360.0000000    0.1830846
349400.0000000    0.1811527
349440.0000000    0.1891785
349480.0000000    0.1844434
349520.0000000    0.1882598
349560.0000000    0.1950395
349600.0000000    0.1930887
349640.0000000    0.1735964
349680.0000000    0.1849861
349720.0000000    0.1775269
349760.0000000    0.1826338
349800.0000000    0.1760595
349840.0000000    0.1871448
349880.0000000    0.1783836
349920.0000000    0.1761032
349960.0000000    0.1749854
350000.0000000    0.1805677
350040.0000000    0.1990147
350080.0000000    0.1790213
350120.0000000    0.1812694
350160.0000000    0.1698421
350200.0000000    0.1816887
350240.0000000    0.1905766
350280.0000000    0.1847248
350320.0000000    0.1799029
350360.0000000    0.1733467
350400.0000000    0.1769846
350440.0000000    0.1767357
350480.0000000    0.1895105
350520.0000000    0.1767833
350560.0000000    0.1674421
350600.0000000    0.1651884
350640.0000000    0.1946260
350680.0000000    0.1908030
350720.0000000    0.1901358
350760.0000000    0.1864529
350800.0000000    0.2047452
350840.0000000    0.1830039
350880.0000000    0.1799308
350920.0000000    0.1839038
350960.0000000    0.1739837
351000.0000000    0.1643909
351040.0000000    0.1781569
351080.0000000    0.1737947
351120.0000000    0.1821203
351160.0000000    0.1934885
351200.0000000    0.1740289
351240.0000000    0.1954000
351280.0000000    0.1915085
351320.0000000    0.1739215
351360.0000000    0.1795986
351400.0000000    0.1825356
351440.0000000    0.2050694
351480.0000000    0.1885884
351520.0000000    0.1973690
351560.0000000    0.1952224
351600.0000000    0.2023622
351640.0000000    0.1975359
351680.0000000    0.1913731
351720.0000000    0.1907634
351760.0000000    0.1798963
351800.0000000    0.1919895
351840.0000000    0.1735829
351880.0000000    0.1760112
351920.0000000    0.1800654
351960.0000000    0.1845143
352000.0000000    0.1919957
352040.0000000    0.1913349
352080.0000000    0.1951857
352120.0000000    0.1903237
352160.0000000    0.1717941
352200.0000000    0.1719745
352240.0000000    0.2019452
352280.0000000    0.1907208
352320.0000000    0.1875145
352360.0000000    0.1948333
352400.0000000    0.1744996
352440.0000000    0.1711310
352480.0000000    0.1766923
352520.0000000    0.1809183
352560.0000000    0.1606419
352600.0000000    0.1653627
352640.0000000    0.1803864
352680.0000000    0.1802158
352720.0000000    0.1812628
352760.0000000    0.1882742
352800.0000000    0.1675898
352840.0000000    0.1753765
352880.0000000    0.1897335
352920.0000000    0.1798242
352960.0000000    0.1888232
353000.0000000    0.1879445
353040.0000000    0.1943500
353080.0000000    0.1839424
353120.0000000    0.1746574
353160.0000000    0.1749274
353200.0000000    0.1758267
353240.0000000    0.1824145
353280.0000000    0.1849878
353320.0000000    0.1687145
353360.0000000    0.1628474
353400.0000000    0.1778625
353440.0000000    0.1644590
353480.0000000    0.1618032
353520.0000000    0.1818375
353560.0000000    0.1866245
353600.0000000    0.1945728
353640.0000000    0.1854142
353680.0000000    0.2037962
353720.0000000    0.1944784
353760.0000000    0.1851002
353800.0000000    0.1961137
353840.0000000    0.1885834
353880.0000000    0.1993790
353920.0000000    0.1729640
353960.0000000    0.1818764
354000.0000000    0.1893905
354040.0000000    0.1905508
354080.0000000    0.1845853
354120.0000000    0.1714785
354160.0000000    0.1735936
354200.0000000    0.1870668
354240.0000000    0.1865802
354280.0000000    0.1832341
354320.0000000    0.1613055
354360.0000000    0.1672183
354400.0000000    0.1852036
354440.0000000    0.1930405
354480.0000000    0.1865928
354520.0000000    0.1964459
354560.0000000    0.1888693
354600.0000000    0.1985329
354640.0000000    0.1931681
354680.0000000    0.1883512
354720.0000000    0.1898201
354760.0000000    0.1903304
354800.0000000    0.1922475
354840.0000000    0.1870068
354880.0000000    0.1992250
354920.0000000    0.1852591
354960.0000000    0.2094230
355000.0000000    0.2063264
355040.0000000    0.1937915
355080.0000000    0.1996748
355120.0000000    0.1957479
355160.0000000    0.2039744
355200.0000000    0.1878035
355240.0000000    0.1828371
355280.0000000    0.1832380
355320.0000000    0.1964557
355360.0000000    0.1819906
355400.0000000    0.1819296
355440.0000000    0.1821395
355480.0000000    0.1721696
355520.0000000    0.1820667
355560.0000000    0.1910354
355600.0000000    0.1921234
355640.0000000    0.1892799
355680.0000000    0.1967726
355720.0000000    0.2041779
355760.0000000    0.2062087
355800.0000000    0.2195185
355840.0000000    0.2203339
355880.0000000    0.1998964
355920.0000000    0.2056258
355960.0000000    0.2125685
356000.0000000    0.2040570
356040.0000000    0.1907723
356080.0000000    0.1959984
356120.0000000    0.1807097
356160.0000000    0.1935858
356200.0000000    0.2051264
356240.0000000    0.1930246
356280.0000000    0.1757306
356320.0000000    0.1816217
356360.0000000    0.1765731
356400.0000000    0.1938311
356440.0000000    0.1808266
356480.0000000    0.1873714
356520.0000000    0.1899836
356560.0000000    0.1961013
356600.0000000    0.1951689
356640.0000000    0.1949165
356680.0000000    0.1943981
356720.0000000    0.1941041
356760.0000000    0.1840467
356800.0000000    0.1838952
356840.0000000    0.1988864
356880.0000000    0.1715492
356920.0000000    0.1924923
356960.0000000    0.1997148
357000.0000000    0.1910807
357040.0000000    0.1970678
357080.0000000    0.1941016
357120.0000000    0.1759191
357160.0000000    0.1821201
357200.0000000    0.1847662
357240.0000000    0.1791535
357280.0000000    0.1734620
357320.0000000    0.1779289
357360.0000000    0.1827618
357400.0000000    0.1968233
357440.0000000    0.1984235
357480.0000000    0.2035863
357520.0000000    0.1980614
357560.0000000    0.1882419
357600.0000000    0.1874287
357640.0000000    0.1937011
357680.0000000    0.2159749
357720.0000000    0.1817788
357760.0000000    0.1793561
357800.0000000    0.1891743
357840.0000000    0.1847548
357880.0000000    0.1779276
357920.0000000    0.1969243
357960.0000000    0.1890576
358000.0000000    0.1941675
358040.0000000    0.1917491
358080.0000000    0.1848722
358120.0000000    0.1827959
358160.0000000    0.1999111
358200.0000000    0.1769697
358240.0000000    0.1802163
358280.0000000    0.1898931
358320.0000000    0.1766519
358360.0000000    0.1911376
358400.0000000    0.1874327
358440.0000000    0.1863008
358480.0000000    0.1744102
358520.0000000    0.1838681
358560.0000000    0.2006940
358600.0000000    0.1941010
358640.0000000    0.1971986
358680.0000000    0.1917201
358720.0000000    0.2035946
358760.0000000    0.1876684
358800.0000000    0.1926952
358840.0000000    0.2076328
358880.0000000    0.2103325
358920.0000000    0.2027386
358960.0000000    0.2048486
359000.0000000    0.1897676
359040.0000000    0.1944337
359080.0000000    0.1835739
359120.0000000    0.2071513
359160.0000000    0.1805186
359200.0000000    0.1949772
359240.0000000    0.1909806
359280.0000000    0.2060387
359320.0000000    0.2023384
359360.0000000    0.2037127
359400.0000000    0.2126576
359440.0000000    0.1984699
359480.0000000    0.2132824
359520.0000000    0.1794134
359560.0000000    0.2027740
359600.0000000    0.2038712
359640.0000000    0.1667796
359680.0000000    0.1942857
359720.0000000    0.2039668
359760.0000000    0.2027773
359800.0000000    0.1855556
359840.0000000    0.1921064
359880.0000000    0.1780563
359920.0000000    0.1838690
359960.0000000    0.1863966
360000.0000000    0.1917829
360040.0000000    0.1835741
360080.0000000    0.1861188
360120.0000000    0.1819181
360160.0000000    0.1770621
360200.0000000    0.1826051
360240.0000000    0.1704454
360280.0000000    0.1697131
360320.0000000    0.1810080
360360.0000000    0.1809471
360400.0000000    0.1921223
360440.0000000    0.1761192
360480.0000000    0.1763500
360520.0000000    0.1863320
360560.0000000    0.2030962
360600.0000000    0.1777105
360640.0000000    0.1777316
360680.0000000    0.1970271
360720.0000000    0.1913119
360760.0000000    0.1800203
360800.0000000    0.1886623
360840.0000000    0.1882861
360880.0000000    0.1893232
360920.0000000    0.1917050
360960.0000000    0.1955392
361000.0000000    0.1897639
361040.0000000    0.1867123
361080.0000000    0.1840993
361120.0000000    0.2037479
361160.0000000    0.1776224
361200.0000000    0.1945952
361240.0000000    0.1972512
361280.0000000    0.1820205
361320.0000000    0.2059892
361360.0000000    0.1952842
361400.0000000    0.1881082
361440.0000000    0.1903949
361480.0000000    0.1896202
361520.0000000    0.1906381
361560.0000000    0.1999208
361600.0000000    0.2037129
361640.0000000    0.1972139
361680.0000000    0.1888685
361720.0000000    0.1822257
361760.0000000    0.1771632
361800.0000000    0.1915328
361840.0000000    0.2031953
361880.0000000    0.1907153
361920.0000000    0.2046318
361960.0000000    0.2036980
362000.0000000    0.2014296
362040.0000000    0.1862945
362080.0000000    0.1928365
362120.0000000    0.1877335
362160.0000000    0.1786070
362200.0000000    0.1901720
362240.0000000    0.1806990
362280.0000000    0.1821692
362320.0000000    0.1728030
362360.0000000    0.1888877
362400.0000000    0.1833550
362440.0000000    0.1809683
362480.0000000    0.1851848
362520.0000000    0.1802642
362560.0000000    0.1623316
362600.0000000    0.1730127
362640.0000000    0.1901082
362680.0000000    0.1757682
362720.0000000    0.1776908
362760.0000000    0.1694128
362800.0000000    0.1794109
362840.0000000    0.1859563
362880.0000000    0.1896905
362920.0000000    0.1855089
362960.0000000    0.1884605
363000.0000000    0.1837711
363040.0000000    0.1866941
363080.0000000    0.1905659
363120.0000000    0.1973508
363160.0000000    0.1936100
363200.0000000    0.2032150
363240.0000000    0.1886451
363280.0000000    0.1939975
363320.0000000    0.1979971
363360.0000000    0.1813920
363400.0000000    0.1925230
363440.0000000    0.1896737
363480.0000000    0.1896843
363520.0000000    0.1986057
363560.0000000    0.2091053
363600.0000000    0.1873070
363640.0000000    0.2027778
363680.0000000    0.1946133
363720.0000000    0.1979668
363760.0000000    0.2046816
363800.0000000    0.2036469
363840.0000000    0.1909822
363880.0000000    0.1795301
363920.0000000    0.1884299
363960.0000000    0.1996266
364000.0000000    0.2056324
364040.0000000    0.1975037
364080.0000000    0.2040175
364120.0000000    0.2051586
364160.0000000    0.1995239
364200.0000000    0.2092819
364240.0000000    0.2024566
364280.0000000    0.1997831
364320.0000000    0.1847318
364360.0000000    0.1908951
364400.0000000    0.1908046
364440.0000000    0.1959810
364480.0000000    0.1852127
364520.0000000    0.1869844
364560.0000000    0.1947044
364600.0000000    0.1909700
364640.0000000    0.1890314
364680.0000000    0.1881909
364720.0000000    0.1878535
364760.0000000    0.1858596
364800.0000000    0.1859546
364840.0000000    0.1798971
364880.0000000    0.1790974
364920.0000000    0.1931632
364960.0000000    0.1870196
365000.0000000    0.1788558
365040.0000000    0.2089818
365080.0000000    0.1873879
365120.0000000    0.1696889
365160.0000000    0.1885953
365200.0000000    0.1830637
365240.0000000    0.2104259
365280.0000000    0.2048183
365320.0000000    0.2024626
365360.0000000    0.1911313
365400.0000000    0.1964302
365440.0000000    0.2119507
365480.0000000    0.1929875
365520.0000000    0.1978272
365560.0000000    0.1959136
365600.0000000    0.2030339
365640.0000000    0.2022928
365680.0000000    0.2081355
365720.0000000    0.2057012
365760.0000000    0.1999101
365800.0000000    0.1811853
365840.0000000    0.1718507
365880.0000000    0.1898548
365920.0000000    0.1940422
365960.0000000    0.1928940
366000.0000000    0.1823020
366040.0000000    0.1913811
366080.0000000    0.1916191
366120.0000000    0.1915405
366160.0000000    0.1761916
366200.0000000    0.1795823
366240.0000000    0.1966521
366280.0000000    0.1829448
366320.0000000    0.1897390
366360.0000000    0.1789425
366400.0000000    0.1965128
366440.0000000    0.1826831
366480.0000000    0.1744824
366520.0000000    0.1713227
366560.0000000    0.1782756
366600.0000000    0.1716161
366640.0000000    0.1925766
366680.0000000    0.1934656
366720.0000000    0.1780340
366760.0000000    0.1839828
366800.0000000    0.1937746
366840.0000000    0.1871543
366880.0000000    0.1939175
366920.0000000    0.2062017
366960.0000000    0.2115257
367000.0000000    0.1909595
367040.0000000    0.1744656
367080.0000000    0.1801786
367120.0000000    0.1876352
367160.0000000    0.1825624
367200.0000000    0.1874888
367240.0000000    0.1906650
367280.0000000    0.1877604
367320.0000000    0.2004822
367360.0000000    0.1893885
367400.0000000    0.1868032
367440.0000000    0.1913673
367480.0000000    0.1775832
367520.0000000    0.1732796
367560.0000000    0.1876371
367600.0000000    0.1838643
367640.0000000    0.1844717
367680.0000000    0.1798802
367720.0000000    0.1865333
367760.0000000    0.1845959
367800.0000000    0.1919130
367840.0000000    0.1852847
367880.0000000    0.1947960
367920.0000000    0.1887186
367960.0000000    0.1891586
368000.0000000    0.1884785
368040.0000000    0.1890818
368080.0000000    0.1947300
368120.0000000    0.2038238
368160.0000000    0.1996449
368200.0000000    0.1997374
368240.0000000    0.1922334
368280.0000000    0.2119408
368320.0000000    0.2203869
368360.0000000    0.1987433
368400.0000000    0.1953847
368440.0000000    0.2031270
368480.0000000    0.2206358
368520.0000000    0.2105567
368560.0000000    0.2082968
368600.0000000    0.2006169
368640.0000000    0.2006220
368680.0000000    0.1982892
368720.0000000    0.1974998
368760.0000000    0.1973186
368800.0000000    0.1880064
368840.0000000    0.1947158
368880.0000000    0.1779924
368920.0000000    0.1866753
368960.0000000    0.1913158
369000.0000000    0.1916081
369040.0000000    0.1760162
369080.0000000    0.1856094
369120.0000000    0.1977230
369160.0000000    0.1864929
369200.0000000    0.1893243
369240.0000000    0.1984716
369280.0000000    0.1859828
369320.0000000    0.1848441
369360.0000000    0.1853308
369400.0000000    0.1911140
369440.0000000    0.2045584
369480.0000000    0.1987062
369520.0000000    0.1794375
369560.0000000    0.1880930
369600.0000000    0.1916027
369640.0000000    0.1972367
369680.0000000    0.1861225
369720.0000000    0.1930979
369760.0000000    0.1852965
369800.0000000    0.1952433
369840.0000000    0.1834525
369880.0000000    0.1800485
369920.0000000    0.1788331
369960.0000000    0.1767103
370000.0000000    0.1760724
370040.0000000    0.1828137
370080.0000000    0.1887721
370120.0000000    0.1816464
370160.0000000    0.1978783
370200.0000000    0.1970868
370240.0000000    0.1891172
370280.0000000    0.1978978
370320.0000000    0.1916827
370360.0000000    0.1899704
370400.0000000    0.2161506
370440.0000000    0.2017264
370480.0000000    0.1991182
370520.0000000    0.1966840
370560.0000000    0.1856816
370600.0000000    0.1801337
370640.0000000    0.1859680
370680.0000000    0.1917614
370720.0000000    0.1891861
370760.0000000    0.1878819
370800.0000000    0.1852462
370840.0000000    0.1865175
370880.0000000    0.1900960
370920.0000000    0.1870843
370960.0000000    0.1847775
371000.0000000    0.1932063
371040.0000000    0.1933733
371080.0000000    0.1945140
371120.0000000    0.1967315
371160.0000000    0.1890502
371200.0000000    0.1914295
371240.0000000    0.1999689
371280.0000000    0.1855406
371320.0000000    0.2059987
371360.0000000    0.1974281
371400.0000000    0.1643849
371440.0000000    0.1768115
371480.0000000    0.1869578
371520.0000000    0.1875872
371560.0000000    0.1808745
371600.0000000    0.1894762
371640.0000000    0.1972680
371680.0000000    0.1924246
371720.0000000    0.1851116
371760.0000000    0.1973177
371800.0000000    0.2008384
371840.0000000    0.1995659
371880.0000000    0.2004174
371920.0000000    0.1846966
371960.0000000    0.1846268
372000.0000000    0.1891090
372040.0000000    0.1719345
372080.0000000    0.1847504
372120.0000000    0.2123346
372160.0000000    0.1981095
372200.0000000    0.2153042
372240.0000000    0.1928524
372280.0000000    0.2109796
372320.0000000    0.1868860
372360.0000000    0.1976883
372400.0000000    0.1982425
372440.0000000    0.1845389
372480.0000000    0.1850358
372520.0000000    0.2096176
372560.0000000    0.2019748
372600.0000000    0.2052193
372640.0000000    0.2188304
372680.0000000    0.2220161
372720.0000000    0.2052100
372760.0000000    0.2033202
372800.0000000    0.2077806
372840.0000000    0.1905845
372880.0000000    0.2024568
372920.0000000    0.2116867
372960.0000000    0.2069976
373000.0000000    0.2029861
373040.0000000    0.2193488
373080.0000000    0.2117910
373120.0000000    0.2115836
373160.0000000    0.2225956
373200.0000000    0.2049187
373240.0000000    0.2236456
373280.0000000    0.2216673
373320.0000000    0.2150957
373360.0000000    0.2225562
373400.0000000    0.2132767
373440.0000000    0.2169991
373480.0000000    0.1968113
373520.0000000    0.2116153
373560.0000000    0.2057802
373600.0000000    0.1929156
373640.0000000    0.1931791
373680.0000000    0.1982039
373720.0000000    0.2060275
373760.0000000    0.2042617
373800.0000000    0.1882215
373840.0000000    0.1961230
373880.0000000    0.2040328
373920.0000000    0.2013886
373960.0000000    0.1900022
374000.0000000    0.1794051
374040.0000000    0.2040619
374080.0000000    0.1905915
374120.0000000    0.2070977
374160.0000000    0.1832249
374200.0000000    0.2019752
374240.0000000    0.1882165
374280.0000000    0.1991150
374320.0000000    0.2038353
374360.0000000    0.1986860
374400.0000000    0.1997018
374440.0000000    0.2057110
374480.0000000    0.2169136
374520.0000000    0.2166828
374560.0000000    0.2115996
374600.0000000    0.1975614
374640.0000000    0.2022877
374680.0000000    0.2140893
374720.0000000    0.2170089
374760.0000000    0.2111937
374800.0000000    0.2337646
374840.0000000    0.2151475
374880.0000000    0.2250859
374920.0000000    0.2165467
374960.0000000    0.2155860
375000.0000000    0.2208336
375040.0000000    0.2125756
375080.0000000    0.2088883
375120.0000000    0.2101690
375160.0000000    0.2098313
375200.0000000    0.2072187
375240.0000000    0.2271577
375280.0000000    0.2076011
375320.0000000    0.2137577
375360.0000000    0.2153200
375400.0000000    0.2055248
375440.0000000    0.2180316
375480.0000000    0.2037165
375520.0000000    0.2098904
375560.0000000    0.1999815
375600.0000000    0.2026372
375640.0000000    0.1908917
375680.0000000    0.2041859
375720.0000000    0.1999104
375760.0000000    0.1936517
375800.0000000    0.1823471
375840.0000000    0.1855817
375880.0000000    0.1871517
375920.0000000    0.1838665
375960.0000000    0.1888146
376000.0000000    0.1880228
376040.0000000    0.2008075
376080.0000000    0.1907151
376120.0000000    0.1964190
376160.0000000    0.1926748
376200.0000000    0.1949803
376240.0000000    0.1908480
376280.0000000    0.1939711
376320.0000000    0.2093896
376360.0000000    0.2041137
376400.0000000    0.2091333
376440.0000000    0.2128194
376480.0000000    0.1981213
376520.0000000    0.2162389
376560.0000000    0.2126150
376600.0000000    0.2130202
376640.0000000    0.2138257
376680.0000000    0.1942889
376720.0000000    0.1938814
376760.0000000    0.2033270
376800.0000000    0.2094453
376840.0000000    0.2051689
376880.0000000    0.1948586
376920.0000000    0.1927659
376960.0000000    0.1969646
377000.0000000    0.2059305
377040.0000000    0.2076927
377080.0000000    0.1856288
377120.0000000    0.1983577
377160.0000000    0.1892635
377200.0000000    0.1854229
377240.0000000    0.1853695
377280.0000000    0.1911294
377320.0000000    0.1899867
377360.0000000    0.1989972
377400.0000000    0.2105651
377440.0000000    0.2035408
377480.0000000    0.2145541
377520.0000000    0.1871862
377560.0000000    0.2083636
377600.0000000    0.2010120
377640.0000000    0.2165606
377680.0000000    0.2050480
377720.0000000    0.1966642
377760.0000000    0.2096074
377800.0000000    0.2162108
377840.0000000    0.1886269
377880.0000000    0.1908224
377920.0000000    0.1925876
377960.0000000    0.1983378
378000.0000000    0.1890783
378040.0000000    0.1954376
378080.0000000    0.2010192
378120.0000000    0.2042837
378160.0000000    0.2115772
378200.0000000    0.2114476
378240.0000000    0.2122474
378280.0000000    0.2186169
378320.0000000    0.2039980
378360.0000000    0.2049474
378400.0000000    0.2085725
378440.0000000    0.1982950
378480.0000000    0.1973315
378520.0000000    0.1961058
378560.0000000    0.2044595
378600.0000000    0.1988607
378640.0000000    0.1923538
378680.0000000    0.1962434
378720.0000000    0.2065336
378760.0000000    0.2101566
378800.0000000    0.2134465
378840.0000000    0.2130654
378880.0000000    0.2167067
378920.0000000    0.2044836
378960.0000000    0.2006730
379000.0000000    0.1956482
379040.0000000    0.2145663
379080.0000000    0.2102160
379120.0000000    0.2106534
379160.0000000    0.2080859
379200.0000000    0.2050442
379240.0000000    0.2004909
379280.0000000    0.2126698
379320.0000000    0.2087472
379360.0000000    0.2058622
379400.0000000    0.2077753
379440.0000000    0.2036246
379480.0000000    0.2044884
379520.0000000    0.2046474
379560.0000000    0.1920144
379600.0000000    0.2060987
379640.0000000    0.2171843
379680.0000000    0.1993401
379720.0000000    0.1901842
379760.0000000    0.2081119
379800.0000000    0.2030135
379840.0000000    0.1801116
379880.0000000    0.1943677
379920.0000000    0.2060247
379960.0000000    0.2182111
380000.0000000    0.1981235
380040.0000000    0.2067457
380080.0000000    0.2022902
380120.0000000    0.2163919
380160.0000000    0.2001002
380200.0000000    0.2017036
380240.0000000    0.2023026
380280.0000000    0.2028212
380320.0000000    0.2056575
380360.0000000    0.1939707
380400.0000000    0.1987711
380440.0000000    0.1995867
380480.0000000    0.2064255
380520.0000000    0.1971608
380560.0000000    0.2168872
380600.0000000    0.2126186
380640.0000000    0.2123870
380680.0000000    0.1920018
380720.0000000    0.2060601
380760.0000000    0.2022001
380800.0000000    0.2080308
380840.0000000    0.1887786
380880.0000000    0.1932035
380920.0000000    0.1958179
380960.0000000    0.2000711
381000.0000000    0.2104825
381040.0000000    0.2003408
381080.0000000    0.2085642
381120.0000000    0.2041576
381160.0000000    0.2001728
381200.0000000    0.1980491
381240.0000000    0.2033209
381280.0000000    0.2094462
381320.0000000    0.2200958
381360.0000000    0.2000847
381400.0000000    0.2108890
381440.0000000    0.2110294
381480.0000000    0.2011722
381520.0000000    0.1942646
381560.0000000    0.1872444
381600.0000000    0.2049899
381640.0000000    0.1898946
381680.0000000    0.2036020
381720.0000000    0.1972998
381760.0000000    0.1999380
381800.0000000    0.1943059
381840.0000000    0.1924930
381880.0000000    0.2098183
381920.0000000    0.2226789
381960.0000000    0.2151054
382000.0000000    0.1927721
382040.0000000    0.1960433
382080.0000000    0.1898318
382120.0000000    0.2017668
382160.0000000    0.2004673
382200.0000000    0.2023787
382240.0000000    0.2085831
382280.0000000    0.2132584
382320.0000000    0.2178068
382360.0000000    0.2100608
382400.0000000    0.2100266
382440.0000000    0.1996195
382480.0000000    0.2135412
382520.0000000    0.1953024
382560.0000000    0.1955070
382600.0000000    0.2109861
382640.0000000    0.2035472
382680.0000000    0.1993553
382720.0000000    0.1929744
382760.0000000    0.1855962
382800.0000000    0.1853763
382840.0000000    0.1843289
382880.0000000    0.1865309
382920.0000000    0.1911683
382960.0000000    0.1987221
383000.0000000    0.2016084
383040.0000000    0.1895736
383080.0000000    0.2068188
383120.0000000    0.2044596
383160.0000000    0.2049511
383200.0000000    0.2085869
383240.0000000    0.1970253
383280.0000000    0.2092487
383320.0000000    0.1962828
383360.0000000    0.1897273
383400.0000000    0.1963962
383440.0000000    0.2042339
383480.0000000    0.1976566
383520.0000000    0.2065533
383560.0000000    0.1950650
383600.0000000    0.1938783
383640.0000000    0.2027795
383680.0000000    0.1861830
383720.0000000    0.1874576
383760.0000000    0.2023796
383800.0000000    0.2025395
383840.0000000    0.2123417
383880.0000000    0.1995678
383920.0000000    0.2074439
383960.0000000    0.1982775
384000.0000000    0.1853590
384040.0000000    0.2009773
384080.0000000    0.2152270
384120.0000000    0.2146913
384160.0000000    0.2052793
384200.0000000    0.2079640
384240.0000000    0.2130883
384280.0000000    0.2105874
384320.0000000    0.2165355
384360.0000000    0.2193620
384400.0000000    0.2136223
384440.0000000    0.2002346
384480.0000000    0.2050504
384520.0000000    0.1966512
384560.0000000    0.1981961
384600.0000000    0.2038662
384640.0000000    0.1974167
384680.0000000    0.2168214
384720.0000000    0.2033644
384760.0000000    0.1969848
384800.0000000    0.1932759
384840.0000000    0.1910078
384880.0000000    0.1913251
384920.0000000    0.2042826
384960.0000000    0.1919510
385000.0000000    0.1994996
385040.0000000    0.2134480
385080.0000000    0.2130639
385120.0000000    0.1955283
385160.0000000    0.2023174
385200.0000000    0.2030190
385240.0000000    0.1897304
385280.0000000    0.2009104
385320.0000000    0.2149680
385360.0000000    0.2122017
385400.0000000    0.2114346
385440.0000000    0.1977070
385480.0000000    0.2149965
385520.0000000    0.1946958
385560.0000000    0.2101599
385600.0000000    0.2041247
385640.0000000    0.2021830
385680.0000000    0.2151245
385720.0000000    0.2075689
385760.0000000    0.2025786
385800.0000000    0.1935105
385840.0000000    0.1967116
385880.0000000    0.2113649
385920.0000000    0.2061571
385960.0000000    0.2019113
386000.0000000    0.2048092
386040.0000000    0.2079354
386080.0000000    0.2036936
386120.0000000    0.2168236
386160.0000000    0.2077813
386200.0000000    0.2030834
386240.0000000    0.2286230
386280.0000000    0.1988997
386320.0000000    0.1926286
386360.0000000    0.1934489
386400.0000000    0.2157959
386440.0000000    0.2358475
386480.0000000    0.2255886
386520.0000000    0.2159307
386560.0000000    0.2194534
386600.0000000    0.2168978
386640.0000000    0.2191995
386680.0000000    0.2160441
386720.0000000    0.2210292
386760.0000000    0.2068651
386800.0000000    0.1927714
386840.0000000    0.2047717
386880.0000000    0.2149145
386920.0000000    0.2166658
386960.0000000    0.2053993
387000.0000000    0.1952821
387040.0000000    0.1968643
387080.0000000    0.2027129
387120.0000000    0.2080595
387160.0000000    0.2074807
387200.0000000    0.2142565
387240.0000000    0.2011542
387280.0000000    0.2022871
387320.0000000    0.2064794
387360.0000000    0.2039294
387400.0000000    0.2037081
387440.0000000    0.2074925
387480.0000000    0.2047476
387520.0000000    0.1921014
387560.0000000    0.1993898
387600.0000000    0.1918176
387640.0000000    0.1936813
387680.0000000    0.2025326
387720.0000000    0.2081060
387760.0000000    0.1984163
387800.0000000    0.2083402
387840.0000000    0.2197224
387880.0000000    0.1974340
387920.0000000    0.2071085
387960.0000000    0.2121404
388000.0000000    0.2135159
388040.0000000    0.2282093
388080.0000000    0.1975495
388120.0000000    0.2091800
388160.0000000    0.1994646
388200.0000000    0.2057371
388240.0000000    0.1993296
388280.0000000    0.2096208
388320.0000000    0.2037102
388360.0000000    0.2116984
388400.0000000    0.1992404
388440.0000000    0.1979506
388480.0000000    0.2116640
388520.0000000    0.2112626
388560.0000000    0.2160337
388600.0000000    0.2009602
388640.0000000    0.2131534
388680.0000000    0.2001877
388720.0000000    0.2023112
388760.0000000    0.1954332
388800.0000000    0.2053714
388840.0000000    0.1925834
388880.0000000    0.2013950
388920.0000000    0.2150897
388960.0000000    0.2022326
389000.0000000    0.1938614
389040.0000000    0.1845581
389080.0000000    0.2016140
389120.0000000    0.1971422
389160.0000000    0.2044526
389200.0000000    0.1953395
389240.0000000    0.1996470
389280.0000000    0.2008322
389320.0000000    0.1949633
389360.0000000    0.1997857
389400.0000000    0.1927544
389440.0000000    0.1894587
389480.0000000    0.1947192
389520.0000000    0.1798209
389560.0000000    0.1853554
389600.0000000    0.1951765
389640.0000000    0.1881345
389680.0000000    0.1856256
389720.0000000    0.1854409
389760.0000000    0.1896305
389800.0000000    0.1938674
389840.0000000    0.2049832
389880.0000000    0.2056518
389920.0000000    0.2057904
389960.0000000    0.1985007
390000.0000000    0.2044313
390040.0000000    0.1965618
390080.0000000    0.2046175
390120.0000000    0.1865564
390160.0000000    0.2022018
390200.0000000    0.1940126
390240.0000000    0.1867993
390280.0000000    0.1989718
390320.0000000    0.1980795
390360.0000000    0.2007971
390400.0000000    0.2070212
390440.0000000    0.2030098
390480.0000000    0.2061037
390520.0000000    0.2002122
390560.0000000    0.1666710
390600.0000000    0.1837872
390640.0000000    0.1905326
390680.0000000    0.1699989
390720.0000000    0.1856574
390760.0000000    0.1657839
390800.0000000    0.1697696
390840.0000000    0.1781657
390880.0000000    0.1852552
390920.0000000    0.1761041
390960.0000000    0.1846094
391000.0000000    0.1983342
391040.0000000    0.1813631
391080.0000000    0.1853070
391120.0000000    0.1863694
391160.0000000    0.1753473
391200.0000000    0.1731375
391240.0000000    0.1806276
391280.0000000    0.1948971
391320.0000000    0.2140604
391360.0000000    0.1982177
391400.0000000    0.1978096
391440.0000000    0.2094141
391480.0000000    0.1808536
391520.0000000    0.1847379
391560.0000000    0.2052728
391600.0000000    0.1997153
391640.0000000    0.2099914
391680.0000000    0.1953732
391720.0000000    0.1999648
391760.0000000    0.1956869
391800.0000000    0.2124956
391840.0000000    0.2072075
391880.0000000    0.1741793
391920.0000000    0.1961128
391960.0000000    0.1857943
392000.0000000    0.1946472
392040.0000000    0.1899475
392080.0000000    0.1830706
392120.0000000    0.1948810
392160.0000000    0.1814334
392200.0000000    0.1853191
392240.0000000    0.2109126
392280.0000000    0.1854082
392320.0000000    0.2060803
392360.0000000    0.1925297
392400.0000000    0.2002114
392440.0000000    0.1906336
392480.0000000    0.2103221
392520.0000000    0.1915246
392560.0000000    0.1903696
392600.0000000    0.1917479
392640.0000000    0.1990026
392680.0000000    0.1844147
392720.0000000    0.2019693
392760.0000000    0.1866272
392800.0000000    0.1776842
392840.0000000    0.1770263
392880.0000000    0.1907510
392920.0000000    0.1846338
392960.0000000    0.1951424
393000.0000000    0.1936409
393040.0000000    0.1791517
393080.0000000    0.1968256
393120.0000000    0.1760206
393160.0000000    0.1854755
393200.0000000    0.1868077
393240.0000000    0.1953685
393280.0000000    0.1993611
393320.0000000    0.1884876
393360.0000000    0.1980240
393400.0000000    0.1893906
393440.0000000    0.1940475
393480.0000000    0.1916295
393520.0000000    0.1978591
393560.0000000    0.1918421
393600.0000000    0.1866174
393640.0000000    0.1898043
393680.0000000    0.1746181
393720.0000000    0.1673238
393760.0000000    0.1714214
393800.0000000    0.1791592
393840.0000000    0.1759136
393880.0000000    0.1831477
393920.0000000    0.1840013
393960.0000000    0.1898518
394000.0000000    0.1729896
394040.0000000    0.1799096
394080.0000000    0.1771526
394120.0000000    0.1703530
394160.0000000    0.1866647
394200.0000000    0.1926110
394240.0000000    0.1893394
394280.0000000    0.1931305
394320.0000000    0.1783303
394360.0000000    0.1843495
394400.0000000    0.1869552
394440.0000000    0.1911399
394480.0000000    0.1905955
394520.0000000    0.1957419
394560.0000000    0.2022452
394600.0000000    0.2090724
394640.0000000    0.2193254
394680.0000000    0.2252135
394720.0000000    0.2126720
394760.0000000    0.2204119
394800.0000000    0.2354829
394840.0000000    0.2289264
394880.0000000    0.2179456
394920.0000000    0.2067109
394960.0000000    0.2014019
395000.0000000    0.2031609
395040.0000000    0.2073941
395080.0000000    0.2107875
395120.0000000    0.2031094
395160.0000000    0.1981849
395200.0000000    0.1912978
395240.0000000    0.1898446
395280.0000000    0.1801881
395320.0000000    0.1812049
395360.0000000    0.1995850
395400.0000000    0.1872426
395440.0000000    0.1817565
395480.0000000    0.1860522
395520.0000000    0.2051445
395560.0000000    0.2050307
395600.0000000    0.2031007
395640.0000000    0.2041904
395680.0000000    0.2005337
395720.0000000    0.2070450
395760.0000000    0.2090741
395800.0000000    0.2025935
395840.0000000    0.2099402
395880.0000000    0.2105462
395920.0000000    0.2072289
395960.0000000    0.1883073
396000.0000000    0.2177970
396040.0000000    0.2074704
396080.0000000    0.2067102
396120.0000000    0.2080438
396160.0000000    0.1911699
396200.0000000    0.2113162
396240.0000000    0.2095193
396280.0000000    0.2166227
396320.0000000    0.2011803
396360.0000000    0.2083358
396400.0000000    0.2093217
396440.0000000    0.2041693
396480.0000000    0.2002909
396520.0000000    0.1942697
396560.0000000    0.1931763
396600.0000000    0.2085352
396640.0000000    0.1991505
396680.0000000    0.2153142
396720.0000000    0.2014474
396760.0000000    0.1893209
396800.0000000    0.2003001
396840.0000000    0.1796965
396880.0000000    0.1930488
396920.0000000    0.1941821
396960.0000000    0.1979492
397000.0000000    0.1835297
397040.0000000    0.1878464
397080.0000000    0.2066200
397120.0000000    0.1818326
397160.0000000    0.1866225
397200.0000000    0.1983334
397240.0000000    0.1856712
397280.0000000    0.1768641
397320.0000000    0.2026045
397360.0000000    0.1772893
397400.0000000    0.2149284
397440.0000000    0.1886353
397480.0000000    0.1932222
397520.0000000    0.1852802
397560.0000000    0.1937449
397600.0000000    0.1783196
397640.0000000    0.1840064
397680.0000000    0.1900413
397720.0000000    0.2003834
397760.0000000    0.1992584
397800.0000000    0.1999211
397840.0000000    0.2029487
397880.0000000    0.1780378
397920.0000000    0.1913854
397960.0000000    0.1917738
398000.0000000    0.2015972
398040.0000000    0.1953040
398080.0000000    0.2007629
398120.0000000    0.2218588
398160.0000000    0.2001097
398200.0000000    0.2059460
398240.0000000    0.2007146
398280.0000000    0.1881908
398320.0000000    0.2077533
398360.0000000    0.1933172
398400.0000000    0.1852314
398440.0000000    0.1901765
398480.0000000    0.1854365
398520.0000000    0.2122834
398560.0000000    0.2040269
398600.0000000    0.1769364
398640.0000000    0.1952260
398680.0000000    0.1843247
398720.0000000    0.1940917
398760.0000000    0.2069499
398800.0000000    0.1906729
398840.0000000    0.1931290
398880.0000000    0.1794524
398920.0000000    0.1955907
398960.0000000    0.1922044
399000.0000000    0.1937830
399040.0000000    0.1948326
399080.0000000    0.1948575
399120.0000000    0.1941263
399160.0000000    0.1952730
399200.0000000    0.1988557
399240.0000000    0.1978712
399280.0000000    0.1947813
399320.0000000    0.1811212
399360.0000000    0.1984978
399400.0000000    0.1954142
399440.0000000    0.1978628
399480.0000000    0.1955218
399520.0000000    0.1979587
399560.0000000    0.1902568
399600.0000000    0.1961865
399640.0000000    0.1956320
399680.0000000    0.1946408
399720.0000000    0.2031727
399760.0000000    0.1939286
399800.0000000    0.1973456
399840.0000000    0.1938978
399880.0000000    0.2089718
399920.0000000    0.2014855
399960.0000000    0.1897266
400000.0000000    0.1867581
400040.0000000    0.1843186
400080.0000000    0.1874189
400120.0000000    0.2097559
400160.0000000    0.2022657
400200.0000000    0.2098950
400240.0000000    0.1943137
400280.0000000    0.2017974
400320.0000000    0.1919577
400360.0000000    0.1948123
400400.0000000    0.1876521
400440.0000000    0.1962000
400480.0000000    0.1857024
400520.0000000    0.2002093
400560.0000000    0.2097486
400600.0000000    0.1987234
400640.0000000    0.1972663
400680.0000000    0.1944157
400720.0000000    0.1956466
400760.0000000    0.2163751
400800.0000000    0.2070092
400840.0000000    0.1982531
400880.0000000    0.2080978
400920.0000000    0.2002578
400960.0000000    0.1905931
401000.0000000    0.2076471
401040.0000000    0.1956092
401080.0000000    0.2136834
401120.0000000    0.2025997
401160.0000000    0.2107559
401200.0000000    0.1963180
401240.0000000    0.1982140
401280.0000000    0.1983064
401320.0000000    0.2060644
401360.0000000    0.1897369
401400.0000000    0.2050883
401440.0000000    0.1877243
401480.0000000    0.1943316
401520.0000000    0.2060106
401560.0000000    0.1870366
401600.0000000    0.1827697
401640.0000000    0.1970516
401680.0000000    0.2097737
401720.0000000    0.2008419
401760.0000000    0.2030162
401800.0000000    0.1973729
401840.0000000    0.1954786
401880.0000000    0.2022995
401920.0000000    0.2080642
401960.0000000    0.2037185
402000.0000000    0.2063419
402040.0000000    0.2022196
402080.0000000    0.2077098
402120.0000000    0.2003676
402160.0000000    0.2179092
402200.0000000    0.2002595
402240.0000000    0.1888184
402280.0000000    0.1901649
402320.0000000    0.1988213
402360.0000000    0.2036569
402400.0000000    0.2062079
402440.0000000    0.2083405
402480.0000000    0.2017914
402520.0000000    0.2159580
402560.0000000    0.2083322
402600.0000000    0.2141931
402640.0000000    0.2122982
402680.0000000    0.2099073
402720.0000000    0.2218714
402760.0000000    0.2110913
402800.0000000    0.2068783
402840.0000000    0.2148888
402880.0000000    0.1977263
402920.0000000    0.2000415
402960.0000000    0.1961454
403000.0000000    0.2069208
403040.0000000    0.2008051
403080.0000000    0.2021073
403120.0000000    0.1848273
403160.0000000    0.1803136
403200.0000000    0.1806810
403240.0000000    0.1903102
403280.0000000    0.2028567
403320.0000000    0.1940950
403360.0000000    0.1768305
403400.0000000    0.1905318
403440.0000000    0.1828655
403480.0000000    0.1939972
403520.0000000    0.1868198
403560.0000000    0.1838710
403600.0000000    0.1745635
403640.0000000    0.1917043
403680.0000000    0.1863835
403720.0000000    0.1965160
403760.0000000    0.1881576
403800.0000000    0.1971803
403840.0000000    0.1962388
403880.0000000    0.1893299
403920.0000000    0.2058547
403960.0000000    0.2084167
404000.0000000    0.1934599
404040.0000000    0.1935431
404080.0000000    0.1828410
404120.0000000    0.1972031
404160.0000000    0.1914565
404200.0000000    0.2026217
404240.0000000    0.1800985
404280.0000000    0.2037376
404320.0000000    0.1946591
404360.0000000    0.1879116
404400.0000000    0.1862235
404440.0000000    0.1946701
404480.0000000    0.1940360
404520.0000000    0.1912284
404560.0000000    0.1927924
404600.0000000    0.1992504
404640.0000000    0.1990438
404680.0000000    0.1922336
404720.0000000    0.1916359
404760.0000000    0.2023537
404800.0000000    0.2000285
404840.0000000    0.2002768
404880.0000000    0.1936627
404920.0000000    0.2038584
404960.0000000    0.1991878
405000.0000000    0.1882334
405040.0000000    0.1994340
405080.0000000    0.2033669
405120.0000000    0.1963418
405160.0000000    0.1935533
405200.0000000    0.2024233
405240.0000000    0.1947019
405280.0000000    0.2009589
405320.0000000    0.1961773
405360.0000000    0.1905169
405400.0000000    0.1992797
405440.0000000    0.2016447
405480.0000000    0.2010162
405520.0000000    0.1960272
405560.0000000    0.2034938
405600.0000000    0.2008976
405640.0000000    0.1963577
405680.0000000    0.1972384
405720.0000000    0.1942506
405760.0000000    0.1872937
405800.0000000    0.1811862
405840.0000000    0.1909999
405880.0000000    0.1866698
405920.0000000    0.1946566
405960.0000000    0.1973283
406000.0000000    0.1853151
406040.0000000    0.1920591
406080.0000000    0.1933383
406120.0000000    0.1870328
406160.0000000    0.1847831
406200.0000000    0.1900757
406240.0000000    0.2109359
406280.0000000    0.2037720
406320.0000000    0.2116925
406360.0000000    0.1956414
406400.0000000    0.1823276
406440.0000000    0.1923592
406480.0000000    0.2020939
406520.0000000    0.1986858
406560.0000000    0.1943683
406600.0000000    0.1935269
406640.0000000    0.1968085
406680.0000000    0.1990228
406720.0000000    0.1963562
406760.0000000    0.1927102
406800.0000000    0.1921314
406840.0000000    0.1951769
406880.0000000    0.1908122
406920.0000000    0.2037538
406960.0000000    0.1911465
407000.0000000    0.2025744
407040.0000000    0.1989807
407080.0000000    0.1844971
407120.0000000    0.1866275
407160.0000000    0.1974453
407200.0000000    0.1958952
407240.0000000    0.1766486
407280.0000000    0.1875505
407320.0000000    0.1911316
407360.0000000    0.1975633
407400.0000000    0.1972145
407440.0000000    0.1844465
407480.0000000    0.1924754
407520.0000000    0.2034730
407560.0000000    0.1964593
407600.0000000    0.2028799
407640.0000000    0.1938819
407680.0000000    0.1973588
407720.0000000    0.1953888
407760.0000000    0.2053376
407800.0000000    0.2050929
407840.0000000    0.2160566
407880.0000000    0.1995862
407920.0000000    0.2052540
407960.0000000    0.2015336
408000.0000000    0.2030854
408040.0000000    0.2024041
408080.0000000    0.2094996
408120.0000000    0.1996324
408160.0000000    0.1945030
408200.0000000    0.2148026
408240.0000000    0.2136012
408280.0000000    0.2043758
408320.0000000    0.2148636
408360.0000000    0.1940329
408400.0000000    0.2045551
408440.0000000    0.2103603
408480.0000000    0.1859450
408520.0000000    0.1822804
408560.0000000    0.2196685
408600.0000000    0.2106822
408640.0000000    0.2162895
408680.0000000    0.2124394
408720.0000000    0.2018842
408760.0000000    0.1976815
408800.0000000    0.1962861
408840.0000000    0.2042199
408880.0000000    0.2047157
408920.0000000    0.2094011
408960.0000000    0.1951310
409000.0000000    0.2132029
409040.0000000    0.2034612
409080.0000000    0.2039337
409120.0000000    0.2025970
409160.0000000    0.2035213
409200.0000000    0.2001639
409240.0000000    0.1979257
409280.0000000    0.1900441
409320.0000000    0.1961116
409360.0000000    0.2007298
409400.0000000    0.2103976
409440.0000000    0.1884749
409480.0000000    0.1861385
409520.0000000    0.1924173
409560.0000000    0.2064606
409600.0000000    0.1901519
409640.0000000    0.1890679
409680.0000000    0.2025783
409720.0000000    0.1997468
409760.0000000    0.1958251
409800.0000000    0.2014879
409840.0000000    0.1983451
409880.0000000    0.1919073
409920.0000000    0.1941604
409960.0000000    0.2046019
410000.0000000    0.2001847
410040.0000000    0.1986687
410080.0000000    0.1893316
410120.0000000    0.1883442
410160.0000000    0.1892169
410200.0000000    0.1945067
410240.0000000    0.1939814
410280.0000000    0.1890559
410320.0000000    0.1972369
410360.0000000    0.1793584
410400.0000000    0.1865125
410440.0000000    0.1924272
410480.0000000    0.2113371
410520.0000000    0.2034356
410560.0000000    0.2029667
410600.0000000    0.2191263
410640.0000000    0.2055716
410680.0000000    0.2224739
410720.0000000    0.2140671
410760.0000000    0.2141587
410800.0000000    0.2029208
410840.0000000    0.2030965
410880.0000000    0.1991069
410920.0000000    0.2068873
410960.0000000    0.2014968
411000.0000000    0.2066737
411040.0000000    0.2217167
411080.0000000    0.2044602
411120.0000000    0.1977600
411160.0000000    0.1943583
411200.0000000    0.2001975
411240.0000000    0.1964902
411280.0000000    0.2020524
411320.0000000    0.2006982
411360.0000000    0.1902969
411400.0000000    0.1941608
411440.0000000    0.1851845
411480.0000000    0.1807094
411520.0000000    0.1960376
411560.0000000    0.1997145
411600.0000000    0.1911375
411640.0000000    0.1974423
411680.0000000    0.1861570
411720.0000000    0.1965921
411760.0000000    0.2199584
411800.0000000    0.2019880
411840.0000000    0.1908721
411880.0000000    0.1956472
411920.0000000    0.2061274
411960.0000000    0.2039981
412000.0000000    0.1956337
412040.0000000    0.1916928
412080.0000000    0.2175781
412120.0000000    0.1942374
412160.0000000    0.2117861
412200.0000000    0.2133719
412240.0000000    0.1966244
412280.0000000    0.1929267
412320.0000000    0.2006159
412360.0000000    0.2125012
412400.0000000    0.1944755
412440.0000000    0.2101702
412480.0000000    0.2085359
412520.0000000    0.2056703
412560.0000000    0.1983540
412600.0000000    0.2141902
412640.0000000    0.1965231
412680.0000000    0.2162257
412720.0000000    0.2230984
412760.0000000    0.2253156
412800.0000000    0.1926807
412840.0000000    0.1900662
412880.0000000    0.1984163
412920.0000000    0.2207107
412960.0000000    0.1990558
413000.0000000    0.1999401
413040.0000000    0.2081285
413080.0000000    0.1983037
413120.0000000    0.2138004
413160.0000000    0.2006509
413200.0000000    0.1828663
413240.0000000    0.1972618
413280.0000000    0.2186019
413320.0000000    0.2108291
413360.0000000    0.2116023
413400.0000000    0.2002678
413440.0000000    0.1936790
413480.0000000    0.1927502
413520.0000000    0.2105872
413560.0000000    0.2036233
413600.0000000    0.1970140
413640.0000000    0.2153951
413680.0000000    0.2058074
413720.0000000    0.2171041
413760.0000000    0.2201392
413800.0000000    0.2074619
413840.0000000    0.2017192
413880.0000000    0.1978739
413920.0000000    0.1725581
413960.0000000    0.1916410
414000.0000000    0.1958596
414040.0000000    0.2073968
414080.0000000    0.1982115
414120.0000000    0.1850875
414160.0000000    0.1972906
414200.0000000    0.2127629
414240.0000000    0.2063762
414280.0000000    0.1974772
414320.0000000    0.2082080
414360.0000000    0.1903948
414400.0000000    0.1771230
414440.0000000    0.1747177
414480.0000000    0.1913135
414520.0000000    0.2031054
414560.0000000    0.1926619
414600.0000000    0.2137338
414640.0000000    0.1880242
414680.0000000    0.2053818
414720.0000000    0.2024162
414760.0000000    0.1859823
414800.0000000    0.2006296
414840.0000000    0.2057813
414880.0000000    0.1939982
414920.0000000    0.2060248
414960.0000000    0.1967925
415000.0000000    0.1931701
415040.0000000    0.1934299
415080.0000000    0.1947456
415120.0000000    0.2074769
415160.0000000    0.2129442
415200.0000000    0.2049177
415240.0000000    0.1824380
415280.0000000    0.1837359
415320.0000000    0.1734092
415360.0000000    0.1813435
415400.0000000    0.1852895
415440.0000000    0.1636119
415480.0000000    0.1800666
415520.0000000    0.1893153
415560.0000000    0.1789410
415600.0000000    0.2008934
415640.0000000    0.1971620
415680.0000000    0.1861167
415720.0000000    0.1894884
415760.0000000    0.1782871
415800.0000000    0.1765324
415840.0000000    0.1856135
415880.0000000    0.1823128
415920.0000000    0.1878625
415960.0000000    0.2069037
416000.0000000    0.1871221
416040.0000000    0.1953249
416080.0000000    0.1799365
416120.0000000    0.1845651
416160.0000000    0.1935818
416200.0000000    0.1882221
416240.0000000    0.1769089
416280.0000000    0.1828511
416320.0000000    0.1859582
416360.0000000    0.2021812
416400.0000000    0.1911543
416440.0000000    0.2055452
416480.0000000    0.1960050
416520.0000000    0.1901484
416560.0000000    0.1864568
416600.0000000    0.2020925
416640.0000000    0.2134253
416680.0000000    0.1887196
416720.0000000    0.1799167
416760.0000000    0.1842712
416800.0000000    0.1895066
416840.0000000    0.1864775
416880.0000000    0.1956717
416920.0000000    0.1932862
416960.0000000    0.1923343
417000.0000000    0.1944675
417040.0000000    0.1820222
417080.0000000    0.1896951
417120.0000000    0.2023608
417160.0000000    0.1940071
417200.0000000    0.1841729
417240.0000000    0.1936867
417280.0000000    0.1896401
417320.0000000    0.1988611
417360.0000000    0.1925310
417400.0000000    0.1915460
417440.0000000    0.1969772
417480.0000000    0.1797235
417520.0000000    0.1873978
417560.0000000    0.1846622
417600.0000000    0.1868342
417640.0000000    0.2014257
417680.0000000    0.1858437
417720.0000000    0.2006713
417760.0000000    0.1903466
417800.0000000    0.1882542
417840.0000000    0.1881552
417880.0000000    0.1983654
417920.0000000    0.2017388
417960.0000000    0.1805045
418000.0000000    0.1875786
418040.0000000    0.1818945
418080.0000000    0.1877816
418120.0000000    0.1985906
418160.0000000    0.1815228
418200.0000000    0.1867069
418240.0000000    0.1875416
418280.0000000    0.1929750
418320.0000000    0.1922549
418360.0000000    0.1860103
418400.0000000    0.1890869
418440.0000000    0.1947084
418480.0000000    0.1764915
418520.0000000    0.1913747
418560.0000000    0.1949354
418600.0000000    0.1947183
418640.0000000    0.1971050
418680.0000000    0.1976086
418720.0000000    0.2002112
418760.0000000    0.2012369
418800.0000000    0.1887927
418840.0000000    0.2078594
418880.0000000    0.1956915
418920.0000000    0.1979390
418960.0000000    0.1962969
419000.0000000    0.1941815
419040.0000000    0.1895244
419080.0000000    0.1836928
419120.0000000    0.1823759
419160.0000000    0.1897462
419200.0000000    0.2017954
419240.0000000    0.2025036
419280.0000000    0.2092750
419320.0000000    0.2063075
419360.0000000    0.2023917
419400.0000000    0.1940982
419440.0000000    0.2002600
419480.0000000    0.2024094
419520.0000000    0.1863327
419560.0000000    0.1817858
419600.0000000    0.1940891
419640.0000000    0.1983928
419680.0000000    0.2038129
419720.0000000    0.1849282
419760.0000000    0.2032619
419800.0000000    0.2162400
419840.0000000    0.1934578
419880.0000000    0.1871474
419920.0000000    0.1894813
419960.0000000    0.2033901
420000.0000000    0.2000738
420040.0000000    0.1742999
420080.0000000    0.1840800
420120.0000000    0.2002510
420160.0000000    0.1868506
420200.0000000    0.1865588
420240.0000000    0.1799509
420280.0000000    0.1870453
420320.0000000    0.1823019
420360.0000000    0.1543182
420400.0000000    0.1866889
420440.0000000    0.1832860
420480.0000000    0.1926613
420520.0000000    0.1986168
420560.0000000    0.2092119
420600.0000000    0.2001987
420640.0000000    0.2000200
420680.0000000    0.1868590
420720.0000000    0.1825362
420760.0000000    0.1865427
420800.0000000    0.2018153
420840.0000000    0.1913968
420880.0000000    0.2018257
420920.0000000    0.2086303
420960.0000000    0.2096970
421000.0000000    0.1988412
421040.0000000    0.2049573
421080.0000000    0.2038539
421120.0000000    0.1928903
421160.0000000    0.1925648
421200.0000000    0.1924207
421240.0000000    0.1886910
421280.0000000    0.1932536
421320.0000000    0.2029815
421360.0000000    0.1908502
421400.0000000    0.2114818
421440.0000000    0.1999859
421480.0000000    0.2006445
421520.0000000    0.1909088
421560.0000000    0.2053892
421600.0000000    0.1957296
421640.0000000    0.1870648
421680.0000000    0.2009402
421720.0000000    0.1871101
421760.0000000    0.1963632
421800.0000000    0.1987571
421840.0000000    0.2096462
421880.0000000    0.1897201
421920.0000000    0.2012006
421960.0000000    0.1872407
422000.0000000    0.2004629
422040.0000000    0.2030145
422080.0000000    0.2026423
422120.0000000    0.1921476
422160.0000000    0.2004720
422200.0000000    0.1946250
422240.0000000    0.1809006
422280.0000000    0.2017872
422320.0000000    0.2162821
422360.0000000    0.2006623
422400.0000000    0.1979179
422440.0000000    0.1982234
422480.0000000    0.1930058
422520.0000000    0.1988653
422560.0000000    0.1922529
422600.0000000    0.1916628
422640.0000000    0.1856801
422680.0000000    0.2008206
422720.0000000    0.1904345
422760.0000000    0.1952815
422800.0000000    0.2112275
422840.0000000    0.2086930
422880.0000000    0.1989321
422920.0000000    0.2130700
422960.0000000    0.1949090
423000.0000000    0.1888450
423040.0000000    0.1981133
423080.0000000    0.2117417
423120.0000000    0.2076262
423160.0000000    0.1988138
423200.0000000    0.2138439
423240.0000000    0.2109774
423280.0000000    0.1967920
423320.0000000    0.2033185
423360.0000000    0.1990627
423400.0000000    0.2116705
423440.0000000    0.2016576
423480.0000000    0.2071346
423520.0000000    0.1954080
423560.0000000    0.1931187
423600.0000000    0.1940247
423640.0000000    0.1985089
423680.0000000    0.1834460
423720.0000000    0.1853990
423760.0000000    0.1858169
423800.0000000    0.1882382
423840.0000000    0.1826548
423880.0000000    0.1896556
423920.0000000    0.1766974
423960.0000000    0.1835736
424000.0000000    0.1793717
424040.0000000    0.1780848
424080.0000000    0.1808810
424120.0000000    0.2007126
424160.0000000    0.1898645
424200.0000000    0.1862496
424240.0000000    0.1999549
424280.0000000    0.1921130
424320.0000000    0.1927085
424360.0000000    0.1998948
424400.0000000    0.2140196
424440.0000000    0.2053162
424480.0000000    0.1823953
424520.0000000    0.2061656
424560.0000000    0.2073261
424600.0000000    0.2051837
424640.0000000    0.2038685
424680.0000000    0.1928710
424720.0000000    0.1989285
424760.0000000    0.1992398
424800.0000000    0.2089309
424840.0000000    0.1943669
424880.0000000    0.1975453
424920.0000000    0.1882876
424960.0000000    0.2000703
425000.0000000    0.2139336
425040.0000000    0.1986298
425080.0000000    0.2020965
425120.0000000    0.2117952
425160.0000000    0.2166893
425200.0000000    0.1947665
425240.0000000    0.2013401
425280.0000000    0.1974649
425320.0000000    0.2007792
425360.0000000    0.2032996
425400.0000000    0.1975989
425440.0000000    0.1985118
425480.0000000    0.2035032
425520.0000000    0.2092969
425560.0000000    0.2202929
425600.0000000    0.2077490
425640.0000000    0.2095046
425680.0000000    0.2094524
425720.0000000    0.1941954
425760.0000000    0.1963635
425800.0000000    0.2112382
425840.0000000    0.1965813
425880.0000000    0.2046223
425920.0000000    0.2077444
425960.0000000    0.1928956
426000.0000000    0.1889254
426040.0000000    0.1872835
426080.0000000    0.2023588
426120.0000000    0.1975020
426160.0000000    0.2154540
426200.0000000    0.2107350
426240.0000000    0.2019159
426280.0000000    0.2092707
426320.0000000    0.2147484
426360.0000000    0.2101735
426400.0000000    0.2132413
426440.0000000    0.1995049
426480.0000000    0.2131164
426520.0000000    0.2144269
426560.0000000    0.2107991
426600.0000000    0.2169507
426640.0000000    0.2230233
426680.0000000    0.2197975
426720.0000000    0.2406436
426760.0000000    0.2259054
426800.0000000    0.2330313
426840.0000000    0.2321266
426880.0000000    0.2301674
426920.0000000    0.2345032
426960.0000000    0.2361770
427000.0000000    0.2148178
427040.0000000    0.2263025
427080.0000000    0.2205084
427120.0000000    0.2329857
427160.0000000    0.2398194
427200.0000000    0.2357120
427240.0000000    0.2289380
427280.0000000    0.2333987
427320.0000000    0.2341699
427360.0000000    0.2349608
427400.0000000    0.2312296
427440.0000000    0.2286945
427480.0000000    0.2319603
427520.0000000    0.2238427
427560.0000000    0.2270728
427600.0000000    0.2298052
427640.0000000    0.2344616
427680.0000000    0.2383512
427720.0000000    0.2302105
427760.0000000    0.2400078
427800.0000000    0.2262807
427840.0000000    0.2224965
427880.0000000    0.2218754
427920.0000000    0.2350319
427960.0000000    0.2356645
428000.0000000    0.2372660
428040.0000000    0.2231261
428080.0000000    0.2268883
428120.0000000    0.2265029
428160.0000000    0.2263448
428200.0000000    0.2312203
428240.0000000    0.2139846
428280.0000000    0.2482579
428320.0000000    0.2381189
428360.0000000    0.2236329
428400.0000000    0.2411487
428440.0000000    0.2250728
428480.0000000    0.2351445
428520.0000000    0.2340125
428560.0000000    0.2208761
428600.0000000    0.2323128
428640.0000000    0.2311727
428680.0000000    0.2299130
428720.0000000    0.2205790
428760.0000000    0.2403793
428800.0000000    0.2431401
428840.0000000    0.2303012
428880.0000000    0.2406461
428920.0000000    0.2297364
428960.0000000    0.2563840
429000.0000000    0.2384407
429040.0000000    0.2249965
429080.0000000    0.2293202
429120.0000000    0.2423522
429160.0000000    0.2401281
429200.0000000    0.2391612
429240.0000000    0.2288743
429280.0000000    0.2323955
429320.0000000    0.2309916
429360.0000000    0.2244289
429400.0000000    0.2265260
429440.0000000    0.2222645
429480.0000000    0.2146433
429520.0000000    0.1972475
429560.0000000    0.2211471
429600.0000000    0.2197792
429640.0000000    0.2075876
429680.0000000    0.2290868
429720.0000000    0.2071031
429760.0000000    0.2170433
429800.0000000    0.2256011
429840.0000000    0.2208935
429880.0000000    0.2126350
429920.0000000    0.2111421
429960.0000000    0.2041600
430000.0000000    0.2178580
430040.0000000    0.2111694
430080.0000000    0.2086762
430120.0000000    0.2158936
430160.0000000    0.2112877
430200.0000000    0.2052724
430240.0000000    0.1960588
430280.0000000    0.1831312
430320.0000000    0.1911365
430360.0000000    0.1971259
430400.0000000    0.2003917
430440.0000000    0.2058987
430480.0000000    0.2012363
430520.0000000    0.1980837
430560.0000000    0.1860099
430600.0000000    0.2009434
430640.0000000    0.2076936
430680.0000000    0.2136934
430720.0000000    0.2160811
430760.0000000    0.2028347
430800.0000000    0.2217630
430840.0000000    0.2035774
430880.0000000    0.2234992
430920.0000000    0.1999569
430960.0000000    0.2071198
431000.0000000    0.2027340
431040.0000000    0.2076094
431080.0000000    0.1944149
431120.0000000    0.1918955
431160.0000000    0.1977046
431200.0000000    0.2040755
431240.0000000    0.1876848
431280.0000000    0.2019218
431320.0000000    0.2344157
431360.0000000    0.2181453
431400.0000000    0.2149190
431440.0000000    0.2186206
431480.0000000    0.2229616
431520.0000000    0.2157615
431560.0000000    0.2007985
431600.0000000    0.2049745
431640.0000000    0.2010748
431680.0000000    0.1961389
431720.0000000    0.2015870
431760.0000000    0.1972774
431800.0000000    0.1964155
431840.0000000    0.2188852
431880.0000000    0.2138094
431920.0000000    0.2120850
431960.0000000    0.2188627
432000.0000000    0.2113434
432040.0000000    0.2197582
432080.0000000    0.2145516
432120.0000000    0.2187441
432160.0000000    0.2208845
432200.0000000    0.2373967
432240.0000000    0.2204066
432280.0000000    0.2195010
432320.0000000    0.2020710
432360.0000000    0.2176376
432400.0000000    0.2153343
432440.0000000    0.2144895
432480.0000000    0.2120606
432520.0000000    0.1980664
432560.0000000    0.2004851
432600.0000000    0.1980188
432640.0000000    0.1854657
432680.0000000    0.2003593
432720.0000000    0.2085922
432760.0000000    0.2042340
432800.0000000    0.2114970
432840.0000000    0.1909682
432880.0000000    0.1980664
432920.0000000    0.1937021
432960.0000000    0.1987918
433000.0000000    0.2048494
433040.0000000    0.2015725
433080.0000000    0.2055520
433120.0000000    0.1997981
433160.0000000    0.1897011
433200.0000000    0.2217298
433240.0000000    0.2083688
433280.0000000    0.2127347
433320.0000000    0.2010972
433360.0000000    0.2037819
433400.0000000    0.2108180
433440.0000000    0.2117713
433480.0000000    0.2184205
433520.0000000    0.2108598
433560.0000000    0.1963323
433600.0000000    0.1862561
433640.0000000    0.2074975
433680.0000000    0.1940427
433720.0000000    0.1960732
433760.0000000    0.2077673
433800.0000000    0.1966234
433840.0000000    0.1916846
433880.0000000    0.1967035
433920.0000000    0.2081868
433960.0000000    0.2060082
434000.0000000    0.2021366
434040.0000000    0.2061998
434080.0000000    0.2053079
434120.0000000    0.2024223
434160.0000000    0.2250883
434200.0000000    0.2157565
434240.0000000    0.2053417
434280.0000000    0.1959663
434320.0000000    0.2022254
434360.0000000    0.2152592
434400.0000000    0.2074643
434440.0000000    0.1853008
434480.0000000    0.1910657
434520.0000000    0.1916186
434560.0000000    0.2072231
434600.0000000    0.2119692
434640.0000000    0.2116943
434680.0000000    0.2084457
434720.0000000    0.2160834
434760.0000000    0.2332181
434800.0000000    0.2240868
434840.0000000    0.2208748
434880.0000000    0.2167796
434920.0000000    0.1937252
434960.0000000    0.1910360
435000.0000000    0.1958100
435040.0000000    0.1970927
435080.0000000    0.1920056
435120.0000000    0.2038371
435160.0000000    0.1945980
435200.0000000    0.1918694
435240.0000000    0.1883978
435280.0000000    0.2004113
435320.0000000    0.1952299
435360.0000000    0.1877637
435400.0000000    0.2155772
435440.0000000    0.2048772
435480.0000000    0.2010063
435520.0000000    0.1960428
435560.0000000    0.1922050
435600.0000000    0.2035804
435640.0000000    0.2073369
435680.0000000    0.2183107
435720.0000000    0.2136598
435760.0000000    0.2177550
435800.0000000    0.2011874
435840.0000000    0.2023622
435880.0000000    0.1945554
435920.0000000    0.1974386
435960.0000000    0.1937326
436000.0000000    0.1889795
436040.0000000    0.1895802
436080.0000000    0.2049665
436120.0000000    0.2054748
436160.0000000    0.1931092
436200.0000000    0.2038279
436240.0000000    0.2045010
436280.0000000    0.2074616
436320.0000000    0.2143247
436360.0000000    0.1991065
436400.0000000    0.2025079
436440.0000000    0.2056315
436480.0000000    0.1936252
436520.0000000    0.1922308
436560.0000000    0.1967539
436600.0000000    0.1991434
436640.0000000    0.1947037
436680.0000000    0.1917898
436720.0000000    0.2122420
436760.0000000    0.1981089
436800.0000000    0.1903170
436840.0000000    0.2025468
436880.0000000    0.1924955
436920.0000000    0.1855638
436960.0000000    0.1906720
437000.0000000    0.1982728
437040.0000000    0.2009168
437080.0000000    0.2022029
437120.0000000    0.2029599
437160.0000000    0.2114388
437200.0000000    0.2099987
437240.0000000    0.1927492
437280.0000000    0.2086623
437320.0000000    0.1967876
437360.0000000    0.2035687
437400.0000000    0.2085421
437440.0000000    0.1963492
437480.0000000    0.2156469
437520.0000000    0.2036814
437560.0000000    0.1868328
437600.0000000    0.1880463
437640.0000000    0.1931979
437680.0000000    0.2035242
437720.0000000    0.1956698
437760.0000000    0.2093249
437800.0000000    0.2108024
437840.0000000    0.1996426
437880.0000000    0.2081760
437920.0000000    0.2008205
437960.0000000    0.2020852
438000.0000000    0.2096943
438040.0000000    0.2074538
438080.0000000    0.1887727
438120.0000000    0.2071938
438160.0000000    0.1883896
438200.0000000    0.2019859
438240.0000000    0.2004901
438280.0000000    0.2016086
438320.0000000    0.1925780
438360.0000000    0.1940435
438400.0000000    0.1766137
438440.0000000    0.1859172
438480.0000000    0.1813762
438520.0000000    0.1818957
438560.0000000    0.1806208
438600.0000000    0.1801253
438640.0000000    0.1792727
438680.0000000    0.1728071
438720.0000000    0.1857914
438760.0000000    0.1930987
438800.0000000    0.1899100
438840.0000000    0.2001865
438880.0000000    0.2096444
438920.0000000    0.1851511
438960.0000000    0.1822291
439000.0000000    0.1913857
439040.0000000    0.1933600
439080.0000000    0.1857479
439120.0000000    0.1916777
439160.0000000    0.1905990
439200.0000000    0.1815533
439240.0000000    0.1744464
439280.0000000    0.1648498
439320.0000000    0.1759341
439360.0000000    0.1894629
439400.0000000    0.1700608
439440.0000000    0.1730045
439480.0000000    0.1679375
439520.0000000    0.1961788
439560.0000000    0.2132977
439600.0000000    0.1881287
439640.0000000    0.1968856
439680.0000000    0.1821348
439720.0000000    0.2009531
439760.0000000    0.1847670
439800.0000000    0.1969185
439840.0000000    0.1948432
439880.0000000    0.1980944
439920.0000000    0.1939763
439960.0000000    0.2036031
440000.0000000    0.2087138
440040.0000000    0.2005656
440080.0000000    0.1985543
440120.0000000    0.2014886
440160.0000000    0.1970755
440200.0000000    0.1911127
440240.0000000    0.1991626
440280.0000000    0.1964737
440320.0000000    0.2017757
440360.0000000    0.1876919
440400.0000000    0.1999098
440440.0000000    0.2024590
440480.0000000    0.1987755
440520.0000000    0.2042052
440560.0000000    0.1873468
440600.0000000    0.1843755
440640.0000000    0.1932436
440680.0000000    0.1904425
440720.0000000    0.1967424
440760.0000000    0.1967194
440800.0000000    0.2064381
440840.0000000    0.2017232
440880.0000000    0.1929592
440920.0000000    0.1953821
440960.0000000    0.1918219
441000.0000000    0.1879505
441040.0000000    0.1695713
441080.0000000    0.1606663
441120.0000000    0.1709144
441160.0000000    0.1797359
441200.0000000    0.1832868
441240.0000000    0.1888280
441280.0000000    0.1741240
441320.0000000    0.1974951
441360.0000000    0.1850909
441400.0000000    0.2003021
441440.0000000    0.1873727
441480.0000000    0.1823694
441520.0000000    0.1834651
441560.0000000    0.2032377
441600.0000000    0.1883444
441640.0000000    0.1941137
441680.0000000    0.1990937
441720.0000000    0.1920877
441760.0000000    0.1854276
441800.0000000    0.1803438
441840.0000000    0.1796479
441880.0000000    0.1894340
441920.0000000    0.1709168
441960.0000000    0.1883710
442000.0000000    0.2062791
442040.0000000    0.1974097
442080.0000000    0.1783694
442120.0000000    0.1867000
442160.0000000    0.1923879
442200.0000000    0.1963215
442240.0000000    0.1982614
442280.0000000    0.2017109
442320.0000000    0.1972744
442360.0000000    0.1971031
442400.0000000    0.1940076
442440.0000000    0.1930925
442480.0000000    0.1887679
442520.0000000    0.2099884
442560.0000000    0.1999417
442600.0000000    0.2148823
442640.0000000    0.2007235
442680.0000000    0.1917182
442720.0000000    0.1930142
442760.0000000    0.2042192
442800.0000000    0.1808362
442840.0000000    0.1754304
442880.0000000    0.1936990
442920.0000000    0.2066134
442960.0000000    0.1955589
443000.0000000    0.1951286
443040.0000000    0.1836420
443080.0000000    0.1999455
443120.0000000    0.2115130
443160.0000000    0.2025217
443200.0000000    0.2055157
443240.0000000    0.1958860
443280.0000000    0.1982381
443320.0000000    0.1920637
443360.0000000    0.1971110
443400.0000000    0.1945966
443440.0000000    0.1862641
443480.0000000    0.1889627
443520.0000000    0.1811769
443560.0000000    0.1921800
443600.0000000    0.1924506
443640.0000000    0.1851304
443680.0000000    0.1854919
443720.0000000    0.1781495
443760.0000000    0.1934366
443800.0000000    0.1902669
443840.0000000    0.1877441
443880.0000000    0.1871637
443920.0000000    0.1987639
443960.0000000    0.2102576
444000.0000000    0.2309218
444040.0000000    0.2214954
444080.0000000    0.2062164
444120.0000000    0.2172560
444160.0000000    0.2063630
444200.0000000    0.2101814
444240.0000000    0.1942257
444280.0000000    0.1930812
444320.0000000    0.2058253
444360.0000000    0.1941983
444400.0000000    0.1978986
444440.0000000    0.1855936
444480.0000000    0.1882627
444520.0000000    0.1978217
444560.0000000    0.2125672
444600.0000000    0.1996394
444640.0000000    0.1944953
444680.0000000    0.2058126
444720.0000000    0.2064587
444760.0000000    0.1832019
444800.0000000    0.2065323
444840.0000000    0.2039893
444880.0000000    0.2016873
444920.0000000    0.2026100
444960.0000000    0.1955952
445000.0000000    0.2000239
445040.0000000    0.1863041
445080.0000000    0.1825739
445120.0000000    0.1964213
445160.0000000    0.2141208
445200.0000000    0.1986427
445240.0000000    0.1951815
445280.0000000    0.2048758
445320.0000000    0.2119974
445360.0000000    0.1859907
445400.0000000    0.1952021
445440.0000000    0.2069363
445480.0000000    0.2015517
445520.0000000    0.2040063
445560.0000000    0.1923981
445600.0000000    0.2042191
445640.0000000    0.1814650
445680.0000000    0.2054042
445720.0000000    0.1823854
445760.0000000    0.1897648
445800.0000000    0.2013848
445840.0000000    0.1986831
445880.0000000    0.1973581
445920.0000000    0.1984513
445960.0000000    0.1999859
446000.0000000    0.1800444
446040.0000000    0.1850115
446080.0000000    0.1902005
446120.0000000    0.1875235
446160.0000000    0.1927977
446200.0000000    0.2157576
446240.0000000    0.1922217
446280.0000000    0.2170826
446320.0000000    0.1952132
446360.0000000    0.1835854
446400.0000000    0.1851146
446440.0000000    0.1831641
446480.0000000    0.1986382
446520.0000000    0.1837511
446560.0000000    0.1968402
446600.0000000    0.2025586
446640.0000000    0.2073816
446680.0000000    0.2038391
446720.0000000    0.1944087
446760.0000000    0.1857529
446800.0000000    0.1972214
446840.0000000    0.1950410
446880.0000000    0.1948134
446920.0000000    0.1789462
446960.0000000    0.1812538
447000.0000000    0.1950294
447040.0000000    0.1961848
447080.0000000    0.1923638
447120.0000000    0.1961637
447160.0000000    0.1983085
447200.0000000    0.1844897
447240.0000000    0.2069093
447280.0000000    0.1953236
447320.0000000    0.1879681
447360.0000000    0.1976327
447400.0000000    0.2073175
447440.0000000    0.2080531
447480.0000000    0.1990536
447520.0000000    0.1886622
447560.0000000    0.1852426
447600.0000000    0.1822803
447640.0000000    0.1991513
447680.0000000    0.1916078
447720.0000000    0.1965150
447760.0000000    0.1911501
447800.0000000    0.1798949
447840.0000000    0.1917533
447880.0000000    0.1983048
447920.0000000    0.1810933
447960.0000000    0.1847906
448000.0000000    0.1752214
448040.0000000    0.1846482
448080.0000000    0.1917449
448120.0000000    0.1926526
448160.0000000    0.2035404
448200.0000000    0.1843465
448240.0000000    0.2032549
448280.0000000    0.1983734
448320.0000000    0.1782224
448360.0000000    0.1978010
448400.0000000    0.2027780
448440.0000000    0.1943116
448480.0000000    0.1859894
448520.0000000    0.1840089
448560.0000000    0.1933211
448600.0000000    0.1811523
448640.0000000    0.1949657
448680.0000000    0.1821010
448720.0000000    0.1870724
448760.0000000    0.1872891
448800.0000000    0.1726377
448840.0000000    0.1742736
448880.0000000    0.1803538
448920.0000000    0.1768183
448960.0000000    0.1907078
449000.0000000    0.1917544
449040.0000000    0.2036581
449080.0000000    0.1971153
449120.0000000    0.1894567
449160.0000000    0.1930130
449200.0000000    0.1940103
449240.0000000    0.2022701
449280.0000000    0.1952856
449320.0000000    0.1870904
449360.0000000    0.1962025
449400.0000000    0.1805064
449440.0000000    0.1907382
449480.0000000    0.2014893
449520.0000000    0.1925151
449560.0000000    0.1944483
449600.0000000    0.1984308
449640.0000000    0.2014219
449680.0000000    0.1858593
449720.0000000    0.1975977
449760.0000000    0.1812511
449800.0000000    0.2025205
449840.0000000    0.1859222
449880.0000000    0.1901196
449920.0000000    0.1828446
449960.0000000    0.1827533
450000.0000000    0.1857427
450040.0000000    0.1805439
450080.0000000    0.2081542
450120.0000000    0.1999049
450160.0000000    0.2011345
450200.0000000    0.2007008
450240.0000000    0.1953485
450280.0000000    0.1836640
450320.0000000    0.1943704
450360.0000000    0.1931023
450400.0000000    0.1844413
450440.0000000    0.1931350
450480.0000000    0.2046385
450520.0000000    0.1958479
450560.0000000    0.1996604
450600.0000000    0.1871706
450640.0000000    0.2005083
450680.0000000    0.1935443
450720.0000000    0.2002074
450760.0000000    0.1926072
450800.0000000    0.1906603
450840.0000000    0.1809783
450880.0000000    0.1898002
450920.0000000    0.1991458
450960.0000000    0.1999773
451000.0000000    0.1934379
451040.0000000    0.1989921
451080.0000000    0.1751060
451120.0000000    0.1954940
451160.0000000    0.1984366
451200.0000000    0.1907248
451240.0000000    0.1943276
451280.0000000    0.1886422
451320.0000000    0.1826763
451360.0000000    0.1942492
451400.0000000    0.1928446
451440.0000000    0.2051636
451480.0000000    0.2054304
451520.0000000    0.2037861
451560.0000000    0.2067817
451600.0000000    0.1928168
451640.0000000    0.1937836
451680.0000000    0.1744415
451720.0000000    0.1811106
451760.0000000    0.1982215
451800.0000000    0.1799473
451840.0000000    0.1886826
451880.0000000    0.1933849
451920.0000000    0.1906362
451960.0000000    0.1931235
452000.0000000    0.1788330
452040.0000000    0.1840600
452080.0000000    0.1859274
452120.0000000    0.1950861
452160.0000000    0.1830151
452200.0000000    0.1847359
452240.0000000    0.1837081
452280.0000000    0.1730647
452320.0000000    0.1933937
452360.0000000    0.1932150
452400.0000000    0.1928317
452440.0000000    0.1923016
452480.0000000    0.1870859
452520.0000000    0.2024614
452560.0000000    0.1997317
452600.0000000    0.1900254
452640.0000000    0.1898071
452680.0000000    0.1922295
452720.0000000    0.1883321
452760.0000000    0.2005935
452800.0000000    0.2052716
452840.0000000    0.1990553
452880.0000000    0.2004197
452920.0000000    0.1968758
452960.0000000    0.1966237
453000.0000000    0.1931894
453040.0000000    0.1941810
453080.0000000    0.1912510
453120.0000000    0.2165117
453160.0000000    0.1895627
453200.0000000    0.2065599
453240.0000000    0.1975003
453280.0000000    0.2154203
453320.0000000    0.1994612
453360.0000000    0.2058364
453400.0000000    0.1955757
453440.0000000    0.1942265
453480.0000000    0.2034117
453520.0000000    0.2008815
453560.0000000    0.2091467
453600.0000000    0.1956894
453640.0000000    0.1922902
453680.0000000    0.1944580
453720.0000000    0.1929877
453760.0000000    0.1850262
453800.0000000    0.1891915
453840.0000000    0.1764362
453880.0000000    0.2017809
453920.0000000    0.2025638
453960.0000000    0.1965419
454000.0000000    0.1968299
454040.0000000    0.1820451
454080.0000000    0.1976105
454120.0000000    0.2031566
454160.0000000    0.1887413
454200.0000000    0.2081484
454240.0000000    0.1999167
454280.0000000    0.2074370
454320.0000000    0.1990839
454360.0000000    0.1876737
454400.0000000    0.1985579
454440.0000000    0.2031409
454480.0000000    0.2066278
454520.0000000    0.2008370
454560.0000000    0.1998841
454600.0000000    0.1990368
454640.0000000    0.1975133
454680.0000000    0.2105365
454720.0000000    0.1923534
454760.0000000    0.2070421
454800.0000000    0.2144052
454840.0000000    0.2146631
454880.0000000    0.2314371
454920.0000000    0.2058138
454960.0000000    0.2066815
455000.0000000    0.2022543
455040.0000000    0.2019839
455080.0000000    0.2066831
455120.0000000    0.2197187
455160.0000000    0.1942971
455200.0000000    0.2086349
455240.0000000    0.2195517
455280.0000000    0.2229834
455320.0000000    0.2303463
455360.0000000    0.2226138
455400.0000000    0.2286365
455440.0000000    0.2210939
455480.0000000    0.2332710
455520.0000000    0.2295142
455560.0000000    0.2335918
455600.0000000    0.2374519
455640.0000000    0.2327624
455680.0000000    0.2407930
455720.0000000    0.2257165
455760.0000000    0.2200761
455800.0000000    0.2121476
455840.0000000    0.2062197
455880.0000000    0.2209692
455920.0000000    0.2318286
455960.0000000    0.2336007
456000.0000000    0.2171179
456040.0000000    0.2159195
456080.0000000    0.1982110
456120.0000000    0.2183128
456160.0000000    0.2021453
456200.0000000    0.2195058
456240.0000000    0.2256825
456280.0000000    0.2086850
456320.0000000    0.2070630
456360.0000000    0.1864566
456400.0000000    0.1897447
456440.0000000    0.1935452
456480.0000000    0.1854279
456520.0000000    0.1972996
456560.0000000    0.2025459
456600.0000000    0.2076212
456640.0000000    0.1944902
456680.0000000    0.2030841
456720.0000000    0.2077453
456760.0000000    0.2006865
456800.0000000    0.1972665
456840.0000000    0.2156089
456880.0000000    0.1860205
456920.0000000    0.1998648
456960.0000000    0.2088542
457000.0000000    0.1899504
457040.0000000    0.1876276
457080.0000000    0.1943353
457120.0000000    0.1862664
457160.0000000    0.2025814
457200.0000000    0.1958276
457240.0000000    0.1859563
457280.0000000    0.1817626
457320.0000000    0.1742826
457360.0000000    0.1829936
457400.0000000    0.1905604
457440.0000000    0.1923391
457480.0000000    0.1790784
457520.0000000    0.1900573
457560.0000000    0.1866954
457600.0000000    0.1761766
457640.0000000    0.1880715
457680.0000000    0.1853499
457720.0000000    0.2001628
457760.0000000    0.2012219
457800.0000000    0.2068438
457840.0000000    0.2004995
457880.0000000    0.1910387
457920.0000000    0.1858533
457960.0000000    0.1896254
458000.0000000    0.2093232
458040.0000000    0.1983259
458080.0000000    0.2024135
458120.0000000    0.2221967
458160.0000000    0.2012800
458200.0000000    0.2010956
458240.0000000    0.2074207
458280.0000000    0.2052138
458320.0000000    0.1992425
458360.0000000    0.1872708
458400.0000000    0.1958907
458440.0000000    0.1931021
458480.0000000    0.2041403
458520.0000000    0.2062890
458560.0000000    0.2054790
458600.0000000    0.1993155
458640.0000000    0.2020747
458680.0000000    0.1961783
458720.0000000    0.1975732
458760.0000000    0.1934080
458800.0000000    0.1942024
458840.0000000    0.2040995
458880.0000000    0.2144381
458920.0000000    0.2075864
458960.0000000    0.2183317
459000.0000000    0.2140447
459040.0000000    0.2197328
459080.0000000    0.2283176
459120.0000000    0.2365810
459160.0000000    0.2257097
459200.0000000    0.2133223
459240.0000000    0.2172479
459280.0000000    0.2282748
459320.0000000    0.2177801
459360.0000000    0.2168054
459400.0000000    0.2274852
459440.0000000    0.2210311
459480.0000000    0.2236868
459520.0000000    0.2207196
459560.0000000    0.2285385
459600.0000000    0.2139892
459640.0000000    0.2138853
459680.0000000    0.2086328
459720.0000000    0.2288715
459760.0000000    0.2129723
459800.0000000    0.2133870
459840.0000000    0.2106077
459880.0000000    0.2183330
459920.0000000    0.2308644
459960.0000000    0.2294665
460000.0000000    0.2140598
460040.0000000    0.2287990
460080.0000000    0.2286631
460120.0000000    0.2261919
460160.0000000    0.2190934
460200.0000000    0.2222551
460240.0000000    0.2433470
460280.0000000    0.2223991
460320.0000000    0.2320895
460360.0000000    0.2251492
460400.0000000    0.2188622
460440.0000000    0.2232261
460480.0000000    0.2273336
460520.0000000    0.2268450
460560.0000000    0.2191310
460600.0000000    0.2262848
460640.0000000    0.2261659
460680.0000000    0.2156633
460720.0000000    0.2030942
460760.0000000    0.2064503
460800.0000000    0.1993978
460840.0000000    0.1965594
460880.0000000    0.2042816
460920.0000000    0.1951795
460960.0000000    0.2067985
461000.0000000    0.1951603
461040.0000000    0.2025268
461080.0000000    0.1835698
461120.0000000    0.2059326
461160.0000000    0.2224901
461200.0000000    0.1987835
461240.0000000    0.2196669
461280.0000000    0.2103956
461320.0000000    0.1938859
461360.0000000    0.2000001
461400.0000000    0.2048262
461440.0000000    0.2055174
461480.0000000    0.2084211
461520.0000000    0.2035216
461560.0000000    0.1863117
461600.0000000    0.1917227
461640.0000000    0.1766547
461680.0000000    0.1859105
461720.0000000    0.1919400
461760.0000000    0.1943173
461800.0000000    0.1859101
461840.0000000    0.2037272
461880.0000000    0.1973773
461920.0000000    0.1872754
461960.0000000    0.1921583
462000.0000000    0.2006991
462040.0000000    0.1887174
462080.0000000    0.1913844
462120.0000000    0.2043760
462160.0000000    0.1990740
462200.0000000    0.2060852
462240.0000000    0.1829468
462280.0000000    0.2007256
462320.0000000    0.1941380
462360.0000000    0.2067776
462400.0000000    0.2033394
462440.0000000    0.1916191
462480.0000000    0.1825149
462520.0000000    0.1825659
462560.0000000    0.2019320
462600.0000000    0.1823362
462640.0000000    0.1859395
462680.0000000    0.1836515
462720.0000000    0.1936034
462760.0000000    0.1874425
462800.0000000    0.2026809
462840.0000000    0.2033378
462880.0000000    0.2024312
462920.0000000    0.2024147
462960.0000000    0.1996634
463000.0000000    0.1900755
463040.0000000    0.2049683
463080.0000000    0.2268169
463120.0000000    0.2102253
463160.0000000    0.2038150
463200.0000000    0.2172819
463240.0000000    0.2284760
463280.0000000    0.2290468
463320.0000000    0.2149622
463360.0000000    0.2276493
463400.0000000    0.2364618
463440.0000000    0.2344714
463480.0000000    0.2207137
463520.0000000    0.2328730
463560.0000000    0.2202595
463600.0000000    0.2176388
463640.0000000    0.2333505
463680.0000000    0.2122761
463720.0000000    0.2012988
463760.0000000    0.2042645
463800.0000000    0.2083236
463840.0000000    0.2100440
463880.0000000    0.2086327
463920.0000000    0.2172142
463960.0000000    0.2151688
464000.0000000    0.2118683
464040.0000000    0.2162203
464080.0000000    0.2287634
464120.0000000    0.2215821
464160.0000000    0.2140183
464200.0000000    0.2358044
464240.0000000    0.2246236
464280.0000000    0.2190003
464320.0000000    0.2126422
464360.0000000    0.2196509
464400.0000000    0.1953355
464440.0000000    0.2041188
464480.0000000    0.2091864
464520.0000000    0.2077291
464560.0000000    0.1977762
464600.0000000    0.2169632
464640.0000000    0.2133529
464680.0000000    0.2209692
464720.0000000    0.2142494
464760.0000000    0.2046307
464800.0000000    0.2060243
464840.0000000    0.2280512
464880.0000000    0.2131533
464920.0000000    0.2168717
464960.0000000    0.2067397
465000.0000000    0.2073722
465040.0000000    0.1858366
465080.0000000    0.1956676
465120.0000000    0.1951576
465160.0000000    0.2084683
465200.0000000    0.2086251
465240.0000000    0.2073222
465280.0000000    0.2051566
465320.0000000    0.2046210
465360.0000000    0.1988351
465400.0000000    0.1950001
465440.0000000    0.2052206
465480.0000000    0.2202457
465520.0000000    0.2158878
465560.0000000    0.2210598
465600.0000000    0.2130367
465640.0000000    0.2181377
465680.0000000    0.2139654
465720.0000000    0.2141566
465760.0000000    0.2230703
465800.0000000    0.2364941
465840.0000000    0.2171374
465880.0000000    0.2156193
465920.0000000    0.2133425
465960.0000000    0.2301766
466000.0000000    0.2331730
466040.0000000    0.2205109
466080.0000000    0.2340784
466120.0000000    0.2202098
466160.0000000    0.2163187
466200.0000000    0.2184610
466240.0000000    0.2095526
466280.0000000    0.2112850
466320.0000000    0.2223845
466360.0000000    0.2126343
466400.0000000    0.2089165
466440.0000000    0.2210663
466480.0000000    0.2222648
466520.0000000    0.2199510
466560.0000000    0.2055653
466600.0000000    0.2244591
466640.0000000    0.2258750
466680.0000000    0.2247625
466720.0000000    0.2268151
466760.0000000    0.2241079
466800.0000000    0.2156179
466840.0000000    0.2039180
466880.0000000    0.2161908
466920.0000000    0.1965686
466960.0000000    0.1980942
467000.0000000    0.2134635
467040.0000000    0.2133405
467080.0000000    0.1889512
467120.0000000    0.1996751
467160.0000000    0.1931010
467200.0000000    0.2041793
467240.0000000    0.1994120
467280.0000000    0.1932442
467320.0000000    0.1937784
467360.0000000    0.2169117
467400.0000000    0.2023964
467440.0000000    0.2090227
467480.0000000    0.2067153
467520.0000000    0.2138041
467560.0000000    0.2020730
467600.0000000    0.2131460
467640.0000000    0.2063331
467680.0000000    0.2123292
467720.0000000    0.2052041
467760.0000000    0.2042302
467800.0000000    0.1950900
467840.0000000    0.2053340
467880.0000000    0.1987819
467920.0000000    0.2049360
467960.0000000    0.2114254
468000.0000000    0.2040327
468040.0000000    0.2022294
468080.0000000    0.1988039
468120.0000000    0.2049943
468160.0000000    0.2135616
468200.0000000    0.2332368
468240.0000000    0.2135075
468280.0000000    0.2128550
468320.0000000    0.1985608
468360.0000000    0.2085974
468400.0000000    0.2174940
468440.0000000    0.2228396
468480.0000000    0.1937310
468520.0000000    0.1960178
468560.0000000    0.1967686
468600.0000000    0.2106816
468640.0000000    0.2153689
468680.0000000    0.2062382
468720.0000000    0.2000895
468760.0000000    0.2163617
468800.0000000    0.2180687
468840.0000000    0.2166285
468880.0000000    0.2015391
468920.0000000    0.2233086
468960.0000000    0.2092611
469000.0000000    0.2074287
469040.0000000    0.1907032
469080.0000000    0.1864682
469120.0000000    0.1956443
469160.0000000    0.2142261
469200.0000000    0.2069413
469240.0000000    0.2120837
469280.0000000    0.2090862
469320.0000000    0.2118315
469360.0000000    0.2161628
469400.0000000    0.2235792
469440.0000000    0.2228194
469480.0000000    0.2196597
469520.0000000    0.2371358
469560.0000000    0.2207133
469600.0000000    0.2213334
469640.0000000    0.2093787
469680.0000000    0.2078670
469720.0000000    0.2201871
469760.0000000    0.2231779
469800.0000000    0.2383072
469840.0000000    0.2281437
469880.0000000    0.2103898
469920.0000000    0.2332455
469960.0000000    0.2188885
470000.0000000    0.2250052
470040.0000000    0.2201880
470080.0000000    0.2360686
470120.0000000    0.2232994
470160.0000000    0.2324784
470200.0000000    0.2243734
470240.0000000    0.2160961
470280.0000000    0.2193760
470320.0000000    0.2223445
470360.0000000    0.2178317
470400.0000000    0.2121221
470440.0000000    0.2123094
470480.0000000    0.2146433
470520.0000000    0.2162606
470560.0000000    0.2204536
470600.0000000    0.2243342
470640.0000000    0.2254306
470680.0000000    0.2157781
470720.0000000    0.2153450
470760.0000000    0.2081276
470800.0000000    0.2303611
470840.0000000    0.2339771
470880.0000000    0.2303686
470920.0000000    0.2429981
470960.0000000    0.2380806
471000.0000000    0.2342814
471040.0000000    0.2540925
471080.0000000    0.2528903
471120.0000000    0.2457159
471160.0000000    0.2416425
471200.0000000    0.2524543
471240.0000000    0.2455665
471280.0000000    0.2305961
471320.0000000    0.2358115
471360.0000000    0.2489559
471400.0000000    0.2295814
471440.0000000    0.2321007
471480.0000000    0.2484929
471520.0000000    0.2472925
471560.0000000    0.2320754
471600.0000000    0.2238895
471640.0000000    0.2276013
471680.0000000    0.2265888
471720.0000000    0.2307817
471760.0000000    0.2316264
471800.0000000    0.2355952
471840.0000000    0.2373230
471880.0000000    0.2220053
471920.0000000    0.2269982
471960.0000000    0.2428495
472000.0000000    0.2324393
472040.0000000    0.2442166
472080.0000000    0.2438620
472120.0000000    0.2367706
472160.0000000    0.2243747
472200.0000000    0.2251576
472240.0000000    0.2311865
472280.0000000    0.2293487
472320.0000000    0.2276284
472360.0000000    0.2393042
472400.0000000    0.2276467
472440.0000000    0.2370548
472480.0000000    0.2277727
472520.0000000    0.2473357
472560.0000000    0.2354389
472600.0000000    0.2498469
472640.0000000    0.2337174
472680.0000000    0.2361808
472720.0000000    0.2194275
472760.0000000    0.2263626
472800.0000000    0.2229563
472840.0000000    0.2160788
472880.0000000    0.2089903
472920.0000000    0.2305787
472960.0000000    0.2180608
473000.0000000    0.2204447
473040.0000000    0.2173329
473080.0000000    0.2241552
473120.0000000    0.2248943
473160.0000000    0.2269584
473200.0000000    0.2246687
473240.0000000    0.2424186
473280.0000000    0.2296177
473320.0000000    0.2256937
473360.0000000    0.2193711
473400.0000000    0.2386904
473440.0000000    0.2222443
473480.0000000    0.2319479
473520.0000000    0.2280629
473560.0000000    0.2210788
473600.0000000    0.2319500
473640.0000000    0.2356774
473680.0000000    0.2279677
473720.0000000    0.2344308
473760.0000000    0.2270947
473800.0000000    0.2250478
473840.0000000    0.2536388
473880.0000000    0.2404476
473920.0000000    0.2414311
473960.0000000    0.2348377
474000.0000000    0.2298478
474040.0000000    0.2498070
474080.0000000    0.2475743
474120.0000000    0.2491389
474160.0000000    0.2314906
474200.0000000    0.2249020
474240.0000000    0.2489431
474280.0000000    0.2375760
474320.0000000    0.2377011
474360.0000000    0.2303234
474400.0000000    0.2294315
474440.0000000    0.2369625
474480.0000000    0.2350863
474520.0000000    0.2441638
474560.0000000    0.2464894
474600.0000000    0.2377360
474640.0000000    0.2413426
474680.0000000    0.2600268
474720.0000000    0.2683808
474760.0000000    0.2555616
474800.0000000    0.2696410
474840.0000000    0.2448067
474880.0000000    0.2356359
474920.0000000    0.2401210
474960.0000000    0.2439223
475000.0000000    0.2455129
475040.0000000    0.2299144
475080.0000000    0.2252194
475120.0000000    0.2331461
475160.0000000    0.2482703
475200.0000000    0.2422733
475240.0000000    0.2382748
475280.0000000    0.2499108
475320.0000000    0.2343598
475360.0000000    0.2342027
475400.0000000    0.2360128
475440.0000000    0.2356831
475480.0000000    0.2281254
475520.0000000    0.2363734
475560.0000000    0.2002260
475600.0000000    0.2031949
475640.0000000    0.2089780
475680.0000000    0.2369343
475720.0000000    0.2323849
475760.0000000    0.2359997
475800.0000000    0.2339136
475840.0000000    0.2287004
475880.0000000    0.2340819
475920.0000000    0.2397678
475960.0000000    0.2264868
476000.0000000    0.2290431
476040.0000000    0.2033845
476080.0000000    0.2090672
476120.0000000    0.2165905
476160.0000000    0.2254815
476200.0000000    0.2245783
476240.0000000    0.2230123
476280.0000000    0.2289813
476320.0000000    0.2432557
476360.0000000    0.2356762
476400.0000000    0.2443993
476440.0000000    0.2247609
476480.0000000    0.2371608
476520.0000000    0.2345936
476560.0000000    0.2290666
476600.0000000    0.2324242
476640.0000000    0.2199263
476680.0000000    0.2399895
476720.0000000    0.2532994
476760.0000000    0.2305637
476800.0000000    0.2480030
476840.0000000    0.2543675
476880.0000000    0.2425787
476920.0000000    0.2472079
476960.0000000    0.2539857
477000.0000000    0.2529678
477040.0000000    0.2556960
477080.0000000    0.2467305
477120.0000000    0.2512444
477160.0000000    0.2645144
477200.0000000    0.2457795
477240.0000000    0.2451501
477280.0000000    0.2514632
477320.0000000    0.2569107
477360.0000000    0.2426357
477400.0000000    0.2388443
477440.0000000    0.2388536
477480.0000000    0.2357235
477520.0000000    0.2377198
477560.0000000    0.2396929
477600.0000000    0.2533558
477640.0000000    0.2442450
477680.0000000    0.2536847
477720.0000000    0.2496598
477760.0000000    0.2469505
477800.0000000    0.2437125
477840.0000000    0.2394502
477880.0000000    0.2303794
477920.0000000    0.2297705
477960.0000000    0.2379249
478000.0000000    0.2423781
478040.0000000    0.2346581
478080.0000000    0.2298405
478120.0000000    0.2251978
478160.0000000    0.2345179
478200.0000000    0.2264917
478240.0000000    0.2393636
478280.0000000    0.2342297
478320.0000000    0.2262441
478360.0000000    0.2337115
478400.0000000    0.2370716
478440.0000000    0.2204705
478480.0000000    0.2181518
478520.0000000    0.2444832
478560.0000000    0.2185854
478600.0000000    0.2394438
478640.0000000    0.2193880
478680.0000000    0.2096788
478720.0000000    0.2161740
478760.0000000    0.2123403
478800.0000000    0.2123138
478840.0000000    0.2283763
478880.0000000    0.2375205
478920.0000000    0.2458498
478960.0000000    0.2437399
479000.0000000    0.2210981
479040.0000000    0.2258942
479080.0000000    0.2401987
479120.0000000    0.2355609
479160.0000000    0.2359584
479200.0000000    0.2505477
479240.0000000    0.2373626
479280.0000000    0.2143718
479320.0000000    0.2233863
479360.0000000    0.2231814
479400.0000000    0.2230743
479440.0000000    0.2241388
479480.0000000    0.2379862
479520.0000000    0.2437377
479560.0000000    0.2249035
479600.0000000    0.2194745
479640.0000000    0.2243006
479680.0000000    0.2105746
479720.0000000    0.2312744
479760.0000000    0.2163779
479800.0000000    0.2129125
479840.0000000    0.2320249
479880.0000000    0.2186371
479920.0000000    0.2101276
479960.0000000    0.2086721
480000.0000000    0.2123327
480040.0000000    0.2124871
480080.0000000    0.2312151
480120.0000000    0.2188691
480160.0000000    0.2266620
480200.0000000    0.2143282
480240.0000000    0.2201050
480280.0000000    0.2338983
480320.0000000    0.2076602
480360.0000000    0.2160767
480400.0000000    0.2059548
480440.0000000    0.2005817
480480.0000000    0.2203900
480520.0000000    0.2098207
480560.0000000    0.2212767
480600.0000000    0.2247317
480640.0000000    0.2113928
480680.0000000    0.2275885
480720.0000000    0.2248250
480760.0000000    0.2053005
480800.0000000    0.2231742
480840.0000000    0.2145916
480880.0000000    0.2211259
480920.0000000    0.2103108
480960.0000000    0.2133757
481000.0000000    0.2231326
481040.0000000    0.2193982
481080.0000000    0.2250083
481120.0000000    0.2174733
481160.0000000    0.2300476
481200.0000000    0.2191503
481240.0000000    0.2077747
481280.0000000    0.1958683
481320.0000000    0.2222344
481360.0000000    0.2076316
481400.0000000    0.2078451
481440.0000000    0.2327106
481480.0000000    0.2103108
481520.0000000    0.2053299
481560.0000000    0.2005515
481600.0000000    0.2093879
481640.0000000    0.2124315
481680.0000000    0.2213557
481720.0000000    0.2195639
481760.0000000    0.2311302
481800.0000000    0.2296658
481840.0000000    0.2257790
481880.0000000    0.2406348
481920.0000000    0.2212939
481960.0000000    0.2537268
482000.0000000    0.2210006
482040.0000000    0.2184785
482080.0000000    0.2258510
482120.0000000    0.2327332
482160.0000000    0.2162346
482200.0000000    0.2250403
482240.0000000    0.2168255
482280.0000000    0.2290687
482320.0000000    0.2301812
482360.0000000    0.2495076
482400.0000000    0.2343928
482440.0000000    0.2218977
482480.0000000    0.2347923
482520.0000000    0.2159088
482560.0000000    0.2251839
482600.0000000    0.2273917
482640.0000000    0.2149334
482680.0000000    0.2111642
482720.0000000    0.2211909
482760.0000000    0.2070593
482800.0000000    0.2308356
482840.0000000    0.2104969
482880.0000000    0.2150378
482920.0000000    0.2229202
482960.0000000    0.2311208
483000.0000000    0.2227218
483040.0000000    0.2125601
483080.0000000    0.2016635
483120.0000000    0.2133230
483160.0000000    0.2113709
483200.0000000    0.2226542
483240.0000000    0.2113177
483280.0000000    0.2142020
483320.0000000    0.2416066
483360.0000000    0.2394415
483400.0000000    0.2295669
483440.0000000    0.2140117
483480.0000000    0.2198027
483520.0000000    0.2205437
483560.0000000    0.2266174
483600.0000000    0.2157795
483640.0000000    0.2153808
483680.0000000    0.2120995
483720.0000000    0.2219320
483760.0000000    0.2170724
483800.0000000    0.2283410
483840.0000000    0.2305167
483880.0000000    0.2155560
483920.0000000    0.2211813
483960.0000000    0.2307895
484000.0000000    0.2354382
484040.0000000    0.2419322
484080.0000000    0.2345754
484120.0000000    0.2290098
484160.0000000    0.2280578
484200.0000000    0.2393395
484240.0000000    0.2331711
484280.0000000    0.2471242
484320.0000000    0.2480323
484360.0000000    0.2519177
484400.0000000    0.2368952
484440.0000000    0.2329721
484480.0000000    0.2235322
484520.0000000    0.2247421
484560.0000000    0.2115877
484600.0000000    0.2160356
484640.0000000    0.2315550
484680.0000000    0.2255837
484720.0000000    0.2156943
484760.0000000    0.2215241
484800.0000000    0.2093957
484840.0000000    0.2161396
484880.0000000    0.2344548
484920.0000000    0.2230037
484960.0000000    0.2228953
485000.0000000    0.2295336
485040.0000000    0.2157663
485080.0000000    0.2099029
485120.0000000    0.2202089
485160.0000000    0.2256728
485200.0000000    0.2160126
485240.0000000    0.2168976
485280.0000000    0.2203925
485320.0000000    0.2223483
485360.0000000    0.2171106
485400.0000000    0.2242851
485440.0000000    0.2250100
485480.0000000    0.2084269
485520.0000000    0.2202040
485560.0000000    0.2233032
485600.0000000    0.2165840
485640.0000000    0.2125829
485680.0000000    0.2220377
485720.0000000    0.2115148
485760.0000000    0.2324617
485800.0000000    0.2187448
485840.0000000    0.2144907
485880.0000000    0.2093906
485920.0000000    0.2064960
485960.0000000    0.2224184
486000.0000000    0.2279769
486040.0000000    0.2300283
486080.0000000    0.2127894
486120.0000000    0.2184161
486160.0000000    0.2177091
486200.0000000    0.2266560
486240.0000000    0.2168487
486280.0000000    0.2296463
486320.0000000    0.2174543
486360.0000000    0.2143705
486400.0000000    0.2337695
486440.0000000    0.2180834
486480.0000000    0.2266201
486520.0000000    0.2399499
486560.0000000    0.2262192
486600.0000000    0.2383928
486640.0000000    0.2219533
486680.0000000    0.2312111
486720.0000000    0.2240590
486760.0000000    0.2143787
486800.0000000    0.2153683
486840.0000000    0.2007396
486880.0000000    0.2091786
486920.0000000    0.1975141
486960.0000000    0.2122448
487000.0000000    0.2128091
487040.0000000    0.1938665
487080.0000000    0.1987773
487120.0000000    0.2065618
487160.0000000    0.2098521
487200.0000000    0.2046328
487240.0000000    0.1930072
487280.0000000    0.2137978
487320.0000000    0.2150116
487360.0000000    0.2193000
487400.0000000    0.2202383
487440.0000000    0.2258197
487480.0000000    0.2147228
487520.0000000    0.2130074
487560.0000000    0.2235380
487600.0000000    0.2265963
487640.0000000    0.2140215
487680.0000000    0.2099279
487720.0000000    0.2234372
487760.0000000    0.2260225
487800.0000000    0.2067908
487840.0000000    0.2027789
487880.0000000    0.2051608
487920.0000000    0.2080627
487960.0000000    0.2125948
488000.0000000    0.2120027
488040.0000000    0.2120854
488080.0000000    0.2169106
488120.0000000    0.2124143
488160.0000000    0.2154768
488200.0000000    0.2206279
488240.0000000    0.2104222
488280.0000000    0.2134092
488320.0000000    0.2299808
488360.0000000    0.2264477
488400.0000000    0.2202010
488440.0000000    0.2236312
488480.0000000    0.2216325
488520.0000000    0.2234356
488560.0000000    0.2261558
488600.0000000    0.2370155
488640.0000000    0.2198955
488680.0000000    0.2121439
488720.0000000    0.2208507
488760.0000000    0.2248897
488800.0000000    0.2278391
488840.0000000    0.2218093
488880.0000000    0.2305411
488920.0000000    0.2296603
488960.0000000    0.2226360
489000.0000000    0.2254121
489040.0000000    0.2243325
489080.0000000    0.2180726
489120.0000000    0.2192059
489160.0000000    0.2153508
489200.0000000    0.2248392
489240.0000000    0.2300032
489280.0000000    0.2376869
489320.0000000    0.2232676
489360.0000000    0.2239999
489400.0000000    0.2266251
489440.0000000    0.2383062
489480.0000000    0.2179867
489520.0000000    0.2464929
489560.0000000    0.2219269
489600.0000000    0.2266351
489640.0000000    0.2229040
489680.0000000    0.2259211
489720.0000000    0.2198391
489760.0000000    0.2336912
489800.0000000    0.2344977
489840.0000000    0.2209943
489880.0000000    0.2388726
489920.0000000    0.2332512
489960.0000000    0.2295508
490000.0000000    0.2279109
490040.0000000    0.2281897
490080.0000000    0.2247875
490120.0000000    0.2263670
490160.0000000    0.2133640
490200.0000000    0.2276216
490240.0000000    0.2250467
490280.0000000    0.2376094
490320.0000000    0.2274787
490360.0000000    0.2227493
490400.0000000    0.2014767
490440.0000000    0.2184958
490480.0000000    0.2296395
490520.0000000    0.2208900
490560.0000000    0.2088461
490600.0000000    0.2138388
490640.0000000    0.2210792
490680.0000000    0.2338614
490720.0000000    0.2095165
490760.0000000    0.2169683
490800.0000000    0.2171102
490840.0000000    0.2120661
490880.0000000    0.2125894
490920.0000000    0.2231225
490960.0000000    0.2182562
491000.0000000    0.2058936
491040.0000000    0.2103269
491080.0000000    0.2139765
491120.0000000    0.2146918
491160.0000000    0.2167719
491200.0000000    0.2184813
491240.0000000    0.2096415
491280.0000000    0.2294973
491320.0000000    0.2264529
491360.0000000    0.2266825
491400.0000000    0.2263838
491440.0000000    0.2369801
491480.0000000    0.2389475
491520.0000000    0.2387531
491560.0000000    0.2307607
491600.0000000    0.2235447
491640.0000000    0.2330303
491680.0000000    0.2296678
491720.0000000    0.2362981
491760.0000000    0.2389821
491800.0000000    0.2320938
491840.0000000    0.2217898
491880.0000000    0.2296172
491920.0000000    0.2224443
491960.0000000    0.2213040
492000.0000000    0.2365673
492040.0000000    0.2298748
492080.0000000    0.2310831
492120.0000000    0.2333383
492160.0000000    0.2398856
492200.0000000    0.2472101
492240.0000000    0.2449464
492280.0000000    0.2580604
492320.0000000    0.2471102
492360.0000000    0.2355756
492400.0000000    0.2374277
492440.0000000    0.2326157
492480.0000000    0.2477708
492520.0000000    0.2401788
492560.0000000    0.2347338
492600.0000000    0.2462089
492640.0000000    0.2498153
492680.0000000    0.2305117
492720.0000000    0.2434864
492760.0000000    0.2233424
492800.0000000    0.2281947
492840.0000000    0.2191202
492880.0000000    0.2369695
492920.0000000    0.2424649
492960.0000000    0.2467677
493000.0000000    0.2497038
493040.0000000    0.2527616
493080.0000000    0.2460802
493120.0000000    0.2487983
493160.0000000    0.2500709
493200.0000000    0.2513455
493240.0000000    0.2508228
493280.0000000    0.2296895
493320.0000000    0.2306112
493360.0000000    0.2366526
493400.0000000    0.2427169
493440.0000000    0.2370048
493480.0000000    0.2419683
493520.0000000    0.2420311
493560.0000000    0.2324523
493600.0000000    0.2333655
493640.0000000    0.2260326
493680.0000000    0.2407465
493720.0000000    0.2326049
493760.0000000    0.2329974
493800.0000000    0.2290114
493840.0000000    0.2429201
493880.0000000    0.2389626
493920.0000000    0.2357554
493960.0000000    0.2259102
494000.0000000    0.2279888
494040.0000000    0.2404384
494080.0000000    0.2369472
494120.0000000    0.2336852
494160.0000000    0.2330170
494200.0000000    0.2338049
494240.0000000    0.2412066
494280.0000000    0.2343810
494320.0000000    0.2546276
494360.0000000    0.2510090
494400.0000000    0.2594546
494440.0000000    0.2497409
494480.0000000    0.2452505
494520.0000000    0.2451619
494560.0000000    0.2413263
494600.0000000    0.2434347
494640.0000000    0.2448169
494680.0000000    0.2233028
494720.0000000    0.2343222
494760.0000000    0.2363652
494800.0000000    0.2451323
494840.0000000    0.2359605
494880.0000000    0.2262360
494920.0000000    0.2479313
494960.0000000    0.2422663
495000.0000000    0.2376555
495040.0000000    0.2405675
495080.0000000    0.2246876
495120.0000000    0.2310827
495160.0000000    0.2485553
495200.0000000    0.2422450
495240.0000000    0.2385209
495280.0000000    0.2437013
495320.0000000    0.2468351
495360.0000000    0.2431903
495400.0000000    0.2434533
495440.0000000    0.2334409
495480.0000000    0.2483377
495520.0000000    0.2462299
495560.0000000    0.2397212
495600.0000000    0.2507966
495640.0000000    0.2392239
495680.0000000    0.2448870
495720.0000000    0.2368282
495760.0000000    0.2464890
495800.0000000    0.2391181
495840.0000000    0.2220812
495880.0000000    0.2324820
495920.0000000    0.2332212
495960.0000000    0.2324204
496000.0000000    0.2391848
496040.0000000    0.2374931
496080.0000000    0.2378115
496120.0000000    0.2428237
496160.0000000    0.2429161
496200.0000000    0.2428734
496240.0000000    0.2468403
496280.0000000    0.2414190
496320.0000000    0.2435435
496360.0000000    0.2495015
496400.0000000    0.2308827
496440.0000000    0.2383422
496480.0000000    0.2415296
496520.0000000    0.2362000
496560.0000000    0.2478298
496600.0000000    0.2475965
496640.0000000    0.2398051
496680.0000000    0.2248936
496720.0000000    0.2343517
496760.0000000    0.2226518
496800.0000000    0.2315216
496840.0000000    0.2353217
496880.0000000    0.2362159
496920.0000000    0.2243471
496960.0000000    0.2299577
497000.0000000    0.2247357
497040.0000000    0.2271346
497080.0000000    0.2493813
497120.0000000    0.2394934
497160.0000000    0.2292582
497200.0000000    0.2382857
497240.0000000    0.2417804
497280.0000000    0.2188144
497320.0000000    0.2473274
497360.0000000    0.2253340
497400.0000000    0.2383708
497440.0000000    0.2313365
497480.0000000    0.2233720
497520.0000000    0.2177860
497560.0000000    0.2294850
497600.0000000    0.2368949
497640.0000000    0.2401609
497680.0000000    0.2334636
497720.0000000    0.2360334
497760.0000000    0.2335125
497800.0000000    0.2453931
497840.0000000    0.2400280
497880.0000000    0.2285971
497920.0000000    0.2387528
497960.0000000    0.2434352
498000.0000000    0.2358298
498040.0000000    0.2356084
498080.0000000    0.2408806
498120.0000000    0.2290151
498160.0000000    0.2415046
498200.0000000    0.2256130
498240.0000000    0.2214843
498280.0000000    0.2431089
498320.0000000    0.2390128
498360.0000000    0.2357436
498400.0000000    0.2356910
498440.0000000    0.2324362
498480.0000000    0.2386900
498520.0000000    0.2581527
498560.0000000    0.2426436
498600.0000000    0.2302481
498640.0000000    0.2366460
498680.0000000    0.2243273
498720.0000000    0.2378630
498760.0000000    0.2380402
498800.0000000    0.2432730
498840.0000000    0.2499770
498880.0000000    0.2302622
498920.0000000    0.2292496
498960.0000000    0.2263503
499000.0000000    0.2247890
499040.0000000    0.2333874
499080.0000000    0.2253112
499120.0000000    0.2483953
499160.0000000    0.2464657
499200.0000000    0.2399696
499240.0000000    0.2450701
499280.0000000    0.2494634
499320.0000000    0.2454298
499360.0000000    0.2525600
499400.0000000    0.2397940
499440.0000000    0.2392250
499480.0000000    0.2421990
499520.0000000    0.2452180
499560.0000000    0.2399767
499600.0000000    0.2415891
499640.0000000    0.2346836
499680.0000000    0.2413060
499720.0000000    0.2460091
499760.0000000    0.2444970
499800.0000000    0.2396032
499840.0000000    0.2333366
499880.0000000    0.2243406
499920.0000000    0.2374213
499960.0000000    0.2422392
500000.0000000    0.2282944
500040.0000000    0.2391497
500080.0000000    0.2207865
500120.0000000    0.2345209
500160.0000000    0.2323970
500200.0000000    0.2407119
500240.0000000    0.2402347
500280.0000000    0.2341592
500320.0000000    0.2342737
500360.0000000    0.2253923
500400.0000000    0.2242414
500440.0000000    0.2228081
500480.0000000    0.2232793
500520.0000000    0.2243267
500560.0000000    0.2182325
500600.0000000    0.2297454
500640.0000000    0.2266837
500680.0000000    0.2371027
500720.0000000    0.2362707
500760.0000000    0.2322179
500800.0000000    0.2383471
500840.0000000    0.2292402
500880.0000000    0.2270351
500920.0000000    0.2149267
500960.0000000    0.2244206
501000.0000000    0.2398661
501040.0000000    0.2428609
501080.0000000    0.2300719
501120.0000000    0.2227880
501160.0000000    0.2265381
501200.0000000    0.2171287
501240.0000000    0.2225817
501280.0000000    0.2261001
501320.0000000    0.2340733
501360.0000000    0.2356953
501400.0000000    0.2291161
501440.0000000    0.2450339
501480.0000000    0.2274161
501520.0000000    0.2192892
501560.0000000    0.2265722
501600.0000000    0.2215649
501640.0000000    0.2260481
501680.0000000    0.2343155
501720.0000000    0.2269387
501760.0000000    0.2285864
501800.0000000    0.2292436
501840.0000000    0.2311586
501880.0000000    0.2192386
501920.0000000    0.2484101
501960.0000000    0.2309712
502000.0000000    0.2451917
502040.0000000    0.2473378
502080.0000000    0.2366408
502120.0000000    0.2243553
502160.0000000    0.2265705
502200.0000000    0.2337437
502240.0000000    0.2231186
502280.0000000    0.2347998
502320.0000000    0.2368211
502360.0000000    0.2343395
502400.0000000    0.2138227
502440.0000000    0.2240272
502480.0000000    0.2321221
502520.0000000    0.2275727
502560.0000000    0.2321420
502600.0000000    0.2182699
502640.0000000    0.2378152
502680.0000000    0.2291592
502720.0000000    0.2381771
502760.0000000    0.2366860
502800.0000000    0.2349182
502840.0000000    0.2375813
502880.0000000    0.2265207
502920.0000000    0.2342241
502960.0000000    0.2277631
503000.0000000    0.2320747
503040.0000000    0.2389619
503080.0000000    0.2310901
503120.0000000    0.2449829
503160.0000000    0.2246570
503200.0000000    0.2296201
503240.0000000    0.2377911
503280.0000000    0.2374999
503320.0000000    0.2312798
503360.0000000    0.2407952
503400.0000000    0.2323698
503440.0000000    0.2355558
503480.0000000    0.2414732
503520.0000000    0.2471089
503560.0000000    0.2402620
503600.0000000    0.2367710
503640.0000000    0.2468212
503680.0000000    0.2493803
503720.0000000    0.2425650
503760.0000000    0.2373340
503800.0000000    0.2365743
503840.0000000    0.2411149
503880.0000000    0.2311276
503920.0000000    0.2387106
503960.0000000    0.2424825
504000.0000000    0.2411701
504040.0000000    0.2398866
504080.0000000    0.2351476
504120.0000000    0.2257692
504160.0000000    0.2163988
504200.0000000    0.2217840
504240.0000000    0.2235098
504280.0000000    0.2252638
504320.0000000    0.2121638
504360.0000000    0.2292349
504400.0000000    0.2441072
504440.0000000    0.2391368
504480.0000000    0.2275086
504520.0000000    0.2236563
504560.0000000    0.2285917
504600.0000000    0.2373235
504640.0000000    0.2350055
504680.0000000    0.2330793
504720.0000000    0.2326917
504760.0000000    0.2270031
504800.0000000    0.2402924
504840.0000000    0.2259353
504880.0000000    0.2279974
504920.0000000    0.2218653
504960.0000000    0.2408024
505000.0000000    0.2304238
505040.0000000    0.2234565
505080.0000000    0.2345349
505120.0000000    0.2265986
505160.0000000    0.2292515
505200.0000000    0.2335370
505240.0000000    0.2323138
505280.0000000    0.2358210
505320.0000000    0.2422409
505360.0000000    0.2362380
505400.0000000    0.2385556
505440.0000000    0.2295191
505480.0000000    0.2283773
505520.0000000    0.2343996
505560.0000000    0.2291434
505600.0000000    0.2176370
505640.0000000    0.2207352
505680.0000000    0.2313188
505720.0000000    0.2379468
505760.0000000    0.2412994
505800.0000000    0.2363052
505840.0000000    0.2340510
505880.0000000    0.2332089
505920.0000000    0.2346141
505960.0000000    0.2303345
506000.0000000    0.2367977
506040.0000000    0.2203194
506080.0000000    0.2272009
506120.0000000    0.2317215
506160.0000000    0.2352460
506200.0000000    0.2233264
506240.0000000    0.2295354
506280.0000000    0.2281041
506320.0000000    0.2245452
506360.0000000    0.2300983
506400.0000000    0.2188633
506440.0000000    0.2299641
506480.0000000    0.2311626
506520.0000000    0.2242516
506560.0000000    0.2368077
506600.0000000    0.2241093
506640.0000000    0.2270473
506680.0000000    0.2227613
506720.0000000    0.2300523
506760.0000000    0.2355126
506800.0000000    0.2240609
506840.0000000    0.2238650
506880.0000000    0.2209311
506920.0000000    0.2248295
506960.0000000    0.2158527
507000.0000000    0.2164472
507040.0000000    0.2238338
507080.0000000    0.2274469
507120.0000000    0.2168639
507160.0000000    0.2115444
507200.0000000    0.2134170
507240.0000000    0.2197289
507280.0000000    0.2118793
507320.0000000    0.2183089
507360.0000000    0.2217137
507400.0000000    0.2180453
507440.0000000    0.2163379
507480.0000000    0.2100945
507520.0000000    0.2229881
507560.0000000    0.2242047
507600.0000000    0.2285980
507640.0000000    0.2114273
507680.0000000    0.1997989
507720.0000000    0.1962339
507760.0000000    0.2108474
507800.0000000    0.2299946
507840.0000000    0.2057033
507880.0000000    0.2044606
507920.0000000    0.1927145
507960.0000000    0.2050346
508000.0000000    0.2225782
508040.0000000    0.2269568
508080.0000000    0.2210452
508120.0000000    0.2200772
508160.0000000    0.2247552
508200.0000000    0.2242864
508240.0000000    0.2144053
508280.0000000    0.2224839
508320.0000000    0.2102308
508360.0000000    0.2281329
508400.0000000    0.2225630
508440.0000000    0.2180409
508480.0000000    0.2231193
508520.0000000    0.2346765
508560.0000000    0.2280117
508600.0000000    0.2338600
508640.0000000    0.2240765
508680.0000000    0.2141657
508720.0000000    0.2221685
508760.0000000    0.2194781
508800.0000000    0.2229445
508840.0000000    0.2159291
508880.0000000    0.2220819
508920.0000000    0.2195684
508960.0000000    0.2108487
509000.0000000    0.2181951
509040.0000000    0.2087491
509080.0000000    0.2132470
509120.0000000    0.2154249
509160.0000000    0.2242165
509200.0000000    0.2309703
509240.0000000    0.2222270
509280.0000000    0.2170118
509320.0000000    0.2129152
509360.0000000    0.2177378
509400.0000000    0.2147465
509440.0000000    0.2136069
509480.0000000    0.2232396
509520.0000000    0.2142157
509560.0000000    0.2197103
509600.0000000    0.2160485
509640.0000000    0.2090829
509680.0000000    0.2343223
509720.0000000    0.2229064
509760.0000000    0.2188034
509800.0000000    0.2164725
509840.0000000    0.2159551
509880.0000000    0.2230274
509920.0000000    0.2221602
509960.0000000    0.2122305
510000.0000000    0.2243481
510040.0000000    0.2157081
510080.0000000    0.2014816
510120.0000000    0.2093981
510160.0000000    0.2140135
510200.0000000    0.2170762
510240.0000000    0.2248134
510280.0000000    0.2033065
510320.0000000    0.2104525
510360.0000000    0.2183243
510400.0000000    0.2295902
510440.0000000    0.2320210
510480.0000000    0.2247066
510520.0000000    0.2381411
510560.0000000    0.2385101
510600.0000000    0.2213971
510640.0000000    0.2176408
510680.0000000    0.2132684
510720.0000000    0.2133787
510760.0000000    0.2168238
510800.0000000    0.2255763
510840.0000000    0.2188793
510880.0000000    0.2115353
510920.0000000    0.2146373
510960.0000000    0.2164287
511000.0000000    0.2235065
511040.0000000    0.2269477
511080.0000000    0.2289273
511120.0000000    0.2189514
511160.0000000    0.2253685
511200.0000000    0.2361324
511240.0000000    0.2304938
511280.0000000    0.2174905
511320.0000000    0.2347908
511360.0000000    0.2190463
511400.0000000    0.2232162
511440.0000000    0.2179115
511480.0000000    0.2386300
511520.0000000    0.2277768
511560.0000000    0.2178840
511600.0000000    0.2299995
511640.0000000    0.2334527
511680.0000000    0.2184351
511720.0000000    0.2253930
511760.0000000    0.2249381
511800.0000000    0.2196290
511840.0000000    0.2285529
511880.0000000    0.2246211
511920.0000000    0.2008279
511960.0000000    0.2194983
512000.0000000    0.2229511
512040.0000000    0.2175703
512080.0000000    0.2157665
512120.0000000    0.2256223
512160.0000000    0.2231502
512200.0000000    0.2374711
512240.0000000    0.2373586
512280.0000000    0.2277730
512320.0000000    0.2369683
512360.0000000    0.2406885
512400.0000000    0.2204777
512440.0000000    0.2187070
512480.0000000    0.2368082
512520.0000000    0.2201995
512560.0000000    0.2179349
512600.0000000    0.2170285
512640.0000000    0.2180195
512680.0000000    0.2298655
512720.0000000    0.2317130
512760.0000000    0.2200622
512800.0000000    0.2200135
512840.0000000    0.2269045
512880.0000000    0.2251955
512920.0000000    0.2216779
512960.0000000    0.2282875
513000.0000000    0.2249094
513040.0000000    0.2288615
513080.0000000    0.2244583
513120.0000000    0.2323409
513160.0000000    0.2336336
513200.0000000    0.2412543
513240.0000000    0.2423892
513280.0000000    0.2325928
513320.0000000    0.2292687
513360.0000000    0.2234967
513400.0000000    0.2201958
513440.0000000    0.2313354
513480.0000000    0.2242237
513520.0000000    0.2197791
513560.0000000    0.2297220
513600.0000000    0.2351598
513640.0000000    0.2406839
513680.0000000    0.2468085
513720.0000000    0.2392001
513760.0000000    0.2267061
513800.0000000    0.2373070
513840.0000000    0.2495396
513880.0000000    0.2289387
513920.0000000    0.2299413
513960.0000000    0.2318269
514000.0000000    0.2206379
514040.0000000    0.2005064
514080.0000000    0.2256867
514120.0000000    0.2058236
514160.0000000    0.2218338
514200.0000000    0.2107509
514240.0000000    0.2106436
514280.0000000    0.2000103
514320.0000000    0.2146292
514360.0000000    0.2181953
514400.0000000    0.2304698
514440.0000000    0.2272752
514480.0000000    0.2201912
514520.0000000    0.2152188
514560.0000000    0.2282895
514600.0000000    0.2156429
514640.0000000    0.2203855
514680.0000000    0.2171177
514720.0000000    0.2242666
514760.0000000    0.2199120
514800.0000000    0.2261315
514840.0000000    0.2104920
514880.0000000    0.2236971
514920.0000000    0.2088992
514960.0000000    0.2234752
515000.0000000    0.2237975
515040.0000000    0.2327263
515080.0000000    0.2160804
515120.0000000    0.2178898
515160.0000000    0.2243656
515200.0000000    0.2362079
515240.0000000    0.2269137
515280.0000000    0.2343930
515320.0000000    0.2252524
515360.0000000    0.2133386
515400.0000000    0.2189743
515440.0000000    0.2230175
515480.0000000    0.2159710
515520.0000000    0.2098060
515560.0000000    0.2171195
515600.0000000    0.2198996
515640.0000000    0.2272281
515680.0000000    0.2128240
515720.0000000    0.2081940
515760.0000000    0.1911586
515800.0000000    0.2013106
515840.0000000    0.2069561
515880.0000000    0.2259185
515920.0000000    0.2127400
515960.0000000    0.2344852
516000.0000000    0.2231082
516040.0000000    0.2471444
516080.0000000    0.2356184
516120.0000000    0.2300910
516160.0000000    0.2232838
516200.0000000    0.2205108
516240.0000000    0.2100994
516280.0000000    0.2166540
516320.0000000    0.2098728
516360.0000000    0.2050060
516400.0000000    0.2239293
516440.0000000    0.2301234
516480.0000000    0.2310278
516520.0000000    0.2165737
516560.0000000    0.2178796
516600.0000000    0.2370173
516640.0000000    0.2282049
516680.0000000    0.2282861
516720.0000000    0.2290864
516760.0000000    0.2332363
516800.0000000    0.2321306
516840.0000000    0.2266870
516880.0000000    0.2296205
516920.0000000    0.2119274
516960.0000000    0.2281176
517000.0000000    0.2276684
517040.0000000    0.2290966
517080.0000000    0.2174806
517120.0000000    0.2137627
517160.0000000    0.2239902
517200.0000000    0.2085974
517240.0000000    0.2188728
517280.0000000    0.2390683
517320.0000000    0.2384124
517360.0000000    0.2256765
517400.0000000    0.2093521
517440.0000000    0.2057669
517480.0000000    0.2107924
517520.0000000    0.2179016
517560.0000000    0.2202339
517600.0000000    0.2207040
517640.0000000    0.2163369
517680.0000000    0.2130006
517720.0000000    0.2358917
517760.0000000    0.2139473
517800.0000000    0.2173722
517840.0000000    0.2242261
517880.0000000    0.2216621
517920.0000000    0.2289584
517960.0000000    0.2239484
518000.0000000    0.2159026
518040.0000000    0.2133139
518080.0000000    0.2301537
518120.0000000    0.2158622
518160.0000000    0.2120860
518200.0000000    0.2139263
518240.0000000    0.2121868
518280.0000000    0.2159511
518320.0000000    0.2197015
518360.0000000    0.2109906
518400.0000000    0.2147608
518440.0000000    0.2313161
518480.0000000    0.2168174
518520.0000000    0.2097702
518560.0000000    0.2203215
518600.0000000    0.2250949
518640.0000000    0.2184775
518680.0000000    0.1978501
518720.0000000    0.2160379
518760.0000000    0.2049253
518800.0000000    0.2149927
518840.0000000    0.2020481
518880.0000000    0.2251230
518920.0000000    0.2271669
518960.0000000    0.2123718
519000.0000000    0.2184411
519040.0000000    0.1911041
519080.0000000    0.2067516
519120.0000000    0.2086660
519160.0000000    0.1996767
519200.0000000    0.2071656
519240.0000000    0.2088392
519280.0000000    0.2002389
519320.0000000    0.2097049
519360.0000000    0.1965518
519400.0000000    0.2026127
519440.0000000    0.2164097
519480.0000000    0.2051167
519520.0000000    0.2038634
519560.0000000    0.1929374
519600.0000000    0.1984573
519640.0000000    0.1838662
519680.0000000    0.2168462
519720.0000000    0.2244724
519760.0000000    0.2119352
519800.0000000    0.1978621
519840.0000000    0.2137291
519880.0000000    0.2123809
519920.0000000    0.2116749
519960.0000000    0.1978972
520000.0000000    0.2033088
520040.0000000    0.2144350
520080.0000000    0.2003951
520120.0000000    0.2039547
520160.0000000    0.2075683
520200.0000000    0.2121044
520240.0000000    0.2075704
520280.0000000    0.2190019
520320.0000000    0.2015253
520360.0000000    0.2054476
520400.0000000    0.2108501
520440.0000000    0.2110935
520480.0000000    0.2126956
520520.0000000    0.2050084
520560.0000000    0.1943687
520600.0000000    0.1898633
520640.0000000    0.1954211
520680.0000000    0.2016523
520720.0000000    0.1970473
520760.0000000    0.2062543
520800.0000000    0.2093569
520840.0000000    0.2045073
520880.0000000    0.2139473
520920.0000000    0.2020041
520960.0000000    0.2077706
521000.0000000    0.2056266
521040.0000000    0.1869633
521080.0000000    0.1959831
521120.0000000    0.1944133
521160.0000000    0.1924523
521200.0000000    0.1949148
521240.0000000    0.1925538
521280.0000000    0.1988956
521320.0000000    0.2028797
521360.0000000    0.1994737
521400.0000000    0.2025676
521440.0000000    0.1960268
521480.0000000    0.2006654
521520.0000000    0.1987820
521560.0000000    0.1945146
521600.0000000    0.2068371
521640.0000000    0.1940144
521680.0000000    0.1958293
521720.0000000    0.1973149
521760.0000000    0.1985683
521800.0000000    0.2164805
521840.0000000    0.2097742
521880.0000000    0.2052976
521920.0000000    0.2296540
521960.0000000    0.2205905
522000.0000000    0.2321152
522040.0000000    0.2197872
522080.0000000    0.2295449
522120.0000000    0.2385046
522160.0000000    0.2256231
522200.0000000    0.2238400
522240.0000000    0.2166918
522280.0000000    0.2207883
522320.0000000    0.2113531
522360.0000000    0.2267752
522400.0000000    0.2209275
522440.0000000    0.2088423
522480.0000000    0.2021780
522520.0000000    0.2239021
522560.0000000    0.1976599
522600.0000000    0.2152332
522640.0000000    0.2080972
522680.0000000    0.2316749
522720.0000000    0.2078042
522760.0000000    0.2210613
522800.0000000    0.2285889
522840.0000000    0.2273409
522880.0000000    0.2164306
522920.0000000    0.2068075
522960.0000000    0.2102160
523000.0000000    0.2121020
523040.0000000    0.2114744
523080.0000000    0.2054370
523120.0000000    0.2296669
523160.0000000    0.2263605
523200.0000000    0.2155602
523240.0000000    0.2082108
523280.0000000    0.2056779
523320.0000000    0.2116638
523360.0000000    0.2115466
523400.0000000    0.2081915
523440.0000000    0.2187199
523480.0000000    0.2211626
523520.0000000    0.2392598
523560.0000000    0.2101281
523600.0000000    0.2348277
523640.0000000    0.2266423
523680.0000000    0.2095819
523720.0000000    0.2108873
523760.0000000    0.2261491
523800.0000000    0.2184521
523840.0000000    0.2421281
523880.0000000    0.2079949
523920.0000000    0.2123009
523960.0000000    0.2230808
524000.0000000    0.2148467
524040.0000000    0.2181879
524080.0000000    0.2112548
524120.0000000    0.2230016
524160.0000000    0.2141552
524200.0000000    0.2229587
524240.0000000    0.2415541
524280.0000000    0.2228006
524320.0000000    0.2212818
524360.0000000    0.2245016
524400.0000000    0.2148850
524440.0000000    0.2197507
524480.0000000    0.2307043
524520.0000000    0.2077162
524560.0000000    0.2140859
524600.0000000    0.2058937
524640.0000000    0.2118460
524680.0000000    0.2072009
524720.0000000    0.2040867
524760.0000000    0.2187029
524800.0000000    0.2071920
524840.0000000    0.1943516
524880.0000000    0.2205841
524920.0000000    0.2000244
524960.0000000    0.2159603
525000.0000000    0.2041531
525040.0000000    0.1992592
525080.0000000    0.2073474
525120.0000000    0.2092260
525160.0000000    0.2156090
525200.0000000    0.2123486
525240.0000000    0.2173515
525280.0000000    0.2176819
525320.0000000    0.2128374
525360.0000000    0.2078166
525400.0000000    0.1969897
525440.0000000    0.2025104
525480.0000000    0.2114657
525520.0000000    0.2175454
525560.0000000    0.2253349
525600.0000000    0.2254054
525640.0000000    0.2092731
525680.0000000    0.2219732
525720.0000000    0.2128740
525760.0000000    0.2094291
525800.0000000    0.2181843
525840.0000000    0.1956026
525880.0000000    0.1923569
525920.0000000    0.2103292
525960.0000000    0.2317897
526000.0000000    0.2241327
526040.0000000    0.2209812
526080.0000000    0.1992573
526120.0000000    0.2059534
526160.0000000    0.2057946
526200.0000000    0.2188038
526240.0000000    0.2181729
526280.0000000    0.2066301
526320.0000000    0.2209225
526360.0000000    0.2067615
526400.0000000    0.2111670
526440.0000000    0.1963309
526480.0000000    0.2130024
526520.0000000    0.2152141
526560.0000000    0.2300362
526600.0000000    0.2026516
526640.0000000    0.2086668
526680.0000000    0.2200341
526720.0000000    0.2100635
526760.0000000    0.2087833
526800.0000000    0.2142157
526840.0000000    0.2167030
526880.0000000    0.2159706
526920.0000000    0.2135142
526960.0000000    0.2146047
527000.0000000    0.2178602
527040.0000000    0.2183443
527080.0000000    0.2202679
527120.0000000    0.2117009
527160.0000000    0.2121468
527200.0000000    0.2208313
527240.0000000    0.2325134
527280.0000000    0.2127931
527320.0000000    0.2096141
527360.0000000    0.2226603
527400.0000000    0.2264858
527440.0000000    0.2202345
527480.0000000    0.2125667
527520.0000000    0.2216365
527560.0000000    0.2224047
527600.0000000    0.2232882
527640.0000000    0.2197870
527680.0000000    0.2183441
527720.0000000    0.2315151
527760.0000000    0.2122805
527800.0000000    0.2206411
527840.0000000    0.2251195
527880.0000000    0.2201862
527920.0000000    0.2257759
527960.0000000    0.2284326
528000.0000000    0.2221925
528040.0000000    0.2174152
528080.0000000    0.2142564
528120.0000000    0.2182033
528160.0000000    0.2207166
528200.0000000    0.2189370
528240.0000000    0.2200679
528280.0000000    0.2204718
528320.0000000    0.2177825
528360.0000000    0.2229281
528400.0000000    0.2327747
528440.0000000    0.2152833
528480.0000000    0.2037821
528520.0000000    0.2093849
528560.0000000    0.2033793
528600.0000000    0.2019920
528640.0000000    0.2092146
528680.0000000    0.2215447
528720.0000000    0.2201880
528760.0000000    0.2166937
528800.0000000    0.2057669
528840.0000000    0.2142638
528880.0000000    0.2121923
528920.0000000    0.2156723
528960.0000000    0.2048546
529000.0000000    0.2265589
529040.0000000    0.2295092
529080.0000000    0.2056324
529120.0000000    0.2049667
529160.0000000    0.2121759
529200.0000000    0.2119175
529240.0000000    0.2054862
529280.0000000    0.2046400
529320.0000000    0.2043939
529360.0000000    0.2077998
529400.0000000    0.2207573
529440.0000000    0.2200772
529480.0000000    0.2124218
529520.0000000    0.2067560
529560.0000000    0.2140138
529600.0000000    0.1867409
529640.0000000    0.1966287
529680.0000000    0.1983825
529720.0000000    0.2006681
529760.0000000    0.1987049
529800.0000000    0.2199811
529840.0000000    0.2032970
529880.0000000    0.2029566
529920.0000000    0.2000149
529960.0000000    0.1953591
530000.0000000    0.1869295
530040.0000000    0.2031715
530080.0000000    0.2067596
530120.0000000    0.2218289
530160.0000000    0.1992473
530200.0000000    0.1861194
530240.0000000    0.1884409
530280.0000000    0.1927077
530320.0000000    0.1960362
530360.0000000    0.1995985
530400.0000000    0.1946736
530440.0000000    0.2008361
530480.0000000    0.2100780
530520.0000000    0.2028726
530560.0000000    0.1897814
530600.0000000    0.1975148
530640.0000000    0.2130610
530680.0000000    0.2094395
530720.0000000    0.2040891
530760.0000000    0.2088184
530800.0000000    0.2129104
530840.0000000    0.2079299
530880.0000000    0.2007137
530920.0000000    0.2103001
530960.0000000    0.1935424
531000.0000000    0.1964515
531040.0000000    0.2121965
531080.0000000    0.2049304
531120.0000000    0.2113439
531160.0000000    0.2068990
531200.0000000    0.2078850
531240.0000000    0.2039036
531280.0000000    0.2022265
531320.0000000    0.2097641
531360.0000000    0.2107216
531400.0000000    0.1941348
531440.0000000    0.2073746
531480.0000000    0.2114275
531520.0000000    0.2003636
531560.0000000    0.1891732
531600.0000000    0.2036622
531640.0000000    0.1978966
531680.0000000    0.2026913
531720.0000000    0.2136393
531760.0000000    0.2010041
531800.0000000    0.2000400
531840.0000000    0.2036049
531880.0000000    0.1962399
531920.0000000    0.1960734
531960.0000000    0.2047280
532000.0000000    0.2072321
532040.0000000    0.1991587
532080.0000000    0.2192929
532120.0000000    0.2079930
532160.0000000    0.1999183
532200.0000000    0.2011703
532240.0000000    0.2116837
532280.0000000    0.2031825
532320.0000000    0.2034647
532360.0000000    0.1981962
532400.0000000    0.2058590
532440.0000000    0.2164907
532480.0000000    0.2095710
532520.0000000    0.2091189
532560.0000000    0.2020138
532600.0000000    0.2007061
532640.0000000    0.1979931
532680.0000000    0.1946693
532720.0000000    0.1970115
532760.0000000    0.2005832
532800.0000000    0.1971681
532840.0000000    0.1926917
532880.0000000    0.1975666
532920.0000000    0.1882926
532960.0000000    0.1959456
533000.0000000    0.2031735
533040.0000000    0.2115823
533080.0000000    0.2161224
533120.0000000    0.2142533
533160.0000000    0.2024207
533200.0000000    0.2037900
533240.0000000    0.2110673
533280.0000000    0.1917043
533320.0000000    0.1966090
533360.0000000    0.2026031
533400.0000000    0.2045780
533440.0000000    0.1908105
533480.0000000    0.2082717
533520.0000000    0.2044638
533560.0000000    0.1959068
533600.0000000    0.1986051
533640.0000000    0.1997886
533680.0000000    0.2046355
533720.0000000    0.1957476
533760.0000000    0.2046564
533800.0000000    0.2191351
533840.0000000    0.2118166
533880.0000000    0.2218344
533920.0000000    0.1967205
533960.0000000    0.2034954
534000.0000000    0.2085531
534040.0000000    0.1834846
534080.0000000    0.1954269
534120.0000000    0.2183123
534160.0000000    0.1900270
534200.0000000    0.1785893
534240.0000000    0.1981458
534280.0000000    0.1999038
534320.0000000    0.2124242
534360.0000000    0.1917951
534400.0000000    0.1936840
534440.0000000    0.2009814
534480.0000000    0.2187437
534520.0000000    0.2033642
534560.0000000    0.2171493
534600.0000000    0.1959076
534640.0000000    0.1971581
534680.0000000    0.2024058
534720.0000000    0.2092956
534760.0000000    0.2064978
534800.0000000    0.2041585
534840.0000000    0.2230989
534880.0000000    0.2013753
534920.0000000    0.2098275
534960.0000000    0.1938704
535000.0000000    0.2022668
535040.0000000    0.2122305
535080.0000000    0.2065679
535120.0000000    0.1968195
535160.0000000    0.1943437
535200.0000000    0.2022851
535240.0000000    0.2197043
535280.0000000    0.2117651
535320.0000000    0.2234032
535360.0000000    0.2084342
535400.0000000    0.2140057
535440.0000000    0.2143887
535480.0000000    0.2269584
535520.0000000    0.2204435
535560.0000000    0.2206234
535600.0000000    0.2259597
535640.0000000    0.2267421
535680.0000000    0.2211773
535720.0000000    0.2287455
535760.0000000    0.2127747
535800.0000000    0.2043847
535840.0000000    0.1936815
535880.0000000    0.2092307
535920.0000000    0.2190636
535960.0000000    0.2130235
536000.0000000    0.2066010
536040.0000000    0.2106110
536080.0000000    0.2024184
536120.0000000    0.2081289
536160.0000000    0.2124656
536200.0000000    0.2130686
536240.0000000    0.2085454
536280.0000000    0.2082501
536320.0000000    0.1870470
536360.0000000    0.2199495
536400.0000000    0.2117467
536440.0000000    0.2122376
536480.0000000    0.2172752
536520.0000000    0.2117027
536560.0000000    0.2023860
536600.0000000    0.2213857
536640.0000000    0.2025172
536680.0000000    0.2186080
536720.0000000    0.2099641
536760.0000000    0.2063851
536800.0000000    0.2107278
536840.0000000    0.2210777
536880.0000000    0.2080606
536920.0000000    0.2017806
536960.0000000    0.2134719
537000.0000000    0.2203427
537040.0000000    0.2224159
537080.0000000    0.2171571
537120.0000000    0.2213199
537160.0000000    0.2295520
537200.0000000    0.2206169
537240.0000000    0.2234411
537280.0000000    0.2164216
537320.0000000    0.2247465
537360.0000000    0.2228081
537400.0000000    0.2156575
537440.0000000    0.2102509
537480.0000000    0.2114803
537520.0000000    0.2131240
537560.0000000    0.2123978
537600.0000000    0.1965956
537640.0000000    0.2128729
537680.0000000    0.2184174
537720.0000000    0.2116761
537760.0000000    0.1905654
537800.0000000    0.2058841
537840.0000000    0.1987254
537880.0000000    0.2078980
537920.0000000    0.2124213
537960.0000000    0.1904097
538000.0000000    0.2018905
538040.0000000    0.2010428
538080.0000000    0.1922890
538120.0000000    0.1837674
538160.0000000    0.1807854
538200.0000000    0.2000653
538240.0000000    0.2108366
538280.0000000    0.1984907
538320.0000000    0.1894178
538360.0000000    0.2129823
538400.0000000    0.1904478
538440.0000000    0.1932550
538480.0000000    0.1904599
538520.0000000    0.1841196
538560.0000000    0.1940112
538600.0000000    0.2014979
538640.0000000    0.2105253
538680.0000000    0.2041718
538720.0000000    0.2174741
538760.0000000    0.2035193
538800.0000000    0.2015615
538840.0000000    0.2101829
538880.0000000    0.2153940
538920.0000000    0.2180630
538960.0000000    0.2034864
539000.0000000    0.2081376
539040.0000000    0.2049215
539080.0000000    0.2005780
539120.0000000    0.2011776
539160.0000000    0.2122316
539200.0000000    0.2032291
539240.0000000    0.2012064
539280.0000000    0.2116046
539320.0000000    0.2200247
539360.0000000    0.2130010
539400.0000000    0.2015333
539440.0000000    0.2072312
539480.0000000    0.2099798
539520.0000000    0.1988084
539560.0000000    0.2034806
539600.0000000    0.2087676
539640.0000000    0.2045880
539680.0000000    0.2049966
539720.0000000    0.2143840
539760.0000000    0.2029659
539800.0000000    0.1936626
539840.0000000    0.1847065
539880.0000000    0.1888941
539920.0000000    0.2018658
539960.0000000    0.1955432
540000.0000000    0.2054975
540040.0000000    0.2186995
540080.0000000    0.2044155
540120.0000000    0.2030807
540160.0000000    0.1933710
540200.0000000    0.1888508
540240.0000000    0.1950624
540280.0000000    0.1935102
540320.0000000    0.1975455
540360.0000000    0.1820143
540400.0000000    0.2024982
540440.0000000    0.2049622
540480.0000000    0.1972258
540520.0000000    0.1969612
540560.0000000    0.1927427
540600.0000000    0.1941054
540640.0000000    0.2110007
540680.0000000    0.2028712
540720.0000000    0.1948750
540760.0000000    0.2184720
540800.0000000    0.1724714
540840.0000000    0.2013783
540880.0000000    0.1947094
540920.0000000    0.2145469
540960.0000000    0.1913345
541000.0000000    0.1943133
541040.0000000    0.2003155
541080.0000000    0.1904278
541120.0000000    0.1863354
541160.0000000    0.1958103
541200.0000000    0.2014292
541240.0000000    0.1859130
541280.0000000    0.1946037
541320.0000000    0.2032923
541360.0000000    0.2015752
541400.0000000    0.2096364
541440.0000000    0.2054696
541480.0000000    0.2008619
541520.0000000    0.2014458
541560.0000000    0.1971430
541600.0000000    0.2142214
541640.0000000    0.2137233
541680.0000000    0.2043281
541720.0000000    0.1990488
541760.0000000    0.1918173
541800.0000000    0.1978893
541840.0000000    0.1839151
541880.0000000    0.2048847
541920.0000000    0.1988416
541960.0000000    0.2052743
542000.0000000    0.1917622
542040.0000000    0.1866950
542080.0000000    0.1868871
542120.0000000    0.2017045
542160.0000000    0.1990601
542200.0000000    0.1992106
542240.0000000    0.1908895
542280.0000000    0.1959314
542320.0000000    0.2023245
542360.0000000    0.1982780
542400.0000000    0.1979877
542440.0000000    0.2143180
542480.0000000    0.1938276
542520.0000000    0.2088260
542560.0000000    0.1854427
542600.0000000    0.1867225
542640.0000000    0.1996011
542680.0000000    0.1975131
542720.0000000    0.2061288
542760.0000000    0.2029493
542800.0000000    0.2059668
542840.0000000    0.2072143
542880.0000000    0.2032148
542920.0000000    0.2054566
542960.0000000    0.2047194
543000.0000000    0.2035293
543040.0000000    0.2004106
543080.0000000    0.2015719
543120.0000000    0.2069721
543160.0000000    0.2006665
543200.0000000    0.2009986
543240.0000000    0.2083310
543280.0000000    0.2113377
543320.0000000    0.2178731
543360.0000000    0.2103748
543400.0000000    0.2124704
543440.0000000    0.1993852
543480.0000000    0.1867228
543520.0000000    0.1967646
543560.0000000    0.1912365
543600.0000000    0.2001548
543640.0000000    0.1879635
543680.0000000    0.1985331
543720.0000000    0.1988670
543760.0000000    0.2187148
543800.0000000    0.1858694
543840.0000000    0.1994321
543880.0000000    0.1904113
543920.0000000    0.1992460
543960.0000000    0.1871731
544000.0000000    0.1877227
544040.0000000    0.2026349
544080.0000000    0.1857165
544120.0000000    0.1882159
544160.0000000    0.1818735
544200.0000000    0.1883187
544240.0000000    0.2031878
544280.0000000    0.2091810
544320.0000000    0.1994751
544360.0000000    0.1925395
544400.0000000    0.2111226
544440.0000000    0.2042105
544480.0000000    0.1911480
544520.0000000    0.2027969
544560.0000000    0.1981982
544600.0000000    0.2115008
544640.0000000    0.2047284
544680.0000000    0.1860298
544720.0000000    0.2050039
544760.0000000    0.1884583
544800.0000000    0.1913313
544840.0000000    0.2101691
544880.0000000    0.2059620
544920.0000000    0.2027703
544960.0000000    0.1868002
545000.0000000    0.1817700
545040.0000000    0.1897060
545080.0000000    0.2017268
545120.0000000    0.2004356
545160.0000000    0.2018447
545200.0000000    0.1880598
545240.0000000    0.2007689
545280.0000000    0.2037025
545320.0000000    0.2133016
545360.0000000    0.1987939
545400.0000000    0.1968877
545440.0000000    0.1955172
545480.0000000    0.2078275
545520.0000000    0.1934852
545560.0000000    0.2028643
545600.0000000    0.2013969
545640.0000000    0.2082814
545680.0000000    0.2059617
545720.0000000    0.2046756
545760.0000000    0.1985479
545800.0000000    0.1937405
545840.0000000    0.2190826
545880.0000000    0.1946465
545920.0000000    0.2085100
545960.0000000    0.1994987
546000.0000000    0.1925684
546040.0000000    0.1851048
546080.0000000    0.1956310
546120.0000000    0.1958611
546160.0000000    0.1824106
546200.0000000    0.1887566
546240.0000000    0.2017669
546280.0000000    0.1924225
546320.0000000    0.1972603
546360.0000000    0.2123720
546400.0000000    0.2160544
546440.0000000    0.1931631
546480.0000000    0.1930148
546520.0000000    0.1961913
546560.0000000    0.1815169
546600.0000000    0.1836664
546640.0000000    0.2070746
546680.0000000    0.1796493
546720.0000000    0.1832787
546760.0000000    0.1846880
546800.0000000    0.2082274
546840.0000000    0.1806387
546880.0000000    0.1844778
546920.0000000    0.1993201
546960.0000000    0.1905262
547000.0000000    0.1872402
547040.0000000    0.1805305
547080.0000000    0.1997156
547120.0000000    0.1924680
547160.0000000    0.1743052
547200.0000000    0.1925650
547240.0000000    0.1878407
547280.0000000    0.2015447
547320.0000000    0.2127514
547360.0000000    0.1952547
547400.0000000    0.1928915
547440.0000000    0.1829479
547480.0000000    0.1899618
547520.0000000    0.1884160
547560.0000000    0.1974726
547600.0000000    0.1896409
547640.0000000    0.1806707
547680.0000000    0.1819675
547720.0000000    0.1766113
547760.0000000    0.1935242
547800.0000000    0.1789805
547840.0000000    0.1982140
547880.0000000    0.1945324
547920.0000000    0.1945493
547960.0000000    0.1932775
548000.0000000    0.2022975
548040.0000000    0.1960181
548080.0000000    0.1839844
548120.0000000    0.2068336
548160.0000000    0.1823342
548200.0000000    0.1875597
548240.0000000    0.1912548
548280.0000000    0.2009346
548320.0000000    0.2122197
548360.0000000    0.2130688
548400.0000000    0.2183247
548440.0000000    0.2145798
548480.0000000    0.1979717
548520.0000000    0.2034512
548560.0000000    0.1995591
548600.0000000    0.1885229
548640.0000000    0.1831283
548680.0000000    0.2010084
548720.0000000    0.2111244
548760.0000000    0.2030239
548800.0000000    0.2022254
548840.0000000    0.1957472
548880.0000000    0.1989395
548920.0000000    0.1998796
548960.0000000    0.2046163
549000.0000000    0.2042552
549040.0000000    0.1981046
549080.0000000    0.2061002
549120.0000000    0.2017377
549160.0000000    0.2206892
549200.0000000    0.2006709
549240.0000000    0.1980469
549280.0000000    0.1975029
549320.0000000    0.1995228
549360.0000000    0.1956296
549400.0000000    0.1863904
549440.0000000    0.2022772
549480.0000000    0.2092341
549520.0000000    0.1956944
549560.0000000    0.1921063
549600.0000000    0.1952101
549640.0000000    0.2049444
549680.0000000    0.1899264
549720.0000000    0.2220633
549760.0000000    0.2051812
549800.0000000    0.2140769
549840.0000000    0.1976344
549880.0000000    0.2003756
549920.0000000    0.2207552
549960.0000000    0.2242547
550000.0000000    0.1965961
550040.0000000    0.2085983
550080.0000000    0.2037833
550120.0000000    0.2080882
550160.0000000    0.2113967
550200.0000000    0.1957400
550240.0000000    0.1981738
550280.0000000    0.2022820
550320.0000000    0.2083211
550360.0000000    0.2053345
550400.0000000    0.2101429
550440.0000000    0.2014849
550480.0000000    0.2106368
550520.0000000    0.2218172
550560.0000000    0.2071995
550600.0000000    0.2146156
550640.0000000    0.1964253
550680.0000000    0.1944567
550720.0000000    0.2090324
550760.0000000    0.2080491
550800.0000000    0.1965708
550840.0000000    0.2041472
550880.0000000    0.2049531
550920.0000000    0.2031413
550960.0000000    0.1976076
551000.0000000    0.2092497
551040.0000000    0.1975897
551080.0000000    0.1945702
551120.0000000    0.1996228
551160.0000000    0.2006064
551200.0000000    0.1988354
551240.0000000    0.2013929
551280.0000000    0.2167144
551320.0000000    0.2023639
551360.0000000    0.2137351
551400.0000000    0.2095875
551440.0000000    0.2076731
551480.0000000    0.2043517
551520.0000000    0.1974733
551560.0000000    0.1992213
551600.0000000    0.1852071
551640.0000000    0.1938286
551680.0000000    0.2105450
551720.0000000    0.2126623
551760.0000000    0.2098152
551800.0000000    0.2119005
551840.0000000    0.2053465
551880.0000000    0.1938541
551920.0000000    0.2018892
551960.0000000    0.1820535
552000.0000000    0.1923912
552040.0000000    0.1993865
552080.0000000    0.1847565
552120.0000000    0.1971128
552160.0000000    0.1922048
552200.0000000    0.1904055
552240.0000000    0.1817385
552280.0000000    0.1907207
552320.0000000    0.1932925
552360.0000000    0.1882821
552400.0000000    0.1987832
552440.0000000    0.1809288
552480.0000000    0.1837728
552520.0000000    0.2052591
552560.0000000    0.1993095
552600.0000000    0.1991919
552640.0000000    0.2013059
552680.0000000    0.1952442
552720.0000000    0.1891097
552760.0000000    0.1851639
552800.0000000    0.1954746
552840.0000000    0.1987280
552880.0000000    0.1968542
552920.0000000    0.2046926
552960.0000000    0.2050961
553000.0000000    0.2040227
553040.0000000    0.1952985
553080.0000000    0.2068408
553120.0000000    0.1990509
553160.0000000    0.2035691
553200.0000000    0.1975815
553240.0000000    0.2082079
553280.0000000    0.2053729
553320.0000000    0.2023579
553360.0000000    0.1954907
553400.0000000    0.1982293
553440.0000000    0.1818929
553480.0000000    0.1992639
553520.0000000    0.1923244
553560.0000000    0.1981970
553600.0000000    0.2007250
553640.0000000    0.1907962
553680.0000000    0.1935168
553720.0000000    0.1929390
553760.0000000    0.2083432
553800.0000000    0.1928874
553840.0000000    0.2040855
553880.0000000    0.1946491
553920.0000000    0.1935219
553960.0000000    0.2024089
554000.0000000    0.1974512
554040.0000000    0.1957383
554080.0000000    0.1934577
554120.0000000    0.1969436
554160.0000000    0.1820083
554200.0000000    0.1920702
554240.0000000    0.1995679
554280.0000000    0.1875897
554320.0000000    0.1920623
554360.0000000    0.1943780
554400.0000000    0.1883767
554440.0000000    0.1999295
554480.0000000    0.2048533
554520.0000000    0.2030661
554560.0000000    0.1996962
554600.0000000    0.1947826
554640.0000000    0.1838840
554680.0000000    0.1991802
554720.0000000    0.1869461
554760.0000000    0.1934444
554800.0000000    0.1953415
554840.0000000    0.1896619
554880.0000000    0.1838853
554920.0000000    0.1941216
554960.0000000    0.1977631
555000.0000000    0.2110494
555040.0000000    0.1832708
555080.0000000    0.1899961
555120.0000000    0.1994790
555160.0000000    0.2065208
555200.0000000    0.2048919
555240.0000000    0.2059044
555280.0000000    0.2187014
555320.0000000    0.2117942
555360.0000000    0.2027846
555400.0000000    0.2146436
555440.0000000    0.2106989
555480.0000000    0.1998036
555520.0000000    0.2078086
555560.0000000    0.2060712
555600.0000000    0.1987733
555640.0000000    0.1970620
555680.0000000    0.1902646
555720.0000000    0.1989603
555760.0000000    0.2103916
555800.0000000    0.1954764
555840.0000000    0.2165485
555880.0000000    0.1992174
555920.0000000    0.1898538
555960.0000000    0.2064723
556000.0000000    0.2104855
556040.0000000    0.2046607
556080.0000000    0.2067481
556120.0000000    0.2105278
556160.0000000    0.2068136
556200.0000000    0.2036883
556240.0000000    0.2114539
556280.0000000    0.2086389
556320.0000000    0.2012464
556360.0000000    0.2143121
556400.0000000    0.2247716
556440.0000000    0.2096249
556480.0000000    0.2117061
556520.0000000    0.2032138
556560.0000000    0.2070370
556600.0000000    0.2183631
556640.0000000    0.2013682
556680.0000000    0.1964162
556720.0000000    0.1972602
556760.0000000    0.2011838
556800.0000000    0.2065597
556840.0000000    0.1970221
556880.0000000    0.1899266
556920.0000000    0.1980396
556960.0000000    0.2095706
557000.0000000    0.2085066
557040.0000000    0.2090098
557080.0000000    0.1991222
557120.0000000    0.2130389
557160.0000000    0.1929757
557200.0000000    0.1993881
557240.0000000    0.1921011
557280.0000000    0.1973305
557320.0000000    0.2035592
557360.0000000    0.2043808
557400.0000000    0.1986392
557440.0000000    0.1966814
557480.0000000    0.2025471
557520.0000000    0.2060391
557560.0000000    0.1966611
557600.0000000    0.1966187
557640.0000000    0.2032188
557680.0000000    0.2016557
557720.0000000    0.2060161
557760.0000000    0.2075951
557800.0000000    0.1969481
557840.0000000    0.2099019
557880.0000000    0.2154433
557920.0000000    0.1924213
557960.0000000    0.1970260
558000.0000000    0.2035057
558040.0000000    0.2088740
558080.0000000    0.2114072
558120.0000000    0.2165904
558160.0000000    0.2074382
558200.0000000    0.2068941
558240.0000000    0.2108521
558280.0000000    0.1971314
558320.0000000    0.2104660
558360.0000000    0.1980814
558400.0000000    0.2027239
558440.0000000    0.1878214
558480.0000000    0.1977790
558520.0000000    0.2069557
558560.0000000    0.2187469
558600.0000000    0.2184583
558640.0000000    0.2205747
558680.0000000    0.2128622
558720.0000000    0.2004883
558760.0000000    0.2100386
558800.0000000    0.2167025
558840.0000000    0.2143358
558880.0000000    0.2071950
558920.0000000    0.2111217
558960.0000000    0.2076270
559000.0000000    0.2106896
559040.0000000    0.2055012
559080.0000000    0.2113286
559120.0000000    0.2211884
559160.0000000    0.2306414
559200.0000000    0.2122050
559240.0000000    0.2026930
559280.0000000    0.2030690
559320.0000000    0.1931095
559360.0000000    0.1909844
559400.0000000    0.1995198
559440.0000000    0.2098317
559480.0000000    0.2076825
559520.0000000    0.2150977
559560.0000000    0.2093711
559600.0000000    0.2012347
559640.0000000    0.1901565
559680.0000000    0.1981076
559720.0000000    0.2062412
559760.0000000    0.2146198
559800.0000000    0.2120718
559840.0000000    0.1989915
559880.0000000    0.2064159
559920.0000000    0.2115861
559960.0000000    0.1899168
560000.0000000    0.1942846
560040.0000000    0.1938149
560080.0000000    0.1871046
560120.0000000    0.1968132
560160.0000000    0.2008993
560200.0000000    0.1906702
560240.0000000    0.2130931
560280.0000000    0.1838170
560320.0000000    0.1875412
560360.0000000    0.1885573
560400.0000000    0.1896637
560440.0000000    0.1908352
560480.0000000    0.1811726
560520.0000000    0.1743505
560560.0000000    0.1858777
560600.0000000    0.1848024
560640.0000000    0.1916637
560680.0000000    0.1788768
560720.0000000    0.1814348
560760.0000000    0.2051663
560800.0000000    0.1740024
560840.0000000    0.1771583
560880.0000000    0.2006162
560920.0000000    0.1957346
560960.0000000    0.1966246
561000.0000000    0.1754044
561040.0000000    0.1969597
561080.0000000    0.1919532
561120.0000000    0.1883616
561160.0000000    0.2092650
561200.0000000    0.1928595
561240.0000000    0.1840843
561280.0000000    0.2026664
561320.0000000    0.1952472
561360.0000000    0.2059406
561400.0000000    0.1998461
561440.0000000    0.1914952
561480.0000000    0.2094643
561520.0000000    0.1986275
561560.0000000    0.2043139
561600.0000000    0.2094845
561640.0000000    0.1856792
561680.0000000    0.1840313
561720.0000000    0.1922727
561760.0000000    0.1720104
561800.0000000    0.1893047
561840.0000000    0.1897442
561880.0000000    0.1822909
561920.0000000    0.2085599
561960.0000000    0.1965715
562000.0000000    0.1927465
562040.0000000    0.2188849
562080.0000000    0.1944036
562120.0000000    0.1857895
562160.0000000    0.1799097
562200.0000000    0.1852931
562240.0000000    0.1919532
562280.0000000    0.1695850
562320.0000000    0.1909298
562360.0000000    0.1861550
562400.0000000    0.1911703
562440.0000000    0.1775615
562480.0000000    0.1685464
562520.0000000    0.1654448
562560.0000000    0.1803363
562600.0000000    0.1789088
562640.0000000    0.1933597
562680.0000000    0.2026382
562720.0000000    0.1877273
562760.0000000    0.1934335
562800.0000000    0.1913307
562840.0000000    0.1932915
562880.0000000    0.1972384
562920.0000000    0.1912971
562960.0000000    0.2094737
563000.0000000    0.1972441
563040.0000000    0.1968358
563080.0000000    0.1963884
563120.0000000    0.1902636
563160.0000000    0.1961723
563200.0000000    0.2133652
563240.0000000    0.2070860
563280.0000000    0.2184590
563320.0000000    0.1881286
563360.0000000    0.2036240
563400.0000000    0.2079409
563440.0000000    0.2009886
563480.0000000    0.1881903
563520.0000000    0.1879307
563560.0000000    0.2041425
563600.0000000    0.1979469
563640.0000000    0.1994274
563680.0000000    0.2044587
563720.0000000    0.1951021
563760.0000000    0.2007699
563800.0000000    0.2021842
563840.0000000    0.2029684
563880.0000000    0.2037736
563920.0000000    0.2045573
563960.0000000    0.2177375
564000.0000000    0.2225228
564040.0000000    0.2147115
564080.0000000    0.1991695
564120.0000000    0.1929272
564160.0000000    0.2130512
564200.0000000    0.2134441
564240.0000000    0.2071464
564280.0000000    0.2106986
564320.0000000    0.2241303
564360.0000000    0.2093916
564400.0000000    0.2199450
564440.0000000    0.1932907
564480.0000000    0.1979355
564520.0000000    0.2137813
564560.0000000    0.2117379
564600.0000000    0.2170486
564640.0000000    0.2172228
564680.0000000    0.1963318
564720.0000000    0.1956187
564760.0000000    0.2026297
564800.0000000    0.2171464
564840.0000000    0.2038327
564880.0000000    0.1984653
564920.0000000    0.2070496
564960.0000000    0.2001625
565000.0000000    0.1937355
565040.0000000    0.2045866
565080.0000000    0.1948403
565120.0000000    0.1926432
565160.0000000    0.1956801
565200.0000000    0.1983818
565240.0000000    0.2188283
565280.0000000    0.2076737
565320.0000000    0.2088201
565360.0000000    0.2093395
565400.0000000    0.2079367
565440.0000000    0.2056841
565480.0000000    0.2022121
565520.0000000    0.2003320
565560.0000000    0.2022402
565600.0000000    0.2008311
565640.0000000    0.2016178
565680.0000000    0.2034570
565720.0000000    0.2034291
565760.0000000    0.2103059
565800.0000000    0.2102430
565840.0000000    0.1893682
565880.0000000    0.2015698
565920.0000000    0.2331827
565960.0000000    0.2017263
566000.0000000    0.2110515
566040.0000000    0.2176404
566080.0000000    0.2257474
566120.0000000    0.2219527
566160.0000000    0.2301038
566200.0000000    0.2197011
566240.0000000    0.2049602
566280.0000000    0.2049830
566320.0000000    0.2105551
566360.0000000    0.2103582
566400.0000000    0.2071650
566440.0000000    0.2124252
566480.0000000    0.1986980
566520.0000000    0.2067642
566560.0000000    0.2152301
566600.0000000    0.2201525
566640.0000000    0.2150808
566680.0000000    0.2114720
566720.0000000    0.2209617
566760.0000000    0.2106779
566800.0000000    0.2129049
566840.0000000    0.2093056
566880.0000000    0.2061158
566920.0000000    0.2012442
566960.0000000    0.2256007
567000.0000000    0.2197923
567040.0000000    0.2212171
567080.0000000    0.2106918
567120.0000000    0.2208693
567160.0000000    0.2197807
567200.0000000    0.2004503
567240.0000000    0.2122451
567280.0000000    0.2060651
567320.0000000    0.1988673
567360.0000000    0.2137142
567400.0000000    0.2040912
567440.0000000    0.2188194
567480.0000000    0.2099943
567520.0000000    0.2129422
567560.0000000    0.2094266
567600.0000000    0.2203357
567640.0000000    0.2032897
567680.0000000    0.2100218
567720.0000000    0.2101425
567760.0000000    0.2170282
567800.0000000    0.2360019
567840.0000000    0.2292186
567880.0000000    0.2201289
567920.0000000    0.2223856
567960.0000000    0.2159583
568000.0000000    0.2234293
568040.0000000    0.2331500
568080.0000000    0.2199410
568120.0000000    0.2186227
568160.0000000    0.2190017
568200.0000000    0.2022280
568240.0000000    0.2172533
568280.0000000    0.2236940
568320.0000000    0.2353353
568360.0000000    0.2220918
568400.0000000    0.2309710
568440.0000000    0.2239858
568480.0000000    0.2319525
568520.0000000    0.2121378
568560.0000000    0.2218142
568600.0000000    0.2317820
568640.0000000    0.2161408
568680.0000000    0.2197893
568720.0000000    0.2213343
568760.0000000    0.2186603
568800.0000000    0.2146320
568840.0000000    0.2103405
568880.0000000    0.2210474
568920.0000000    0.2235351
568960.0000000    0.2073892
569000.0000000    0.2112069
569040.0000000    0.2005454
569080.0000000    0.2024505
569120.0000000    0.2012014
569160.0000000    0.1943193
569200.0000000    0.2111527
569240.0000000    0.2066781
569280.0000000    0.1905673
569320.0000000    0.1962707
569360.0000000    0.1941534
569400.0000000    0.2025527
569440.0000000    0.1971987
569480.0000000    0.1807810
569520.0000000    0.1831360
569560.0000000    0.1917730
569600.0000000    0.1918369
569640.0000000    0.2094885
569680.0000000    0.2094576
569720.0000000    0.1853335
569760.0000000    0.1896543
569800.0000000    0.2057893
569840.0000000    0.2168290
569880.0000000    0.1933140
569920.0000000    0.2029173
569960.0000000    0.1996313
570000.0000000    0.2003275
570040.0000000    0.2067931
570080.0000000    0.1996304
570120.0000000    0.1924321
570160.0000000    0.2078074
570200.0000000    0.2121278
570240.0000000    0.2199715
570280.0000000    0.2060979
570320.0000000    0.2110700
570360.0000000    0.2168237
570400.0000000    0.2211023
570440.0000000    0.2024061
570480.0000000    0.1943392
570520.0000000    0.1945851
570560.0000000    0.1917632
570600.0000000    0.1893321
570640.0000000    0.2012082
570680.0000000    0.1874688
570720.0000000    0.1770240
570760.0000000    0.2091565
570800.0000000    0.2067178
570840.0000000    0.2038473
570880.0000000    0.1945417
570920.0000000    0.1956903
570960.0000000    0.2012853
571000.0000000    0.2029885
571040.0000000    0.1938110
571080.0000000    0.1815873
571120.0000000    0.2004487
571160.0000000    0.1903373
571200.0000000    0.1972838
571240.0000000    0.2049628
571280.0000000    0.2081505
571320.0000000    0.2070797
571360.0000000    0.2072320
571400.0000000    0.2137716
571440.0000000    0.2170656
571480.0000000    0.2072062
571520.0000000    0.2108764
571560.0000000    0.2114354
571600.0000000    0.2045978
571640.0000000    0.2064964
571680.0000000    0.2065356
571720.0000000    0.2133990
571760.0000000    0.2024273
571800.0000000    0.2106367
571840.0000000    0.2001937
571880.0000000    0.2195230
571920.0000000    0.2223866
571960.0000000    0.2350231
572000.0000000    0.2241419
572040.0000000    0.2179232
572080.0000000    0.2215049
572120.0000000    0.1968678
572160.0000000    0.1896762
572200.0000000    0.1969990
572240.0000000    0.2041108
572280.0000000    0.1998044
572320.0000000    0.1987097
572360.0000000    0.2234675
572400.0000000    0.2171668
572440.0000000    0.2095034
572480.0000000    0.2014666
572520.0000000    0.1958663
572560.0000000    0.2065712
572600.0000000    0.2187728
572640.0000000    0.2140948
572680.0000000    0.2009478
572720.0000000    0.2016630
572760.0000000    0.2198470
572800.0000000    0.2080843
572840.0000000    0.1999463
572880.0000000    0.2005181
572920.0000000    0.2063025
572960.0000000    0.1915640
573000.0000000    0.1922539
573040.0000000    0.1998113
573080.0000000    0.1977515
573120.0000000    0.2057056
573160.0000000    0.2105649
573200.0000000    0.2061440
573240.0000000    0.2007487
573280.0000000    0.1983559
573320.0000000    0.1999049
573360.0000000    0.2079067
573400.0000000    0.1973978
573440.0000000    0.1888430
573480.0000000    0.2093550
573520.0000000    0.1921281
573560.0000000    0.1887757
573600.0000000    0.1885000
573640.0000000    0.1844480
573680.0000000    0.2004034
573720.0000000    0.1828665
573760.0000000    0.1862171
573800.0000000    0.1957780
573840.0000000    0.2079368
573880.0000000    0.1914350
573920.0000000    0.2053717
573960.0000000    0.1965158
574000.0000000    0.1906435
574040.0000000    0.1899932
574080.0000000    0.1950974
574120.0000000    0.1885942
574160.0000000    0.1895553
574200.0000000    0.2029408
574240.0000000    0.2096007
574280.0000000    0.1905094
574320.0000000    0.1817371
574360.0000000    0.1994065
[truncated: 297,950 more chars]
