# Supplementary material for: Comment on 'Valid molecular dynamics simulations of human hemoglobin require a surprisingly large box size'
Source: eLife. 2019 Jun 20;8:e44718. doi: 10.7554/eLife.44718 (PMC6586461; doi:10.7554/eLife.44718)
Supplement: Figure 1—source data 1. — The zip archive contains a README file describing which source files correspond to the different panels. [file elife-44718-fig1-data1.zip › figure1/panels_AB/120A/0/rmsd_2dn3.xvg]

# This file was created Thu Dec  6 05:21:03 2018
# Created by:
#             :-) GROMACS - gmx rms, 2018.5-dev-20181129-d5972f7 (-:
# 
# Executable:   /usr/local/gromacs/2018/2018.4-impi2017-fftw337-gcc640-cuda91/bin/gmx
# Data prefix:  /usr/local/gromacs/2018/2018.4-impi2017-fftw337-gcc640-cuda91
# Working dir:  /home/degroot/hb/2dn2/Meuwly/120a-elife/0
# Command line:
#   gmx rms -s ../../../2dn3/conf.pdb -f xx.xtc -o rmsd_2dn3.xvg -nice 0
# gmx rms is part of G R O M A C S:
#
# S  C  A  M  O  R  G
#
@    title "RMSD"
@    xaxis  label "Time (ps)"
@    yaxis  label "RMSD (nm)"
@TYPE xy
@ subtitle "Backbone after lsq fit to Backbone"
   0.0000000    0.2444177
  40.0000000    0.2683874
  80.0000000    0.2624281
 120.0000000    0.2701602
 160.0000000    0.2664021
 200.0000000    0.2605852
 240.0000000    0.2648734
 280.0000000    0.2449980
 320.0000000    0.2569789
 360.0000000    0.2650499
 400.0000000    0.2587857
 440.0000000    0.2774008
 480.0000000    0.2612593
 520.0000000    0.2790537
 560.0000000    0.2823991
 600.0000000    0.2812352
 640.0000000    0.2711313
 680.0000000    0.2983449
 720.0000000    0.2704866
 760.0000000    0.2629806
 800.0000000    0.2646081
 840.0000000    0.2697274
 880.0000000    0.2806562
 920.0000000    0.2384175
 960.0000000    0.2524906
1000.0000000    0.2526937
1040.0000000    0.2786962
1080.0000000    0.2678360
1120.0000000    0.2925895
1160.0000000    0.2896133
1200.0000000    0.2593672
1240.0000000    0.2614341
1280.0000000    0.2819119
1320.0000000    0.2962891
1360.0000000    0.2809103
1400.0000000    0.2706077
1440.0000000    0.2575915
1480.0000000    0.2819892
1520.0000000    0.2763433
1560.0000000    0.2922442
1600.0000000    0.2693307
1640.0000000    0.2859863
1680.0000000    0.2980172
1720.0000000    0.2748055
1760.0000000    0.3061386
1800.0000000    0.2977999
1840.0000000    0.2690282
1880.0000000    0.2713253
1920.0000000    0.2833212
1960.0000000    0.2715974
2000.0000000    0.2668149
2040.0000000    0.2731976
2080.0000000    0.2654257
2120.0000000    0.2665212
2160.0000000    0.2708554
2200.0000000    0.2622457
2240.0000000    0.2696806
2280.0000000    0.2657612
2320.0000000    0.2740374
2360.0000000    0.2719021
2400.0000000    0.2672670
2440.0000000    0.2901462
2480.0000000    0.2850569
2520.0000000    0.2837098
2560.0000000    0.2747206
2600.0000000    0.2793322
2640.0000000    0.2929962
2680.0000000    0.2600556
2720.0000000    0.2741759
2760.0000000    0.2641748
2800.0000000    0.2666648
2840.0000000    0.2647828
2880.0000000    0.2770759
2920.0000000    0.2915610
2960.0000000    0.2670285
3000.0000000    0.2803922
3040.0000000    0.2694320
3080.0000000    0.2778494
3120.0000000    0.2656291
3160.0000000    0.2974008
3200.0000000    0.2946260
3240.0000000    0.2957203
3280.0000000    0.3065656
3320.0000000    0.3039511
3360.0000000    0.2714773
3400.0000000    0.2966854
3440.0000000    0.2946952
3480.0000000    0.2712184
3520.0000000    0.2625241
3560.0000000    0.2621621
3600.0000000    0.2784424
3640.0000000    0.2746539
3680.0000000    0.2821707
3720.0000000    0.2816351
3760.0000000    0.2764601
3800.0000000    0.2936948
3840.0000000    0.2841273
3880.0000000    0.2923961
3920.0000000    0.3251648
3960.0000000    0.3013443
4000.0000000    0.3075226
4040.0000000    0.2959985
4080.0000000    0.2876871
4120.0000000    0.2958892
4160.0000000    0.3013242
4200.0000000    0.3028257
4240.0000000    0.3116049
4280.0000000    0.2878115
4320.0000000    0.2810866
4360.0000000    0.2764381
4400.0000000    0.2988476
4440.0000000    0.2758928
4480.0000000    0.2750874
4520.0000000    0.2688167
4560.0000000    0.2756251
4600.0000000    0.2752594
4640.0000000    0.2759387
4680.0000000    0.2933794
4720.0000000    0.2808178
4760.0000000    0.2878225
4800.0000000    0.2837543
4840.0000000    0.2719809
4880.0000000    0.2896815
4920.0000000    0.2627109
4960.0000000    0.2695467
5000.0000000    0.2866461
5040.0000000    0.2806595
5080.0000000    0.2630030
5120.0000000    0.2703220
5160.0000000    0.2670486
5200.0000000    0.2937915
5240.0000000    0.2959239
5280.0000000    0.3042528
5320.0000000    0.2968662
5360.0000000    0.2592331
5400.0000000    0.2936023
5440.0000000    0.2941080
5480.0000000    0.2804626
5520.0000000    0.2725787
5560.0000000    0.2889846
5600.0000000    0.2826201
5640.0000000    0.2652256
5680.0000000    0.2810862
5720.0000000    0.2922954
5760.0000000    0.2860428
5800.0000000    0.3009638
5840.0000000    0.2841385
5880.0000000    0.2836371
5920.0000000    0.2834088
5960.0000000    0.2822544
6000.0000000    0.2562913
6040.0000000    0.2636892
6080.0000000    0.2748935
6120.0000000    0.2689881
6160.0000000    0.2779661
6200.0000000    0.2697967
6240.0000000    0.2623800
6280.0000000    0.2726289
6320.0000000    0.2647192
6360.0000000    0.2780143
6400.0000000    0.2737463
6440.0000000    0.2802527
6480.0000000    0.2773936
6520.0000000    0.2791392
6560.0000000    0.2834791
6600.0000000    0.2862661
6640.0000000    0.2725596
6680.0000000    0.2996792
6720.0000000    0.2711729
6760.0000000    0.2724621
6800.0000000    0.2792937
6840.0000000    0.2826016
6880.0000000    0.2826795
6920.0000000    0.2861688
6960.0000000    0.2804951
7000.0000000    0.2786534
7040.0000000    0.2927046
7080.0000000    0.2728944
7120.0000000    0.2827339
7160.0000000    0.2760123
7200.0000000    0.2826064
7240.0000000    0.2670728
7280.0000000    0.2820379
7320.0000000    0.3041874
7360.0000000    0.2890319
7400.0000000    0.2873651
7440.0000000    0.2863997
7480.0000000    0.2906837
7520.0000000    0.2727138
7560.0000000    0.2744342
7600.0000000    0.2865025
7640.0000000    0.3042932
7680.0000000    0.2770570
7720.0000000    0.2837420
7760.0000000    0.2829971
7800.0000000    0.2942653
7840.0000000    0.2844774
7880.0000000    0.3061485
7920.0000000    0.2826039
7960.0000000    0.2698601
8000.0000000    0.2550280
8040.0000000    0.2902180
8080.0000000    0.2680495
8120.0000000    0.2755350
8160.0000000    0.2891777
8200.0000000    0.2799232
8240.0000000    0.2795061
8280.0000000    0.2985226
8320.0000000    0.2752217
8360.0000000    0.3026372
8400.0000000    0.2771746
8440.0000000    0.3091346
8480.0000000    0.2791736
8520.0000000    0.2849543
8560.0000000    0.2619558
8600.0000000    0.2959455
8640.0000000    0.2855697
8680.0000000    0.2925494
8720.0000000    0.2906020
8760.0000000    0.2786370
8800.0000000    0.2802047
8840.0000000    0.2934985
8880.0000000    0.2747745
8920.0000000    0.2846581
8960.0000000    0.2679273
9000.0000000    0.2831224
9040.0000000    0.2979320
9080.0000000    0.2600387
9120.0000000    0.3019511
9160.0000000    0.2882366
9200.0000000    0.2683352
9240.0000000    0.2796656
9280.0000000    0.2812622
9320.0000000    0.2736267
9360.0000000    0.2714275
9400.0000000    0.2771209
9440.0000000    0.2873270
9480.0000000    0.2832021
9520.0000000    0.2861847
9560.0000000    0.2867585
9600.0000000    0.3042113
9640.0000000    0.2783278
9680.0000000    0.2782268
9720.0000000    0.2806348
9760.0000000    0.2691085
9800.0000000    0.2707505
9840.0000000    0.2915654
9880.0000000    0.2744714
9920.0000000    0.2802160
9960.0000000    0.2781822
10000.0000000    0.2854168
10040.0000000    0.2723158
10080.0000000    0.2763989
10120.0000000    0.2696528
10160.0000000    0.2905535
10200.0000000    0.2638577
10240.0000000    0.2864065
10280.0000000    0.2647751
10320.0000000    0.2642131
10360.0000000    0.2633488
10400.0000000    0.2507828
10440.0000000    0.2767321
10480.0000000    0.2669687
10520.0000000    0.2622539
10560.0000000    0.2880125
10600.0000000    0.2769156
10640.0000000    0.2772508
10680.0000000    0.2908545
10720.0000000    0.2694303
10760.0000000    0.2730486
10800.0000000    0.2593548
10840.0000000    0.2754106
10880.0000000    0.2883777
10920.0000000    0.2780779
10960.0000000    0.2857296
11000.0000000    0.2750727
11040.0000000    0.2893807
11080.0000000    0.3057834
11120.0000000    0.2809629
11160.0000000    0.2832532
11200.0000000    0.2664699
11240.0000000    0.2640761
11280.0000000    0.2748048
11320.0000000    0.2740898
11360.0000000    0.2916679
11400.0000000    0.2691339
11440.0000000    0.2689548
11480.0000000    0.2721348
11520.0000000    0.2509618
11560.0000000    0.3045834
11600.0000000    0.2754467
11640.0000000    0.2877296
11680.0000000    0.2830185
11720.0000000    0.2746285
11760.0000000    0.2700087
11800.0000000    0.2768281
11840.0000000    0.2587810
11880.0000000    0.2516359
11920.0000000    0.2624438
11960.0000000    0.2865316
12000.0000000    0.3017036
12040.0000000    0.2929657
12080.0000000    0.3034303
12120.0000000    0.3011476
12160.0000000    0.2735444
12200.0000000    0.2710143
12240.0000000    0.2941380
12280.0000000    0.2869379
12320.0000000    0.2755966
12360.0000000    0.2782128
12400.0000000    0.2948572
12440.0000000    0.2812394
12480.0000000    0.2675383
12520.0000000    0.2781129
12560.0000000    0.2761209
12600.0000000    0.2869741
12640.0000000    0.2972874
12680.0000000    0.2982048
12720.0000000    0.3170028
12760.0000000    0.2831617
12800.0000000    0.2915004
12840.0000000    0.2925252
12880.0000000    0.2781175
12920.0000000    0.2796842
12960.0000000    0.2866594
13000.0000000    0.2814527
13040.0000000    0.2883574
13080.0000000    0.2982728
13120.0000000    0.2767548
13160.0000000    0.3026305
13200.0000000    0.3136468
13240.0000000    0.2824847
13280.0000000    0.2952080
13320.0000000    0.3239069
13360.0000000    0.2825632
13400.0000000    0.2797653
13440.0000000    0.2784691
13480.0000000    0.2782742
13520.0000000    0.2877732
13560.0000000    0.2934462
13600.0000000    0.3029144
13640.0000000    0.3091155
13680.0000000    0.3075270
13720.0000000    0.3049992
13760.0000000    0.2667882
13800.0000000    0.2963167
13840.0000000    0.2769822
13880.0000000    0.2825548
13920.0000000    0.2918223
13960.0000000    0.2869681
14000.0000000    0.2894415
14040.0000000    0.3082228
14080.0000000    0.2970454
14120.0000000    0.3035353
14160.0000000    0.3158627
14200.0000000    0.2852083
14240.0000000    0.2825227
14280.0000000    0.2727827
14320.0000000    0.2914422
14360.0000000    0.2826388
14400.0000000    0.2682621
14440.0000000    0.2891319
14480.0000000    0.2653891
14520.0000000    0.2900576
14560.0000000    0.2900625
14600.0000000    0.2754956
14640.0000000    0.2825914
14680.0000000    0.2874963
14720.0000000    0.2787266
14760.0000000    0.2642275
14800.0000000    0.2812518
14840.0000000    0.2870404
14880.0000000    0.2768234
14920.0000000    0.2638486
14960.0000000    0.2909756
15000.0000000    0.2664708
15040.0000000    0.2729847
15080.0000000    0.2674683
15120.0000000    0.2686090
15160.0000000    0.2861548
15200.0000000    0.2787219
15240.0000000    0.2702372
15280.0000000    0.2685839
15320.0000000    0.2678425
15360.0000000    0.2845104
15400.0000000    0.2831012
15440.0000000    0.2967188
15480.0000000    0.2710283
15520.0000000    0.2768791
15560.0000000    0.2754588
15600.0000000    0.2599731
15640.0000000    0.2684731
15680.0000000    0.2647661
15720.0000000    0.2732249
15760.0000000    0.2696958
15800.0000000    0.2664440
15840.0000000    0.2915031
15880.0000000    0.2747519
15920.0000000    0.2547011
15960.0000000    0.2748710
16000.0000000    0.2792906
16040.0000000    0.2883600
16080.0000000    0.2736606
16120.0000000    0.2812445
16160.0000000    0.2772306
16200.0000000    0.2623498
16240.0000000    0.2767479
16280.0000000    0.2581654
16320.0000000    0.2876234
16360.0000000    0.2688973
16400.0000000    0.2730870
16440.0000000    0.2663905
16480.0000000    0.2700864
16520.0000000    0.2668230
16560.0000000    0.2818064
16600.0000000    0.2714985
16640.0000000    0.2911896
16680.0000000    0.2909510
16720.0000000    0.2953860
16760.0000000    0.2972199
16800.0000000    0.2850824
16840.0000000    0.2909243
16880.0000000    0.2985925
16920.0000000    0.2783208
16960.0000000    0.2743920
17000.0000000    0.2621396
17040.0000000    0.2760919
17080.0000000    0.2703358
17120.0000000    0.2617672
17160.0000000    0.2561601
17200.0000000    0.2742721
17240.0000000    0.2594314
17280.0000000    0.2749670
17320.0000000    0.2650677
17360.0000000    0.2604178
17400.0000000    0.2746906
17440.0000000    0.2672787
17480.0000000    0.2718413
17520.0000000    0.2742164
17560.0000000    0.2644730
17600.0000000    0.2733378
17640.0000000    0.2756722
17680.0000000    0.2723111
17720.0000000    0.2777008
17760.0000000    0.2982692
17800.0000000    0.2891293
17840.0000000    0.3162402
17880.0000000    0.2913482
17920.0000000    0.2809472
17960.0000000    0.2792828
18000.0000000    0.2939820
18040.0000000    0.2873687
18080.0000000    0.2739232
18120.0000000    0.2759529
18160.0000000    0.2696034
18200.0000000    0.2761601
18240.0000000    0.2676066
18280.0000000    0.2611355
18320.0000000    0.2703599
18360.0000000    0.2761153
18400.0000000    0.2714051
18440.0000000    0.2855630
18480.0000000    0.2782870
18520.0000000    0.2732218
18560.0000000    0.2688313
18600.0000000    0.2861241
18640.0000000    0.2793234
18680.0000000    0.2783097
18720.0000000    0.2451674
18760.0000000    0.2699820
18800.0000000    0.2613940
18840.0000000    0.2596301
18880.0000000    0.2572592
18920.0000000    0.2590779
18960.0000000    0.2668558
19000.0000000    0.2656888
19040.0000000    0.2753180
19080.0000000    0.2555396
19120.0000000    0.2708878
19160.0000000    0.2689328
19200.0000000    0.2716732
19240.0000000    0.2729788
19280.0000000    0.2523371
19320.0000000    0.2680715
19360.0000000    0.2576447
19400.0000000    0.2489818
19440.0000000    0.2446465
19480.0000000    0.2525641
19520.0000000    0.2657713
19560.0000000    0.2581785
19600.0000000    0.2612340
19640.0000000    0.2586975
19680.0000000    0.2644460
19720.0000000    0.2695832
19760.0000000    0.2574775
19800.0000000    0.2608332
19840.0000000    0.2539446
19880.0000000    0.2645082
19920.0000000    0.2572601
19960.0000000    0.2494471
20000.0000000    0.2463858
20040.0000000    0.2803956
20080.0000000    0.2715380
20120.0000000    0.2533911
20160.0000000    0.2623053
20200.0000000    0.2751778
20240.0000000    0.2587913
20280.0000000    0.2772028
20320.0000000    0.2693068
20360.0000000    0.2640110
20400.0000000    0.2700948
20440.0000000    0.2649131
20480.0000000    0.2600469
20520.0000000    0.2617097
20560.0000000    0.2700162
20600.0000000    0.2796204
20640.0000000    0.2708236
20680.0000000    0.2689400
20720.0000000    0.2754371
20760.0000000    0.2754866
20800.0000000    0.2778382
20840.0000000    0.2590145
20880.0000000    0.2689642
20920.0000000    0.2768574
20960.0000000    0.2664319
21000.0000000    0.2583314
21040.0000000    0.2737255
21080.0000000    0.2693241
21120.0000000    0.2767071
21160.0000000    0.2615144
21200.0000000    0.2610663
21240.0000000    0.2706568
21280.0000000    0.2577226
21320.0000000    0.2560357
21360.0000000    0.2601318
21400.0000000    0.2722957
21440.0000000    0.2702762
21480.0000000    0.2598829
21520.0000000    0.2738198
21560.0000000    0.2707299
21600.0000000    0.2840043
21640.0000000    0.2630001
21680.0000000    0.2764752
21720.0000000    0.2680506
21760.0000000    0.2717171
21800.0000000    0.2884193
21840.0000000    0.2762203
21880.0000000    0.2780003
21920.0000000    0.2786112
21960.0000000    0.2885991
22000.0000000    0.2628722
22040.0000000    0.2691548
22080.0000000    0.2752542
22120.0000000    0.2844311
22160.0000000    0.2766457
22200.0000000    0.2577961
22240.0000000    0.2492256
22280.0000000    0.2592848
22320.0000000    0.2747141
22360.0000000    0.2720367
22400.0000000    0.2755021
22440.0000000    0.2781394
22480.0000000    0.2666414
22520.0000000    0.2766004
22560.0000000    0.2897837
22600.0000000    0.2622807
22640.0000000    0.2761317
22680.0000000    0.2622969
22720.0000000    0.2554897
22760.0000000    0.2760120
22800.0000000    0.2691136
22840.0000000    0.2624699
22880.0000000    0.2551636
22920.0000000    0.2710910
22960.0000000    0.2598218
23000.0000000    0.2636645
23040.0000000    0.2442922
23080.0000000    0.2607337
23120.0000000    0.2604807
23160.0000000    0.2737113
23200.0000000    0.2611713
23240.0000000    0.2600998
23280.0000000    0.2906003
23320.0000000    0.2781612
23360.0000000    0.2674431
23400.0000000    0.2754377
23440.0000000    0.2778849
23480.0000000    0.2742689
23520.0000000    0.2647592
23560.0000000    0.2656812
23600.0000000    0.2678518
23640.0000000    0.2764727
23680.0000000    0.2504202
23720.0000000    0.2756920
23760.0000000    0.2674266
23800.0000000    0.2643330
23840.0000000    0.2870789
23880.0000000    0.2694040
23920.0000000    0.2579477
23960.0000000    0.2552541
24000.0000000    0.2589049
24040.0000000    0.2709495
24080.0000000    0.2620502
24120.0000000    0.2472182
24160.0000000    0.2521249
24200.0000000    0.2671055
24240.0000000    0.2732892
24280.0000000    0.2657005
24320.0000000    0.2829330
24360.0000000    0.2537553
24400.0000000    0.2723647
24440.0000000    0.2701433
24480.0000000    0.2726902
24520.0000000    0.2848901
24560.0000000    0.2704577
24600.0000000    0.2702742
24640.0000000    0.2895294
24680.0000000    0.2821449
24720.0000000    0.2735789
24760.0000000    0.2716064
24800.0000000    0.2715499
24840.0000000    0.2754754
24880.0000000    0.2764043
24920.0000000    0.2803995
24960.0000000    0.2607119
25000.0000000    0.2806893
25040.0000000    0.3048156
25080.0000000    0.2610318
25120.0000000    0.3146122
25160.0000000    0.2951977
25200.0000000    0.2869704
25240.0000000    0.2747518
25280.0000000    0.2752838
25320.0000000    0.2796111
25360.0000000    0.2903174
25400.0000000    0.2647336
25440.0000000    0.2769122
25480.0000000    0.2818031
25520.0000000    0.2789031
25560.0000000    0.2613021
25600.0000000    0.2780900
25640.0000000    0.2926715
25680.0000000    0.2931348
25720.0000000    0.2848873
25760.0000000    0.2679448
25800.0000000    0.2757398
25840.0000000    0.2563813
25880.0000000    0.2707140
25920.0000000    0.2830611
25960.0000000    0.2799738
26000.0000000    0.2609279
26040.0000000    0.2796590
26080.0000000    0.2676693
26120.0000000    0.2467715
26160.0000000    0.2607613
26200.0000000    0.2600473
26240.0000000    0.2871564
26280.0000000    0.2836473
26320.0000000    0.2927151
26360.0000000    0.2788885
26400.0000000    0.2757940
26440.0000000    0.2712337
26480.0000000    0.2927802
26520.0000000    0.3239886
26560.0000000    0.2631032
26600.0000000    0.2829515
26640.0000000    0.2713964
26680.0000000    0.2719205
26720.0000000    0.2522357
26760.0000000    0.2620476
26800.0000000    0.2745683
26840.0000000    0.2887830
26880.0000000    0.2914868
26920.0000000    0.2835498
26960.0000000    0.2782631
27000.0000000    0.2856762
27040.0000000    0.2547503
27080.0000000    0.2568033
27120.0000000    0.2506178
27160.0000000    0.2830668
27200.0000000    0.2741725
27240.0000000    0.2864894
27280.0000000    0.2930900
27320.0000000    0.2924973
27360.0000000    0.2884270
27400.0000000    0.2812915
27440.0000000    0.2621356
27480.0000000    0.2556716
27520.0000000    0.2649531
27560.0000000    0.2747921
27600.0000000    0.2581033
27640.0000000    0.2938012
27680.0000000    0.2775363
27720.0000000    0.2632468
27760.0000000    0.2804944
27800.0000000    0.2629253
27840.0000000    0.2715973
27880.0000000    0.2467475
27920.0000000    0.2702318
27960.0000000    0.2641942
28000.0000000    0.2734226
28040.0000000    0.2835909
28080.0000000    0.2684827
28120.0000000    0.2786783
28160.0000000    0.2693874
28200.0000000    0.2682554
28240.0000000    0.2684424
28280.0000000    0.2954172
28320.0000000    0.2873699
28360.0000000    0.2700762
28400.0000000    0.2665557
28440.0000000    0.3031319
28480.0000000    0.2874178
28520.0000000    0.2808504
28560.0000000    0.2912028
28600.0000000    0.2769275
28640.0000000    0.2622626
28680.0000000    0.2872932
28720.0000000    0.2821499
28760.0000000    0.2708153
28800.0000000    0.2835573
28840.0000000    0.2716514
28880.0000000    0.2776728
28920.0000000    0.2842774
28960.0000000    0.2564015
29000.0000000    0.2512694
29040.0000000    0.2775691
29080.0000000    0.2800174
29120.0000000    0.2645684
29160.0000000    0.2841997
29200.0000000    0.2921123
29240.0000000    0.2972716
29280.0000000    0.3079517
29320.0000000    0.2737876
29360.0000000    0.2695953
29400.0000000    0.2935309
29440.0000000    0.3011591
29480.0000000    0.2969306
29520.0000000    0.2844533
29560.0000000    0.2652355
29600.0000000    0.3164519
29640.0000000    0.2878217
29680.0000000    0.3092496
29720.0000000    0.2878463
29760.0000000    0.2717791
29800.0000000    0.2894266
29840.0000000    0.2918272
29880.0000000    0.2789688
29920.0000000    0.2944061
29960.0000000    0.2810769
30000.0000000    0.2776027
30040.0000000    0.2754037
30080.0000000    0.2868255
30120.0000000    0.2880606
30160.0000000    0.2746325
30200.0000000    0.2952991
30240.0000000    0.2853411
30280.0000000    0.2803838
30320.0000000    0.2684017
30360.0000000    0.2802839
30400.0000000    0.2746245
30440.0000000    0.2564696
30480.0000000    0.2638797
30520.0000000    0.2622487
30560.0000000    0.2574717
30600.0000000    0.2681952
30640.0000000    0.2641328
30680.0000000    0.2617712
30720.0000000    0.2531733
30760.0000000    0.2511399
30800.0000000    0.2503152
30840.0000000    0.2682035
30880.0000000    0.2705722
30920.0000000    0.2460256
30960.0000000    0.2561284
31000.0000000    0.2764193
31040.0000000    0.2838339
31080.0000000    0.2689383
31120.0000000    0.2694061
31160.0000000    0.2808510
31200.0000000    0.2586527
31240.0000000    0.2626983
31280.0000000    0.2848905
31320.0000000    0.2606979
31360.0000000    0.2850728
31400.0000000    0.2793522
31440.0000000    0.2846743
31480.0000000    0.2765995
31520.0000000    0.2886300
31560.0000000    0.2783510
31600.0000000    0.2862682
31640.0000000    0.2723854
31680.0000000    0.2859506
31720.0000000    0.2863144
31760.0000000    0.2650432
31800.0000000    0.2785853
31840.0000000    0.2573984
31880.0000000    0.2670468
31920.0000000    0.2671004
31960.0000000    0.2735099
32000.0000000    0.2717464
32040.0000000    0.2440669
32080.0000000    0.2638318
32120.0000000    0.2470778
32160.0000000    0.2516232
32200.0000000    0.2705750
32240.0000000    0.2871354
32280.0000000    0.2669849
32320.0000000    0.2700160
32360.0000000    0.2865596
32400.0000000    0.2430616
32440.0000000    0.2691144
32480.0000000    0.2659160
32520.0000000    0.2810856
32560.0000000    0.2691872
32600.0000000    0.2830799
32640.0000000    0.2697789
32680.0000000    0.2834565
32720.0000000    0.2762191
32760.0000000    0.2523485
32800.0000000    0.2651901
32840.0000000    0.2747085
32880.0000000    0.2677681
32920.0000000    0.2588800
32960.0000000    0.2862399
33000.0000000    0.2702267
33040.0000000    0.2545476
33080.0000000    0.2714958
33120.0000000    0.2641177
33160.0000000    0.2803144
33200.0000000    0.2685673
33240.0000000    0.2749931
33280.0000000    0.2820861
33320.0000000    0.2828964
33360.0000000    0.2810935
33400.0000000    0.2640960
33440.0000000    0.2662721
33480.0000000    0.2604793
33520.0000000    0.2638202
33560.0000000    0.2630500
33600.0000000    0.2572957
33640.0000000    0.2602964
33680.0000000    0.2684253
33720.0000000    0.2698942
33760.0000000    0.2677230
33800.0000000    0.2760940
33840.0000000    0.2716706
33880.0000000    0.2645949
33920.0000000    0.2857410
33960.0000000    0.2875308
34000.0000000    0.2760623
34040.0000000    0.2550548
34080.0000000    0.2680700
34120.0000000    0.2591750
34160.0000000    0.2749766
34200.0000000    0.2598816
34240.0000000    0.2643471
34280.0000000    0.2568021
34320.0000000    0.2603649
34360.0000000    0.2927940
34400.0000000    0.2894058
34440.0000000    0.2650797
34480.0000000    0.2763589
34520.0000000    0.2724141
34560.0000000    0.2784589
34600.0000000    0.2843930
34640.0000000    0.2800930
34680.0000000    0.2658092
34720.0000000    0.2780052
34760.0000000    0.2905280
34800.0000000    0.2782404
34840.0000000    0.2821935
34880.0000000    0.2657937
34920.0000000    0.2751326
34960.0000000    0.2673477
35000.0000000    0.2550986
35040.0000000    0.2624140
35080.0000000    0.2712504
35120.0000000    0.2764383
35160.0000000    0.2667280
35200.0000000    0.2675612
35240.0000000    0.2728586
35280.0000000    0.2589888
35320.0000000    0.2571219
35360.0000000    0.2740138
35400.0000000    0.2474045
35440.0000000    0.2663561
35480.0000000    0.2419732
35520.0000000    0.2703769
35560.0000000    0.2662381
35600.0000000    0.2567043
35640.0000000    0.2488613
35680.0000000    0.2607236
35720.0000000    0.2842908
35760.0000000    0.2721149
35800.0000000    0.2673632
35840.0000000    0.2586986
35880.0000000    0.2693718
35920.0000000    0.2686737
35960.0000000    0.2908548
36000.0000000    0.2888434
36040.0000000    0.2791793
36080.0000000    0.2752516
36120.0000000    0.2741266
36160.0000000    0.2741185
36200.0000000    0.2582377
36240.0000000    0.2739878
36280.0000000    0.2724043
36320.0000000    0.2792554
36360.0000000    0.2639478
36400.0000000    0.2563898
36440.0000000    0.2480647
36480.0000000    0.2653491
36520.0000000    0.2586888
36560.0000000    0.2588845
36600.0000000    0.2579690
36640.0000000    0.2508852
36680.0000000    0.2497823
36720.0000000    0.2469330
36760.0000000    0.2375446
36800.0000000    0.2606533
36840.0000000    0.2496033
36880.0000000    0.2549572
36920.0000000    0.2625710
36960.0000000    0.2831759
37000.0000000    0.2781165
37040.0000000    0.2704569
37080.0000000    0.2594928
37120.0000000    0.2590208
37160.0000000    0.2733909
37200.0000000    0.2762011
37240.0000000    0.2698678
37280.0000000    0.2696343
37320.0000000    0.2547379
37360.0000000    0.2685486
37400.0000000    0.2684805
37440.0000000    0.2820922
37480.0000000    0.2797262
37520.0000000    0.2735872
37560.0000000    0.2644165
37600.0000000    0.2514938
37640.0000000    0.2589524
37680.0000000    0.2588118
37720.0000000    0.2866408
37760.0000000    0.2441801
37800.0000000    0.2930609
37840.0000000    0.2872239
37880.0000000    0.2612131
37920.0000000    0.2602749
37960.0000000    0.2586183
38000.0000000    0.2596572
38040.0000000    0.2482656
38080.0000000    0.2704472
38120.0000000    0.2622629
38160.0000000    0.2694359
38200.0000000    0.2886016
38240.0000000    0.2812662
38280.0000000    0.2655237
38320.0000000    0.2701548
38360.0000000    0.2617615
38400.0000000    0.2834091
38440.0000000    0.2717907
38480.0000000    0.2981181
38520.0000000    0.2729771
38560.0000000    0.2933055
38600.0000000    0.2501394
38640.0000000    0.2584268
38680.0000000    0.2745209
38720.0000000    0.2492203
38760.0000000    0.2640910
38800.0000000    0.2582770
38840.0000000    0.2446671
38880.0000000    0.2565831
38920.0000000    0.2533710
38960.0000000    0.2659439
39000.0000000    0.2711133
39040.0000000    0.2645988
39080.0000000    0.2699004
39120.0000000    0.2667169
39160.0000000    0.2539382
39200.0000000    0.2407571
39240.0000000    0.2656947
39280.0000000    0.2662317
39320.0000000    0.2697962
39360.0000000    0.2815930
39400.0000000    0.2527266
39440.0000000    0.2519341
39480.0000000    0.2606592
39520.0000000    0.2532382
39560.0000000    0.2761651
39600.0000000    0.2846404
39640.0000000    0.2613247
39680.0000000    0.2661352
39720.0000000    0.2542400
39760.0000000    0.2717758
39800.0000000    0.2982211
39840.0000000    0.2635827
39880.0000000    0.2641006
39920.0000000    0.2591718
39960.0000000    0.2797714
40000.0000000    0.2558820
40040.0000000    0.2573757
40080.0000000    0.2600411
40120.0000000    0.2431166
40160.0000000    0.2517565
40200.0000000    0.2505884
40240.0000000    0.2509325
40280.0000000    0.2418932
40320.0000000    0.2463319
40360.0000000    0.2445454
40400.0000000    0.2539911
40440.0000000    0.2651851
40480.0000000    0.2353414
40520.0000000    0.2605697
40560.0000000    0.2563370
40600.0000000    0.2442165
40640.0000000    0.2463398
40680.0000000    0.2716019
40720.0000000    0.2552342
40760.0000000    0.2714175
40800.0000000    0.2691099
40840.0000000    0.2594772
40880.0000000    0.2591706
40920.0000000    0.2610923
40960.0000000    0.2809216
41000.0000000    0.2729617
41040.0000000    0.2866023
41080.0000000    0.2540584
41120.0000000    0.2518831
41160.0000000    0.2586388
41200.0000000    0.2764252
41240.0000000    0.2849962
41280.0000000    0.2752270
41320.0000000    0.2588350
41360.0000000    0.2673645
41400.0000000    0.2631944
41440.0000000    0.2676376
41480.0000000    0.2879727
41520.0000000    0.2723035
41560.0000000    0.2753078
41600.0000000    0.2868497
41640.0000000    0.2590381
41680.0000000    0.2944736
41720.0000000    0.2677008
41760.0000000    0.3140383
41800.0000000    0.3094592
41840.0000000    0.2843733
41880.0000000    0.2825494
41920.0000000    0.2700810
41960.0000000    0.2731611
42000.0000000    0.2748412
42040.0000000    0.2905114
42080.0000000    0.2752010
42120.0000000    0.2848595
42160.0000000    0.2909347
42200.0000000    0.2838523
42240.0000000    0.2854655
42280.0000000    0.2702782
42320.0000000    0.2576330
42360.0000000    0.2737503
42400.0000000    0.2910261
42440.0000000    0.2796342
42480.0000000    0.2903448
42520.0000000    0.2759095
42560.0000000    0.2887691
42600.0000000    0.2993228
42640.0000000    0.2975113
42680.0000000    0.3047964
42720.0000000    0.2883031
42760.0000000    0.2865711
42800.0000000    0.2774934
42840.0000000    0.2862738
42880.0000000    0.2945619
42920.0000000    0.2674990
42960.0000000    0.2817556
43000.0000000    0.2647312
43040.0000000    0.2589111
43080.0000000    0.2860300
43120.0000000    0.2848466
43160.0000000    0.2788677
43200.0000000    0.2537434
43240.0000000    0.2697707
43280.0000000    0.2646865
43320.0000000    0.2697664
43360.0000000    0.2619063
43400.0000000    0.2697281
43440.0000000    0.2985916
43480.0000000    0.2767123
43520.0000000    0.2859439
43560.0000000    0.2771281
43600.0000000    0.2613226
43640.0000000    0.2698312
43680.0000000    0.2753398
43720.0000000    0.2789821
43760.0000000    0.2797447
43800.0000000    0.2705352
43840.0000000    0.2705366
43880.0000000    0.2640642
43920.0000000    0.2628728
43960.0000000    0.2410812
44000.0000000    0.2570622
44040.0000000    0.2699867
44080.0000000    0.2682140
44120.0000000    0.2615949
44160.0000000    0.2872606
44200.0000000    0.2861257
44240.0000000    0.2632335
44280.0000000    0.2566665
44320.0000000    0.2664194
44360.0000000    0.2823706
44400.0000000    0.2626711
44440.0000000    0.2642333
44480.0000000    0.2668187
44520.0000000    0.2690310
44560.0000000    0.2657437
44600.0000000    0.2701864
44640.0000000    0.2728684
44680.0000000    0.2739639
44720.0000000    0.2923659
44760.0000000    0.2763529
44800.0000000    0.2701092
44840.0000000    0.2918877
44880.0000000    0.3027799
44920.0000000    0.3060819
44960.0000000    0.2806191
45000.0000000    0.2738577
45040.0000000    0.2683263
45080.0000000    0.2706654
45120.0000000    0.2789301
45160.0000000    0.2726531
45200.0000000    0.2644339
45240.0000000    0.2571379
45280.0000000    0.2518972
45320.0000000    0.2521261
45360.0000000    0.2663050
45400.0000000    0.2930660
45440.0000000    0.2789272
45480.0000000    0.2745663
45520.0000000    0.2353620
45560.0000000    0.2327089
45600.0000000    0.2564189
45640.0000000    0.2439856
45680.0000000    0.2480956
45720.0000000    0.2637968
45760.0000000    0.2684048
45800.0000000    0.2665426
45840.0000000    0.2646823
45880.0000000    0.2520053
45920.0000000    0.2572871
45960.0000000    0.2432809
46000.0000000    0.2725174
46040.0000000    0.2904011
46080.0000000    0.2711214
46120.0000000    0.2780183
46160.0000000    0.2635297
46200.0000000    0.2763608
46240.0000000    0.2820963
46280.0000000    0.2576861
46320.0000000    0.2558517
46360.0000000    0.2654884
46400.0000000    0.2700817
46440.0000000    0.2633733
46480.0000000    0.2949579
46520.0000000    0.2725029
46560.0000000    0.2820282
46600.0000000    0.2713942
46640.0000000    0.2578236
46680.0000000    0.2467556
46720.0000000    0.2601755
46760.0000000    0.2721668
46800.0000000    0.2678919
46840.0000000    0.2527039
46880.0000000    0.2627131
46920.0000000    0.2862779
46960.0000000    0.3071190
47000.0000000    0.2847413
47040.0000000    0.2642920
47080.0000000    0.2647685
47120.0000000    0.2802200
47160.0000000    0.2624712
47200.0000000    0.2662285
47240.0000000    0.2736438
47280.0000000    0.2804078
47320.0000000    0.2667891
47360.0000000    0.2421405
47400.0000000    0.2463503
47440.0000000    0.2514732
47480.0000000    0.2416810
47520.0000000    0.2456397
47560.0000000    0.2644076
47600.0000000    0.2507131
47640.0000000    0.2583852
47680.0000000    0.2545142
47720.0000000    0.2652742
47760.0000000    0.2629703
47800.0000000    0.2413194
47840.0000000    0.2498129
47880.0000000    0.2698330
47920.0000000    0.2387125
47960.0000000    0.2614859
48000.0000000    0.2459999
48040.0000000    0.2422344
48080.0000000    0.2520034
48120.0000000    0.2655771
48160.0000000    0.2480003
48200.0000000    0.2773012
48240.0000000    0.2700275
48280.0000000    0.2619019
48320.0000000    0.2847432
48360.0000000    0.2890932
48400.0000000    0.2645423
48440.0000000    0.2531322
48480.0000000    0.2693169
48520.0000000    0.2567677
48560.0000000    0.2371546
48600.0000000    0.2715487
48640.0000000    0.2587485
48680.0000000    0.2721518
48720.0000000    0.2905629
48760.0000000    0.2924929
48800.0000000    0.2817504
48840.0000000    0.2722190
48880.0000000    0.2830519
48920.0000000    0.2806132
48960.0000000    0.2572799
49000.0000000    0.2635712
49040.0000000    0.2613524
49080.0000000    0.2544955
49120.0000000    0.2558797
49160.0000000    0.2498549
49200.0000000    0.2620547
49240.0000000    0.2922993
49280.0000000    0.2807393
49320.0000000    0.2848286
49360.0000000    0.2903661
49400.0000000    0.2853515
49440.0000000    0.2659543
49480.0000000    0.2580730
49520.0000000    0.2416301
49560.0000000    0.2470414
49600.0000000    0.2537327
49640.0000000    0.2582253
49680.0000000    0.2657857
49720.0000000    0.2641150
49760.0000000    0.2894835
49800.0000000    0.2628588
49840.0000000    0.2709051
49880.0000000    0.2741088
49920.0000000    0.2913885
49960.0000000    0.2886274
50000.0000000    0.2619980
50040.0000000    0.2562282
50080.0000000    0.2559829
50120.0000000    0.2595049
50160.0000000    0.2569333
50200.0000000    0.2686137
50240.0000000    0.2732769
50280.0000000    0.2558273
50320.0000000    0.2495647
50360.0000000    0.2651234
50400.0000000    0.2508487
50440.0000000    0.2623129
50480.0000000    0.2621023
50520.0000000    0.2685293
50560.0000000    0.2653784
50600.0000000    0.2762945
50640.0000000    0.2778191
50680.0000000    0.3088150
50720.0000000    0.2865689
50760.0000000    0.2635165
50800.0000000    0.2652878
50840.0000000    0.2830170
50880.0000000    0.2567819
50920.0000000    0.2912424
50960.0000000    0.2908015
51000.0000000    0.2901142
51040.0000000    0.2899204
51080.0000000    0.2838775
51120.0000000    0.2755556
51160.0000000    0.2752532
51200.0000000    0.2864974
51240.0000000    0.2677685
51280.0000000    0.2850723
51320.0000000    0.2706313
51360.0000000    0.2884540
51400.0000000    0.2627080
51440.0000000    0.2577163
51480.0000000    0.2556130
51520.0000000    0.2675689
51560.0000000    0.2509877
51600.0000000    0.2544921
51640.0000000    0.2677609
51680.0000000    0.2739315
51720.0000000    0.2744216
51760.0000000    0.2647044
51800.0000000    0.2846158
51840.0000000    0.2756459
51880.0000000    0.2764328
51920.0000000    0.2669700
51960.0000000    0.2680166
52000.0000000    0.2698203
52040.0000000    0.2733833
52080.0000000    0.2554345
52120.0000000    0.2501458
52160.0000000    0.2758403
52200.0000000    0.2775290
52240.0000000    0.2858321
52280.0000000    0.2879540
52320.0000000    0.2755135
52360.0000000    0.2669467
52400.0000000    0.2624469
52440.0000000    0.2629832
52480.0000000    0.2805166
52520.0000000    0.2795167
52560.0000000    0.2579854
52600.0000000    0.2610058
52640.0000000    0.2619719
52680.0000000    0.2771054
52720.0000000    0.2565177
52760.0000000    0.2693730
52800.0000000    0.2671265
52840.0000000    0.2456883
52880.0000000    0.2414659
52920.0000000    0.2634068
52960.0000000    0.2529626
53000.0000000    0.2544197
53040.0000000    0.2447017
53080.0000000    0.2447652
53120.0000000    0.2230342
53160.0000000    0.2442644
53200.0000000    0.2675764
53240.0000000    0.2515063
53280.0000000    0.2811274
53320.0000000    0.2824987
53360.0000000    0.2815255
53400.0000000    0.2769724
53440.0000000    0.2690628
53480.0000000    0.2604884
53520.0000000    0.2725367
53560.0000000    0.2744982
53600.0000000    0.2760372
53640.0000000    0.2659474
53680.0000000    0.2542302
53720.0000000    0.2700548
53760.0000000    0.2592558
53800.0000000    0.2537489
53840.0000000    0.2784153
53880.0000000    0.2901909
53920.0000000    0.2739900
53960.0000000    0.2851762
54000.0000000    0.2756544
54040.0000000    0.2663054
54080.0000000    0.2892353
54120.0000000    0.2588424
54160.0000000    0.2914350
54200.0000000    0.3034795
54240.0000000    0.2929869
54280.0000000    0.2497348
54320.0000000    0.2513570
54360.0000000    0.2573863
54400.0000000    0.2591364
54440.0000000    0.2518360
54480.0000000    0.2482789
54520.0000000    0.2548413
54560.0000000    0.2755162
54600.0000000    0.2472668
54640.0000000    0.2517795
54680.0000000    0.2602830
54720.0000000    0.2509729
54760.0000000    0.2458728
54800.0000000    0.2560153
54840.0000000    0.2571659
54880.0000000    0.2431219
54920.0000000    0.2555520
54960.0000000    0.2349890
55000.0000000    0.2546451
55040.0000000    0.2679697
55080.0000000    0.2627721
55120.0000000    0.2881534
55160.0000000    0.2629887
55200.0000000    0.2728148
55240.0000000    0.2594400
55280.0000000    0.2634858
55320.0000000    0.2754216
55360.0000000    0.2833323
55400.0000000    0.2516952
55440.0000000    0.2568653
55480.0000000    0.2614875
55520.0000000    0.2719100
55560.0000000    0.2734348
55600.0000000    0.2953642
55640.0000000    0.2814135
55680.0000000    0.2798416
55720.0000000    0.2904731
55760.0000000    0.2673032
55800.0000000    0.2764453
55840.0000000    0.2817781
55880.0000000    0.2776129
55920.0000000    0.2914104
55960.0000000    0.2988118
56000.0000000    0.2819023
56040.0000000    0.2657408
56080.0000000    0.2443451
56120.0000000    0.2635809
56160.0000000    0.2640083
56200.0000000    0.2762545
56240.0000000    0.2785984
56280.0000000    0.2615338
56320.0000000    0.2665675
56360.0000000    0.2750181
56400.0000000    0.2582360
56440.0000000    0.2718071
56480.0000000    0.2623255
56520.0000000    0.2864027
56560.0000000    0.2671428
56600.0000000    0.2730509
56640.0000000    0.2579350
56680.0000000    0.2496104
56720.0000000    0.2643526
56760.0000000    0.2566594
56800.0000000    0.2685866
56840.0000000    0.2615446
56880.0000000    0.2882362
56920.0000000    0.2615337
56960.0000000    0.2474432
57000.0000000    0.2763511
57040.0000000    0.2687074
57080.0000000    0.2672233
57120.0000000    0.2746523
57160.0000000    0.2645466
57200.0000000    0.2718680
57240.0000000    0.2787842
57280.0000000    0.2624637
57320.0000000    0.2724284
57360.0000000    0.2560720
57400.0000000    0.2668206
57440.0000000    0.2621767
57480.0000000    0.2605552
57520.0000000    0.2760229
57560.0000000    0.2796834
57600.0000000    0.2586906
57640.0000000    0.2789712
57680.0000000    0.2867085
57720.0000000    0.2930234
57760.0000000    0.2749115
57800.0000000    0.2802854
57840.0000000    0.2834682
57880.0000000    0.2930644
57920.0000000    0.2944815
57960.0000000    0.2578583
58000.0000000    0.2888325
58040.0000000    0.2685955
58080.0000000    0.2604412
58120.0000000    0.2606120
58160.0000000    0.2599932
58200.0000000    0.2530672
58240.0000000    0.2558155
58280.0000000    0.2490122
58320.0000000    0.2645389
58360.0000000    0.2426251
58400.0000000    0.2509834
58440.0000000    0.2359400
58480.0000000    0.2824701
58520.0000000    0.2621742
58560.0000000    0.2768100
58600.0000000    0.2683232
58640.0000000    0.2520105
58680.0000000    0.2628160
58720.0000000    0.2649524
58760.0000000    0.2637197
58800.0000000    0.2693480
58840.0000000    0.2712982
58880.0000000    0.2844539
58920.0000000    0.2920785
58960.0000000    0.2717888
59000.0000000    0.2754019
59040.0000000    0.2727457
59080.0000000    0.2765124
59120.0000000    0.2764113
59160.0000000    0.2800315
59200.0000000    0.2597073
59240.0000000    0.2773384
59280.0000000    0.2594282
59320.0000000    0.2682502
59360.0000000    0.2786084
59400.0000000    0.3118837
59440.0000000    0.2734653
59480.0000000    0.2679172
59520.0000000    0.2653685
59560.0000000    0.2811588
59600.0000000    0.2783265
59640.0000000    0.2558417
59680.0000000    0.2632918
59720.0000000    0.2607172
59760.0000000    0.2789328
59800.0000000    0.2492835
59840.0000000    0.2773831
59880.0000000    0.2766788
59920.0000000    0.2733952
59960.0000000    0.2832560
60000.0000000    0.2631531
60040.0000000    0.2839350
60080.0000000    0.2526107
60120.0000000    0.2607395
60160.0000000    0.2600908
60200.0000000    0.2531801
60240.0000000    0.2642695
60280.0000000    0.2621971
60320.0000000    0.2823721
60360.0000000    0.2546766
60400.0000000    0.2755103
60440.0000000    0.2786077
60480.0000000    0.2847112
60520.0000000    0.2539967
60560.0000000    0.2729788
60600.0000000    0.2893848
60640.0000000    0.2737200
60680.0000000    0.2671982
60720.0000000    0.2764663
60760.0000000    0.2599316
60800.0000000    0.2703807
60840.0000000    0.2744991
60880.0000000    0.2837968
60920.0000000    0.2859287
60960.0000000    0.2733073
61000.0000000    0.2968493
61040.0000000    0.2593891
61080.0000000    0.2635872
61120.0000000    0.2456854
61160.0000000    0.2609468
61200.0000000    0.2573901
61240.0000000    0.2510471
61280.0000000    0.2565046
61320.0000000    0.2598728
61360.0000000    0.2468096
61400.0000000    0.2558342
61440.0000000    0.2395839
61480.0000000    0.2469153
61520.0000000    0.2603252
61560.0000000    0.2648116
61600.0000000    0.2790855
61640.0000000    0.2664731
61680.0000000    0.2539021
61720.0000000    0.2600141
61760.0000000    0.2810875
61800.0000000    0.2652234
61840.0000000    0.2769397
61880.0000000    0.2655075
61920.0000000    0.2707646
61960.0000000    0.2479681
62000.0000000    0.2538131
62040.0000000    0.2445370
62080.0000000    0.2449485
62120.0000000    0.2397114
62160.0000000    0.2554852
62200.0000000    0.2408191
62240.0000000    0.2546005
62280.0000000    0.2691563
62320.0000000    0.2567465
62360.0000000    0.2774914
62400.0000000    0.2696901
62440.0000000    0.2676608
62480.0000000    0.2651722
62520.0000000    0.2587448
62560.0000000    0.2660786
62600.0000000    0.2523428
62640.0000000    0.2491322
62680.0000000    0.2518280
62720.0000000    0.2544397
62760.0000000    0.2703806
62800.0000000    0.2846604
62840.0000000    0.2547926
62880.0000000    0.2451284
62920.0000000    0.2513182
62960.0000000    0.2415957
63000.0000000    0.2747689
63040.0000000    0.2470198
63080.0000000    0.2345155
63120.0000000    0.2429693
63160.0000000    0.2436228
63200.0000000    0.2491049
63240.0000000    0.2493081
63280.0000000    0.2503299
63320.0000000    0.2570007
63360.0000000    0.2635867
63400.0000000    0.2836717
63440.0000000    0.2642763
63480.0000000    0.2508825
63520.0000000    0.2603510
63560.0000000    0.2694081
63600.0000000    0.2571557
63640.0000000    0.2630904
63680.0000000    0.2459107
63720.0000000    0.2622047
63760.0000000    0.2726229
63800.0000000    0.2774272
63840.0000000    0.2547968
63880.0000000    0.2424749
63920.0000000    0.2599899
63960.0000000    0.2650454
64000.0000000    0.2610599
64040.0000000    0.2456881
64080.0000000    0.2456642
64120.0000000    0.2514526
64160.0000000    0.2725810
64200.0000000    0.2344874
64240.0000000    0.2599085
64280.0000000    0.2513537
64320.0000000    0.2565013
64360.0000000    0.2496156
64400.0000000    0.2433655
64440.0000000    0.2584488
64480.0000000    0.2582652
64520.0000000    0.2706730
64560.0000000    0.2777788
64600.0000000    0.2462887
64640.0000000    0.2661267
64680.0000000    0.2563696
64720.0000000    0.2837245
64760.0000000    0.2607812
64800.0000000    0.2525876
64840.0000000    0.2431656
64880.0000000    0.2373821
64920.0000000    0.2521172
64960.0000000    0.2821180
65000.0000000    0.2626343
65040.0000000    0.2571824
65080.0000000    0.2612266
65120.0000000    0.2574888
65160.0000000    0.2542519
65200.0000000    0.2596788
65240.0000000    0.2533391
65280.0000000    0.2439951
65320.0000000    0.2235568
65360.0000000    0.2462839
65400.0000000    0.2296089
65440.0000000    0.2197890
65480.0000000    0.2280288
65520.0000000    0.2203271
65560.0000000    0.2264995
65600.0000000    0.2254241
65640.0000000    0.2291151
65680.0000000    0.2209287
65720.0000000    0.2348346
65760.0000000    0.2220283
65800.0000000    0.2232138
65840.0000000    0.2455300
65880.0000000    0.2495770
65920.0000000    0.2389958
65960.0000000    0.2560993
66000.0000000    0.2502796
66040.0000000    0.2573416
66080.0000000    0.2592246
66120.0000000    0.2350703
66160.0000000    0.2578171
66200.0000000    0.2466818
66240.0000000    0.2413288
66280.0000000    0.2587541
66320.0000000    0.2725082
66360.0000000    0.2555412
66400.0000000    0.2514718
66440.0000000    0.2417152
66480.0000000    0.2341940
66520.0000000    0.2510179
66560.0000000    0.2806081
66600.0000000    0.2692220
66640.0000000    0.2520132
66680.0000000    0.2628481
66720.0000000    0.2609259
66760.0000000    0.2690936
66800.0000000    0.2545705
66840.0000000    0.2516633
66880.0000000    0.2435973
66920.0000000    0.2537754
66960.0000000    0.2712846
67000.0000000    0.2510181
67040.0000000    0.2478018
67080.0000000    0.2431103
67120.0000000    0.2371575
67160.0000000    0.2636481
67200.0000000    0.2622340
67240.0000000    0.2655604
67280.0000000    0.2552583
67320.0000000    0.2413199
67360.0000000    0.2538881
67400.0000000    0.2509240
67440.0000000    0.2523710
67480.0000000    0.2398840
67520.0000000    0.2139962
67560.0000000    0.2369030
67600.0000000    0.2498779
67640.0000000    0.2605090
67680.0000000    0.2729010
67720.0000000    0.2795631
67760.0000000    0.2518871
67800.0000000    0.2721416
67840.0000000    0.2713528
67880.0000000    0.2590219
67920.0000000    0.2572608
67960.0000000    0.2584753
68000.0000000    0.2637132
68040.0000000    0.2496936
68080.0000000    0.2660179
68120.0000000    0.2616352
68160.0000000    0.2740262
68200.0000000    0.2628042
68240.0000000    0.2591526
68280.0000000    0.2666867
68320.0000000    0.2776937
68360.0000000    0.2675613
68400.0000000    0.2556995
68440.0000000    0.2287664
68480.0000000    0.2481722
68520.0000000    0.2712187
68560.0000000    0.2503528
68600.0000000    0.2541116
68640.0000000    0.2655191
68680.0000000    0.2612986
68720.0000000    0.2581425
68760.0000000    0.2481172
68800.0000000    0.2516377
68840.0000000    0.2684487
68880.0000000    0.2577775
68920.0000000    0.2739048
68960.0000000    0.2720136
69000.0000000    0.2669142
69040.0000000    0.2485017
69080.0000000    0.2562089
69120.0000000    0.2527268
69160.0000000    0.2519243
69200.0000000    0.2560980
69240.0000000    0.2489364
69280.0000000    0.2622486
69320.0000000    0.2672935
69360.0000000    0.2516368
69400.0000000    0.2670155
69440.0000000    0.2543080
69480.0000000    0.2504780
69520.0000000    0.2399421
69560.0000000    0.2336103
69600.0000000    0.2582340
69640.0000000    0.2598221
69680.0000000    0.2460042
69720.0000000    0.2563585
69760.0000000    0.2685627
69800.0000000    0.2603756
69840.0000000    0.2640449
69880.0000000    0.2615474
69920.0000000    0.2574258
69960.0000000    0.2733085
70000.0000000    0.2477627
70040.0000000    0.2631471
70080.0000000    0.2792520
70120.0000000    0.2757132
70160.0000000    0.2678005
70200.0000000    0.2661440
70240.0000000    0.2537481
70280.0000000    0.2604611
70320.0000000    0.2597343
70360.0000000    0.2807073
70400.0000000    0.2744689
70440.0000000    0.2912432
70480.0000000    0.2774848
70520.0000000    0.2689251
70560.0000000    0.2703358
70600.0000000    0.2605586
70640.0000000    0.2789558
70680.0000000    0.2552162
70720.0000000    0.2720000
70760.0000000    0.2529979
70800.0000000    0.2559721
70840.0000000    0.2608196
70880.0000000    0.2387981
70920.0000000    0.2509008
70960.0000000    0.2605177
71000.0000000    0.2631016
71040.0000000    0.2666990
71080.0000000    0.2450153
71120.0000000    0.2472347
71160.0000000    0.2474100
71200.0000000    0.2730234
71240.0000000    0.2558587
71280.0000000    0.2591264
71320.0000000    0.2469456
71360.0000000    0.2443427
71400.0000000    0.2727274
71440.0000000    0.2600871
71480.0000000    0.2436019
71520.0000000    0.2626065
71560.0000000    0.2487877
71600.0000000    0.2378289
71640.0000000    0.2581651
71680.0000000    0.2480526
71720.0000000    0.2301853
71760.0000000    0.2580928
71800.0000000    0.2543545
71840.0000000    0.2583945
71880.0000000    0.2562590
71920.0000000    0.2552702
71960.0000000    0.2651280
72000.0000000    0.2670580
72040.0000000    0.2618554
72080.0000000    0.2446814
72120.0000000    0.2627937
72160.0000000    0.2725905
72200.0000000    0.2432070
72240.0000000    0.2690098
72280.0000000    0.2748433
72320.0000000    0.2604823
72360.0000000    0.2741109
72400.0000000    0.2591142
72440.0000000    0.2536361
72480.0000000    0.2698233
72520.0000000    0.2777958
72560.0000000    0.2818448
72600.0000000    0.2812035
72640.0000000    0.2752125
72680.0000000    0.2543345
72720.0000000    0.2596690
72760.0000000    0.2623128
72800.0000000    0.2629983
72840.0000000    0.2522157
72880.0000000    0.2583852
72920.0000000    0.2559358
72960.0000000    0.2690016
73000.0000000    0.2682552
73040.0000000    0.2470693
73080.0000000    0.2627567
73120.0000000    0.2681074
73160.0000000    0.2425925
73200.0000000    0.2414704
73240.0000000    0.2518058
73280.0000000    0.2484819
73320.0000000    0.2512321
73360.0000000    0.2388143
73400.0000000    0.2460668
73440.0000000    0.2558529
73480.0000000    0.2431693
73520.0000000    0.2636970
73560.0000000    0.2652293
73600.0000000    0.2427006
73640.0000000    0.2446396
73680.0000000    0.2450528
73720.0000000    0.2318635
73760.0000000    0.2358634
73800.0000000    0.2505150
73840.0000000    0.2533157
73880.0000000    0.2435005
73920.0000000    0.2480943
73960.0000000    0.2548323
74000.0000000    0.2602389
74040.0000000    0.2439629
74080.0000000    0.2444013
74120.0000000    0.2703730
74160.0000000    0.2491159
74200.0000000    0.2529542
74240.0000000    0.2495831
74280.0000000    0.2359399
74320.0000000    0.2375153
74360.0000000    0.2540281
74400.0000000    0.2628719
74440.0000000    0.2424625
74480.0000000    0.2585908
74520.0000000    0.2456806
74560.0000000    0.2427721
74600.0000000    0.2459724
74640.0000000    0.2597234
74680.0000000    0.2488517
74720.0000000    0.2487930
74760.0000000    0.2395967
74800.0000000    0.2433701
74840.0000000    0.2223953
74880.0000000    0.2384135
74920.0000000    0.2327056
74960.0000000    0.2438033
75000.0000000    0.2290431
75040.0000000    0.2429592
75080.0000000    0.2482357
75120.0000000    0.2480383
75160.0000000    0.2392630
75200.0000000    0.2451732
75240.0000000    0.2391315
75280.0000000    0.2483846
75320.0000000    0.2495838
75360.0000000    0.2598931
75400.0000000    0.2480574
75440.0000000    0.2574433
75480.0000000    0.2439152
75520.0000000    0.2372601
75560.0000000    0.2385646
75600.0000000    0.2523127
75640.0000000    0.2502569
75680.0000000    0.2446214
75720.0000000    0.2743657
75760.0000000    0.2470764
75800.0000000    0.2556273
75840.0000000    0.2647042
75880.0000000    0.2745269
75920.0000000    0.2704245
75960.0000000    0.2586139
76000.0000000    0.2550783
76040.0000000    0.2692743
76080.0000000    0.2643766
76120.0000000    0.2395755
76160.0000000    0.2413854
76200.0000000    0.2667772
76240.0000000    0.2698292
76280.0000000    0.2468153
76320.0000000    0.2646858
76360.0000000    0.2589180
76400.0000000    0.2780803
76440.0000000    0.2816103
76480.0000000    0.2497270
76520.0000000    0.2675163
76560.0000000    0.2575840
76600.0000000    0.2580092
76640.0000000    0.2549112
76680.0000000    0.2574691
76720.0000000    0.2629853
76760.0000000    0.2632411
76800.0000000    0.2438422
76840.0000000    0.2523071
76880.0000000    0.2387454
76920.0000000    0.2502021
76960.0000000    0.2480938
77000.0000000    0.2613036
77040.0000000    0.2404640
77080.0000000    0.2314876
77120.0000000    0.2635729
77160.0000000    0.2461320
77200.0000000    0.2513473
77240.0000000    0.2513758
77280.0000000    0.2445101
77320.0000000    0.2499345
77360.0000000    0.2487995
77400.0000000    0.2463160
77440.0000000    0.2327440
77480.0000000    0.2554172
77520.0000000    0.2735095
77560.0000000    0.2435529
77600.0000000    0.2379187
77640.0000000    0.2553159
77680.0000000    0.2575704
77720.0000000    0.2639823
77760.0000000    0.2648447
77800.0000000    0.2600411
77840.0000000    0.2716955
77880.0000000    0.2598766
77920.0000000    0.2530349
77960.0000000    0.2601187
78000.0000000    0.2726772
78040.0000000    0.2499768
78080.0000000    0.2698270
78120.0000000    0.2718805
78160.0000000    0.2627890
78200.0000000    0.2473917
78240.0000000    0.2675547
78280.0000000    0.2593244
78320.0000000    0.2640155
78360.0000000    0.2765128
78400.0000000    0.2693152
78440.0000000    0.2651038
78480.0000000    0.2609408
78520.0000000    0.2680767
78560.0000000    0.2755125
78600.0000000    0.2449917
78640.0000000    0.2445431
78680.0000000    0.2588898
78720.0000000    0.2563099
78760.0000000    0.2596370
78800.0000000    0.2525314
78840.0000000    0.2635227
78880.0000000    0.2519636
78920.0000000    0.2387544
78960.0000000    0.2368826
79000.0000000    0.2551280
79040.0000000    0.2445361
79080.0000000    0.2466813
79120.0000000    0.2392562
79160.0000000    0.2253498
79200.0000000    0.2488258
79240.0000000    0.2663085
79280.0000000    0.3015307
79320.0000000    0.2612017
79360.0000000    0.2628999
79400.0000000    0.2784202
79440.0000000    0.2641881
79480.0000000    0.2711325
79520.0000000    0.2814462
79560.0000000    0.2719653
79600.0000000    0.2658570
79640.0000000    0.2622644
79680.0000000    0.2549115
79720.0000000    0.2632979
79760.0000000    0.2603544
79800.0000000    0.2657780
79840.0000000    0.2683017
79880.0000000    0.2612469
79920.0000000    0.2550595
79960.0000000    0.2626422
80000.0000000    0.2573524
80040.0000000    0.2659464
80080.0000000    0.2536861
80120.0000000    0.2581062
80160.0000000    0.2543063
80200.0000000    0.2643748
80240.0000000    0.2649236
80280.0000000    0.2559087
80320.0000000    0.2590597
80360.0000000    0.2468123
80400.0000000    0.2614879
80440.0000000    0.2538932
80480.0000000    0.2707016
80520.0000000    0.2492114
80560.0000000    0.2496609
80600.0000000    0.2365488
80640.0000000    0.2503194
80680.0000000    0.2396291
80720.0000000    0.2441308
80760.0000000    0.2533919
80800.0000000    0.2446121
80840.0000000    0.2601284
80880.0000000    0.2680597
80920.0000000    0.2558564
80960.0000000    0.2669933
81000.0000000    0.2529991
81040.0000000    0.2607317
81080.0000000    0.2490422
81120.0000000    0.2582970
81160.0000000    0.2395084
81200.0000000    0.2501880
81240.0000000    0.2490639
81280.0000000    0.2693958
81320.0000000    0.2565941
81360.0000000    0.2680244
81400.0000000    0.2404426
81440.0000000    0.2495751
81480.0000000    0.2779326
81520.0000000    0.2777443
81560.0000000    0.2827180
81600.0000000    0.2652786
81640.0000000    0.2703491
81680.0000000    0.2604469
81720.0000000    0.2991351
81760.0000000    0.2819862
81800.0000000    0.2522058
81840.0000000    0.2476499
81880.0000000    0.2466374
81920.0000000    0.2385438
81960.0000000    0.2324631
82000.0000000    0.2512331
82040.0000000    0.2410889
82080.0000000    0.2535284
82120.0000000    0.2417221
82160.0000000    0.2541071
82200.0000000    0.2476820
82240.0000000    0.2438332
82280.0000000    0.2481972
82320.0000000    0.2467011
82360.0000000    0.2527273
82400.0000000    0.2614796
82440.0000000    0.2341661
82480.0000000    0.2384305
82520.0000000    0.2409367
82560.0000000    0.2630032
82600.0000000    0.2548660
82640.0000000    0.2377573
82680.0000000    0.2239563
82720.0000000    0.2362397
82760.0000000    0.2463136
82800.0000000    0.2462811
82840.0000000    0.2638651
82880.0000000    0.2630391
82920.0000000    0.2268729
82960.0000000    0.2538807
83000.0000000    0.2350834
83040.0000000    0.2448509
83080.0000000    0.2499614
83120.0000000    0.2466457
83160.0000000    0.2317753
83200.0000000    0.2228406
83240.0000000    0.2471607
83280.0000000    0.2430498
83320.0000000    0.2257111
83360.0000000    0.2588175
83400.0000000    0.2400111
83440.0000000    0.2323520
83480.0000000    0.2251552
83520.0000000    0.2088962
83560.0000000    0.2273422
83600.0000000    0.2395562
83640.0000000    0.2291234
83680.0000000    0.2360260
83720.0000000    0.2513103
83760.0000000    0.2355731
83800.0000000    0.2447945
83840.0000000    0.2361766
83880.0000000    0.2206530
83920.0000000    0.2238843
83960.0000000    0.2173065
84000.0000000    0.2333523
84040.0000000    0.2248670
84080.0000000    0.2062058
84120.0000000    0.2164533
84160.0000000    0.2197812
84200.0000000    0.2292123
84240.0000000    0.2519773
84280.0000000    0.2526248
84320.0000000    0.2575046
84360.0000000    0.2598101
84400.0000000    0.2683860
84440.0000000    0.2705205
84480.0000000    0.2673575
84520.0000000    0.2515062
84560.0000000    0.2567655
84600.0000000    0.2602454
84640.0000000    0.2371182
84680.0000000    0.2555094
84720.0000000    0.2669622
84760.0000000    0.2309130
84800.0000000    0.2526127
84840.0000000    0.2483722
84880.0000000    0.2317685
84920.0000000    0.2705396
84960.0000000    0.2613671
85000.0000000    0.2654751
85040.0000000    0.2634941
85080.0000000    0.2592581
85120.0000000    0.2624513
85160.0000000    0.2332555
85200.0000000    0.2545687
85240.0000000    0.2394500
85280.0000000    0.2452876
85320.0000000    0.2430338
85360.0000000    0.2544875
85400.0000000    0.2543844
85440.0000000    0.2265633
85480.0000000    0.2376509
85520.0000000    0.2387305
85560.0000000    0.2501817
85600.0000000    0.2656486
85640.0000000    0.2763161
85680.0000000    0.2698764
85720.0000000    0.2629775
85760.0000000    0.2596142
85800.0000000    0.2476027
85840.0000000    0.2658219
85880.0000000    0.2723008
85920.0000000    0.2682893
85960.0000000    0.2538759
86000.0000000    0.2560688
86040.0000000    0.2330642
86080.0000000    0.2473174
86120.0000000    0.2465716
86160.0000000    0.2669713
86200.0000000    0.2369194
86240.0000000    0.2420241
86280.0000000    0.2212761
86320.0000000    0.2306791
86360.0000000    0.2409400
86400.0000000    0.2407176
86440.0000000    0.2432192
86480.0000000    0.2545305
86520.0000000    0.2326821
86560.0000000    0.2425389
86600.0000000    0.2656359
86640.0000000    0.2229196
86680.0000000    0.2571033
86720.0000000    0.2723645
86760.0000000    0.2504418
86800.0000000    0.2466420
86840.0000000    0.2627621
86880.0000000    0.2461359
86920.0000000    0.2332542
86960.0000000    0.2490504
87000.0000000    0.2380974
87040.0000000    0.2489148
87080.0000000    0.2528177
87120.0000000    0.2450087
87160.0000000    0.2501271
87200.0000000    0.2364188
87240.0000000    0.2455555
87280.0000000    0.2523827
87320.0000000    0.2239590
87360.0000000    0.2391936
87400.0000000    0.2585769
87440.0000000    0.2477745
87480.0000000    0.2579962
87520.0000000    0.2635371
87560.0000000    0.2511744
87600.0000000    0.2880183
87640.0000000    0.2484817
87680.0000000    0.2646448
87720.0000000    0.2552792
87760.0000000    0.2707707
87800.0000000    0.2515172
87840.0000000    0.2383518
87880.0000000    0.2402436
87920.0000000    0.2516045
87960.0000000    0.2721508
88000.0000000    0.2775888
88040.0000000    0.2814436
88080.0000000    0.2719546
88120.0000000    0.2520370
88160.0000000    0.2604793
88200.0000000    0.2397621
88240.0000000    0.2623680
88280.0000000    0.2475543
88320.0000000    0.2688617
88360.0000000    0.2662554
88400.0000000    0.2638099
88440.0000000    0.2656683
88480.0000000    0.2586353
88520.0000000    0.2455802
88560.0000000    0.2551840
88600.0000000    0.2679596
88640.0000000    0.2852601
88680.0000000    0.2554941
88720.0000000    0.2512696
88760.0000000    0.2513787
88800.0000000    0.2587232
88840.0000000    0.2461666
88880.0000000    0.2685963
88920.0000000    0.2691267
88960.0000000    0.2771979
89000.0000000    0.2660110
89040.0000000    0.2556629
89080.0000000    0.2655370
89120.0000000    0.2874903
89160.0000000    0.2931580
89200.0000000    0.2739107
89240.0000000    0.2590511
89280.0000000    0.2581893
89320.0000000    0.2579313
89360.0000000    0.2589416
89400.0000000    0.2640505
89440.0000000    0.2570633
89480.0000000    0.2685720
89520.0000000    0.2798063
89560.0000000    0.2590307
89600.0000000    0.2504832
89640.0000000    0.2662807
89680.0000000    0.2497634
89720.0000000    0.2546000
89760.0000000    0.2398718
89800.0000000    0.2607553
89840.0000000    0.2567034
89880.0000000    0.2266387
89920.0000000    0.2560156
89960.0000000    0.2699155
90000.0000000    0.2499001
90040.0000000    0.2546983
90080.0000000    0.2494152
90120.0000000    0.2575153
90160.0000000    0.2702296
90200.0000000    0.2658265
90240.0000000    0.2827729
90280.0000000    0.2628694
90320.0000000    0.2668555
90360.0000000    0.2299079
90400.0000000    0.2590248
90440.0000000    0.2562265
90480.0000000    0.2414940
90520.0000000    0.2478266
90560.0000000    0.2555223
90600.0000000    0.2401756
90640.0000000    0.2527419
90680.0000000    0.2664267
90720.0000000    0.2654053
90760.0000000    0.2565141
90800.0000000    0.2527972
90840.0000000    0.2660062
90880.0000000    0.2502556
90920.0000000    0.2444428
90960.0000000    0.2335448
91000.0000000    0.2500285
91040.0000000    0.2704569
91080.0000000    0.2801548
91120.0000000    0.2664247
91160.0000000    0.2721057
91200.0000000    0.2592036
91240.0000000    0.2647205
91280.0000000    0.2579225
91320.0000000    0.2613660
91360.0000000    0.2624164
91400.0000000    0.2726489
91440.0000000    0.2440982
91480.0000000    0.2482796
91520.0000000    0.2560208
91560.0000000    0.2655468
91600.0000000    0.2697396
91640.0000000    0.2765892
91680.0000000    0.2655732
91720.0000000    0.2600062
91760.0000000    0.2686073
91800.0000000    0.2523873
91840.0000000    0.2817092
91880.0000000    0.2625046
91920.0000000    0.2634002
91960.0000000    0.2540441
92000.0000000    0.2713985
92040.0000000    0.2607255
92080.0000000    0.2455754
92120.0000000    0.2521038
92160.0000000    0.2572974
92200.0000000    0.2482096
92240.0000000    0.2783322
92280.0000000    0.2492737
92320.0000000    0.2562462
92360.0000000    0.2577466
92400.0000000    0.2858420
92440.0000000    0.2726631
92480.0000000    0.2709993
92520.0000000    0.2579032
92560.0000000    0.2748815
92600.0000000    0.2559741
92640.0000000    0.2621265
92680.0000000    0.2619308
92720.0000000    0.2534196
92760.0000000    0.2479872
92800.0000000    0.2595401
92840.0000000    0.2580279
92880.0000000    0.2499190
92920.0000000    0.2758022
92960.0000000    0.2754783
93000.0000000    0.2489529
93040.0000000    0.2661001
93080.0000000    0.2682625
93120.0000000    0.2575420
93160.0000000    0.2527925
93200.0000000    0.2605180
93240.0000000    0.2461347
93280.0000000    0.2724113
93320.0000000    0.2755072
93360.0000000    0.2692311
93400.0000000    0.2768723
93440.0000000    0.2885631
93480.0000000    0.2706467
93520.0000000    0.2700194
93560.0000000    0.3021761
93600.0000000    0.2702054
93640.0000000    0.2908894
93680.0000000    0.2917926
93720.0000000    0.2528454
93760.0000000    0.2704534
93800.0000000    0.2497581
93840.0000000    0.2445537
93880.0000000    0.2598213
93920.0000000    0.2521175
93960.0000000    0.2726056
94000.0000000    0.2509663
94040.0000000    0.2665327
94080.0000000    0.2685636
94120.0000000    0.2548530
94160.0000000    0.2705018
94200.0000000    0.2595634
94240.0000000    0.2574450
94280.0000000    0.2582015
94320.0000000    0.2790250
94360.0000000    0.2727020
94400.0000000    0.2738523
94440.0000000    0.2720529
94480.0000000    0.2834294
94520.0000000    0.2728226
94560.0000000    0.2743028
94600.0000000    0.2638820
94640.0000000    0.2522247
94680.0000000    0.2623926
94720.0000000    0.2650567
94760.0000000    0.2682723
94800.0000000    0.2671312
94840.0000000    0.2563492
94880.0000000    0.2680733
94920.0000000    0.2927925
94960.0000000    0.2796221
95000.0000000    0.2861502
95040.0000000    0.2929060
95080.0000000    0.2876941
95120.0000000    0.2784160
95160.0000000    0.2461052
95200.0000000    0.2321478
95240.0000000    0.2930772
95280.0000000    0.2623774
95320.0000000    0.2482580
95360.0000000    0.2593702
95400.0000000    0.2652707
95440.0000000    0.2626356
95480.0000000    0.2695943
95520.0000000    0.2606775
95560.0000000    0.2691569
95600.0000000    0.2829835
95640.0000000    0.2625798
95680.0000000    0.2941565
95720.0000000    0.2658546
95760.0000000    0.2776954
95800.0000000    0.2708415
95840.0000000    0.2718712
95880.0000000    0.2658465
95920.0000000    0.2642121
95960.0000000    0.2491195
96000.0000000    0.2429379
96040.0000000    0.2380086
96080.0000000    0.2379254
96120.0000000    0.2316563
96160.0000000    0.2278801
96200.0000000    0.2312797
96240.0000000    0.2488269
96280.0000000    0.2529338
96320.0000000    0.2862602
96360.0000000    0.2500325
96400.0000000    0.2400065
96440.0000000    0.2370227
96480.0000000    0.2622818
96520.0000000    0.2556885
96560.0000000    0.2593311
96600.0000000    0.2545625
96640.0000000    0.2495010
96680.0000000    0.2536146
96720.0000000    0.2472855
96760.0000000    0.2650099
96800.0000000    0.2643807
96840.0000000    0.2813985
96880.0000000    0.2895166
96920.0000000    0.2835057
96960.0000000    0.2606325
97000.0000000    0.2687032
97040.0000000    0.2635450
97080.0000000    0.2566923
97120.0000000    0.2673227
97160.0000000    0.2870338
97200.0000000    0.2572624
97240.0000000    0.2720931
97280.0000000    0.2712865
97320.0000000    0.2740723
97360.0000000    0.2658613
97400.0000000    0.2641849
97440.0000000    0.2615447
97480.0000000    0.2632631
97520.0000000    0.2635529
97560.0000000    0.2798383
97600.0000000    0.2768926
97640.0000000    0.2681544
97680.0000000    0.2705367
97720.0000000    0.2866363
97760.0000000    0.2847515
97800.0000000    0.2774122
97840.0000000    0.2994659
97880.0000000    0.2975242
97920.0000000    0.2913181
97960.0000000    0.2947884
98000.0000000    0.2703888
98040.0000000    0.2713250
98080.0000000    0.2656625
98120.0000000    0.2579322
98160.0000000    0.2742704
98200.0000000    0.2653984
98240.0000000    0.2638260
98280.0000000    0.2791807
98320.0000000    0.2965975
98360.0000000    0.3156814
98400.0000000    0.3043700
98440.0000000    0.2769683
98480.0000000    0.2684545
98520.0000000    0.2891183
98560.0000000    0.2832977
98600.0000000    0.2759447
98640.0000000    0.2841421
98680.0000000    0.2909564
98720.0000000    0.2884759
98760.0000000    0.2690791
98800.0000000    0.2991565
98840.0000000    0.3103688
98880.0000000    0.3046911
98920.0000000    0.2923071
98960.0000000    0.3131620
99000.0000000    0.2896664
99040.0000000    0.2748622
99080.0000000    0.2808298
99120.0000000    0.2738251
99160.0000000    0.2840268
99200.0000000    0.2845307
99240.0000000    0.2785798
99280.0000000    0.3191874
99320.0000000    0.2999407
99360.0000000    0.2945447
99400.0000000    0.2753971
99440.0000000    0.2874720
99480.0000000    0.2727461
99520.0000000    0.2783800
99560.0000000    0.2627971
99600.0000000    0.2985464
99640.0000000    0.2800553
99680.0000000    0.2874295
99720.0000000    0.2929289
99760.0000000    0.2901805
99800.0000000    0.2798588
99840.0000000    0.2810744
99880.0000000    0.2665926
99920.0000000    0.2883094
99960.0000000    0.2868773
100000.0000000    0.2828904
100040.0000000    0.2592871
100080.0000000    0.2877017
100120.0000000    0.2794971
100160.0000000    0.3035344
100200.0000000    0.2993824
100240.0000000    0.2890429
100280.0000000    0.2723820
100320.0000000    0.2679568
100360.0000000    0.2850876
100400.0000000    0.2700344
100440.0000000    0.2506088
100480.0000000    0.2563179
100520.0000000    0.2585336
100560.0000000    0.2870555
100600.0000000    0.2789748
100640.0000000    0.2724636
100680.0000000    0.2935972
100720.0000000    0.2863537
100760.0000000    0.2841227
100800.0000000    0.2685535
100840.0000000    0.2745505
100880.0000000    0.2950549
100920.0000000    0.2682405
100960.0000000    0.2770473
101000.0000000    0.2655873
101040.0000000    0.2587014
101080.0000000    0.2644709
101120.0000000    0.2867977
101160.0000000    0.3011000
101200.0000000    0.2744526
101240.0000000    0.2928421
101280.0000000    0.2941791
101320.0000000    0.2972060
101360.0000000    0.2866831
101400.0000000    0.2804399
101440.0000000    0.2830522
101480.0000000    0.2701937
101520.0000000    0.2737269
101560.0000000    0.2829497
101600.0000000    0.2738978
101640.0000000    0.2960215
101680.0000000    0.2812084
101720.0000000    0.2870089
101760.0000000    0.2960263
101800.0000000    0.2645119
101840.0000000    0.2734278
101880.0000000    0.2868848
101920.0000000    0.2755870
101960.0000000    0.2627791
102000.0000000    0.2786146
102040.0000000    0.2772236
102080.0000000    0.2867284
102120.0000000    0.2879077
102160.0000000    0.3190246
102200.0000000    0.2928590
102240.0000000    0.3008940
102280.0000000    0.2981230
102320.0000000    0.2954181
102360.0000000    0.2815127
102400.0000000    0.2644443
102440.0000000    0.2871586
102480.0000000    0.2927923
102520.0000000    0.2695725
102560.0000000    0.2788522
102600.0000000    0.2952763
102640.0000000    0.2893864
102680.0000000    0.2936372
102720.0000000    0.2757025
102760.0000000    0.2816633
102800.0000000    0.2689240
102840.0000000    0.3060361
102880.0000000    0.2758942
102920.0000000    0.3022179
102960.0000000    0.2917477
103000.0000000    0.2793559
103040.0000000    0.2894114
103080.0000000    0.2997797
103120.0000000    0.2980839
103160.0000000    0.2842160
103200.0000000    0.2770917
103240.0000000    0.2624387
103280.0000000    0.2709067
103320.0000000    0.2685174
103360.0000000    0.2513230
103400.0000000    0.2766474
103440.0000000    0.2911762
103480.0000000    0.2731628
103520.0000000    0.2631171
103560.0000000    0.3018073
103600.0000000    0.2752982
103640.0000000    0.2881019
103680.0000000    0.2379245
103720.0000000    0.2673590
103760.0000000    0.2746733
103800.0000000    0.3026832
103840.0000000    0.2764308
103880.0000000    0.2849135
103920.0000000    0.2769231
103960.0000000    0.2888369
104000.0000000    0.2823974
104040.0000000    0.2870837
104080.0000000    0.2739389
104120.0000000    0.2647147
104160.0000000    0.2986172
104200.0000000    0.2575255
104240.0000000    0.2686167
104280.0000000    0.2803261
104320.0000000    0.2661384
104360.0000000    0.2843750
104400.0000000    0.2802032
104440.0000000    0.2514309
104480.0000000    0.2624546
104520.0000000    0.2334019
104560.0000000    0.2378778
104600.0000000    0.2688816
104640.0000000    0.2549833
104680.0000000    0.2460860
104720.0000000    0.2497269
104760.0000000    0.2634777
104800.0000000    0.2647384
104840.0000000    0.2756034
104880.0000000    0.2690239
104920.0000000    0.2617415
104960.0000000    0.2636907
105000.0000000    0.2675601
105040.0000000    0.2387871
105080.0000000    0.2487374
105120.0000000    0.2782320
105160.0000000    0.2494232
105200.0000000    0.2532158
105240.0000000    0.2529712
105280.0000000    0.2628075
105320.0000000    0.2380774
105360.0000000    0.2229995
105400.0000000    0.2568204
105440.0000000    0.2463755
105480.0000000    0.2470863
105520.0000000    0.2558003
105560.0000000    0.2458007
105600.0000000    0.2339511
105640.0000000    0.2501155
105680.0000000    0.2475087
105720.0000000    0.2375759
105760.0000000    0.2526580
105800.0000000    0.2476305
105840.0000000    0.2413313
105880.0000000    0.2521486
105920.0000000    0.2374156
105960.0000000    0.2600203
106000.0000000    0.2551036
106040.0000000    0.2585379
106080.0000000    0.2599772
106120.0000000    0.2392884
106160.0000000    0.2577721
106200.0000000    0.2610298
106240.0000000    0.2699266
106280.0000000    0.2440010
106320.0000000    0.2415537
106360.0000000    0.2609005
106400.0000000    0.2716521
106440.0000000    0.2619311
106480.0000000    0.2593948
106520.0000000    0.2401120
106560.0000000    0.2720434
106600.0000000    0.2646835
106640.0000000    0.2657276
106680.0000000    0.2523389
106720.0000000    0.2460629
106760.0000000    0.2337887
106800.0000000    0.2556925
106840.0000000    0.2750353
106880.0000000    0.2623742
106920.0000000    0.2680939
106960.0000000    0.2712503
107000.0000000    0.2747779
107040.0000000    0.3021679
107080.0000000    0.3000085
107120.0000000    0.2851445
107160.0000000    0.2719072
107200.0000000    0.2664762
107240.0000000    0.2515726
107280.0000000    0.2928179
107320.0000000    0.3037214
107360.0000000    0.2789300
107400.0000000    0.2736354
107440.0000000    0.2614839
107480.0000000    0.2559369
107520.0000000    0.2581420
107560.0000000    0.2472326
107600.0000000    0.2428675
107640.0000000    0.2563315
107680.0000000    0.2722818
107720.0000000    0.2530206
107760.0000000    0.2555158
107800.0000000    0.2413158
107840.0000000    0.2690664
107880.0000000    0.2695522
107920.0000000    0.2628704
107960.0000000    0.2710349
108000.0000000    0.2615473
108040.0000000    0.2733303
108080.0000000    0.2492969
108120.0000000    0.2494553
108160.0000000    0.2747547
108200.0000000    0.2750483
108240.0000000    0.2530919
108280.0000000    0.2617203
108320.0000000    0.2611306
108360.0000000    0.2565429
108400.0000000    0.2678884
108440.0000000    0.2909708
108480.0000000    0.2399457
108520.0000000    0.2577325
108560.0000000    0.2452271
108600.0000000    0.2536579
108640.0000000    0.2523213
108680.0000000    0.2534114
108720.0000000    0.2592772
108760.0000000    0.2588411
108800.0000000    0.2616690
108840.0000000    0.2550227
108880.0000000    0.2475840
108920.0000000    0.2535469
108960.0000000    0.2649787
109000.0000000    0.2596866
109040.0000000    0.2293639
109080.0000000    0.2285790
109120.0000000    0.2251102
109160.0000000    0.2548594
109200.0000000    0.2625845
109240.0000000    0.2538720
109280.0000000    0.2597286
109320.0000000    0.2639900
109360.0000000    0.2351655
109400.0000000    0.2688034
109440.0000000    0.2668799
109480.0000000    0.2445688
109520.0000000    0.2347647
109560.0000000    0.2365969
109600.0000000    0.2415538
109640.0000000    0.2434421
109680.0000000    0.2432244
109720.0000000    0.2677128
109760.0000000    0.2706624
109800.0000000    0.2526370
109840.0000000    0.2775091
109880.0000000    0.2719794
109920.0000000    0.2692032
109960.0000000    0.2573462
110000.0000000    0.2576695
110040.0000000    0.2632590
110080.0000000    0.2673852
110120.0000000    0.2679839
110160.0000000    0.2644312
110200.0000000    0.2772981
110240.0000000    0.2664430
110280.0000000    0.2938479
110320.0000000    0.2726572
110360.0000000    0.3054529
110400.0000000    0.2669300
110440.0000000    0.2661590
110480.0000000    0.2745446
110520.0000000    0.2584407
110560.0000000    0.2477040
110600.0000000    0.2449240
110640.0000000    0.2389510
110680.0000000    0.2664112
110720.0000000    0.2598651
110760.0000000    0.2602578
110800.0000000    0.2776738
110840.0000000    0.2552656
110880.0000000    0.2534114
110920.0000000    0.2642163
110960.0000000    0.2746732
111000.0000000    0.2615957
111040.0000000    0.2652865
111080.0000000    0.2454919
111120.0000000    0.2587880
111160.0000000    0.2721558
111200.0000000    0.2958260
111240.0000000    0.2582135
111280.0000000    0.2795175
111320.0000000    0.2654632
111360.0000000    0.2698041
111400.0000000    0.2458552
111440.0000000    0.2721885
111480.0000000    0.2894659
111520.0000000    0.2828516
111560.0000000    0.2818851
111600.0000000    0.2957537
111640.0000000    0.2776068
111680.0000000    0.2874548
111720.0000000    0.2889183
111760.0000000    0.3068425
111800.0000000    0.3050507
111840.0000000    0.2900257
111880.0000000    0.2963020
111920.0000000    0.2868104
111960.0000000    0.2900167
112000.0000000    0.2940962
112040.0000000    0.2819130
112080.0000000    0.2745612
112120.0000000    0.2705273
112160.0000000    0.2735935
112200.0000000    0.2492228
112240.0000000    0.2970623
112280.0000000    0.2698377
112320.0000000    0.2847355
112360.0000000    0.2835098
112400.0000000    0.2598691
112440.0000000    0.2863382
112480.0000000    0.2641283
112520.0000000    0.2744591
112560.0000000    0.2874196
112600.0000000    0.2918218
112640.0000000    0.2567363
112680.0000000    0.2733574
112720.0000000    0.2677343
112760.0000000    0.2774725
112800.0000000    0.2682467
112840.0000000    0.2492209
112880.0000000    0.2645919
112920.0000000    0.2812049
112960.0000000    0.2609456
113000.0000000    0.2763504
113040.0000000    0.2571493
113080.0000000    0.2865637
113120.0000000    0.2806608
113160.0000000    0.2861788
113200.0000000    0.2699322
113240.0000000    0.2498805
113280.0000000    0.2690614
113320.0000000    0.2730980
113360.0000000    0.2659899
113400.0000000    0.2537105
113440.0000000    0.2721088
113480.0000000    0.2827789
113520.0000000    0.2721584
113560.0000000    0.2693705
113600.0000000    0.2659390
113640.0000000    0.2798230
113680.0000000    0.2758606
113720.0000000    0.2515088
113760.0000000    0.2652819
113800.0000000    0.2785707
113840.0000000    0.2663633
113880.0000000    0.2834085
113920.0000000    0.2890693
113960.0000000    0.2936717
114000.0000000    0.2960743
114040.0000000    0.2824290
114080.0000000    0.2776531
114120.0000000    0.2882109
114160.0000000    0.2593189
114200.0000000    0.2452693
114240.0000000    0.2705831
114280.0000000    0.2678475
114320.0000000    0.2729424
114360.0000000    0.2872277
114400.0000000    0.2866007
114440.0000000    0.2922840
114480.0000000    0.2949662
114520.0000000    0.2612818
114560.0000000    0.2729634
114600.0000000    0.2735795
114640.0000000    0.2738871
114680.0000000    0.2659684
114720.0000000    0.2552963
114760.0000000    0.2689954
114800.0000000    0.2764622
114840.0000000    0.2581637
114880.0000000    0.2646146
114920.0000000    0.2614686
114960.0000000    0.2723160
115000.0000000    0.2673846
115040.0000000    0.2690896
115080.0000000    0.2827454
115120.0000000    0.2525665
115160.0000000    0.2740120
115200.0000000    0.2696228
115240.0000000    0.2967983
115280.0000000    0.2866173
115320.0000000    0.3073067
115360.0000000    0.3025110
115400.0000000    0.2931857
115440.0000000    0.2794577
115480.0000000    0.2615816
115520.0000000    0.2643809
115560.0000000    0.2835658
115600.0000000    0.2813680
115640.0000000    0.2846068
115680.0000000    0.2781997
115720.0000000    0.3108662
115760.0000000    0.3018809
115800.0000000    0.2864372
115840.0000000    0.2853331
115880.0000000    0.2844843
115920.0000000    0.2616478
115960.0000000    0.2760199
116000.0000000    0.2946994
116040.0000000    0.2872318
116080.0000000    0.2876022
116120.0000000    0.2626521
116160.0000000    0.2713441
116200.0000000    0.2963043
116240.0000000    0.2901711
116280.0000000    0.2951224
116320.0000000    0.2738061
116360.0000000    0.2308671
116400.0000000    0.2539055
116440.0000000    0.2532273
116480.0000000    0.2693865
116520.0000000    0.2684361
116560.0000000    0.2539694
116600.0000000    0.2550069
116640.0000000    0.2375468
116680.0000000    0.2685784
116720.0000000    0.2679012
116760.0000000    0.2816075
116800.0000000    0.2800378
116840.0000000    0.2625147
116880.0000000    0.2455872
116920.0000000    0.2647595
116960.0000000    0.2652478
117000.0000000    0.2566513
117040.0000000    0.2771650
117080.0000000    0.2466507
117120.0000000    0.2789668
117160.0000000    0.2695628
117200.0000000    0.2613445
117240.0000000    0.2538454
117280.0000000    0.2748325
117320.0000000    0.2574895
117360.0000000    0.2755723
117400.0000000    0.2643524
117440.0000000    0.2550626
117480.0000000    0.2460588
117520.0000000    0.2537934
117560.0000000    0.2503186
117600.0000000    0.2484439
117640.0000000    0.2730770
117680.0000000    0.2643684
117720.0000000    0.2611145
117760.0000000    0.2705079
117800.0000000    0.2621906
117840.0000000    0.2571315
117880.0000000    0.2616405
117920.0000000    0.2553207
117960.0000000    0.2750849
118000.0000000    0.2737675
118040.0000000    0.2532088
118080.0000000    0.2865070
118120.0000000    0.2825693
118160.0000000    0.2723193
118200.0000000    0.2792763
118240.0000000    0.2739463
118280.0000000    0.2774481
118320.0000000    0.2950329
118360.0000000    0.2852417
118400.0000000    0.2454660
118440.0000000    0.2637238
118480.0000000    0.2670703
118520.0000000    0.2608892
118560.0000000    0.2712835
118600.0000000    0.2728392
118640.0000000    0.2757263
118680.0000000    0.2654915
118720.0000000    0.2727332
118760.0000000    0.2787647
118800.0000000    0.2752140
118840.0000000    0.2859180
118880.0000000    0.2752809
118920.0000000    0.2582600
118960.0000000    0.2536177
119000.0000000    0.2638753
119040.0000000    0.2557697
119080.0000000    0.2807193
119120.0000000    0.2718151
119160.0000000    0.2721080
119200.0000000    0.2738686
119240.0000000    0.2826012
119280.0000000    0.2590389
119320.0000000    0.2590664
119360.0000000    0.2560247
119400.0000000    0.2470629
119440.0000000    0.2603816
119480.0000000    0.2538638
119520.0000000    0.2527277
119560.0000000    0.2580325
119600.0000000    0.2643397
119640.0000000    0.2643784
119680.0000000    0.2549152
119720.0000000    0.2743842
119760.0000000    0.2785095
119800.0000000    0.2689008
119840.0000000    0.2861767
119880.0000000    0.2709078
119920.0000000    0.2637639
119960.0000000    0.2594265
120000.0000000    0.2838126
120040.0000000    0.2774484
120080.0000000    0.2543611
120120.0000000    0.2565685
120160.0000000    0.2668647
120200.0000000    0.2624167
120240.0000000    0.2669346
120280.0000000    0.2561309
120320.0000000    0.2653373
120360.0000000    0.2684736
120400.0000000    0.2546827
120440.0000000    0.2896815
120480.0000000    0.2556842
120520.0000000    0.2546934
120560.0000000    0.2578724
120600.0000000    0.2718208
120640.0000000    0.2731818
120680.0000000    0.2669613
120720.0000000    0.2687382
120760.0000000    0.2875298
120800.0000000    0.2746532
120840.0000000    0.2532143
120880.0000000    0.2735706
120920.0000000    0.2806776
120960.0000000    0.2698834
121000.0000000    0.2836365
121040.0000000    0.2837906
121080.0000000    0.2796590
121120.0000000    0.2584448
121160.0000000    0.2695467
121200.0000000    0.2687088
121240.0000000    0.2693834
121280.0000000    0.2749937
121320.0000000    0.2736415
121360.0000000    0.2701109
121400.0000000    0.2586982
121440.0000000    0.2594168
121480.0000000    0.2508596
121520.0000000    0.2738925
121560.0000000    0.2673991
121600.0000000    0.2772740
121640.0000000    0.2902829
121680.0000000    0.2700281
121720.0000000    0.2699673
121760.0000000    0.2474372
121800.0000000    0.2637538
121840.0000000    0.2954959
121880.0000000    0.2791553
121920.0000000    0.2803299
121960.0000000    0.2663727
122000.0000000    0.2499447
122040.0000000    0.2674283
122080.0000000    0.2588329
122120.0000000    0.2564038
122160.0000000    0.2892822
122200.0000000    0.3109300
122240.0000000    0.2884685
122280.0000000    0.2841447
122320.0000000    0.3021277
122360.0000000    0.3057967
122400.0000000    0.2835171
122440.0000000    0.2934933
122480.0000000    0.2664202
122520.0000000    0.2920237
122560.0000000    0.2628393
122600.0000000    0.2917423
122640.0000000    0.2836483
122680.0000000    0.2877052
122720.0000000    0.2749948
122760.0000000    0.2802316
122800.0000000    0.2837280
122840.0000000    0.2925191
122880.0000000    0.2851446
122920.0000000    0.3045337
122960.0000000    0.2757743
123000.0000000    0.2749540
123040.0000000    0.2652003
123080.0000000    0.2475099
123120.0000000    0.2561119
123160.0000000    0.2685670
123200.0000000    0.2820454
123240.0000000    0.2672446
123280.0000000    0.2618625
123320.0000000    0.2902943
123360.0000000    0.2723978
123400.0000000    0.2749479
123440.0000000    0.2912193
123480.0000000    0.2565375
123520.0000000    0.2611976
123560.0000000    0.2626826
123600.0000000    0.2688541
123640.0000000    0.2712868
123680.0000000    0.2710929
123720.0000000    0.2499777
123760.0000000    0.2655009
123800.0000000    0.2599984
123840.0000000    0.2461592
123880.0000000    0.2535052
123920.0000000    0.2758875
123960.0000000    0.2604933
124000.0000000    0.2774252
124040.0000000    0.2553389
124080.0000000    0.2508543
124120.0000000    0.2454190
124160.0000000    0.2510743
124200.0000000    0.2551042
124240.0000000    0.2562438
124280.0000000    0.2434115
124320.0000000    0.2648352
124360.0000000    0.2574914
124400.0000000    0.2512105
124440.0000000    0.2428680
124480.0000000    0.2577274
124520.0000000    0.2586084
124560.0000000    0.2694670
124600.0000000    0.2595973
124640.0000000    0.2518486
124680.0000000    0.2877871
124720.0000000    0.2866361
124760.0000000    0.2941131
124800.0000000    0.2572999
124840.0000000    0.2550332
124880.0000000    0.2601663
124920.0000000    0.2564042
124960.0000000    0.2616235
125000.0000000    0.2712380
125040.0000000    0.2810578
125080.0000000    0.2741680
125120.0000000    0.2719117
125160.0000000    0.2820842
125200.0000000    0.2957516
125240.0000000    0.2689506
125280.0000000    0.2847129
125320.0000000    0.2716667
125360.0000000    0.2645629
125400.0000000    0.2768476
125440.0000000    0.2817215
125480.0000000    0.2581762
125520.0000000    0.2627526
125560.0000000    0.2796814
125600.0000000    0.2522926
125640.0000000    0.2574690
125680.0000000    0.2705835
125720.0000000    0.2606300
125760.0000000    0.2710961
125800.0000000    0.2653725
125840.0000000    0.2755394
125880.0000000    0.2633307
125920.0000000    0.2695774
125960.0000000    0.2673638
126000.0000000    0.2565695
126040.0000000    0.2641587
126080.0000000    0.2566355
126120.0000000    0.2539255
126160.0000000    0.2595512
126200.0000000    0.2703652
126240.0000000    0.2767201
126280.0000000    0.2788886
126320.0000000    0.2890958
126360.0000000    0.2832486
126400.0000000    0.2733329
126440.0000000    0.2626860
126480.0000000    0.2840268
126520.0000000    0.2876086
126560.0000000    0.2781957
126600.0000000    0.2844561
126640.0000000    0.2755260
126680.0000000    0.2984652
126720.0000000    0.2760412
126760.0000000    0.2722394
126800.0000000    0.2811002
126840.0000000    0.2991883
126880.0000000    0.3117709
126920.0000000    0.2834800
126960.0000000    0.2868524
127000.0000000    0.2939852
127040.0000000    0.2904900
127080.0000000    0.2800151
127120.0000000    0.2834730
127160.0000000    0.2786863
127200.0000000    0.2942297
127240.0000000    0.2926805
127280.0000000    0.2826952
127320.0000000    0.2930720
127360.0000000    0.2987843
127400.0000000    0.2875751
127440.0000000    0.3243898
127480.0000000    0.2842326
127520.0000000    0.2975660
127560.0000000    0.2678797
127600.0000000    0.2833428
127640.0000000    0.3107926
127680.0000000    0.2935248
127720.0000000    0.2751013
127760.0000000    0.2637893
127800.0000000    0.2830757
127840.0000000    0.2946359
127880.0000000    0.2839200
127920.0000000    0.2817021
127960.0000000    0.2969054
128000.0000000    0.2871495
128040.0000000    0.2790716
128080.0000000    0.2918834
128120.0000000    0.2947153
128160.0000000    0.2975194
128200.0000000    0.2921657
128240.0000000    0.2979116
128280.0000000    0.3013321
128320.0000000    0.3033464
128360.0000000    0.2718409
128400.0000000    0.2957368
128440.0000000    0.2804946
128480.0000000    0.2955028
128520.0000000    0.2723686
128560.0000000    0.2806960
128600.0000000    0.2691687
128640.0000000    0.2666166
128680.0000000    0.2625940
128720.0000000    0.2855094
128760.0000000    0.2743809
128800.0000000    0.2691430
128840.0000000    0.2815702
128880.0000000    0.2807997
128920.0000000    0.2877429
128960.0000000    0.3010933
129000.0000000    0.2942790
129040.0000000    0.3014463
129080.0000000    0.2865634
129120.0000000    0.2997473
129160.0000000    0.2890805
129200.0000000    0.2980801
129240.0000000    0.2907442
129280.0000000    0.2628081
129320.0000000    0.2766885
129360.0000000    0.2592417
129400.0000000    0.2697375
129440.0000000    0.2740623
129480.0000000    0.2636612
129520.0000000    0.2663166
129560.0000000    0.2662481
129600.0000000    0.2735218
129640.0000000    0.2558430
129680.0000000    0.2656457
129720.0000000    0.3010162
129760.0000000    0.2862076
129800.0000000    0.2909241
129840.0000000    0.2903240
129880.0000000    0.2817742
129920.0000000    0.2954043
129960.0000000    0.2793757
130000.0000000    0.2845944
130040.0000000    0.2875485
130080.0000000    0.2731636
130120.0000000    0.2939240
130160.0000000    0.3013763
130200.0000000    0.2962231
130240.0000000    0.3092851
130280.0000000    0.2980596
130320.0000000    0.2797234
130360.0000000    0.2982947
130400.0000000    0.2869958
130440.0000000    0.3146008
130480.0000000    0.2911824
130520.0000000    0.2941424
130560.0000000    0.2815491
130600.0000000    0.2963138
130640.0000000    0.2987641
130680.0000000    0.3097235
130720.0000000    0.3048777
130760.0000000    0.2966728
130800.0000000    0.2948612
130840.0000000    0.2870906
130880.0000000    0.2831978
130920.0000000    0.2921995
130960.0000000    0.2863857
131000.0000000    0.3066199
131040.0000000    0.2749705
131080.0000000    0.2765571
131120.0000000    0.2825180
131160.0000000    0.2878957
131200.0000000    0.2817746
131240.0000000    0.2685755
131280.0000000    0.2757317
131320.0000000    0.2693824
131360.0000000    0.2754005
131400.0000000    0.2770231
131440.0000000    0.2962070
131480.0000000    0.2885323
131520.0000000    0.2957257
131560.0000000    0.2808731
131600.0000000    0.2796523
131640.0000000    0.2691887
131680.0000000    0.2830680
131720.0000000    0.2945045
131760.0000000    0.2807491
131800.0000000    0.2884755
131840.0000000    0.2883434
131880.0000000    0.2657262
131920.0000000    0.2835842
131960.0000000    0.2735305
132000.0000000    0.2704279
132040.0000000    0.2924735
132080.0000000    0.2923623
132120.0000000    0.2832520
132160.0000000    0.2654369
132200.0000000    0.2629662
132240.0000000    0.2530313
132280.0000000    0.2732426
132320.0000000    0.2719011
132360.0000000    0.2712139
132400.0000000    0.2757677
132440.0000000    0.2743050
132480.0000000    0.2821260
132520.0000000    0.2943025
132560.0000000    0.2602072
132600.0000000    0.2804932
132640.0000000    0.2705434
132680.0000000    0.2825002
132720.0000000    0.2726206
132760.0000000    0.2840433
132800.0000000    0.2607131
132840.0000000    0.2631407
132880.0000000    0.2615947
132920.0000000    0.2660471
132960.0000000    0.2626719
133000.0000000    0.2785159
133040.0000000    0.2680734
133080.0000000    0.2626103
133120.0000000    0.2598715
133160.0000000    0.2578524
133200.0000000    0.2718998
133240.0000000    0.2760797
133280.0000000    0.2652475
133320.0000000    0.2603121
133360.0000000    0.2609700
133400.0000000    0.2577570
133440.0000000    0.2719336
133480.0000000    0.2885771
133520.0000000    0.2820958
133560.0000000    0.2676999
133600.0000000    0.2850469
133640.0000000    0.2622541
133680.0000000    0.2719811
133720.0000000    0.2697822
133760.0000000    0.2920493
133800.0000000    0.2648412
133840.0000000    0.2863758
133880.0000000    0.2595263
133920.0000000    0.2522592
133960.0000000    0.2940175
134000.0000000    0.2936198
134040.0000000    0.2644909
134080.0000000    0.2777534
134120.0000000    0.2805032
134160.0000000    0.2668579
134200.0000000    0.2688353
134240.0000000    0.2791759
134280.0000000    0.2660144
134320.0000000    0.2669860
134360.0000000    0.2577439
134400.0000000    0.2458571
134440.0000000    0.2400045
134480.0000000    0.2545979
134520.0000000    0.2917395
134560.0000000    0.2907593
134600.0000000    0.2741927
134640.0000000    0.2730091
134680.0000000    0.2723714
134720.0000000    0.2701397
134760.0000000    0.2859125
134800.0000000    0.3072601
134840.0000000    0.3067717
134880.0000000    0.2855178
134920.0000000    0.2884325
134960.0000000    0.2706844
135000.0000000    0.2770594
135040.0000000    0.2797157
135080.0000000    0.2502708
135120.0000000    0.2541555
135160.0000000    0.2978639
135200.0000000    0.2768472
135240.0000000    0.2757902
135280.0000000    0.2699014
135320.0000000    0.2762274
135360.0000000    0.2806789
135400.0000000    0.2967031
135440.0000000    0.2497414
135480.0000000    0.2601242
135520.0000000    0.2516618
135560.0000000    0.2581242
135600.0000000    0.2687573
135640.0000000    0.2737697
135680.0000000    0.2744316
135720.0000000    0.2664715
135760.0000000    0.2640121
135800.0000000    0.2835279
135840.0000000    0.2853206
135880.0000000    0.2886491
135920.0000000    0.2719131
135960.0000000    0.2563011
136000.0000000    0.2750249
136040.0000000    0.2836743
136080.0000000    0.2831525
136120.0000000    0.2703066
136160.0000000    0.2663224
136200.0000000    0.2740039
136240.0000000    0.2733026
136280.0000000    0.2762964
136320.0000000    0.2703699
136360.0000000    0.2613389
136400.0000000    0.2782664
136440.0000000    0.2739567
136480.0000000    0.2871778
136520.0000000    0.2785919
136560.0000000    0.2812380
136600.0000000    0.2795545
136640.0000000    0.2650371
136680.0000000    0.2497990
136720.0000000    0.2788997
136760.0000000    0.2791832
136800.0000000    0.2891317
136840.0000000    0.2767372
136880.0000000    0.2702033
136920.0000000    0.2854469
136960.0000000    0.3040265
137000.0000000    0.2911350
137040.0000000    0.2985972
137080.0000000    0.2913854
137120.0000000    0.2895974
137160.0000000    0.2795085
137200.0000000    0.2828080
137240.0000000    0.2720282
137280.0000000    0.2939429
137320.0000000    0.2897978
137360.0000000    0.2792805
137400.0000000    0.2829586
137440.0000000    0.2629821
137480.0000000    0.2847016
137520.0000000    0.2851002
137560.0000000    0.2874269
137600.0000000    0.2758849
137640.0000000    0.2619143
137680.0000000    0.2928081
137720.0000000    0.2670305
137760.0000000    0.2886090
137800.0000000    0.2741428
137840.0000000    0.2827726
137880.0000000    0.2809499
137920.0000000    0.2911086
137960.0000000    0.2930570
138000.0000000    0.2514198
138040.0000000    0.2716863
138080.0000000    0.2672454
138120.0000000    0.2529100
138160.0000000    0.2569464
138200.0000000    0.2719022
138240.0000000    0.2709011
138280.0000000    0.2758351
138320.0000000    0.2706666
138360.0000000    0.2673372
138400.0000000    0.2784983
138440.0000000    0.2505039
138480.0000000    0.2583863
138520.0000000    0.2597993
138560.0000000    0.2405315
138600.0000000    0.2714640
138640.0000000    0.2429113
138680.0000000    0.2726707
138720.0000000    0.2762689
138760.0000000    0.2778625
138800.0000000    0.2843255
138840.0000000    0.2762353
138880.0000000    0.2673652
138920.0000000    0.2788584
138960.0000000    0.2725272
139000.0000000    0.2599522
139040.0000000    0.2807419
139080.0000000    0.2818525
139120.0000000    0.2851350
139160.0000000    0.2822505
139200.0000000    0.2654635
139240.0000000    0.2491686
139280.0000000    0.2646394
139320.0000000    0.2374922
139360.0000000    0.2785399
139400.0000000    0.2800124
139440.0000000    0.2657997
139480.0000000    0.2849685
139520.0000000    0.2826804
139560.0000000    0.2644576
139600.0000000    0.2755697
139640.0000000    0.2746999
139680.0000000    0.2952026
139720.0000000    0.2680639
139760.0000000    0.2766662
139800.0000000    0.2739910
139840.0000000    0.2778879
139880.0000000    0.2814472
139920.0000000    0.2752560
139960.0000000    0.2805174
140000.0000000    0.2709923
140040.0000000    0.2901175
140080.0000000    0.2814527
140120.0000000    0.2712662
140160.0000000    0.2628949
140200.0000000    0.2647092
140240.0000000    0.2790606
140280.0000000    0.2691649
140320.0000000    0.2843383
140360.0000000    0.3017800
140400.0000000    0.3026130
140440.0000000    0.2782448
140480.0000000    0.2750781
140520.0000000    0.2736869
140560.0000000    0.2938250
140600.0000000    0.2790333
140640.0000000    0.2766835
140680.0000000    0.2818044
140720.0000000    0.2607742
140760.0000000    0.2780316
140800.0000000    0.2623251
140840.0000000    0.2562653
140880.0000000    0.2576631
140920.0000000    0.2572592
140960.0000000    0.2871498
141000.0000000    0.2743608
141040.0000000    0.2549682
141080.0000000    0.2506841
141120.0000000    0.2649779
141160.0000000    0.2587177
141200.0000000    0.2588520
141240.0000000    0.2497909
141280.0000000    0.2500032
141320.0000000    0.2567609
141360.0000000    0.2624660
141400.0000000    0.2734864
141440.0000000    0.2934194
141480.0000000    0.2640963
141520.0000000    0.2837154
141560.0000000    0.2499423
141600.0000000    0.2769249
141640.0000000    0.2715104
141680.0000000    0.2694088
141720.0000000    0.2781607
141760.0000000    0.2892751
141800.0000000    0.2592316
141840.0000000    0.2647454
141880.0000000    0.2546121
141920.0000000    0.2809689
141960.0000000    0.2740986
142000.0000000    0.2778696
142040.0000000    0.2756938
142080.0000000    0.2806960
142120.0000000    0.2764090
142160.0000000    0.2776095
142200.0000000    0.2712972
142240.0000000    0.2439792
142280.0000000    0.2756342
142320.0000000    0.2770328
142360.0000000    0.2670893
142400.0000000    0.2402907
142440.0000000    0.2798204
142480.0000000    0.2618609
142520.0000000    0.2774187
142560.0000000    0.2648767
142600.0000000    0.2756723
142640.0000000    0.2677510
142680.0000000    0.2539366
142720.0000000    0.2564441
142760.0000000    0.2451911
142800.0000000    0.2740933
142840.0000000    0.2648679
142880.0000000    0.2722871
142920.0000000    0.2637351
142960.0000000    0.2541784
143000.0000000    0.2579722
143040.0000000    0.2718184
143080.0000000    0.2626164
143120.0000000    0.2625763
143160.0000000    0.2369183
143200.0000000    0.2498792
143240.0000000    0.2561044
143280.0000000    0.2599840
143320.0000000    0.2496309
143360.0000000    0.2703367
143400.0000000    0.2615966
143440.0000000    0.2692159
143480.0000000    0.2578628
143520.0000000    0.2650905
143560.0000000    0.2695369
143600.0000000    0.2610363
143640.0000000    0.2717670
143680.0000000    0.2791125
143720.0000000    0.2596653
143760.0000000    0.2573531
143800.0000000    0.2452252
143840.0000000    0.2636100
143880.0000000    0.2463755
143920.0000000    0.2145212
143960.0000000    0.2364135
144000.0000000    0.2572357
144040.0000000    0.2564461
144080.0000000    0.2882945
144120.0000000    0.2610080
144160.0000000    0.2727884
144200.0000000    0.2638855
144240.0000000    0.2710446
144280.0000000    0.2852569
144320.0000000    0.2762219
144360.0000000    0.2595273
144400.0000000    0.2676786
144440.0000000    0.2722149
144480.0000000    0.2712502
144520.0000000    0.2946140
144560.0000000    0.2853124
144600.0000000    0.2725064
144640.0000000    0.2512724
144680.0000000    0.2542572
144720.0000000    0.2609949
144760.0000000    0.2497119
144800.0000000    0.2728394
144840.0000000    0.2669007
144880.0000000    0.2627514
144920.0000000    0.2607001
144960.0000000    0.2337113
145000.0000000    0.2473184
145040.0000000    0.2613955
145080.0000000    0.2572844
145120.0000000    0.2435953
145160.0000000    0.2495968
145200.0000000    0.2755082
145240.0000000    0.2627179
145280.0000000    0.2486914
145320.0000000    0.2540515
145360.0000000    0.2622490
145400.0000000    0.2629971
145440.0000000    0.2597492
145480.0000000    0.2449210
145520.0000000    0.2847627
145560.0000000    0.2683618
145600.0000000    0.2783254
145640.0000000    0.2677082
145680.0000000    0.2692375
145720.0000000    0.2746753
145760.0000000    0.2696993
145800.0000000    0.2468560
145840.0000000    0.2873673
145880.0000000    0.2550229
145920.0000000    0.2445937
145960.0000000    0.2664253
146000.0000000    0.2657528
146040.0000000    0.2528241
146080.0000000    0.2565670
146120.0000000    0.2329437
146160.0000000    0.2537264
146200.0000000    0.2788180
146240.0000000    0.2580701
146280.0000000    0.2590997
146320.0000000    0.2674993
146360.0000000    0.2599453
146400.0000000    0.2608363
146440.0000000    0.2568496
146480.0000000    0.2669965
146520.0000000    0.2512387
146560.0000000    0.2470376
146600.0000000    0.2413262
146640.0000000    0.2420855
146680.0000000    0.2424219
146720.0000000    0.2437342
146760.0000000    0.2551405
146800.0000000    0.2607945
146840.0000000    0.2540963
146880.0000000    0.2568108
146920.0000000    0.2773963
146960.0000000    0.2659462
147000.0000000    0.2842691
147040.0000000    0.2629805
147080.0000000    0.2677953
147120.0000000    0.2870268
147160.0000000    0.2743253
147200.0000000    0.2501493
147240.0000000    0.2607444
147280.0000000    0.2470256
147320.0000000    0.2392086
147360.0000000    0.2408713
147400.0000000    0.2595939
147440.0000000    0.2514091
147480.0000000    0.2380581
147520.0000000    0.2442078
147560.0000000    0.2449357
147600.0000000    0.2305271
147640.0000000    0.2273190
147680.0000000    0.2467390
147720.0000000    0.2474926
147760.0000000    0.2462859
147800.0000000    0.2525699
147840.0000000    0.2517554
147880.0000000    0.2475857
147920.0000000    0.2638972
147960.0000000    0.2468343
148000.0000000    0.2408865
148040.0000000    0.2506190
148080.0000000    0.2468221
148120.0000000    0.2549523
148160.0000000    0.2633703
148200.0000000    0.2392068
148240.0000000    0.2518726
148280.0000000    0.2535516
148320.0000000    0.2691087
148360.0000000    0.2639764
148400.0000000    0.2445183
148440.0000000    0.2653190
148480.0000000    0.2577011
148520.0000000    0.2649096
148560.0000000    0.2419455
148600.0000000    0.2587632
148640.0000000    0.2628614
148680.0000000    0.2498014
148720.0000000    0.2643084
148760.0000000    0.2472597
148800.0000000    0.2552420
148840.0000000    0.2535310
148880.0000000    0.2554651
148920.0000000    0.2539866
148960.0000000    0.2579996
149000.0000000    0.2430545
149040.0000000    0.2530823
149080.0000000    0.2731977
149120.0000000    0.2648156
149160.0000000    0.2589936
149200.0000000    0.2712347
149240.0000000    0.2695081
149280.0000000    0.2666456
149320.0000000    0.2616905
149360.0000000    0.2532877
149400.0000000    0.2506969
149440.0000000    0.2838724
149480.0000000    0.2715589
149520.0000000    0.2748663
149560.0000000    0.2732299
149600.0000000    0.2520548
149640.0000000    0.2574777
149680.0000000    0.2500333
149720.0000000    0.2583275
149760.0000000    0.2373626
149800.0000000    0.2704548
149840.0000000    0.2677032
149880.0000000    0.2612405
149920.0000000    0.2508175
149960.0000000    0.2727123
150000.0000000    0.2619045
150040.0000000    0.2464977
150080.0000000    0.2603003
150120.0000000    0.2520391
150160.0000000    0.2609226
150200.0000000    0.2425215
150240.0000000    0.2502827
150280.0000000    0.2495420
150320.0000000    0.2386021
150360.0000000    0.2540052
150400.0000000    0.2464255
150440.0000000    0.2359826
150480.0000000    0.2407935
150520.0000000    0.2328087
150560.0000000    0.2557734
150600.0000000    0.2505904
150640.0000000    0.2428380
150680.0000000    0.2360147
150720.0000000    0.2332964
150760.0000000    0.2438314
150800.0000000    0.2356387
150840.0000000    0.2565548
150880.0000000    0.2654632
150920.0000000    0.2406257
150960.0000000    0.2591180
151000.0000000    0.2546638
151040.0000000    0.2438861
151080.0000000    0.2409323
151120.0000000    0.2547024
151160.0000000    0.2335569
151200.0000000    0.2602344
151240.0000000    0.2537840
151280.0000000    0.2563780
151320.0000000    0.2513817
151360.0000000    0.2515379
151400.0000000    0.2495144
151440.0000000    0.2683087
151480.0000000    0.2603507
151520.0000000    0.2860580
151560.0000000    0.2444252
151600.0000000    0.2372570
151640.0000000    0.2532441
151680.0000000    0.2521781
151720.0000000    0.2763781
151760.0000000    0.2555681
151800.0000000    0.2796094
151840.0000000    0.2679915
151880.0000000    0.2620637
151920.0000000    0.2532944
151960.0000000    0.2573079
152000.0000000    0.2549777
152040.0000000    0.2507005
152080.0000000    0.2553319
152120.0000000    0.2599289
152160.0000000    0.2397166
152200.0000000    0.2601601
152240.0000000    0.2340739
152280.0000000    0.2322055
152320.0000000    0.2387015
152360.0000000    0.2622086
152400.0000000    0.2646757
152440.0000000    0.2561976
152480.0000000    0.2730274
152520.0000000    0.2607009
152560.0000000    0.2724211
152600.0000000    0.2677997
152640.0000000    0.2551262
152680.0000000    0.2713802
152720.0000000    0.2686620
152760.0000000    0.2501042
152800.0000000    0.2710230
152840.0000000    0.2863657
152880.0000000    0.2872827
152920.0000000    0.2737450
152960.0000000    0.2769216
153000.0000000    0.2754539
153040.0000000    0.2635145
153080.0000000    0.2688155
153120.0000000    0.2617655
153160.0000000    0.2586492
153200.0000000    0.2753605
153240.0000000    0.2663229
153280.0000000    0.2587408
153320.0000000    0.2730142
153360.0000000    0.2926554
153400.0000000    0.2836103
153440.0000000    0.2797104
153480.0000000    0.2818929
153520.0000000    0.2684098
153560.0000000    0.2775670
153600.0000000    0.2739372
153640.0000000    0.2752604
153680.0000000    0.2531799
153720.0000000    0.2411823
153760.0000000    0.2756769
153800.0000000    0.2465377
153840.0000000    0.2684674
153880.0000000    0.2737145
153920.0000000    0.2614273
153960.0000000    0.2513112
154000.0000000    0.2653460
154040.0000000    0.2776651
154080.0000000    0.2834758
154120.0000000    0.2756010
154160.0000000    0.2726168
154200.0000000    0.2667651
154240.0000000    0.2740039
154280.0000000    0.2844072
154320.0000000    0.2814873
154360.0000000    0.2545569
154400.0000000    0.2575008
154440.0000000    0.2592781
154480.0000000    0.2652893
154520.0000000    0.2568669
154560.0000000    0.2501810
154600.0000000    0.2720155
154640.0000000    0.2638589
154680.0000000    0.2597942
154720.0000000    0.2570537
154760.0000000    0.2583650
154800.0000000    0.2681957
154840.0000000    0.2488416
154880.0000000    0.2500800
154920.0000000    0.2637393
154960.0000000    0.2722310
155000.0000000    0.2487338
155040.0000000    0.2472745
155080.0000000    0.2503780
155120.0000000    0.2744662
155160.0000000    0.2484433
155200.0000000    0.2530426
155240.0000000    0.2634189
155280.0000000    0.2604576
155320.0000000    0.2767211
155360.0000000    0.2502851
155400.0000000    0.2566997
155440.0000000    0.2679030
155480.0000000    0.2518989
155520.0000000    0.2655868
155560.0000000    0.2903475
155600.0000000    0.2774702
155640.0000000    0.2589887
155680.0000000    0.2459424
155720.0000000    0.2705125
155760.0000000    0.2455142
155800.0000000    0.2716281
155840.0000000    0.2573699
155880.0000000    0.2495220
155920.0000000    0.2568033
155960.0000000    0.2373200
156000.0000000    0.2553195
156040.0000000    0.2505243
156080.0000000    0.2477868
156120.0000000    0.2789432
156160.0000000    0.2621147
156200.0000000    0.2624980
156240.0000000    0.2863359
156280.0000000    0.2605813
156320.0000000    0.2697080
156360.0000000    0.2662580
156400.0000000    0.2867630
156440.0000000    0.2909979
156480.0000000    0.2814490
156520.0000000    0.2847707
156560.0000000    0.2572420
156600.0000000    0.2816443
156640.0000000    0.2629360
156680.0000000    0.2693469
156720.0000000    0.2815246
156760.0000000    0.2881447
156800.0000000    0.2637524
156840.0000000    0.2794410
156880.0000000    0.2592515
156920.0000000    0.2603025
156960.0000000    0.2597664
157000.0000000    0.2608406
157040.0000000    0.2602233
157080.0000000    0.2636262
157120.0000000    0.2628163
157160.0000000    0.2720507
157200.0000000    0.2653884
157240.0000000    0.2454033
157280.0000000    0.2675591
157320.0000000    0.2596488
157360.0000000    0.2556001
157400.0000000    0.2709521
157440.0000000    0.2578824
157480.0000000    0.2699057
157520.0000000    0.2518934
157560.0000000    0.2738224
157600.0000000    0.2738555
157640.0000000    0.2673427
157680.0000000    0.2933236
157720.0000000    0.2886004
157760.0000000    0.2873188
157800.0000000    0.2873716
157840.0000000    0.2784545
157880.0000000    0.2691824
157920.0000000    0.2658990
157960.0000000    0.2556468
158000.0000000    0.2425718
158040.0000000    0.2523925
158080.0000000    0.2678916
158120.0000000    0.2633557
158160.0000000    0.2834478
158200.0000000    0.2922446
158240.0000000    0.2581386
158280.0000000    0.2885126
158320.0000000    0.2513079
158360.0000000    0.2616210
158400.0000000    0.2595556
158440.0000000    0.2338611
158480.0000000    0.2464141
158520.0000000    0.2501505
158560.0000000    0.2507229
158600.0000000    0.2732016
158640.0000000    0.2609884
158680.0000000    0.2522827
158720.0000000    0.2536820
158760.0000000    0.2381300
158800.0000000    0.2720103
158840.0000000    0.2778241
158880.0000000    0.2779421
158920.0000000    0.2495521
158960.0000000    0.2721881
159000.0000000    0.2579956
159040.0000000    0.2580973
159080.0000000    0.2390692
159120.0000000    0.2525674
159160.0000000    0.2691454
159200.0000000    0.2807126
159240.0000000    0.2876557
159280.0000000    0.2723897
159320.0000000    0.3198891
159360.0000000    0.2884283
159400.0000000    0.2781317
159440.0000000    0.2856677
159480.0000000    0.2670636
159520.0000000    0.2651425
159560.0000000    0.2493633
159600.0000000    0.2522719
159640.0000000    0.2608311
159680.0000000    0.2609881
159720.0000000    0.2432156
159760.0000000    0.2601763
159800.0000000    0.2600099
159840.0000000    0.2547203
159880.0000000    0.2585497
159920.0000000    0.2430569
159960.0000000    0.2482207
160000.0000000    0.2493338
160040.0000000    0.2388681
160080.0000000    0.2526585
160120.0000000    0.2521536
160160.0000000    0.2419220
160200.0000000    0.2378062
160240.0000000    0.2688299
160280.0000000    0.2571669
160320.0000000    0.2595740
160360.0000000    0.2612750
160400.0000000    0.2497821
160440.0000000    0.2476051
160480.0000000    0.2543181
160520.0000000    0.2486007
160560.0000000    0.2465454
160600.0000000    0.2526306
160640.0000000    0.2375464
160680.0000000    0.2516150
160720.0000000    0.2479050
160760.0000000    0.2462790
160800.0000000    0.2487678
160840.0000000    0.2454827
160880.0000000    0.2316191
160920.0000000    0.2498828
160960.0000000    0.2529342
161000.0000000    0.2492194
161040.0000000    0.2492445
161080.0000000    0.2636549
161120.0000000    0.2767207
161160.0000000    0.2622012
161200.0000000    0.2578709
161240.0000000    0.2538612
161280.0000000    0.2403892
161320.0000000    0.2587712
161360.0000000    0.2488160
161400.0000000    0.2293921
161440.0000000    0.2597629
161480.0000000    0.2636340
161520.0000000    0.2599561
161560.0000000    0.2739491
161600.0000000    0.2864322
161640.0000000    0.2664185
161680.0000000    0.2582864
161720.0000000    0.2696603
161760.0000000    0.2767619
161800.0000000    0.2485478
161840.0000000    0.2539740
161880.0000000    0.2497423
161920.0000000    0.2414107
161960.0000000    0.2575707
162000.0000000    0.2464344
162040.0000000    0.2316594
162080.0000000    0.2402485
162120.0000000    0.2625209
162160.0000000    0.2690901
162200.0000000    0.2777289
162240.0000000    0.2671310
162280.0000000    0.2729492
162320.0000000    0.2560371
162360.0000000    0.2690930
162400.0000000    0.2462188
162440.0000000    0.2395807
162480.0000000    0.2684363
162520.0000000    0.2594429
162560.0000000    0.2560606
162600.0000000    0.2675208
162640.0000000    0.2626097
162680.0000000    0.2613295
162720.0000000    0.2713804
162760.0000000    0.2875787
162800.0000000    0.2675389
162840.0000000    0.2444609
162880.0000000    0.2552156
162920.0000000    0.2424631
162960.0000000    0.2587287
163000.0000000    0.2737707
163040.0000000    0.2793674
163080.0000000    0.2724731
163120.0000000    0.2579975
163160.0000000    0.2806092
163200.0000000    0.2609023
163240.0000000    0.2598850
163280.0000000    0.2699250
163320.0000000    0.2544778
163360.0000000    0.2616219
163400.0000000    0.2655856
163440.0000000    0.2440409
163480.0000000    0.2562875
163520.0000000    0.2613139
163560.0000000    0.2714663
163600.0000000    0.2443302
163640.0000000    0.2482727
163680.0000000    0.2642311
163720.0000000    0.2575023
163760.0000000    0.2584383
163800.0000000    0.2543924
163840.0000000    0.2671820
163880.0000000    0.2533659
163920.0000000    0.2574150
163960.0000000    0.2547021
164000.0000000    0.2704177
164040.0000000    0.2835165
164080.0000000    0.2746381
164120.0000000    0.2785881
164160.0000000    0.2854851
164200.0000000    0.2727326
164240.0000000    0.2735325
164280.0000000    0.2788589
164320.0000000    0.2934471
164360.0000000    0.2997021
164400.0000000    0.2893440
164440.0000000    0.2808653
164480.0000000    0.2853599
164520.0000000    0.2688144
164560.0000000    0.2753763
164600.0000000    0.2667738
164640.0000000    0.2710048
164680.0000000    0.2723349
164720.0000000    0.2725192
164760.0000000    0.3113094
164800.0000000    0.2916232
164840.0000000    0.2943841
164880.0000000    0.3002301
164920.0000000    0.2769896
164960.0000000    0.2861969
165000.0000000    0.2928177
165040.0000000    0.2695298
165080.0000000    0.2872723
165120.0000000    0.2706099
165160.0000000    0.2692881
165200.0000000    0.2803246
165240.0000000    0.2618977
165280.0000000    0.2885679
165320.0000000    0.2708080
165360.0000000    0.2866370
165400.0000000    0.2714011
165440.0000000    0.2765635
165480.0000000    0.2816474
165520.0000000    0.2843288
165560.0000000    0.2701630
165600.0000000    0.2600035
165640.0000000    0.2943788
165680.0000000    0.2685016
165720.0000000    0.2865291
165760.0000000    0.2689715
165800.0000000    0.2526840
165840.0000000    0.2568119
165880.0000000    0.2348945
165920.0000000    0.2572809
165960.0000000    0.2707293
166000.0000000    0.2658527
166040.0000000    0.2585637
166080.0000000    0.2710463
166120.0000000    0.2717900
166160.0000000    0.2808993
166200.0000000    0.2825612
166240.0000000    0.2528056
166280.0000000    0.2561139
166320.0000000    0.2522586
166360.0000000    0.2525947
166400.0000000    0.2573769
166440.0000000    0.2673239
166480.0000000    0.2868122
166520.0000000    0.2656869
166560.0000000    0.2584936
166600.0000000    0.2696977
166640.0000000    0.2673484
166680.0000000    0.2586046
166720.0000000    0.2752459
166760.0000000    0.2832151
166800.0000000    0.2764697
166840.0000000    0.2805804
166880.0000000    0.2790043
166920.0000000    0.2861599
166960.0000000    0.3117609
167000.0000000    0.2990261
167040.0000000    0.2918554
167080.0000000    0.3035198
167120.0000000    0.2884670
167160.0000000    0.2972038
167200.0000000    0.2707005
167240.0000000    0.2730135
167280.0000000    0.2753120
167320.0000000    0.2770042
167360.0000000    0.2769477
167400.0000000    0.2648927
167440.0000000    0.2563864
167480.0000000    0.2624257
167520.0000000    0.2835640
167560.0000000    0.2684155
167600.0000000    0.2635359
167640.0000000    0.2799198
167680.0000000    0.2632444
167720.0000000    0.2552090
167760.0000000    0.2581413
167800.0000000    0.2673872
167840.0000000    0.3127792
167880.0000000    0.2780955
167920.0000000    0.2944148
167960.0000000    0.2945260
168000.0000000    0.2775652
168040.0000000    0.2789864
168080.0000000    0.2799524
168120.0000000    0.2598014
168160.0000000    0.2643095
168200.0000000    0.2691187
168240.0000000    0.2814684
168280.0000000    0.2798636
168320.0000000    0.2911728
168360.0000000    0.2921084
168400.0000000    0.2701296
168440.0000000    0.2764525
168480.0000000    0.2470336
168520.0000000    0.2554578
168560.0000000    0.2809723
168600.0000000    0.2758274
168640.0000000    0.3026234
168680.0000000    0.2769786
168720.0000000    0.2872614
168760.0000000    0.2829981
168800.0000000    0.3028705
168840.0000000    0.2662055
168880.0000000    0.2722611
168920.0000000    0.2887256
168960.0000000    0.2464371
169000.0000000    0.2808833
169040.0000000    0.2655804
169080.0000000    0.2540855
169120.0000000    0.2601292
169160.0000000    0.2616033
169200.0000000    0.2550680
169240.0000000    0.2461226
169280.0000000    0.2550509
169320.0000000    0.2380657
169360.0000000    0.2749512
169400.0000000    0.2847609
169440.0000000    0.2630983
169480.0000000    0.2751902
169520.0000000    0.2622256
169560.0000000    0.2672198
169600.0000000    0.2564670
169640.0000000    0.2644606
169680.0000000    0.2769866
169720.0000000    0.2624420
169760.0000000    0.2727371
169800.0000000    0.2796790
169840.0000000    0.2676833
169880.0000000    0.2615482
169920.0000000    0.2524787
169960.0000000    0.2717882
170000.0000000    0.2670363
170040.0000000    0.2634328
170080.0000000    0.2735800
170120.0000000    0.2472049
170160.0000000    0.2492454
170200.0000000    0.2481060
170240.0000000    0.2511774
170280.0000000    0.2380986
170320.0000000    0.2434756
170360.0000000    0.2520817
170400.0000000    0.2469161
170440.0000000    0.2548926
170480.0000000    0.2542649
170520.0000000    0.2589665
170560.0000000    0.2602119
170600.0000000    0.2542450
170640.0000000    0.2532799
170680.0000000    0.2653394
170720.0000000    0.2556717
170760.0000000    0.2517835
170800.0000000    0.2688503
170840.0000000    0.2663112
170880.0000000    0.2634759
170920.0000000    0.2523848
170960.0000000    0.2412625
171000.0000000    0.2634710
171040.0000000    0.2606504
171080.0000000    0.2413898
171120.0000000    0.2758449
171160.0000000    0.2651711
171200.0000000    0.2689860
171240.0000000    0.2731382
171280.0000000    0.2830314
171320.0000000    0.2849493
171360.0000000    0.2805320
171400.0000000    0.2631032
171440.0000000    0.2677717
171480.0000000    0.2604235
171520.0000000    0.2656265
171560.0000000    0.2854115
171600.0000000    0.2708822
171640.0000000    0.2604815
171680.0000000    0.2551010
171720.0000000    0.2764037
171760.0000000    0.2681094
171800.0000000    0.2680527
171840.0000000    0.2760316
171880.0000000    0.2607266
171920.0000000    0.2716482
171960.0000000    0.2681270
172000.0000000    0.2664378
172040.0000000    0.2580442
172080.0000000    0.2797140
172120.0000000    0.2757091
172160.0000000    0.2674171
172200.0000000    0.2820870
172240.0000000    0.2602805
172280.0000000    0.2693075
172320.0000000    0.2556083
172360.0000000    0.2825679
172400.0000000    0.2795210
172440.0000000    0.2690780
172480.0000000    0.2714207
172520.0000000    0.2718491
172560.0000000    0.2674696
172600.0000000    0.2787786
172640.0000000    0.2767275
172680.0000000    0.3048125
172720.0000000    0.2831293
172760.0000000    0.2856480
172800.0000000    0.3029117
172840.0000000    0.2996125
172880.0000000    0.2898379
172920.0000000    0.2791938
172960.0000000    0.2788933
173000.0000000    0.2786953
173040.0000000    0.2762777
173080.0000000    0.2760625
173120.0000000    0.2761918
173160.0000000    0.2760735
173200.0000000    0.2676613
173240.0000000    0.2737260
173280.0000000    0.2698469
173320.0000000    0.2840441
173360.0000000    0.2759702
173400.0000000    0.2733648
173440.0000000    0.2941441
173480.0000000    0.2952836
173520.0000000    0.2856787
173560.0000000    0.2700466
173600.0000000    0.2858983
173640.0000000    0.2778111
173680.0000000    0.2392317
173720.0000000    0.2591259
173760.0000000    0.2559312
173800.0000000    0.2679682
173840.0000000    0.2514012
173880.0000000    0.2436446
173920.0000000    0.2305253
173960.0000000    0.2686578
174000.0000000    0.2798636
174040.0000000    0.2724541
174080.0000000    0.2628443
174120.0000000    0.2701955
174160.0000000    0.2646016
174200.0000000    0.2513431
174240.0000000    0.2688120
174280.0000000    0.2619202
174320.0000000    0.2744230
174360.0000000    0.2804577
174400.0000000    0.2773884
174440.0000000    0.2857449
174480.0000000    0.2659010
174520.0000000    0.2873890
174560.0000000    0.2922207
174600.0000000    0.2912328
174640.0000000    0.3065546
174680.0000000    0.3031785
174720.0000000    0.2953803
174760.0000000    0.2932250
174800.0000000    0.2851400
174840.0000000    0.2674339
174880.0000000    0.2774261
174920.0000000    0.2608474
174960.0000000    0.2588283
175000.0000000    0.2434485
175040.0000000    0.2654806
175080.0000000    0.2438453
175120.0000000    0.2422512
175160.0000000    0.2607432
175200.0000000    0.2481791
175240.0000000    0.2562009
175280.0000000    0.2684712
175320.0000000    0.2491145
175360.0000000    0.2479059
175400.0000000    0.2416982
175440.0000000    0.2571966
175480.0000000    0.2696021
175520.0000000    0.2673010
175560.0000000    0.2762093
175600.0000000    0.2710665
175640.0000000    0.2912094
175680.0000000    0.2894819
175720.0000000    0.2770769
175760.0000000    0.2805905
175800.0000000    0.2639684
175840.0000000    0.2635840
175880.0000000    0.2649063
175920.0000000    0.2736113
175960.0000000    0.2729295
176000.0000000    0.2684900
176040.0000000    0.2836690
176080.0000000    0.2818773
176120.0000000    0.2732614
176160.0000000    0.2761633
176200.0000000    0.2739761
176240.0000000    0.2691524
176280.0000000    0.2823309
176320.0000000    0.2872598
176360.0000000    0.2914338
176400.0000000    0.2767625
176440.0000000    0.2557595
176480.0000000    0.2729329
176520.0000000    0.2726813
176560.0000000    0.2844677
176600.0000000    0.2866686
176640.0000000    0.2826398
176680.0000000    0.2915590
176720.0000000    0.2936705
176760.0000000    0.2834277
176800.0000000    0.2780151
176840.0000000    0.3070436
176880.0000000    0.2815234
176920.0000000    0.2709730
176960.0000000    0.2794439
177000.0000000    0.2693967
177040.0000000    0.2772149
177080.0000000    0.2969544
177120.0000000    0.2716903
177160.0000000    0.2709595
177200.0000000    0.2872654
177240.0000000    0.2678827
177280.0000000    0.2567204
177320.0000000    0.2726089
177360.0000000    0.2824677
177400.0000000    0.2722550
177440.0000000    0.2650225
177480.0000000    0.2473514
177520.0000000    0.2653949
177560.0000000    0.2541526
177600.0000000    0.2597377
177640.0000000    0.2397173
177680.0000000    0.2512805
177720.0000000    0.2667609
177760.0000000    0.2596890
177800.0000000    0.2725182
177840.0000000    0.2875094
177880.0000000    0.2620715
177920.0000000    0.2696788
177960.0000000    0.2666011
178000.0000000    0.2635471
178040.0000000    0.2626804
178080.0000000    0.2431165
178120.0000000    0.2633707
178160.0000000    0.2712309
178200.0000000    0.2718559
178240.0000000    0.2771752
178280.0000000    0.2753887
178320.0000000    0.2593073
178360.0000000    0.2512050
178400.0000000    0.2590621
178440.0000000    0.2665336
178480.0000000    0.2691656
178520.0000000    0.2644496
178560.0000000    0.2610385
178600.0000000    0.2589641
178640.0000000    0.2620922
178680.0000000    0.2626141
178720.0000000    0.2409179
178760.0000000    0.2528189
178800.0000000    0.2692548
178840.0000000    0.2688905
178880.0000000    0.2665020
178920.0000000    0.2698235
178960.0000000    0.2628418
179000.0000000    0.2648859
179040.0000000    0.2688908
179080.0000000    0.2424263
179120.0000000    0.2530802
179160.0000000    0.2603844
179200.0000000    0.2542624
179240.0000000    0.2708421
179280.0000000    0.2812910
179320.0000000    0.2625005
179360.0000000    0.2740037
179400.0000000    0.2488615
179440.0000000    0.2545888
179480.0000000    0.2806773
179520.0000000    0.3003582
179560.0000000    0.2626780
179600.0000000    0.2803965
179640.0000000    0.2896856
179680.0000000    0.2833905
179720.0000000    0.2780452
179760.0000000    0.2539470
179800.0000000    0.2769799
179840.0000000    0.2701700
179880.0000000    0.2693690
179920.0000000    0.2880600
179960.0000000    0.2863842
180000.0000000    0.2770035
180040.0000000    0.2884697
180080.0000000    0.2713329
180120.0000000    0.2755063
180160.0000000    0.2658266
180200.0000000    0.2412828
180240.0000000    0.2482593
180280.0000000    0.2482111
180320.0000000    0.2573067
180360.0000000    0.2790643
180400.0000000    0.2660905
180440.0000000    0.2883558
180480.0000000    0.2741558
180520.0000000    0.2710479
180560.0000000    0.2690160
180600.0000000    0.2891648
180640.0000000    0.2601438
180680.0000000    0.2577361
180720.0000000    0.2784088
180760.0000000    0.2692214
180800.0000000    0.2668816
180840.0000000    0.2683469
180880.0000000    0.2369409
180920.0000000    0.2645386
180960.0000000    0.2724859
181000.0000000    0.2625177
181040.0000000    0.2560016
181080.0000000    0.2601828
181120.0000000    0.2714916
181160.0000000    0.2794862
181200.0000000    0.2868351
181240.0000000    0.2777564
181280.0000000    0.2605130
181320.0000000    0.2628316
181360.0000000    0.2806932
181400.0000000    0.2820607
181440.0000000    0.2869255
181480.0000000    0.3042547
181520.0000000    0.2894677
181560.0000000    0.2632598
181600.0000000    0.2723579
181640.0000000    0.2787010
181680.0000000    0.2661051
181720.0000000    0.2793052
181760.0000000    0.2480843
181800.0000000    0.2849673
181840.0000000    0.2642258
181880.0000000    0.2654731
181920.0000000    0.2644436
181960.0000000    0.2593524
182000.0000000    0.2771267
182040.0000000    0.2476558
182080.0000000    0.2634873
182120.0000000    0.2397530
182160.0000000    0.2687541
182200.0000000    0.2726716
182240.0000000    0.2664317
182280.0000000    0.2447908
182320.0000000    0.2658310
182360.0000000    0.2598047
182400.0000000    0.2547174
182440.0000000    0.2313176
182480.0000000    0.2629544
182520.0000000    0.2451966
182560.0000000    0.2538141
182600.0000000    0.2661410
182640.0000000    0.2734975
182680.0000000    0.2419278
182720.0000000    0.2627749
182760.0000000    0.2625621
182800.0000000    0.2379749
182840.0000000    0.2443040
182880.0000000    0.2443400
182920.0000000    0.2575107
182960.0000000    0.2521263
183000.0000000    0.2423144
183040.0000000    0.2712783
183080.0000000    0.2398914
183120.0000000    0.2378063
183160.0000000    0.2360619
183200.0000000    0.2603679
183240.0000000    0.2586623
183280.0000000    0.2583813
183320.0000000    0.2618631
183360.0000000    0.2680174
183400.0000000    0.2844725
183440.0000000    0.2714213
183480.0000000    0.2827570
183520.0000000    0.2624441
183560.0000000    0.2823910
183600.0000000    0.2749792
183640.0000000    0.2913497
183680.0000000    0.2683909
183720.0000000    0.2712165
183760.0000000    0.2763638
183800.0000000    0.2731548
183840.0000000    0.2715465
183880.0000000    0.2752302
183920.0000000    0.2567914
183960.0000000    0.2544822
184000.0000000    0.2569965
184040.0000000    0.2527400
184080.0000000    0.2631729
184120.0000000    0.2661236
184160.0000000    0.2687665
184200.0000000    0.2853939
184240.0000000    0.2522503
184280.0000000    0.2640748
184320.0000000    0.2713004
184360.0000000    0.2961414
184400.0000000    0.2898518
184440.0000000    0.3015398
184480.0000000    0.2863061
184520.0000000    0.2716778
184560.0000000    0.2659492
184600.0000000    0.2860329
184640.0000000    0.2717951
184680.0000000    0.2718411
184720.0000000    0.2695496
184760.0000000    0.2561353
184800.0000000    0.2516417
184840.0000000    0.2535659
184880.0000000    0.2499297
184920.0000000    0.2608557
184960.0000000    0.2579361
185000.0000000    0.2464049
185040.0000000    0.2367059
185080.0000000    0.2437853
185120.0000000    0.2736151
185160.0000000    0.2620887
185200.0000000    0.2473037
185240.0000000    0.2631280
185280.0000000    0.2554890
185320.0000000    0.2397134
185360.0000000    0.2565578
185400.0000000    0.2500741
185440.0000000    0.2683865
185480.0000000    0.2614676
185520.0000000    0.2595905
185560.0000000    0.2854317
185600.0000000    0.2772350
185640.0000000    0.2838903
185680.0000000    0.3014732
185720.0000000    0.2593988
185760.0000000    0.2413538
185800.0000000    0.2566293
185840.0000000    0.2721318
185880.0000000    0.2572899
185920.0000000    0.2521277
185960.0000000    0.2266086
186000.0000000    0.2457337
186040.0000000    0.2375296
186080.0000000    0.2430533
186120.0000000    0.2475838
186160.0000000    0.2662099
186200.0000000    0.2794801
186240.0000000    0.2635908
186280.0000000    0.2720245
186320.0000000    0.2545339
186360.0000000    0.2635441
186400.0000000    0.2674493
186440.0000000    0.2671710
186480.0000000    0.2804303
186520.0000000    0.2627313
186560.0000000    0.2775123
186600.0000000    0.2735659
186640.0000000    0.2469281
186680.0000000    0.2671114
186720.0000000    0.2431808
186760.0000000    0.2722597
186800.0000000    0.2512224
186840.0000000    0.2524034
186880.0000000    0.2740483
186920.0000000    0.2797710
186960.0000000    0.2715017
187000.0000000    0.2690871
187040.0000000    0.2540580
187080.0000000    0.2570207
187120.0000000    0.2362027
187160.0000000    0.2441251
187200.0000000    0.2729073
187240.0000000    0.2771613
187280.0000000    0.2800220
187320.0000000    0.2642422
187360.0000000    0.2621341
187400.0000000    0.2786988
187440.0000000    0.2854835
187480.0000000    0.2440150
187520.0000000    0.2530578
187560.0000000    0.2485654
187600.0000000    0.2395570
187640.0000000    0.2860251
187680.0000000    0.2592031
187720.0000000    0.2610638
187760.0000000    0.2694246
187800.0000000    0.2673643
187840.0000000    0.2723141
187880.0000000    0.2787089
187920.0000000    0.2730543
187960.0000000    0.2463237
188000.0000000    0.2739930
188040.0000000    0.2743528
188080.0000000    0.2623335
188120.0000000    0.2538896
188160.0000000    0.2809837
188200.0000000    0.2838197
188240.0000000    0.2673893
188280.0000000    0.2477622
188320.0000000    0.2808211
188360.0000000    0.2567534
188400.0000000    0.2541970
188440.0000000    0.2782501
188480.0000000    0.2308615
188520.0000000    0.2545417
188560.0000000    0.2517426
188600.0000000    0.2526948
188640.0000000    0.2643356
188680.0000000    0.2500952
188720.0000000    0.2506233
188760.0000000    0.2517030
188800.0000000    0.2405134
188840.0000000    0.2536522
188880.0000000    0.2663967
188920.0000000    0.2783899
188960.0000000    0.2639232
189000.0000000    0.2433451
189040.0000000    0.2742129
189080.0000000    0.2575723
189120.0000000    0.2809727
189160.0000000    0.2627186
189200.0000000    0.2414773
189240.0000000    0.2540401
189280.0000000    0.2558907
189320.0000000    0.2567088
189360.0000000    0.2531009
189400.0000000    0.2664649
189440.0000000    0.2856890
189480.0000000    0.2827620
189520.0000000    0.2616272
189560.0000000    0.2678086
189600.0000000    0.2741169
189640.0000000    0.2570284
189680.0000000    0.2605438
189720.0000000    0.2539953
189760.0000000    0.2749315
189800.0000000    0.2709621
189840.0000000    0.2641675
189880.0000000    0.2701129
189920.0000000    0.2588445
189960.0000000    0.2666372
190000.0000000    0.2571556
190040.0000000    0.2493065
190080.0000000    0.2802149
190120.0000000    0.2694370
190160.0000000    0.2472177
190200.0000000    0.2398063
190240.0000000    0.2349167
190280.0000000    0.2453308
190320.0000000    0.2563972
190360.0000000    0.2354249
190400.0000000    0.2492080
190440.0000000    0.2444034
190480.0000000    0.2492066
190520.0000000    0.2482948
190560.0000000    0.2699166
190600.0000000    0.2528917
190640.0000000    0.2501153
190680.0000000    0.2620847
190720.0000000    0.2547927
190760.0000000    0.2555784
190800.0000000    0.2455286
190840.0000000    0.2392060
190880.0000000    0.2445718
190920.0000000    0.2428866
190960.0000000    0.2604811
191000.0000000    0.2417153
191040.0000000    0.2399093
191080.0000000    0.2345050
191120.0000000    0.2482378
191160.0000000    0.2554097
191200.0000000    0.2468511
191240.0000000    0.2639416
191280.0000000    0.2877664
191320.0000000    0.2797175
191360.0000000    0.3149801
191400.0000000    0.2947148
191440.0000000    0.2945191
191480.0000000    0.2868233
191520.0000000    0.2972355
191560.0000000    0.3012682
191600.0000000    0.2798587
191640.0000000    0.2977591
191680.0000000    0.2964294
191720.0000000    0.3076845
191760.0000000    0.3030313
191800.0000000    0.2951655
191840.0000000    0.2892762
191880.0000000    0.2934873
191920.0000000    0.2933014
191960.0000000    0.2913329
192000.0000000    0.2794208
192040.0000000    0.2783076
192080.0000000    0.2715374
192120.0000000    0.2788766
192160.0000000    0.2674787
192200.0000000    0.2702339
192240.0000000    0.2845914
192280.0000000    0.2744642
192320.0000000    0.2717958
192360.0000000    0.2768537
192400.0000000    0.2756613
192440.0000000    0.2712937
192480.0000000    0.2717971
192520.0000000    0.2827888
192560.0000000    0.2622903
192600.0000000    0.2790662
192640.0000000    0.2660314
192680.0000000    0.2683569
192720.0000000    0.2736367
192760.0000000    0.2602863
192800.0000000    0.2550299
192840.0000000    0.2612560
192880.0000000    0.2645407
192920.0000000    0.2581014
192960.0000000    0.2587017
193000.0000000    0.2674165
193040.0000000    0.2816676
193080.0000000    0.2790663
193120.0000000    0.2880737
193160.0000000    0.2791733
193200.0000000    0.2990610
193240.0000000    0.2691872
193280.0000000    0.2552142
193320.0000000    0.2617792
193360.0000000    0.2640420
193400.0000000    0.2541416
193440.0000000    0.2512740
193480.0000000    0.2617603
193520.0000000    0.2683606
193560.0000000    0.2774456
193600.0000000    0.2948103
193640.0000000    0.2776460
193680.0000000    0.2760489
193720.0000000    0.2665903
193760.0000000    0.2857593
193800.0000000    0.2825177
193840.0000000    0.2826537
193880.0000000    0.2969961
193920.0000000    0.3154829
193960.0000000    0.2879624
194000.0000000    0.3042951
194040.0000000    0.3023852
194080.0000000    0.2867886
194120.0000000    0.2727845
194160.0000000    0.2987561
194200.0000000    0.3071812
194240.0000000    0.3060599
194280.0000000    0.2813266
194320.0000000    0.2773505
194360.0000000    0.2882833
194400.0000000    0.2912363
194440.0000000    0.3050434
194480.0000000    0.2978466
194520.0000000    0.2893484
194560.0000000    0.2791147
194600.0000000    0.3007974
194640.0000000    0.2919505
194680.0000000    0.2978795
194720.0000000    0.2849387
194760.0000000    0.2925566
194800.0000000    0.2869522
194840.0000000    0.3021863
194880.0000000    0.2956829
194920.0000000    0.2703006
194960.0000000    0.2524506
195000.0000000    0.2582664
195040.0000000    0.2847580
195080.0000000    0.2737390
195120.0000000    0.2878949
195160.0000000    0.2613456
195200.0000000    0.2722087
195240.0000000    0.2396876
195280.0000000    0.2406989
195320.0000000    0.2626534
195360.0000000    0.2523185
195400.0000000    0.2469404
195440.0000000    0.2687746
195480.0000000    0.2713029
195520.0000000    0.2768141
195560.0000000    0.2480049
195600.0000000    0.2583842
195640.0000000    0.2491870
195680.0000000    0.2447507
195720.0000000    0.2645701
195760.0000000    0.2541929
195800.0000000    0.2551469
195840.0000000    0.2577153
195880.0000000    0.2796471
195920.0000000    0.2408642
195960.0000000    0.2671141
196000.0000000    0.2612910
196040.0000000    0.2754102
196080.0000000    0.2864632
196120.0000000    0.2644018
196160.0000000    0.2565674
196200.0000000    0.2661600
196240.0000000    0.2763799
196280.0000000    0.2797828
196320.0000000    0.2842136
196360.0000000    0.2830529
196400.0000000    0.2644849
196440.0000000    0.2670118
196480.0000000    0.2532811
196520.0000000    0.2753823
196560.0000000    0.2490716
196600.0000000    0.2709089
196640.0000000    0.2397299
196680.0000000    0.2445761
196720.0000000    0.2509082
196760.0000000    0.2569351
196800.0000000    0.2642360
196840.0000000    0.2381390
196880.0000000    0.2322608
196920.0000000    0.2444097
196960.0000000    0.2375732
197000.0000000    0.2381707
197040.0000000    0.2313660
197080.0000000    0.2592090
197120.0000000    0.2561991
197160.0000000    0.2591726
197200.0000000    0.2610930
197240.0000000    0.2475315
197280.0000000    0.2474243
197320.0000000    0.2411730
197360.0000000    0.2643215
197400.0000000    0.2437496
197440.0000000    0.2541314
197480.0000000    0.2600300
197520.0000000    0.2681119
197560.0000000    0.2663282
197600.0000000    0.2583734
197640.0000000    0.2515413
197680.0000000    0.2373514
197720.0000000    0.2414355
197760.0000000    0.2548890
197800.0000000    0.2493433
197840.0000000    0.2681200
197880.0000000    0.2709713
197920.0000000    0.2398231
197960.0000000    0.2518163
198000.0000000    0.2635125
198040.0000000    0.2793095
198080.0000000    0.2491822
198120.0000000    0.2646798
198160.0000000    0.2654116
198200.0000000    0.2821766
198240.0000000    0.2640471
198280.0000000    0.2695447
198320.0000000    0.2536204
198360.0000000    0.2435766
198400.0000000    0.2566352
198440.0000000    0.2467393
198480.0000000    0.2477872
198520.0000000    0.2552515
198560.0000000    0.2530794
198600.0000000    0.2623702
198640.0000000    0.2512232
198680.0000000    0.2696725
198720.0000000    0.2934048
198760.0000000    0.2481752
198800.0000000    0.2336536
198840.0000000    0.2610262
198880.0000000    0.2505995
198920.0000000    0.2459277
198960.0000000    0.2383702
199000.0000000    0.2179150
199040.0000000    0.2409274
199080.0000000    0.2448003
199120.0000000    0.2896923
199160.0000000    0.2904035
199200.0000000    0.2689922
199240.0000000    0.2575466
199280.0000000    0.2642740
199320.0000000    0.2844551
199360.0000000    0.2720356
199400.0000000    0.2842951
199440.0000000    0.2721241
199480.0000000    0.2775833
199520.0000000    0.2763648
199560.0000000    0.2823583
199600.0000000    0.2600266
199640.0000000    0.2755395
199680.0000000    0.2740285
199720.0000000    0.2655921
199760.0000000    0.2456161
199800.0000000    0.2670744
199840.0000000    0.2707870
199880.0000000    0.2650981
199920.0000000    0.2665244
199960.0000000    0.2669686
200000.0000000    0.2615547
200040.0000000    0.2457298
200080.0000000    0.2543542
200120.0000000    0.2521850
200160.0000000    0.2651200
200200.0000000    0.2546646
200240.0000000    0.2638293
200280.0000000    0.2442534
200320.0000000    0.2412105
200360.0000000    0.2529326
200400.0000000    0.2380904
200440.0000000    0.2643594
200480.0000000    0.2512498
200520.0000000    0.2469845
200560.0000000    0.2619049
200600.0000000    0.2696637
200640.0000000    0.2747054
200680.0000000    0.2912662
200720.0000000    0.2658916
200760.0000000    0.2740025
200800.0000000    0.2491569
200840.0000000    0.2463420
200880.0000000    0.2527001
200920.0000000    0.2934033
200960.0000000    0.2728277
201000.0000000    0.2882257
201040.0000000    0.2906530
201080.0000000    0.2852318
201120.0000000    0.2630941
201160.0000000    0.2616073
201200.0000000    0.2679678
201240.0000000    0.2793392
201280.0000000    0.2578438
201320.0000000    0.2663058
201360.0000000    0.2535182
201400.0000000    0.2574686
201440.0000000    0.2337669
201480.0000000    0.2490984
201520.0000000    0.2738990
201560.0000000    0.2703719
201600.0000000    0.2771562
201640.0000000    0.2453389
201680.0000000    0.2504276
201720.0000000    0.2474785
201760.0000000    0.2801569
201800.0000000    0.2881580
201840.0000000    0.2599788
201880.0000000    0.2638019
201920.0000000    0.2604589
201960.0000000    0.2738599
202000.0000000    0.2559475
202040.0000000    0.2637457
202080.0000000    0.2615741
202120.0000000    0.2678162
202160.0000000    0.2660184
202200.0000000    0.2538268
202240.0000000    0.2574674
202280.0000000    0.2849329
202320.0000000    0.2619188
202360.0000000    0.2703118
202400.0000000    0.2817996
202440.0000000    0.2750358
202480.0000000    0.2649818
202520.0000000    0.2743079
202560.0000000    0.2741817
202600.0000000    0.2801994
202640.0000000    0.2801362
202680.0000000    0.2765911
202720.0000000    0.2705699
202760.0000000    0.2729929
202800.0000000    0.2641349
202840.0000000    0.2814865
202880.0000000    0.2905148
202920.0000000    0.2911527
202960.0000000    0.2665408
203000.0000000    0.2879806
203040.0000000    0.2711504
203080.0000000    0.2712266
203120.0000000    0.2837778
203160.0000000    0.2677141
203200.0000000    0.2557611
203240.0000000    0.2953643
203280.0000000    0.2659529
203320.0000000    0.2643126
203360.0000000    0.2659929
203400.0000000    0.2719557
203440.0000000    0.2697901
203480.0000000    0.2878410
203520.0000000    0.2746428
203560.0000000    0.2598354
203600.0000000    0.2542790
203640.0000000    0.2613695
203680.0000000    0.2761970
203720.0000000    0.2623969
203760.0000000    0.2796156
203800.0000000    0.2807500
203840.0000000    0.2779612
203880.0000000    0.2859191
203920.0000000    0.2848132
203960.0000000    0.2858378
204000.0000000    0.2699663
204040.0000000    0.2602652
204080.0000000    0.2797990
204120.0000000    0.2821235
204160.0000000    0.2709600
204200.0000000    0.3008836
204240.0000000    0.2725265
204280.0000000    0.2636782
204320.0000000    0.2655222
204360.0000000    0.2746707
204400.0000000    0.2679393
204440.0000000    0.2540864
204480.0000000    0.2446245
204520.0000000    0.2373283
204560.0000000    0.2480476
204600.0000000    0.2502705
204640.0000000    0.2574558
204680.0000000    0.2546918
204720.0000000    0.2576669
204760.0000000    0.2609998
204800.0000000    0.2483786
204840.0000000    0.2594372
204880.0000000    0.2540703
204920.0000000    0.2382374
204960.0000000    0.2407953
205000.0000000    0.2506431
205040.0000000    0.2583414
205080.0000000    0.2534664
205120.0000000    0.2542798
205160.0000000    0.2484238
205200.0000000    0.2520869
205240.0000000    0.2437200
205280.0000000    0.2450022
205320.0000000    0.2396067
205360.0000000    0.2393184
205400.0000000    0.2742080
205440.0000000    0.2802215
205480.0000000    0.2480865
205520.0000000    0.2535894
205560.0000000    0.2777700
205600.0000000    0.2705747
205640.0000000    0.2599076
205680.0000000    0.2650378
205720.0000000    0.2548532
205760.0000000    0.2752542
205800.0000000    0.2883813
205840.0000000    0.2817815
205880.0000000    0.2810341
205920.0000000    0.2564393
205960.0000000    0.2489840
206000.0000000    0.2592788
206040.0000000    0.2410838
206080.0000000    0.2641116
206120.0000000    0.2919874
206160.0000000    0.2793612
206200.0000000    0.2755569
206240.0000000    0.2473066
206280.0000000    0.2692744
206320.0000000    0.2464617
206360.0000000    0.2461233
206400.0000000    0.2481901
206440.0000000    0.2552362
206480.0000000    0.2785516
206520.0000000    0.2669814
206560.0000000    0.2502670
206600.0000000    0.2572099
206640.0000000    0.2683763
206680.0000000    0.2710859
206720.0000000    0.2508118
206760.0000000    0.2491606
206800.0000000    0.2579062
206840.0000000    0.2741219
206880.0000000    0.2643881
206920.0000000    0.2791191
206960.0000000    0.2456819
207000.0000000    0.2441942
207040.0000000    0.2659339
207080.0000000    0.2645580
207120.0000000    0.2757686
207160.0000000    0.2416405
207200.0000000    0.2513211
207240.0000000    0.2557992
207280.0000000    0.2341771
207320.0000000    0.2484919
207360.0000000    0.2681486
207400.0000000    0.2499427
207440.0000000    0.2507632
207480.0000000    0.2511161
207520.0000000    0.2525826
207560.0000000    0.2626743
207600.0000000    0.2631066
207640.0000000    0.2615254
207680.0000000    0.2957424
207720.0000000    0.2697171
207760.0000000    0.2729523
207800.0000000    0.2620628
207840.0000000    0.2510884
207880.0000000    0.2633970
207920.0000000    0.2671596
207960.0000000    0.2488732
208000.0000000    0.2662851
208040.0000000    0.2643636
208080.0000000    0.2493248
208120.0000000    0.2678916
208160.0000000    0.2637055
208200.0000000    0.2463531
208240.0000000    0.2431362
208280.0000000    0.2696150
208320.0000000    0.2723840
208360.0000000    0.2741027
208400.0000000    0.2513776
208440.0000000    0.2330865
208480.0000000    0.2474682
208520.0000000    0.2632838
208560.0000000    0.2793101
208600.0000000    0.2622348
208640.0000000    0.2560443
208680.0000000    0.2655069
208720.0000000    0.3025863
208760.0000000    0.2559707
208800.0000000    0.2870694
208840.0000000    0.2705427
208880.0000000    0.2778718
208920.0000000    0.2709779
208960.0000000    0.2689233
209000.0000000    0.2772927
209040.0000000    0.2839380
209080.0000000    0.2690416
209120.0000000    0.2809848
209160.0000000    0.2581720
209200.0000000    0.2684520
209240.0000000    0.2605581
209280.0000000    0.2526992
209320.0000000    0.2482184
209360.0000000    0.2465926
209400.0000000    0.2606923
209440.0000000    0.2899222
209480.0000000    0.2873781
209520.0000000    0.2742567
209560.0000000    0.2712155
209600.0000000    0.2736264
209640.0000000    0.2507813
209680.0000000    0.2464866
209720.0000000    0.2544250
209760.0000000    0.2480982
209800.0000000    0.2586519
209840.0000000    0.2925482
209880.0000000    0.2741328
209920.0000000    0.2455603
209960.0000000    0.2989779
210000.0000000    0.2628523
210040.0000000    0.2846042
210080.0000000    0.2654061
210120.0000000    0.3015706
210160.0000000    0.2857184
210200.0000000    0.2685249
210240.0000000    0.2842654
210280.0000000    0.2861116
210320.0000000    0.2923445
210360.0000000    0.2744514
210400.0000000    0.2725184
210440.0000000    0.2763070
210480.0000000    0.2636467
210520.0000000    0.2560117
210560.0000000    0.2874418
210600.0000000    0.2462280
210640.0000000    0.2561063
210680.0000000    0.2395578
210720.0000000    0.2228109
210760.0000000    0.2420318
210800.0000000    0.2345832
210840.0000000    0.2216395
210880.0000000    0.2405107
210920.0000000    0.2367905
210960.0000000    0.2394006
211000.0000000    0.2373945
211040.0000000    0.2435506
211080.0000000    0.2673282
211120.0000000    0.2526701
211160.0000000    0.2221192
211200.0000000    0.2189778
211240.0000000    0.2190845
211280.0000000    0.2271474
211320.0000000    0.2114500
211360.0000000    0.2129096
211400.0000000    0.2325598
211440.0000000    0.2152208
211480.0000000    0.2311001
211520.0000000    0.2239138
211560.0000000    0.2422522
211600.0000000    0.2240317
211640.0000000    0.2088616
211680.0000000    0.2136676
211720.0000000    0.2049358
211760.0000000    0.2217937
211800.0000000    0.2038758
211840.0000000    0.2284553
211880.0000000    0.2016078
211920.0000000    0.2370909
211960.0000000    0.2221089
212000.0000000    0.2338133
212040.0000000    0.2108397
212080.0000000    0.2225494
212120.0000000    0.2286790
212160.0000000    0.2117527
212200.0000000    0.2004828
212240.0000000    0.2065952
212280.0000000    0.2178029
212320.0000000    0.2017064
212360.0000000    0.2080090
212400.0000000    0.2113077
212440.0000000    0.2122606
212480.0000000    0.2280789
212520.0000000    0.2419366
212560.0000000    0.2306360
212600.0000000    0.2158954
212640.0000000    0.2126811
212680.0000000    0.2054773
212720.0000000    0.2007269
212760.0000000    0.2137354
212800.0000000    0.2079203
212840.0000000    0.2059164
212880.0000000    0.1830674
212920.0000000    0.1967656
212960.0000000    0.1664021
213000.0000000    0.1945385
213040.0000000    0.1638043
213080.0000000    0.1682356
213120.0000000    0.1793699
213160.0000000    0.1702466
213200.0000000    0.1763572
213240.0000000    0.1920584
213280.0000000    0.1880784
213320.0000000    0.1695965
213360.0000000    0.1782461
213400.0000000    0.1772091
213440.0000000    0.1901282
213480.0000000    0.1738014
213520.0000000    0.1841644
213560.0000000    0.1588290
213600.0000000    0.1673287
213640.0000000    0.1734352
213680.0000000    0.1760247
213720.0000000    0.1680362
213760.0000000    0.1692951
213800.0000000    0.1620913
213840.0000000    0.1721332
213880.0000000    0.1746989
213920.0000000    0.1777517
213960.0000000    0.1959203
214000.0000000    0.1832375
214040.0000000    0.1621812
214080.0000000    0.1487754
214120.0000000    0.1774623
214160.0000000    0.1736298
214200.0000000    0.1998718
214240.0000000    0.1800058
214280.0000000    0.1629325
214320.0000000    0.1679794
214360.0000000    0.1834287
214400.0000000    0.1698571
214440.0000000    0.1583313
214480.0000000    0.1490231
214520.0000000    0.1611256
214560.0000000    0.1815239
214600.0000000    0.1941195
214640.0000000    0.1886144
214680.0000000    0.1789304
214720.0000000    0.1760015
214760.0000000    0.1544239
214800.0000000    0.1696923
214840.0000000    0.1799417
214880.0000000    0.1836516
214920.0000000    0.1784085
214960.0000000    0.1834170
215000.0000000    0.1916083
215040.0000000    0.1709465
215080.0000000    0.1627655
215120.0000000    0.1734880
215160.0000000    0.1758252
215200.0000000    0.1728085
215240.0000000    0.1739661
215280.0000000    0.1605995
215320.0000000    0.1682997
215360.0000000    0.1829920
215400.0000000    0.1556407
215440.0000000    0.1607296
215480.0000000    0.1933037
215520.0000000    0.1780939
215560.0000000    0.1757258
215600.0000000    0.1728787
215640.0000000    0.1707381
215680.0000000    0.1577226
215720.0000000    0.1867720
215760.0000000    0.1893540
215800.0000000    0.1827299
215840.0000000    0.1647584
215880.0000000    0.1768001
215920.0000000    0.1786679
215960.0000000    0.1739556
216000.0000000    0.1797049
216040.0000000    0.1940015
216080.0000000    0.1766675
216120.0000000    0.1631726
216160.0000000    0.1716033
216200.0000000    0.1733238
216240.0000000    0.1557332
216280.0000000    0.1648438
216320.0000000    0.1548611
216360.0000000    0.1839428
216400.0000000    0.1722607
216440.0000000    0.1745088
216480.0000000    0.1687741
216520.0000000    0.1814771
216560.0000000    0.1930469
216600.0000000    0.1866985
216640.0000000    0.1625343
216680.0000000    0.1753190
216720.0000000    0.1528229
216760.0000000    0.1666432
216800.0000000    0.1792627
216840.0000000    0.1721280
216880.0000000    0.1711940
216920.0000000    0.1736296
216960.0000000    0.1895610
217000.0000000    0.1762828
217040.0000000    0.2092114
217080.0000000    0.2019807
217120.0000000    0.1917088
217160.0000000    0.1762256
217200.0000000    0.1845280
217240.0000000    0.1881811
217280.0000000    0.1877230
217320.0000000    0.1745258
217360.0000000    0.2095442
217400.0000000    0.2038077
217440.0000000    0.1847087
217480.0000000    0.2052604
217520.0000000    0.1875407
217560.0000000    0.1867698
217600.0000000    0.1699628
217640.0000000    0.1886032
217680.0000000    0.1643290
217720.0000000    0.1494824
217760.0000000    0.1680777
217800.0000000    0.1700095
217840.0000000    0.1682366
217880.0000000    0.1868008
217920.0000000    0.1696579
217960.0000000    0.1801741
218000.0000000    0.1738303
218040.0000000    0.1781173
218080.0000000    0.1676222
218120.0000000    0.1798513
218160.0000000    0.1633367
218200.0000000    0.1653724
218240.0000000    0.1722079
218280.0000000    0.1805248
218320.0000000    0.1880696
218360.0000000    0.1647828
218400.0000000    0.1780285
218440.0000000    0.1857775
218480.0000000    0.1767718
218520.0000000    0.1769941
218560.0000000    0.1730565
218600.0000000    0.1921500
218640.0000000    0.1797256
218680.0000000    0.1706045
218720.0000000    0.1777512
218760.0000000    0.1681156
218800.0000000    0.1847211
218840.0000000    0.2042316
218880.0000000    0.1942550
218920.0000000    0.1890915
218960.0000000    0.1905038
219000.0000000    0.1719587
219040.0000000    0.1826939
219080.0000000    0.1770789
219120.0000000    0.1694227
219160.0000000    0.1770600
219200.0000000    0.1852883
219240.0000000    0.1648077
219280.0000000    0.1663082
219320.0000000    0.1652213
219360.0000000    0.1584105
219400.0000000    0.1694609
219440.0000000    0.1513557
219480.0000000    0.1519351
219520.0000000    0.1693302
219560.0000000    0.1609679
219600.0000000    0.1676795
219640.0000000    0.1678337
219680.0000000    0.1725397
219720.0000000    0.1693973
219760.0000000    0.1755616
219800.0000000    0.1763701
219840.0000000    0.1789305
219880.0000000    0.1757700
219920.0000000    0.1749954
219960.0000000    0.1741780
220000.0000000    0.1724495
220040.0000000    0.1787591
220080.0000000    0.1750642
220120.0000000    0.2084049
220160.0000000    0.1847501
220200.0000000    0.1673449
220240.0000000    0.1815163
220280.0000000    0.1633929
220320.0000000    0.1846072
220360.0000000    0.1801542
220400.0000000    0.1767647
220440.0000000    0.1766834
220480.0000000    0.1953548
220520.0000000    0.1837435
220560.0000000    0.1714910
220600.0000000    0.1594043
220640.0000000    0.1747493
220680.0000000    0.1649876
220720.0000000    0.1631911
220760.0000000    0.1470114
220800.0000000    0.1472587
220840.0000000    0.1744148
220880.0000000    0.1755193
220920.0000000    0.1820313
220960.0000000    0.1822006
221000.0000000    0.1625013
221040.0000000    0.1612829
221080.0000000    0.1650800
221120.0000000    0.1697048
221160.0000000    0.1928973
221200.0000000    0.1766012
221240.0000000    0.1925594
221280.0000000    0.1953501
221320.0000000    0.1694316
221360.0000000    0.1765911
221400.0000000    0.1868045
221440.0000000    0.1633673
221480.0000000    0.1750837
221520.0000000    0.1664972
221560.0000000    0.1788127
221600.0000000    0.1682903
221640.0000000    0.1622935
221680.0000000    0.1596692
221720.0000000    0.1558669
221760.0000000    0.1718490
221800.0000000    0.1678918
221840.0000000    0.1552430
221880.0000000    0.1611490
221920.0000000    0.1659348
221960.0000000    0.1729458
222000.0000000    0.1809462
222040.0000000    0.1748303
222080.0000000    0.1633349
222120.0000000    0.1718445
222160.0000000    0.1778007
222200.0000000    0.1849011
222240.0000000    0.1796622
222280.0000000    0.1734358
222320.0000000    0.1744547
222360.0000000    0.1748804
222400.0000000    0.1712893
222440.0000000    0.1779324
222480.0000000    0.1735408
222520.0000000    0.1741466
222560.0000000    0.1853927
222600.0000000    0.1805696
222640.0000000    0.1498382
222680.0000000    0.1707685
222720.0000000    0.1685669
222760.0000000    0.1579389
222800.0000000    0.1617594
222840.0000000    0.1791733
222880.0000000    0.2046755
222920.0000000    0.1857272
222960.0000000    0.2087246
223000.0000000    0.2091742
223040.0000000    0.1997323
223080.0000000    0.2030137
223120.0000000    0.2050185
223160.0000000    0.1923844
223200.0000000    0.2166054
223240.0000000    0.2003957
223280.0000000    0.1915358
223320.0000000    0.1775155
223360.0000000    0.1817870
223400.0000000    0.1804065
223440.0000000    0.1704830
223480.0000000    0.1699997
223520.0000000    0.1812114
223560.0000000    0.1708275
223600.0000000    0.1771251
223640.0000000    0.1737344
223680.0000000    0.1749289
223720.0000000    0.1807021
223760.0000000    0.1627547
223800.0000000    0.1709407
223840.0000000    0.1810708
223880.0000000    0.1791512
223920.0000000    0.1836768
223960.0000000    0.1795993
224000.0000000    0.1785847
224040.0000000    0.1791494
224080.0000000    0.1727784
224120.0000000    0.1802720
224160.0000000    0.1993864
224200.0000000    0.1927591
224240.0000000    0.1929807
224280.0000000    0.2107769
224320.0000000    0.1746507
224360.0000000    0.2019811
224400.0000000    0.1932340
224440.0000000    0.1813436
224480.0000000    0.1908447
224520.0000000    0.1886935
224560.0000000    0.2011487
224600.0000000    0.1844525
224640.0000000    0.1910497
224680.0000000    0.1982271
224720.0000000    0.1976573
224760.0000000    0.2021118
224800.0000000    0.1921406
224840.0000000    0.1854516
224880.0000000    0.1985489
224920.0000000    0.1725776
224960.0000000    0.1611387
225000.0000000    0.1673427
225040.0000000    0.1671739
225080.0000000    0.1549452
225120.0000000    0.1610295
225160.0000000    0.1539466
225200.0000000    0.1847214
225240.0000000    0.1689943
225280.0000000    0.1679320
225320.0000000    0.1843897
225360.0000000    0.1783447
225400.0000000    0.1662167
225440.0000000    0.1650763
225480.0000000    0.1619901
225520.0000000    0.1527333
225560.0000000    0.1556202
225600.0000000    0.1777180
225640.0000000    0.1660158
225680.0000000    0.1502978
225720.0000000    0.1708929
225760.0000000    0.1671105
225800.0000000    0.1475324
225840.0000000    0.1570699
225880.0000000    0.1543437
225920.0000000    0.1428577
225960.0000000    0.1610708
226000.0000000    0.1557620
226040.0000000    0.1512986
226080.0000000    0.1621006
226120.0000000    0.1515689
226160.0000000    0.1598306
226200.0000000    0.1462743
226240.0000000    0.1460806
226280.0000000    0.1492433
226320.0000000    0.1339176
226360.0000000    0.1457976
226400.0000000    0.1647554
226440.0000000    0.1467129
226480.0000000    0.1363353
226520.0000000    0.1424578
226560.0000000    0.1648375
226600.0000000    0.1441435
226640.0000000    0.1533093
226680.0000000    0.1595562
226720.0000000    0.1650710
226760.0000000    0.1812090
226800.0000000    0.1526787
226840.0000000    0.1624602
226880.0000000    0.1720450
226920.0000000    0.1826701
226960.0000000    0.1632671
227000.0000000    0.1591881
227040.0000000    0.1458138
227080.0000000    0.1566597
227120.0000000    0.1638741
227160.0000000    0.1598072
227200.0000000    0.1606301
227240.0000000    0.1578681
227280.0000000    0.1565696
227320.0000000    0.1583026
227360.0000000    0.1631051
227400.0000000    0.1680864
227440.0000000    0.1631746
227480.0000000    0.1589042
227520.0000000    0.1531225
227560.0000000    0.1641384
227600.0000000    0.1589706
227640.0000000    0.1503158
227680.0000000    0.1801134
227720.0000000    0.1486084
227760.0000000    0.1466304
227800.0000000    0.1620988
227840.0000000    0.1615555
227880.0000000    0.1533407
227920.0000000    0.1596040
227960.0000000    0.1543939
228000.0000000    0.1483950
228040.0000000    0.1504836
228080.0000000    0.1632839
228120.0000000    0.1637321
228160.0000000    0.1605597
228200.0000000    0.1743953
228240.0000000    0.1694762
228280.0000000    0.1789385
228320.0000000    0.1571959
228360.0000000    0.1796739
228400.0000000    0.1548467
228440.0000000    0.1509065
228480.0000000    0.1634508
228520.0000000    0.1705285
228560.0000000    0.1485675
228600.0000000    0.1564975
228640.0000000    0.1436199
228680.0000000    0.1565820
228720.0000000    0.1645300
228760.0000000    0.1502695
228800.0000000    0.1639108
228840.0000000    0.1671145
228880.0000000    0.1635791
228920.0000000    0.1570097
228960.0000000    0.1932626
229000.0000000    0.1715572
229040.0000000    0.1653198
229080.0000000    0.1836184
229120.0000000    0.1702296
229160.0000000    0.1658395
229200.0000000    0.1732870
229240.0000000    0.1825971
229280.0000000    0.1763317
229320.0000000    0.1885039
229360.0000000    0.1847970
229400.0000000    0.1810399
229440.0000000    0.1929968
229480.0000000    0.1814148
229520.0000000    0.1863707
229560.0000000    0.1880640
229600.0000000    0.1817702
229640.0000000    0.1923967
229680.0000000    0.1690963
229720.0000000    0.1774171
229760.0000000    0.1856687
229800.0000000    0.1736119
229840.0000000    0.1749602
229880.0000000    0.1762168
229920.0000000    0.1736940
229960.0000000    0.1704741
230000.0000000    0.1603892
230040.0000000    0.1574967
230080.0000000    0.1647653
230120.0000000    0.1638622
230160.0000000    0.1802533
230200.0000000    0.1716862
230240.0000000    0.1726523
230280.0000000    0.1910588
230320.0000000    0.1807943
230360.0000000    0.1838233
230400.0000000    0.1621303
230440.0000000    0.1770328
230480.0000000    0.1583872
230520.0000000    0.1761377
230560.0000000    0.1721724
230600.0000000    0.1649438
230640.0000000    0.1812442
230680.0000000    0.1768738
230720.0000000    0.1724944
230760.0000000    0.1585571
230800.0000000    0.1851519
230840.0000000    0.1820346
230880.0000000    0.1840569
230920.0000000    0.1805591
230960.0000000    0.1899209
231000.0000000    0.1887355
231040.0000000    0.1875892
231080.0000000    0.2045107
231120.0000000    0.1918535
231160.0000000    0.2018838
231200.0000000    0.1911678
231240.0000000    0.1723593
231280.0000000    0.1829520
231320.0000000    0.1888163
231360.0000000    0.1834629
231400.0000000    0.1985069
231440.0000000    0.1757335
231480.0000000    0.1783127
231520.0000000    0.1879678
231560.0000000    0.1668586
231600.0000000    0.1850699
231640.0000000    0.1864938
231680.0000000    0.1751707
231720.0000000    0.1685032
231760.0000000    0.1695543
231800.0000000    0.1739093
231840.0000000    0.1773593
231880.0000000    0.1644454
231920.0000000    0.1681357
231960.0000000    0.1659384
232000.0000000    0.1634534
232040.0000000    0.1690421
232080.0000000    0.1696777
232120.0000000    0.1830769
232160.0000000    0.1635311
232200.0000000    0.1657782
232240.0000000    0.1577597
232280.0000000    0.1562772
232320.0000000    0.1660667
232360.0000000    0.1739156
232400.0000000    0.1438437
232440.0000000    0.1527356
232480.0000000    0.1551387
232520.0000000    0.1448466
232560.0000000    0.1550475
232600.0000000    0.1704140
232640.0000000    0.1593580
232680.0000000    0.1708982
232720.0000000    0.1630597
232760.0000000    0.1604534
232800.0000000    0.1545116
232840.0000000    0.1535215
232880.0000000    0.1535409
232920.0000000    0.1598251
232960.0000000    0.1670584
233000.0000000    0.1615470
233040.0000000    0.1610556
233080.0000000    0.1572861
233120.0000000    0.1679502
233160.0000000    0.1446083
233200.0000000    0.1608113
233240.0000000    0.1512427
233280.0000000    0.1539607
233320.0000000    0.1453237
233360.0000000    0.1482837
233400.0000000    0.1563337
233440.0000000    0.1431918
233480.0000000    0.1496647
233520.0000000    0.1537171
233560.0000000    0.1493186
233600.0000000    0.1650558
233640.0000000    0.1744123
233680.0000000    0.1690790
233720.0000000    0.1696842
233760.0000000    0.1512118
233800.0000000    0.1540824
233840.0000000    0.1629279
233880.0000000    0.1704432
233920.0000000    0.1532661
233960.0000000    0.1524586
234000.0000000    0.1695551
234040.0000000    0.1397531
234080.0000000    0.1722940
234120.0000000    0.1550121
234160.0000000    0.1683066
234200.0000000    0.1656470
234240.0000000    0.1642330
234280.0000000    0.1594297
234320.0000000    0.1604405
234360.0000000    0.1522444
234400.0000000    0.1579314
234440.0000000    0.1498191
234480.0000000    0.1560825
234520.0000000    0.1538491
234560.0000000    0.1470418
234600.0000000    0.1444727
234640.0000000    0.1582295
234680.0000000    0.1609585
234720.0000000    0.1528993
234760.0000000    0.1649161
234800.0000000    0.1549173
234840.0000000    0.1651603
234880.0000000    0.1800070
234920.0000000    0.1754583
234960.0000000    0.1791477
235000.0000000    0.1649928
235040.0000000    0.2086343
235080.0000000    0.1982951
235120.0000000    0.1684785
235160.0000000    0.1585975
235200.0000000    0.1589925
235240.0000000    0.1715989
235280.0000000    0.1650668
235320.0000000    0.1681495
235360.0000000    0.1583271
235400.0000000    0.1558327
235440.0000000    0.1538057
235480.0000000    0.1687278
235520.0000000    0.1698632
235560.0000000    0.1694390
235600.0000000    0.1667098
235640.0000000    0.1559198
235680.0000000    0.1606156
235720.0000000    0.1583002
235760.0000000    0.1576731
235800.0000000    0.1614715
235840.0000000    0.1429515
235880.0000000    0.1490715
235920.0000000    0.1488228
235960.0000000    0.1665581
236000.0000000    0.1598032
236040.0000000    0.1716847
236080.0000000    0.1739713
236120.0000000    0.1629862
236160.0000000    0.1672297
236200.0000000    0.1672014
236240.0000000    0.1759768
236280.0000000    0.1705227
236320.0000000    0.1799789
236360.0000000    0.1731754
236400.0000000    0.1615361
236440.0000000    0.1774112
236480.0000000    0.1726303
236520.0000000    0.1883955
236560.0000000    0.1744127
236600.0000000    0.1685479
236640.0000000    0.1754278
236680.0000000    0.1673803
236720.0000000    0.1674777
236760.0000000    0.1755161
236800.0000000    0.1697029
236840.0000000    0.1677426
236880.0000000    0.1702255
236920.0000000    0.1703712
236960.0000000    0.1709095
237000.0000000    0.1721240
237040.0000000    0.1668026
237080.0000000    0.1743083
237120.0000000    0.1701110
237160.0000000    0.1532817
237200.0000000    0.1747815
237240.0000000    0.1584603
237280.0000000    0.1724246
237320.0000000    0.1636873
237360.0000000    0.1694039
237400.0000000    0.1575464
237440.0000000    0.1549838
237480.0000000    0.1547752
237520.0000000    0.1583894
237560.0000000    0.1845153
237600.0000000    0.1551472
237640.0000000    0.1622221
237680.0000000    0.1579476
237720.0000000    0.1515741
237760.0000000    0.1606822
237800.0000000    0.1533773
237840.0000000    0.1531023
237880.0000000    0.1550138
237920.0000000    0.1512491
237960.0000000    0.1595622
238000.0000000    0.1715550
238040.0000000    0.1634949
238080.0000000    0.1554591
238120.0000000    0.1614545
238160.0000000    0.1628276
238200.0000000    0.1529122
238240.0000000    0.1768752
238280.0000000    0.1740337
238320.0000000    0.1627382
238360.0000000    0.1713208
238400.0000000    0.1672359
238440.0000000    0.1651116
238480.0000000    0.1715199
238520.0000000    0.1761183
238560.0000000    0.1676177
238600.0000000    0.1793943
238640.0000000    0.1702421
238680.0000000    0.1740963
238720.0000000    0.1683453
238760.0000000    0.1660966
238800.0000000    0.1685272
238840.0000000    0.1601911
238880.0000000    0.1663563
238920.0000000    0.1809864
238960.0000000    0.1721488
239000.0000000    0.1706294
239040.0000000    0.1814514
239080.0000000    0.1792213
239120.0000000    0.1868975
239160.0000000    0.1727276
239200.0000000    0.1712678
239240.0000000    0.1700428
239280.0000000    0.1758469
239320.0000000    0.1682092
239360.0000000    0.1595753
239400.0000000    0.1584597
239440.0000000    0.1642296
239480.0000000    0.1509705
239520.0000000    0.1617535
239560.0000000    0.1503157
239600.0000000    0.1552848
239640.0000000    0.1745801
239680.0000000    0.1883210
239720.0000000    0.1789339
239760.0000000    0.1705360
239800.0000000    0.1864752
239840.0000000    0.1760049
239880.0000000    0.2001539
239920.0000000    0.1809639
239960.0000000    0.1945617
240000.0000000    0.2063968
240040.0000000    0.1995792
240080.0000000    0.1859813
240120.0000000    0.2075630
240160.0000000    0.1746254
240200.0000000    0.1658254
240240.0000000    0.1588146
240280.0000000    0.1833757
240320.0000000    0.1551055
240360.0000000    0.1720604
240400.0000000    0.1748501
240440.0000000    0.1811498
240480.0000000    0.1882398
240520.0000000    0.1718843
240560.0000000    0.1601238
240600.0000000    0.1743968
240640.0000000    0.1873944
240680.0000000    0.1902336
240720.0000000    0.1953666
240760.0000000    0.1703477
240800.0000000    0.1799999
240840.0000000    0.1914451
240880.0000000    0.1844111
240920.0000000    0.2022485
240960.0000000    0.1753838
241000.0000000    0.1838525
241040.0000000    0.1925205
241080.0000000    0.2055276
241120.0000000    0.2081429
241160.0000000    0.1791899
241200.0000000    0.1994863
241240.0000000    0.1903856
241280.0000000    0.1846698
241320.0000000    0.1927875
241360.0000000    0.2053160
241400.0000000    0.1802834
241440.0000000    0.2162074
241480.0000000    0.1886969
241520.0000000    0.2163133
241560.0000000    0.1838820
241600.0000000    0.1840487
241640.0000000    0.1759174
241680.0000000    0.1667441
241720.0000000    0.1798472
241760.0000000    0.1798839
241800.0000000    0.1737780
241840.0000000    0.1767133
241880.0000000    0.1769374
241920.0000000    0.1820729
241960.0000000    0.2000748
242000.0000000    0.1905914
242040.0000000    0.1941440
242080.0000000    0.1828081
242120.0000000    0.1922842
242160.0000000    0.1751527
242200.0000000    0.1587032
242240.0000000    0.1710375
242280.0000000    0.1696376
242320.0000000    0.1604233
242360.0000000    0.1561906
242400.0000000    0.1636406
242440.0000000    0.1689536
242480.0000000    0.1767557
242520.0000000    0.1863654
242560.0000000    0.1855964
242600.0000000    0.1775180
242640.0000000    0.1587004
242680.0000000    0.1744311
242720.0000000    0.1795882
242760.0000000    0.1745526
242800.0000000    0.1727849
242840.0000000    0.1865709
242880.0000000    0.1973512
242920.0000000    0.1879667
242960.0000000    0.1669987
243000.0000000    0.1549295
243040.0000000    0.1653796
243080.0000000    0.1691698
243120.0000000    0.1765645
243160.0000000    0.1771832
243200.0000000    0.1502783
243240.0000000    0.1661500
243280.0000000    0.1618555
243320.0000000    0.1461672
243360.0000000    0.1648941
243400.0000000    0.1613079
243440.0000000    0.1761272
243480.0000000    0.1899076
243520.0000000    0.1757153
243560.0000000    0.1903465
243600.0000000    0.1939364
243640.0000000    0.1777217
243680.0000000    0.1635095
243720.0000000    0.1768382
243760.0000000    0.1786798
243800.0000000    0.1663180
243840.0000000    0.1756382
243880.0000000    0.1912070
243920.0000000    0.1744303
243960.0000000    0.1822367
244000.0000000    0.1682002
244040.0000000    0.1600523
244080.0000000    0.1668873
244120.0000000    0.1675215
244160.0000000    0.1757969
244200.0000000    0.1779448
244240.0000000    0.1634365
244280.0000000    0.1731702
244320.0000000    0.1738909
244360.0000000    0.1702074
244400.0000000    0.1830962
244440.0000000    0.1621196
244480.0000000    0.1607202
244520.0000000    0.1666156
244560.0000000    0.1697834
244600.0000000    0.1786438
244640.0000000    0.1757981
244680.0000000    0.1822067
244720.0000000    0.1843966
244760.0000000    0.1715949
244800.0000000    0.1745508
244840.0000000    0.1707327
244880.0000000    0.1682474
244920.0000000    0.1687786
244960.0000000    0.1764185
245000.0000000    0.1704478
245040.0000000    0.1732223
245080.0000000    0.1777641
245120.0000000    0.1723433
245160.0000000    0.1680377
245200.0000000    0.1647434
245240.0000000    0.1754862
245280.0000000    0.1690064
245320.0000000    0.1696731
245360.0000000    0.1786768
245400.0000000    0.1648977
245440.0000000    0.1645025
245480.0000000    0.1816777
245520.0000000    0.1692398
245560.0000000    0.1717812
245600.0000000    0.1798311
245640.0000000    0.1893473
245680.0000000    0.1735457
245720.0000000    0.1723398
245760.0000000    0.1780889
245800.0000000    0.1719496
245840.0000000    0.1734050
245880.0000000    0.1760861
245920.0000000    0.1707181
245960.0000000    0.1530865
246000.0000000    0.1662743
246040.0000000    0.1678276
246080.0000000    0.1530504
246120.0000000    0.1835160
246160.0000000    0.1938200
246200.0000000    0.1767842
246240.0000000    0.1762477
246280.0000000    0.1626741
246320.0000000    0.1526806
246360.0000000    0.1501854
246400.0000000    0.1578583
246440.0000000    0.1473863
246480.0000000    0.1606290
246520.0000000    0.1732733
246560.0000000    0.1540546
246600.0000000    0.1809063
246640.0000000    0.1929551
246680.0000000    0.1764377
246720.0000000    0.1691840
246760.0000000    0.1727487
246800.0000000    0.1834896
246840.0000000    0.1915039
246880.0000000    0.1748709
246920.0000000    0.1658431
246960.0000000    0.1847032
247000.0000000    0.1634331
247040.0000000    0.1806726
247080.0000000    0.1796784
247120.0000000    0.1763685
247160.0000000    0.1729533
247200.0000000    0.1810362
247240.0000000    0.1893172
247280.0000000    0.1837965
247320.0000000    0.1854283
247360.0000000    0.1872881
247400.0000000    0.1898369
247440.0000000    0.2010382
247480.0000000    0.1753309
247520.0000000    0.1728685
247560.0000000    0.1817037
247600.0000000    0.1850081
247640.0000000    0.1905003
247680.0000000    0.1677269
247720.0000000    0.1655570
247760.0000000    0.1706346
247800.0000000    0.1727519
247840.0000000    0.1862808
247880.0000000    0.1896965
247920.0000000    0.1834179
247960.0000000    0.1681116
248000.0000000    0.1804374
248040.0000000    0.1761000
248080.0000000    0.1774128
248120.0000000    0.1653020
248160.0000000    0.2069902
248200.0000000    0.1918046
248240.0000000    0.2046286
248280.0000000    0.1876709
248320.0000000    0.1912070
248360.0000000    0.1711406
248400.0000000    0.1682031
248440.0000000    0.1860192
248480.0000000    0.1862592
248520.0000000    0.1886833
248560.0000000    0.2017104
248600.0000000    0.2056087
248640.0000000    0.1849040
248680.0000000    0.1916463
248720.0000000    0.2031450
248760.0000000    0.1928751
248800.0000000    0.1895262
248840.0000000    0.1888227
248880.0000000    0.1769786
248920.0000000    0.1822608
248960.0000000    0.1935941
249000.0000000    0.1923190
249040.0000000    0.1828384
249080.0000000    0.1897060
249120.0000000    0.1789353
249160.0000000    0.1794164
249200.0000000    0.1757311
249240.0000000    0.2019792
249280.0000000    0.1970674
249320.0000000    0.2059346
249360.0000000    0.2144837
249400.0000000    0.2134580
249440.0000000    0.1887921
249480.0000000    0.1739439
249520.0000000    0.1788135
249560.0000000    0.1791981
249600.0000000    0.1852083
249640.0000000    0.1905470
249680.0000000    0.1927033
249720.0000000    0.1841040
249760.0000000    0.1917460
249800.0000000    0.1719695
249840.0000000    0.1920585
249880.0000000    0.1688714
249920.0000000    0.1802768
249960.0000000    0.1852542
250000.0000000    0.1726640
250040.0000000    0.2058422
250080.0000000    0.1989568
250120.0000000    0.1891275
250160.0000000    0.1966287
250200.0000000    0.1709015
250240.0000000    0.1830883
250280.0000000    0.1766634
250320.0000000    0.2062662
250360.0000000    0.1850465
250400.0000000    0.1831360
250440.0000000    0.1916633
250480.0000000    0.1902895
250520.0000000    0.1992831
250560.0000000    0.1885085
250600.0000000    0.1929652
250640.0000000    0.2139630
250680.0000000    0.2096355
250720.0000000    0.1881477
250760.0000000    0.2040236
250800.0000000    0.1855137
250840.0000000    0.1819757
250880.0000000    0.1861064
250920.0000000    0.2035307
250960.0000000    0.1894059
251000.0000000    0.1918889
251040.0000000    0.1881689
251080.0000000    0.1906846
251120.0000000    0.2152133
251160.0000000    0.2110793
251200.0000000    0.2207972
251240.0000000    0.2379359
251280.0000000    0.2134927
251320.0000000    0.2230281
251360.0000000    0.2194706
251400.0000000    0.2032630
251440.0000000    0.2026588
251480.0000000    0.1904799
251520.0000000    0.2082659
251560.0000000    0.2114453
251600.0000000    0.2162344
251640.0000000    0.2127621
251680.0000000    0.2045362
251720.0000000    0.2032752
251760.0000000    0.2274579
251800.0000000    0.2058417
251840.0000000    0.1933145
251880.0000000    0.1776962
251920.0000000    0.1888016
251960.0000000    0.1888030
252000.0000000    0.1965842
252040.0000000    0.2038282
252080.0000000    0.1888505
252120.0000000    0.1940835
252160.0000000    0.1985741
252200.0000000    0.1833802
252240.0000000    0.2002473
252280.0000000    0.2112515
252320.0000000    0.1983310
252360.0000000    0.2095792
252400.0000000    0.2008682
252440.0000000    0.2013964
252480.0000000    0.1965711
252520.0000000    0.1999515
252560.0000000    0.1986930
252600.0000000    0.2096615
252640.0000000    0.1931439
252680.0000000    0.2198937
252720.0000000    0.2023139
252760.0000000    0.1894303
252800.0000000    0.1899814
252840.0000000    0.1869698
252880.0000000    0.1883606
252920.0000000    0.1889090
252960.0000000    0.1950711
253000.0000000    0.1962263
253040.0000000    0.1970615
253080.0000000    0.1919270
253120.0000000    0.1717783
253160.0000000    0.1742139
253200.0000000    0.1857055
253240.0000000    0.1789062
253280.0000000    0.1703993
253320.0000000    0.1807681
253360.0000000    0.1958797
253400.0000000    0.2009996
253440.0000000    0.2017032
253480.0000000    0.1894260
253520.0000000    0.1769772
253560.0000000    0.1929711
253600.0000000    0.1932253
253640.0000000    0.2215828
253680.0000000    0.2285673
253720.0000000    0.2036227
253760.0000000    0.2004512
253800.0000000    0.1859073
253840.0000000    0.1768039
253880.0000000    0.1889212
253920.0000000    0.1762076
253960.0000000    0.1821587
254000.0000000    0.1911877
254040.0000000    0.1723188
254080.0000000    0.1764765
254120.0000000    0.1788235
254160.0000000    0.1785258
254200.0000000    0.1808928
254240.0000000    0.1965947
254280.0000000    0.1922137
254320.0000000    0.1861071
254360.0000000    0.1958929
254400.0000000    0.1864750
254440.0000000    0.2026025
254480.0000000    0.1834877
254520.0000000    0.1913573
254560.0000000    0.1771901
254600.0000000    0.1898122
254640.0000000    0.2038978
254680.0000000    0.2041555
254720.0000000    0.1996256
254760.0000000    0.1875642
254800.0000000    0.1817607
254840.0000000    0.1832541
254880.0000000    0.1734224
254920.0000000    0.1619513
254960.0000000    0.1679710
255000.0000000    0.1826349
255040.0000000    0.1772259
255080.0000000    0.1731043
255120.0000000    0.1591946
255160.0000000    0.1625685
255200.0000000    0.1800950
255240.0000000    0.1734353
255280.0000000    0.1515416
255320.0000000    0.1738205
255360.0000000    0.1969441
255400.0000000    0.1666614
255440.0000000    0.1864779
255480.0000000    0.1837590
255520.0000000    0.1872470
255560.0000000    0.1562623
255600.0000000    0.1697724
255640.0000000    0.1716791
255680.0000000    0.1651370
255720.0000000    0.1660347
255760.0000000    0.1590689
255800.0000000    0.1623377
255840.0000000    0.1775512
255880.0000000    0.1529116
255920.0000000    0.1658145
255960.0000000    0.1454443
256000.0000000    0.1576843
256040.0000000    0.1522651
256080.0000000    0.1543766
256120.0000000    0.1577861
256160.0000000    0.1547019
256200.0000000    0.1670398
256240.0000000    0.1560120
256280.0000000    0.1668509
256320.0000000    0.1720644
256360.0000000    0.1554419
256400.0000000    0.1650201
256440.0000000    0.1627051
256480.0000000    0.1772054
256520.0000000    0.1713593
256560.0000000    0.1575764
256600.0000000    0.1586243
256640.0000000    0.1619864
256680.0000000    0.1757911
256720.0000000    0.1594000
256760.0000000    0.1610112
256800.0000000    0.1835494
256840.0000000    0.1702454
256880.0000000    0.1753091
256920.0000000    0.1709088
256960.0000000    0.1646399
257000.0000000    0.1574258
257040.0000000    0.1623485
257080.0000000    0.1625314
257120.0000000    0.1716429
257160.0000000    0.1615841
257200.0000000    0.1595844
257240.0000000    0.1577223
257280.0000000    0.1580215
257320.0000000    0.1512545
257360.0000000    0.1590608
257400.0000000    0.1528625
257440.0000000    0.1609797
257480.0000000    0.1543190
257520.0000000    0.1639216
257560.0000000    0.1631628
257600.0000000    0.1474976
257640.0000000    0.1593048
257680.0000000    0.1590671
257720.0000000    0.1542745
257760.0000000    0.1604113
257800.0000000    0.1706455
257840.0000000    0.1632841
257880.0000000    0.1569558
257920.0000000    0.1507066
257960.0000000    0.1417736
258000.0000000    0.1523014
258040.0000000    0.1545892
258080.0000000    0.1650237
258120.0000000    0.1463921
258160.0000000    0.1781575
258200.0000000    0.1511367
258240.0000000    0.1675399
258280.0000000    0.1748201
258320.0000000    0.1668222
258360.0000000    0.1730805
258400.0000000    0.1636553
258440.0000000    0.1760089
258480.0000000    0.1858115
258520.0000000    0.1719237
258560.0000000    0.1540864
258600.0000000    0.1739816
258640.0000000    0.1707107
258680.0000000    0.1857813
258720.0000000    0.1857217
258760.0000000    0.1615647
258800.0000000    0.1680310
258840.0000000    0.1713432
258880.0000000    0.1715928
258920.0000000    0.1759161
258960.0000000    0.1701820
259000.0000000    0.1633982
259040.0000000    0.1729805
259080.0000000    0.1696383
259120.0000000    0.1647436
259160.0000000    0.1556052
259200.0000000    0.1677881
259240.0000000    0.1906196
259280.0000000    0.1966408
259320.0000000    0.1740548
259360.0000000    0.1830889
259400.0000000    0.1945505
259440.0000000    0.1917447
259480.0000000    0.2057219
259520.0000000    0.1882591
259560.0000000    0.1890444
259600.0000000    0.1751706
259640.0000000    0.1573138
259680.0000000    0.1764299
259720.0000000    0.1880795
259760.0000000    0.1933910
259800.0000000    0.1974201
259840.0000000    0.1950676
259880.0000000    0.1843319
259920.0000000    0.1935466
259960.0000000    0.1929350
260000.0000000    0.1991043
260040.0000000    0.1947592
260080.0000000    0.1998394
260120.0000000    0.1881612
260160.0000000    0.2171063
260200.0000000    0.1977879
260240.0000000    0.1837539
260280.0000000    0.1999373
260320.0000000    0.1949045
260360.0000000    0.1848238
260400.0000000    0.1881005
260440.0000000    0.1749482
260480.0000000    0.1898318
260520.0000000    0.1973042
260560.0000000    0.1991972
260600.0000000    0.1939560
260640.0000000    0.2095154
260680.0000000    0.1875641
260720.0000000    0.2037214
260760.0000000    0.1925095
260800.0000000    0.1795480
260840.0000000    0.1945995
260880.0000000    0.1849719
260920.0000000    0.1757011
260960.0000000    0.1959082
261000.0000000    0.1863629
261040.0000000    0.1731034
261080.0000000    0.1657379
261120.0000000    0.1795980
261160.0000000    0.1836642
261200.0000000    0.1791856
261240.0000000    0.1811096
261280.0000000    0.1805493
261320.0000000    0.1687229
261360.0000000    0.1770014
261400.0000000    0.1758441
261440.0000000    0.1828186
261480.0000000    0.1817627
261520.0000000    0.1763063
261560.0000000    0.1749668
261600.0000000    0.1792986
261640.0000000    0.1714968
261680.0000000    0.1846262
261720.0000000    0.1751154
261760.0000000    0.1753396
261800.0000000    0.1649714
261840.0000000    0.1865949
261880.0000000    0.1733005
261920.0000000    0.1813809
261960.0000000    0.1874627
262000.0000000    0.1632430
262040.0000000    0.1759063
262080.0000000    0.1713258
262120.0000000    0.1748037
262160.0000000    0.1782207
262200.0000000    0.1627481
262240.0000000    0.1803339
262280.0000000    0.1645785
262320.0000000    0.1702116
262360.0000000    0.1707646
262400.0000000    0.1739011
262440.0000000    0.1696198
262480.0000000    0.1694662
262520.0000000    0.1703522
262560.0000000    0.1837222
262600.0000000    0.1540588
262640.0000000    0.1627982
262680.0000000    0.1679023
262720.0000000    0.1644272
262760.0000000    0.1670203
262800.0000000    0.1796038
262840.0000000    0.1680554
262880.0000000    0.1614868
262920.0000000    0.1703223
262960.0000000    0.1572920
263000.0000000    0.1708279
263040.0000000    0.1626819
263080.0000000    0.1523855
263120.0000000    0.1633465
263160.0000000    0.1618092
263200.0000000    0.1686171
263240.0000000    0.1623497
263280.0000000    0.1695378
263320.0000000    0.1646389
263360.0000000    0.1818066
263400.0000000    0.1580780
263440.0000000    0.1803621
263480.0000000    0.1801796
263520.0000000    0.1724553
263560.0000000    0.1721371
263600.0000000    0.1701123
263640.0000000    0.1777106
263680.0000000    0.1648382
263720.0000000    0.1681354
263760.0000000    0.1887579
263800.0000000    0.1820172
263840.0000000    0.1810586
263880.0000000    0.1715011
263920.0000000    0.1907288
263960.0000000    0.1780255
264000.0000000    0.1714774
264040.0000000    0.1668994
264080.0000000    0.1713360
264120.0000000    0.1747239
264160.0000000    0.1670148
264200.0000000    0.1662447
264240.0000000    0.1722297
264280.0000000    0.1645359
264320.0000000    0.1629948
264360.0000000    0.1755810
264400.0000000    0.1779495
264440.0000000    0.1687505
264480.0000000    0.1835031
264520.0000000    0.1720992
264560.0000000    0.1678398
264600.0000000    0.1810508
264640.0000000    0.1810629
264680.0000000    0.1866213
264720.0000000    0.1700914
264760.0000000    0.1688896
264800.0000000    0.1729259
264840.0000000    0.1658686
264880.0000000    0.1676973
264920.0000000    0.1746564
264960.0000000    0.1846732
265000.0000000    0.1699393
265040.0000000    0.1685950
265080.0000000    0.1635721
265120.0000000    0.1641508
265160.0000000    0.1686922
265200.0000000    0.1871110
265240.0000000    0.1771758
265280.0000000    0.1936350
265320.0000000    0.1900604
265360.0000000    0.1980921
265400.0000000    0.1734012
265440.0000000    0.1896139
265480.0000000    0.1746227
265520.0000000    0.1724102
265560.0000000    0.1813360
265600.0000000    0.1925437
265640.0000000    0.1920036
265680.0000000    0.1689919
265720.0000000    0.1769049
265760.0000000    0.1988818
265800.0000000    0.1937046
265840.0000000    0.1996828
265880.0000000    0.1955240
265920.0000000    0.1760039
265960.0000000    0.1713351
266000.0000000    0.1794948
266040.0000000    0.1847944
266080.0000000    0.1858609
266120.0000000    0.1897922
266160.0000000    0.1817603
266200.0000000    0.1716375
266240.0000000    0.1793026
266280.0000000    0.1929713
266320.0000000    0.1929398
266360.0000000    0.1845381
266400.0000000    0.1835506
266440.0000000    0.1769297
266480.0000000    0.1808855
266520.0000000    0.1630054
266560.0000000    0.1798199
266600.0000000    0.1842764
266640.0000000    0.1772349
266680.0000000    0.1692169
266720.0000000    0.1818651
266760.0000000    0.1735442
266800.0000000    0.1818158
266840.0000000    0.1684192
266880.0000000    0.1957961
266920.0000000    0.1808166
266960.0000000    0.1808749
267000.0000000    0.1942815
267040.0000000    0.1969062
267080.0000000    0.1896004
267120.0000000    0.1776888
267160.0000000    0.1757511
267200.0000000    0.1861138
267240.0000000    0.1811867
267280.0000000    0.1722522
267320.0000000    0.1765727
267360.0000000    0.1894813
267400.0000000    0.2000432
267440.0000000    0.2048751
267480.0000000    0.1980430
267520.0000000    0.2002467
267560.0000000    0.1843660
267600.0000000    0.1773363
267640.0000000    0.1882614
267680.0000000    0.1797753
267720.0000000    0.1786019
267760.0000000    0.2095880
267800.0000000    0.2036246
267840.0000000    0.1776523
267880.0000000    0.1810467
267920.0000000    0.1847920
267960.0000000    0.1783060
268000.0000000    0.1768988
268040.0000000    0.1704036
268080.0000000    0.1682976
268120.0000000    0.1876396
268160.0000000    0.1870777
268200.0000000    0.1789376
268240.0000000    0.1808754
268280.0000000    0.1719900
268320.0000000    0.1834765
268360.0000000    0.1785208
268400.0000000    0.1808875
268440.0000000    0.1933303
268480.0000000    0.1786679
268520.0000000    0.1825039
268560.0000000    0.1841347
268600.0000000    0.2036838
268640.0000000    0.1830105
268680.0000000    0.1910919
268720.0000000    0.1869605
268760.0000000    0.1758202
268800.0000000    0.1723408
268840.0000000    0.1821569
268880.0000000    0.1759704
268920.0000000    0.1930376
268960.0000000    0.1831064
269000.0000000    0.1855173
269040.0000000    0.1824208
269080.0000000    0.1966453
269120.0000000    0.2097510
269160.0000000    0.1953782
269200.0000000    0.1681216
269240.0000000    0.1858620
269280.0000000    0.1887343
269320.0000000    0.1831180
269360.0000000    0.1687796
269400.0000000    0.1762499
269440.0000000    0.1926585
269480.0000000    0.1779394
269520.0000000    0.1703002
269560.0000000    0.1732086
269600.0000000    0.1741041
269640.0000000    0.1876433
269680.0000000    0.1710920
269720.0000000    0.1704127
269760.0000000    0.1735245
269800.0000000    0.1715519
269840.0000000    0.1765680
269880.0000000    0.1650654
269920.0000000    0.1610630
269960.0000000    0.1846584
270000.0000000    0.1559611
270040.0000000    0.1723742
270080.0000000    0.1745851
270120.0000000    0.1690327
270160.0000000    0.1697434
270200.0000000    0.1748673
270240.0000000    0.1577820
270280.0000000    0.1638266
270320.0000000    0.1781077
270360.0000000    0.1888138
270400.0000000    0.1737024
270440.0000000    0.1627742
270480.0000000    0.1863206
270520.0000000    0.1712422
270560.0000000    0.1674114
270600.0000000    0.1709066
270640.0000000    0.1853172
270680.0000000    0.1742535
270720.0000000    0.1681214
270760.0000000    0.1815379
270800.0000000    0.1912197
270840.0000000    0.1830442
270880.0000000    0.1887961
270920.0000000    0.1775416
270960.0000000    0.1764865
271000.0000000    0.1867806
271040.0000000    0.1781068
271080.0000000    0.1857897
271120.0000000    0.1894228
271160.0000000    0.1918336
271200.0000000    0.2002763
271240.0000000    0.1962283
271280.0000000    0.1868614
271320.0000000    0.1822973
271360.0000000    0.1953566
271400.0000000    0.1896807
271440.0000000    0.2118893
271480.0000000    0.2012506
271520.0000000    0.1849707
271560.0000000    0.1873594
271600.0000000    0.1930124
271640.0000000    0.1862586
271680.0000000    0.1889859
271720.0000000    0.1833417
271760.0000000    0.1732516
271800.0000000    0.1938891
271840.0000000    0.1913622
271880.0000000    0.1722709
271920.0000000    0.1761331
271960.0000000    0.1791580
272000.0000000    0.1902780
272040.0000000    0.1927227
272080.0000000    0.2069806
272120.0000000    0.1987630
272160.0000000    0.1801723
272200.0000000    0.1932414
272240.0000000    0.1841144
272280.0000000    0.1880222
272320.0000000    0.1798940
272360.0000000    0.1847954
272400.0000000    0.1651576
272440.0000000    0.1699290
272480.0000000    0.1748908
272520.0000000    0.1771402
272560.0000000    0.1665814
272600.0000000    0.1818379
272640.0000000    0.1810478
272680.0000000    0.1780597
272720.0000000    0.1896317
272760.0000000    0.1993494
272800.0000000    0.1855320
272840.0000000    0.1888368
272880.0000000    0.1887670
272920.0000000    0.1912554
272960.0000000    0.1715892
273000.0000000    0.1786614
273040.0000000    0.1695687
273080.0000000    0.1560196
273120.0000000    0.1730107
273160.0000000    0.1876946
273200.0000000    0.1787215
273240.0000000    0.1840994
273280.0000000    0.1691251
273320.0000000    0.1882570
273360.0000000    0.1727090
273400.0000000    0.1860960
273440.0000000    0.1725939
273480.0000000    0.1745431
273520.0000000    0.1741885
273560.0000000    0.1726243
273600.0000000    0.1669966
273640.0000000    0.1653965
273680.0000000    0.1793858
273720.0000000    0.1836210
273760.0000000    0.1846727
273800.0000000    0.1783850
273840.0000000    0.1843151
273880.0000000    0.1856004
273920.0000000    0.1767464
273960.0000000    0.1694503
274000.0000000    0.1707103
274040.0000000    0.1737413
274080.0000000    0.1682951
274120.0000000    0.1760618
274160.0000000    0.1844847
274200.0000000    0.1638754
274240.0000000    0.1901735
274280.0000000    0.1913985
274320.0000000    0.1646121
274360.0000000    0.1755291
274400.0000000    0.1829712
274440.0000000    0.1746238
274480.0000000    0.1815887
274520.0000000    0.1897821
274560.0000000    0.1762891
274600.0000000    0.1901808
274640.0000000    0.1845691
274680.0000000    0.1730557
274720.0000000    0.1764587
274760.0000000    0.1863947
274800.0000000    0.1949491
274840.0000000    0.1829602
274880.0000000    0.1702787
274920.0000000    0.1761835
274960.0000000    0.1804267
275000.0000000    0.1847696
275040.0000000    0.1830588
275080.0000000    0.1921964
275120.0000000    0.1769670
275160.0000000    0.1932307
275200.0000000    0.1824306
275240.0000000    0.1950465
275280.0000000    0.1918002
275320.0000000    0.1957339
275360.0000000    0.1969134
275400.0000000    0.1844866
275440.0000000    0.1987990
275480.0000000    0.1900979
275520.0000000    0.2079682
275560.0000000    0.1925869
275600.0000000    0.1943409
275640.0000000    0.1888513
275680.0000000    0.1834345
275720.0000000    0.1800895
275760.0000000    0.1974262
275800.0000000    0.1945360
275840.0000000    0.1822096
275880.0000000    0.1907130
275920.0000000    0.1770940
275960.0000000    0.1839298
276000.0000000    0.1964537
276040.0000000    0.1899114
276080.0000000    0.1997224
276120.0000000    0.1916879
276160.0000000    0.2090088
276200.0000000    0.1964020
276240.0000000    0.1968466
276280.0000000    0.2070366
276320.0000000    0.1948581
276360.0000000    0.1921019
276400.0000000    0.1970094
276440.0000000    0.1954057
276480.0000000    0.1740228
276520.0000000    0.1716397
276560.0000000    0.1848485
276600.0000000    0.1889266
276640.0000000    0.2029613
276680.0000000    0.1861044
276720.0000000    0.1870014
276760.0000000    0.1870590
276800.0000000    0.1862400
276840.0000000    0.1787515
276880.0000000    0.1697686
276920.0000000    0.1819300
276960.0000000    0.1847432
277000.0000000    0.1975512
277040.0000000    0.1889578
277080.0000000    0.1784912
277120.0000000    0.1676258
277160.0000000    0.1813977
277200.0000000    0.1855590
277240.0000000    0.1797868
277280.0000000    0.1910386
277320.0000000    0.1894195
277360.0000000    0.1932344
277400.0000000    0.1900378
277440.0000000    0.1834541
277480.0000000    0.1889323
277520.0000000    0.1853632
277560.0000000    0.2048259
277600.0000000    0.2042578
277640.0000000    0.2087969
277680.0000000    0.1816163
277720.0000000    0.2041566
277760.0000000    0.1790121
277800.0000000    0.1976999
277840.0000000    0.1906531
277880.0000000    0.2096536
277920.0000000    0.1858052
277960.0000000    0.2126060
278000.0000000    0.1939356
278040.0000000    0.1752551
278080.0000000    0.1783058
278120.0000000    0.2021888
278160.0000000    0.2122047
278200.0000000    0.2141734
278240.0000000    0.2020445
278280.0000000    0.1973009
278320.0000000    0.1831791
278360.0000000    0.1923907
278400.0000000    0.1949113
278440.0000000    0.1945032
278480.0000000    0.1925828
278520.0000000    0.2058265
278560.0000000    0.1946153
278600.0000000    0.1938187
278640.0000000    0.2190552
278680.0000000    0.1946958
278720.0000000    0.1952675
278760.0000000    0.1930282
278800.0000000    0.2060232
278840.0000000    0.1956748
278880.0000000    0.1828057
278920.0000000    0.1918632
278960.0000000    0.1954719
279000.0000000    0.1886831
279040.0000000    0.1846955
279080.0000000    0.1899728
279120.0000000    0.1694961
279160.0000000    0.1864904
279200.0000000    0.1684368
279240.0000000    0.1838130
279280.0000000    0.1782913
279320.0000000    0.1812857
279360.0000000    0.1789710
279400.0000000    0.1718865
279440.0000000    0.1743204
279480.0000000    0.1784015
279520.0000000    0.1950891
279560.0000000    0.1864640
279600.0000000    0.1863164
279640.0000000    0.1988704
279680.0000000    0.1854793
279720.0000000    0.1752852
279760.0000000    0.1802094
279800.0000000    0.1722479
279840.0000000    0.1931147
279880.0000000    0.1776525
279920.0000000    0.1885346
279960.0000000    0.1772150
280000.0000000    0.1628960
280040.0000000    0.1721747
280080.0000000    0.1844632
280120.0000000    0.1977825
280160.0000000    0.1812444
280200.0000000    0.1739309
280240.0000000    0.1844172
280280.0000000    0.1650537
280320.0000000    0.1801130
280360.0000000    0.1860230
280400.0000000    0.1883305
280440.0000000    0.1855585
280480.0000000    0.1951409
280520.0000000    0.1915408
280560.0000000    0.1956176
280600.0000000    0.1788800
280640.0000000    0.1737733
280680.0000000    0.1813311
280720.0000000    0.1854919
280760.0000000    0.1751197
280800.0000000    0.1685970
280840.0000000    0.1799247
280880.0000000    0.1759716
280920.0000000    0.1923570
280960.0000000    0.1888496
281000.0000000    0.1778430
281040.0000000    0.1880678
281080.0000000    0.1694212
281120.0000000    0.1816388
281160.0000000    0.1818143
281200.0000000    0.1855330
281240.0000000    0.1973418
281280.0000000    0.1679379
281320.0000000    0.1693517
281360.0000000    0.1843165
281400.0000000    0.1817847
281440.0000000    0.1788508
281480.0000000    0.1719926
281520.0000000    0.1721684
281560.0000000    0.1617120
281600.0000000    0.1637793
281640.0000000    0.1932246
281680.0000000    0.1835213
281720.0000000    0.1634593
281760.0000000    0.1786950
281800.0000000    0.1866344
281840.0000000    0.1991826
281880.0000000    0.1664767
281920.0000000    0.1775948
281960.0000000    0.1657734
282000.0000000    0.1813544
282040.0000000    0.1756127
282080.0000000    0.1609410
282120.0000000    0.1576804
282160.0000000    0.1633507
282200.0000000    0.1754279
282240.0000000    0.1721694
282280.0000000    0.1531204
282320.0000000    0.1575658
282360.0000000    0.1709245
282400.0000000    0.1898321
282440.0000000    0.1791373
282480.0000000    0.1663051
282520.0000000    0.1595386
282560.0000000    0.1797386
282600.0000000    0.1756222
282640.0000000    0.1794468
282680.0000000    0.1703287
282720.0000000    0.1732426
282760.0000000    0.1685503
282800.0000000    0.1785790
282840.0000000    0.1754924
282880.0000000    0.1676617
282920.0000000    0.1786729
282960.0000000    0.1707950
283000.0000000    0.1716807
283040.0000000    0.1921658
283080.0000000    0.1684354
283120.0000000    0.1748800
283160.0000000    0.1798295
283200.0000000    0.1776541
283240.0000000    0.1770273
283280.0000000    0.1785041
283320.0000000    0.1912997
283360.0000000    0.1711652
283400.0000000    0.1888487
283440.0000000    0.1686098
283480.0000000    0.1630437
283520.0000000    0.1792887
283560.0000000    0.1751955
283600.0000000    0.1770843
283640.0000000    0.1687628
283680.0000000    0.1664961
283720.0000000    0.1666820
283760.0000000    0.1711348
283800.0000000    0.1847476
283840.0000000    0.1768449
283880.0000000    0.1626325
283920.0000000    0.1585642
283960.0000000    0.1835042
284000.0000000    0.1691046
284040.0000000    0.1792282
284080.0000000    0.1786067
284120.0000000    0.1940257
284160.0000000    0.1790115
284200.0000000    0.1860633
284240.0000000    0.1734392
284280.0000000    0.1696438
284320.0000000    0.1704272
284360.0000000    0.1688084
284400.0000000    0.1838598
284440.0000000    0.1720311
284480.0000000    0.1653518
284520.0000000    0.1832932
284560.0000000    0.1880641
284600.0000000    0.1789088
284640.0000000    0.1886616
284680.0000000    0.1773835
284720.0000000    0.1687371
284760.0000000    0.1777221
284800.0000000    0.1874627
284840.0000000    0.1691731
284880.0000000    0.1637812
284920.0000000    0.1666661
284960.0000000    0.1597654
285000.0000000    0.1615281
285040.0000000    0.1719736
285080.0000000    0.1614610
285120.0000000    0.1654675
285160.0000000    0.1602979
285200.0000000    0.1734655
285240.0000000    0.1758840
285280.0000000    0.1644522
285320.0000000    0.1700370
285360.0000000    0.1765014
285400.0000000    0.1886988
285440.0000000    0.1669098
285480.0000000    0.1711954
285520.0000000    0.1690857
285560.0000000    0.1678868
285600.0000000    0.1870533
285640.0000000    0.1873022
285680.0000000    0.1777131
285720.0000000    0.1809922
285760.0000000    0.1710270
285800.0000000    0.1849441
285840.0000000    0.1829838
285880.0000000    0.1764186
285920.0000000    0.1577439
285960.0000000    0.1758564
286000.0000000    0.1700573
286040.0000000    0.1799981
286080.0000000    0.1673120
286120.0000000    0.1778347
286160.0000000    0.1778154
286200.0000000    0.1717470
286240.0000000    0.1795024
286280.0000000    0.1824366
286320.0000000    0.1763079
286360.0000000    0.1788285
286400.0000000    0.1712756
286440.0000000    0.1638800
286480.0000000    0.1836162
286520.0000000    0.1664423
286560.0000000    0.1749336
286600.0000000    0.1581787
286640.0000000    0.1699619
286680.0000000    0.1519586
286720.0000000    0.1721916
286760.0000000    0.1831003
286800.0000000    0.1632890
286840.0000000    0.1814304
286880.0000000    0.1682256
286920.0000000    0.1694094
286960.0000000    0.1704123
287000.0000000    0.1670846
287040.0000000    0.1792798
287080.0000000    0.1781780
287120.0000000    0.1742206
287160.0000000    0.1684429
287200.0000000    0.1834507
287240.0000000    0.1928192
287280.0000000    0.1893301
287320.0000000    0.1730158
287360.0000000    0.1821899
287400.0000000    0.1944579
287440.0000000    0.1910089
287480.0000000    0.1857793
287520.0000000    0.1695005
287560.0000000    0.1862496
287600.0000000    0.1803142
287640.0000000    0.1835049
287680.0000000    0.1726935
287720.0000000    0.1998743
287760.0000000    0.1879102
287800.0000000    0.1771731
287840.0000000    0.1891132
287880.0000000    0.1869353
287920.0000000    0.1822703
287960.0000000    0.1959917
288000.0000000    0.1906041
288040.0000000    0.1918938
288080.0000000    0.1899737
288120.0000000    0.1870249
288160.0000000    0.1811006
288200.0000000    0.1884809
288240.0000000    0.1877245
288280.0000000    0.1953260
288320.0000000    0.2045456
288360.0000000    0.2006969
288400.0000000    0.2094516
288440.0000000    0.2071501
288480.0000000    0.2015308
288520.0000000    0.1890844
288560.0000000    0.1942910
288600.0000000    0.1839111
288640.0000000    0.1916206
288680.0000000    0.1888820
288720.0000000    0.1925651
288760.0000000    0.1836650
288800.0000000    0.1891281
288840.0000000    0.1986401
288880.0000000    0.1872906
288920.0000000    0.1822927
288960.0000000    0.1899220
289000.0000000    0.1884779
289040.0000000    0.1816750
289080.0000000    0.1833598
289120.0000000    0.1986076
289160.0000000    0.1823847
289200.0000000    0.1768886
289240.0000000    0.1727230
289280.0000000    0.1865413
289320.0000000    0.1792309
289360.0000000    0.1813864
289400.0000000    0.1853209
289440.0000000    0.1923818
289480.0000000    0.1720383
289520.0000000    0.1872660
289560.0000000    0.1964187
289600.0000000    0.1906527
289640.0000000    0.1862107
289680.0000000    0.1894780
289720.0000000    0.1910837
289760.0000000    0.1869448
289800.0000000    0.1803711
289840.0000000    0.1874028
289880.0000000    0.1929827
289920.0000000    0.1945728
289960.0000000    0.1758758
290000.0000000    0.1824435
290040.0000000    0.1886781
290080.0000000    0.1834603
290120.0000000    0.1811505
290160.0000000    0.1906761
290200.0000000    0.1839168
290240.0000000    0.1837440
290280.0000000    0.1782581
290320.0000000    0.1952113
290360.0000000    0.1828034
290400.0000000    0.1793675
290440.0000000    0.1894884
290480.0000000    0.1794434
290520.0000000    0.1694877
290560.0000000    0.1848760
290600.0000000    0.1865519
290640.0000000    0.1852821
290680.0000000    0.1712406
290720.0000000    0.1766384
290760.0000000    0.1820050
290800.0000000    0.1687966
290840.0000000    0.1589495
290880.0000000    0.1711341
290920.0000000    0.1733412
290960.0000000    0.1854037
291000.0000000    0.1861581
291040.0000000    0.1765934
291080.0000000    0.1711966
291120.0000000    0.1679332
291160.0000000    0.1835965
291200.0000000    0.1757868
291240.0000000    0.1749863
291280.0000000    0.1649949
291320.0000000    0.1754441
291360.0000000    0.1679563
291400.0000000    0.1638773
291440.0000000    0.1741171
291480.0000000    0.1848849
291520.0000000    0.1844702
291560.0000000    0.1872042
291600.0000000    0.1987201
291640.0000000    0.1860369
291680.0000000    0.1997091
291720.0000000    0.1889648
291760.0000000    0.1984627
291800.0000000    0.1850812
291840.0000000    0.2042137
291880.0000000    0.1926106
291920.0000000    0.1891677
291960.0000000    0.1942064
292000.0000000    0.1918802
292040.0000000    0.1849948
292080.0000000    0.1865010
292120.0000000    0.1879669
292160.0000000    0.1762997
292200.0000000    0.1797792
292240.0000000    0.1809284
292280.0000000    0.1880582
292320.0000000    0.1873718
292360.0000000    0.1745702
292400.0000000    0.1742000
292440.0000000    0.1783932
292480.0000000    0.1716595
292520.0000000    0.1743035
292560.0000000    0.1862729
292600.0000000    0.1857703
292640.0000000    0.1902157
292680.0000000    0.1888295
292720.0000000    0.1763627
292760.0000000    0.1738682
292800.0000000    0.1787215
292840.0000000    0.1735777
292880.0000000    0.1754082
292920.0000000    0.1760843
292960.0000000    0.1977459
293000.0000000    0.1832269
293040.0000000    0.1701490
293080.0000000    0.1735404
293120.0000000    0.1660029
293160.0000000    0.1793559
293200.0000000    0.1641434
293240.0000000    0.1753158
293280.0000000    0.1758118
293320.0000000    0.1767538
293360.0000000    0.1647990
293400.0000000    0.1558208
293440.0000000    0.1704774
293480.0000000    0.1623730
293520.0000000    0.1778398
293560.0000000    0.1674085
293600.0000000    0.1630763
293640.0000000    0.1689630
293680.0000000    0.1738162
293720.0000000    0.1752264
293760.0000000    0.1644387
293800.0000000    0.1642042
293840.0000000    0.1531662
293880.0000000    0.1610533
293920.0000000    0.1605262
293960.0000000    0.1781814
294000.0000000    0.1940265
294040.0000000    0.1646437
294080.0000000    0.1704995
294120.0000000    0.1787743
294160.0000000    0.1552423
294200.0000000    0.1672089
294240.0000000    0.1717752
294280.0000000    0.1678964
294320.0000000    0.1751012
294360.0000000    0.1712551
294400.0000000    0.1716749
294440.0000000    0.1640812
294480.0000000    0.1626245
294520.0000000    0.1666218
294560.0000000    0.1869875
294600.0000000    0.1923173
294640.0000000    0.1939579
294680.0000000    0.1951426
294720.0000000    0.1903754
294760.0000000    0.1656816
294800.0000000    0.1735635
294840.0000000    0.1658814
294880.0000000    0.1793235
294920.0000000    0.1701157
294960.0000000    0.1815775
295000.0000000    0.1687986
295040.0000000    0.1682277
295080.0000000    0.1733161
295120.0000000    0.1722587
295160.0000000    0.1753998
295200.0000000    0.1772265
295240.0000000    0.1714140
295280.0000000    0.1691622
295320.0000000    0.1679116
295360.0000000    0.1655855
295400.0000000    0.1584065
295440.0000000    0.1727279
295480.0000000    0.1623107
295520.0000000    0.1674781
295560.0000000    0.1755712
295600.0000000    0.1837057
295640.0000000    0.1628090
295680.0000000    0.1648837
295720.0000000    0.1696985
295760.0000000    0.1827548
295800.0000000    0.1752049
295840.0000000    0.1738576
295880.0000000    0.1642456
295920.0000000    0.1566415
295960.0000000    0.1623835
296000.0000000    0.1671934
296040.0000000    0.1714398
296080.0000000    0.1701613
296120.0000000    0.1657483
296160.0000000    0.1641664
296200.0000000    0.1689915
296240.0000000    0.1580253
296280.0000000    0.1649403
296320.0000000    0.1574489
296360.0000000    0.1594271
296400.0000000    0.1650622
296440.0000000    0.1782283
296480.0000000    0.1650506
296520.0000000    0.1633171
296560.0000000    0.1745517
296600.0000000    0.1557692
296640.0000000    0.1693427
296680.0000000    0.1639635
296720.0000000    0.1750202
296760.0000000    0.1740641
296800.0000000    0.1619257
296840.0000000    0.1614849
296880.0000000    0.1667317
296920.0000000    0.1609674
296960.0000000    0.1754414
297000.0000000    0.1621900
297040.0000000    0.1674072
297080.0000000    0.1610267
297120.0000000    0.1639002
297160.0000000    0.1667031
297200.0000000    0.1561198
297240.0000000    0.1709241
297280.0000000    0.1609621
297320.0000000    0.1661114
297360.0000000    0.1903400
297400.0000000    0.1868946
297440.0000000    0.1795289
297480.0000000    0.1660000
297520.0000000    0.1954052
297560.0000000    0.1990445
297600.0000000    0.1780307
297640.0000000    0.1808719
297680.0000000    0.1989953
297720.0000000    0.1915442
297760.0000000    0.1935342
297800.0000000    0.1898701
297840.0000000    0.1955744
297880.0000000    0.1955002
297920.0000000    0.1933932
297960.0000000    0.1888864
298000.0000000    0.1976324
298040.0000000    0.1816916
298080.0000000    0.1727166
298120.0000000    0.1837573
298160.0000000    0.1770110
298200.0000000    0.1720064
298240.0000000    0.1738131
298280.0000000    0.1781881
298320.0000000    0.1715718
298360.0000000    0.1595833
298400.0000000    0.1602072
298440.0000000    0.1812633
298480.0000000    0.1761487
298520.0000000    0.1839396
298560.0000000    0.1705153
298600.0000000    0.1819823
298640.0000000    0.1650979
298680.0000000    0.1703715
298720.0000000    0.1762798
298760.0000000    0.1816483
298800.0000000    0.1693749
298840.0000000    0.1723278
298880.0000000    0.1687255
298920.0000000    0.1674630
298960.0000000    0.1702280
299000.0000000    0.1753924
299040.0000000    0.1714011
299080.0000000    0.1724084
299120.0000000    0.1721169
299160.0000000    0.1831023
299200.0000000    0.1761787
299240.0000000    0.1808865
299280.0000000    0.1819236
299320.0000000    0.1650545
299360.0000000    0.1612724
299400.0000000    0.1731185
299440.0000000    0.1674494
299480.0000000    0.1636796
299520.0000000    0.1692603
299560.0000000    0.1645967
299600.0000000    0.1768438
299640.0000000    0.1821133
299680.0000000    0.1773560
299720.0000000    0.1834873
299760.0000000    0.1708432
299800.0000000    0.1706623
299840.0000000    0.1706361
299880.0000000    0.1677628
299920.0000000    0.1704530
299960.0000000    0.1796307
300000.0000000    0.1762038
300040.0000000    0.1819432
300080.0000000    0.1679465
300120.0000000    0.1607351
300160.0000000    0.1753992
300200.0000000    0.1704296
300240.0000000    0.1839995
300280.0000000    0.1805085
300320.0000000    0.1724596
300360.0000000    0.1763915
300400.0000000    0.1834759
300440.0000000    0.1799094
300480.0000000    0.1788284
300520.0000000    0.1688111
300560.0000000    0.1725924
300600.0000000    0.1716822
300640.0000000    0.1802161
300680.0000000    0.1738835
300720.0000000    0.1644311
300760.0000000    0.1662682
300800.0000000    0.1755571
300840.0000000    0.1695942
300880.0000000    0.1710358
300920.0000000    0.1652200
300960.0000000    0.1653000
301000.0000000    0.1798156
301040.0000000    0.1774451
301080.0000000    0.1860134
301120.0000000    0.1846319
301160.0000000    0.1791119
301200.0000000    0.1897284
301240.0000000    0.1707353
301280.0000000    0.1688661
301320.0000000    0.1618856
301360.0000000    0.1684275
301400.0000000    0.1692631
301440.0000000    0.1656245
301480.0000000    0.1810669
301520.0000000    0.1754741
301560.0000000    0.1700923
301600.0000000    0.1706295
301640.0000000    0.1737251
301680.0000000    0.1681982
301720.0000000    0.1666289
301760.0000000    0.1625542
301800.0000000    0.1665135
301840.0000000    0.1662408
301880.0000000    0.1665657
301920.0000000    0.1693879
301960.0000000    0.1741259
302000.0000000    0.1695658
302040.0000000    0.1849164
302080.0000000    0.1749263
302120.0000000    0.1806071
302160.0000000    0.1731158
302200.0000000    0.1778626
302240.0000000    0.1626296
302280.0000000    0.1828977
302320.0000000    0.1784140
302360.0000000    0.1808476
302400.0000000    0.1649240
302440.0000000    0.1761512
302480.0000000    0.1760256
302520.0000000    0.1789813
302560.0000000    0.1753434
302600.0000000    0.1875772
302640.0000000    0.1715042
302680.0000000    0.1702563
302720.0000000    0.1764722
302760.0000000    0.1707241
302800.0000000    0.1734178
302840.0000000    0.1736811
302880.0000000    0.1745880
302920.0000000    0.1703599
302960.0000000    0.1691495
303000.0000000    0.1744601
303040.0000000    0.1686410
303080.0000000    0.1832933
303120.0000000    0.1778647
303160.0000000    0.1743505
303200.0000000    0.1830669
303240.0000000    0.1743479
303280.0000000    0.1809763
303320.0000000    0.1750491
303360.0000000    0.1781192
303400.0000000    0.1931490
303440.0000000    0.2011747
303480.0000000    0.1739297
303520.0000000    0.1761305
303560.0000000    0.1687964
303600.0000000    0.1752838
303640.0000000    0.1659480
303680.0000000    0.1828236
303720.0000000    0.1724421
303760.0000000    0.1649859
303800.0000000    0.1732329
303840.0000000    0.1608728
303880.0000000    0.1791130
303920.0000000    0.1942930
303960.0000000    0.1847305
304000.0000000    0.1732167
304040.0000000    0.1853600
304080.0000000    0.1876867
304120.0000000    0.1945377
304160.0000000    0.1818858
304200.0000000    0.1861157
304240.0000000    0.1770108
304280.0000000    0.1831623
304320.0000000    0.1764771
304360.0000000    0.1762455
304400.0000000    0.1783851
304440.0000000    0.1841353
304480.0000000    0.1750650
304520.0000000    0.1747293
304560.0000000    0.1813838
304600.0000000    0.1931865
304640.0000000    0.1840003
304680.0000000    0.1762469
304720.0000000    0.1789196
304760.0000000    0.1838588
304800.0000000    0.1864103
304840.0000000    0.1804867
304880.0000000    0.1688511
304920.0000000    0.1640263
304960.0000000    0.1591045
305000.0000000    0.1665207
305040.0000000    0.1744273
305080.0000000    0.1721803
305120.0000000    0.1611978
305160.0000000    0.1802217
305200.0000000    0.1781748
305240.0000000    0.1756049
305280.0000000    0.1865741
305320.0000000    0.1821788
305360.0000000    0.1862129
305400.0000000    0.1765040
305440.0000000    0.1842924
305480.0000000    0.1859369
305520.0000000    0.1690466
305560.0000000    0.1948839
305600.0000000    0.1903604
305640.0000000    0.1820740
305680.0000000    0.1843019
305720.0000000    0.1880299
305760.0000000    0.1728275
305800.0000000    0.1784550
305840.0000000    0.1861050
305880.0000000    0.1830144
305920.0000000    0.1928256
305960.0000000    0.1942534
306000.0000000    0.1933395
306040.0000000    0.2023710
306080.0000000    0.1949594
306120.0000000    0.1752766
306160.0000000    0.1857988
306200.0000000    0.1821332
306240.0000000    0.1877599
306280.0000000    0.1875789
306320.0000000    0.1934932
306360.0000000    0.1982321
306400.0000000    0.1884927
306440.0000000    0.1838389
306480.0000000    0.1870447
306520.0000000    0.1782842
306560.0000000    0.1869889
306600.0000000    0.1939629
306640.0000000    0.1973554
306680.0000000    0.1842112
306720.0000000    0.1729464
306760.0000000    0.1816252
306800.0000000    0.1773491
306840.0000000    0.1845783
306880.0000000    0.1684754
306920.0000000    0.1888092
306960.0000000    0.1852390
307000.0000000    0.1709465
307040.0000000    0.1753449
307080.0000000    0.1815513
307120.0000000    0.1714855
307160.0000000    0.1756677
307200.0000000    0.1734196
307240.0000000    0.1756833
307280.0000000    0.1853990
307320.0000000    0.1794032
307360.0000000    0.1811817
307400.0000000    0.1828480
307440.0000000    0.1792761
307480.0000000    0.1828363
307520.0000000    0.1854065
307560.0000000    0.1798183
307600.0000000    0.1786688
307640.0000000    0.1802599
307680.0000000    0.1867936
307720.0000000    0.1965145
307760.0000000    0.1917121
307800.0000000    0.1829415
307840.0000000    0.1829329
307880.0000000    0.1870215
307920.0000000    0.1708675
307960.0000000    0.1762694
308000.0000000    0.1856591
308040.0000000    0.1897882
308080.0000000    0.1790310
308120.0000000    0.1826064
308160.0000000    0.1852641
308200.0000000    0.1855037
308240.0000000    0.1786037
308280.0000000    0.1854762
308320.0000000    0.1775814
308360.0000000    0.1751953
308400.0000000    0.1748771
308440.0000000    0.1777872
308480.0000000    0.1715340
308520.0000000    0.1744081
308560.0000000    0.1826304
308600.0000000    0.1744027
308640.0000000    0.1747591
308680.0000000    0.1790002
308720.0000000    0.1803971
308760.0000000    0.1721641
308800.0000000    0.1875298
308840.0000000    0.1922433
308880.0000000    0.1913633
308920.0000000    0.1724994
308960.0000000    0.1841101
309000.0000000    0.1780569
309040.0000000    0.1643651
309080.0000000    0.1722514
309120.0000000    0.1723534
309160.0000000    0.1721598
309200.0000000    0.1545357
309240.0000000    0.1592385
309280.0000000    0.1746511
309320.0000000    0.1633127
309360.0000000    0.1720178
309400.0000000    0.1612573
309440.0000000    0.1765078
309480.0000000    0.1606071
309520.0000000    0.1628808
309560.0000000    0.1627314
309600.0000000    0.1606929
309640.0000000    0.1780362
309680.0000000    0.1732838
309720.0000000    0.1700510
309760.0000000    0.1649265
309800.0000000    0.1626249
309840.0000000    0.1651313
309880.0000000    0.1622653
309920.0000000    0.1678765
309960.0000000    0.1695972
310000.0000000    0.1689563
310040.0000000    0.1730269
310080.0000000    0.1717431
310120.0000000    0.1726656
310160.0000000    0.1668101
310200.0000000    0.1626045
310240.0000000    0.1680697
310280.0000000    0.1679627
310320.0000000    0.1497937
310360.0000000    0.1540370
310400.0000000    0.1591288
310440.0000000    0.1677571
310480.0000000    0.1642142
310520.0000000    0.1681595
310560.0000000    0.1722920
310600.0000000    0.1635439
310640.0000000    0.1710113
310680.0000000    0.1652448
310720.0000000    0.1789418
310760.0000000    0.1829040
310800.0000000    0.1736075
310840.0000000    0.1737567
310880.0000000    0.1832082
310920.0000000    0.1614045
310960.0000000    0.1628431
311000.0000000    0.1755698
311040.0000000    0.1765713
311080.0000000    0.1697962
311120.0000000    0.1737556
311160.0000000    0.1570099
311200.0000000    0.1611130
311240.0000000    0.1802523
311280.0000000    0.1591177
311320.0000000    0.1526643
311360.0000000    0.1615339
311400.0000000    0.1600690
311440.0000000    0.1664557
311480.0000000    0.1763778
311520.0000000    0.1551524
311560.0000000    0.1655680
311600.0000000    0.1537321
311640.0000000    0.1704419
311680.0000000    0.1656338
311720.0000000    0.1612020
311760.0000000    0.1718369
311800.0000000    0.1726340
311840.0000000    0.1642121
311880.0000000    0.1653572
311920.0000000    0.1797304
311960.0000000    0.1699718
312000.0000000    0.1736681
312040.0000000    0.1718797
312080.0000000    0.1847401
312120.0000000    0.1620427
312160.0000000    0.1664201
312200.0000000    0.1775743
312240.0000000    0.1671066
312280.0000000    0.1709537
312320.0000000    0.1771116
312360.0000000    0.1718122
312400.0000000    0.1965602
312440.0000000    0.1889104
312480.0000000    0.1918425
312520.0000000    0.1828995
312560.0000000    0.1771597
312600.0000000    0.1739099
312640.0000000    0.1792628
312680.0000000    0.1639570
312720.0000000    0.1713018
312760.0000000    0.1644423
312800.0000000    0.1733505
312840.0000000    0.1666380
312880.0000000    0.1572012
312920.0000000    0.1508498
312960.0000000    0.1610001
313000.0000000    0.1626334
313040.0000000    0.1635253
313080.0000000    0.1689954
313120.0000000    0.1619084
313160.0000000    0.1776135
313200.0000000    0.1584416
313240.0000000    0.1612215
313280.0000000    0.1583917
313320.0000000    0.1722170
313360.0000000    0.1731349
313400.0000000    0.1678353
313440.0000000    0.1611512
313480.0000000    0.1754780
313520.0000000    0.1697358
313560.0000000    0.1809208
313600.0000000    0.1882651
313640.0000000    0.1886163
313680.0000000    0.1789262
313720.0000000    0.1875879
313760.0000000    0.1954164
313800.0000000    0.1720419
313840.0000000    0.1657644
313880.0000000    0.1601507
313920.0000000    0.1624275
313960.0000000    0.1766743
314000.0000000    0.1624683
314040.0000000    0.1650281
314080.0000000    0.1642147
314120.0000000    0.1534945
314160.0000000    0.1669557
314200.0000000    0.1622236
314240.0000000    0.1699006
314280.0000000    0.1633613
314320.0000000    0.1584166
314360.0000000    0.1571231
314400.0000000    0.1717189
314440.0000000    0.1617244
314480.0000000    0.1578270
314520.0000000    0.1535448
314560.0000000    0.1705983
314600.0000000    0.1676653
314640.0000000    0.1651380
314680.0000000    0.1703074
314720.0000000    0.1575418
314760.0000000    0.1606757
314800.0000000    0.1510630
314840.0000000    0.1770145
314880.0000000    0.1702967
314920.0000000    0.1688136
314960.0000000    0.1681879
315000.0000000    0.1676103
315040.0000000    0.1567522
315080.0000000    0.1713007
315120.0000000    0.1768170
315160.0000000    0.1699590
315200.0000000    0.1645163
315240.0000000    0.1666752
315280.0000000    0.1659183
315320.0000000    0.1538852
315360.0000000    0.1598562
315400.0000000    0.1694280
315440.0000000    0.1722672
315480.0000000    0.1616661
315520.0000000    0.1533764
315560.0000000    0.1630200
315600.0000000    0.1692463
315640.0000000    0.1629003
315680.0000000    0.1712822
315720.0000000    0.1617969
315760.0000000    0.1634815
315800.0000000    0.1616540
315840.0000000    0.1625382
315880.0000000    0.1655638
315920.0000000    0.1620855
315960.0000000    0.1451816
316000.0000000    0.1643487
316040.0000000    0.1600376
316080.0000000    0.1721154
316120.0000000    0.1600940
316160.0000000    0.1616607
316200.0000000    0.1660605
316240.0000000    0.1576848
316280.0000000    0.1663080
316320.0000000    0.1528650
316360.0000000    0.1661419
316400.0000000    0.1519700
316440.0000000    0.1673280
316480.0000000    0.1577109
316520.0000000    0.1478415
316560.0000000    0.1616676
316600.0000000    0.1593285
316640.0000000    0.1505575
316680.0000000    0.1699049
316720.0000000    0.1468133
316760.0000000    0.1498117
316800.0000000    0.1592082
316840.0000000    0.1438250
316880.0000000    0.1409723
316920.0000000    0.1522570
316960.0000000    0.1652193
317000.0000000    0.1639167
317040.0000000    0.1604225
317080.0000000    0.1658425
317120.0000000    0.1682470
317160.0000000    0.1727606
317200.0000000    0.1569030
317240.0000000    0.1566767
317280.0000000    0.1625196
317320.0000000    0.1589439
317360.0000000    0.1660174
317400.0000000    0.1677813
317440.0000000    0.1688465
317480.0000000    0.1526121
317520.0000000    0.1619647
317560.0000000    0.1598153
317600.0000000    0.1502008
317640.0000000    0.1490048
317680.0000000    0.1636684
317720.0000000    0.1535050
317760.0000000    0.1750001
317800.0000000    0.1780082
317840.0000000    0.1751161
317880.0000000    0.1649150
317920.0000000    0.1569206
317960.0000000    0.1596555
318000.0000000    0.1582009
318040.0000000    0.1664723
318080.0000000    0.1785055
318120.0000000    0.1601268
318160.0000000    0.1766515
318200.0000000    0.1723376
318240.0000000    0.1798074
318280.0000000    0.1655898
318320.0000000    0.1708439
318360.0000000    0.1663574
318400.0000000    0.1644514
318440.0000000    0.1681562
318480.0000000    0.1769750
318520.0000000    0.1660634
318560.0000000    0.1721504
318600.0000000    0.1627436
318640.0000000    0.1580955
318680.0000000    0.1608622
318720.0000000    0.1648988
318760.0000000    0.1693175
318800.0000000    0.1628961
318840.0000000    0.1719632
318880.0000000    0.1576805
318920.0000000    0.1800511
318960.0000000    0.1734916
319000.0000000    0.1588341
319040.0000000    0.1586181
319080.0000000    0.1668589
319120.0000000    0.1637742
319160.0000000    0.1606582
319200.0000000    0.1648463
319240.0000000    0.1681218
319280.0000000    0.1725748
319320.0000000    0.1614629
319360.0000000    0.1595733
319400.0000000    0.1684813
319440.0000000    0.1678656
319480.0000000    0.1734684
319520.0000000    0.1666349
319560.0000000    0.1722866
319600.0000000    0.1674002
319640.0000000    0.1696381
319680.0000000    0.1565097
319720.0000000    0.1578716
319760.0000000    0.1764769
319800.0000000    0.1587092
319840.0000000    0.1600932
319880.0000000    0.1578680
319920.0000000    0.1566489
319960.0000000    0.1623715
320000.0000000    0.1606120
320040.0000000    0.1781917
320080.0000000    0.1797316
320120.0000000    0.1797020
320160.0000000    0.1846850
320200.0000000    0.1656542
320240.0000000    0.1748148
320280.0000000    0.1784103
320320.0000000    0.1583708
320360.0000000    0.1684279
320400.0000000    0.1874767
320440.0000000    0.1755136
320480.0000000    0.1829318
320520.0000000    0.1705531
320560.0000000    0.1657437
320600.0000000    0.1961859
320640.0000000    0.1960365
320680.0000000    0.1811725
320720.0000000    0.1881493
320760.0000000    0.1824919
320800.0000000    0.1769362
320840.0000000    0.1760048
320880.0000000    0.1769608
320920.0000000    0.1732080
320960.0000000    0.1844948
321000.0000000    0.1855401
321040.0000000    0.1760680
321080.0000000    0.1736915
321120.0000000    0.1720937
321160.0000000    0.1680469
321200.0000000    0.1684639
321240.0000000    0.1791337
321280.0000000    0.1663083
321320.0000000    0.1714279
321360.0000000    0.1748679
321400.0000000    0.1731602
321440.0000000    0.1634979
321480.0000000    0.1640303
321520.0000000    0.1589876
321560.0000000    0.1739475
321600.0000000    0.1726209
321640.0000000    0.1783719
321680.0000000    0.1801097
321720.0000000    0.1750154
321760.0000000    0.1802706
321800.0000000    0.1831916
321840.0000000    0.1853845
321880.0000000    0.1759988
321920.0000000    0.1814284
321960.0000000    0.1800072
322000.0000000    0.1776991
322040.0000000    0.1759411
322080.0000000    0.1833404
322120.0000000    0.1842316
322160.0000000    0.1806411
322200.0000000    0.1734369
322240.0000000    0.1757449
322280.0000000    0.2033605
322320.0000000    0.1932109
322360.0000000    0.1770216
322400.0000000    0.1842015
322440.0000000    0.1780851
322480.0000000    0.1775027
322520.0000000    0.1692958
322560.0000000    0.1764537
322600.0000000    0.1712681
322640.0000000    0.1740368
322680.0000000    0.1737971
322720.0000000    0.1746940
322760.0000000    0.1690317
322800.0000000    0.1592502
322840.0000000    0.1788856
322880.0000000    0.1764012
322920.0000000    0.1719715
322960.0000000    0.1705981
323000.0000000    0.1915082
323040.0000000    0.1956305
323080.0000000    0.1883983
323120.0000000    0.1925768
323160.0000000    0.1914888
323200.0000000    0.1857275
323240.0000000    0.1904320
323280.0000000    0.1793922
323320.0000000    0.1639091
323360.0000000    0.1618989
323400.0000000    0.1756683
323440.0000000    0.1686261
323480.0000000    0.1629433
323520.0000000    0.1655327
323560.0000000    0.1617469
323600.0000000    0.1581079
323640.0000000    0.1733616
323680.0000000    0.1735316
323720.0000000    0.1759334
323760.0000000    0.1676149
323800.0000000    0.1628808
323840.0000000    0.1758947
323880.0000000    0.1744272
323920.0000000    0.1724804
323960.0000000    0.1664178
324000.0000000    0.1664639
324040.0000000    0.1792295
324080.0000000    0.1837937
324120.0000000    0.1894738
324160.0000000    0.1832518
324200.0000000    0.1867721
324240.0000000    0.1652428
324280.0000000    0.1734515
324320.0000000    0.1685605
324360.0000000    0.1805760
324400.0000000    0.1782131
324440.0000000    0.1833618
324480.0000000    0.1626376
324520.0000000    0.1758670
324560.0000000    0.1789428
324600.0000000    0.1758820
324640.0000000    0.1851461
324680.0000000    0.1848871
324720.0000000    0.1716276
324760.0000000    0.1860127
324800.0000000    0.1719412
324840.0000000    0.1725201
324880.0000000    0.1770034
324920.0000000    0.1788317
324960.0000000    0.1743459
325000.0000000    0.1819150
325040.0000000    0.1845925
325080.0000000    0.1770588
325120.0000000    0.1879671
325160.0000000    0.1954743
325200.0000000    0.1794393
325240.0000000    0.1835863
325280.0000000    0.1754182
325320.0000000    0.1749092
325360.0000000    0.1765291
325400.0000000    0.1758644
325440.0000000    0.1811283
325480.0000000    0.1693191
325520.0000000    0.1711301
325560.0000000    0.1866952
325600.0000000    0.1642259
325640.0000000    0.1664625
325680.0000000    0.1734525
325720.0000000    0.1789256
325760.0000000    0.1746961
325800.0000000    0.1720806
325840.0000000    0.1891380
325880.0000000    0.1757603
325920.0000000    0.1737492
325960.0000000    0.1816503
326000.0000000    0.1751645
326040.0000000    0.1837451
326080.0000000    0.1730781
326120.0000000    0.2007274
326160.0000000    0.1845082
326200.0000000    0.1872674
326240.0000000    0.1831219
326280.0000000    0.1860124
326320.0000000    0.1858927
326360.0000000    0.1823176
326400.0000000    0.1699032
326440.0000000    0.1661735
326480.0000000    0.1811234
326520.0000000    0.1795795
326560.0000000    0.1779385
326600.0000000    0.1781021
326640.0000000    0.1884485
326680.0000000    0.1863841
326720.0000000    0.1809510
326760.0000000    0.1829123
326800.0000000    0.1790852
326840.0000000    0.1817838
326880.0000000    0.1841608
326920.0000000    0.1841633
326960.0000000    0.1788502
327000.0000000    0.1838797
327040.0000000    0.1737490
327080.0000000    0.1765757
327120.0000000    0.1752797
327160.0000000    0.1760802
327200.0000000    0.1853512
327240.0000000    0.1990227
327280.0000000    0.1852259
327320.0000000    0.1766331
327360.0000000    0.1801201
327400.0000000    0.1818535
327440.0000000    0.1770818
327480.0000000    0.1725123
327520.0000000    0.1768820
327560.0000000    0.1780936
327600.0000000    0.1955372
327640.0000000    0.1852646
327680.0000000    0.1808716
327720.0000000    0.1681550
327760.0000000    0.1750934
327800.0000000    0.1709212
327840.0000000    0.1719923
327880.0000000    0.1706453
327920.0000000    0.1752577
327960.0000000    0.1781802
328000.0000000    0.1711020
328040.0000000    0.1879433
328080.0000000    0.1807927
328120.0000000    0.1692439
328160.0000000    0.1658480
328200.0000000    0.1795400
328240.0000000    0.1817640
328280.0000000    0.1781779
328320.0000000    0.1754538
328360.0000000    0.1926093
328400.0000000    0.1857744
328440.0000000    0.1680567
328480.0000000    0.1741320
328520.0000000    0.1774042
328560.0000000    0.1830438
328600.0000000    0.1832705
328640.0000000    0.1723722
328680.0000000    0.1799701
328720.0000000    0.1756653
328760.0000000    0.1699565
328800.0000000    0.1685976
328840.0000000    0.1659244
328880.0000000    0.1648327
328920.0000000    0.1648998
328960.0000000    0.1740011
329000.0000000    0.1769371
329040.0000000    0.1875752
329080.0000000    0.1838914
329120.0000000    0.1678695
329160.0000000    0.1762666
329200.0000000    0.1719726
329240.0000000    0.1746868
329280.0000000    0.1895774
329320.0000000    0.1855409
329360.0000000    0.1862774
329400.0000000    0.1747535
329440.0000000    0.1740565
329480.0000000    0.1783923
329520.0000000    0.1730784
329560.0000000    0.1790552
329600.0000000    0.1899772
329640.0000000    0.1762768
329680.0000000    0.1601841
329720.0000000    0.1639559
329760.0000000    0.1817759
329800.0000000    0.1839651
329840.0000000    0.1665819
329880.0000000    0.1694168
329920.0000000    0.1749973
329960.0000000    0.1659921
330000.0000000    0.1671282
330040.0000000    0.1684592
330080.0000000    0.1753007
330120.0000000    0.1777432
330160.0000000    0.1696821
330200.0000000    0.1749277
330240.0000000    0.1827842
330280.0000000    0.1940403
330320.0000000    0.1928357
330360.0000000    0.1863023
330400.0000000    0.1826752
330440.0000000    0.1897366
330480.0000000    0.1737222
330520.0000000    0.1794415
330560.0000000    0.1918086
330600.0000000    0.2025418
330640.0000000    0.1992079
330680.0000000    0.2014357
330720.0000000    0.1732579
330760.0000000    0.1801675
330800.0000000    0.1792060
330840.0000000    0.1749229
330880.0000000    0.1773521
330920.0000000    0.1717998
330960.0000000    0.1565425
331000.0000000    0.1649351
331040.0000000    0.1751143
331080.0000000    0.1736767
331120.0000000    0.1677796
331160.0000000    0.1673990
331200.0000000    0.1756690
331240.0000000    0.1674617
331280.0000000    0.1645889
331320.0000000    0.1602762
331360.0000000    0.1641795
331400.0000000    0.1642011
331440.0000000    0.1619443
331480.0000000    0.1457336
331520.0000000    0.1607301
331560.0000000    0.1670295
331600.0000000    0.1570677
331640.0000000    0.1658381
331680.0000000    0.1829791
331720.0000000    0.1722906
331760.0000000    0.1582057
331800.0000000    0.1661753
331840.0000000    0.1623715
331880.0000000    0.1584215
331920.0000000    0.1759723
331960.0000000    0.1720954
332000.0000000    0.1665662
332040.0000000    0.1700634
332080.0000000    0.1645538
332120.0000000    0.1660495
332160.0000000    0.1709607
332200.0000000    0.1579317
332240.0000000    0.1727780
332280.0000000    0.1694408
332320.0000000    0.1564706
332360.0000000    0.1581177
332400.0000000    0.1663460
332440.0000000    0.1591684
332480.0000000    0.1558287
332520.0000000    0.1619710
332560.0000000    0.1626765
332600.0000000    0.1613482
332640.0000000    0.1618907
332680.0000000    0.1631147
332720.0000000    0.1830250
332760.0000000    0.1613483
332800.0000000    0.1755237
332840.0000000    0.1785575
332880.0000000    0.1711468
332920.0000000    0.1807993
332960.0000000    0.1522478
333000.0000000    0.1737513
333040.0000000    0.1745199
333080.0000000    0.1790922
333120.0000000    0.1757363
333160.0000000    0.1835533
333200.0000000    0.1721403
333240.0000000    0.1792408
333280.0000000    0.1820462
333320.0000000    0.1696253
333360.0000000    0.1695754
333400.0000000    0.1699860
333440.0000000    0.1794322
333480.0000000    0.1881024
333520.0000000    0.1806310
333560.0000000    0.1919843
333600.0000000    0.1645718
333640.0000000    0.1670843
333680.0000000    0.1693090
333720.0000000    0.1726578
333760.0000000    0.1692664
333800.0000000    0.1725698
333840.0000000    0.1728304
333880.0000000    0.1772769
333920.0000000    0.1859965
333960.0000000    0.1684584
334000.0000000    0.1624768
334040.0000000    0.1728520
334080.0000000    0.1694894
334120.0000000    0.1832484
334160.0000000    0.1745741
334200.0000000    0.1656712
334240.0000000    0.1663372
334280.0000000    0.1673618
334320.0000000    0.1686647
334360.0000000    0.1842801
334400.0000000    0.1692445
334440.0000000    0.1633170
334480.0000000    0.1578431
334520.0000000    0.1701463
334560.0000000    0.1690511
334600.0000000    0.1727581
334640.0000000    0.1595351
334680.0000000    0.1619300
334720.0000000    0.1682885
334760.0000000    0.1583113
334800.0000000    0.1677445
334840.0000000    0.1684250
334880.0000000    0.1745706
334920.0000000    0.1684918
334960.0000000    0.1660191
335000.0000000    0.1676203
335040.0000000    0.1756577
335080.0000000    0.1699872
335120.0000000    0.1795435
335160.0000000    0.1802454
335200.0000000    0.1810350
335240.0000000    0.1731906
335280.0000000    0.1742936
335320.0000000    0.1877627
335360.0000000    0.1755684
335400.0000000    0.1766824
335440.0000000    0.1659963
335480.0000000    0.1920920
335520.0000000    0.1738721
335560.0000000    0.1811684
335600.0000000    0.1700687
335640.0000000    0.1861656
335680.0000000    0.1897602
335720.0000000    0.1767583
335760.0000000    0.1768444
335800.0000000    0.1796910
335840.0000000    0.1766866
335880.0000000    0.1830723
335920.0000000    0.1762667
335960.0000000    0.1772365
336000.0000000    0.1663576
336040.0000000    0.1682104
336080.0000000    0.1816344
336120.0000000    0.1804818
336160.0000000    0.1778002
336200.0000000    0.1995141
336240.0000000    0.1862718
336280.0000000    0.1796247
336320.0000000    0.1849947
336360.0000000    0.2008623
336400.0000000    0.1839324
336440.0000000    0.1802672
336480.0000000    0.1762611
336520.0000000    0.1745387
336560.0000000    0.1809149
336600.0000000    0.1653689
336640.0000000    0.1651482
336680.0000000    0.1659182
336720.0000000    0.1711969
336760.0000000    0.1777026
336800.0000000    0.1658469
336840.0000000    0.1790493
336880.0000000    0.1733919
336920.0000000    0.1875474
336960.0000000    0.1840637
337000.0000000    0.1687671
337040.0000000    0.1684446
337080.0000000    0.1870893
337120.0000000    0.1820105
337160.0000000    0.1795745
337200.0000000    0.1749813
337240.0000000    0.1855114
337280.0000000    0.1673917
337320.0000000    0.1797284
337360.0000000    0.1684730
337400.0000000    0.1678068
337440.0000000    0.1857467
337480.0000000    0.1768021
337520.0000000    0.1848505
337560.0000000    0.1720424
337600.0000000    0.1762283
337640.0000000    0.1859982
337680.0000000    0.1828338
337720.0000000    0.1736825
337760.0000000    0.1796697
337800.0000000    0.1755446
337840.0000000    0.1877324
337880.0000000    0.1753587
337920.0000000    0.1671815
337960.0000000    0.1852926
338000.0000000    0.1703611
338040.0000000    0.1666046
338080.0000000    0.1827564
338120.0000000    0.1661249
338160.0000000    0.1810693
338200.0000000    0.1723275
338240.0000000    0.1830389
338280.0000000    0.1713694
338320.0000000    0.1863193
338360.0000000    0.1617510
338400.0000000    0.1650461
338440.0000000    0.1659475
338480.0000000    0.1762288
338520.0000000    0.1676185
338560.0000000    0.1671376
338600.0000000    0.1723095
338640.0000000    0.1775864
338680.0000000    0.1816103
338720.0000000    0.1710878
338760.0000000    0.1585406
338800.0000000    0.1588862
338840.0000000    0.1814548
338880.0000000    0.1609185
338920.0000000    0.1649061
338960.0000000    0.1634960
339000.0000000    0.1767383
339040.0000000    0.1894556
339080.0000000    0.1660411
339120.0000000    0.1748735
339160.0000000    0.1717696
339200.0000000    0.1715206
339240.0000000    0.1614354
339280.0000000    0.1699091
339320.0000000    0.1614803
339360.0000000    0.1714752
339400.0000000    0.1728972
339440.0000000    0.1682030
339480.0000000    0.1738044
339520.0000000    0.1653936
339560.0000000    0.1690821
339600.0000000    0.1595972
339640.0000000    0.1668133
339680.0000000    0.1688212
339720.0000000    0.1488890
339760.0000000    0.1642304
339800.0000000    0.1503691
339840.0000000    0.1545805
339880.0000000    0.1612004
339920.0000000    0.1553243
339960.0000000    0.1728179
340000.0000000    0.1786133
340040.0000000    0.1672920
340080.0000000    0.1679921
340120.0000000    0.1782619
340160.0000000    0.1689760
340200.0000000    0.1634940
340240.0000000    0.1633439
340280.0000000    0.1666822
340320.0000000    0.1534128
340360.0000000    0.1895892
340400.0000000    0.1757749
340440.0000000    0.1676881
340480.0000000    0.1668316
340520.0000000    0.1688017
340560.0000000    0.1630929
340600.0000000    0.1649214
340640.0000000    0.1686729
340680.0000000    0.1665105
340720.0000000    0.1902885
340760.0000000    0.1768830
340800.0000000    0.1756682
340840.0000000    0.1723097
340880.0000000    0.1843040
340920.0000000    0.1720173
340960.0000000    0.1687738
341000.0000000    0.1933572
341040.0000000    0.1721908
341080.0000000    0.1677001
341120.0000000    0.1723429
341160.0000000    0.1821694
341200.0000000    0.1800036
341240.0000000    0.1777282
341280.0000000    0.1641727
341320.0000000    0.1760585
341360.0000000    0.1903342
341400.0000000    0.1660189
341440.0000000    0.1837273
341480.0000000    0.1579697
341520.0000000    0.1748120
341560.0000000    0.1830086
341600.0000000    0.1739216
341640.0000000    0.1728259
341680.0000000    0.1715432
341720.0000000    0.1603862
341760.0000000    0.1757350
341800.0000000    0.1770031
341840.0000000    0.1854409
341880.0000000    0.1877708
341920.0000000    0.1771591
341960.0000000    0.1716892
342000.0000000    0.1722719
342040.0000000    0.1905474
342080.0000000    0.1818761
342120.0000000    0.1948204
342160.0000000    0.1767064
342200.0000000    0.2042778
342240.0000000    0.1888158
342280.0000000    0.1671771
342320.0000000    0.1710192
342360.0000000    0.1629836
342400.0000000    0.1706062
342440.0000000    0.1673098
342480.0000000    0.1711167
342520.0000000    0.1780915
342560.0000000    0.1703195
342600.0000000    0.1732259
342640.0000000    0.1774693
342680.0000000    0.1755206
342720.0000000    0.1779102
342760.0000000    0.1831733
342800.0000000    0.1843620
342840.0000000    0.1790270
342880.0000000    0.1822879
342920.0000000    0.1866398
342960.0000000    0.1733080
343000.0000000    0.1752527
343040.0000000    0.1893401
343080.0000000    0.1941821
343120.0000000    0.1793187
343160.0000000    0.1822203
343200.0000000    0.1655829
343240.0000000    0.1854577
343280.0000000    0.1708038
343320.0000000    0.1822051
343360.0000000    0.1931802
343400.0000000    0.1957048
343440.0000000    0.1771719
343480.0000000    0.1980406
343520.0000000    0.2030952
343560.0000000    0.1972335
343600.0000000    0.1988201
343640.0000000    0.1820731
343680.0000000    0.1860837
343720.0000000    0.1839631
343760.0000000    0.1630893
343800.0000000    0.1815407
343840.0000000    0.1916659
343880.0000000    0.1884719
343920.0000000    0.1833968
343960.0000000    0.1708903
344000.0000000    0.1817644
344040.0000000    0.1876625
344080.0000000    0.1685900
344120.0000000    0.1773596
344160.0000000    0.1599400
344200.0000000    0.1776201
344240.0000000    0.1714317
344280.0000000    0.1716296
344320.0000000    0.1597409
344360.0000000    0.1708141
344400.0000000    0.1735566
344440.0000000    0.1904254
344480.0000000    0.1921892
344520.0000000    0.1999135
344560.0000000    0.1803385
344600.0000000    0.1817900
344640.0000000    0.1806385
344680.0000000    0.1800620
344720.0000000    0.1808744
344760.0000000    0.1788024
344800.0000000    0.1810722
344840.0000000    0.1815835
344880.0000000    0.1746177
344920.0000000    0.1602164
344960.0000000    0.1834491
345000.0000000    0.1867242
345040.0000000    0.1809222
345080.0000000    0.1716572
345120.0000000    0.1794758
345160.0000000    0.1607351
345200.0000000    0.1773878
345240.0000000    0.1807263
345280.0000000    0.1788124
345320.0000000    0.1806517
345360.0000000    0.1717089
345400.0000000    0.1850257
345440.0000000    0.1893182
345480.0000000    0.1822539
345520.0000000    0.1793531
345560.0000000    0.1823735
345600.0000000    0.1769588
345640.0000000    0.1732342
345680.0000000    0.1889268
345720.0000000    0.1804727
345760.0000000    0.1777586
345800.0000000    0.1767943
345840.0000000    0.1717202
345880.0000000    0.1798074
345920.0000000    0.1765304
345960.0000000    0.1763896
346000.0000000    0.1757795
346040.0000000    0.1759624
346080.0000000    0.1676431
346120.0000000    0.1697361
346160.0000000    0.1694103
346200.0000000    0.1825725
346240.0000000    0.2013287
346280.0000000    0.1884434
346320.0000000    0.1750313
346360.0000000    0.1660285
346400.0000000    0.1760511
346440.0000000    0.1828951
346480.0000000    0.1901903
346520.0000000    0.1818614
346560.0000000    0.1826745
346600.0000000    0.1899111
346640.0000000    0.1795414
346680.0000000    0.1785282
346720.0000000    0.1858636
346760.0000000    0.1819553
346800.0000000    0.1697294
346840.0000000    0.1835508
346880.0000000    0.1609136
346920.0000000    0.1601021
346960.0000000    0.1561195
347000.0000000    0.1647015
347040.0000000    0.1627527
347080.0000000    0.1591871
347120.0000000    0.1530209
347160.0000000    0.1728709
347200.0000000    0.1563177
347240.0000000    0.1538058
347280.0000000    0.1678111
347320.0000000    0.1734612
347360.0000000    0.1732276
347400.0000000    0.1701207
347440.0000000    0.1617783
347480.0000000    0.1733581
347520.0000000    0.1498251
347560.0000000    0.1632390
347600.0000000    0.1622612
347640.0000000    0.1576598
347680.0000000    0.1602280
347720.0000000    0.1577446
347760.0000000    0.1627369
347800.0000000    0.1674904
347840.0000000    0.1703678
347880.0000000    0.1739633
347920.0000000    0.1614452
347960.0000000    0.1787257
348000.0000000    0.1601551
348040.0000000    0.1491694
348080.0000000    0.1700819
348120.0000000    0.1745332
348160.0000000    0.1849327
348200.0000000    0.1800735
348240.0000000    0.2010787
348280.0000000    0.1666638
348320.0000000    0.1849954
348360.0000000    0.1917266
348400.0000000    0.1949961
348440.0000000    0.1816220
348480.0000000    0.1849797
348520.0000000    0.1787997
348560.0000000    0.1902096
348600.0000000    0.1862707
348640.0000000    0.1792014
348680.0000000    0.1815550
348720.0000000    0.1766681
348760.0000000    0.1895195
348800.0000000    0.1856925
348840.0000000    0.1937921
348880.0000000    0.1891710
348920.0000000    0.1834798
348960.0000000    0.1681247
349000.0000000    0.1667266
349040.0000000    0.1614210
349080.0000000    0.1838611
349120.0000000    0.1514492
349160.0000000    0.1595464
349200.0000000    0.1729482
349240.0000000    0.1598944
349280.0000000    0.1595811
349320.0000000    0.1619373
349360.0000000    0.1703456
349400.0000000    0.1715546
349440.0000000    0.1720670
349480.0000000    0.1653834
349520.0000000    0.1736504
349560.0000000    0.1766050
349600.0000000    0.1582515
349640.0000000    0.1753098
349680.0000000    0.1719068
349720.0000000    0.1723667
349760.0000000    0.1704439
349800.0000000    0.1631062
349840.0000000    0.1677458
349880.0000000    0.1656219
349920.0000000    0.1775869
349960.0000000    0.1703568
350000.0000000    0.1773036
350040.0000000    0.1706965
350080.0000000    0.1616321
350120.0000000    0.1755513
350160.0000000    0.1891118
350200.0000000    0.1730430
350240.0000000    0.1746329
350280.0000000    0.1765815
350320.0000000    0.1754387
350360.0000000    0.1821440
350400.0000000    0.1777366
350440.0000000    0.1862293
350480.0000000    0.1753745
350520.0000000    0.1785268
350560.0000000    0.1839543
350600.0000000    0.1870486
350640.0000000    0.1745648
350680.0000000    0.1732300
350720.0000000    0.1636318
350760.0000000    0.1787545
350800.0000000    0.1683163
350840.0000000    0.1790958
350880.0000000    0.1905510
350920.0000000    0.1834968
350960.0000000    0.1719150
351000.0000000    0.1815687
351040.0000000    0.1653978
351080.0000000    0.1663703
351120.0000000    0.1629001
351160.0000000    0.1599289
351200.0000000    0.1623125
351240.0000000    0.1559125
351280.0000000    0.1645398
351320.0000000    0.1795406
351360.0000000    0.1684161
351400.0000000    0.1839320
351440.0000000    0.1610506
351480.0000000    0.1754650
351520.0000000    0.1593300
351560.0000000    0.1548978
351600.0000000    0.1579882
351640.0000000    0.1859703
351680.0000000    0.1684204
351720.0000000    0.1630104
351760.0000000    0.1680259
351800.0000000    0.1636786
351840.0000000    0.1830854
351880.0000000    0.1719509
351920.0000000    0.1606336
351960.0000000    0.1618381
352000.0000000    0.1721234
352040.0000000    0.1603806
352080.0000000    0.1612243
352120.0000000    0.1531854
352160.0000000    0.1845039
352200.0000000    0.1690814
352240.0000000    0.1635615
352280.0000000    0.1553113
352320.0000000    0.1729659
352360.0000000    0.1739126
352400.0000000    0.1793907
352440.0000000    0.1770191
352480.0000000    0.1763281
352520.0000000    0.1887005
352560.0000000    0.1746562
352600.0000000    0.1966160
352640.0000000    0.1676008
352680.0000000    0.1764544
352720.0000000    0.1710051
352760.0000000    0.1775857
352800.0000000    0.1785451
352840.0000000    0.1738777
352880.0000000    0.1648581
352920.0000000    0.1827284
352960.0000000    0.1636417
353000.0000000    0.1621104
353040.0000000    0.1573643
353080.0000000    0.1678659
353120.0000000    0.1678237
353160.0000000    0.1649481
353200.0000000    0.1644251
353240.0000000    0.1584513
353280.0000000    0.1651139
353320.0000000    0.1749858
353360.0000000    0.1829174
353400.0000000    0.1726868
353440.0000000    0.1800903
353480.0000000    0.1793160
353520.0000000    0.1624916
353560.0000000    0.1490547
353600.0000000    0.1545301
353640.0000000    0.1616029
353680.0000000    0.1548627
353720.0000000    0.1576636
353760.0000000    0.1678946
353800.0000000    0.1559635
353840.0000000    0.1614445
353880.0000000    0.1477483
353920.0000000    0.1713237
353960.0000000    0.1627558
354000.0000000    0.1511835
354040.0000000    0.1531187
354080.0000000    0.1681779
354120.0000000    0.1760998
354160.0000000    0.1670184
354200.0000000    0.1732235
354240.0000000    0.1591491
354280.0000000    0.1680829
354320.0000000    0.1753151
354360.0000000    0.1725052
354400.0000000    0.1545960
354440.0000000    0.1452478
354480.0000000    0.1609570
354520.0000000    0.1509986
354560.0000000    0.1499430
354600.0000000    0.1519712
354640.0000000    0.1463337
354680.0000000    0.1510861
354720.0000000    0.1548975
354760.0000000    0.1388847
354800.0000000    0.1488266
354840.0000000    0.1582109
354880.0000000    0.1415941
354920.0000000    0.1507434
354960.0000000    0.1457558
355000.0000000    0.1481355
355040.0000000    0.1594245
355080.0000000    0.1378133
355120.0000000    0.1533637
355160.0000000    0.1581341
355200.0000000    0.1702384
355240.0000000    0.1685498
355280.0000000    0.1586450
355320.0000000    0.1588025
355360.0000000    0.1725062
355400.0000000    0.1736100
355440.0000000    0.1720547
355480.0000000    0.1788722
355520.0000000    0.1645380
355560.0000000    0.1718588
355600.0000000    0.1596966
355640.0000000    0.1651008
355680.0000000    0.1542825
355720.0000000    0.1590028
355760.0000000    0.1512466
355800.0000000    0.1496510
355840.0000000    0.1501152
355880.0000000    0.1525124
355920.0000000    0.1710388
355960.0000000    0.1661007
356000.0000000    0.1574700
356040.0000000    0.1696513
356080.0000000    0.1535462
356120.0000000    0.1764619
356160.0000000    0.1607202
356200.0000000    0.1502670
356240.0000000    0.1550859
356280.0000000    0.1763186
356320.0000000    0.1603358
356360.0000000    0.1643616
356400.0000000    0.1500917
356440.0000000    0.1474682
356480.0000000    0.1489236
356520.0000000    0.1470699
356560.0000000    0.1530669
356600.0000000    0.1517935
356640.0000000    0.1480431
356680.0000000    0.1414774
356720.0000000    0.1555328
356760.0000000    0.1509233
356800.0000000    0.1433023
356840.0000000    0.1541726
356880.0000000    0.1598099
356920.0000000    0.1496965
356960.0000000    0.1387318
357000.0000000    0.1562269
357040.0000000    0.1543700
357080.0000000    0.1422071
357120.0000000    0.1601286
357160.0000000    0.1471846
357200.0000000    0.1528745
357240.0000000    0.1740386
357280.0000000    0.1717199
357320.0000000    0.1570384
357360.0000000    0.1485676
357400.0000000    0.1479903
357440.0000000    0.1485802
357480.0000000    0.1461538
357520.0000000    0.1516104
357560.0000000    0.1587861
357600.0000000    0.1676217
357640.0000000    0.1547795
357680.0000000    0.1483858
357720.0000000    0.1504695
357760.0000000    0.1724165
357800.0000000    0.1521612
357840.0000000    0.1647846
357880.0000000    0.1652900
357920.0000000    0.1566956
357960.0000000    0.1577154
358000.0000000    0.1532290
358040.0000000    0.1546897
358080.0000000    0.1558109
358120.0000000    0.1621970
358160.0000000    0.1496409
358200.0000000    0.1739335
358240.0000000    0.1722086
358280.0000000    0.1588391
358320.0000000    0.1659588
358360.0000000    0.1612891
358400.0000000    0.1574376
358440.0000000    0.1614151
358480.0000000    0.1599114
358520.0000000    0.1584978
358560.0000000    0.1535305
358600.0000000    0.1515315
358640.0000000    0.1595328
358680.0000000    0.1560097
358720.0000000    0.1480368
358760.0000000    0.1603955
358800.0000000    0.1631126
358840.0000000    0.1465179
358880.0000000    0.1578022
358920.0000000    0.1451593
358960.0000000    0.1578733
359000.0000000    0.1528062
359040.0000000    0.1653185
359080.0000000    0.1602412
359120.0000000    0.1485439
359160.0000000    0.1537400
359200.0000000    0.1493104
359240.0000000    0.1547143
359280.0000000    0.1541158
359320.0000000    0.1702669
359360.0000000    0.1566104
359400.0000000    0.1598968
359440.0000000    0.1583602
359480.0000000    0.1438667
359520.0000000    0.1531919
359560.0000000    0.1450830
359600.0000000    0.1426657
359640.0000000    0.1772582
359680.0000000    0.1522574
359720.0000000    0.1522739
359760.0000000    0.1513003
359800.0000000    0.1613898
359840.0000000    0.1638047
359880.0000000    0.1720606
359920.0000000    0.1627626
359960.0000000    0.1573837
360000.0000000    0.1580731
360040.0000000    0.1450861
360080.0000000    0.1603015
360120.0000000    0.1647865
360160.0000000    0.1673261
360200.0000000    0.1626862
360240.0000000    0.1756434
360280.0000000    0.1858062
360320.0000000    0.1718715
360360.0000000    0.1683632
360400.0000000    0.1643768
360440.0000000    0.1712161
360480.0000000    0.1709981
360520.0000000    0.1644740
360560.0000000    0.1527046
360600.0000000    0.1684005
360640.0000000    0.1613908
360680.0000000    0.1430439
360720.0000000    0.1544995
360760.0000000    0.1648461
360800.0000000    0.1470731
360840.0000000    0.1570278
360880.0000000    0.1411617
360920.0000000    0.1556675
360960.0000000    0.1404978
361000.0000000    0.1545239
361040.0000000    0.1534615
361080.0000000    0.1549401
361120.0000000    0.1495779
361160.0000000    0.1661259
361200.0000000    0.1511642
361240.0000000    0.1663707
361280.0000000    0.1669064
361320.0000000    0.1610127
361360.0000000    0.1743369
361400.0000000    0.1689941
361440.0000000    0.1584821
361480.0000000    0.1560196
361520.0000000    0.1578304
361560.0000000    0.1517973
361600.0000000    0.1415633
361640.0000000    0.1474955
361680.0000000    0.1420787
361720.0000000    0.1538619
361760.0000000    0.1638155
361800.0000000    0.1564982
361840.0000000    0.1656313
361880.0000000    0.1446351
361920.0000000    0.1436605
361960.0000000    0.1470949
362000.0000000    0.1354778
362040.0000000    0.1471287
362080.0000000    0.1503477
362120.0000000    0.1546538
362160.0000000    0.1530847
362200.0000000    0.1476478
362240.0000000    0.1492056
362280.0000000    0.1459205
362320.0000000    0.1552643
362360.0000000    0.1515227
362400.0000000    0.1554910
362440.0000000    0.1549282
362480.0000000    0.1559241
362520.0000000    0.1536729
362560.0000000    0.1647031
362600.0000000    0.1628231
362640.0000000    0.1565498
362680.0000000    0.1609222
362720.0000000    0.1574778
362760.0000000    0.1701657
362800.0000000    0.1530515
362840.0000000    0.1576240
362880.0000000    0.1711752
362920.0000000    0.1555254
362960.0000000    0.1554082
363000.0000000    0.1712414
363040.0000000    0.1540081
363080.0000000    0.1581099
363120.0000000    0.1555728
363160.0000000    0.1593776
363200.0000000    0.1593400
363240.0000000    0.1630733
363280.0000000    0.1517534
363320.0000000    0.1518269
363360.0000000    0.1547940
363400.0000000    0.1667651
363440.0000000    0.1619541
363480.0000000    0.1641254
363520.0000000    0.1616587
363560.0000000    0.1554287
363600.0000000    0.1731479
363640.0000000    0.1658424
363680.0000000    0.1773584
363720.0000000    0.1597015
363760.0000000    0.1584392
363800.0000000    0.1595946
363840.0000000    0.1772827
363880.0000000    0.1624119
363920.0000000    0.1699213
363960.0000000    0.1645688
364000.0000000    0.1641469
364040.0000000    0.1550068
364080.0000000    0.1506783
364120.0000000    0.1601935
364160.0000000    0.1637328
364200.0000000    0.1519571
364240.0000000    0.1533872
364280.0000000    0.1527997
364320.0000000    0.1758636
364360.0000000    0.1712700
364400.0000000    0.1614639
364440.0000000    0.1638346
364480.0000000    0.1651723
364520.0000000    0.1618883
364560.0000000    0.1619468
364600.0000000    0.1698347
364640.0000000    0.1609873
364680.0000000    0.1785241
364720.0000000    0.1812034
364760.0000000    0.1707860
364800.0000000    0.1752679
364840.0000000    0.1734624
364880.0000000    0.1803620
364920.0000000    0.1765723
364960.0000000    0.1645343
365000.0000000    0.1711169
365040.0000000    0.1521061
365080.0000000    0.1743352
365120.0000000    0.1774799
365160.0000000    0.1635027
365200.0000000    0.1749612
365240.0000000    0.1529814
365280.0000000    0.1550626
365320.0000000    0.1483221
365360.0000000    0.1673740
365400.0000000    0.1689567
365440.0000000    0.1620437
365480.0000000    0.1795461
365520.0000000    0.1634520
365560.0000000    0.1826744
365600.0000000    0.1731075
365640.0000000    0.1775856
365680.0000000    0.1699605
365720.0000000    0.1728699
365760.0000000    0.1650422
365800.0000000    0.1687775
365840.0000000    0.1854312
365880.0000000    0.1770325
365920.0000000    0.1751888
365960.0000000    0.1866843
366000.0000000    0.1775445
366040.0000000    0.1571874
366080.0000000    0.1607827
366120.0000000    0.1523365
366160.0000000    0.1731469
366200.0000000    0.1767735
366240.0000000    0.1720214
366280.0000000    0.1882005
366320.0000000    0.1851297
366360.0000000    0.1959353
366400.0000000    0.1683053
366440.0000000    0.1768729
366480.0000000    0.1794356
366520.0000000    0.1797506
366560.0000000    0.1847612
366600.0000000    0.1900791
366640.0000000    0.1713034
366680.0000000    0.1794126
366720.0000000    0.1892054
366760.0000000    0.1828181
366800.0000000    0.1901075
366840.0000000    0.2004386
366880.0000000    0.1828324
366920.0000000    0.1780763
366960.0000000    0.1749714
367000.0000000    0.1837590
367040.0000000    0.1949992
367080.0000000    0.1925304
367120.0000000    0.1941609
367160.0000000    0.1882877
367200.0000000    0.1974473
367240.0000000    0.1899845
367280.0000000    0.1771298
367320.0000000    0.1679302
367360.0000000    0.1711550
367400.0000000    0.1871814
367440.0000000    0.1914320
367480.0000000    0.1926216
367520.0000000    0.1856051
367560.0000000    0.1881701
367600.0000000    0.1821809
367640.0000000    0.1812534
367680.0000000    0.1842459
367720.0000000    0.1809484
367760.0000000    0.1911004
367800.0000000    0.1787907
367840.0000000    0.1679202
367880.0000000    0.1649210
367920.0000000    0.1757160
367960.0000000    0.1720621
368000.0000000    0.1657861
368040.0000000    0.1727625
368080.0000000    0.1687133
368120.0000000    0.1651492
368160.0000000    0.1697710
368200.0000000    0.1652301
368240.0000000    0.1792400
368280.0000000    0.1612448
368320.0000000    0.1635055
368360.0000000    0.1761418
368400.0000000    0.1794362
368440.0000000    0.1643770
368480.0000000    0.1511294
368520.0000000    0.1618478
368560.0000000    0.1550163
368600.0000000    0.1595680
368640.0000000    0.1625047
368680.0000000    0.1663549
368720.0000000    0.1608826
368760.0000000    0.1530787
368800.0000000    0.1717231
368840.0000000    0.1691706
368880.0000000    0.1812071
368920.0000000    0.1744325
368960.0000000    0.1674727
369000.0000000    0.1710888
369040.0000000    0.1889971
369080.0000000    0.1690336
369120.0000000    0.1664270
369160.0000000    0.1675692
369200.0000000    0.1781632
369240.0000000    0.1674901
369280.0000000    0.1699068
369320.0000000    0.1830522
369360.0000000    0.1726974
369400.0000000    0.1629540
369440.0000000    0.1563953
369480.0000000    0.1834290
369520.0000000    0.1973449
369560.0000000    0.1826650
369600.0000000    0.1899959
369640.0000000    0.1749438
369680.0000000    0.1754580
369720.0000000    0.1723916
369760.0000000    0.1749350
369800.0000000    0.1719292
369840.0000000    0.1844627
369880.0000000    0.1767630
369920.0000000    0.1965941
369960.0000000    0.1842029
370000.0000000    0.1784396
370040.0000000    0.1967034
370080.0000000    0.1893138
370120.0000000    0.1773237
370160.0000000    0.1811073
370200.0000000    0.1770754
370240.0000000    0.1802056
370280.0000000    0.1607004
370320.0000000    0.1703094
370360.0000000    0.1698619
370400.0000000    0.1582398
370440.0000000    0.1574084
370480.0000000    0.1620675
370520.0000000    0.1811951
370560.0000000    0.1818159
370600.0000000    0.1813379
370640.0000000    0.1815097
370680.0000000    0.1722908
370720.0000000    0.1921864
370760.0000000    0.1810841
370800.0000000    0.1720294
370840.0000000    0.1824496
370880.0000000    0.1789587
370920.0000000    0.1810105
370960.0000000    0.1829818
371000.0000000    0.1700052
371040.0000000    0.1752178
371080.0000000    0.1734936
371120.0000000    0.1680426
371160.0000000    0.1706564
371200.0000000    0.1696527
371240.0000000    0.1652203
371280.0000000    0.1728866
371320.0000000    0.1590672
371360.0000000    0.1726879
371400.0000000    0.1972031
371440.0000000    0.1730780
371480.0000000    0.1802434
371520.0000000    0.1843761
371560.0000000    0.1893588
371600.0000000    0.1820048
371640.0000000    0.1750849
371680.0000000    0.1745468
371720.0000000    0.1877687
371760.0000000    0.1809224
371800.0000000    0.1737167
371840.0000000    0.1807434
371880.0000000    0.1755953
371920.0000000    0.2013560
371960.0000000    0.1843205
372000.0000000    0.1786854
372040.0000000    0.1979251
372080.0000000    0.1747714
372120.0000000    0.1759360
372160.0000000    0.1833969
372200.0000000    0.1710900
372240.0000000    0.1728261
372280.0000000    0.1691902
372320.0000000    0.1684942
372360.0000000    0.1703740
372400.0000000    0.1862098
372440.0000000    0.1850924
372480.0000000    0.1872097
372520.0000000    0.1641883
372560.0000000    0.1742356
372600.0000000    0.1787162
372640.0000000    0.1674293
372680.0000000    0.1726123
372720.0000000    0.1721024
372760.0000000    0.1796980
372800.0000000    0.1933614
372840.0000000    0.1952332
372880.0000000    0.1823320
372920.0000000    0.1731279
372960.0000000    0.1718905
373000.0000000    0.1874707
373040.0000000    0.1837022
373080.0000000    0.1857079
373120.0000000    0.1817034
373160.0000000    0.1754608
373200.0000000    0.1932587
373240.0000000    0.1752213
373280.0000000    0.1714721
373320.0000000    0.1830239
373360.0000000    0.1794860
373400.0000000    0.1754826
373440.0000000    0.1629459
373480.0000000    0.1740351
373520.0000000    0.1702701
373560.0000000    0.1701387
373600.0000000    0.1803910
373640.0000000    0.1925932
373680.0000000    0.1728670
373720.0000000    0.1744523
373760.0000000    0.1829513
373800.0000000    0.1878179
373840.0000000    0.1761315
373880.0000000    0.1735220
373920.0000000    0.1764297
373960.0000000    0.1690008
374000.0000000    0.1923597
374040.0000000    0.1782887
374080.0000000    0.1746350
374120.0000000    0.1708830
374160.0000000    0.1862601
374200.0000000    0.1784084
374240.0000000    0.1801862
374280.0000000    0.1647058
374320.0000000    0.1656341
374360.0000000    0.1749709
374400.0000000    0.1833505
374440.0000000    0.1770175
374480.0000000    0.1834596
374520.0000000    0.1600869
374560.0000000    0.1655154
374600.0000000    0.1783441
374640.0000000    0.1757994
374680.0000000    0.1914376
374720.0000000    0.1823213
374760.0000000    0.1843018
374800.0000000    0.1815101
374840.0000000    0.1622595
374880.0000000    0.1735092
374920.0000000    0.1722514
374960.0000000    0.1574355
375000.0000000    0.1561424
375040.0000000    0.1677744
375080.0000000    0.1670534
375120.0000000    0.1809233
375160.0000000    0.1628695
375200.0000000    0.1649299
375240.0000000    0.1701066
375280.0000000    0.1654350
375320.0000000    0.1650826
375360.0000000    0.1662657
375400.0000000    0.1759584
375440.0000000    0.1731198
375480.0000000    0.1893238
375520.0000000    0.1903659
375560.0000000    0.1896642
375600.0000000    0.1737514
375640.0000000    0.1893667
375680.0000000    0.1811957
375720.0000000    0.1850890
375760.0000000    0.1778248
375800.0000000    0.1735499
375840.0000000    0.1763494
375880.0000000    0.1790887
375920.0000000    0.1770961
375960.0000000    0.1722332
376000.0000000    0.1768420
376040.0000000    0.1805067
376080.0000000    0.1755852
376120.0000000    0.1821485
376160.0000000    0.1780504
376200.0000000    0.1756029
376240.0000000    0.1715587
376280.0000000    0.1857925
376320.0000000    0.1741342
376360.0000000    0.1776765
376400.0000000    0.1606356
376440.0000000    0.1549640
376480.0000000    0.1703474
376520.0000000    0.1560176
376560.0000000    0.1592763
376600.0000000    0.1511569
376640.0000000    0.1682493
376680.0000000    0.1590169
376720.0000000    0.1665948
376760.0000000    0.1595680
376800.0000000    0.1634928
376840.0000000    0.1503181
376880.0000000    0.1606047
376920.0000000    0.1758624
376960.0000000    0.1641571
377000.0000000    0.1567412
377040.0000000    0.1518836
377080.0000000    0.1606648
377120.0000000    0.1545407
377160.0000000    0.1687491
377200.0000000    0.1664111
377240.0000000    0.1661769
377280.0000000    0.1631956
377320.0000000    0.1677557
377360.0000000    0.1536761
377400.0000000    0.1515887
377440.0000000    0.1559298
377480.0000000    0.1493370
377520.0000000    0.1528425
377560.0000000    0.1501382
377600.0000000    0.1654387
377640.0000000    0.1517987
377680.0000000    0.1601027
377720.0000000    0.1542188
377760.0000000    0.1407371
377800.0000000    0.1487935
377840.0000000    0.1653759
377880.0000000    0.1608686
377920.0000000    0.1584294
377960.0000000    0.1563495
378000.0000000    0.1688564
378040.0000000    0.1597398
378080.0000000    0.1541317
378120.0000000    0.1552608
378160.0000000    0.1608209
378200.0000000    0.1689510
378240.0000000    0.1606263
378280.0000000    0.1562002
378320.0000000    0.1697570
378360.0000000    0.1662068
378400.0000000    0.1684080
378440.0000000    0.1632083
378480.0000000    0.1638005
378520.0000000    0.1702554
378560.0000000    0.1666300
378600.0000000    0.1815664
378640.0000000    0.1704804
378680.0000000    0.1862299
378720.0000000    0.1753265
378760.0000000    0.1624389
378800.0000000    0.1760366
378840.0000000    0.1764472
378880.0000000    0.1745730
378920.0000000    0.1715818
378960.0000000    0.1700938
379000.0000000    0.1785213
379040.0000000    0.1727523
379080.0000000    0.1627590
379120.0000000    0.1737016
379160.0000000    0.1777866
379200.0000000    0.1829663
379240.0000000    0.1744896
379280.0000000    0.1727919
379320.0000000    0.1728452
379360.0000000    0.1825549
379400.0000000    0.1709289
379440.0000000    0.1762859
379480.0000000    0.1682865
379520.0000000    0.1838152
379560.0000000    0.1906360
379600.0000000    0.1721947
379640.0000000    0.1535460
379680.0000000    0.1747281
379720.0000000    0.1731029
379760.0000000    0.1731988
379800.0000000    0.1832307
379840.0000000    0.1846755
379880.0000000    0.1762117
379920.0000000    0.1729895
379960.0000000    0.1737846
380000.0000000    0.1834760
380040.0000000    0.1773973
380080.0000000    0.1677338
380120.0000000    0.1663971
380160.0000000    0.1718289
380200.0000000    0.1820946
380240.0000000    0.1667176
380280.0000000    0.1801520
380320.0000000    0.1739375
380360.0000000    0.1770669
380400.0000000    0.1644754
380440.0000000    0.1573189
380480.0000000    0.1649860
380520.0000000    0.1769689
380560.0000000    0.1527364
380600.0000000    0.1547772
380640.0000000    0.1700213
380680.0000000    0.1711716
380720.0000000    0.1684815
380760.0000000    0.1622620
380800.0000000    0.1619836
380840.0000000    0.1767495
380880.0000000    0.1847669
380920.0000000    0.1831634
380960.0000000    0.1791970
381000.0000000    0.1633997
381040.0000000    0.1734566
381080.0000000    0.1694217
381120.0000000    0.1672705
381160.0000000    0.1681690
381200.0000000    0.1764356
381240.0000000    0.1723580
381280.0000000    0.1612647
381320.0000000    0.1591775
381360.0000000    0.1653286
381400.0000000    0.1776959
381440.0000000    0.1640696
381480.0000000    0.1776008
381520.0000000    0.1861165
381560.0000000    0.1861494
381600.0000000    0.1747426
381640.0000000    0.1853541
381680.0000000    0.1762428
381720.0000000    0.1828319
381760.0000000    0.1869007
381800.0000000    0.1779351
381840.0000000    0.1841999
381880.0000000    0.1795362
381920.0000000    0.1753663
381960.0000000    0.1642302
382000.0000000    0.1715937
382040.0000000    0.1792626
382080.0000000    0.1867801
382120.0000000    0.1763424
382160.0000000    0.1818926
382200.0000000    0.1747322
382240.0000000    0.1671459
382280.0000000    0.1705095
382320.0000000    0.1714305
382360.0000000    0.1760241
382400.0000000    0.1807724
382440.0000000    0.1852110
382480.0000000    0.1809614
382520.0000000    0.1854357
382560.0000000    0.1965377
382600.0000000    0.1898970
382640.0000000    0.1862847
382680.0000000    0.1991385
382720.0000000    0.1979079
382760.0000000    0.2155822
382800.0000000    0.1957189
382840.0000000    0.2003899
382880.0000000    0.2015492
382920.0000000    0.1978600
382960.0000000    0.1811343
383000.0000000    0.1983138
383040.0000000    0.1834724
383080.0000000    0.1872525
383120.0000000    0.1849960
383160.0000000    0.1793872
383200.0000000    0.1857313
383240.0000000    0.1879504
383280.0000000    0.1857169
383320.0000000    0.1774710
383360.0000000    0.1779578
383400.0000000    0.1861546
383440.0000000    0.1912020
383480.0000000    0.1914170
383520.0000000    0.1824802
383560.0000000    0.1846230
383600.0000000    0.1844209
383640.0000000    0.1821695
383680.0000000    0.1974715
383720.0000000    0.1838517
383760.0000000    0.2113176
383800.0000000    0.2007238
383840.0000000    0.1947137
383880.0000000    0.1824576
383920.0000000    0.1834418
383960.0000000    0.1882786
384000.0000000    0.1924195
384040.0000000    0.1740042
384080.0000000    0.1658437
384120.0000000    0.1765453
384160.0000000    0.1976182
384200.0000000    0.1732873
384240.0000000    0.1928635
384280.0000000    0.1837927
384320.0000000    0.1739214
384360.0000000    0.1802091
384400.0000000    0.1777340
384440.0000000    0.1772209
384480.0000000    0.1806062
384520.0000000    0.1893629
384560.0000000    0.1859121
384600.0000000    0.1746421
384640.0000000    0.1849174
384680.0000000    0.1831485
384720.0000000    0.1842553
384760.0000000    0.1835397
384800.0000000    0.1868608
384840.0000000    0.1847897
384880.0000000    0.1794020
384920.0000000    0.1637643
384960.0000000    0.1820628
385000.0000000    0.1886757
385040.0000000    0.1834118
385080.0000000    0.1720685
385120.0000000    0.1751509
385160.0000000    0.1652918
385200.0000000    0.1684306
385240.0000000    0.1848433
385280.0000000    0.1683682
385320.0000000    0.1707731
385360.0000000    0.1773962
385400.0000000    0.1773540
385440.0000000    0.1807567
385480.0000000    0.1728192
385520.0000000    0.1648013
385560.0000000    0.1796039
385600.0000000    0.1810878
385640.0000000    0.1828094
385680.0000000    0.1789400
385720.0000000    0.1729069
385760.0000000    0.1809779
385800.0000000    0.1806062
385840.0000000    0.1759119
385880.0000000    0.1637157
385920.0000000    0.1725441
385960.0000000    0.1746890
386000.0000000    0.1850599
386040.0000000    0.1842366
386080.0000000    0.1743069
386120.0000000    0.1735997
386160.0000000    0.1896414
386200.0000000    0.1712947
386240.0000000    0.1643655
386280.0000000    0.1644690
386320.0000000    0.1680320
386360.0000000    0.1714273
386400.0000000    0.1769361
386440.0000000    0.1629506
386480.0000000    0.1795335
386520.0000000    0.1732543
386560.0000000    0.1610437
386600.0000000    0.1723123
386640.0000000    0.1538721
386680.0000000    0.1620419
386720.0000000    0.1647386
386760.0000000    0.1635509
386800.0000000    0.1771013
386840.0000000    0.1757878
386880.0000000    0.1679115
386920.0000000    0.1707342
386960.0000000    0.1704780
387000.0000000    0.1728822
387040.0000000    0.1787910
387080.0000000    0.1667686
387120.0000000    0.1593214
387160.0000000    0.1661481
387200.0000000    0.1666547
387240.0000000    0.1746530
387280.0000000    0.1712939
387320.0000000    0.1773156
387360.0000000    0.1794848
387400.0000000    0.1789448
387440.0000000    0.1686637
387480.0000000    0.1755111
387520.0000000    0.1783927
387560.0000000    0.1816213
387600.0000000    0.1770781
387640.0000000    0.1724867
387680.0000000    0.1900772
387720.0000000    0.1730920
387760.0000000    0.1705983
387800.0000000    0.1657582
387840.0000000    0.1691244
387880.0000000    0.1657817
387920.0000000    0.1674401
387960.0000000    0.1588161
388000.0000000    0.1617832
388040.0000000    0.1584719
388080.0000000    0.1823425
388120.0000000    0.1615606
388160.0000000    0.1638534
388200.0000000    0.1612952
388240.0000000    0.1679147
388280.0000000    0.1604493
388320.0000000    0.1639421
388360.0000000    0.1657856
388400.0000000    0.1705910
388440.0000000    0.1743157
388480.0000000    0.1698305
388520.0000000    0.1674505
388560.0000000    0.1669415
388600.0000000    0.1837204
388640.0000000    0.1797121
388680.0000000    0.1823402
388720.0000000    0.1766471
388760.0000000    0.1843655
388800.0000000    0.1668082
388840.0000000    0.1854254
388880.0000000    0.1786771
388920.0000000    0.1652040
388960.0000000    0.1799679
389000.0000000    0.1764250
389040.0000000    0.1893264
389080.0000000    0.1746033
389120.0000000    0.1637972
389160.0000000    0.1881803
389200.0000000    0.1853826
389240.0000000    0.1651445
389280.0000000    0.1715414
389320.0000000    0.1744405
389360.0000000    0.1760838
389400.0000000    0.1737054
389440.0000000    0.1760107
389480.0000000    0.1752261
389520.0000000    0.1883400
389560.0000000    0.1841725
389600.0000000    0.1737730
389640.0000000    0.1852103
389680.0000000    0.1773817
389720.0000000    0.1809055
389760.0000000    0.1845058
389800.0000000    0.1809998
389840.0000000    0.1711471
389880.0000000    0.1591014
389920.0000000    0.1647797
389960.0000000    0.1744080
390000.0000000    0.1685144
390040.0000000    0.1724161
390080.0000000    0.1744794
390120.0000000    0.1870462
390160.0000000    0.1655850
390200.0000000    0.1789859
390240.0000000    0.1739095
390280.0000000    0.1661419
390320.0000000    0.1727822
390360.0000000    0.1783546
390400.0000000    0.1586086
390440.0000000    0.1732066
390480.0000000    0.1737889
390520.0000000    0.1683041
390560.0000000    0.1931722
390600.0000000    0.1752445
390640.0000000    0.1809405
390680.0000000    0.1989042
390720.0000000    0.1831436
390760.0000000    0.1995480
390800.0000000    0.1886751
390840.0000000    0.1969773
390880.0000000    0.1849637
390920.0000000    0.1808054
390960.0000000    0.1974634
391000.0000000    0.1667416
391040.0000000    0.1835589
391080.0000000    0.1956783
391120.0000000    0.1813298
391160.0000000    0.1797102
391200.0000000    0.1973204
391240.0000000    0.1890373
391280.0000000    0.1771340
391320.0000000    0.1808958
391360.0000000    0.1783540
391400.0000000    0.1759303
391440.0000000    0.1733235
391480.0000000    0.1797207
391520.0000000    0.1784422
391560.0000000    0.1652948
391600.0000000    0.1655753
391640.0000000    0.1680737
391680.0000000    0.1564156
391720.0000000    0.1594581
391760.0000000    0.1683025
391800.0000000    0.1513278
391840.0000000    0.1634212
391880.0000000    0.1847434
391920.0000000    0.1748087
391960.0000000    0.1747756
392000.0000000    0.1700840
392040.0000000    0.1725525
392080.0000000    0.1701712
392120.0000000    0.1737440
392160.0000000    0.1966373
392200.0000000    0.1936662
392240.0000000    0.1675119
392280.0000000    0.1775231
392320.0000000    0.1795321
392360.0000000    0.1736354
392400.0000000    0.1809858
392440.0000000    0.1890860
392480.0000000    0.1688147
392520.0000000    0.1778651
392560.0000000    0.1848054
392600.0000000    0.1809103
392640.0000000    0.1835040
392680.0000000    0.1956057
392720.0000000    0.1878431
392760.0000000    0.1960793
392800.0000000    0.1903918
392840.0000000    0.1889452
392880.0000000    0.1935982
392920.0000000    0.1952857
392960.0000000    0.1933191
393000.0000000    0.1895753
393040.0000000    0.1954985
393080.0000000    0.1924415
393120.0000000    0.1926370
393160.0000000    0.1923937
393200.0000000    0.1951494
393240.0000000    0.1994594
393280.0000000    0.1970092
393320.0000000    0.1912604
393360.0000000    0.1814285
393400.0000000    0.1814532
393440.0000000    0.1813100
393480.0000000    0.1805246
393520.0000000    0.1778102
393560.0000000    0.1781740
393600.0000000    0.1796206
393640.0000000    0.1846847
393680.0000000    0.1920997
393720.0000000    0.1898680
393760.0000000    0.1992870
393800.0000000    0.1779282
393840.0000000    0.1783206
393880.0000000    0.1747571
393920.0000000    0.1717733
393960.0000000    0.1967382
394000.0000000    0.2002888
394040.0000000    0.1861161
394080.0000000    0.1826114
394120.0000000    0.2006538
394160.0000000    0.1953124
394200.0000000    0.2014703
394240.0000000    0.1848997
394280.0000000    0.1876565
394320.0000000    0.1955661
394360.0000000    0.1842089
394400.0000000    0.1866874
394440.0000000    0.1803013
394480.0000000    0.1832221
394520.0000000    0.1742135
394560.0000000    0.1891584
394600.0000000    0.1810921
394640.0000000    0.1915816
394680.0000000    0.1755722
394720.0000000    0.1840245
394760.0000000    0.1881344
394800.0000000    0.1814278
394840.0000000    0.1658146
394880.0000000    0.1799712
394920.0000000    0.1678657
394960.0000000    0.1720068
395000.0000000    0.1540661
395040.0000000    0.1757388
395080.0000000    0.1685162
395120.0000000    0.1642998
395160.0000000    0.1674181
395200.0000000    0.1722054
395240.0000000    0.1791611
395280.0000000    0.1697592
395320.0000000    0.1797084
395360.0000000    0.1767015
395400.0000000    0.1813148
395440.0000000    0.1848476
395480.0000000    0.1828937
395520.0000000    0.1619074
395560.0000000    0.1653182
395600.0000000    0.1716250
395640.0000000    0.1739672
395680.0000000    0.1728653
395720.0000000    0.1751590
395760.0000000    0.1718344
395800.0000000    0.1750541
395840.0000000    0.1688567
395880.0000000    0.1845098
395920.0000000    0.1772756
395960.0000000    0.1800231
396000.0000000    0.1638076
396040.0000000    0.1822495
396080.0000000    0.1728720
396120.0000000    0.1718238
396160.0000000    0.1754901
396200.0000000    0.1706998
396240.0000000    0.1704085
396280.0000000    0.1760443
396320.0000000    0.1761070
396360.0000000    0.1657279
396400.0000000    0.1704044
396440.0000000    0.1780836
396480.0000000    0.1769365
396520.0000000    0.1900020
396560.0000000    0.1884243
396600.0000000    0.1771611
396640.0000000    0.1813127
396680.0000000    0.1720398
396720.0000000    0.1809945
396760.0000000    0.1922750
396800.0000000    0.1759345
396840.0000000    0.1889840
396880.0000000    0.1753932
396920.0000000    0.1812610
396960.0000000    0.1706826
397000.0000000    0.1732449
397040.0000000    0.1843761
397080.0000000    0.1805041
397120.0000000    0.1685970
397160.0000000    0.1772295
397200.0000000    0.1688533
397240.0000000    0.1679707
397280.0000000    0.1732783
397320.0000000    0.1539822
397360.0000000    0.1765261
397400.0000000    0.1475599
397440.0000000    0.1735945
397480.0000000    0.1595926
397520.0000000    0.1683709
397560.0000000    0.1693731
397600.0000000    0.1933946
397640.0000000    0.1741404
397680.0000000    0.1699209
397720.0000000    0.1584546
397760.0000000    0.1594622
397800.0000000    0.1678709
397840.0000000    0.1628947
397880.0000000    0.1855748
397920.0000000    0.1750211
397960.0000000    0.1811789
398000.0000000    0.1549822
398040.0000000    0.1706232
398080.0000000    0.1691524
398120.0000000    0.1563055
398160.0000000    0.1727362
398200.0000000    0.1673588
398240.0000000    0.1590211
398280.0000000    0.1626335
398320.0000000    0.1629865
398360.0000000    0.1695674
398400.0000000    0.1784310
398440.0000000    0.1692596
398480.0000000    0.1747332
398520.0000000    0.1563993
398560.0000000    0.1712161
398600.0000000    0.1727006
398640.0000000    0.1762065
398680.0000000    0.1816356
398720.0000000    0.1681968
398760.0000000    0.1622467
398800.0000000    0.1660131
398840.0000000    0.1895944
398880.0000000    0.1750092
398920.0000000    0.1603552
398960.0000000    0.1578070
399000.0000000    0.1596816
399040.0000000    0.1636623
399080.0000000    0.1737154
399120.0000000    0.1734774
399160.0000000    0.1701920
399200.0000000    0.1564900
399240.0000000    0.1632235
399280.0000000    0.1651502
399320.0000000    0.1743285
399360.0000000    0.1652874
399400.0000000    0.1646525
399440.0000000    0.1603526
399480.0000000    0.1654377
399520.0000000    0.1577515
399560.0000000    0.1627869
399600.0000000    0.1657375
399640.0000000    0.1715594
399680.0000000    0.1731164
399720.0000000    0.1740668
399760.0000000    0.1675496
399800.0000000    0.1800662
399840.0000000    0.1842306
399880.0000000    0.1725030
399920.0000000    0.1719257
399960.0000000    0.1825193
400000.0000000    0.1946279
400040.0000000    0.1920528
400080.0000000    0.1803746
400120.0000000    0.1765506
400160.0000000    0.1711670
400200.0000000    0.1716659
400240.0000000    0.1627017
400280.0000000    0.1770429
400320.0000000    0.1808545
400360.0000000    0.1881665
400400.0000000    0.1796205
400440.0000000    0.1624662
400480.0000000    0.1653773
400520.0000000    0.1677841
400560.0000000    0.1586789
400600.0000000    0.1619523
400640.0000000    0.1528985
400680.0000000    0.1676843
400720.0000000    0.1784161
400760.0000000    0.1614156
400800.0000000    0.1580436
400840.0000000    0.1665551
400880.0000000    0.1605090
400920.0000000    0.1595617
400960.0000000    0.1859021
401000.0000000    0.1667511
401040.0000000    0.1823702
401080.0000000    0.1724533
401120.0000000    0.1702207
401160.0000000    0.1644896
401200.0000000    0.1708363
401240.0000000    0.1695858
401280.0000000    0.1737559
401320.0000000    0.1586186
401360.0000000    0.1676710
401400.0000000    0.1644549
401440.0000000    0.1684567
401480.0000000    0.1717958
401520.0000000    0.1672822
401560.0000000    0.1848520
401600.0000000    0.1775201
401640.0000000    0.1686834
401680.0000000    0.1645285
401720.0000000    0.1637304
401760.0000000    0.1630451
401800.0000000    0.1696964
401840.0000000    0.1777089
401880.0000000    0.1654525
401920.0000000    0.1720836
401960.0000000    0.1803167
402000.0000000    0.1846840
402040.0000000    0.1685651
402080.0000000    0.1772883
402120.0000000    0.1746602
402160.0000000    0.1696344
402200.0000000    0.1608527
402240.0000000    0.1770788
402280.0000000    0.1803880
402320.0000000    0.1812759
402360.0000000    0.1791346
402400.0000000    0.1750344
402440.0000000    0.1587723
402480.0000000    0.1710464
402520.0000000    0.1648521
402560.0000000    0.1727402
402600.0000000    0.1600129
402640.0000000    0.1721042
402680.0000000    0.1700980
402720.0000000    0.1648472
402760.0000000    0.1734554
402800.0000000    0.1578587
402840.0000000    0.1674769
402880.0000000    0.1746384
402920.0000000    0.1809869
402960.0000000    0.1728583
403000.0000000    0.1786037
403040.0000000    0.1752995
403080.0000000    0.1670976
403120.0000000    0.1917073
403160.0000000    0.1759661
403200.0000000    0.1832594
403240.0000000    0.1924195
403280.0000000    0.1961235
403320.0000000    0.1949805
403360.0000000    0.2014470
403400.0000000    0.1942048
403440.0000000    0.2023211
403480.0000000    0.1918692
403520.0000000    0.1895979
403560.0000000    0.2028708
403600.0000000    0.1933810
403640.0000000    0.1927576
403680.0000000    0.2025532
403720.0000000    0.1806381
403760.0000000    0.1983670
403800.0000000    0.1851500
403840.0000000    0.1988809
403880.0000000    0.1906175
403920.0000000    0.1883098
403960.0000000    0.1736582
404000.0000000    0.1828030
404040.0000000    0.2011988
404080.0000000    0.1842635
404120.0000000    0.1813329
404160.0000000    0.1983152
404200.0000000    0.1860308
404240.0000000    0.2000593
404280.0000000    0.1985356
404320.0000000    0.1855717
404360.0000000    0.1991767
404400.0000000    0.2021717
404440.0000000    0.1923530
404480.0000000    0.1930093
404520.0000000    0.1929174
404560.0000000    0.1944956
404600.0000000    0.2043457
404640.0000000    0.1983377
404680.0000000    0.2007334
404720.0000000    0.1754910
404760.0000000    0.1740443
404800.0000000    0.1880343
404840.0000000    0.1894683
404880.0000000    0.1843064
404920.0000000    0.1795423
404960.0000000    0.1870490
405000.0000000    0.2063645
405040.0000000    0.1771193
405080.0000000    0.1815857
405120.0000000    0.1819702
405160.0000000    0.1792394
405200.0000000    0.1842386
405240.0000000    0.1824773
405280.0000000    0.1837508
405320.0000000    0.1785024
405360.0000000    0.2005684
405400.0000000    0.1952928
405440.0000000    0.1880019
405480.0000000    0.1793396
405520.0000000    0.1859344
405560.0000000    0.1751546
405600.0000000    0.1745460
405640.0000000    0.1722091
405680.0000000    0.1695746
405720.0000000    0.1854150
405760.0000000    0.1906726
405800.0000000    0.1904875
405840.0000000    0.1695570
405880.0000000    0.1944003
405920.0000000    0.1800597
405960.0000000    0.1842134
406000.0000000    0.1847968
406040.0000000    0.1761708
406080.0000000    0.1836406
406120.0000000    0.1804561
406160.0000000    0.1856312
406200.0000000    0.1739612
406240.0000000    0.1702722
406280.0000000    0.1660321
406320.0000000    0.1820821
406360.0000000    0.1785540
406400.0000000    0.1874561
406440.0000000    0.1845040
406480.0000000    0.1787151
406520.0000000    0.1826991
406560.0000000    0.1832860
406600.0000000    0.1862060
406640.0000000    0.1791442
406680.0000000    0.1696574
406720.0000000    0.1874830
406760.0000000    0.1807160
406800.0000000    0.1710195
406840.0000000    0.1702625
406880.0000000    0.1780321
406920.0000000    0.1741992
406960.0000000    0.1712347
407000.0000000    0.1655146
407040.0000000    0.1697517
407080.0000000    0.1952381
407120.0000000    0.1914578
407160.0000000    0.1864471
407200.0000000    0.1779605
407240.0000000    0.1774336
407280.0000000    0.1729212
407320.0000000    0.1649383
407360.0000000    0.1596755
407400.0000000    0.1645105
407440.0000000    0.1769191
407480.0000000    0.1706063
407520.0000000    0.1550268
407560.0000000    0.1723103
407600.0000000    0.1609725
407640.0000000    0.1648700
407680.0000000    0.1652073
407720.0000000    0.1661706
407760.0000000    0.1667472
407800.0000000    0.1693068
407840.0000000    0.1666061
407880.0000000    0.1635744
407920.0000000    0.1587142
407960.0000000    0.1558751
408000.0000000    0.1564038
408040.0000000    0.1650225
408080.0000000    0.1661963
408120.0000000    0.1747268
408160.0000000    0.1672066
408200.0000000    0.1745482
408240.0000000    0.1765901
408280.0000000    0.1659192
408320.0000000    0.1721686
408360.0000000    0.1870796
408400.0000000    0.1731669
408440.0000000    0.1898786
408480.0000000    0.1731441
408520.0000000    0.1856722
408560.0000000    0.1741575
408600.0000000    0.1973530
408640.0000000    0.1810515
408680.0000000    0.1819729
408720.0000000    0.1776207
408760.0000000    0.1754897
408800.0000000    0.1738361
408840.0000000    0.1745412
408880.0000000    0.1725025
408920.0000000    0.1754445
408960.0000000    0.1795107
409000.0000000    0.1745142
409040.0000000    0.1791164
409080.0000000    0.1684056
409120.0000000    0.1760911
409160.0000000    0.1759054
409200.0000000    0.1830274
409240.0000000    0.1765385
409280.0000000    0.1894903
409320.0000000    0.1881862
409360.0000000    0.1772760
409400.0000000    0.1688774
409440.0000000    0.1896989
409480.0000000    0.1839499
409520.0000000    0.1723127
409560.0000000    0.1584777
409600.0000000    0.1697819
409640.0000000    0.1753241
409680.0000000    0.1727121
409720.0000000    0.1651267
409760.0000000    0.1688365
409800.0000000    0.1637393
409840.0000000    0.1730591
409880.0000000    0.1729767
409920.0000000    0.1636424
409960.0000000    0.1744942
410000.0000000    0.1639690
410040.0000000    0.1765025
410080.0000000    0.1685050
410120.0000000    0.1702068
410160.0000000    0.1707432
410200.0000000    0.1732808
410240.0000000    0.1709061
410280.0000000    0.1763223
410320.0000000    0.1778371
410360.0000000    0.1799215
410400.0000000    0.1680398
410440.0000000    0.1752542
410480.0000000    0.1654675
410520.0000000    0.1660290
410560.0000000    0.1821434
410600.0000000    0.1628412
410640.0000000    0.1610839
410680.0000000    0.1458059
410720.0000000    0.1637529
410760.0000000    0.1738948
410800.0000000    0.1730771
410840.0000000    0.1691063
410880.0000000    0.1755137
410920.0000000    0.1729213
410960.0000000    0.1688094
411000.0000000    0.1648049
411040.0000000    0.1628092
411080.0000000    0.1553331
411120.0000000    0.1577832
411160.0000000    0.1654221
411200.0000000    0.1683222
411240.0000000    0.1614678
411280.0000000    0.1727765
411320.0000000    0.1719557
411360.0000000    0.1802968
411400.0000000    0.1639984
411440.0000000    0.1725141
411480.0000000    0.1827865
411520.0000000    0.1775546
411560.0000000    0.1794364
411600.0000000    0.1822820
411640.0000000    0.1898919
411680.0000000    0.1876577
411720.0000000    0.1860120
411760.0000000    0.1664020
411800.0000000    0.1787793
411840.0000000    0.1793204
411880.0000000    0.1597870
411920.0000000    0.1616476
411960.0000000    0.1672666
412000.0000000    0.1673366
412040.0000000    0.1630625
412080.0000000    0.1543205
412120.0000000    0.1617501
412160.0000000    0.1606604
412200.0000000    0.1690789
412240.0000000    0.1553560
412280.0000000    0.1710554
412320.0000000    0.1558720
412360.0000000    0.1619573
412400.0000000    0.1678369
412440.0000000    0.1541386
412480.0000000    0.1792209
412520.0000000    0.1709116
412560.0000000    0.1793801
412600.0000000    0.1721983
412640.0000000    0.1777796
412680.0000000    0.1523910
412720.0000000    0.1588010
412760.0000000    0.1464762
412800.0000000    0.1760882
412840.0000000    0.1727831
412880.0000000    0.1763458
412920.0000000    0.1529361
412960.0000000    0.1602611
413000.0000000    0.1657072
413040.0000000    0.1649828
413080.0000000    0.1757235
413120.0000000    0.1658270
413160.0000000    0.1736808
413200.0000000    0.1655813
413240.0000000    0.1661852
413280.0000000    0.1574351
413320.0000000    0.1637247
413360.0000000    0.1504790
413400.0000000    0.1679211
413440.0000000    0.1675121
413480.0000000    0.1657794
413520.0000000    0.1611085
413560.0000000    0.1641691
413600.0000000    0.1669226
413640.0000000    0.1556896
413680.0000000    0.1636076
413720.0000000    0.1667810
413760.0000000    0.1637282
413800.0000000    0.1620345
413840.0000000    0.1891160
413880.0000000    0.1763005
413920.0000000    0.1785197
413960.0000000    0.1701967
414000.0000000    0.1794260
414040.0000000    0.1639184
414080.0000000    0.1648971
414120.0000000    0.1748248
414160.0000000    0.1581926
414200.0000000    0.1629510
414240.0000000    0.1606893
414280.0000000    0.1662257
414320.0000000    0.1571556
414360.0000000    0.1880442
414400.0000000    0.1778567
414440.0000000    0.1755547
414480.0000000    0.1678387
414520.0000000    0.1674656
414560.0000000    0.1702467
414600.0000000    0.1607885
414640.0000000    0.1658507
414680.0000000    0.1759627
414720.0000000    0.1719432
414760.0000000    0.1697190
414800.0000000    0.1712907
414840.0000000    0.1713889
414880.0000000    0.1602548
414920.0000000    0.1653180
414960.0000000    0.1692239
415000.0000000    0.1638972
415040.0000000    0.1697676
415080.0000000    0.1673637
415120.0000000    0.1719248
415160.0000000    0.1646640
415200.0000000    0.1775810
415240.0000000    0.1874355
415280.0000000    0.1882851
415320.0000000    0.2006453
415360.0000000    0.2032642
415400.0000000    0.1930939
415440.0000000    0.1927445
415480.0000000    0.1804688
415520.0000000    0.1786501
415560.0000000    0.1788546
415600.0000000    0.1801741
415640.0000000    0.1816131
415680.0000000    0.1730116
415720.0000000    0.1759757
415760.0000000    0.1738441
415800.0000000    0.1798419
415840.0000000    0.1797665
415880.0000000    0.1832494
415920.0000000    0.1843062
415960.0000000    0.1790283
416000.0000000    0.1828274
416040.0000000    0.1729829
416080.0000000    0.1970202
416120.0000000    0.1858766
416160.0000000    0.1878544
416200.0000000    0.2052769
416240.0000000    0.1846188
416280.0000000    0.2074819
416320.0000000    0.1803671
416360.0000000    0.1795427
416400.0000000    0.1666583
416440.0000000    0.1765625
416480.0000000    0.1642647
416520.0000000    0.1920096
416560.0000000    0.1897728
416600.0000000    0.1687184
416640.0000000    0.1747471
416680.0000000    0.1770635
416720.0000000    0.1876822
416760.0000000    0.1905569
416800.0000000    0.1779258
416840.0000000    0.1900039
416880.0000000    0.1808237
416920.0000000    0.1844023
416960.0000000    0.1994943
417000.0000000    0.1683882
417040.0000000    0.1805318
417080.0000000    0.1893601
417120.0000000    0.1619462
417160.0000000    0.1670731
417200.0000000    0.1820550
417240.0000000    0.1765978
417280.0000000    0.1772579
417320.0000000    0.1823875
417360.0000000    0.1791650
417400.0000000    0.1724512
417440.0000000    0.1774855
417480.0000000    0.1899620
417520.0000000    0.1932865
417560.0000000    0.1818724
417600.0000000    0.1913086
417640.0000000    0.1808836
417680.0000000    0.1819592
417720.0000000    0.1791922
417760.0000000    0.1689750
417800.0000000    0.1745976
417840.0000000    0.1734921
417880.0000000    0.1755144
417920.0000000    0.1822205
417960.0000000    0.1662185
418000.0000000    0.1729827
418040.0000000    0.1794581
418080.0000000    0.1758927
418120.0000000    0.1660414
418160.0000000    0.1717915
418200.0000000    0.1726038
418240.0000000    0.1723225
418280.0000000    0.1732496
418320.0000000    0.1712052
418360.0000000    0.1709212
418400.0000000    0.1711352
418440.0000000    0.1773626
418480.0000000    0.1780974
418520.0000000    0.1736924
418560.0000000    0.1777992
418600.0000000    0.1946484
418640.0000000    0.1773909
418680.0000000    0.1798065
418720.0000000    0.1906034
418760.0000000    0.1686061
418800.0000000    0.1931940
418840.0000000    0.1650948
418880.0000000    0.1722058
418920.0000000    0.1798871
418960.0000000    0.1884176
419000.0000000    0.1742712
419040.0000000    0.1652223
419080.0000000    0.1762519
419120.0000000    0.1690467
419160.0000000    0.1633030
419200.0000000    0.1620280
419240.0000000    0.1650762
419280.0000000    0.1727237
419320.0000000    0.1743264
419360.0000000    0.1846420
419400.0000000    0.1647611
419440.0000000    0.1735337
419480.0000000    0.1661263
419520.0000000    0.1676206
419560.0000000    0.1680434
419600.0000000    0.1726008
419640.0000000    0.1822395
419680.0000000    0.1761191
419720.0000000    0.1828702
419760.0000000    0.1778140
419800.0000000    0.1652013
419840.0000000    0.1729376
419880.0000000    0.1782012
419920.0000000    0.1889320
419960.0000000    0.1769037
420000.0000000    0.1704566
420040.0000000    0.1747784
420080.0000000    0.1900341
420120.0000000    0.1787727
420160.0000000    0.1968369
420200.0000000    0.1866949
420240.0000000    0.1753464
420280.0000000    0.1819612
420320.0000000    0.1728283
420360.0000000    0.2035524
420400.0000000    0.1902651
420440.0000000    0.1799664
420480.0000000    0.1711156
420520.0000000    0.1604665
420560.0000000    0.1646987
420600.0000000    0.1731184
420640.0000000    0.1624765
420680.0000000    0.1718960
420720.0000000    0.1735193
420760.0000000    0.1822619
420800.0000000    0.1693071
420840.0000000    0.1775281
420880.0000000    0.1768838
420920.0000000    0.1684363
420960.0000000    0.1701980
421000.0000000    0.1746902
421040.0000000    0.1625429
421080.0000000    0.1639190
421120.0000000    0.1780954
421160.0000000    0.1688722
421200.0000000    0.1866386
421240.0000000    0.1749698
421280.0000000    0.1695171
421320.0000000    0.1766611
421360.0000000    0.1696579
421400.0000000    0.1664519
421440.0000000    0.1658333
421480.0000000    0.1652518
421520.0000000    0.1800922
421560.0000000    0.1695216
421600.0000000    0.1652895
421640.0000000    0.1727874
421680.0000000    0.1546359
421720.0000000    0.1662427
421760.0000000    0.1764562
421800.0000000    0.1654159
421840.0000000    0.1612679
421880.0000000    0.1725015
421920.0000000    0.1770608
421960.0000000    0.1831134
422000.0000000    0.1713724
422040.0000000    0.1654073
422080.0000000    0.1666225
422120.0000000    0.1822140
422160.0000000    0.1785892
422200.0000000    0.1721013
422240.0000000    0.1863026
422280.0000000    0.1761717
422320.0000000    0.1626262
422360.0000000    0.1723652
422400.0000000    0.1659098
422440.0000000    0.1691789
422480.0000000    0.1652912
422520.0000000    0.1785751
422560.0000000    0.1767167
422600.0000000    0.1719065
422640.0000000    0.1804089
422680.0000000    0.1881764
422720.0000000    0.1846050
422760.0000000    0.1805556
422800.0000000    0.1768188
422840.0000000    0.1775024
422880.0000000    0.1711769
422920.0000000    0.1765444
422960.0000000    0.1740913
423000.0000000    0.1946657
423040.0000000    0.1768924
423080.0000000    0.1671363
423120.0000000    0.1750662
423160.0000000    0.1655671
423200.0000000    0.1654326
423240.0000000    0.1648909
423280.0000000    0.1723693
423320.0000000    0.1750565
423360.0000000    0.1741696
423400.0000000    0.1684823
423440.0000000    0.1662231
423480.0000000    0.1566809
423520.0000000    0.1861762
423560.0000000    0.1766104
423600.0000000    0.1680842
423640.0000000    0.1851945
423680.0000000    0.1814583
423720.0000000    0.1774815
423760.0000000    0.1799098
423800.0000000    0.1858926
423840.0000000    0.1796181
423880.0000000    0.1768312
423920.0000000    0.1857488
423960.0000000    0.1877320
424000.0000000    0.1835431
424040.0000000    0.1888712
424080.0000000    0.1800963
424120.0000000    0.1769983
424160.0000000    0.1870449
424200.0000000    0.1907095
424240.0000000    0.1663006
424280.0000000    0.1804758
424320.0000000    0.1849578
424360.0000000    0.1795225
424400.0000000    0.1682061
424440.0000000    0.1846078
424480.0000000    0.1792362
424520.0000000    0.1698949
424560.0000000    0.1644935
424600.0000000    0.1783589
424640.0000000    0.1687355
424680.0000000    0.1842057
424720.0000000    0.1798749
424760.0000000    0.1771619
424800.0000000    0.1723787
424840.0000000    0.1630990
424880.0000000    0.1621729
424920.0000000    0.1725762
424960.0000000    0.1612031
425000.0000000    0.1664134
425040.0000000    0.1597694
425080.0000000    0.1674745
425120.0000000    0.1654923
425160.0000000    0.1664744
425200.0000000    0.1730614
425240.0000000    0.1653794
425280.0000000    0.1613637
425320.0000000    0.1736687
425360.0000000    0.1723257
425400.0000000    0.1827878
425440.0000000    0.1698032
425480.0000000    0.1637726
425520.0000000    0.1619886
425560.0000000    0.1677118
425600.0000000    0.1687746
425640.0000000    0.1664754
425680.0000000    0.1679792
425720.0000000    0.1775327
425760.0000000    0.1730589
425800.0000000    0.1698498
425840.0000000    0.1683298
425880.0000000    0.1660014
425920.0000000    0.1605080
425960.0000000    0.1686378
426000.0000000    0.1640619
426040.0000000    0.1681013
426080.0000000    0.1747494
426120.0000000    0.1715107
426160.0000000    0.1684346
426200.0000000    0.1671989
426240.0000000    0.1553648
426280.0000000    0.1470233
426320.0000000    0.1591940
426360.0000000    0.1654613
426400.0000000    0.1688770
426440.0000000    0.1636456
426480.0000000    0.1548334
426520.0000000    0.1518835
426560.0000000    0.1769564
426600.0000000    0.1846890
426640.0000000    0.1849842
426680.0000000    0.1776608
426720.0000000    0.1822175
426760.0000000    0.1812512
426800.0000000    0.1814758
426840.0000000    0.1790650
426880.0000000    0.1742761
426920.0000000    0.1632975
426960.0000000    0.1626368
427000.0000000    0.1952855
427040.0000000    0.1650235
427080.0000000    0.1832735
427120.0000000    0.1600694
427160.0000000    0.1695559
427200.0000000    0.1688478
427240.0000000    0.1626801
427280.0000000    0.1614523
427320.0000000    0.1725321
427360.0000000    0.1722875
427400.0000000    0.1758208
427440.0000000    0.1690961
427480.0000000    0.1816081
427520.0000000    0.1683124
427560.0000000    0.1800393
427600.0000000    0.1716339
427640.0000000    0.1680785
427680.0000000    0.1759085
427720.0000000    0.1788083
427760.0000000    0.1703001
427800.0000000    0.1690364
427840.0000000    0.1721894
427880.0000000    0.1745502
427920.0000000    0.1667299
427960.0000000    0.1636077
428000.0000000    0.1558746
428040.0000000    0.1588214
428080.0000000    0.1556739
428120.0000000    0.1625442
428160.0000000    0.1561714
428200.0000000    0.1585028
428240.0000000    0.1738757
428280.0000000    0.1666176
428320.0000000    0.1575843
428360.0000000    0.1643192
428400.0000000    0.1591494
428440.0000000    0.1688222
428480.0000000    0.1596893
428520.0000000    0.1735723
428560.0000000    0.1682133
428600.0000000    0.1737782
428640.0000000    0.1688363
428680.0000000    0.1791289
428720.0000000    0.1684217
428760.0000000    0.1650338
428800.0000000    0.1550387
428840.0000000    0.1717632
428880.0000000    0.1634377
428920.0000000    0.1740713
428960.0000000    0.1560514
429000.0000000    0.1629710
429040.0000000    0.1576680
429080.0000000    0.1594911
429120.0000000    0.1643816
429160.0000000    0.1528329
429200.0000000    0.1628996
429240.0000000    0.1692580
429280.0000000    0.1629583
429320.0000000    0.1613964
429360.0000000    0.1543911
429400.0000000    0.1588804
429440.0000000    0.1596258
429480.0000000    0.1659917
429520.0000000    0.1647042
429560.0000000    0.1567653
429600.0000000    0.1607522
429640.0000000    0.1593800
429680.0000000    0.1644132
429720.0000000    0.1750736
429760.0000000    0.1861877
429800.0000000    0.1730909
429840.0000000    0.1744244
429880.0000000    0.1789980
429920.0000000    0.1756952
429960.0000000    0.1695244
430000.0000000    0.1757075
430040.0000000    0.1855468
430080.0000000    0.1780130
430120.0000000    0.1665082
430160.0000000    0.1796314
430200.0000000    0.1717785
430240.0000000    0.1757909
430280.0000000    0.1752103
430320.0000000    0.1582688
430360.0000000    0.1636611
430400.0000000    0.1643191
430440.0000000    0.1682112
430480.0000000    0.1678973
430520.0000000    0.1667652
430560.0000000    0.1727916
430600.0000000    0.1640478
430640.0000000    0.1667476
430680.0000000    0.1744643
430720.0000000    0.1844133
430760.0000000    0.1675289
430800.0000000    0.1599207
430840.0000000    0.1724911
430880.0000000    0.1670405
430920.0000000    0.1818957
430960.0000000    0.1655935
431000.0000000    0.1637893
431040.0000000    0.1744786
431080.0000000    0.1796489
431120.0000000    0.1731915
431160.0000000    0.1743044
431200.0000000    0.1733292
431240.0000000    0.1874397
431280.0000000    0.1706499
431320.0000000    0.1643568
431360.0000000    0.1637556
431400.0000000    0.1718269
431440.0000000    0.1624760
431480.0000000    0.1621079
431520.0000000    0.1646444
431560.0000000    0.1700869
431600.0000000    0.1692350
431640.0000000    0.1724106
431680.0000000    0.1795625
431720.0000000    0.1699878
431760.0000000    0.1689835
431800.0000000    0.1835140
431840.0000000    0.1575164
431880.0000000    0.1572945
431920.0000000    0.1725601
431960.0000000    0.1686978
432000.0000000    0.1609633
432040.0000000    0.1532269
432080.0000000    0.1642431
432120.0000000    0.1549270
432160.0000000    0.1536711
432200.0000000    0.1462855
432240.0000000    0.1536504
432280.0000000    0.1568880
432320.0000000    0.1709854
432360.0000000    0.1660405
432400.0000000    0.1652069
432440.0000000    0.1692637
432480.0000000    0.1727841
432520.0000000    0.1713608
432560.0000000    0.1727732
432600.0000000    0.1648924
432640.0000000    0.1809914
432680.0000000    0.1685310
432720.0000000    0.1599585
432760.0000000    0.1734904
432800.0000000    0.1669675
432840.0000000    0.1778475
432880.0000000    0.1732275
432920.0000000    0.1745937
432960.0000000    0.1731691
433000.0000000    0.1750957
433040.0000000    0.1737682
433080.0000000    0.1749115
433120.0000000    0.1787770
433160.0000000    0.1763628
433200.0000000    0.1706128
433240.0000000    0.1856881
433280.0000000    0.1783140
433320.0000000    0.1812671
433360.0000000    0.1752214
433400.0000000    0.1805947
433440.0000000    0.1802232
433480.0000000    0.1769088
433520.0000000    0.1690296
433560.0000000    0.1816076
433600.0000000    0.1817426
433640.0000000    0.1745367
433680.0000000    0.1702813
433720.0000000    0.1844484
433760.0000000    0.1836623
433800.0000000    0.1758013
433840.0000000    0.1788931
433880.0000000    0.1751757
433920.0000000    0.1752615
433960.0000000    0.1722129
434000.0000000    0.1795719
434040.0000000    0.1776620
434080.0000000    0.1726008
434120.0000000    0.1721411
434160.0000000    0.1638462
434200.0000000    0.1690693
434240.0000000    0.1615221
434280.0000000    0.1682064
434320.0000000    0.1612809
434360.0000000    0.1563359
434400.0000000    0.1635326
434440.0000000    0.1739096
434480.0000000    0.1735457
434520.0000000    0.1740611
434560.0000000    0.1701546
434600.0000000    0.1774122
434640.0000000    0.1680963
434680.0000000    0.1694928
434720.0000000    0.1618709
434760.0000000    0.1532647
434800.0000000    0.1527767
434840.0000000    0.1545454
434880.0000000    0.1537855
434920.0000000    0.1718182
434960.0000000    0.1812383
435000.0000000    0.1869243
435040.0000000    0.1783594
435080.0000000    0.1980324
435120.0000000    0.1848970
435160.0000000    0.1738509
435200.0000000    0.1768721
435240.0000000    0.1907664
435280.0000000    0.1782660
435320.0000000    0.1805301
435360.0000000    0.1814753
435400.0000000    0.1739286
435440.0000000    0.1640657
435480.0000000    0.1807323
435520.0000000    0.1800356
435560.0000000    0.1675337
435600.0000000    0.1680086
435640.0000000    0.1719719
435680.0000000    0.1679839
435720.0000000    0.1612300
435760.0000000    0.1651732
435800.0000000    0.1691643
435840.0000000    0.1687562
435880.0000000    0.1681680
435920.0000000    0.1721168
435960.0000000    0.1760634
436000.0000000    0.1746133
436040.0000000    0.1720634
436080.0000000    0.1544706
436120.0000000    0.1633005
436160.0000000    0.1793091
436200.0000000    0.1611646
436240.0000000    0.1621782
436280.0000000    0.1661748
436320.0000000    0.1649903
436360.0000000    0.1737823
436400.0000000    0.1685536
436440.0000000    0.1623863
436480.0000000    0.1586458
436520.0000000    0.1752097
436560.0000000    0.1661702
436600.0000000    0.1785473
436640.0000000    0.1790297
436680.0000000    0.1677773
436720.0000000    0.1655372
436760.0000000    0.1706031
436800.0000000    0.1730159
436840.0000000    0.1595095
436880.0000000    0.1683226
436920.0000000    0.1850023
436960.0000000    0.1815642
437000.0000000    0.1719244
437040.0000000    0.1685018
437080.0000000    0.1760982
437120.0000000    0.1665161
437160.0000000    0.1546026
437200.0000000    0.1617115
437240.0000000    0.1815005
437280.0000000    0.1606779
437320.0000000    0.1486614
437360.0000000    0.1647224
437400.0000000    0.1744655
437440.0000000    0.1681155
437480.0000000    0.1611525
437520.0000000    0.1569140
437560.0000000    0.1703451
437600.0000000    0.1697478
437640.0000000    0.1689037
437680.0000000    0.1482279
437720.0000000    0.1628566
437760.0000000    0.1622136
437800.0000000    0.1550211
437840.0000000    0.1688759
437880.0000000    0.1502344
437920.0000000    0.1553706
437960.0000000    0.1632562
438000.0000000    0.1744204
438040.0000000    0.1616750
438080.0000000    0.1699171
438120.0000000    0.1690428
438160.0000000    0.1790845
438200.0000000    0.1785083
438240.0000000    0.1733797
438280.0000000    0.1724227
438320.0000000    0.1610474
438360.0000000    0.1679621
438400.0000000    0.1803192
438440.0000000    0.1860330
438480.0000000    0.1830480
438520.0000000    0.1767788
438560.0000000    0.1807929
438600.0000000    0.1731121
438640.0000000    0.1735177
438680.0000000    0.1762005
438720.0000000    0.1572170
438760.0000000    0.1588251
438800.0000000    0.1619399
438840.0000000    0.1495637
438880.0000000    0.1474798
438920.0000000    0.1721245
438960.0000000    0.1690223
439000.0000000    0.1645164
439040.0000000    0.1565700
439080.0000000    0.1664870
439120.0000000    0.1587251
439160.0000000    0.1596456
439200.0000000    0.1615347
439240.0000000    0.1741674
439280.0000000    0.1752553
439320.0000000    0.1696304
439360.0000000    0.1639927
439400.0000000    0.1814210
439440.0000000    0.1895351
439480.0000000    0.1880705
439520.0000000    0.1550474
439560.0000000    0.1573900
439600.0000000    0.1560211
439640.0000000    0.1652202
439680.0000000    0.1624947
439720.0000000    0.1525387
439760.0000000    0.1675986
439800.0000000    0.1578020
439840.0000000    0.1675324
439880.0000000    0.1501964
439920.0000000    0.1701903
439960.0000000    0.1755947
440000.0000000    0.1614722
440040.0000000    0.1600290
440080.0000000    0.1636362
440120.0000000    0.1598322
440160.0000000    0.1667332
440200.0000000    0.1711249
440240.0000000    0.1787985
440280.0000000    0.1584967
440320.0000000    0.1730604
440360.0000000    0.1682829
440400.0000000    0.1672553
440440.0000000    0.1595992
440480.0000000    0.1676769
440520.0000000    0.1653478
440560.0000000    0.1652292
440600.0000000    0.1716821
440640.0000000    0.1544363
440680.0000000    0.1625942
440720.0000000    0.1513372
440760.0000000    0.1624651
440800.0000000    0.1578757
440840.0000000    0.1719071
440880.0000000    0.1750885
440920.0000000    0.1736558
440960.0000000    0.1726474
441000.0000000    0.1755396
441040.0000000    0.1810304
441080.0000000    0.1836472
441120.0000000    0.1737301
441160.0000000    0.1723800
441200.0000000    0.1732039
441240.0000000    0.1655386
441280.0000000    0.1722062
441320.0000000    0.1695142
441360.0000000    0.1837334
441400.0000000    0.1701764
441440.0000000    0.1725983
441480.0000000    0.1676239
441520.0000000    0.1715293
441560.0000000    0.1496879
441600.0000000    0.1685607
441640.0000000    0.1614440
441680.0000000    0.1622409
441720.0000000    0.1649025
441760.0000000    0.1700689
441800.0000000    0.1770795
441840.0000000    0.1728607
441880.0000000    0.1616666
441920.0000000    0.1752686
441960.0000000    0.1608669
442000.0000000    0.1562351
442040.0000000    0.1683622
442080.0000000    0.1883904
442120.0000000    0.1740582
442160.0000000    0.1795465
442200.0000000    0.1682407
442240.0000000    0.1639352
442280.0000000    0.1800004
442320.0000000    0.1543122
442360.0000000    0.1681325
442400.0000000    0.1678655
442440.0000000    0.1846864
442480.0000000    0.1696097
442520.0000000    0.1548326
442560.0000000    0.1540445
442600.0000000    0.1607217
442640.0000000    0.1620985
442680.0000000    0.1723282
442720.0000000    0.1574330
442760.0000000    0.1620286
442800.0000000    0.1764365
442840.0000000    0.1837750
442880.0000000    0.1632414
442920.0000000    0.1560633
442960.0000000    0.1625549
443000.0000000    0.1626493
443040.0000000    0.1845612
443080.0000000    0.1514574
443120.0000000    0.1529247
443160.0000000    0.1667523
443200.0000000    0.1704245
443240.0000000    0.1730418
443280.0000000    0.1646383
443320.0000000    0.1670587
443360.0000000    0.1561492
443400.0000000    0.1672588
443440.0000000    0.1704216
443480.0000000    0.1655897
443520.0000000    0.1836488
443560.0000000    0.1696525
443600.0000000    0.1543972
443640.0000000    0.1661931
443680.0000000    0.1645333
443720.0000000    0.1718118
443760.0000000    0.1628386
443800.0000000    0.1638805
443840.0000000    0.1657125
443880.0000000    0.1795116
443920.0000000    0.1609291
443960.0000000    0.1538595
444000.0000000    0.1526596
444040.0000000    0.1595532
444080.0000000    0.1616626
444120.0000000    0.1546767
444160.0000000    0.1529061
444200.0000000    0.1635211
444240.0000000    0.1522747
444280.0000000    0.1578636
444320.0000000    0.1601793
444360.0000000    0.1733606
444400.0000000    0.1672816
444440.0000000    0.1536931
444480.0000000    0.1549097
444520.0000000    0.1561876
444560.0000000    0.1537320
444600.0000000    0.1594921
444640.0000000    0.1586473
444680.0000000    0.1595315
444720.0000000    0.1607297
444760.0000000    0.1590588
444800.0000000    0.1562383
444840.0000000    0.1485461
444880.0000000    0.1710435
444920.0000000    0.1569131
444960.0000000    0.1574736
445000.0000000    0.1687415
445040.0000000    0.1653142
445080.0000000    0.1731938
445120.0000000    0.1645405
445160.0000000    0.1465878
445200.0000000    0.1663474
445240.0000000    0.1635782
445280.0000000    0.1550518
445320.0000000    0.1519636
445360.0000000    0.1732864
445400.0000000    0.1701436
445440.0000000    0.1638307
445480.0000000    0.1637975
445520.0000000    0.1566431
445560.0000000    0.1735132
445600.0000000    0.1544187
445640.0000000    0.1775411
445680.0000000    0.1605094
445720.0000000    0.1708939
445760.0000000    0.1636308
445800.0000000    0.1519597
445840.0000000    0.1633687
445880.0000000    0.1547532
445920.0000000    0.1605936
445960.0000000    0.1606506
446000.0000000    0.1739746
446040.0000000    0.1646502
446080.0000000    0.1614111
446120.0000000    0.1687233
446160.0000000    0.1630067
446200.0000000    0.1593720
446240.0000000    0.1674377
446280.0000000    0.1541736
446320.0000000    0.1583496
446360.0000000    0.1862503
446400.0000000    0.1802530
446440.0000000    0.1625599
446480.0000000    0.1547481
446520.0000000    0.1649371
446560.0000000    0.1630309
446600.0000000    0.1545337
446640.0000000    0.1547968
446680.0000000    0.1485306
446720.0000000    0.1614924
446760.0000000    0.1592251
446800.0000000    0.1632803
446840.0000000    0.1634624
446880.0000000    0.1574552
446920.0000000    0.1692569
446960.0000000    0.1691814
447000.0000000    0.1643307
447040.0000000    0.1587982
447080.0000000    0.1559683
447120.0000000    0.1510162
447160.0000000    0.1575564
447200.0000000    0.1649435
447240.0000000    0.1571106
447280.0000000    0.1615295
447320.0000000    0.1605529
447360.0000000    0.1641911
447400.0000000    0.1443231
447440.0000000    0.1472751
447480.0000000    0.1587265
447520.0000000    0.1571245
447560.0000000    0.1602627
447600.0000000    0.1688655
447640.0000000    0.1577451
447680.0000000    0.1651214
447720.0000000    0.1612175
447760.0000000    0.1727158
447800.0000000    0.1682846
447840.0000000    0.1710941
447880.0000000    0.1555079
447920.0000000    0.1683571
447960.0000000    0.1625601
448000.0000000    0.1683228
448040.0000000    0.1653580
448080.0000000    0.1645561
448120.0000000    0.1591594
448160.0000000    0.1472304
448200.0000000    0.1663503
448240.0000000    0.1716079
448280.0000000    0.1636043
448320.0000000    0.1791163
448360.0000000    0.1673497
448400.0000000    0.1765531
448440.0000000    0.1664094
448480.0000000    0.1714079
448520.0000000    0.1822389
448560.0000000    0.1796045
448600.0000000    0.1818166
448640.0000000    0.1708861
448680.0000000    0.1654875
448720.0000000    0.1590039
448760.0000000    0.1655295
448800.0000000    0.1887928
448840.0000000    0.1758265
448880.0000000    0.1717983
448920.0000000    0.1764548
448960.0000000    0.1521125
449000.0000000    0.1632429
449040.0000000    0.1508297
449080.0000000    0.1687717
449120.0000000    0.1586889
449160.0000000    0.1568375
449200.0000000    0.1657140
449240.0000000    0.1577767
449280.0000000    0.1662857
449320.0000000    0.1677462
449360.0000000    0.1581405
449400.0000000    0.1619182
449440.0000000    0.1622328
449480.0000000    0.1573908
449520.0000000    0.1523564
449560.0000000    0.1639802
449600.0000000    0.1622696
449640.0000000    0.1527627
449680.0000000    0.1748893
449720.0000000    0.1552929
449760.0000000    0.1640683
449800.0000000    0.1598787
449840.0000000    0.1755208
449880.0000000    0.1659681
449920.0000000    0.1667066
449960.0000000    0.1709074
450000.0000000    0.1783825
450040.0000000    0.1715094
450080.0000000    0.1586379
450120.0000000    0.1831104
450160.0000000    0.1672944
450200.0000000    0.1694757
450240.0000000    0.1678775
450280.0000000    0.1666573
450320.0000000    0.1879914
450360.0000000    0.1717116
450400.0000000    0.1643969
450440.0000000    0.1615919
450480.0000000    0.1523751
450520.0000000    0.1624056
450560.0000000    0.1531763
450600.0000000    0.1613376
450640.0000000    0.1644669
450680.0000000    0.1653058
450720.0000000    0.1550759
450760.0000000    0.1583900
450800.0000000    0.1777945
450840.0000000    0.1635718
450880.0000000    0.1776461
450920.0000000    0.1717123
450960.0000000    0.1660572
451000.0000000    0.1707564
451040.0000000    0.1626047
451080.0000000    0.1701869
451120.0000000    0.1644163
451160.0000000    0.1615267
451200.0000000    0.1618489
451240.0000000    0.1699685
451280.0000000    0.1679451
451320.0000000    0.1610306
451360.0000000    0.1651652
451400.0000000    0.1655314
451440.0000000    0.1630830
451480.0000000    0.1706115
451520.0000000    0.1566755
451560.0000000    0.1626914
451600.0000000    0.1680684
451640.0000000    0.1679222
451680.0000000    0.1714450
451720.0000000    0.1631624
451760.0000000    0.1667425
451800.0000000    0.1751478
451840.0000000    0.1676097
451880.0000000    0.1665191
451920.0000000    0.1657650
451960.0000000    0.1579634
452000.0000000    0.1803116
452040.0000000    0.1691819
452080.0000000    0.1690024
452120.0000000    0.1630243
452160.0000000    0.1829778
452200.0000000    0.1798281
452240.0000000    0.1716369
452280.0000000    0.1790112
452320.0000000    0.1657975
452360.0000000    0.1713776
452400.0000000    0.1675141
452440.0000000    0.1680428
452480.0000000    0.1736155
452520.0000000    0.1667835
452560.0000000    0.1629226
452600.0000000    0.1649779
452640.0000000    0.1799316
452680.0000000    0.1686422
452720.0000000    0.1783950
452760.0000000    0.1811115
452800.0000000    0.1857071
452840.0000000    0.1844845
452880.0000000    0.1743832
452920.0000000    0.1777231
452960.0000000    0.1705220
453000.0000000    0.1676648
453040.0000000    0.1841227
453080.0000000    0.1656907
453120.0000000    0.1532221
453160.0000000    0.1669060
453200.0000000    0.1680908
453240.0000000    0.1698236
453280.0000000    0.1556214
453320.0000000    0.1564801
453360.0000000    0.1562595
453400.0000000    0.1677957
453440.0000000    0.1647284
453480.0000000    0.1547002
453520.0000000    0.1599764
453560.0000000    0.1579853
453600.0000000    0.1663272
453640.0000000    0.1616620
453680.0000000    0.1573481
453720.0000000    0.1702269
453760.0000000    0.1700709
453800.0000000    0.1754548
453840.0000000    0.1891330
453880.0000000    0.1653990
453920.0000000    0.1558127
453960.0000000    0.1603435
454000.0000000    0.1610747
454040.0000000    0.1666869
454080.0000000    0.1639377
454120.0000000    0.1436450
454160.0000000    0.1648453
454200.0000000    0.1563355
454240.0000000    0.1670044
454280.0000000    0.1596795
454320.0000000    0.1596787
454360.0000000    0.1705320
454400.0000000    0.1549974
454440.0000000    0.1507515
454480.0000000    0.1591604
454520.0000000    0.1531792
454560.0000000    0.1546081
454600.0000000    0.1640605
454640.0000000    0.1615805
454680.0000000    0.1656439
454720.0000000    0.1643719
454760.0000000    0.1598052
454800.0000000    0.1591932
454840.0000000    0.1514073
454880.0000000    0.1568790
454920.0000000    0.1792005
454960.0000000    0.1702984
455000.0000000    0.1680412
455040.0000000    0.1705169
455080.0000000    0.1663684
455120.0000000    0.1552438
455160.0000000    0.1589036
455200.0000000    0.1666188
455240.0000000    0.1526300
455280.0000000    0.1596499
455320.0000000    0.1468531
455360.0000000    0.1639739
455400.0000000    0.1597511
455440.0000000    0.1557024
455480.0000000    0.1596354
455520.0000000    0.1561585
455560.0000000    0.1598370
455600.0000000    0.1556337
455640.0000000    0.1554697
455680.0000000    0.1628867
455720.0000000    0.1683813
455760.0000000    0.1703636
455800.0000000    0.1634153
455840.0000000    0.1636605
455880.0000000    0.1697965
455920.0000000    0.1568129
455960.0000000    0.1673950
456000.0000000    0.1680798
456040.0000000    0.1703320
456080.0000000    0.1758581
456120.0000000    0.1733297
456160.0000000    0.1667530
456200.0000000    0.1568450
456240.0000000    0.1501802
456280.0000000    0.1662018
456320.0000000    0.1719110
456360.0000000    0.1765815
456400.0000000    0.1709349
456440.0000000    0.1717975
456480.0000000    0.1785490
456520.0000000    0.1692173
456560.0000000    0.1711060
456600.0000000    0.1656568
456640.0000000    0.1790167
456680.0000000    0.1608539
456720.0000000    0.1626301
456760.0000000    0.1573478
456800.0000000    0.1712415
456840.0000000    0.1594444
456880.0000000    0.1770434
456920.0000000    0.1718840
456960.0000000    0.1697801
457000.0000000    0.1738894
457040.0000000    0.1713786
457080.0000000    0.1855337
457120.0000000    0.1811417
457160.0000000    0.1737966
457200.0000000    0.1773694
457240.0000000    0.1862017
457280.0000000    0.1848548
457320.0000000    0.1784728
457360.0000000    0.1740619
457400.0000000    0.1728821
457440.0000000    0.1685365
457480.0000000    0.1726887
457520.0000000    0.1647100
457560.0000000    0.1650652
457600.0000000    0.1710365
457640.0000000    0.1620539
457680.0000000    0.1687939
457720.0000000    0.1742481
457760.0000000    0.1610245
457800.0000000    0.1596267
457840.0000000    0.1588201
457880.0000000    0.1627852
457920.0000000    0.1673325
457960.0000000    0.1652291
458000.0000000    0.1635586
458040.0000000    0.1535182
458080.0000000    0.1599665
458120.0000000    0.1532346
458160.0000000    0.1714659
458200.0000000    0.1630607
458240.0000000    0.1502562
458280.0000000    0.1564903
458320.0000000    0.1575332
458360.0000000    0.1622425
458400.0000000    0.1704051
458440.0000000    0.1656818
458480.0000000    0.1570879
458520.0000000    0.1520369
458560.0000000    0.1576387
458600.0000000    0.1600174
458640.0000000    0.1632681
458680.0000000    0.1504214
458720.0000000    0.1550717
458760.0000000    0.1635610
458800.0000000    0.1637392
458840.0000000    0.1616534
458880.0000000    0.1518758
458920.0000000    0.1575821
458960.0000000    0.1481942
459000.0000000    0.1612266
459040.0000000    0.1467144
459080.0000000    0.1534505
459120.0000000    0.1453338
459160.0000000    0.1468441
459200.0000000    0.1465938
459240.0000000    0.1563182
459280.0000000    0.1504891
459320.0000000    0.1550324
459360.0000000    0.1455134
459400.0000000    0.1463742
459440.0000000    0.1528994
459480.0000000    0.1478865
459520.0000000    0.1451705
459560.0000000    0.1490731
459600.0000000    0.1511998
459640.0000000    0.1555777
459680.0000000    0.1557195
459720.0000000    0.1459967
459760.0000000    0.1548819
459800.0000000    0.1615894
459840.0000000    0.1630165
459880.0000000    0.1506174
459920.0000000    0.1561348
459960.0000000    0.1641316
460000.0000000    0.1529321
460040.0000000    0.1508423
460080.0000000    0.1520790
460120.0000000    0.1553169
460160.0000000    0.1633432
460200.0000000    0.1527701
460240.0000000    0.1554577
460280.0000000    0.1549163
460320.0000000    0.1543682
460360.0000000    0.1453142
460400.0000000    0.1473794
460440.0000000    0.1529924
460480.0000000    0.1520213
460520.0000000    0.1591548
460560.0000000    0.1531059
460600.0000000    0.1464433
460640.0000000    0.1612029
460680.0000000    0.1535498
460720.0000000    0.1531900
460760.0000000    0.1537901
460800.0000000    0.1528244
460840.0000000    0.1623400
460880.0000000    0.1550739
460920.0000000    0.1540000
460960.0000000    0.1487535
461000.0000000    0.1590981
461040.0000000    0.1468565
461080.0000000    0.1707256
461120.0000000    0.1529392
461160.0000000    0.1516554
461200.0000000    0.1615296
461240.0000000    0.1498753
461280.0000000    0.1558436
461320.0000000    0.1589535
461360.0000000    0.1551270
461400.0000000    0.1682160
461440.0000000    0.1605407
461480.0000000    0.1556315
461520.0000000    0.1634414
461560.0000000    0.1525661
461600.0000000    0.1556826
461640.0000000    0.1792211
461680.0000000    0.1780191
461720.0000000    0.1605829
461760.0000000    0.1640078
461800.0000000    0.1658762
461840.0000000    0.1606686
461880.0000000    0.1580625
461920.0000000    0.1595671
461960.0000000    0.1587659
462000.0000000    0.1666071
462040.0000000    0.1659392
462080.0000000    0.1559436
462120.0000000    0.1497672
462160.0000000    0.1476694
462200.0000000    0.1492691
462240.0000000    0.1648219
462280.0000000    0.1551685
462320.0000000    0.1594665
462360.0000000    0.1499394
462400.0000000    0.1538938
462440.0000000    0.1732776
462480.0000000    0.1649660
462520.0000000    0.1617468
462560.0000000    0.1577978
462600.0000000    0.1578877
462640.0000000    0.1618343
462680.0000000    0.1707356
462720.0000000    0.1714313
462760.0000000    0.1596600
462800.0000000    0.1654553
462840.0000000    0.1676375
462880.0000000    0.1625575
462920.0000000    0.1690233
462960.0000000    0.1668778
463000.0000000    0.1587665
463040.0000000    0.1641537
463080.0000000    0.1584880
463120.0000000    0.1560529
463160.0000000    0.1643816
463200.0000000    0.1550476
463240.0000000    0.1556088
463280.0000000    0.1472026
463320.0000000    0.1512599
463360.0000000    0.1497693
463400.0000000    0.1417149
463440.0000000    0.1446183
463480.0000000    0.1524165
463520.0000000    0.1521556
463560.0000000    0.1519933
463600.0000000    0.1475483
463640.0000000    0.1485886
463680.0000000    0.1619309
463720.0000000    0.1696278
463760.0000000    0.1639228
463800.0000000    0.1515587
463840.0000000    0.1536045
463880.0000000    0.1627549
463920.0000000    0.1489203
463960.0000000    0.1530292
464000.0000000    0.1444579
464040.0000000    0.1493878
464080.0000000    0.1427512
464120.0000000    0.1462566
464160.0000000    0.1383700
464200.0000000    0.1549450
464240.0000000    0.1508677
464280.0000000    0.1505058
464320.0000000    0.1477900
464360.0000000    0.1541558
464400.0000000    0.1630387
464440.0000000    0.1553717
464480.0000000    0.1527976
464520.0000000    0.1563757
464560.0000000    0.1620787
464600.0000000    0.1496480
464640.0000000    0.1518443
464680.0000000    0.1563805
464720.0000000    0.1526550
464760.0000000    0.1430519
464800.0000000    0.1635568
464840.0000000    0.1599634
464880.0000000    0.1580958
464920.0000000    0.1560405
464960.0000000    0.1634214
465000.0000000    0.1669963
465040.0000000    0.1724457
465080.0000000    0.1767317
465120.0000000    0.1685022
465160.0000000    0.1610741
465200.0000000    0.1683876
465240.0000000    0.1612268
465280.0000000    0.1603993
465320.0000000    0.1655547
465360.0000000    0.1593396
465400.0000000    0.1758227
465440.0000000    0.1620799
465480.0000000    0.1505344
465520.0000000    0.1555095
465560.0000000    0.1604537
465600.0000000    0.1654530
465640.0000000    0.1609847
465680.0000000    0.1569157
465720.0000000    0.1535377
465760.0000000    0.1491840
465800.0000000    0.1442231
465840.0000000    0.1594507
465880.0000000    0.1615192
465920.0000000    0.1540972
465960.0000000    0.1615259
466000.0000000    0.1536001
466040.0000000    0.1532987
466080.0000000    0.1561290
466120.0000000    0.1573718
466160.0000000    0.1551104
466200.0000000    0.1527857
466240.0000000    0.1567504
466280.0000000    0.1703339
466320.0000000    0.1674637
466360.0000000    0.1508347
466400.0000000    0.1639487
466440.0000000    0.1579219
466480.0000000    0.1654646
466520.0000000    0.1606950
466560.0000000    0.1660666
466600.0000000    0.1674136
466640.0000000    0.1566358
466680.0000000    0.1536695
466720.0000000    0.1466676
466760.0000000    0.1665152
466800.0000000    0.1634510
466840.0000000    0.1645796
466880.0000000    0.1640591
466920.0000000    0.1657299
466960.0000000    0.1556889
467000.0000000    0.1621285
467040.0000000    0.1526586
467080.0000000    0.1693952
467120.0000000    0.1564600
467160.0000000    0.1655325
467200.0000000    0.1619034
467240.0000000    0.1565880
467280.0000000    0.1709169
467320.0000000    0.1635357
467360.0000000    0.1483034
467400.0000000    0.1599901
467440.0000000    0.1492108
467480.0000000    0.1554628
467520.0000000    0.1465755
467560.0000000    0.1546321
467600.0000000    0.1515132
467640.0000000    0.1600180
467680.0000000    0.1522047
467720.0000000    0.1525504
467760.0000000    0.1528500
467800.0000000    0.1635571
467840.0000000    0.1592710
467880.0000000    0.1648847
467920.0000000    0.1534953
467960.0000000    0.1542594
468000.0000000    0.1503156
468040.0000000    0.1592013
468080.0000000    0.1555022
468120.0000000    0.1494383
468160.0000000    0.1444411
468200.0000000    0.1514097
468240.0000000    0.1532242
468280.0000000    0.1651438
468320.0000000    0.1713008
468360.0000000    0.1652258
468400.0000000    0.1591992
468440.0000000    0.1460647
468480.0000000    0.1547733
468520.0000000    0.1715188
468560.0000000    0.1668851
468600.0000000    0.1467559
468640.0000000    0.1573554
468680.0000000    0.1594259
468720.0000000    0.1620923
468760.0000000    0.1532051
468800.0000000    0.1551940
468840.0000000    0.1690682
468880.0000000    0.1706401
468920.0000000    0.1558535
468960.0000000    0.1564308
469000.0000000    0.1639646
469040.0000000    0.1613999
469080.0000000    0.1788166
469120.0000000    0.1693707
469160.0000000    0.1520181
469200.0000000    0.1617775
469240.0000000    0.1545778
469280.0000000    0.1618312
469320.0000000    0.1542298
469360.0000000    0.1690590
469400.0000000    0.1629022
469440.0000000    0.1537146
469480.0000000    0.1569378
469520.0000000    0.1619400
469560.0000000    0.1549192
469600.0000000    0.1563299
469640.0000000    0.1744171
469680.0000000    0.1665573
469720.0000000    0.1653823
469760.0000000    0.1587920
469800.0000000    0.1520275
469840.0000000    0.1765980
469880.0000000    0.1659880
469920.0000000    0.1646087
469960.0000000    0.1561255
470000.0000000    0.1767091
470040.0000000    0.1564415
470080.0000000    0.1653839
470120.0000000    0.1612074
470160.0000000    0.1568051
470200.0000000    0.1526390
470240.0000000    0.1578027
470280.0000000    0.1571862
470320.0000000    0.1527342
470360.0000000    0.1554051
470400.0000000    0.1673755
470440.0000000    0.1476202
470480.0000000    0.1552878
470520.0000000    0.1714674
470560.0000000    0.1693473
470600.0000000    0.1586101
470640.0000000    0.1641807
470680.0000000    0.1559519
470720.0000000    0.1501064
470760.0000000    0.1596991
470800.0000000    0.1518430
470840.0000000    0.1533884
470880.0000000    0.1610480
470920.0000000    0.1604533
470960.0000000    0.1537850
471000.0000000    0.1587992
471040.0000000    0.1579355
471080.0000000    0.1497816
471120.0000000    0.1663130
471160.0000000    0.1591228
471200.0000000    0.1611780
471240.0000000    0.1554569
471280.0000000    0.1719851
471320.0000000    0.1692065
471360.0000000    0.1667103
471400.0000000    0.1677857
471440.0000000    0.1545666
471480.0000000    0.1470068
471520.0000000    0.1569249
471560.0000000    0.1491317
471600.0000000    0.1489987
471640.0000000    0.1509718
471680.0000000    0.1466602
471720.0000000    0.1690672
471760.0000000    0.1572979
471800.0000000    0.1685426
471840.0000000    0.1672555
471880.0000000    0.1688870
471920.0000000    0.1549158
471960.0000000    0.1493508
472000.0000000    0.1511118
472040.0000000    0.1464466
472080.0000000    0.1503115
472120.0000000    0.1495774
472160.0000000    0.1484892
472200.0000000    0.1441460
472240.0000000    0.1483947
472280.0000000    0.1503294
472320.0000000    0.1624922
472360.0000000    0.1584052
472400.0000000    0.1539152
472440.0000000    0.1630911
472480.0000000    0.1565960
472520.0000000    0.1590804
472560.0000000    0.1628162
472600.0000000    0.1721231
472640.0000000    0.1575762
472680.0000000    0.1597624
472720.0000000    0.1534064
472760.0000000    0.1571916
472800.0000000    0.1474255
472840.0000000    0.1495204
472880.0000000    0.1573765
472920.0000000    0.1462692
472960.0000000    0.1487118
473000.0000000    0.1563046
473040.0000000    0.1544483
473080.0000000    0.1495955
473120.0000000    0.1456168
473160.0000000    0.1415497
473200.0000000    0.1454050
473240.0000000    0.1404695
473280.0000000    0.1414024
473320.0000000    0.1494028
473360.0000000    0.1546137
473400.0000000    0.1544152
473440.0000000    0.1611206
473480.0000000    0.1624984
473520.0000000    0.1484320
473560.0000000    0.1608003
473600.0000000    0.1404552
473640.0000000    0.1526824
473680.0000000    0.1610310
473720.0000000    0.1655792
473760.0000000    0.1473936
473800.0000000    0.1620013
473840.0000000    0.1515520
473880.0000000    0.1615926
473920.0000000    0.1462651
473960.0000000    0.1390270
474000.0000000    0.1504974
474040.0000000    0.1592480
474080.0000000    0.1631586
474120.0000000    0.1585089
474160.0000000    0.1569123
474200.0000000    0.1587169
474240.0000000    0.1513437
474280.0000000    0.1633833
474320.0000000    0.1555933
474360.0000000    0.1459101
474400.0000000    0.1578889
474440.0000000    0.1447776
474480.0000000    0.1588812
474520.0000000    0.1463230
474560.0000000    0.1465898
474600.0000000    0.1528680
474640.0000000    0.1538884
474680.0000000    0.1516701
474720.0000000    0.1471036
474760.0000000    0.1459686
474800.0000000    0.1574359
474840.0000000    0.1522288
474880.0000000    0.1453765
474920.0000000    0.1442530
474960.0000000    0.1534418
475000.0000000    0.1505970
475040.0000000    0.1549681
475080.0000000    0.1464746
475120.0000000    0.1362790
475160.0000000    0.1413629
475200.0000000    0.1381369
475240.0000000    0.1485490
475280.0000000    0.1356879
475320.0000000    0.1409371
475360.0000000    0.1418625
475400.0000000    0.1492658
475440.0000000    0.1504717
475480.0000000    0.1481603
475520.0000000    0.1493660
475560.0000000    0.1519963
475600.0000000    0.1525339
475640.0000000    0.1471415
475680.0000000    0.1389218
475720.0000000    0.1394645
475760.0000000    0.1463701
475800.0000000    0.1335518
475840.0000000    0.1487205
475880.0000000    0.1433656
475920.0000000    0.1433058
475960.0000000    0.1490739
476000.0000000    0.1554080
476040.0000000    0.1539973
476080.0000000    0.1462158
476120.0000000    0.1491412
476160.0000000    0.1444556
476200.0000000    0.1444694
476240.0000000    0.1448654
476280.0000000    0.1531289
476320.0000000    0.1610684
476360.0000000    0.1564785
476400.0000000    0.1547678
476440.0000000    0.1471197
476480.0000000    0.1542667
476520.0000000    0.1504048
476560.0000000    0.1529539
476600.0000000    0.1516631
476640.0000000    0.1706228
476680.0000000    0.1641454
476720.0000000    0.1547913
476760.0000000    0.1686467
476800.0000000    0.1521942
476840.0000000    0.1505019
476880.0000000    0.1748911
476920.0000000    0.1676013
476960.0000000    0.1760160
477000.0000000    0.1701238
477040.0000000    0.1653077
477080.0000000    0.1677154
477120.0000000    0.1654851
477160.0000000    0.1725206
477200.0000000    0.1743693
477240.0000000    0.1640770
477280.0000000    0.1620127
477320.0000000    0.1613736
477360.0000000    0.1663127
477400.0000000    0.1573411
477440.0000000    0.1658291
477480.0000000    0.1632408
477520.0000000    0.1617442
477560.0000000    0.1531138
477600.0000000    0.1620220
477640.0000000    0.1605570
477680.0000000    0.1611617
477720.0000000    0.1654968
477760.0000000    0.1647540
477800.0000000    0.1632237
477840.0000000    0.1651560
477880.0000000    0.1684023
477920.0000000    0.1552083
477960.0000000    0.1610292
478000.0000000    0.1663291
478040.0000000    0.1654530
478080.0000000    0.1774462
478120.0000000    0.1643966
478160.0000000    0.1819208
478200.0000000    0.1655716
478240.0000000    0.1667291
478280.0000000    0.1724502
478320.0000000    0.1724173
478360.0000000    0.1611022
478400.0000000    0.1862416
478440.0000000    0.1771896
478480.0000000    0.1850950
478520.0000000    0.1649203
478560.0000000    0.1669959
478600.0000000    0.1794476
478640.0000000    0.1726796
478680.0000000    0.1846564
478720.0000000    0.1735010
478760.0000000    0.1711011
478800.0000000    0.1695878
478840.0000000    0.1669087
478880.0000000    0.1590950
478920.0000000    0.1466320
478960.0000000    0.1445546
479000.0000000    0.1581546
479040.0000000    0.1514102
479080.0000000    0.1578735
479120.0000000    0.1666440
479160.0000000    0.1537969
479200.0000000    0.1549747
479240.0000000    0.1536081
479280.0000000    0.1471509
479320.0000000    0.1648840
479360.0000000    0.1489853
479400.0000000    0.1493556
479440.0000000    0.1567021
479480.0000000    0.1501675
479520.0000000    0.1483492
479560.0000000    0.1552787
479600.0000000    0.1554338
479640.0000000    0.1553975
479680.0000000    0.1724246
479720.0000000    0.1540419
479760.0000000    0.1631745
479800.0000000    0.1545961
479840.0000000    0.1387311
479880.0000000    0.1614845
479920.0000000    0.1723091
479960.0000000    0.1593040
480000.0000000    0.1501207
480040.0000000    0.1591851
480080.0000000    0.1576074
480120.0000000    0.1640217
480160.0000000    0.1495378
480200.0000000    0.1518976
480240.0000000    0.1569386
480280.0000000    0.1545823
480320.0000000    0.1525805
480360.0000000    0.1628396
480400.0000000    0.1610652
480440.0000000    0.1621914
480480.0000000    0.1481513
480520.0000000    0.1526498
480560.0000000    0.1541713
480600.0000000    0.1779847
480640.0000000    0.1573829
480680.0000000    0.1598847
480720.0000000    0.1705403
480760.0000000    0.1582904
480800.0000000    0.1542415
480840.0000000    0.1613401
480880.0000000    0.1645415
480920.0000000    0.1559215
480960.0000000    0.1529990
481000.0000000    0.1589660
481040.0000000    0.1581709
481080.0000000    0.1410967
481120.0000000    0.1554580
481160.0000000    0.1497425
481200.0000000    0.1507852
481240.0000000    0.1595100
481280.0000000    0.1675683
481320.0000000    0.1443240
481360.0000000    0.1583439
481400.0000000    0.1669003
481440.0000000    0.1521717
481480.0000000    0.1661248
481520.0000000    0.1486658
481560.0000000    0.1493456
481600.0000000    0.1667381
481640.0000000    0.1505151
481680.0000000    0.1531394
481720.0000000    0.1627154
481760.0000000    0.1691472
481800.0000000    0.1627768
481840.0000000    0.1648270
481880.0000000    0.1651016
481920.0000000    0.1626013
481960.0000000    0.1490158
482000.0000000    0.1654288
482040.0000000    0.1621235
482080.0000000    0.1600509
482120.0000000    0.1709713
482160.0000000    0.1652203
482200.0000000    0.1470404
482240.0000000    0.1557541
482280.0000000    0.1648930
482320.0000000    0.1757867
482360.0000000    0.1775026
482400.0000000    0.1681220
482440.0000000    0.1755312
482480.0000000    0.1623312
482520.0000000    0.1560052
482560.0000000    0.1539172
482600.0000000    0.1554756
482640.0000000    0.1602727
482680.0000000    0.1663006
482720.0000000    0.1633326
482760.0000000    0.1665032
482800.0000000    0.1573668
482840.0000000    0.1641930
482880.0000000    0.1703225
482920.0000000    0.1623396
482960.0000000    0.1587663
483000.0000000    0.1595273
483040.0000000    0.1676380
483080.0000000    0.1638200
483120.0000000    0.1632645
483160.0000000    0.1720800
483200.0000000    0.1546908
483240.0000000    0.1581983
483280.0000000    0.1581403
483320.0000000    0.1628162
483360.0000000    0.1572793
483400.0000000    0.1634629
483440.0000000    0.1576442
483480.0000000    0.1575684
483520.0000000    0.1598519
483560.0000000    0.1634740
483600.0000000    0.1561178
483640.0000000    0.1496376
483680.0000000    0.1628224
483720.0000000    0.1611378
483760.0000000    0.1583264
483800.0000000    0.1554959
483840.0000000    0.1567076
483880.0000000    0.1595601
483920.0000000    0.1577049
483960.0000000    0.1516467
484000.0000000    0.1568104
484040.0000000    0.1391315
484080.0000000    0.1503466
484120.0000000    0.1578821
484160.0000000    0.1604345
484200.0000000    0.1617693
484240.0000000    0.1673763
484280.0000000    0.1659145
484320.0000000    0.1541621
484360.0000000    0.1599253
484400.0000000    0.1790363
484440.0000000    0.1707168
484480.0000000    0.1679909
484520.0000000    0.1715873
484560.0000000    0.1735694
484600.0000000    0.1660281
484640.0000000    0.1563437
484680.0000000    0.1582126
484720.0000000    0.1451276
484760.0000000    0.1557552
484800.0000000    0.1560491
484840.0000000    0.1516059
484880.0000000    0.1546630
484920.0000000    0.1504430
484960.0000000    0.1520834
485000.0000000    0.1498910
485040.0000000    0.1678189
485080.0000000    0.1504421
485120.0000000    0.1441869
485160.0000000    0.1475922
485200.0000000    0.1567488
485240.0000000    0.1542681
485280.0000000    0.1573000
485320.0000000    0.1549757
485360.0000000    0.1628675
485400.0000000    0.1513727
485440.0000000    0.1524696
485480.0000000    0.1672853
485520.0000000    0.1564404
485560.0000000    0.1696567
485600.0000000    0.1590836
485640.0000000    0.1642304
485680.0000000    0.1569860
485720.0000000    0.1563438
485760.0000000    0.1488561
485800.0000000    0.1532647
485840.0000000    0.1607536
485880.0000000    0.1735384
485920.0000000    0.1626877
485960.0000000    0.1620623
486000.0000000    0.1495155
486040.0000000    0.1516556
486080.0000000    0.1597423
486120.0000000    0.1482576
486160.0000000    0.1504299
486200.0000000    0.1514739
486240.0000000    0.1574669
486280.0000000    0.1453252
486320.0000000    0.1702609
486360.0000000    0.1629000
486400.0000000    0.1605570
486440.0000000    0.1583792
486480.0000000    0.1602471
486520.0000000    0.1554671
486560.0000000    0.1717100
486600.0000000    0.1671446
486640.0000000    0.1638045
486680.0000000    0.1606209
486720.0000000    0.1634396
486760.0000000    0.1526156
486800.0000000    0.1623970
486840.0000000    0.1636311
486880.0000000    0.1775217
486920.0000000    0.1607949
486960.0000000    0.1648920
487000.0000000    0.1619476
487040.0000000    0.1577166
487080.0000000    0.1625246
487120.0000000    0.1620236
487160.0000000    0.1656347
487200.0000000    0.1763456
487240.0000000    0.1798266
487280.0000000    0.1510717
487320.0000000    0.1627119
487360.0000000    0.1599167
487400.0000000    0.1667003
487440.0000000    0.1671527
487480.0000000    0.1604766
487520.0000000    0.1482293
487560.0000000    0.1679699
487600.0000000    0.1660822
487640.0000000    0.1636464
487680.0000000    0.1702868
487720.0000000    0.1682386
487760.0000000    0.1700877
487800.0000000    0.1632775
487840.0000000    0.1826663
487880.0000000    0.1723467
487920.0000000    0.1658489
487960.0000000    0.1744663
488000.0000000    0.1676390
488040.0000000    0.1715949
488080.0000000    0.1622101
488120.0000000    0.1677238
488160.0000000    0.1526592
488200.0000000    0.1500442
488240.0000000    0.1591270
488280.0000000    0.1627851
488320.0000000    0.1551560
488360.0000000    0.1500673
488400.0000000    0.1573345
488440.0000000    0.1477457
488480.0000000    0.1568143
488520.0000000    0.1562426
488560.0000000    0.1544726
488600.0000000    0.1501187
488640.0000000    0.1583831
488680.0000000    0.1735293
488720.0000000    0.1573597
488760.0000000    0.1601476
488800.0000000    0.1644794
488840.0000000    0.1617113
488880.0000000    0.1625650
488920.0000000    0.1608799
488960.0000000    0.1693883
489000.0000000    0.1588055
489040.0000000    0.1709701
489080.0000000    0.1674117
489120.0000000    0.1658509
489160.0000000    0.1552933
489200.0000000    0.1634937
489240.0000000    0.1569684
489280.0000000    0.1867390
489320.0000000    0.1647678
489360.0000000    0.1649469
489400.0000000    0.1584768
489440.0000000    0.1614193
489480.0000000    0.1629690
489520.0000000    0.1691789
489560.0000000    0.1717390
489600.0000000    0.1591627
489640.0000000    0.1688810
489680.0000000    0.1709450
489720.0000000    0.1673037
489760.0000000    0.1706958
489800.0000000    0.1667433
489840.0000000    0.1770023
489880.0000000    0.1756857
489920.0000000    0.1650733
489960.0000000    0.1777423
490000.0000000    0.1771083
490040.0000000    0.1732375
490080.0000000    0.1754407
490120.0000000    0.1755700
490160.0000000    0.1868290
490200.0000000    0.1969867
490240.0000000    0.1957760
490280.0000000    0.1841497
490320.0000000    0.1857391
490360.0000000    0.1733831
490400.0000000    0.1852847
490440.0000000    0.1816218
490480.0000000    0.1769224
490520.0000000    0.1754934
490560.0000000    0.1827365
490600.0000000    0.1848387
490640.0000000    0.1806586
490680.0000000    0.1675206
490720.0000000    0.1756183
490760.0000000    0.1823987
490800.0000000    0.1863986
490840.0000000    0.1651608
490880.0000000    0.1757294
490920.0000000    0.1676969
490960.0000000    0.1650777
491000.0000000    0.1716412
491040.0000000    0.1743656
491080.0000000    0.1690572
491120.0000000    0.1685469
491160.0000000    0.1863304
491200.0000000    0.1679363
491240.0000000    0.1840533
491280.0000000    0.1712256
491320.0000000    0.1741297
491360.0000000    0.1695760
491400.0000000    0.1673072
491440.0000000    0.1668984
491480.0000000    0.1692248
491520.0000000    0.1750633
491560.0000000    0.1725387
491600.0000000    0.1710794
491640.0000000    0.1666060
491680.0000000    0.1751186
491720.0000000    0.1692643
491760.0000000    0.1663472
491800.0000000    0.1630179
491840.0000000    0.1933148
491880.0000000    0.1937832
491920.0000000    0.1895238
491960.0000000    0.1825068
492000.0000000    0.1767099
492040.0000000    0.1814514
492080.0000000    0.1738142
492120.0000000    0.1726540
492160.0000000    0.1751884
492200.0000000    0.1671259
492240.0000000    0.1711439
492280.0000000    0.1639832
492320.0000000    0.1757503
492360.0000000    0.1774594
492400.0000000    0.1837370
492440.0000000    0.1770358
492480.0000000    0.1732043
492520.0000000    0.1736166
492560.0000000    0.1662347
492600.0000000    0.1597597
492640.0000000    0.1754641
492680.0000000    0.1813139
492720.0000000    0.1750298
492760.0000000    0.1758706
492800.0000000    0.1697824
492840.0000000    0.1765742
492880.0000000    0.1796717
492920.0000000    0.1815029
492960.0000000    0.1689315
493000.0000000    0.1688046
493040.0000000    0.1741497
493080.0000000    0.1783365
493120.0000000    0.1681434
493160.0000000    0.1639080
493200.0000000    0.1730258
493240.0000000    0.1751146
493280.0000000    0.1680753
493320.0000000    0.1802378
493360.0000000    0.1800107
493400.0000000    0.1659279
493440.0000000    0.1726632
493480.0000000    0.1741098
493520.0000000    0.1744909
493560.0000000    0.1770111
493600.0000000    0.1837054
493640.0000000    0.1784613
493680.0000000    0.1756880
493720.0000000    0.1722696
493760.0000000    0.1687028
493800.0000000    0.1876883
493840.0000000    0.1732006
493880.0000000    0.1759799
493920.0000000    0.1718667
493960.0000000    0.1817122
494000.0000000    0.1777015
494040.0000000    0.1718303
494080.0000000    0.1894744
494120.0000000    0.1850753
494160.0000000    0.1724686
494200.0000000    0.1777716
494240.0000000    0.1747063
494280.0000000    0.1806868
494320.0000000    0.1853842
494360.0000000    0.1802622
494400.0000000    0.1785694
494440.0000000    0.1772061
494480.0000000    0.1731936
494520.0000000    0.1725317
494560.0000000    0.1755958
494600.0000000    0.1662328
494640.0000000    0.1715690
494680.0000000    0.1595041
494720.0000000    0.1764624
494760.0000000    0.1833457
494800.0000000    0.1718689
494840.0000000    0.1704012
494880.0000000    0.1700282
494920.0000000    0.1640492
494960.0000000    0.1651846
495000.0000000    0.1728465
495040.0000000    0.1826399
495080.0000000    0.1837400
495120.0000000    0.1859600
495160.0000000    0.1804842
495200.0000000    0.1853967
495240.0000000    0.1636828
495280.0000000    0.1800049
495320.0000000    0.1824702
495360.0000000    0.1779632
495400.0000000    0.1604987
495440.0000000    0.1711207
495480.0000000    0.1866249
495520.0000000    0.1682154
495560.0000000    0.1799918
495600.0000000    0.1745684
495640.0000000    0.1803603
495680.0000000    0.1703204
495720.0000000    0.1669142
495760.0000000    0.1619557
495800.0000000    0.1693395
495840.0000000    0.1680624
495880.0000000    0.1637675
495920.0000000    0.1663988
495960.0000000    0.1776679
496000.0000000    0.1785016
496040.0000000    0.1765572
496080.0000000    0.1703426
496120.0000000    0.1760241
496160.0000000    0.1764589
496200.0000000    0.1712538
496240.0000000    0.1793811
496280.0000000    0.1747528
496320.0000000    0.1797224
496360.0000000    0.1751513
496400.0000000    0.1902762
496440.0000000    0.1771368
496480.0000000    0.1824989
496520.0000000    0.1896099
496560.0000000    0.1859105
496600.0000000    0.1854319
496640.0000000    0.1752445
496680.0000000    0.1774594
496720.0000000    0.1809967
496760.0000000    0.1759818
496800.0000000    0.1894534
496840.0000000    0.1802114
496880.0000000    0.1819439
496920.0000000    0.1927197
496960.0000000    0.1810163
497000.0000000    0.1795938
497040.0000000    0.1963830
497080.0000000    0.1787106
497120.0000000    0.1918681
497160.0000000    0.1861378
497200.0000000    0.1801388
497240.0000000    0.1764866
497280.0000000    0.1748821
497320.0000000    0.1739915
497360.0000000    0.1804683
497400.0000000    0.1899224
497440.0000000    0.1658948
497480.0000000    0.1654337
497520.0000000    0.1794277
497560.0000000    0.1824665
497600.0000000    0.1771112
497640.0000000    0.1788596
497680.0000000    0.1674699
497720.0000000    0.1651319
497760.0000000    0.1788960
497800.0000000    0.1670431
497840.0000000    0.1678761
497880.0000000    0.1712252
497920.0000000    0.1745663
497960.0000000    0.1736637
498000.0000000    0.1691525
498040.0000000    0.1750270
498080.0000000    0.1619677
498120.0000000    0.1791034
498160.0000000    0.1768362
498200.0000000    0.1694211
498240.0000000    0.1709851
498280.0000000    0.1618364
498320.0000000    0.1690863
498360.0000000    0.1736233
498400.0000000    0.1811452
498440.0000000    0.1816147
498480.0000000    0.1683495
498520.0000000    0.1725967
498560.0000000    0.1676576
498600.0000000    0.1647580
498640.0000000    0.1681903
498680.0000000    0.1604747
498720.0000000    0.1650959
498760.0000000    0.1660965
498800.0000000    0.1622030
498840.0000000    0.1462885
498880.0000000    0.1641587
498920.0000000    0.1645734
498960.0000000    0.1655086
499000.0000000    0.1604562
499040.0000000    0.1587675
499080.0000000    0.1604553
499120.0000000    0.1641130
499160.0000000    0.1676029
499200.0000000    0.1621857
499240.0000000    0.1757526
499280.0000000    0.1586323
499320.0000000    0.1633324
499360.0000000    0.1671416
499400.0000000    0.1602707
499440.0000000    0.1641013
499480.0000000    0.1658134
499520.0000000    0.1760137
499560.0000000    0.1710682
499600.0000000    0.1761596
499640.0000000    0.1713018
499680.0000000    0.1656748
499720.0000000    0.1661178
499760.0000000    0.1753802
499800.0000000    0.1788811
499840.0000000    0.1845388
499880.0000000    0.1809088
499920.0000000    0.1696071
499960.0000000    0.1768917
500000.0000000    0.1716273
500040.0000000    0.1824315
500080.0000000    0.1694765
500120.0000000    0.1656787
500160.0000000    0.1823169
500200.0000000    0.1753569
500240.0000000    0.1790971
500280.0000000    0.1671351
500320.0000000    0.1666088
500360.0000000    0.1673418
500400.0000000    0.1724043
500440.0000000    0.1784664
500480.0000000    0.1924900
500520.0000000    0.2029653
500560.0000000    0.1901773
500600.0000000    0.1810382
500640.0000000    0.1702358
500680.0000000    0.1637237
500720.0000000    0.1634117
500760.0000000    0.1824628
500800.0000000    0.1729262
500840.0000000    0.1754789
500880.0000000    0.1762441
500920.0000000    0.1816315
500960.0000000    0.1846307
501000.0000000    0.1635951
501040.0000000    0.1579238
501080.0000000    0.1758442
501120.0000000    0.1745965
501160.0000000    0.1696617
501200.0000000    0.1768238
501240.0000000    0.1752174
501280.0000000    0.1705705
501320.0000000    0.1614146
501360.0000000    0.1657493
501400.0000000    0.1601812
501440.0000000    0.1650415
501480.0000000    0.1713477
501520.0000000    0.1766109
501560.0000000    0.1639755
501600.0000000    0.1756691
501640.0000000    0.1765324
501680.0000000    0.1802469
501720.0000000    0.1614509
501760.0000000    0.1609326
501800.0000000    0.1570571
501840.0000000    0.1552768
501880.0000000    0.1609254
501920.0000000    0.1584657
501960.0000000    0.1705202
502000.0000000    0.1474871
502040.0000000    0.1640843
502080.0000000    0.1646008
502120.0000000    0.1624819
502160.0000000    0.1674197
502200.0000000    0.1675240
502240.0000000    0.1642579
502280.0000000    0.1671646
502320.0000000    0.1688311
502360.0000000    0.1655295
502400.0000000    0.1561454
502440.0000000    0.1610571
502480.0000000    0.1525960
502520.0000000    0.1490647
502560.0000000    0.1658290
502600.0000000    0.1730835
502640.0000000    0.1685099
502680.0000000    0.1578268
502720.0000000    0.1628791
502760.0000000    0.1676950
502800.0000000    0.1615057
502840.0000000    0.1582094
502880.0000000    0.1535388
502920.0000000    0.1557867
502960.0000000    0.1662895
503000.0000000    0.1648548
503040.0000000    0.1651924
503080.0000000    0.1677753
503120.0000000    0.1703187
503160.0000000    0.1700992
503200.0000000    0.1677354
503240.0000000    0.1696938
503280.0000000    0.1692366
503320.0000000    0.1728128
503360.0000000    0.1745917
503400.0000000    0.1817312
503440.0000000    0.1650501
503480.0000000    0.1761667
503520.0000000    0.1753116
503560.0000000    0.1813044
503600.0000000    0.1704751
503640.0000000    0.1848996
503680.0000000    0.1898111
503720.0000000    0.1825917
503760.0000000    0.1784565
503800.0000000    0.1808523
503840.0000000    0.1772646
503880.0000000    0.1779904
503920.0000000    0.1755000
503960.0000000    0.1654244
504000.0000000    0.1767956
504040.0000000    0.1713363
504080.0000000    0.1722758
504120.0000000    0.1735098
504160.0000000    0.1740551
504200.0000000    0.1735928
504240.0000000    0.1862791
504280.0000000    0.1700104
504320.0000000    0.1719803
504360.0000000    0.1788770
504400.0000000    0.1949942
504440.0000000    0.1773781
504480.0000000    0.1783056
504520.0000000    0.1771645
504560.0000000    0.1856033
504600.0000000    0.1824123
504640.0000000    0.1757740
504680.0000000    0.1763902
504720.0000000    0.1857684
504760.0000000    0.1875021
504800.0000000    0.1836317
504840.0000000    0.1627876
504880.0000000    0.1631615
504920.0000000    0.1814386
504960.0000000    0.1711589
505000.0000000    0.1657967
505040.0000000    0.1766213
505080.0000000    0.1706735
505120.0000000    0.1737073
505160.0000000    0.1551768
505200.0000000    0.1633125
505240.0000000    0.1712499
505280.0000000    0.1773283
505320.0000000    0.1692914
505360.0000000    0.1637215
505400.0000000    0.1678357
505440.0000000    0.1625554
505480.0000000    0.1716713
505520.0000000    0.1773074
505560.0000000    0.1768495
505600.0000000    0.1721497
505640.0000000    0.1638052
505680.0000000    0.1671248
505720.0000000    0.1587699
505760.0000000    0.1644511
505800.0000000    0.1655967
505840.0000000    0.1526278
505880.0000000    0.1663525
505920.0000000    0.1681557
505960.0000000    0.1626416
506000.0000000    0.1695897
506040.0000000    0.1786023
506080.0000000    0.1711380
506120.0000000    0.1771227
506160.0000000    0.1632590
506200.0000000    0.1645942
506240.0000000    0.1711046
506280.0000000    0.1692997
506320.0000000    0.1765274
506360.0000000    0.1836021
506400.0000000    0.1751750
506440.0000000    0.1795599
506480.0000000    0.1730855
506520.0000000    0.1685292
506560.0000000    0.1692291
506600.0000000    0.1628758
506640.0000000    0.1676900
506680.0000000    0.1699219
506720.0000000    0.1628186
506760.0000000    0.1570421
506800.0000000    0.1593639
506840.0000000    0.1721780
506880.0000000    0.1714099
506920.0000000    0.1692037
506960.0000000    0.1781451
507000.0000000    0.1838576
507040.0000000    0.1913319
507080.0000000    0.1805188
507120.0000000    0.1750654
507160.0000000    0.1679681
507200.0000000    0.1789707
507240.0000000    0.1938067
507280.0000000    0.1858965
507320.0000000    0.1899895
507360.0000000    0.1887195
507400.0000000    0.1863299
507440.0000000    0.1730692
507480.0000000    0.1803711
507520.0000000    0.1640826
507560.0000000    0.1891164
507600.0000000    0.1659095
507640.0000000    0.1808428
507680.0000000    0.1709258
507720.0000000    0.1827202
507760.0000000    0.1876231
507800.0000000    0.1708949
507840.0000000    0.1907872
507880.0000000    0.1920083
507920.0000000    0.1775381
507960.0000000    0.1615482
508000.0000000    0.1714448
508040.0000000    0.1600330
508080.0000000    0.1723384
508120.0000000    0.1787754
508160.0000000    0.1567212
508200.0000000    0.1527514
508240.0000000    0.1640923
508280.0000000    0.1525480
508320.0000000    0.1679781
508360.0000000    0.1608274
508400.0000000    0.1460929
508440.0000000    0.1623932
508480.0000000    0.1546740
508520.0000000    0.1418475
508560.0000000    0.1689870
508600.0000000    0.1417132
508640.0000000    0.1536468
508680.0000000    0.1570017
508720.0000000    0.1576344
508760.0000000    0.1810835
508800.0000000    0.1706182
508840.0000000    0.1573790
508880.0000000    0.1490124
508920.0000000    0.1651976
508960.0000000    0.1644360
509000.0000000    0.1687532
509040.0000000    0.1527740
509080.0000000    0.1609606
509120.0000000    0.1622974
509160.0000000    0.1598073
509200.0000000    0.1409656
509240.0000000    0.1511131
509280.0000000    0.1428331
509320.0000000    0.1492365
509360.0000000    0.1563534
509400.0000000    0.1530962
509440.0000000    0.1537568
509480.0000000    0.1565496
509520.0000000    0.1673950
509560.0000000    0.1571317
509600.0000000    0.1695124
509640.0000000    0.1577785
509680.0000000    0.1551064
509720.0000000    0.1479295
509760.0000000    0.1596093
509800.0000000    0.1497416
509840.0000000    0.1556129
509880.0000000    0.1565259
509920.0000000    0.1556247
509960.0000000    0.1570551
510000.0000000    0.1452705
510040.0000000    0.1494288
510080.0000000    0.1528177
510120.0000000    0.1554669
510160.0000000    0.1712423
510200.0000000    0.1459629
510240.0000000    0.1553875
510280.0000000    0.1509495
510320.0000000    0.1565258
510360.0000000    0.1435689
510400.0000000    0.1457312
510440.0000000    0.1484437
510480.0000000    0.1550288
510520.0000000    0.1452655
510560.0000000    0.1473619
510600.0000000    0.1539083
510640.0000000    0.1532176
510680.0000000    0.1553362
510720.0000000    0.1582859
510760.0000000    0.1577255
510800.0000000    0.1625730
510840.0000000    0.1589017
510880.0000000    0.1533975
510920.0000000    0.1577787
510960.0000000    0.1529184
511000.0000000    0.1559038
511040.0000000    0.1649129
511080.0000000    0.1730658
511120.0000000    0.1588087
511160.0000000    0.1607864
511200.0000000    0.1468705
511240.0000000    0.1627940
511280.0000000    0.1815751
511320.0000000    0.1704158
511360.0000000    0.1631080
511400.0000000    0.1635965
511440.0000000    0.1683594
511480.0000000    0.1572202
511520.0000000    0.1606290
511560.0000000    0.1583303
511600.0000000    0.1557388
511640.0000000    0.1585929
511680.0000000    0.1748687
511720.0000000    0.1582513
511760.0000000    0.1599104
511800.0000000    0.1596636
511840.0000000    0.1551417
511880.0000000    0.1592591
511920.0000000    0.1735006
511960.0000000    0.1641288
512000.0000000    0.1517076
512040.0000000    0.1610058
512080.0000000    0.1559663
512120.0000000    0.1548798
512160.0000000    0.1666743
512200.0000000    0.1538986
512240.0000000    0.1549011
512280.0000000    0.1594726
512320.0000000    0.1647181
512360.0000000    0.1545220
512400.0000000    0.1633703
512440.0000000    0.1617851
512480.0000000    0.1587219
512520.0000000    0.1584836
512560.0000000    0.1666661
512600.0000000    0.1686256
512640.0000000    0.1721110
512680.0000000    0.1673864
512720.0000000    0.1658700
512760.0000000    0.1726443
512800.0000000    0.1689485
512840.0000000    0.1686427
512880.0000000    0.1632839
512920.0000000    0.1705238
512960.0000000    0.1678249
513000.0000000    0.1656071
513040.0000000    0.1770066
513080.0000000    0.1641536
513120.0000000    0.1649595
513160.0000000    0.1651303
513200.0000000    0.1575210
513240.0000000    0.1693019
513280.0000000    0.1465177
513320.0000000    0.1574052
513360.0000000    0.1587097
513400.0000000    0.1535945
513440.0000000    0.1583358
513480.0000000    0.1584332
513520.0000000    0.1531746
513560.0000000    0.1637755
513600.0000000    0.1518704
513640.0000000    0.1537792
513680.0000000    0.1413555
513720.0000000    0.1492882
513760.0000000    0.1468103
513800.0000000    0.1531297
513840.0000000    0.1549189
513880.0000000    0.1499566
513920.0000000    0.1518777
513960.0000000    0.1471617
514000.0000000    0.1587557
514040.0000000    0.1768044
514080.0000000    0.1607976
514120.0000000    0.1546820
514160.0000000    0.1571974
514200.0000000    0.1603536
514240.0000000    0.1701077
514280.0000000    0.1704282
514320.0000000    0.1530790
514360.0000000    0.1564134
514400.0000000    0.1560773
514440.0000000    0.1594248
514480.0000000    0.1572143
514520.0000000    0.1515278
514560.0000000    0.1494236
514600.0000000    0.1603266
514640.0000000    0.1706913
514680.0000000    0.1569935
514720.0000000    0.1593832
514760.0000000    0.1589465
514800.0000000    0.1575070
514840.0000000    0.1646614
514880.0000000    0.1527967
514920.0000000    0.1576244
514960.0000000    0.1687349
515000.0000000    0.1676911
515040.0000000    0.1529976
515080.0000000    0.1622111
515120.0000000    0.1562752
515160.0000000    0.1776032
515200.0000000    0.1660380
515240.0000000    0.1575289
515280.0000000    0.1541025
515320.0000000    0.1579644
515360.0000000    0.1700954
515400.0000000    0.1569929
515440.0000000    0.1570272
515480.0000000    0.1584888
515520.0000000    0.1676869
515560.0000000    0.1567257
515600.0000000    0.1530659
515640.0000000    0.1470364
515680.0000000    0.1631341
515720.0000000    0.1691549
515760.0000000    0.1670820
515800.0000000    0.1477368
515840.0000000    0.1606434
515880.0000000    0.1521013
515920.0000000    0.1672561
515960.0000000    0.1645349
516000.0000000    0.1583504
516040.0000000    0.1654510
516080.0000000    0.1790413
516120.0000000    0.1612982
516160.0000000    0.1693380
516200.0000000    0.1621203
516240.0000000    0.1733840
516280.0000000    0.1561705
516320.0000000    0.1671390
516360.0000000    0.1667691
516400.0000000    0.1583207
516440.0000000    0.1565086
516480.0000000    0.1450683
516520.0000000    0.1526280
516560.0000000    0.1733818
516600.0000000    0.1633266
516640.0000000    0.1639496
516680.0000000    0.1560162
516720.0000000    0.1580251
516760.0000000    0.1539416
516800.0000000    0.1556744
516840.0000000    0.1549063
516880.0000000    0.1607416
516920.0000000    0.1590663
516960.0000000    0.1616373
517000.0000000    0.1655691
517040.0000000    0.1674313
517080.0000000    0.1682533
517120.0000000    0.1580653
517160.0000000    0.1571927
517200.0000000    0.1550787
517240.0000000    0.1528367
517280.0000000    0.1581479
517320.0000000    0.1553901
517360.0000000    0.1663546
517400.0000000    0.1454619
517440.0000000    0.1619049
517480.0000000    0.1592425
517520.0000000    0.1523819
517560.0000000    0.1435897
517600.0000000    0.1463959
517640.0000000    0.1485856
517680.0000000    0.1466363
517720.0000000    0.1472335
517760.0000000    0.1419863
517800.0000000    0.1348443
517840.0000000    0.1435757
517880.0000000    0.1468527
517920.0000000    0.1457769
517960.0000000    0.1455246
518000.0000000    0.1560870
518040.0000000    0.1584291
518080.0000000    0.1423227
518120.0000000    0.1490755
518160.0000000    0.1521188
518200.0000000    0.1532555
518240.0000000    0.1555626
518280.0000000    0.1518871
518320.0000000    0.1512119
518360.0000000    0.1539650
518400.0000000    0.1519834
518440.0000000    0.1537666
518480.0000000    0.1602014
518520.0000000    0.1558512
518560.0000000    0.1459132
518600.0000000    0.1441350
518640.0000000    0.1501192
518680.0000000    0.1620760
518720.0000000    0.1446881
518760.0000000    0.1509772
518800.0000000    0.1483164
518840.0000000    0.1465491
518880.0000000    0.1452767
518920.0000000    0.1424270
518960.0000000    0.1400470
519000.0000000    0.1459863
519040.0000000    0.1542097
519080.0000000    0.1485678
519120.0000000    0.1416919
519160.0000000    0.1504045
519200.0000000    0.1448657
519240.0000000    0.1496073
519280.0000000    0.1428232
519320.0000000    0.1401850
519360.0000000    0.1590594
519400.0000000    0.1474372
519440.0000000    0.1506344
519480.0000000    0.1470169
519520.0000000    0.1430882
519560.0000000    0.1629464
519600.0000000    0.1511675
519640.0000000    0.1650673
519680.0000000    0.1562255
519720.0000000    0.1472210
519760.0000000    0.1524112
519800.0000000    0.1682750
519840.0000000    0.1558008
519880.0000000    0.1527718
519920.0000000    0.1556216
519960.0000000    0.1583163
520000.0000000    0.1568541
520040.0000000    0.1564062
520080.0000000    0.1486751
520120.0000000    0.1425844
520160.0000000    0.1547738
520200.0000000    0.1404584
520240.0000000    0.1510011
520280.0000000    0.1549795
520320.0000000    0.1574488
520360.0000000    0.1559996
520400.0000000    0.1496958
520440.0000000    0.1549615
520480.0000000    0.1481979
520520.0000000    0.1635143
520560.0000000    0.1681885
520600.0000000    0.1623677
520640.0000000    0.1532409
520680.0000000    0.1560293
520720.0000000    0.1590267
520760.0000000    0.1586059
520800.0000000    0.1526862
520840.0000000    0.1626360
520880.0000000    0.1599750
520920.0000000    0.1484540
520960.0000000    0.1613833
521000.0000000    0.1518711
521040.0000000    0.1593634
521080.0000000    0.1571139
521120.0000000    0.1530360
521160.0000000    0.1681005
521200.0000000    0.1504714
521240.0000000    0.1540710
521280.0000000    0.1572118
521320.0000000    0.1706342
521360.0000000    0.1549420
521400.0000000    0.1629769
521440.0000000    0.1596837
521480.0000000    0.1609929
521520.0000000    0.1727488
521560.0000000    0.1611667
521600.0000000    0.1499597
521640.0000000    0.1513336
521680.0000000    0.1689890
521720.0000000    0.1494590
521760.0000000    0.1570321
521800.0000000    0.1599213
521840.0000000    0.1697046
521880.0000000    0.1656481
521920.0000000    0.1656406
521960.0000000    0.1687470
522000.0000000    0.1640489
522040.0000000    0.1645140
522080.0000000    0.1557723
522120.0000000    0.1548977
522160.0000000    0.1575398
522200.0000000    0.1597956
522240.0000000    0.1691141
522280.0000000    0.1617652
522320.0000000    0.1625143
522360.0000000    0.1565598
522400.0000000    0.1601010
522440.0000000    0.1588948
522480.0000000    0.1580919
522520.0000000    0.1546312
522560.0000000    0.1599128
522600.0000000    0.1472599
522640.0000000    0.1593338
522680.0000000    0.1369075
522720.0000000    0.1595082
522760.0000000    0.1593743
522800.0000000    0.1579370
522840.0000000    0.1533474
522880.0000000    0.1573718
522920.0000000    0.1628640
522960.0000000    0.1494359
523000.0000000    0.1523477
523040.0000000    0.1566467
523080.0000000    0.1571416
523120.0000000    0.1558717
523160.0000000    0.1529211
523200.0000000    0.1542975
523240.0000000    0.1557086
523280.0000000    0.1633565
523320.0000000    0.1538957
523360.0000000    0.1541456
523400.0000000    0.1517685
523440.0000000    0.1426729
523480.0000000    0.1556695
523520.0000000    0.1384621
523560.0000000    0.1601184
523600.0000000    0.1497650
523640.0000000    0.1586294
523680.0000000    0.1506000
523720.0000000    0.1506026
523760.0000000    0.1615785
523800.0000000    0.1500479
523840.0000000    0.1507935
523880.0000000    0.1565445
523920.0000000    0.1490504
523960.0000000    0.1517694
524000.0000000    0.1693810
524040.0000000    0.1694569
524080.0000000    0.1653328
524120.0000000    0.1624411
524160.0000000    0.1701771
524200.0000000    0.1600395
524240.0000000    0.1481887
524280.0000000    0.1615416
524320.0000000    0.1520313
524360.0000000    0.1559865
524400.0000000    0.1597807
524440.0000000    0.1569362
524480.0000000    0.1459484
524520.0000000    0.1625874
524560.0000000    0.1587779
524600.0000000    0.1598046
524640.0000000    0.1502466
524680.0000000    0.1597944
524720.0000000    0.1685936
524760.0000000    0.1650145
524800.0000000    0.1744763
524840.0000000    0.1697399
524880.0000000    0.1603222
524920.0000000    0.1687645
524960.0000000    0.1487128
525000.0000000    0.1665453
525040.0000000    0.1699861
525080.0000000    0.1520301
525120.0000000    0.1749604
525160.0000000    0.1594120
525200.0000000    0.1584621
525240.0000000    0.1665293
525280.0000000    0.1671616
525320.0000000    0.1497005
525360.0000000    0.1683437
525400.0000000    0.1685048
525440.0000000    0.1739215
525480.0000000    0.1700406
525520.0000000    0.1565753
525560.0000000    0.1673246
525600.0000000    0.1597459
525640.0000000    0.1782111
525680.0000000    0.1671137
525720.0000000    0.1571837
525760.0000000    0.1669961
525800.0000000    0.1652090
525840.0000000    0.1707619
525880.0000000    0.1699623
525920.0000000    0.1559134
525960.0000000    0.1582417
526000.0000000    0.1539720
526040.0000000    0.1540750
526080.0000000    0.1685049
526120.0000000    0.1610378
526160.0000000    0.1671239
526200.0000000    0.1642362
526240.0000000    0.1637869
526280.0000000    0.1629031
526320.0000000    0.1683978
526360.0000000    0.1719960
526400.0000000    0.1742346
526440.0000000    0.1769516
526480.0000000    0.1533590
526520.0000000    0.1561685
526560.0000000    0.1447264
526600.0000000    0.1594478
526640.0000000    0.1618139
526680.0000000    0.1573297
526720.0000000    0.1611696
526760.0000000    0.1641239
526800.0000000    0.1581812
526840.0000000    0.1601572
526880.0000000    0.1545428
526920.0000000    0.1428729
526960.0000000    0.1487126
527000.0000000    0.1600217
527040.0000000    0.1621543
527080.0000000    0.1747838
527120.0000000    0.1630218
527160.0000000    0.1655476
527200.0000000    0.1839864
527240.0000000    0.1585083
527280.0000000    0.1508097
527320.0000000    0.1625894
527360.0000000    0.1500858
527400.0000000    0.1590265
527440.0000000    0.1466508
527480.0000000    0.1615419
527520.0000000    0.1587258
527560.0000000    0.1588490
527600.0000000    0.1610714
527640.0000000    0.1564508
527680.0000000    0.1630475
527720.0000000    0.1502742
527760.0000000    0.1593760
527800.0000000    0.1426057
527840.0000000    0.1537710
527880.0000000    0.1528058
527920.0000000    0.1541694
527960.0000000    0.1522753
528000.0000000    0.1562584
528040.0000000    0.1648851
528080.0000000    0.1622875
528120.0000000    0.1534318
528160.0000000    0.1472814
528200.0000000    0.1584805
528240.0000000    0.1629782
528280.0000000    0.1487167
528320.0000000    0.1573468
528360.0000000    0.1531336
528400.0000000    0.1561977
528440.0000000    0.1613324
528480.0000000    0.1647721
528520.0000000    0.1662651
528560.0000000    0.1637700
528600.0000000    0.1780138
528640.0000000    0.1680946
528680.0000000    0.1630471
528720.0000000    0.1626688
528760.0000000    0.1556192
528800.0000000    0.1527890
528840.0000000    0.1598130
528880.0000000    0.1565415
528920.0000000    0.1537065
528960.0000000    0.1670364
529000.0000000    0.1564943
529040.0000000    0.1468861
529080.0000000    0.1633615
529120.0000000    0.1602308
529160.0000000    0.1543075
529200.0000000    0.1640891
529240.0000000    0.1536408
529280.0000000    0.1575391
529320.0000000    0.1577694
529360.0000000    0.1656711
529400.0000000    0.1509083
529440.0000000    0.1460419
529480.0000000    0.1558784
529520.0000000    0.1612412
529560.0000000    0.1633951
529600.0000000    0.1525551
529640.0000000    0.1461739
529680.0000000    0.1507101
529720.0000000    0.1562627
529760.0000000    0.1497336
529800.0000000    0.1465517
529840.0000000    0.1560083
529880.0000000    0.1659729
529920.0000000    0.1720550
529960.0000000    0.1586953
530000.0000000    0.1666267
530040.0000000    0.1633369
530080.0000000    0.1688830
530120.0000000    0.1460272
530160.0000000    0.1609552
530200.0000000    0.1872893
530240.0000000    0.1684594
530280.0000000    0.1614649
530320.0000000    0.1558663
530360.0000000    0.1597197
530400.0000000    0.1535960
530440.0000000    0.1493909
530480.0000000    0.1533941
530520.0000000    0.1528178
530560.0000000    0.1588248
530600.0000000    0.1588915
530640.0000000    0.1525310
530680.0000000    0.1508492
530720.0000000    0.1661822
530760.0000000    0.1777436
530800.0000000    0.1577859
530840.0000000    0.1476160
530880.0000000    0.1464147
530920.0000000    0.1535480
530960.0000000    0.1704578
531000.0000000    0.1754567
531040.0000000    0.1560132
531080.0000000    0.1623799
531120.0000000    0.1650746
531160.0000000    0.1464584
531200.0000000    0.1496170
531240.0000000    0.1544956
531280.0000000    0.1494076
531320.0000000    0.1508980
531360.0000000    0.1506704
531400.0000000    0.1550934
531440.0000000    0.1531460
531480.0000000    0.1519461
531520.0000000    0.1464703
531560.0000000    0.1575962
531600.0000000    0.1565789
531640.0000000    0.1653237
531680.0000000    0.1470612
531720.0000000    0.1568617
531760.0000000    0.1590075
531800.0000000    0.1626109
531840.0000000    0.1498109
531880.0000000    0.1546205
531920.0000000    0.1523811
531960.0000000    0.1672369
532000.0000000    0.1496459
532040.0000000    0.1459854
532080.0000000    0.1525865
532120.0000000    0.1464431
532160.0000000    0.1523575
532200.0000000    0.1610600
532240.0000000    0.1474740
532280.0000000    0.1519167
532320.0000000    0.1571420
532360.0000000    0.1513053
532400.0000000    0.1619426
532440.0000000    0.1513922
532480.0000000    0.1535363
532520.0000000    0.1489423
532560.0000000    0.1514184
532600.0000000    0.1575334
532640.0000000    0.1508174
532680.0000000    0.1515205
532720.0000000    0.1570728
532760.0000000    0.1496228
532800.0000000    0.1511852
532840.0000000    0.1488718
532880.0000000    0.1491037
532920.0000000    0.1525145
532960.0000000    0.1512996
533000.0000000    0.1559144
533040.0000000    0.1463839
533080.0000000    0.1641776
533120.0000000    0.1468241
533160.0000000    0.1590899
533200.0000000    0.1620990
533240.0000000    0.1600925
533280.0000000    0.1527263
533320.0000000    0.1514366
533360.0000000    0.1505970
533400.0000000    0.1576082
533440.0000000    0.1605378
533480.0000000    0.1401281
533520.0000000    0.1483625
533560.0000000    0.1502113
533600.0000000    0.1564410
533640.0000000    0.1630618
533680.0000000    0.1828839
533720.0000000    0.1667413
533760.0000000    0.1650159
533800.0000000    0.1555022
533840.0000000    0.1566190
533880.0000000    0.1416996
533920.0000000    0.1663672
533960.0000000    0.1585353
534000.0000000    0.1575300
534040.0000000    0.1625248
534080.0000000    0.1634878
534120.0000000    0.1630407
534160.0000000    0.1685841
534200.0000000    0.1642517
534240.0000000    0.1756695
534280.0000000    0.1718167
534320.0000000    0.1479609
534360.0000000    0.1636119
534400.0000000    0.1595340
534440.0000000    0.1422575
534480.0000000    0.1487034
534520.0000000    0.1492394
534560.0000000    0.1544538
534600.0000000    0.1525000
534640.0000000    0.1571732
534680.0000000    0.1498722
534720.0000000    0.1586426
534760.0000000    0.1628056
534800.0000000    0.1545137
534840.0000000    0.1526565
534880.0000000    0.1600673
534920.0000000    0.1564977
534960.0000000    0.1583336
535000.0000000    0.1653275
535040.0000000    0.1637895
535080.0000000    0.1612054
535120.0000000    0.1530649
535160.0000000    0.1617518
535200.0000000    0.1439613
535240.0000000    0.1461960
535280.0000000    0.1446488
535320.0000000    0.1434461
535360.0000000    0.1427984
535400.0000000    0.1328292
535440.0000000    0.1383569
535480.0000000    0.1438123
535520.0000000    0.1514295
535560.0000000    0.1377503
535600.0000000    0.1504190
535640.0000000    0.1480219
535680.0000000    0.1553425
535720.0000000    0.1491296
535760.0000000    0.1521813
535800.0000000    0.1465144
535840.0000000    0.1544920
535880.0000000    0.1484025
535920.0000000    0.1478488
535960.0000000    0.1547527
536000.0000000    0.1353413
536040.0000000    0.1502831
536080.0000000    0.1550834
536120.0000000    0.1417542
536160.0000000    0.1587571
536200.0000000    0.1540897
536240.0000000    0.1520948
536280.0000000    0.1578234
536320.0000000    0.1595056
536360.0000000    0.1512770
536400.0000000    0.1552411
536440.0000000    0.1552705
536480.0000000    0.1543407
536520.0000000    0.1618103
536560.0000000    0.1574548
536600.0000000    0.1484999
536640.0000000    0.1565372
536680.0000000    0.1474827
536720.0000000    0.1456960
536760.0000000    0.1523709
536800.0000000    0.1586412
536840.0000000    0.1455384
536880.0000000    0.1536700
536920.0000000    0.1513277
536960.0000000    0.1471772
537000.0000000    0.1446692
537040.0000000    0.1483026
537080.0000000    0.1445959
537120.0000000    0.1464502
537160.0000000    0.1539368
537200.0000000    0.1413285
537240.0000000    0.1453186
537280.0000000    0.1517305
537320.0000000    0.1455391
537360.0000000    0.1446326
537400.0000000    0.1440598
537440.0000000    0.1499477
537480.0000000    0.1581477
537520.0000000    0.1505899
537560.0000000    0.1522255
537600.0000000    0.1715350
537640.0000000    0.1515990
537680.0000000    0.1542206
537720.0000000    0.1555716
537760.0000000    0.1622276
537800.0000000    0.1523230
537840.0000000    0.1694818
537880.0000000    0.1578004
537920.0000000    0.1599804
537960.0000000    0.1612949
538000.0000000    0.1563870
538040.0000000    0.1733161
538080.0000000    0.1664553
538120.0000000    0.1649159
538160.0000000    0.1554658
538200.0000000    0.1629238
538240.0000000    0.1607575
538280.0000000    0.1593800
538320.0000000    0.1673295
538360.0000000    0.1695684
538400.0000000    0.1706346
538440.0000000    0.1577502
538480.0000000    0.1517294
538520.0000000    0.1598328
538560.0000000    0.1612162
538600.0000000    0.1547597
538640.0000000    0.1627802
538680.0000000    0.1585366
538720.0000000    0.1570356
538760.0000000    0.1569882
538800.0000000    0.1584901
538840.0000000    0.1615607
538880.0000000    0.1589995
538920.0000000    0.1502111
538960.0000000    0.1623020
539000.0000000    0.1616533
539040.0000000    0.1557225
539080.0000000    0.1682912
539120.0000000    0.1639753
539160.0000000    0.1598544
539200.0000000    0.1600656
539240.0000000    0.1626922
539280.0000000    0.1499145
539320.0000000    0.1617245
539360.0000000    0.1542236
539400.0000000    0.1700891
539440.0000000    0.1550596
539480.0000000    0.1706715
539520.0000000    0.1658768
539560.0000000    0.1635706
539600.0000000    0.1579370
539640.0000000    0.1647605
539680.0000000    0.1618159
539720.0000000    0.1629600
539760.0000000    0.1646102
539800.0000000    0.1619501
539840.0000000    0.1647788
539880.0000000    0.1690389
539920.0000000    0.1599142
539960.0000000    0.1641113
540000.0000000    0.1642395
540040.0000000    0.1738879
540080.0000000    0.1663386
540120.0000000    0.1622198
540160.0000000    0.1673540
540200.0000000    0.1735259
540240.0000000    0.1712268
540280.0000000    0.1650287
540320.0000000    0.1680744
540360.0000000    0.1750781
540400.0000000    0.1638564
540440.0000000    0.1668800
540480.0000000    0.1687302
540520.0000000    0.1587212
540560.0000000    0.1578089
540600.0000000    0.1665837
540640.0000000    0.1765261
540680.0000000    0.1700798
540720.0000000    0.1649425
540760.0000000    0.1625866
540800.0000000    0.1714269
540840.0000000    0.1605805
540880.0000000    0.1669749
540920.0000000    0.1546831
540960.0000000    0.1571043
541000.0000000    0.1560949
541040.0000000    0.1547304
541080.0000000    0.1674092
541120.0000000    0.1550609
541160.0000000    0.1543712
541200.0000000    0.1706575
541240.0000000    0.1780131
541280.0000000    0.1659439
541320.0000000    0.1501409
541360.0000000    0.1522947
541400.0000000    0.1537348
541440.0000000    0.1600482
541480.0000000    0.1567339
541520.0000000    0.1500269
541560.0000000    0.1633378
541600.0000000    0.1593696
541640.0000000    0.1600517
541680.0000000    0.1592342
541720.0000000    0.1607355
541760.0000000    0.1602346
541800.0000000    0.1598003
541840.0000000    0.1587852
541880.0000000    0.1488282
541920.0000000    0.1556346
541960.0000000    0.1518806
542000.0000000    0.1631845
542040.0000000    0.1696690
542080.0000000    0.1801352
542120.0000000    0.1573096
542160.0000000    0.1694750
542200.0000000    0.1594473
542240.0000000    0.1628990
542280.0000000    0.1585869
542320.0000000    0.1629161
542360.0000000    0.1598069
542400.0000000    0.1681105
542440.0000000    0.1687952
542480.0000000    0.1651897
542520.0000000    0.1469371
542560.0000000    0.1666367
542600.0000000    0.1775559
542640.0000000    0.1530324
542680.0000000    0.1584198
542720.0000000    0.1576424
542760.0000000    0.1655337
542800.0000000    0.1607317
542840.0000000    0.1540004
542880.0000000    0.1541124
542920.0000000    0.1518052
542960.0000000    0.1467821
543000.0000000    0.1558256
543040.0000000    0.1548196
543080.0000000    0.1494275
543120.0000000    0.1540629
543160.0000000    0.1546182
543200.0000000    0.1697617
543240.0000000    0.1618195
543280.0000000    0.1514904
543320.0000000    0.1543154
543360.0000000    0.1566201
543400.0000000    0.1554476
543440.0000000    0.1695637
543480.0000000    0.1746635
543520.0000000    0.1633555
543560.0000000    0.1661583
543600.0000000    0.1574579
543640.0000000    0.1655459
543680.0000000    0.1504814
543720.0000000    0.1607636
543760.0000000    0.1618313
543800.0000000    0.1679274
543840.0000000    0.1704157
543880.0000000    0.1699540
543920.0000000    0.1558039
543960.0000000    0.1692807
544000.0000000    0.1727539
544040.0000000    0.1581549
544080.0000000    0.1711977
544120.0000000    0.1640051
544160.0000000    0.1945829
544200.0000000    0.1673392
544240.0000000    0.1804082
544280.0000000    0.1688142
544320.0000000    0.1731859
544360.0000000    0.1692650
544400.0000000    0.1648841
544440.0000000    0.1672713
544480.0000000    0.1916100
544520.0000000    0.1743990
544560.0000000    0.1569915
544600.0000000    0.1631588
544640.0000000    0.1736165
544680.0000000    0.1942586
544720.0000000    0.1727368
544760.0000000    0.1731901
544800.0000000    0.1882003
544840.0000000    0.1738756
544880.0000000    0.1823633
544920.0000000    0.1682675
544960.0000000    0.1622096
545000.0000000    0.1737881
545040.0000000    0.1509136
545080.0000000    0.1442462
545120.0000000    0.1549145
545160.0000000    0.1632718
545200.0000000    0.1719528
545240.0000000    0.1624560
545280.0000000    0.1631061
545320.0000000    0.1389577
545360.0000000    0.1469756
545400.0000000    0.1566817
545440.0000000    0.1503016
545480.0000000    0.1561874
545520.0000000    0.1588550
545560.0000000    0.1600298
545600.0000000    0.1509425
545640.0000000    0.1481025
545680.0000000    0.1523711
545720.0000000    0.1645591
545760.0000000    0.1641702
545800.0000000    0.1654206
545840.0000000    0.1483864
545880.0000000    0.1641121
545920.0000000    0.1538496
545960.0000000    0.1587811
546000.0000000    0.1575762
546040.0000000    0.1690584
546080.0000000    0.1596784
546120.0000000    0.1513014
546160.0000000    0.1729224
546200.0000000    0.1738482
546240.0000000    0.1636052
546280.0000000    0.1651765
546320.0000000    0.1591877
546360.0000000    0.1671573
546400.0000000    0.1566602
546440.0000000    0.1543252
546480.0000000    0.1479180
546520.0000000    0.1603012
546560.0000000    0.1538716
546600.0000000    0.1590063
546640.0000000    0.1509887
546680.0000000    0.1514975
546720.0000000    0.1636049
546760.0000000    0.1498462
546800.0000000    0.1477977
546840.0000000    0.1688769
546880.0000000    0.1467453
546920.0000000    0.1496760
546960.0000000    0.1551894
547000.0000000    0.1465380
547040.0000000    0.1493755
547080.0000000    0.1455980
547120.0000000    0.1469430
547160.0000000    0.1537261
547200.0000000    0.1514797
547240.0000000    0.1612076
547280.0000000    0.1564973
547320.0000000    0.1449990
547360.0000000    0.1517841
547400.0000000    0.1477068
547440.0000000    0.1666115
547480.0000000    0.1442485
547520.0000000    0.1516965
547560.0000000    0.1422819
547600.0000000    0.1478833
547640.0000000    0.1630160
547680.0000000    0.1516092
547720.0000000    0.1491290
547760.0000000    0.1573125
547800.0000000    0.1619668
547840.0000000    0.1427189
547880.0000000    0.1486443
547920.0000000    0.1392591
547960.0000000    0.1590899
548000.0000000    0.1425690
548040.0000000    0.1434074
548080.0000000    0.1462287
548120.0000000    0.1445985
548160.0000000    0.1554532
548200.0000000    0.1609615
548240.0000000    0.1561140
548280.0000000    0.1462025
548320.0000000    0.1340069
548360.0000000    0.1420660
548400.0000000    0.1496409
548440.0000000    0.1474229
548480.0000000    0.1499142
548520.0000000    0.1475593
548560.0000000    0.1563673
548600.0000000    0.1545087
548640.0000000    0.1508798
548680.0000000    0.1414490
548720.0000000    0.1432840
548760.0000000    0.1420344
548800.0000000    0.1434747
548840.0000000    0.1413603
548880.0000000    0.1521743
548920.0000000    0.1344917
548960.0000000    0.1459890
549000.0000000    0.1447965
549040.0000000    0.1455340
549080.0000000    0.1261457
549120.0000000    0.1324227
549160.0000000    0.1306162
549200.0000000    0.1439450
549240.0000000    0.1509772
549280.0000000    0.1407440
549320.0000000    0.1548380
549360.0000000    0.1586263
549400.0000000    0.1531262
549440.0000000    0.1332940
549480.0000000    0.1536075
549520.0000000    0.1479359
549560.0000000    0.1578489
549600.0000000    0.1494215
549640.0000000    0.1536411
549680.0000000    0.1614780
549720.0000000    0.1555105
549760.0000000    0.1693215
549800.0000000    0.1596668
549840.0000000    0.1584346
549880.0000000    0.1533308
549920.0000000    0.1527007
549960.0000000    0.1554173
550000.0000000    0.1622373
550040.0000000    0.1540006
550080.0000000    0.1618070
550120.0000000    0.1485168
550160.0000000    0.1469190
550200.0000000    0.1492576
550240.0000000    0.1609004
550280.0000000    0.1472311
550320.0000000    0.1619612
550360.0000000    0.1594297
550400.0000000    0.1474642
550440.0000000    0.1587016
550480.0000000    0.1572714
550520.0000000    0.1477555
550560.0000000    0.1513912
550600.0000000    0.1563377
550640.0000000    0.1506337
550680.0000000    0.1584675
550720.0000000    0.1492394
550760.0000000    0.1622875
550800.0000000    0.1766956
550840.0000000    0.1660381
550880.0000000    0.1739344
550920.0000000    0.1575678
550960.0000000    0.1643506
551000.0000000    0.1549673
551040.0000000    0.1532468
551080.0000000    0.1539566
551120.0000000    0.1591990
551160.0000000    0.1518741
551200.0000000    0.1543615
551240.0000000    0.1566190
551280.0000000    0.1490309
551320.0000000    0.1544243
551360.0000000    0.1556170
551400.0000000    0.1612002
551440.0000000    0.1526171
551480.0000000    0.1535544
551520.0000000    0.1478922
551560.0000000    0.1509021
551600.0000000    0.1703953
551640.0000000    0.1600659
551680.0000000    0.1454310
551720.0000000    0.1519473
551760.0000000    0.1509599
551800.0000000    0.1560968
551840.0000000    0.1580993
551880.0000000    0.1512161
551920.0000000    0.1681101
551960.0000000    0.1625055
552000.0000000    0.1654572
552040.0000000    0.1564403
552080.0000000    0.1653226
552120.0000000    0.1629353
552160.0000000    0.1631450
552200.0000000    0.1603827
552240.0000000    0.1700205
552280.0000000    0.1584474
552320.0000000    0.1746965
552360.0000000    0.1697649
552400.0000000    0.1776740
552440.0000000    0.1716776
552480.0000000    0.1746100
552520.0000000    0.1642592
552560.0000000    0.1595504
552600.0000000    0.1670613
552640.0000000    0.1582864
552680.0000000    0.1651032
552720.0000000    0.1631073
552760.0000000    0.1768069
552800.0000000    0.1754771
552840.0000000    0.1743211
552880.0000000    0.1592129
552920.0000000    0.1474863
552960.0000000    0.1492616
553000.0000000    0.1605556
553040.0000000    0.1603960
553080.0000000    0.1700514
553120.0000000    0.1663464
553160.0000000    0.1595878
553200.0000000    0.1661937
553240.0000000    0.1564785
553280.0000000    0.1558214
553320.0000000    0.1612304
553360.0000000    0.1680032
553400.0000000    0.1678550
553440.0000000    0.1772069
553480.0000000    0.1660388
553520.0000000    0.1747824
553560.0000000    0.1826731
553600.0000000    0.1653869
553640.0000000    0.1702505
553680.0000000    0.1731859
553720.0000000    0.1581341
553760.0000000    0.1520931
553800.0000000    0.1647560
553840.0000000    0.1528313
553880.0000000    0.1573605
553920.0000000    0.1589811
553960.0000000    0.1649625
554000.0000000    0.1624204
554040.0000000    0.1598131
554080.0000000    0.1588533
554120.0000000    0.1604598
554160.0000000    0.1686223
554200.0000000    0.1641973
554240.0000000    0.1659023
554280.0000000    0.1643677
554320.0000000    0.1551350
554360.0000000    0.1524178
554400.0000000    0.1572683
554440.0000000    0.1414523
554480.0000000    0.1559280
554520.0000000    0.1594102
554560.0000000    0.1496779
554600.0000000    0.1674864
554640.0000000    0.1634834
554680.0000000    0.1570233
554720.0000000    0.1626024
554760.0000000    0.1585571
554800.0000000    0.1644912
554840.0000000    0.1712285
554880.0000000    0.1721665
554920.0000000    0.1552820
554960.0000000    0.1559781
555000.0000000    0.1487687
555040.0000000    0.1542511
555080.0000000    0.1584448
555120.0000000    0.1460848
555160.0000000    0.1471785
555200.0000000    0.1520032
555240.0000000    0.1526883
555280.0000000    0.1500686
555320.0000000    0.1601014
555360.0000000    0.1508833
555400.0000000    0.1536575
555440.0000000    0.1539695
555480.0000000    0.1684309
555520.0000000    0.1565522
555560.0000000    0.1659181
555600.0000000    0.1730444
555640.0000000    0.1572320
555680.0000000    0.1607841
555720.0000000    0.1706010
555760.0000000    0.1612915
555800.0000000    0.1498283
555840.0000000    0.1580044
555880.0000000    0.1524611
555920.0000000    0.1652151
555960.0000000    0.1623083
556000.0000000    0.1625124
556040.0000000    0.1527734
556080.0000000    0.1551020
556120.0000000    0.1449003
556160.0000000    0.1533121
556200.0000000    0.1589858
556240.0000000    0.1504050
556280.0000000    0.1477605
556320.0000000    0.1589350
556360.0000000    0.1452112
556400.0000000    0.1516966
556440.0000000    0.1473855
556480.0000000    0.1442539
556520.0000000    0.1502459
556560.0000000    0.1541757
556600.0000000    0.1438054
556640.0000000    0.1484183
556680.0000000    0.1549649
556720.0000000    0.1489725
556760.0000000    0.1483860
556800.0000000    0.1456850
556840.0000000    0.1554391
556880.0000000    0.1646322
556920.0000000    0.1582824
556960.0000000    0.1521373
557000.0000000    0.1513017
557040.0000000    0.1477462
557080.0000000    0.1549928
557120.0000000    0.1459092
557160.0000000    0.1600777
557200.0000000    0.1642008
557240.0000000    0.1506734
557280.0000000    0.1524798
557320.0000000    0.1492682
557360.0000000    0.1541216
557400.0000000    0.1547612
557440.0000000    0.1495768
557480.0000000    0.1417938
557520.0000000    0.1424478
557560.0000000    0.1598191
557600.0000000    0.1555436
557640.0000000    0.1457374
557680.0000000    0.1424673
557720.0000000    0.1396886
557760.0000000    0.1474054
557800.0000000    0.1523471
557840.0000000    0.1454575
557880.0000000    0.1462056
557920.0000000    0.1490581
557960.0000000    0.1525712
558000.0000000    0.1488469
558040.0000000    0.1452309
558080.0000000    0.1512615
558120.0000000    0.1436271
558160.0000000    0.1492665
558200.0000000    0.1471441
558240.0000000    0.1441537
558280.0000000    0.1536020
558320.0000000    0.1480777
558360.0000000    0.1501693
558400.0000000    0.1579202
558440.0000000    0.1543055
558480.0000000    0.1455190
558520.0000000    0.1448722
558560.0000000    0.1600906
558600.0000000    0.1577610
558640.0000000    0.1620264
558680.0000000    0.1494139
558720.0000000    0.1537037
558760.0000000    0.1630868
558800.0000000    0.1559010
558840.0000000    0.1517487
558880.0000000    0.1558849
558920.0000000    0.1607940
558960.0000000    0.1708908
559000.0000000    0.1545613
559040.0000000    0.1618916
559080.0000000    0.1569286
559120.0000000    0.1548059
559160.0000000    0.1581929
559200.0000000    0.1699443
559240.0000000    0.1638148
559280.0000000    0.1641702
559320.0000000    0.1720660
559360.0000000    0.1615363
559400.0000000    0.1670118
559440.0000000    0.1624367
559480.0000000    0.1663874
559520.0000000    0.1581932
559560.0000000    0.1675112
559600.0000000    0.1612614
559640.0000000    0.1610638
559680.0000000    0.1714564
559720.0000000    0.1717754
559760.0000000    0.1740018
559800.0000000    0.1578300
559840.0000000    0.1562344
559880.0000000    0.1538574
559920.0000000    0.1638978
559960.0000000    0.1708411
560000.0000000    0.1598834
560040.0000000    0.1492474
560080.0000000    0.1568004
560120.0000000    0.1607058
560160.0000000    0.1644707
560200.0000000    0.1546644
560240.0000000    0.1505855
560280.0000000    0.1575697
560320.0000000    0.1547894
560360.0000000    0.1594074
560400.0000000    0.1449596
560440.0000000    0.1619984
560480.0000000    0.1663165
560520.0000000    0.1630590
560560.0000000    0.1560867
560600.0000000    0.1509695
560640.0000000    0.1660261
560680.0000000    0.1665082
560720.0000000    0.1704214
560760.0000000    0.1594408
560800.0000000    0.1699516
560840.0000000    0.1664632
560880.0000000    0.1579301
560920.0000000    0.1616561
560960.0000000    0.1726349
561000.0000000    0.1678522
561040.0000000    0.1670203
561080.0000000    0.1714237
561120.0000000    0.1661788
561160.0000000    0.1606864
561200.0000000    0.1541408
561240.0000000    0.1707998
561280.0000000    0.1647272
561320.0000000    0.1597774
561360.0000000    0.1735107
561400.0000000    0.1722959
561440.0000000    0.1841983
561480.0000000    0.1608204
561520.0000000    0.1710680
561560.0000000    0.1639291
561600.0000000    0.1673030
561640.0000000    0.1722487
561680.0000000    0.1689847
561720.0000000    0.1772157
561760.0000000    0.1771447
561800.0000000    0.1831793
561840.0000000    0.1758334
561880.0000000    0.1651886
561920.0000000    0.1613186
561960.0000000    0.1615640
562000.0000000    0.1633109
562040.0000000    0.1537329
562080.0000000    0.1770145
562120.0000000    0.1677105
562160.0000000    0.1714531
562200.0000000    0.1653310
562240.0000000    0.1526542
562280.0000000    0.1898173
562320.0000000    0.1735779
562360.0000000    0.1715023
562400.0000000    0.1773143
562440.0000000    0.1694843
562480.0000000    0.1718696
562520.0000000    0.1665101
562560.0000000    0.1513805
562600.0000000    0.1598105
562640.0000000    0.1499182
562680.0000000    0.1517770
562720.0000000    0.1566343
562760.0000000    0.1557858
562800.0000000    0.1644613
562840.0000000    0.1678656
562880.0000000    0.1636842
562920.0000000    0.1802194
562960.0000000    0.1643366
563000.0000000    0.1557159
563040.0000000    0.1494295
563080.0000000    0.1606150
563120.0000000    0.1562929
563160.0000000    0.1577645
563200.0000000    0.1486826
563240.0000000    0.1584588
563280.0000000    0.1525316
563320.0000000    0.1710773
563360.0000000    0.1616939
563400.0000000    0.1663629
563440.0000000    0.1884569
563480.0000000    0.1659538
563520.0000000    0.1598716
563560.0000000    0.1586524
563600.0000000    0.1634610
563640.0000000    0.1553609
563680.0000000    0.1582421
563720.0000000    0.1504150
563760.0000000    0.1468177
563800.0000000    0.1621582
563840.0000000    0.1683072
563880.0000000    0.1734319
563920.0000000    0.1654835
563960.0000000    0.1808970
564000.0000000    0.1447429
564040.0000000    0.1540059
564080.0000000    0.1622230
564120.0000000    0.1714501
564160.0000000    0.1577786
564200.0000000    0.1607126
564240.0000000    0.1626793
564280.0000000    0.1667659
564320.0000000    0.1415782
564360.0000000    0.1428245
564400.0000000    0.1564245
564440.0000000    0.1575614
564480.0000000    0.1441351
564520.0000000    0.1465812
564560.0000000    0.1407793
564600.0000000    0.1302348
564640.0000000    0.1382657
564680.0000000    0.1554396
564720.0000000    0.1644318
564760.0000000    0.1444160
564800.0000000    0.1485971
564840.0000000    0.1536389
564880.0000000    0.1603067
564920.0000000    0.1722755
564960.0000000    0.1597609
565000.0000000    0.1585893
565040.0000000    0.1643579
565080.0000000    0.1626517
565120.0000000    0.1668367
565160.0000000    0.1609662
565200.0000000    0.1680373
565240.0000000    0.1484894
565280.0000000    0.1504547
565320.0000000    0.1581917
565360.0000000    0.1528564
565400.0000000    0.1702643
565440.0000000    0.1610675
565480.0000000    0.1559565
565520.0000000    0.1653456
565560.0000000    0.1469659
565600.0000000    0.1603545
565640.0000000    0.1540775
565680.0000000    0.1539650
565720.0000000    0.1567315
565760.0000000    0.1631435
565800.0000000    0.1517589
565840.0000000    0.1517016
565880.0000000    0.1428401
565920.0000000    0.1546260
565960.0000000    0.1518830
566000.0000000    0.1419559
566040.0000000    0.1447211
566080.0000000    0.1385360
566120.0000000    0.1578412
566160.0000000    0.1500849
566200.0000000    0.1534348
566240.0000000    0.1682689
566280.0000000    0.1732636
566320.0000000    0.1578785
566360.0000000    0.1521315
566400.0000000    0.1503638
566440.0000000    0.1524517
566480.0000000    0.1603321
566520.0000000    0.1499421
566560.0000000    0.1418780
566600.0000000    0.1484503
566640.0000000    0.1497022
566680.0000000    0.1477149
566720.0000000    0.1436363
566760.0000000    0.1386237
566800.0000000    0.1465005
566840.0000000    0.1451643
566880.0000000    0.1482132
566920.0000000    0.1474417
566960.0000000    0.1403756
567000.0000000    0.1403087
567040.0000000    0.1388906
567080.0000000    0.1448506
567120.0000000    0.1426366
567160.0000000    0.1441790
567200.0000000    0.1493239
567240.0000000    0.1444250
567280.0000000    0.1488060
567320.0000000    0.1598828
567360.0000000    0.1488082
567400.0000000    0.1486586
567440.0000000    0.1529613
567480.0000000    0.1563218
567520.0000000    0.1618035
567560.0000000    0.1590937
567600.0000000    0.1516991
567640.0000000    0.1655098
567680.0000000    0.1560511
567720.0000000    0.1559173
567760.0000000    0.1524284
567800.0000000    0.1449942
567840.0000000    0.1586108
567880.0000000    0.1598973
567920.0000000    0.1524992
567960.0000000    0.1562576
568000.0000000    0.1566852
568040.0000000    0.1502375
568080.0000000    0.1490690
568120.0000000    0.1515893
568160.0000000    0.1626516
568200.0000000    0.1604788
568240.0000000    0.1449022
568280.0000000    0.1355439
568320.0000000    0.1412036
568360.0000000    0.1414601
568400.0000000    0.1396617
568440.0000000    0.1371947
568480.0000000    0.1436652
568520.0000000    0.1474350
568560.0000000    0.1494195
568600.0000000    0.1300697
568640.0000000    0.1404909
568680.0000000    0.1397042
568720.0000000    0.1430428
568760.0000000    0.1445970
568800.0000000    0.1547388
568840.0000000    0.1351523
568880.0000000    0.1498671
568920.0000000    0.1374693
568960.0000000    0.1521567
569000.0000000    0.1403641
569040.0000000    0.1480640
569080.0000000    0.1440224
569120.0000000    0.1580210
569160.0000000    0.1558255
569200.0000000    0.1509966
569240.0000000    0.1464384
569280.0000000    0.1530856
569320.0000000    0.1568577
569360.0000000    0.1417821
569400.0000000    0.1491247
569440.0000000    0.1527607
569480.0000000    0.1561838
569520.0000000    0.1501015
569560.0000000    0.1506384
569600.0000000    0.1575807
569640.0000000    0.1577546
569680.0000000    0.1474838
569720.0000000    0.1560380
569760.0000000    0.1595639
569800.0000000    0.1421591
569840.0000000    0.1503201
569880.0000000    0.1627687
569920.0000000    0.1512509
569960.0000000    0.1702248
570000.0000000    0.1561506
570040.0000000    0.1388869
570080.0000000    0.1576917
570120.0000000    0.1516273
570160.0000000    0.1432347
570200.0000000    0.1547127
570240.0000000    0.1364464
570280.0000000    0.1526777
570320.0000000    0.1513861
570360.0000000    0.1479323
570400.0000000    0.1534139
570440.0000000    0.1595548
570480.0000000    0.1472725
570520.0000000    0.1531355
570560.0000000    0.1591903
570600.0000000    0.1468206
570640.0000000    0.1537019
570680.0000000    0.1663290
570720.0000000    0.1565162
570760.0000000    0.1597140
570800.0000000    0.1523104
570840.0000000    0.1407212
570880.0000000    0.1547323
570920.0000000    0.1473825
570960.0000000    0.1560115
571000.0000000    0.1546406
571040.0000000    0.1558873
571080.0000000    0.1636673
571120.0000000    0.1536385
571160.0000000    0.1429622
571200.0000000    0.1556256
571240.0000000    0.1568344
571280.0000000    0.1553853
571320.0000000    0.1546239
571360.0000000    0.1446544
571400.0000000    0.1513411
571440.0000000    0.1581847
571480.0000000    0.1538786
571520.0000000    0.1443444
571560.0000000    0.1529163
571600.0000000    0.1483223
571640.0000000    0.1518448
571680.0000000    0.1440403
571720.0000000    0.1504920
571760.0000000    0.1440209
571800.0000000    0.1377119
571840.0000000    0.1486099
571880.0000000    0.1425963
571920.0000000    0.1508670
571960.0000000    0.1551772
572000.0000000    0.1519452
572040.0000000    0.1503094
572080.0000000    0.1524873
572120.0000000    0.1525218
572160.0000000    0.1575866
572200.0000000    0.1454082
572240.0000000    0.1401571
572280.0000000    0.1458557
572320.0000000    0.1485077
572360.0000000    0.1417520
572400.0000000    0.1451425
572440.0000000    0.1421530
572480.0000000    0.1469940
572520.0000000    0.1626655
572560.0000000    0.1439775
572600.0000000    0.1589832
572640.0000000    0.1387673
572680.0000000    0.1448016
572720.0000000    0.1592344
572760.0000000    0.1426930
572800.0000000    0.1646314
572840.0000000    0.1594188
572880.0000000    0.1540814
572920.0000000    0.1437430
572960.0000000    0.1544678
573000.0000000    0.1622995
573040.0000000    0.1595210
573080.0000000    0.1411027
573120.0000000    0.1447835
573160.0000000    0.1472303
573200.0000000    0.1320260
573240.0000000    0.1428441
573280.0000000    0.1452185
573320.0000000    0.1471527
573360.0000000    0.1485274
573400.0000000    0.1471727
573440.0000000    0.1475594
573480.0000000    0.1558414
573520.0000000    0.1515314
573560.0000000    0.1526425
573600.0000000    0.1473621
573640.0000000    0.1597619
573680.0000000    0.1520167
573720.0000000    0.1632695
573760.0000000    0.1420566
573800.0000000    0.1526969
573840.0000000    0.1437014
573880.0000000    0.1421599
573920.0000000    0.1421153
573960.0000000    0.1490271
574000.0000000    0.1510751
574040.0000000    0.1506808
574080.0000000    0.1460821
574120.0000000    0.1513627
574160.0000000    0.1515497
574200.0000000    0.1383854
574240.0000000    0.1337254
574280.0000000    0.1516462
574320.0000000    0.1645686
574360.0000000    0.1485516
[truncated: 297,950 more chars]
