# Supplementary material for: Comment on 'Valid molecular dynamics simulations of human hemoglobin require a surprisingly large box size'
Source: eLife. 2019 Jun 20;8:e44718. doi: 10.7554/eLife.44718 (PMC6586461; doi:10.7554/eLife.44718)
Supplement: Figure 1—source data 1. — The zip archive contains a README file describing which source files correspond to the different panels. [file elife-44718-fig1-data1.zip › figure1/panels_AB/90A/5/rmsd_2dn2.xvg]

# This file was created Sat Nov 10 08:02:19 2018
# Created by:
#             :-) GROMACS - gmx rms, 2018.3-dev-20180823-5d5eb38 (-:
# 
# Executable:   /usr/local/gromacs/2018/2018.3-impi2017-fftw337-gcc640-cuda91/bin/gmx
# Data prefix:  /usr/local/gromacs/2018/2018.3-impi2017-fftw337-gcc640-cuda91
# Working dir:  /home/degroot/hb/2dn2/Meuwly/90a-elife/5
# Command line:
#   gmx rms -s ../topol.tpr -f x.xtc -nice 0 -o rmsd_2dn2.xvg
# gmx rms is part of G R O M A C S:
#
# S  C  A  M  O  R  G
#
@    title "RMSD"
@    xaxis  label "Time (ps)"
@    yaxis  label "RMSD (nm)"
@TYPE xy
@ subtitle "Backbone after lsq fit to Backbone"
   0.0000000    0.0000005
  40.0000000    0.0746099
  80.0000000    0.0796336
 120.0000000    0.0842721
 160.0000000    0.0848528
 200.0000000    0.0940054
 240.0000000    0.0890203
 280.0000000    0.0869910
 320.0000000    0.0883825
 360.0000000    0.0987452
 400.0000000    0.0886015
 440.0000000    0.0870680
 480.0000000    0.0813431
 520.0000000    0.0945963
 560.0000000    0.0809337
 600.0000000    0.0932357
 640.0000000    0.0821885
 680.0000000    0.0896205
 720.0000000    0.0880243
 760.0000000    0.0809941
 800.0000000    0.0879401
 840.0000000    0.0965189
 880.0000000    0.0788787
 920.0000000    0.0834324
 960.0000000    0.0895708
1000.0000000    0.0873408
1040.0000000    0.0939305
1080.0000000    0.0968428
1120.0000000    0.0936535
1160.0000000    0.0936354
1200.0000000    0.0916830
1240.0000000    0.0923614
1280.0000000    0.0915500
1320.0000000    0.0901218
1360.0000000    0.1006529
1400.0000000    0.1069346
1440.0000000    0.1152081
1480.0000000    0.0983269
1520.0000000    0.1035708
1560.0000000    0.1128899
1600.0000000    0.1103648
1640.0000000    0.1024543
1680.0000000    0.0920683
1720.0000000    0.1029354
1760.0000000    0.0943112
1800.0000000    0.1079525
1840.0000000    0.1001299
1880.0000000    0.0994072
1920.0000000    0.1001622
1960.0000000    0.1128363
2000.0000000    0.0989329
2040.0000000    0.1093134
2080.0000000    0.1163772
2120.0000000    0.1174140
2160.0000000    0.1204542
2200.0000000    0.1148334
2240.0000000    0.1137899
2280.0000000    0.1102723
2320.0000000    0.1154719
2360.0000000    0.1047638
2400.0000000    0.1079175
2440.0000000    0.1031157
2480.0000000    0.1232760
2520.0000000    0.1173151
2560.0000000    0.1205894
2600.0000000    0.1237172
2640.0000000    0.1262614
2680.0000000    0.1089368
2720.0000000    0.0972413
2760.0000000    0.0911328
2800.0000000    0.0958658
2840.0000000    0.0983683
2880.0000000    0.1009911
2920.0000000    0.1001606
2960.0000000    0.0965044
3000.0000000    0.1011730
3040.0000000    0.1066661
3080.0000000    0.1067931
3120.0000000    0.1014497
3160.0000000    0.1008037
3200.0000000    0.1009538
3240.0000000    0.0896633
3280.0000000    0.0995899
3320.0000000    0.0936739
3360.0000000    0.1041394
3400.0000000    0.1073558
3440.0000000    0.1055442
3480.0000000    0.1059117
3520.0000000    0.1074932
3560.0000000    0.1010528
3600.0000000    0.1050434
3640.0000000    0.0901038
3680.0000000    0.1143071
3720.0000000    0.0992101
3760.0000000    0.1026182
3800.0000000    0.1004180
3840.0000000    0.1009177
3880.0000000    0.1058648
3920.0000000    0.1091320
3960.0000000    0.1108169
4000.0000000    0.0987328
4040.0000000    0.1035954
4080.0000000    0.1115614
4120.0000000    0.1257509
4160.0000000    0.1093341
4200.0000000    0.1052940
4240.0000000    0.0933852
4280.0000000    0.1048362
4320.0000000    0.1009350
4360.0000000    0.0989869
4400.0000000    0.1054971
4440.0000000    0.0931478
4480.0000000    0.1031794
4520.0000000    0.1005557
4560.0000000    0.0999372
4600.0000000    0.1089948
4640.0000000    0.1067457
4680.0000000    0.1172261
4720.0000000    0.1163366
4760.0000000    0.1192442
4800.0000000    0.1075633
4840.0000000    0.1061176
4880.0000000    0.1102788
4920.0000000    0.1029592
4960.0000000    0.1041598
5000.0000000    0.1213189
5040.0000000    0.1170478
5080.0000000    0.1215793
5120.0000000    0.1202298
5160.0000000    0.1202268
5200.0000000    0.1149459
5240.0000000    0.1040785
5280.0000000    0.1160739
5320.0000000    0.1038464
5360.0000000    0.1001392
5400.0000000    0.1000728
5440.0000000    0.1031152
5480.0000000    0.1005852
5520.0000000    0.0942423
5560.0000000    0.1080538
5600.0000000    0.0964836
5640.0000000    0.0997689
5680.0000000    0.1043049
5720.0000000    0.0984978
5760.0000000    0.1034876
5800.0000000    0.1007959
5840.0000000    0.1222316
5880.0000000    0.1004256
5920.0000000    0.0971409
5960.0000000    0.1073261
6000.0000000    0.1066738
6040.0000000    0.1001426
6080.0000000    0.1023542
6120.0000000    0.0958377
6160.0000000    0.1004447
6200.0000000    0.1122929
6240.0000000    0.1049236
6280.0000000    0.1032382
6320.0000000    0.1115161
6360.0000000    0.1039302
6400.0000000    0.0975119
6440.0000000    0.1028088
6480.0000000    0.1163374
6520.0000000    0.1131751
6560.0000000    0.1115876
6600.0000000    0.1155110
6640.0000000    0.1113400
6680.0000000    0.1084587
6720.0000000    0.1207509
6760.0000000    0.1176096
6800.0000000    0.1163974
6840.0000000    0.1195744
6880.0000000    0.1141284
6920.0000000    0.1173702
6960.0000000    0.1114354
7000.0000000    0.1108332
7040.0000000    0.1118674
7080.0000000    0.1253867
7120.0000000    0.1171111
7160.0000000    0.1085798
7200.0000000    0.1205122
7240.0000000    0.1126450
7280.0000000    0.1131971
7320.0000000    0.1092363
7360.0000000    0.1072557
7400.0000000    0.1094376
7440.0000000    0.1061188
7480.0000000    0.1184805
7520.0000000    0.1249284
7560.0000000    0.1168819
7600.0000000    0.1109696
7640.0000000    0.1213657
7680.0000000    0.1172291
7720.0000000    0.1172751
7760.0000000    0.1211362
7800.0000000    0.1201821
7840.0000000    0.1116179
7880.0000000    0.0959516
7920.0000000    0.1149620
7960.0000000    0.1035663
8000.0000000    0.0979254
8040.0000000    0.1045650
8080.0000000    0.1085206
8120.0000000    0.1007010
8160.0000000    0.1046184
8200.0000000    0.0994066
8240.0000000    0.1082995
8280.0000000    0.1139760
8320.0000000    0.1002426
8360.0000000    0.0979704
8400.0000000    0.0982559
8440.0000000    0.1051236
8480.0000000    0.0945088
8520.0000000    0.1097192
8560.0000000    0.1121002
8600.0000000    0.1175799
8640.0000000    0.1095373
8680.0000000    0.1040667
8720.0000000    0.1108311
8760.0000000    0.1118551
8800.0000000    0.1082131
8840.0000000    0.0996677
8880.0000000    0.1114147
8920.0000000    0.0995331
8960.0000000    0.1064196
9000.0000000    0.1189670
9040.0000000    0.1114209
9080.0000000    0.1030767
9120.0000000    0.1051191
9160.0000000    0.1010561
9200.0000000    0.0928477
9240.0000000    0.1046217
9280.0000000    0.1058066
9320.0000000    0.0939991
9360.0000000    0.1030430
9400.0000000    0.1027547
9440.0000000    0.1046984
9480.0000000    0.0973929
9520.0000000    0.0980959
9560.0000000    0.0993311
9600.0000000    0.1113891
9640.0000000    0.0955486
9680.0000000    0.1184445
9720.0000000    0.1107414
9760.0000000    0.1109418
9800.0000000    0.1061265
9840.0000000    0.1093791
9880.0000000    0.1026379
9920.0000000    0.1019197
9960.0000000    0.0969796
10000.0000000    0.1050896
10040.0000000    0.0916267
10080.0000000    0.1046382
10120.0000000    0.1001015
10160.0000000    0.1001873
10200.0000000    0.0946914
10240.0000000    0.1078956
10280.0000000    0.1060433
10320.0000000    0.1053663
10360.0000000    0.0902519
10400.0000000    0.0987715
10440.0000000    0.1041730
10480.0000000    0.1097441
10520.0000000    0.1084163
10560.0000000    0.1071483
10600.0000000    0.1032653
10640.0000000    0.1047532
10680.0000000    0.1055871
10720.0000000    0.1111625
10760.0000000    0.1089905
10800.0000000    0.1079601
10840.0000000    0.1098347
10880.0000000    0.0965628
10920.0000000    0.1086919
10960.0000000    0.1048874
11000.0000000    0.1134193
11040.0000000    0.1106965
11080.0000000    0.1123589
11120.0000000    0.1125030
11160.0000000    0.1153552
11200.0000000    0.1191054
11240.0000000    0.1108968
11280.0000000    0.1052512
11320.0000000    0.1119795
11360.0000000    0.1210520
11400.0000000    0.1125291
11440.0000000    0.1134142
11480.0000000    0.1175932
11520.0000000    0.1009908
11560.0000000    0.1122649
11600.0000000    0.0902171
11640.0000000    0.1020232
11680.0000000    0.1176536
11720.0000000    0.0957176
11760.0000000    0.1008352
11800.0000000    0.0936393
11840.0000000    0.0955322
11880.0000000    0.1043688
11920.0000000    0.0960908
11960.0000000    0.1010854
12000.0000000    0.1010061
12040.0000000    0.1101958
12080.0000000    0.0994362
12120.0000000    0.1217277
12160.0000000    0.1180080
12200.0000000    0.1205985
12240.0000000    0.1190677
12280.0000000    0.1101922
12320.0000000    0.1055074
12360.0000000    0.1141623
12400.0000000    0.1151786
12440.0000000    0.1028870
12480.0000000    0.1072687
12520.0000000    0.1041628
12560.0000000    0.1116545
12600.0000000    0.1134931
12640.0000000    0.1194936
12680.0000000    0.1141451
12720.0000000    0.1124228
12760.0000000    0.0991928
12800.0000000    0.1041939
12840.0000000    0.1040530
12880.0000000    0.1067247
12920.0000000    0.0983077
12960.0000000    0.1023525
13000.0000000    0.0982438
13040.0000000    0.0960869
13080.0000000    0.1031952
13120.0000000    0.0996002
13160.0000000    0.1011781
13200.0000000    0.0977937
13240.0000000    0.0946588
13280.0000000    0.0963725
13320.0000000    0.0911558
13360.0000000    0.0948691
13400.0000000    0.0952040
13440.0000000    0.0945419
13480.0000000    0.0933363
13520.0000000    0.0926704
13560.0000000    0.0926889
13600.0000000    0.0966446
13640.0000000    0.0997685
13680.0000000    0.0998082
13720.0000000    0.0986617
13760.0000000    0.1030956
13800.0000000    0.0971366
13840.0000000    0.0969909
13880.0000000    0.0982557
13920.0000000    0.1038705
13960.0000000    0.1036052
14000.0000000    0.0944334
14040.0000000    0.1141488
14080.0000000    0.1102878
14120.0000000    0.1142199
14160.0000000    0.1113874
14200.0000000    0.1029963
14240.0000000    0.1182383
14280.0000000    0.1178880
14320.0000000    0.1086630
14360.0000000    0.1221812
14400.0000000    0.1129158
14440.0000000    0.1011981
14480.0000000    0.1043584
14520.0000000    0.1077854
14560.0000000    0.1135464
14600.0000000    0.1076793
14640.0000000    0.1049543
14680.0000000    0.1019063
14720.0000000    0.1094004
14760.0000000    0.1016851
14800.0000000    0.1136112
14840.0000000    0.1169562
14880.0000000    0.1137891
14920.0000000    0.1040440
14960.0000000    0.1033879
15000.0000000    0.1022027
15040.0000000    0.1066448
15080.0000000    0.1109384
15120.0000000    0.1057482
15160.0000000    0.1081558
15200.0000000    0.1001184
15240.0000000    0.1088442
15280.0000000    0.1093120
15320.0000000    0.1041033
15360.0000000    0.1004828
15400.0000000    0.1068655
15440.0000000    0.1072173
15480.0000000    0.0988097
15520.0000000    0.0972771
15560.0000000    0.1005659
15600.0000000    0.1135612
15640.0000000    0.1116350
15680.0000000    0.1239623
15720.0000000    0.1079262
15760.0000000    0.1091952
15800.0000000    0.0995001
15840.0000000    0.1057433
15880.0000000    0.1013679
15920.0000000    0.1139218
15960.0000000    0.1102412
16000.0000000    0.1176727
16040.0000000    0.1175238
16080.0000000    0.1112888
16120.0000000    0.1077202
16160.0000000    0.1219009
16200.0000000    0.0991173
16240.0000000    0.1211822
16280.0000000    0.1133472
16320.0000000    0.1106191
16360.0000000    0.1034053
16400.0000000    0.1015307
16440.0000000    0.1029405
16480.0000000    0.1051264
16520.0000000    0.1009242
16560.0000000    0.1037453
16600.0000000    0.1070786
16640.0000000    0.1031647
16680.0000000    0.1130195
16720.0000000    0.1147065
16760.0000000    0.1091712
16800.0000000    0.1127294
16840.0000000    0.0980315
16880.0000000    0.0944138
16920.0000000    0.0941184
16960.0000000    0.0983706
17000.0000000    0.0959604
17040.0000000    0.0963832
17080.0000000    0.0990160
17120.0000000    0.0931231
17160.0000000    0.0877604
17200.0000000    0.1009454
17240.0000000    0.0933089
17280.0000000    0.0942830
17320.0000000    0.0952274
17360.0000000    0.0966649
17400.0000000    0.0978564
17440.0000000    0.1046222
17480.0000000    0.1037484
17520.0000000    0.0944970
17560.0000000    0.0890292
17600.0000000    0.0946795
17640.0000000    0.0827644
17680.0000000    0.0875330
17720.0000000    0.0881598
17760.0000000    0.0914587
17800.0000000    0.0933380
17840.0000000    0.0961168
17880.0000000    0.0939626
17920.0000000    0.0801165
17960.0000000    0.1021372
18000.0000000    0.0947725
18040.0000000    0.1013149
18080.0000000    0.0883190
18120.0000000    0.0912798
18160.0000000    0.0905101
18200.0000000    0.0929286
18240.0000000    0.0841269
18280.0000000    0.0865465
18320.0000000    0.0874548
18360.0000000    0.0876112
18400.0000000    0.0957906
18440.0000000    0.0890492
18480.0000000    0.0871898
18520.0000000    0.0947337
18560.0000000    0.0959920
18600.0000000    0.0939609
18640.0000000    0.0980251
18680.0000000    0.1072679
18720.0000000    0.1017737
18760.0000000    0.1021855
18800.0000000    0.0900152
18840.0000000    0.0992531
18880.0000000    0.1000127
18920.0000000    0.1107671
18960.0000000    0.0997011
19000.0000000    0.1032714
19040.0000000    0.0910250
19080.0000000    0.0936612
19120.0000000    0.0937143
19160.0000000    0.1111599
19200.0000000    0.1006936
19240.0000000    0.0992964
19280.0000000    0.0970336
19320.0000000    0.0943917
19360.0000000    0.0957711
19400.0000000    0.0956580
19440.0000000    0.0936959
19480.0000000    0.1038884
19520.0000000    0.0914859
19560.0000000    0.0908697
19600.0000000    0.0914536
19640.0000000    0.0933292
19680.0000000    0.0941061
19720.0000000    0.1026780
19760.0000000    0.0950272
19800.0000000    0.0867020
19840.0000000    0.0902186
19880.0000000    0.0968165
19920.0000000    0.0914911
19960.0000000    0.1029199
20000.0000000    0.0962333
20040.0000000    0.0896764
20080.0000000    0.0892950
20120.0000000    0.0975254
20160.0000000    0.0910100
20200.0000000    0.0863988
20240.0000000    0.0942095
20280.0000000    0.0911977
20320.0000000    0.0938785
20360.0000000    0.0945711
20400.0000000    0.0958104
20440.0000000    0.0950267
20480.0000000    0.0916650
20520.0000000    0.0869428
20560.0000000    0.0869067
20600.0000000    0.0916616
20640.0000000    0.0878963
20680.0000000    0.0886287
20720.0000000    0.0973502
20760.0000000    0.0823088
20800.0000000    0.0962766
20840.0000000    0.0922143
20880.0000000    0.0929676
20920.0000000    0.0918607
20960.0000000    0.0869672
21000.0000000    0.0828802
21040.0000000    0.0924943
21080.0000000    0.0939116
21120.0000000    0.0927244
21160.0000000    0.0967923
21200.0000000    0.0853102
21240.0000000    0.0826766
21280.0000000    0.0860665
21320.0000000    0.0932688
21360.0000000    0.0917482
21400.0000000    0.0921320
21440.0000000    0.0876632
21480.0000000    0.0941610
21520.0000000    0.0878669
21560.0000000    0.0877638
21600.0000000    0.1013591
21640.0000000    0.0948053
21680.0000000    0.0956111
21720.0000000    0.0928219
21760.0000000    0.0892142
21800.0000000    0.0848152
21840.0000000    0.0898382
21880.0000000    0.0828859
21920.0000000    0.0895236
21960.0000000    0.0875885
22000.0000000    0.0851161
22040.0000000    0.0812004
22080.0000000    0.0801033
22120.0000000    0.0935555
22160.0000000    0.0843050
22200.0000000    0.0911887
22240.0000000    0.0887746
22280.0000000    0.0867252
22320.0000000    0.0935519
22360.0000000    0.0879053
22400.0000000    0.0879464
22440.0000000    0.0900382
22480.0000000    0.0832196
22520.0000000    0.1003781
22560.0000000    0.0878227
22600.0000000    0.0952769
22640.0000000    0.1025123
22680.0000000    0.0956636
22720.0000000    0.0860541
22760.0000000    0.0818017
22800.0000000    0.0841632
22840.0000000    0.0892973
22880.0000000    0.0965006
22920.0000000    0.0861072
22960.0000000    0.0871596
23000.0000000    0.0954317
23040.0000000    0.0885648
23080.0000000    0.0942305
23120.0000000    0.0971353
23160.0000000    0.0991656
23200.0000000    0.0925248
23240.0000000    0.0912086
23280.0000000    0.0934838
23320.0000000    0.0910596
23360.0000000    0.0931063
23400.0000000    0.1000588
23440.0000000    0.0987951
23480.0000000    0.1028119
23520.0000000    0.0951962
23560.0000000    0.0926150
23600.0000000    0.0975323
23640.0000000    0.1003564
23680.0000000    0.0894623
23720.0000000    0.1130095
23760.0000000    0.1012760
23800.0000000    0.1140256
23840.0000000    0.1115007
23880.0000000    0.1150127
23920.0000000    0.1081871
23960.0000000    0.1030450
24000.0000000    0.1034998
24040.0000000    0.0989141
24080.0000000    0.1051041
24120.0000000    0.1016340
24160.0000000    0.1032923
24200.0000000    0.1079571
24240.0000000    0.1118471
24280.0000000    0.0969008
24320.0000000    0.0983844
24360.0000000    0.1003588
24400.0000000    0.1043835
24440.0000000    0.1058457
24480.0000000    0.1052441
24520.0000000    0.1050261
24560.0000000    0.1085882
24600.0000000    0.1173601
24640.0000000    0.1109202
24680.0000000    0.1147520
24720.0000000    0.1095240
24760.0000000    0.1040609
24800.0000000    0.1174334
24840.0000000    0.1077801
24880.0000000    0.1018109
24920.0000000    0.1066509
24960.0000000    0.1050724
25000.0000000    0.1129586
25040.0000000    0.1080302
25080.0000000    0.1130186
25120.0000000    0.1086426
25160.0000000    0.1061356
25200.0000000    0.1133593
25240.0000000    0.1035205
25280.0000000    0.1091871
25320.0000000    0.1119575
25360.0000000    0.0981172
25400.0000000    0.1093853
25440.0000000    0.1083050
25480.0000000    0.1118837
25520.0000000    0.1037502
25560.0000000    0.1021156
25600.0000000    0.1053469
25640.0000000    0.1211118
25680.0000000    0.1169909
25720.0000000    0.1133389
25760.0000000    0.1175370
25800.0000000    0.1196475
25840.0000000    0.1078273
25880.0000000    0.1052383
25920.0000000    0.1069690
25960.0000000    0.0976574
26000.0000000    0.0996989
26040.0000000    0.0989396
26080.0000000    0.1112807
26120.0000000    0.0985550
26160.0000000    0.1009114
26200.0000000    0.1065307
26240.0000000    0.1021901
26280.0000000    0.1066852
26320.0000000    0.1076529
26360.0000000    0.1026544
26400.0000000    0.1071631
26440.0000000    0.1058707
26480.0000000    0.0971294
26520.0000000    0.1018159
26560.0000000    0.1142201
26600.0000000    0.1057411
26640.0000000    0.1100274
26680.0000000    0.1083256
26720.0000000    0.1142179
26760.0000000    0.1134150
26800.0000000    0.1230639
26840.0000000    0.1155106
26880.0000000    0.1117380
26920.0000000    0.1257939
26960.0000000    0.1130014
27000.0000000    0.1104773
27040.0000000    0.1124365
27080.0000000    0.1136515
27120.0000000    0.1231607
27160.0000000    0.1153671
27200.0000000    0.1316712
27240.0000000    0.1210390
27280.0000000    0.1165081
27320.0000000    0.1101247
27360.0000000    0.1070393
27400.0000000    0.1169956
27440.0000000    0.1130048
27480.0000000    0.1123986
27520.0000000    0.1182037
27560.0000000    0.1175734
27600.0000000    0.1121419
27640.0000000    0.1093551
27680.0000000    0.0978483
27720.0000000    0.0988795
27760.0000000    0.1062196
27800.0000000    0.1061839
27840.0000000    0.1143637
27880.0000000    0.1094485
27920.0000000    0.1118417
27960.0000000    0.1093646
28000.0000000    0.1114071
28040.0000000    0.0979129
28080.0000000    0.1074442
28120.0000000    0.1072056
28160.0000000    0.1019754
28200.0000000    0.1041374
28240.0000000    0.1082639
28280.0000000    0.1192884
28320.0000000    0.1045724
28360.0000000    0.1027395
28400.0000000    0.1073599
28440.0000000    0.1096782
28480.0000000    0.1125630
28520.0000000    0.1022001
28560.0000000    0.1115743
28600.0000000    0.0982343
28640.0000000    0.0997571
28680.0000000    0.1060007
28720.0000000    0.0956058
28760.0000000    0.1127017
28800.0000000    0.1132834
28840.0000000    0.1143482
28880.0000000    0.1146296
28920.0000000    0.1023696
28960.0000000    0.0987349
29000.0000000    0.0981582
29040.0000000    0.1033927
29080.0000000    0.1140298
29120.0000000    0.1014762
29160.0000000    0.1070100
29200.0000000    0.0969719
29240.0000000    0.1204241
29280.0000000    0.1263345
29320.0000000    0.1055666
29360.0000000    0.1183991
29400.0000000    0.1173752
29440.0000000    0.1149586
29480.0000000    0.1117083
29520.0000000    0.1007431
29560.0000000    0.1023827
29600.0000000    0.1141407
29640.0000000    0.1148589
29680.0000000    0.1015820
29720.0000000    0.1082449
29760.0000000    0.1005429
29800.0000000    0.0982094
29840.0000000    0.1100012
29880.0000000    0.1092955
29920.0000000    0.1052547
29960.0000000    0.1146110
30000.0000000    0.1169090
30040.0000000    0.1151582
30080.0000000    0.1160354
30120.0000000    0.1141340
30160.0000000    0.1138446
30200.0000000    0.1020572
30240.0000000    0.1159112
30280.0000000    0.1145041
30320.0000000    0.1181886
30360.0000000    0.1174596
30400.0000000    0.1127495
30440.0000000    0.1193741
30480.0000000    0.1162112
30520.0000000    0.1170518
30560.0000000    0.1126865
30600.0000000    0.1041065
30640.0000000    0.1083765
30680.0000000    0.1071202
30720.0000000    0.1035040
30760.0000000    0.1136132
30800.0000000    0.1183687
30840.0000000    0.1125487
30880.0000000    0.1199473
30920.0000000    0.1186314
30960.0000000    0.1228487
31000.0000000    0.1209966
31040.0000000    0.1134943
31080.0000000    0.1104365
31120.0000000    0.1134142
31160.0000000    0.1138739
31200.0000000    0.1152471
31240.0000000    0.1206086
31280.0000000    0.1115160
31320.0000000    0.1209248
31360.0000000    0.1021396
31400.0000000    0.1059550
31440.0000000    0.1083427
31480.0000000    0.1111898
31520.0000000    0.1304689
31560.0000000    0.1118199
31600.0000000    0.1013652
31640.0000000    0.1032109
31680.0000000    0.1045097
31720.0000000    0.1116483
31760.0000000    0.1133514
31800.0000000    0.1038509
31840.0000000    0.1001822
31880.0000000    0.1057009
31920.0000000    0.1088382
31960.0000000    0.1038743
32000.0000000    0.1141827
32040.0000000    0.1063889
32080.0000000    0.1087010
32120.0000000    0.1073938
32160.0000000    0.1093615
32200.0000000    0.1081854
32240.0000000    0.1096948
32280.0000000    0.1042818
32320.0000000    0.0990869
32360.0000000    0.0977651
32400.0000000    0.0974817
32440.0000000    0.1056078
32480.0000000    0.0982351
32520.0000000    0.0964730
32560.0000000    0.1065077
32600.0000000    0.1079711
32640.0000000    0.1104239
32680.0000000    0.1108503
32720.0000000    0.1016591
32760.0000000    0.1041879
32800.0000000    0.1044600
32840.0000000    0.0969755
32880.0000000    0.1035069
32920.0000000    0.1061118
32960.0000000    0.1055950
33000.0000000    0.1077235
33040.0000000    0.0988646
33080.0000000    0.1062048
33120.0000000    0.1003424
33160.0000000    0.1009039
33200.0000000    0.0956640
33240.0000000    0.0946384
33280.0000000    0.1017996
33320.0000000    0.0909446
33360.0000000    0.0994438
33400.0000000    0.0942168
33440.0000000    0.0980214
33480.0000000    0.0999493
33520.0000000    0.1073767
33560.0000000    0.1128892
33600.0000000    0.1020821
33640.0000000    0.1056812
33680.0000000    0.0939049
33720.0000000    0.0957496
33760.0000000    0.1008316
33800.0000000    0.1017762
33840.0000000    0.0973004
33880.0000000    0.0991045
33920.0000000    0.1151728
33960.0000000    0.1044042
34000.0000000    0.1036465
34040.0000000    0.1050194
34080.0000000    0.1073725
34120.0000000    0.1014692
34160.0000000    0.1042341
34200.0000000    0.1043320
34240.0000000    0.1076200
34280.0000000    0.1091331
34320.0000000    0.0965913
34360.0000000    0.1031219
34400.0000000    0.1077965
34440.0000000    0.1021568
34480.0000000    0.0940223
34520.0000000    0.0904017
34560.0000000    0.0859517
34600.0000000    0.0954190
34640.0000000    0.0976706
34680.0000000    0.0920532
34720.0000000    0.0917370
34760.0000000    0.0909165
34800.0000000    0.0996065
34840.0000000    0.1072579
34880.0000000    0.0880497
34920.0000000    0.0975236
34960.0000000    0.0954968
35000.0000000    0.0982097
35040.0000000    0.1000657
35080.0000000    0.0954424
35120.0000000    0.1023818
35160.0000000    0.1152484
35200.0000000    0.0925775
35240.0000000    0.0976616
35280.0000000    0.0946644
35320.0000000    0.0890035
35360.0000000    0.0991642
35400.0000000    0.0923646
35440.0000000    0.0900318
35480.0000000    0.1036559
35520.0000000    0.0903169
35560.0000000    0.1186048
35600.0000000    0.1089679
35640.0000000    0.0896433
35680.0000000    0.0932279
35720.0000000    0.0912670
35760.0000000    0.0993512
35800.0000000    0.1061783
35840.0000000    0.1036605
35880.0000000    0.0991434
35920.0000000    0.1065716
35960.0000000    0.0935834
36000.0000000    0.0924501
36040.0000000    0.0960211
36080.0000000    0.1001355
36120.0000000    0.0941007
36160.0000000    0.0981450
36200.0000000    0.0901865
36240.0000000    0.0906863
36280.0000000    0.0913066
36320.0000000    0.1011863
36360.0000000    0.0935559
36400.0000000    0.0952428
36440.0000000    0.1068186
36480.0000000    0.0919781
36520.0000000    0.0911694
36560.0000000    0.0997954
36600.0000000    0.1006646
36640.0000000    0.0939318
36680.0000000    0.0980116
36720.0000000    0.0990647
36760.0000000    0.0949198
36800.0000000    0.0960766
36840.0000000    0.0892621
36880.0000000    0.0928492
36920.0000000    0.0899451
36960.0000000    0.0893189
37000.0000000    0.0967032
37040.0000000    0.0985318
37080.0000000    0.0889826
37120.0000000    0.1103140
37160.0000000    0.1094808
37200.0000000    0.1017575
37240.0000000    0.1112636
37280.0000000    0.1027137
37320.0000000    0.0984862
37360.0000000    0.0977745
37400.0000000    0.0991933
37440.0000000    0.1080515
37480.0000000    0.1046698
37520.0000000    0.1077535
37560.0000000    0.1052978
37600.0000000    0.1124984
37640.0000000    0.1114012
37680.0000000    0.1157411
37720.0000000    0.1153356
37760.0000000    0.1139700
37800.0000000    0.1344574
37840.0000000    0.1188193
37880.0000000    0.1250642
37920.0000000    0.1161385
37960.0000000    0.1190308
38000.0000000    0.1244634
38040.0000000    0.1196411
38080.0000000    0.1188993
38120.0000000    0.1183559
38160.0000000    0.1151628
38200.0000000    0.1139557
38240.0000000    0.1064559
38280.0000000    0.1241520
38320.0000000    0.1209018
38360.0000000    0.1119288
38400.0000000    0.1106951
38440.0000000    0.1182862
38480.0000000    0.1123799
38520.0000000    0.1161328
38560.0000000    0.1082172
38600.0000000    0.1103866
38640.0000000    0.1077206
38680.0000000    0.1067250
38720.0000000    0.1102476
38760.0000000    0.1065756
38800.0000000    0.1117792
38840.0000000    0.1083433
38880.0000000    0.1138625
38920.0000000    0.1179615
38960.0000000    0.1128473
39000.0000000    0.1070294
39040.0000000    0.1091075
39080.0000000    0.1069090
39120.0000000    0.1092656
39160.0000000    0.1141722
39200.0000000    0.1244871
39240.0000000    0.1016397
39280.0000000    0.1183628
39320.0000000    0.1243296
39360.0000000    0.1135494
39400.0000000    0.1165159
39440.0000000    0.1092498
39480.0000000    0.1157983
39520.0000000    0.1125501
39560.0000000    0.1050685
39600.0000000    0.1048770
39640.0000000    0.1124701
39680.0000000    0.1029154
39720.0000000    0.1180761
39760.0000000    0.1061584
39800.0000000    0.1002802
39840.0000000    0.1076479
39880.0000000    0.1047533
39920.0000000    0.1110441
39960.0000000    0.1154984
40000.0000000    0.1273211
40040.0000000    0.1210399
40080.0000000    0.1069892
40120.0000000    0.0939335
40160.0000000    0.1046957
40200.0000000    0.1053101
40240.0000000    0.1091830
40280.0000000    0.1136378
40320.0000000    0.1017704
40360.0000000    0.1115343
40400.0000000    0.1072844
40440.0000000    0.0986769
40480.0000000    0.1113938
40520.0000000    0.0966640
40560.0000000    0.0902463
40600.0000000    0.0979001
40640.0000000    0.0905520
40680.0000000    0.0886988
40720.0000000    0.0969652
40760.0000000    0.0888096
40800.0000000    0.0927505
40840.0000000    0.0941874
40880.0000000    0.0980636
40920.0000000    0.0925222
40960.0000000    0.0965075
41000.0000000    0.1011926
41040.0000000    0.0907707
41080.0000000    0.0981159
41120.0000000    0.1004476
41160.0000000    0.0903265
41200.0000000    0.1033260
41240.0000000    0.0971335
41280.0000000    0.0922975
41320.0000000    0.0914628
41360.0000000    0.0994089
41400.0000000    0.0920071
41440.0000000    0.0947572
41480.0000000    0.0991942
41520.0000000    0.0848088
41560.0000000    0.0972801
41600.0000000    0.0916810
41640.0000000    0.0981365
41680.0000000    0.1038457
41720.0000000    0.0996887
41760.0000000    0.0989911
41800.0000000    0.0859950
41840.0000000    0.0957140
41880.0000000    0.0987599
41920.0000000    0.0975545
41960.0000000    0.0999195
42000.0000000    0.0932804
42040.0000000    0.1019240
42080.0000000    0.1105024
42120.0000000    0.1013521
42160.0000000    0.1028438
42200.0000000    0.0994892
42240.0000000    0.1048657
42280.0000000    0.1176848
42320.0000000    0.0971294
42360.0000000    0.0976005
42400.0000000    0.1038578
42440.0000000    0.0948742
42480.0000000    0.0899422
42520.0000000    0.0933466
42560.0000000    0.0973115
42600.0000000    0.0940145
42640.0000000    0.1025404
42680.0000000    0.1218505
42720.0000000    0.1124811
42760.0000000    0.1080640
42800.0000000    0.1105961
42840.0000000    0.1007890
42880.0000000    0.1088203
42920.0000000    0.0939868
42960.0000000    0.0948693
43000.0000000    0.0933087
43040.0000000    0.0932081
43080.0000000    0.0998966
43120.0000000    0.1033440
43160.0000000    0.0977704
43200.0000000    0.1116081
43240.0000000    0.1037266
43280.0000000    0.1084682
43320.0000000    0.1177322
43360.0000000    0.1008712
43400.0000000    0.0981089
43440.0000000    0.1145207
43480.0000000    0.0900378
43520.0000000    0.0994635
43560.0000000    0.1080782
43600.0000000    0.0977268
43640.0000000    0.0901785
43680.0000000    0.0952396
43720.0000000    0.1003876
43760.0000000    0.0994037
43800.0000000    0.1152147
43840.0000000    0.1118040
43880.0000000    0.1048393
43920.0000000    0.1094926
43960.0000000    0.1062433
44000.0000000    0.0914421
44040.0000000    0.0954575
44080.0000000    0.1067214
44120.0000000    0.0968599
44160.0000000    0.1014634
44200.0000000    0.0929869
44240.0000000    0.1053841
44280.0000000    0.1077490
44320.0000000    0.1177215
44360.0000000    0.1015166
44400.0000000    0.0988413
44440.0000000    0.1002644
44480.0000000    0.1059085
44520.0000000    0.0945671
44560.0000000    0.0971731
44600.0000000    0.0928709
44640.0000000    0.0883960
44680.0000000    0.0972374
44720.0000000    0.0952872
44760.0000000    0.1054870
44800.0000000    0.1048886
44840.0000000    0.1001431
44880.0000000    0.1088407
44920.0000000    0.0956093
44960.0000000    0.0908553
45000.0000000    0.0994583
45040.0000000    0.0992257
45080.0000000    0.0985199
45120.0000000    0.0909914
45160.0000000    0.0942128
45200.0000000    0.0923651
45240.0000000    0.0922900
45280.0000000    0.0900148
45320.0000000    0.0978316
45360.0000000    0.0919653
45400.0000000    0.0928228
45440.0000000    0.0991837
45480.0000000    0.0969550
45520.0000000    0.1040684
45560.0000000    0.0904467
45600.0000000    0.0892593
45640.0000000    0.0964235
45680.0000000    0.0870441
45720.0000000    0.0900373
45760.0000000    0.0958361
45800.0000000    0.0986556
45840.0000000    0.0971235
45880.0000000    0.0980620
45920.0000000    0.0924428
45960.0000000    0.0965923
46000.0000000    0.0976743
46040.0000000    0.0910787
46080.0000000    0.0933146
46120.0000000    0.0991203
46160.0000000    0.1071265
46200.0000000    0.1006067
46240.0000000    0.1009221
46280.0000000    0.0986080
46320.0000000    0.0948018
46360.0000000    0.1171419
46400.0000000    0.0939133
46440.0000000    0.1036538
46480.0000000    0.0942270
46520.0000000    0.0983336
46560.0000000    0.0901071
46600.0000000    0.1010876
46640.0000000    0.1140621
46680.0000000    0.1090500
46720.0000000    0.1013954
46760.0000000    0.0987031
46800.0000000    0.1010375
46840.0000000    0.0921809
46880.0000000    0.1047540
46920.0000000    0.1082166
46960.0000000    0.1227326
47000.0000000    0.0949823
47040.0000000    0.1011885
47080.0000000    0.0984821
47120.0000000    0.1116108
47160.0000000    0.0918637
47200.0000000    0.0982856
47240.0000000    0.0964113
47280.0000000    0.0999184
47320.0000000    0.1097554
47360.0000000    0.1101539
47400.0000000    0.1043056
47440.0000000    0.1141220
47480.0000000    0.1176862
47520.0000000    0.1179800
47560.0000000    0.1158102
47600.0000000    0.1100962
47640.0000000    0.1102759
47680.0000000    0.0982043
47720.0000000    0.1084155
47760.0000000    0.1050719
47800.0000000    0.1017859
47840.0000000    0.1072424
47880.0000000    0.1039918
47920.0000000    0.0915369
47960.0000000    0.0921607
48000.0000000    0.1073139
48040.0000000    0.1009047
48080.0000000    0.0996196
48120.0000000    0.1007447
48160.0000000    0.1087857
48200.0000000    0.1001304
48240.0000000    0.1019073
48280.0000000    0.1055022
48320.0000000    0.0851264
48360.0000000    0.0851493
48400.0000000    0.0851376
48440.0000000    0.0842797
48480.0000000    0.0945903
48520.0000000    0.0871852
48560.0000000    0.0900645
48600.0000000    0.0862433
48640.0000000    0.0940915
48680.0000000    0.0918697
48720.0000000    0.0986038
48760.0000000    0.0994662
48800.0000000    0.0855208
48840.0000000    0.0873409
48880.0000000    0.0964642
48920.0000000    0.0970788
48960.0000000    0.0893758
49000.0000000    0.0791405
49040.0000000    0.0839057
49080.0000000    0.1000267
49120.0000000    0.0896493
49160.0000000    0.1038288
49200.0000000    0.0994234
49240.0000000    0.0964027
49280.0000000    0.0991185
49320.0000000    0.0992342
49360.0000000    0.0999032
49400.0000000    0.0922320
49440.0000000    0.0828213
49480.0000000    0.0901568
49520.0000000    0.0934875
49560.0000000    0.0932031
49600.0000000    0.0923042
49640.0000000    0.0971574
49680.0000000    0.0950571
49720.0000000    0.0944709
49760.0000000    0.0948413
49800.0000000    0.1022128
49840.0000000    0.1073280
49880.0000000    0.1064914
49920.0000000    0.1000691
49960.0000000    0.0970874
50000.0000000    0.1046132
50040.0000000    0.0948646
50080.0000000    0.1015235
50120.0000000    0.1118697
50160.0000000    0.1030015
50200.0000000    0.1106227
50240.0000000    0.1076124
50280.0000000    0.1146143
50320.0000000    0.0988193
50360.0000000    0.1142129
50400.0000000    0.1006820
50440.0000000    0.1038332
50480.0000000    0.1028332
50520.0000000    0.0971402
50560.0000000    0.1138601
50600.0000000    0.1085839
50640.0000000    0.0972558
50680.0000000    0.0978883
50720.0000000    0.1000054
50760.0000000    0.0994486
50800.0000000    0.0949326
50840.0000000    0.0868002
50880.0000000    0.0944141
50920.0000000    0.0828220
50960.0000000    0.0872158
51000.0000000    0.0967385
51040.0000000    0.0861843
51080.0000000    0.1036447
51120.0000000    0.0962120
51160.0000000    0.0857920
51200.0000000    0.0999199
51240.0000000    0.0987780
51280.0000000    0.0855308
51320.0000000    0.0908360
51360.0000000    0.0941457
51400.0000000    0.1010090
51440.0000000    0.1005282
51480.0000000    0.0939270
51520.0000000    0.0996563
51560.0000000    0.0933187
51600.0000000    0.1072419
51640.0000000    0.0972554
51680.0000000    0.0993878
51720.0000000    0.1066310
51760.0000000    0.1029054
51800.0000000    0.1074644
51840.0000000    0.1015123
51880.0000000    0.1065544
51920.0000000    0.0982618
51960.0000000    0.1080048
52000.0000000    0.0956895
52040.0000000    0.1086435
52080.0000000    0.0815286
52120.0000000    0.1029460
52160.0000000    0.1072280
52200.0000000    0.1158703
52240.0000000    0.0918556
52280.0000000    0.0854499
52320.0000000    0.0929300
52360.0000000    0.0881302
52400.0000000    0.0847837
52440.0000000    0.0972276
52480.0000000    0.1021461
52520.0000000    0.1092649
52560.0000000    0.1040169
52600.0000000    0.0964413
52640.0000000    0.0917039
52680.0000000    0.1020024
52720.0000000    0.0942119
52760.0000000    0.0822266
52800.0000000    0.0883478
52840.0000000    0.0870881
52880.0000000    0.0864803
52920.0000000    0.0904346
52960.0000000    0.0900057
53000.0000000    0.0928058
53040.0000000    0.0887231
53080.0000000    0.0888272
53120.0000000    0.0836249
53160.0000000    0.0858017
53200.0000000    0.0844465
53240.0000000    0.0836679
53280.0000000    0.0884194
53320.0000000    0.0962136
53360.0000000    0.0961635
53400.0000000    0.0987073
53440.0000000    0.0903735
53480.0000000    0.0906272
53520.0000000    0.0890411
53560.0000000    0.0936531
53600.0000000    0.0979450
53640.0000000    0.1016918
53680.0000000    0.0997726
53720.0000000    0.0870689
53760.0000000    0.0947045
53800.0000000    0.0997624
53840.0000000    0.0860886
53880.0000000    0.0899071
53920.0000000    0.0873113
53960.0000000    0.0850095
54000.0000000    0.0884201
54040.0000000    0.0854863
54080.0000000    0.0903965
54120.0000000    0.0955024
54160.0000000    0.0891494
54200.0000000    0.0873902
54240.0000000    0.0930538
54280.0000000    0.0946792
54320.0000000    0.0934390
54360.0000000    0.0854288
54400.0000000    0.0896397
54440.0000000    0.0980282
54480.0000000    0.0888139
54520.0000000    0.1004115
54560.0000000    0.0989378
54600.0000000    0.1054902
54640.0000000    0.0986695
54680.0000000    0.0966572
54720.0000000    0.0877472
54760.0000000    0.0858414
54800.0000000    0.0922788
54840.0000000    0.0968957
54880.0000000    0.0916826
54920.0000000    0.1032600
54960.0000000    0.0920448
55000.0000000    0.0910055
55040.0000000    0.0869580
55080.0000000    0.0907487
55120.0000000    0.0899303
55160.0000000    0.0902324
55200.0000000    0.0834683
55240.0000000    0.0909303
55280.0000000    0.0827296
55320.0000000    0.0905759
55360.0000000    0.0921941
55400.0000000    0.0931358
55440.0000000    0.0903743
55480.0000000    0.0881782
55520.0000000    0.0910202
55560.0000000    0.0929999
55600.0000000    0.0814443
55640.0000000    0.0847523
55680.0000000    0.0872508
55720.0000000    0.0877268
55760.0000000    0.0905553
55800.0000000    0.0932456
55840.0000000    0.0929099
55880.0000000    0.0935227
55920.0000000    0.0863231
55960.0000000    0.0866831
56000.0000000    0.0819238
56040.0000000    0.0821302
56080.0000000    0.0950783
56120.0000000    0.0773989
56160.0000000    0.0786050
56200.0000000    0.0811250
56240.0000000    0.0887714
56280.0000000    0.0740794
56320.0000000    0.0845741
56360.0000000    0.0878517
56400.0000000    0.0815156
56440.0000000    0.0873626
56480.0000000    0.0898424
56520.0000000    0.0903280
56560.0000000    0.0849946
56600.0000000    0.0945467
56640.0000000    0.0878023
56680.0000000    0.0866524
56720.0000000    0.0952967
56760.0000000    0.0989095
56800.0000000    0.0870819
56840.0000000    0.0898577
56880.0000000    0.0862764
56920.0000000    0.0858771
56960.0000000    0.0938266
57000.0000000    0.0973304
57040.0000000    0.1017616
57080.0000000    0.0856050
57120.0000000    0.0904708
57160.0000000    0.1007593
57200.0000000    0.1039409
57240.0000000    0.0951411
57280.0000000    0.0949114
57320.0000000    0.0896884
57360.0000000    0.0884784
57400.0000000    0.0896940
57440.0000000    0.0933638
57480.0000000    0.0894197
57520.0000000    0.0920347
57560.0000000    0.0857515
57600.0000000    0.0840315
57640.0000000    0.0902194
57680.0000000    0.0949743
57720.0000000    0.0923651
57760.0000000    0.0905561
57800.0000000    0.0942232
57840.0000000    0.0860306
57880.0000000    0.0908241
57920.0000000    0.0977689
57960.0000000    0.0964783
58000.0000000    0.0939171
58040.0000000    0.0945599
58080.0000000    0.0921159
58120.0000000    0.0973203
58160.0000000    0.0921303
58200.0000000    0.0922725
58240.0000000    0.0957075
58280.0000000    0.0946241
58320.0000000    0.0961433
58360.0000000    0.1035867
58400.0000000    0.1022917
58440.0000000    0.0962379
58480.0000000    0.0998495
58520.0000000    0.0890990
58560.0000000    0.0810199
58600.0000000    0.0937947
58640.0000000    0.0885491
58680.0000000    0.0944821
58720.0000000    0.0921750
58760.0000000    0.0809543
58800.0000000    0.0971498
58840.0000000    0.0867571
58880.0000000    0.0936059
58920.0000000    0.0924603
58960.0000000    0.0906949
59000.0000000    0.0980926
59040.0000000    0.0958305
59080.0000000    0.0928027
59120.0000000    0.1010447
59160.0000000    0.0859661
59200.0000000    0.1046639
59240.0000000    0.0979227
59280.0000000    0.0959209
59320.0000000    0.0865387
59360.0000000    0.0840547
59400.0000000    0.0893614
59440.0000000    0.0829520
59480.0000000    0.0882586
59520.0000000    0.0842643
59560.0000000    0.0909262
59600.0000000    0.0983938
59640.0000000    0.0998582
59680.0000000    0.0878598
59720.0000000    0.0913189
59760.0000000    0.0880033
59800.0000000    0.0886933
59840.0000000    0.0933427
59880.0000000    0.0942185
59920.0000000    0.0911446
59960.0000000    0.0904334
60000.0000000    0.0865917
60040.0000000    0.0996861
60080.0000000    0.0966904
60120.0000000    0.0994562
60160.0000000    0.0912112
60200.0000000    0.0982684
60240.0000000    0.0956887
60280.0000000    0.0948100
60320.0000000    0.0898015
60360.0000000    0.0967797
60400.0000000    0.0977669
60440.0000000    0.0971467
60480.0000000    0.0925449
60520.0000000    0.0890469
60560.0000000    0.0923695
60600.0000000    0.1006165
60640.0000000    0.0897116
60680.0000000    0.0993670
60720.0000000    0.1036578
60760.0000000    0.1095445
60800.0000000    0.1052770
60840.0000000    0.0960329
60880.0000000    0.0963374
60920.0000000    0.0916682
60960.0000000    0.0978719
61000.0000000    0.1008440
61040.0000000    0.0952481
61080.0000000    0.0998281
61120.0000000    0.1042337
61160.0000000    0.1037684
61200.0000000    0.1004626
61240.0000000    0.0967407
61280.0000000    0.0966209
61320.0000000    0.0930499
61360.0000000    0.0994369
61400.0000000    0.0973521
61440.0000000    0.0986330
61480.0000000    0.0909197
61520.0000000    0.0959052
61560.0000000    0.0999803
61600.0000000    0.0995840
61640.0000000    0.0965469
61680.0000000    0.1006143
61720.0000000    0.1094557
61760.0000000    0.0974543
61800.0000000    0.0980905
61840.0000000    0.1004206
61880.0000000    0.1015960
61920.0000000    0.0923547
61960.0000000    0.1067141
62000.0000000    0.0934580
62040.0000000    0.1058477
62080.0000000    0.0949405
62120.0000000    0.0911695
62160.0000000    0.1007681
62200.0000000    0.0959129
62240.0000000    0.1063499
62280.0000000    0.0946542
62320.0000000    0.1134094
62360.0000000    0.1034830
62400.0000000    0.1008552
62440.0000000    0.1017434
62480.0000000    0.1016846
62520.0000000    0.1066650
62560.0000000    0.0951166
62600.0000000    0.1023364
62640.0000000    0.1039649
62680.0000000    0.1013292
62720.0000000    0.0982646
62760.0000000    0.1117774
62800.0000000    0.0996426
62840.0000000    0.0918998
62880.0000000    0.0901171
62920.0000000    0.0975589
62960.0000000    0.0908503
63000.0000000    0.0884039
63040.0000000    0.0938982
63080.0000000    0.0920253
63120.0000000    0.0941748
63160.0000000    0.0886857
63200.0000000    0.0824209
63240.0000000    0.0879067
63280.0000000    0.0996423
63320.0000000    0.1017355
63360.0000000    0.0954109
63400.0000000    0.1054936
63440.0000000    0.0896516
63480.0000000    0.0930237
63520.0000000    0.0983330
63560.0000000    0.0960922
63600.0000000    0.0950005
63640.0000000    0.0933795
63680.0000000    0.0991558
63720.0000000    0.0826945
63760.0000000    0.0883492
63800.0000000    0.0915524
63840.0000000    0.0885297
63880.0000000    0.0914823
63920.0000000    0.0933986
63960.0000000    0.0929267
64000.0000000    0.0897741
64040.0000000    0.0973508
64080.0000000    0.0923932
64120.0000000    0.0934831
64160.0000000    0.0932205
64200.0000000    0.0864899
64240.0000000    0.0932937
64280.0000000    0.0856117
64320.0000000    0.0952488
64360.0000000    0.0955284
64400.0000000    0.1080024
64440.0000000    0.0998879
64480.0000000    0.0932628
64520.0000000    0.0899608
64560.0000000    0.1084334
64600.0000000    0.0977076
64640.0000000    0.0951532
64680.0000000    0.0866181
64720.0000000    0.0912195
64760.0000000    0.0927408
64800.0000000    0.0899450
64840.0000000    0.0902112
64880.0000000    0.0944561
64920.0000000    0.0956376
64960.0000000    0.0862595
65000.0000000    0.0978985
65040.0000000    0.1051319
65080.0000000    0.1005221
65120.0000000    0.0959005
65160.0000000    0.0931880
65200.0000000    0.1035791
65240.0000000    0.1013785
65280.0000000    0.0927861
65320.0000000    0.0937553
65360.0000000    0.0906573
65400.0000000    0.0987796
65440.0000000    0.0926587
65480.0000000    0.0974713
65520.0000000    0.1052796
65560.0000000    0.0949958
65600.0000000    0.1058494
65640.0000000    0.0976982
65680.0000000    0.1083039
65720.0000000    0.1009438
65760.0000000    0.1091817
65800.0000000    0.0935424
65840.0000000    0.1049486
65880.0000000    0.1118724
65920.0000000    0.0998535
65960.0000000    0.1199447
66000.0000000    0.1022173
66040.0000000    0.1188030
66080.0000000    0.1058483
66120.0000000    0.0991911
66160.0000000    0.1032064
66200.0000000    0.0987460
66240.0000000    0.1022733
66280.0000000    0.1041289
66320.0000000    0.1004603
66360.0000000    0.0928000
66400.0000000    0.0945842
66440.0000000    0.0979971
66480.0000000    0.0967022
66520.0000000    0.1001823
66560.0000000    0.0923824
66600.0000000    0.1028223
66640.0000000    0.0933775
66680.0000000    0.0887185
66720.0000000    0.0951820
66760.0000000    0.0965594
66800.0000000    0.0980751
66840.0000000    0.1106392
66880.0000000    0.0922680
66920.0000000    0.0954359
66960.0000000    0.0919275
67000.0000000    0.0887610
67040.0000000    0.0872074
67080.0000000    0.0962863
67120.0000000    0.1063413
67160.0000000    0.0878575
67200.0000000    0.0990663
67240.0000000    0.0965103
67280.0000000    0.0864681
67320.0000000    0.0892636
67360.0000000    0.0891887
67400.0000000    0.0884691
67440.0000000    0.0943736
67480.0000000    0.0940312
67520.0000000    0.0970787
67560.0000000    0.0980195
67600.0000000    0.0954774
67640.0000000    0.0963755
67680.0000000    0.0848228
67720.0000000    0.0949936
67760.0000000    0.0867962
67800.0000000    0.0892584
67840.0000000    0.0917331
67880.0000000    0.0906831
67920.0000000    0.0971401
67960.0000000    0.0930176
68000.0000000    0.0936508
68040.0000000    0.0897173
68080.0000000    0.0886458
68120.0000000    0.0921884
68160.0000000    0.1111284
68200.0000000    0.0947665
68240.0000000    0.0957089
68280.0000000    0.0967022
68320.0000000    0.1030584
68360.0000000    0.0990404
68400.0000000    0.0969780
68440.0000000    0.0978695
68480.0000000    0.1026752
68520.0000000    0.0981234
68560.0000000    0.0866062
68600.0000000    0.0966211
68640.0000000    0.0859233
68680.0000000    0.0854904
68720.0000000    0.0969248
68760.0000000    0.0915448
68800.0000000    0.0836132
68840.0000000    0.0836636
68880.0000000    0.0821682
68920.0000000    0.0801670
68960.0000000    0.0796988
69000.0000000    0.0936525
69040.0000000    0.0922097
69080.0000000    0.1112830
69120.0000000    0.1010933
69160.0000000    0.0867642
69200.0000000    0.1002779
69240.0000000    0.0928136
69280.0000000    0.0971290
69320.0000000    0.0994867
69360.0000000    0.0992576
69400.0000000    0.1002371
69440.0000000    0.0997802
69480.0000000    0.1029086
69520.0000000    0.0966679
69560.0000000    0.1052771
69600.0000000    0.1037694
69640.0000000    0.1048534
69680.0000000    0.1068725
69720.0000000    0.1106965
69760.0000000    0.0995147
69800.0000000    0.1066035
69840.0000000    0.0982769
69880.0000000    0.1044246
69920.0000000    0.0943043
69960.0000000    0.0989745
70000.0000000    0.1075396
70040.0000000    0.1095089
70080.0000000    0.0944553
70120.0000000    0.1015086
70160.0000000    0.0964419
70200.0000000    0.0974628
70240.0000000    0.0985955
70280.0000000    0.1072104
70320.0000000    0.1032396
70360.0000000    0.1057898
70400.0000000    0.0971354
70440.0000000    0.1108675
70480.0000000    0.0973891
70520.0000000    0.0928985
70560.0000000    0.0983340
70600.0000000    0.1051171
70640.0000000    0.1032879
70680.0000000    0.0993363
70720.0000000    0.1007891
70760.0000000    0.1092012
70800.0000000    0.0950047
70840.0000000    0.1035831
70880.0000000    0.0926416
70920.0000000    0.0883343
70960.0000000    0.0927492
71000.0000000    0.0936379
71040.0000000    0.0897102
71080.0000000    0.0871432
71120.0000000    0.0818274
71160.0000000    0.0952376
71200.0000000    0.0918548
71240.0000000    0.0861810
71280.0000000    0.0927559
71320.0000000    0.0937756
71360.0000000    0.0997919
71400.0000000    0.0961742
71440.0000000    0.1087542
71480.0000000    0.1126389
71520.0000000    0.0938752
71560.0000000    0.0875398
71600.0000000    0.0963025
71640.0000000    0.0871116
71680.0000000    0.0981447
71720.0000000    0.1004731
71760.0000000    0.0962811
71800.0000000    0.1000283
71840.0000000    0.0998944
71880.0000000    0.1073028
71920.0000000    0.0994628
71960.0000000    0.0971605
72000.0000000    0.0954590
72040.0000000    0.0875822
72080.0000000    0.0934907
72120.0000000    0.0954265
72160.0000000    0.0860498
72200.0000000    0.0922567
72240.0000000    0.0924925
72280.0000000    0.0889213
72320.0000000    0.0877942
72360.0000000    0.0951191
72400.0000000    0.0993721
72440.0000000    0.0994137
72480.0000000    0.1029501
72520.0000000    0.0955213
72560.0000000    0.0932327
72600.0000000    0.1000731
72640.0000000    0.0961679
72680.0000000    0.1026880
72720.0000000    0.1002640
72760.0000000    0.1026028
72800.0000000    0.0955316
72840.0000000    0.0960914
72880.0000000    0.0874498
72920.0000000    0.0872433
72960.0000000    0.0913252
73000.0000000    0.0930941
73040.0000000    0.0958146
73080.0000000    0.0976126
73120.0000000    0.0969900
73160.0000000    0.0979800
73200.0000000    0.0896068
73240.0000000    0.1031485
73280.0000000    0.0928617
73320.0000000    0.0911464
73360.0000000    0.0895283
73400.0000000    0.0941762
73440.0000000    0.0900922
73480.0000000    0.0884182
73520.0000000    0.0894342
73560.0000000    0.0927224
73600.0000000    0.0856898
73640.0000000    0.0861433
73680.0000000    0.0854327
73720.0000000    0.0918675
73760.0000000    0.0860238
73800.0000000    0.0872324
73840.0000000    0.0893495
73880.0000000    0.0861947
73920.0000000    0.0945228
73960.0000000    0.0875492
74000.0000000    0.0908414
74040.0000000    0.1027898
74080.0000000    0.1046060
74120.0000000    0.0940267
74160.0000000    0.0843863
74200.0000000    0.0914094
74240.0000000    0.0946875
74280.0000000    0.0965876
74320.0000000    0.0902911
74360.0000000    0.0954076
74400.0000000    0.0908667
74440.0000000    0.0928888
74480.0000000    0.1015987
74520.0000000    0.0966554
74560.0000000    0.0977919
74600.0000000    0.0908427
74640.0000000    0.0994058
74680.0000000    0.0956085
74720.0000000    0.0957488
74760.0000000    0.0973563
74800.0000000    0.0921618
74840.0000000    0.1013055
74880.0000000    0.1010354
74920.0000000    0.0947459
74960.0000000    0.0994141
75000.0000000    0.0991927
75040.0000000    0.0999120
75080.0000000    0.1008997
75120.0000000    0.1003196
75160.0000000    0.0963129
75200.0000000    0.1047098
75240.0000000    0.0931314
75280.0000000    0.0907432
75320.0000000    0.0941205
75360.0000000    0.0898567
75400.0000000    0.0891965
75440.0000000    0.0929803
75480.0000000    0.0998911
75520.0000000    0.0985114
75560.0000000    0.0917557
75600.0000000    0.0942941
75640.0000000    0.1028975
75680.0000000    0.0988391
75720.0000000    0.0930576
75760.0000000    0.0954782
75800.0000000    0.0904419
75840.0000000    0.0997875
75880.0000000    0.0907629
75920.0000000    0.0913553
75960.0000000    0.0885153
76000.0000000    0.0926850
76040.0000000    0.0937365
76080.0000000    0.0982821
76120.0000000    0.0931216
76160.0000000    0.0899885
76200.0000000    0.0937483
76240.0000000    0.0837400
76280.0000000    0.0881963
76320.0000000    0.0980109
76360.0000000    0.0993930
76400.0000000    0.0923240
76440.0000000    0.0942862
76480.0000000    0.0972873
76520.0000000    0.1073365
76560.0000000    0.1072594
76600.0000000    0.1002734
76640.0000000    0.0921166
76680.0000000    0.0979045
76720.0000000    0.1094357
76760.0000000    0.0982996
76800.0000000    0.1045314
76840.0000000    0.0949398
76880.0000000    0.0911139
76920.0000000    0.1006420
76960.0000000    0.1047941
77000.0000000    0.0955674
77040.0000000    0.0926744
77080.0000000    0.0963501
77120.0000000    0.1023348
77160.0000000    0.1055450
77200.0000000    0.1007477
77240.0000000    0.1026463
77280.0000000    0.0973934
77320.0000000    0.0856271
77360.0000000    0.0973582
77400.0000000    0.1127780
77440.0000000    0.1076511
77480.0000000    0.1006214
77520.0000000    0.1016669
77560.0000000    0.0937311
77600.0000000    0.0903700
77640.0000000    0.0926829
77680.0000000    0.1049711
77720.0000000    0.1006666
77760.0000000    0.1022852
77800.0000000    0.0991880
77840.0000000    0.1075882
77880.0000000    0.1105479
77920.0000000    0.0969274
77960.0000000    0.1115035
78000.0000000    0.0993602
78040.0000000    0.1012387
78080.0000000    0.1013599
78120.0000000    0.1037288
78160.0000000    0.1064517
78200.0000000    0.1092152
78240.0000000    0.1050346
78280.0000000    0.1043170
78320.0000000    0.1031972
78360.0000000    0.1013775
78400.0000000    0.1066861
78440.0000000    0.1126445
78480.0000000    0.1160722
78520.0000000    0.1028629
78560.0000000    0.1078429
78600.0000000    0.1055713
78640.0000000    0.1040357
78680.0000000    0.1043315
78720.0000000    0.1082548
78760.0000000    0.1153366
78800.0000000    0.1125416
78840.0000000    0.1035566
78880.0000000    0.1112888
78920.0000000    0.1134794
78960.0000000    0.1127169
79000.0000000    0.1105395
79040.0000000    0.1066732
79080.0000000    0.1044791
79120.0000000    0.1056392
79160.0000000    0.1034143
79200.0000000    0.1084700
79240.0000000    0.0981790
79280.0000000    0.1003991
79320.0000000    0.0981179
79360.0000000    0.1037991
79400.0000000    0.1002045
79440.0000000    0.0953468
79480.0000000    0.0955833
79520.0000000    0.0994744
79560.0000000    0.0997025
79600.0000000    0.0977312
79640.0000000    0.1018239
79680.0000000    0.1022670
79720.0000000    0.0994321
79760.0000000    0.1078141
79800.0000000    0.1119048
79840.0000000    0.1097248
79880.0000000    0.1072509
79920.0000000    0.0958570
79960.0000000    0.1182131
80000.0000000    0.1060923
80040.0000000    0.1007891
80080.0000000    0.0909221
80120.0000000    0.0972933
80160.0000000    0.0986478
80200.0000000    0.1009083
80240.0000000    0.0915188
80280.0000000    0.1035858
80320.0000000    0.0995788
80360.0000000    0.1046117
80400.0000000    0.0993955
80440.0000000    0.1087702
80480.0000000    0.1053909
80520.0000000    0.1121934
80560.0000000    0.1002528
80600.0000000    0.0973556
80640.0000000    0.1029325
80680.0000000    0.1042428
80720.0000000    0.1097628
80760.0000000    0.1013126
80800.0000000    0.0944950
80840.0000000    0.0998389
80880.0000000    0.0950349
80920.0000000    0.0950255
80960.0000000    0.0854006
81000.0000000    0.0891427
81040.0000000    0.0940762
81080.0000000    0.0960036
81120.0000000    0.0965152
81160.0000000    0.0934160
81200.0000000    0.1048058
81240.0000000    0.1060493
81280.0000000    0.0961156
81320.0000000    0.0947364
81360.0000000    0.1006850
81400.0000000    0.0949127
81440.0000000    0.0955273
81480.0000000    0.1059476
81520.0000000    0.1231553
81560.0000000    0.0948617
81600.0000000    0.0940441
81640.0000000    0.0947481
81680.0000000    0.0916565
81720.0000000    0.0897385
81760.0000000    0.0907920
81800.0000000    0.1067977
81840.0000000    0.0928903
81880.0000000    0.0956956
81920.0000000    0.0991152
81960.0000000    0.0923842
82000.0000000    0.1004606
82040.0000000    0.1006289
82080.0000000    0.1001676
82120.0000000    0.1056540
82160.0000000    0.1011357
82200.0000000    0.1072112
82240.0000000    0.1069390
82280.0000000    0.1100862
82320.0000000    0.1065958
82360.0000000    0.1039092
82400.0000000    0.1015158
82440.0000000    0.1100183
82480.0000000    0.1046186
82520.0000000    0.1050981
82560.0000000    0.0966952
82600.0000000    0.0984119
82640.0000000    0.0905273
82680.0000000    0.1011282
82720.0000000    0.1035149
82760.0000000    0.0962313
82800.0000000    0.0953195
82840.0000000    0.0988313
82880.0000000    0.1060460
82920.0000000    0.1053736
82960.0000000    0.0986242
83000.0000000    0.1046456
83040.0000000    0.0981854
83080.0000000    0.0994410
83120.0000000    0.1029095
83160.0000000    0.1058262
83200.0000000    0.1086423
83240.0000000    0.0893180
83280.0000000    0.0992611
83320.0000000    0.1038701
83360.0000000    0.1039280
83400.0000000    0.0941166
83440.0000000    0.1093174
83480.0000000    0.0969683
83520.0000000    0.1035259
83560.0000000    0.0965299
83600.0000000    0.0982560
83640.0000000    0.1098015
83680.0000000    0.0975218
83720.0000000    0.0983417
83760.0000000    0.0944206
83800.0000000    0.1026639
83840.0000000    0.1004165
83880.0000000    0.0964836
83920.0000000    0.1027149
83960.0000000    0.0999209
84000.0000000    0.0983630
84040.0000000    0.0962335
84080.0000000    0.0997582
84120.0000000    0.0876621
84160.0000000    0.0916518
84200.0000000    0.0952357
84240.0000000    0.0962852
84280.0000000    0.0903224
84320.0000000    0.0942829
84360.0000000    0.0920268
84400.0000000    0.0948920
84440.0000000    0.0911113
84480.0000000    0.0941219
84520.0000000    0.0932390
84560.0000000    0.0906434
84600.0000000    0.0926025
84640.0000000    0.0926346
84680.0000000    0.0989000
84720.0000000    0.0952727
84760.0000000    0.1008143
84800.0000000    0.0956057
84840.0000000    0.0895203
84880.0000000    0.0950589
84920.0000000    0.0976545
84960.0000000    0.0976534
85000.0000000    0.0918865
85040.0000000    0.1023578
85080.0000000    0.1039511
85120.0000000    0.0944186
85160.0000000    0.1030235
85200.0000000    0.1008280
85240.0000000    0.1004298
85280.0000000    0.1002126
85320.0000000    0.0915434
85360.0000000    0.0914230
85400.0000000    0.0902964
85440.0000000    0.1019348
85480.0000000    0.0954251
85520.0000000    0.0984837
85560.0000000    0.0957507
85600.0000000    0.0997510
85640.0000000    0.1031857
85680.0000000    0.1002828
85720.0000000    0.0985652
85760.0000000    0.1240336
85800.0000000    0.0982944
85840.0000000    0.0961078
85880.0000000    0.0973552
85920.0000000    0.1019502
85960.0000000    0.1087446
86000.0000000    0.1134534
86040.0000000    0.1041670
86080.0000000    0.0992502
86120.0000000    0.0988380
86160.0000000    0.0978019
86200.0000000    0.0963944
86240.0000000    0.1048561
86280.0000000    0.1008924
86320.0000000    0.1043756
86360.0000000    0.0993401
86400.0000000    0.1030444
86440.0000000    0.1010683
86480.0000000    0.1028029
86520.0000000    0.1026262
86560.0000000    0.1043317
86600.0000000    0.1028689
86640.0000000    0.1021034
86680.0000000    0.1080460
86720.0000000    0.1056726
86760.0000000    0.1023041
86800.0000000    0.1060371
86840.0000000    0.1057837
86880.0000000    0.1036979
86920.0000000    0.0956293
86960.0000000    0.0996564
87000.0000000    0.0965685
87040.0000000    0.1032624
87080.0000000    0.1008644
87120.0000000    0.0933007
87160.0000000    0.0999610
87200.0000000    0.1047858
87240.0000000    0.1064156
87280.0000000    0.1032917
87320.0000000    0.1135524
87360.0000000    0.1124314
87400.0000000    0.1165258
87440.0000000    0.0973410
87480.0000000    0.1071439
87520.0000000    0.1064166
87560.0000000    0.1149787
87600.0000000    0.1155412
87640.0000000    0.1190779
87680.0000000    0.1102312
87720.0000000    0.1154593
87760.0000000    0.1100882
87800.0000000    0.1020280
87840.0000000    0.1062302
87880.0000000    0.1055659
87920.0000000    0.1141134
87960.0000000    0.1026836
88000.0000000    0.1103532
88040.0000000    0.0994491
88080.0000000    0.1091759
88120.0000000    0.1079137
88160.0000000    0.1092875
88200.0000000    0.1083733
88240.0000000    0.1049587
88280.0000000    0.1041677
88320.0000000    0.1098266
88360.0000000    0.0998321
88400.0000000    0.1024355
88440.0000000    0.0957854
88480.0000000    0.1002442
88520.0000000    0.0948765
88560.0000000    0.0906219
88600.0000000    0.0992480
88640.0000000    0.0974999
88680.0000000    0.1071343
88720.0000000    0.1044541
88760.0000000    0.1071944
88800.0000000    0.1036905
88840.0000000    0.1047908
88880.0000000    0.1049955
88920.0000000    0.1120419
88960.0000000    0.0974716
89000.0000000    0.1026871
89040.0000000    0.0963867
89080.0000000    0.0976167
89120.0000000    0.0909464
89160.0000000    0.0928646
89200.0000000    0.0975758
89240.0000000    0.0979265
89280.0000000    0.0937057
89320.0000000    0.0956788
89360.0000000    0.0823054
89400.0000000    0.0927395
89440.0000000    0.1067876
89480.0000000    0.0939001
89520.0000000    0.1002742
89560.0000000    0.0928788
89600.0000000    0.0963550
89640.0000000    0.1009969
89680.0000000    0.0943373
89720.0000000    0.0965491
89760.0000000    0.0948044
89800.0000000    0.0939066
89840.0000000    0.0963905
89880.0000000    0.0956585
89920.0000000    0.0948053
89960.0000000    0.0885866
90000.0000000    0.1036635
90040.0000000    0.1009953
90080.0000000    0.0925396
90120.0000000    0.0949472
90160.0000000    0.0941918
90200.0000000    0.0983115
90240.0000000    0.0987213
90280.0000000    0.1062387
90320.0000000    0.0997847
90360.0000000    0.1008771
90400.0000000    0.1035473
90440.0000000    0.1017154
90480.0000000    0.1135230
90520.0000000    0.1012450
90560.0000000    0.0987695
90600.0000000    0.0959914
90640.0000000    0.1019621
90680.0000000    0.0989329
90720.0000000    0.1033266
90760.0000000    0.0970019
90800.0000000    0.0942633
90840.0000000    0.0925420
90880.0000000    0.0883266
90920.0000000    0.0915579
90960.0000000    0.0877219
91000.0000000    0.0927852
91040.0000000    0.1038279
91080.0000000    0.0971118
91120.0000000    0.0952305
91160.0000000    0.0985901
91200.0000000    0.0955851
91240.0000000    0.0902332
91280.0000000    0.0919684
91320.0000000    0.0905681
91360.0000000    0.0951084
91400.0000000    0.0949705
91440.0000000    0.0911720
91480.0000000    0.0867639
91520.0000000    0.0883483
91560.0000000    0.0935319
91600.0000000    0.0907966
91640.0000000    0.0914569
91680.0000000    0.0867450
91720.0000000    0.0947201
91760.0000000    0.0825262
91800.0000000    0.0911517
91840.0000000    0.1028010
91880.0000000    0.0905130
91920.0000000    0.0850984
91960.0000000    0.0878291
92000.0000000    0.0827406
92040.0000000    0.0807919
92080.0000000    0.0987740
92120.0000000    0.0823478
92160.0000000    0.0952546
92200.0000000    0.0920693
92240.0000000    0.0909031
92280.0000000    0.0874764
92320.0000000    0.0944626
92360.0000000    0.0940039
92400.0000000    0.0925021
92440.0000000    0.0904175
92480.0000000    0.1020931
92520.0000000    0.1000602
92560.0000000    0.0958651
92600.0000000    0.1004304
92640.0000000    0.1015531
92680.0000000    0.0884242
92720.0000000    0.0989570
92760.0000000    0.0884425
92800.0000000    0.0868650
92840.0000000    0.0845737
92880.0000000    0.0825987
92920.0000000    0.0899827
92960.0000000    0.0842726
93000.0000000    0.0877363
93040.0000000    0.0844218
93080.0000000    0.0899359
93120.0000000    0.0919552
93160.0000000    0.0930630
93200.0000000    0.0910059
93240.0000000    0.0906113
93280.0000000    0.0943303
93320.0000000    0.0868051
93360.0000000    0.0876462
93400.0000000    0.0908767
93440.0000000    0.0956462
93480.0000000    0.0897905
93520.0000000    0.0997055
93560.0000000    0.0928693
93600.0000000    0.0961384
93640.0000000    0.0931145
93680.0000000    0.1016401
93720.0000000    0.1003692
93760.0000000    0.0931503
93800.0000000    0.0988714
93840.0000000    0.0987520
93880.0000000    0.1014691
93920.0000000    0.0933011
93960.0000000    0.0920872
94000.0000000    0.0926714
94040.0000000    0.0956723
94080.0000000    0.0983928
94120.0000000    0.1022015
94160.0000000    0.1061153
94200.0000000    0.0867170
94240.0000000    0.0785828
94280.0000000    0.0932445
94320.0000000    0.0871067
94360.0000000    0.0960805
94400.0000000    0.0965397
94440.0000000    0.0925802
94480.0000000    0.0891841
94520.0000000    0.0912184
94560.0000000    0.0984173
94600.0000000    0.0923058
94640.0000000    0.0994394
94680.0000000    0.0915006
94720.0000000    0.0993471
94760.0000000    0.0960464
94800.0000000    0.0899293
94840.0000000    0.0867722
94880.0000000    0.0881314
94920.0000000    0.0932291
94960.0000000    0.1102472
95000.0000000    0.1032265
95040.0000000    0.0905245
95080.0000000    0.0947793
95120.0000000    0.0979717
95160.0000000    0.0953640
95200.0000000    0.0862389
95240.0000000    0.0906018
95280.0000000    0.0897671
95320.0000000    0.0853366
95360.0000000    0.0921507
95400.0000000    0.0935791
95440.0000000    0.0890356
95480.0000000    0.0983202
95520.0000000    0.0926854
95560.0000000    0.0996748
95600.0000000    0.0900576
95640.0000000    0.0990336
95680.0000000    0.0922822
95720.0000000    0.0910981
95760.0000000    0.1019506
95800.0000000    0.1010022
95840.0000000    0.1034985
95880.0000000    0.1001208
95920.0000000    0.0960743
95960.0000000    0.1004545
96000.0000000    0.0856932
96040.0000000    0.0986162
96080.0000000    0.0865282
96120.0000000    0.0976728
96160.0000000    0.1029645
96200.0000000    0.1003385
96240.0000000    0.0957712
96280.0000000    0.0986292
96320.0000000    0.0899576
96360.0000000    0.0946112
96400.0000000    0.0941699
96440.0000000    0.1072041
96480.0000000    0.0930216
96520.0000000    0.0999993
96560.0000000    0.0989743
96600.0000000    0.0958631
96640.0000000    0.0919094
96680.0000000    0.0867676
96720.0000000    0.0857482
96760.0000000    0.0848073
96800.0000000    0.0880327
96840.0000000    0.1008453
96880.0000000    0.0961582
96920.0000000    0.0925537
96960.0000000    0.0839731
97000.0000000    0.0970559
97040.0000000    0.0905951
97080.0000000    0.0943202
97120.0000000    0.0909777
97160.0000000    0.0957568
97200.0000000    0.0990642
97240.0000000    0.0944244
97280.0000000    0.1013331
97320.0000000    0.1028486
97360.0000000    0.0910607
97400.0000000    0.0901745
97440.0000000    0.0965584
97480.0000000    0.0956874
97520.0000000    0.0957916
97560.0000000    0.0929552
97600.0000000    0.0941384
97640.0000000    0.0923437
97680.0000000    0.0891416
97720.0000000    0.0818868
97760.0000000    0.0985991
97800.0000000    0.0974510
97840.0000000    0.0957601
97880.0000000    0.0972745
97920.0000000    0.0998510
97960.0000000    0.0988476
98000.0000000    0.0960497
98040.0000000    0.0844308
98080.0000000    0.0918133
98120.0000000    0.0844558
98160.0000000    0.0938234
98200.0000000    0.1002369
98240.0000000    0.0968853
98280.0000000    0.0958825
98320.0000000    0.0989721
98360.0000000    0.0947474
98400.0000000    0.1002542
98440.0000000    0.1027279
98480.0000000    0.0899111
98520.0000000    0.0900955
98560.0000000    0.0876920
98600.0000000    0.0952377
98640.0000000    0.0910270
98680.0000000    0.0978867
98720.0000000    0.1079855
98760.0000000    0.0904585
98800.0000000    0.0901610
98840.0000000    0.0956185
98880.0000000    0.0986469
98920.0000000    0.0934194
98960.0000000    0.1012373
99000.0000000    0.1110144
99040.0000000    0.0965477
99080.0000000    0.0985408
99120.0000000    0.0969544
99160.0000000    0.0939742
99200.0000000    0.1015401
99240.0000000    0.1007213
99280.0000000    0.1010665
99320.0000000    0.1013616
99360.0000000    0.0968373
99400.0000000    0.0947408
99440.0000000    0.0981985
99480.0000000    0.0994344
99520.0000000    0.0962014
99560.0000000    0.1034463
99600.0000000    0.0914192
99640.0000000    0.0928192
99680.0000000    0.0891233
99720.0000000    0.0983599
99760.0000000    0.0922205
99800.0000000    0.0915416
99840.0000000    0.0918464
99880.0000000    0.0919143
99920.0000000    0.0870859
99960.0000000    0.0906676
100000.0000000    0.0905293
100040.0000000    0.0977894
100080.0000000    0.0938582
100120.0000000    0.0928546
100160.0000000    0.0932590
100200.0000000    0.0979881
100240.0000000    0.0974881
100280.0000000    0.0948138
100320.0000000    0.0934024
100360.0000000    0.1083831
100400.0000000    0.0826124
100440.0000000    0.0990005
100480.0000000    0.0984297
100520.0000000    0.1015579
100560.0000000    0.0930444
100600.0000000    0.0941074
100640.0000000    0.1048351
100680.0000000    0.1031130
100720.0000000    0.0992756
100760.0000000    0.1034213
100800.0000000    0.0976458
100840.0000000    0.1058943
100880.0000000    0.1008491
100920.0000000    0.1257388
100960.0000000    0.0945489
101000.0000000    0.0974253
101040.0000000    0.0885927
101080.0000000    0.0900637
101120.0000000    0.1106107
101160.0000000    0.0983037
101200.0000000    0.0965842
101240.0000000    0.0943070
101280.0000000    0.1030834
101320.0000000    0.1024595
101360.0000000    0.0995706
101400.0000000    0.0936146
101440.0000000    0.0860687
101480.0000000    0.0890411
101520.0000000    0.1009912
101560.0000000    0.0930903
101600.0000000    0.1019767
101640.0000000    0.1035372
101680.0000000    0.1077532
101720.0000000    0.1007372
101760.0000000    0.0914869
101800.0000000    0.0924847
101840.0000000    0.0939465
101880.0000000    0.0944192
101920.0000000    0.1017130
101960.0000000    0.0974129
102000.0000000    0.0973279
102040.0000000    0.1028222
102080.0000000    0.0933981
102120.0000000    0.0881030
102160.0000000    0.0903798
102200.0000000    0.0916561
102240.0000000    0.0892301
102280.0000000    0.0929200
102320.0000000    0.0954580
102360.0000000    0.0964439
102400.0000000    0.0997690
102440.0000000    0.0964121
102480.0000000    0.0969657
102520.0000000    0.0924229
102560.0000000    0.0977201
102600.0000000    0.0931489
102640.0000000    0.0902467
102680.0000000    0.0999562
102720.0000000    0.0933519
102760.0000000    0.0996315
102800.0000000    0.0951242
102840.0000000    0.1041045
102880.0000000    0.0899702
102920.0000000    0.1025009
102960.0000000    0.0853429
103000.0000000    0.0920320
103040.0000000    0.0962820
103080.0000000    0.1018900
103120.0000000    0.0958360
103160.0000000    0.0938356
103200.0000000    0.1033135
103240.0000000    0.0996836
103280.0000000    0.0970306
103320.0000000    0.0966885
103360.0000000    0.0818402
103400.0000000    0.0977241
103440.0000000    0.0921687
103480.0000000    0.0964511
103520.0000000    0.1004843
103560.0000000    0.0940222
103600.0000000    0.0996299
103640.0000000    0.1025530
103680.0000000    0.0946572
103720.0000000    0.0987090
103760.0000000    0.1007721
103800.0000000    0.1000579
103840.0000000    0.1037495
103880.0000000    0.1034491
103920.0000000    0.0987074
103960.0000000    0.1028072
104000.0000000    0.1025788
104040.0000000    0.0963045
104080.0000000    0.0938579
104120.0000000    0.0912647
104160.0000000    0.0883739
104200.0000000    0.0894064
104240.0000000    0.0910815
104280.0000000    0.0949696
104320.0000000    0.0924728
104360.0000000    0.0929936
104400.0000000    0.0877681
104440.0000000    0.0920324
104480.0000000    0.0992425
104520.0000000    0.0962290
104560.0000000    0.0923587
104600.0000000    0.0846590
104640.0000000    0.0958671
104680.0000000    0.0891217
104720.0000000    0.0891382
104760.0000000    0.0940683
104800.0000000    0.0826912
104840.0000000    0.0977986
104880.0000000    0.0910465
104920.0000000    0.0895307
104960.0000000    0.0925460
105000.0000000    0.1066065
105040.0000000    0.0882728
105080.0000000    0.0920199
105120.0000000    0.0964533
105160.0000000    0.0962435
105200.0000000    0.0938485
105240.0000000    0.0953656
105280.0000000    0.0969023
105320.0000000    0.0859817
105360.0000000    0.1016340
105400.0000000    0.0938893
105440.0000000    0.0987978
105480.0000000    0.1003703
105520.0000000    0.0912491
105560.0000000    0.0922214
105600.0000000    0.1008196
105640.0000000    0.0939269
105680.0000000    0.0949235
105720.0000000    0.0962308
105760.0000000    0.1095951
105800.0000000    0.0904446
105840.0000000    0.0962671
105880.0000000    0.0950235
105920.0000000    0.0952021
105960.0000000    0.0874188
106000.0000000    0.0978680
106040.0000000    0.0979404
106080.0000000    0.0957519
106120.0000000    0.0877394
106160.0000000    0.0948193
106200.0000000    0.0942220
106240.0000000    0.0910997
106280.0000000    0.0885155
106320.0000000    0.0918647
106360.0000000    0.0955351
106400.0000000    0.0907938
106440.0000000    0.0953363
106480.0000000    0.1109112
106520.0000000    0.0934539
106560.0000000    0.0937012
106600.0000000    0.1014307
106640.0000000    0.0908033
106680.0000000    0.0991302
106720.0000000    0.1014567
106760.0000000    0.1011011
106800.0000000    0.0915360
106840.0000000    0.1115035
106880.0000000    0.0927857
106920.0000000    0.0950333
106960.0000000    0.0928879
107000.0000000    0.0860128
107040.0000000    0.1062400
107080.0000000    0.0963218
107120.0000000    0.0915174
107160.0000000    0.0884332
107200.0000000    0.0949334
107240.0000000    0.0941159
107280.0000000    0.0959420
107320.0000000    0.0913499
107360.0000000    0.1051782
107400.0000000    0.1070338
107440.0000000    0.0976814
107480.0000000    0.1050274
107520.0000000    0.1027240
107560.0000000    0.0962914
107600.0000000    0.0984337
107640.0000000    0.0975900
107680.0000000    0.0913904
107720.0000000    0.0995740
107760.0000000    0.0987444
107800.0000000    0.0860208
107840.0000000    0.0865084
107880.0000000    0.0872081
107920.0000000    0.0847412
107960.0000000    0.0960896
108000.0000000    0.0925365
108040.0000000    0.0845239
108080.0000000    0.0868976
108120.0000000    0.0917874
108160.0000000    0.0911695
108200.0000000    0.0834109
108240.0000000    0.0864875
108280.0000000    0.0916521
108320.0000000    0.0901810
108360.0000000    0.0864925
108400.0000000    0.0887991
108440.0000000    0.0926416
108480.0000000    0.0925920
108520.0000000    0.0921409
108560.0000000    0.0945973
108600.0000000    0.0887737
108640.0000000    0.0936904
108680.0000000    0.0922749
108720.0000000    0.0991408
108760.0000000    0.0984599
108800.0000000    0.0933545
108840.0000000    0.0957506
108880.0000000    0.1036452
108920.0000000    0.0987934
108960.0000000    0.0957024
109000.0000000    0.0989719
109040.0000000    0.1031475
109080.0000000    0.1033754
109120.0000000    0.1114979
109160.0000000    0.1007190
109200.0000000    0.0950865
109240.0000000    0.0998485
109280.0000000    0.0951578
109320.0000000    0.0990918
109360.0000000    0.1143968
109400.0000000    0.1044944
109440.0000000    0.1109863
109480.0000000    0.0958934
109520.0000000    0.0993249
109560.0000000    0.1037279
109600.0000000    0.0940587
109640.0000000    0.0952323
109680.0000000    0.1000759
109720.0000000    0.0936949
109760.0000000    0.0984911
109800.0000000    0.1012186
109840.0000000    0.1016668
109880.0000000    0.0963454
109920.0000000    0.1006182
109960.0000000    0.0964927
110000.0000000    0.1057852
110040.0000000    0.1032630
110080.0000000    0.1020940
110120.0000000    0.0985307
110160.0000000    0.0971727
110200.0000000    0.1007338
110240.0000000    0.0966486
110280.0000000    0.0929976
110320.0000000    0.1093560
110360.0000000    0.0941530
110400.0000000    0.1042139
110440.0000000    0.0959673
110480.0000000    0.0922306
110520.0000000    0.0953154
110560.0000000    0.1006298
110600.0000000    0.0941752
110640.0000000    0.0797962
110680.0000000    0.0868158
110720.0000000    0.0899792
110760.0000000    0.0912372
110800.0000000    0.0908113
110840.0000000    0.1009198
110880.0000000    0.0910427
110920.0000000    0.0925588
110960.0000000    0.0928269
111000.0000000    0.1075739
111040.0000000    0.0998599
111080.0000000    0.0965934
111120.0000000    0.1005995
111160.0000000    0.0867179
111200.0000000    0.0958401
111240.0000000    0.0932383
111280.0000000    0.1004369
111320.0000000    0.0991813
111360.0000000    0.1027726
111400.0000000    0.0992561
111440.0000000    0.1067384
111480.0000000    0.0952684
111520.0000000    0.1051161
111560.0000000    0.1051604
111600.0000000    0.1015217
111640.0000000    0.0973788
111680.0000000    0.1114980
111720.0000000    0.1059804
111760.0000000    0.0961357
111800.0000000    0.0956519
111840.0000000    0.1004104
111880.0000000    0.0912520
111920.0000000    0.0911758
111960.0000000    0.1020830
112000.0000000    0.0940059
112040.0000000    0.0873143
112080.0000000    0.0927392
112120.0000000    0.0904192
112160.0000000    0.0970797
112200.0000000    0.0921115
112240.0000000    0.0905811
112280.0000000    0.0881116
112320.0000000    0.0906042
112360.0000000    0.0953653
112400.0000000    0.1001157
112440.0000000    0.0905123
112480.0000000    0.1066224
112520.0000000    0.0947838
112560.0000000    0.1019079
112600.0000000    0.0994057
112640.0000000    0.0958285
112680.0000000    0.1120428
112720.0000000    0.1151462
112760.0000000    0.0969500
112800.0000000    0.0946138
112840.0000000    0.1040565
112880.0000000    0.1033146
112920.0000000    0.1058440
112960.0000000    0.0960540
113000.0000000    0.0943357
113040.0000000    0.0987244
113080.0000000    0.1202635
113120.0000000    0.0995027
113160.0000000    0.0992091
113200.0000000    0.0960766
113240.0000000    0.0985934
113280.0000000    0.0958020
113320.0000000    0.1014316
113360.0000000    0.0957675
113400.0000000    0.0996055
113440.0000000    0.0896715
113480.0000000    0.0967690
113520.0000000    0.0990762
113560.0000000    0.0973885
113600.0000000    0.1030731
113640.0000000    0.0970518
113680.0000000    0.0992479
113720.0000000    0.0868874
113760.0000000    0.0961952
113800.0000000    0.0901251
113840.0000000    0.0918708
113880.0000000    0.0955934
113920.0000000    0.1016016
113960.0000000    0.0931303
114000.0000000    0.0959825
114040.0000000    0.0927973
114080.0000000    0.0937547
114120.0000000    0.1007199
114160.0000000    0.0934931
114200.0000000    0.0906405
114240.0000000    0.0873598
114280.0000000    0.0865536
114320.0000000    0.0903972
114360.0000000    0.0839282
114400.0000000    0.0926660
114440.0000000    0.1049377
114480.0000000    0.0933068
114520.0000000    0.0919162
114560.0000000    0.0903605
114600.0000000    0.1064263
114640.0000000    0.1042212
114680.0000000    0.0998897
114720.0000000    0.0961002
114760.0000000    0.0819561
114800.0000000    0.0809679
114840.0000000    0.0894656
114880.0000000    0.0896764
114920.0000000    0.0904051
114960.0000000    0.0965755
115000.0000000    0.0897752
115040.0000000    0.0896818
115080.0000000    0.0942106
115120.0000000    0.0904326
115160.0000000    0.0964672
115200.0000000    0.0997976
115240.0000000    0.0935096
115280.0000000    0.0920902
115320.0000000    0.0990939
115360.0000000    0.0948379
115400.0000000    0.1060923
115440.0000000    0.0959466
115480.0000000    0.1062833
115520.0000000    0.0995511
115560.0000000    0.0915549
115600.0000000    0.0993668
115640.0000000    0.0995393
115680.0000000    0.0961905
115720.0000000    0.0985561
115760.0000000    0.0867035
115800.0000000    0.0907373
115840.0000000    0.1016903
115880.0000000    0.0987645
115920.0000000    0.1086984
115960.0000000    0.0952884
116000.0000000    0.1080316
116040.0000000    0.1028748
116080.0000000    0.0968963
116120.0000000    0.1036388
116160.0000000    0.0979878
116200.0000000    0.0894507
116240.0000000    0.0934724
116280.0000000    0.0998497
116320.0000000    0.1088706
116360.0000000    0.0993484
116400.0000000    0.0933856
116440.0000000    0.1038551
116480.0000000    0.0870249
116520.0000000    0.0900375
116560.0000000    0.1031523
116600.0000000    0.1031323
116640.0000000    0.1021962
116680.0000000    0.0913272
116720.0000000    0.0884589
116760.0000000    0.0891895
116800.0000000    0.0875866
116840.0000000    0.0955613
116880.0000000    0.1085994
116920.0000000    0.0973613
116960.0000000    0.0891458
117000.0000000    0.0869792
117040.0000000    0.0797148
117080.0000000    0.0874736
117120.0000000    0.0997129
117160.0000000    0.0978325
117200.0000000    0.0899733
117240.0000000    0.0884575
117280.0000000    0.0916781
117320.0000000    0.0900302
117360.0000000    0.0844367
117400.0000000    0.0877733
117440.0000000    0.0782632
117480.0000000    0.0878666
117520.0000000    0.0862386
117560.0000000    0.0856153
117600.0000000    0.0968606
117640.0000000    0.0892941
117680.0000000    0.1052628
117720.0000000    0.1097645
117760.0000000    0.1027833
117800.0000000    0.1036888
117840.0000000    0.1039273
117880.0000000    0.1061514
117920.0000000    0.1027892
117960.0000000    0.0969486
118000.0000000    0.1020043
118040.0000000    0.1069833
118080.0000000    0.0950146
118120.0000000    0.0977835
118160.0000000    0.1062486
118200.0000000    0.1005042
118240.0000000    0.1175105
118280.0000000    0.1051173
118320.0000000    0.0897802
118360.0000000    0.1015183
118400.0000000    0.0964486
118440.0000000    0.0898791
118480.0000000    0.0909729
118520.0000000    0.0992815
118560.0000000    0.1119768
118600.0000000    0.1068855
118640.0000000    0.0890397
118680.0000000    0.0932021
118720.0000000    0.0947613
118760.0000000    0.0934856
118800.0000000    0.0979142
118840.0000000    0.0947036
118880.0000000    0.1007574
118920.0000000    0.0980515
118960.0000000    0.0935407
119000.0000000    0.0947182
119040.0000000    0.0975899
119080.0000000    0.0928928
119120.0000000    0.0962910
119160.0000000    0.0931518
119200.0000000    0.0929968
119240.0000000    0.0974573
119280.0000000    0.0971679
119320.0000000    0.1003157
119360.0000000    0.0943792
119400.0000000    0.0931729
119440.0000000    0.0929015
119480.0000000    0.0896703
119520.0000000    0.0911987
119560.0000000    0.0820548
119600.0000000    0.0943543
119640.0000000    0.0935874
119680.0000000    0.0938202
119720.0000000    0.0941387
119760.0000000    0.0779083
119800.0000000    0.0963114
119840.0000000    0.0904429
119880.0000000    0.0901423
119920.0000000    0.0901686
119960.0000000    0.0977581
120000.0000000    0.0858970
120040.0000000    0.0815130
120080.0000000    0.0899678
120120.0000000    0.0879388
120160.0000000    0.0909630
120200.0000000    0.0930051
120240.0000000    0.0971284
120280.0000000    0.0835311
120320.0000000    0.0938078
120360.0000000    0.1002397
120400.0000000    0.1039315
120440.0000000    0.1018403
120480.0000000    0.0838925
120520.0000000    0.0862043
120560.0000000    0.0964897
120600.0000000    0.0910345
120640.0000000    0.0901768
120680.0000000    0.0973349
120720.0000000    0.0900517
120760.0000000    0.0946132
120800.0000000    0.1021081
120840.0000000    0.0969870
120880.0000000    0.0972203
120920.0000000    0.0956128
120960.0000000    0.0914408
121000.0000000    0.1041242
121040.0000000    0.0893682
121080.0000000    0.1007386
121120.0000000    0.0974947
121160.0000000    0.0941768
121200.0000000    0.0971829
121240.0000000    0.0997805
121280.0000000    0.0931806
121320.0000000    0.0978446
121360.0000000    0.1110871
121400.0000000    0.0923118
121440.0000000    0.0983542
121480.0000000    0.1004321
121520.0000000    0.0960573
121560.0000000    0.0973792
121600.0000000    0.1001008
121640.0000000    0.0958240
121680.0000000    0.1008948
121720.0000000    0.1088725
121760.0000000    0.0959133
121800.0000000    0.1051307
121840.0000000    0.1044887
121880.0000000    0.1029451
121920.0000000    0.0932250
121960.0000000    0.0892425
122000.0000000    0.0925064
122040.0000000    0.0967900
122080.0000000    0.0925737
122120.0000000    0.0924074
122160.0000000    0.0933907
122200.0000000    0.0935721
122240.0000000    0.0890663
122280.0000000    0.0909284
122320.0000000    0.0949215
122360.0000000    0.1021933
122400.0000000    0.0807614
122440.0000000    0.0946650
122480.0000000    0.0987330
122520.0000000    0.0847999
122560.0000000    0.0926208
122600.0000000    0.0910739
122640.0000000    0.0856615
122680.0000000    0.0917034
122720.0000000    0.0867082
122760.0000000    0.0924317
122800.0000000    0.0971945
122840.0000000    0.0937009
122880.0000000    0.0916007
122920.0000000    0.0889755
122960.0000000    0.1020884
123000.0000000    0.0906610
123040.0000000    0.0871862
123080.0000000    0.0939131
123120.0000000    0.0878514
123160.0000000    0.0966083
123200.0000000    0.0969373
123240.0000000    0.0984952
123280.0000000    0.1046354
123320.0000000    0.0886793
123360.0000000    0.0962347
123400.0000000    0.0900130
123440.0000000    0.0934733
123480.0000000    0.0831976
123520.0000000    0.0890159
123560.0000000    0.0921178
123600.0000000    0.0926305
123640.0000000    0.0989725
123680.0000000    0.0909698
123720.0000000    0.0913545
123760.0000000    0.0957533
123800.0000000    0.0911204
123840.0000000    0.1024140
123880.0000000    0.0966870
123920.0000000    0.0920578
123960.0000000    0.0924400
124000.0000000    0.0994883
124040.0000000    0.0928533
124080.0000000    0.0873690
124120.0000000    0.0876870
124160.0000000    0.0953563
124200.0000000    0.0966922
124240.0000000    0.1118581
124280.0000000    0.1025469
124320.0000000    0.1031023
124360.0000000    0.1053106
124400.0000000    0.1004767
124440.0000000    0.0920658
124480.0000000    0.0979067
124520.0000000    0.0993022
124560.0000000    0.1001198
124600.0000000    0.0963926
124640.0000000    0.0931253
124680.0000000    0.0987247
124720.0000000    0.0942234
124760.0000000    0.0898805
124800.0000000    0.0914928
124840.0000000    0.1041344
124880.0000000    0.0975139
124920.0000000    0.1056515
124960.0000000    0.1063396
125000.0000000    0.0966822
125040.0000000    0.0997177
125080.0000000    0.0918157
125120.0000000    0.1034492
125160.0000000    0.1054214
125200.0000000    0.1096566
125240.0000000    0.0940925
125280.0000000    0.1087520
125320.0000000    0.0994882
125360.0000000    0.0974920
125400.0000000    0.1019183
125440.0000000    0.1043460
125480.0000000    0.1046886
125520.0000000    0.1074345
125560.0000000    0.1149752
125600.0000000    0.1041783
125640.0000000    0.0971779
125680.0000000    0.1031541
125720.0000000    0.0885714
125760.0000000    0.0902499
125800.0000000    0.0918340
125840.0000000    0.0959418
125880.0000000    0.0970362
125920.0000000    0.0972026
125960.0000000    0.1077628
126000.0000000    0.1093812
126040.0000000    0.1062988
126080.0000000    0.0999772
126120.0000000    0.1082895
126160.0000000    0.0947314
126200.0000000    0.0983846
126240.0000000    0.1038065
126280.0000000    0.0995064
126320.0000000    0.0925239
126360.0000000    0.0888952
126400.0000000    0.1024188
126440.0000000    0.0854474
126480.0000000    0.1093294
126520.0000000    0.1033781
126560.0000000    0.0932021
126600.0000000    0.0966898
126640.0000000    0.1018960
126680.0000000    0.0977833
126720.0000000    0.0972647
126760.0000000    0.0999995
126800.0000000    0.1024467
126840.0000000    0.0979617
126880.0000000    0.0946166
126920.0000000    0.0906510
126960.0000000    0.0938801
127000.0000000    0.1056936
127040.0000000    0.0977255
127080.0000000    0.1010316
127120.0000000    0.0977067
127160.0000000    0.1006792
127200.0000000    0.0946970
127240.0000000    0.1012735
127280.0000000    0.0977048
127320.0000000    0.0902244
127360.0000000    0.0976107
127400.0000000    0.1107237
127440.0000000    0.0936718
127480.0000000    0.0950031
127520.0000000    0.0994733
127560.0000000    0.0949575
127600.0000000    0.1016545
127640.0000000    0.0978104
127680.0000000    0.0983600
127720.0000000    0.0969763
127760.0000000    0.0953688
127800.0000000    0.0948764
127840.0000000    0.0957797
127880.0000000    0.0942077
127920.0000000    0.1067401
127960.0000000    0.0994233
128000.0000000    0.1077233
128040.0000000    0.1038639
128080.0000000    0.1007218
128120.0000000    0.1048800
128160.0000000    0.0988830
128200.0000000    0.0979648
128240.0000000    0.0993219
128280.0000000    0.0936229
128320.0000000    0.1018942
128360.0000000    0.1025783
128400.0000000    0.0992290
128440.0000000    0.1033832
128480.0000000    0.1093808
128520.0000000    0.0916839
128560.0000000    0.0945163
128600.0000000    0.0973912
128640.0000000    0.1059977
128680.0000000    0.1029582
128720.0000000    0.0886694
128760.0000000    0.0863094
128800.0000000    0.0916636
128840.0000000    0.0876701
128880.0000000    0.0864963
128920.0000000    0.0982733
128960.0000000    0.0850452
129000.0000000    0.0849506
129040.0000000    0.0903500
129080.0000000    0.0966288
129120.0000000    0.0928460
129160.0000000    0.0918730
129200.0000000    0.0930245
129240.0000000    0.0898189
129280.0000000    0.0929657
129320.0000000    0.0932199
129360.0000000    0.0912697
129400.0000000    0.0944626
129440.0000000    0.1005611
129480.0000000    0.1003952
129520.0000000    0.1047301
129560.0000000    0.0951805
129600.0000000    0.0942565
129640.0000000    0.0990482
129680.0000000    0.0996676
129720.0000000    0.1031085
129760.0000000    0.1018897
129800.0000000    0.1091977
129840.0000000    0.1050008
129880.0000000    0.0907214
129920.0000000    0.1017318
129960.0000000    0.0921806
130000.0000000    0.0948705
130040.0000000    0.0949346
130080.0000000    0.0988923
130120.0000000    0.0928214
130160.0000000    0.0911657
130200.0000000    0.0897485
130240.0000000    0.0890869
130280.0000000    0.0888558
130320.0000000    0.0918940
130360.0000000    0.0905754
130400.0000000    0.0897988
130440.0000000    0.0930748
130480.0000000    0.0899389
130520.0000000    0.0876652
130560.0000000    0.0933583
130600.0000000    0.0927926
130640.0000000    0.0896491
130680.0000000    0.0945993
130720.0000000    0.0915714
130760.0000000    0.1103552
130800.0000000    0.0937923
130840.0000000    0.0964006
130880.0000000    0.0983094
130920.0000000    0.1099073
130960.0000000    0.1051050
131000.0000000    0.0942583
131040.0000000    0.0984445
131080.0000000    0.0956455
131120.0000000    0.1020104
131160.0000000    0.0935565
131200.0000000    0.1137855
131240.0000000    0.1075067
131280.0000000    0.0974342
131320.0000000    0.0964786
131360.0000000    0.0972190
131400.0000000    0.1019466
131440.0000000    0.0924329
131480.0000000    0.1017678
131520.0000000    0.1109168
131560.0000000    0.0968523
131600.0000000    0.0940701
131640.0000000    0.0953786
131680.0000000    0.1026965
131720.0000000    0.0996234
131760.0000000    0.1032782
131800.0000000    0.0959900
131840.0000000    0.0911319
131880.0000000    0.0991757
131920.0000000    0.0944208
131960.0000000    0.0922339
132000.0000000    0.0944973
132040.0000000    0.0991695
132080.0000000    0.1008690
132120.0000000    0.1048052
132160.0000000    0.0962259
132200.0000000    0.1091490
132240.0000000    0.0907868
132280.0000000    0.0965947
132320.0000000    0.1056216
132360.0000000    0.0961656
132400.0000000    0.0980425
132440.0000000    0.0918281
132480.0000000    0.0992874
132520.0000000    0.0935549
132560.0000000    0.0940498
132600.0000000    0.0960261
132640.0000000    0.0949949
132680.0000000    0.1019172
132720.0000000    0.0930090
132760.0000000    0.0908431
132800.0000000    0.1032749
132840.0000000    0.1027686
132880.0000000    0.1000887
132920.0000000    0.1117663
132960.0000000    0.0909107
133000.0000000    0.0965654
133040.0000000    0.0949704
133080.0000000    0.0994432
133120.0000000    0.1050575
133160.0000000    0.1024468
133200.0000000    0.1014754
133240.0000000    0.0997815
133280.0000000    0.0975509
133320.0000000    0.1025997
133360.0000000    0.0970639
133400.0000000    0.1075045
133440.0000000    0.0904321
133480.0000000    0.0998003
133520.0000000    0.0997379
133560.0000000    0.0944547
133600.0000000    0.0913303
133640.0000000    0.1028262
133680.0000000    0.1045518
133720.0000000    0.0966543
133760.0000000    0.1062764
133800.0000000    0.0964169
133840.0000000    0.0963522
133880.0000000    0.0919521
133920.0000000    0.0955578
133960.0000000    0.0926263
134000.0000000    0.1000639
134040.0000000    0.0924316
134080.0000000    0.0920945
134120.0000000    0.1009343
134160.0000000    0.1054551
134200.0000000    0.1098133
134240.0000000    0.1042920
134280.0000000    0.1061202
134320.0000000    0.0965625
134360.0000000    0.0926055
134400.0000000    0.0950518
134440.0000000    0.0946842
134480.0000000    0.0959827
134520.0000000    0.0951089
134560.0000000    0.0980581
134600.0000000    0.1046601
134640.0000000    0.1026909
134680.0000000    0.0979098
134720.0000000    0.1014186
134760.0000000    0.1017224
134800.0000000    0.0985118
134840.0000000    0.1059530
134880.0000000    0.1019819
134920.0000000    0.1065461
134960.0000000    0.0925430
135000.0000000    0.1009536
135040.0000000    0.1021157
135080.0000000    0.1117771
135120.0000000    0.1016657
135160.0000000    0.0936728
135200.0000000    0.0948713
135240.0000000    0.0902513
135280.0000000    0.0997357
135320.0000000    0.1025773
135360.0000000    0.1177057
135400.0000000    0.1124030
135440.0000000    0.0987690
135480.0000000    0.1075532
135520.0000000    0.0979343
135560.0000000    0.0945535
135600.0000000    0.0912893
135640.0000000    0.0925974
135680.0000000    0.1026101
135720.0000000    0.1026236
135760.0000000    0.0956798
135800.0000000    0.1003446
135840.0000000    0.0924723
135880.0000000    0.1042982
135920.0000000    0.0996463
135960.0000000    0.1004558
136000.0000000    0.0916588
136040.0000000    0.1079513
136080.0000000    0.1024287
136120.0000000    0.1197253
136160.0000000    0.0995810
136200.0000000    0.0994319
136240.0000000    0.1000188
136280.0000000    0.1089155
136320.0000000    0.1068554
136360.0000000    0.0943293
136400.0000000    0.1034532
136440.0000000    0.1048709
136480.0000000    0.1015414
136520.0000000    0.0993884
136560.0000000    0.1142368
136600.0000000    0.0981175
136640.0000000    0.1023038
136680.0000000    0.1009414
136720.0000000    0.1031387
136760.0000000    0.1011737
136800.0000000    0.0990874
136840.0000000    0.0945913
136880.0000000    0.1120821
136920.0000000    0.0959804
136960.0000000    0.0983689
137000.0000000    0.0961048
137040.0000000    0.0941627
137080.0000000    0.0905327
137120.0000000    0.1069476
137160.0000000    0.0914329
137200.0000000    0.0858185
137240.0000000    0.1029282
137280.0000000    0.0955349
137320.0000000    0.0970295
137360.0000000    0.0916300
137400.0000000    0.0982078
137440.0000000    0.0941506
137480.0000000    0.0953310
137520.0000000    0.0989573
137560.0000000    0.1033523
137600.0000000    0.1042736
137640.0000000    0.1061756
137680.0000000    0.1008355
137720.0000000    0.1101079
137760.0000000    0.1026891
137800.0000000    0.1013629
137840.0000000    0.0921362
137880.0000000    0.0961707
137920.0000000    0.0928064
137960.0000000    0.0995423
138000.0000000    0.0950892
138040.0000000    0.0966017
138080.0000000    0.0908194
138120.0000000    0.0933069
138160.0000000    0.0910212
138200.0000000    0.0938629
138240.0000000    0.1021028
138280.0000000    0.0994581
138320.0000000    0.0941358
138360.0000000    0.0982265
138400.0000000    0.1035865
138440.0000000    0.1020153
138480.0000000    0.1088004
138520.0000000    0.1049252
138560.0000000    0.0982225
138600.0000000    0.0938914
138640.0000000    0.1017660
138680.0000000    0.1056610
138720.0000000    0.1035316
138760.0000000    0.0928197
138800.0000000    0.0885550
138840.0000000    0.0908819
138880.0000000    0.1014570
138920.0000000    0.0916723
138960.0000000    0.0922981
139000.0000000    0.0971569
139040.0000000    0.1015732
139080.0000000    0.1049903
139120.0000000    0.0926561
139160.0000000    0.0964590
139200.0000000    0.1014406
139240.0000000    0.0898461
139280.0000000    0.0908336
139320.0000000    0.1024189
139360.0000000    0.1027821
139400.0000000    0.1081583
139440.0000000    0.0999761
139480.0000000    0.0883670
139520.0000000    0.1012168
139560.0000000    0.0931034
139600.0000000    0.0949120
139640.0000000    0.0885586
139680.0000000    0.0941557
139720.0000000    0.0901476
139760.0000000    0.0885282
139800.0000000    0.0864820
139840.0000000    0.0919929
139880.0000000    0.0902372
139920.0000000    0.1008981
139960.0000000    0.1012167
140000.0000000    0.0893303
140040.0000000    0.0845424
140080.0000000    0.0921225
140120.0000000    0.0962714
140160.0000000    0.0984336
140200.0000000    0.0985700
140240.0000000    0.0949033
140280.0000000    0.0949941
140320.0000000    0.1093428
140360.0000000    0.0978355
140400.0000000    0.1113574
140440.0000000    0.0929461
140480.0000000    0.0940868
140520.0000000    0.1019850
140560.0000000    0.0956221
140600.0000000    0.0904186
140640.0000000    0.1026916
140680.0000000    0.0993583
140720.0000000    0.0985622
140760.0000000    0.1053831
140800.0000000    0.0994852
140840.0000000    0.0972122
140880.0000000    0.0970530
140920.0000000    0.1050913
140960.0000000    0.0888462
141000.0000000    0.1016525
141040.0000000    0.0942458
141080.0000000    0.0899280
141120.0000000    0.0901624
141160.0000000    0.0997720
141200.0000000    0.1082737
141240.0000000    0.1107483
141280.0000000    0.0987833
141320.0000000    0.0965686
141360.0000000    0.0917508
141400.0000000    0.0934099
141440.0000000    0.0952824
141480.0000000    0.1055362
141520.0000000    0.1055956
141560.0000000    0.1071232
141600.0000000    0.1036916
141640.0000000    0.1098882
141680.0000000    0.1101209
141720.0000000    0.1050445
141760.0000000    0.1086763
141800.0000000    0.1085845
141840.0000000    0.1099159
141880.0000000    0.1020152
141920.0000000    0.0910785
141960.0000000    0.1027311
142000.0000000    0.1023908
142040.0000000    0.1044301
142080.0000000    0.1076517
142120.0000000    0.0940879
142160.0000000    0.1069492
142200.0000000    0.0899621
142240.0000000    0.0960434
142280.0000000    0.1018903
142320.0000000    0.1088793
142360.0000000    0.0939974
142400.0000000    0.0946588
142440.0000000    0.1084849
142480.0000000    0.1101403
142520.0000000    0.1076291
142560.0000000    0.1122852
142600.0000000    0.0997252
142640.0000000    0.1030594
142680.0000000    0.1030158
142720.0000000    0.1053360
142760.0000000    0.1122477
142800.0000000    0.0988027
142840.0000000    0.1132222
142880.0000000    0.1173917
142920.0000000    0.1056122
142960.0000000    0.1089750
143000.0000000    0.0961898
143040.0000000    0.1071623
143080.0000000    0.1063439
143120.0000000    0.1051483
143160.0000000    0.0918289
143200.0000000    0.1032983
143240.0000000    0.1127930
143280.0000000    0.1118179
143320.0000000    0.1106437
143360.0000000    0.1161000
143400.0000000    0.1108284
143440.0000000    0.1152380
143480.0000000    0.0987203
143520.0000000    0.0952716
143560.0000000    0.1012851
143600.0000000    0.0929496
143640.0000000    0.0891950
143680.0000000    0.1082911
143720.0000000    0.0984663
143760.0000000    0.0924006
143800.0000000    0.0921344
143840.0000000    0.0953779
143880.0000000    0.0952251
143920.0000000    0.0980000
143960.0000000    0.1005229
144000.0000000    0.0943602
144040.0000000    0.0987052
144080.0000000    0.0928517
144120.0000000    0.0933280
144160.0000000    0.0982036
144200.0000000    0.0840787
144240.0000000    0.0891813
144280.0000000    0.0949709
144320.0000000    0.1054622
144360.0000000    0.0946426
144400.0000000    0.0962648
144440.0000000    0.0918179
144480.0000000    0.0954197
144520.0000000    0.1024809
144560.0000000    0.0936588
144600.0000000    0.0893341
144640.0000000    0.1034138
144680.0000000    0.0918510
144720.0000000    0.0900949
144760.0000000    0.0952037
144800.0000000    0.1025523
144840.0000000    0.0937700
144880.0000000    0.0957926
144920.0000000    0.1015779
144960.0000000    0.0977086
145000.0000000    0.0973874
145040.0000000    0.0976439
145080.0000000    0.0911121
145120.0000000    0.0984044
145160.0000000    0.0953906
145200.0000000    0.0947358
145240.0000000    0.1050657
145280.0000000    0.0909980
145320.0000000    0.0982720
145360.0000000    0.0939485
145400.0000000    0.0955418
145440.0000000    0.0935370
145480.0000000    0.0939564
145520.0000000    0.0886582
145560.0000000    0.0863954
145600.0000000    0.0999138
145640.0000000    0.0970755
145680.0000000    0.0967528
145720.0000000    0.0879069
145760.0000000    0.0888471
145800.0000000    0.0900518
145840.0000000    0.0916660
145880.0000000    0.0976760
145920.0000000    0.1018233
145960.0000000    0.0989899
146000.0000000    0.1001163
146040.0000000    0.0935705
146080.0000000    0.0934979
146120.0000000    0.0936145
146160.0000000    0.0995785
146200.0000000    0.0991861
146240.0000000    0.1028545
146280.0000000    0.0897702
146320.0000000    0.0983536
146360.0000000    0.0862318
146400.0000000    0.0905127
146440.0000000    0.0849212
146480.0000000    0.0867335
146520.0000000    0.0987890
146560.0000000    0.1070306
146600.0000000    0.1037964
146640.0000000    0.0909031
146680.0000000    0.0914897
146720.0000000    0.0849550
146760.0000000    0.1074976
146800.0000000    0.0982129
146840.0000000    0.0971837
146880.0000000    0.1102257
146920.0000000    0.0974511
146960.0000000    0.0962921
147000.0000000    0.0890101
147040.0000000    0.0944790
147080.0000000    0.0904544
147120.0000000    0.1000066
147160.0000000    0.0979902
147200.0000000    0.1027483
147240.0000000    0.1020973
147280.0000000    0.0939659
147320.0000000    0.1000289
147360.0000000    0.0971981
147400.0000000    0.0996739
147440.0000000    0.1082469
147480.0000000    0.0995904
147520.0000000    0.1143775
147560.0000000    0.1040276
147600.0000000    0.1076453
147640.0000000    0.1047930
147680.0000000    0.1016716
147720.0000000    0.1067020
147760.0000000    0.1026747
147800.0000000    0.0969383
147840.0000000    0.1033614
147880.0000000    0.1027105
147920.0000000    0.1108140
147960.0000000    0.0980781
148000.0000000    0.0922337
148040.0000000    0.0967713
148080.0000000    0.0970672
148120.0000000    0.0997020
148160.0000000    0.1053891
148200.0000000    0.0925667
148240.0000000    0.1031664
148280.0000000    0.1002258
148320.0000000    0.1028146
148360.0000000    0.0959278
148400.0000000    0.0907430
148440.0000000    0.0833783
148480.0000000    0.0883348
148520.0000000    0.0992796
148560.0000000    0.1125954
148600.0000000    0.1060247
148640.0000000    0.1031388
148680.0000000    0.0983378
148720.0000000    0.0923742
148760.0000000    0.0984670
148800.0000000    0.1001846
148840.0000000    0.0924438
148880.0000000    0.0927495
148920.0000000    0.0990245
148960.0000000    0.0969447
149000.0000000    0.0901487
149040.0000000    0.0984113
149080.0000000    0.1015930
149120.0000000    0.0869871
149160.0000000    0.0999521
149200.0000000    0.1079324
149240.0000000    0.0956814
149280.0000000    0.0991593
149320.0000000    0.0929452
149360.0000000    0.0937830
149400.0000000    0.0923017
149440.0000000    0.0952925
149480.0000000    0.0899292
149520.0000000    0.0926313
149560.0000000    0.0982864
149600.0000000    0.0979133
149640.0000000    0.0959198
149680.0000000    0.0856922
149720.0000000    0.0902720
149760.0000000    0.0953450
149800.0000000    0.0987298
149840.0000000    0.0994639
149880.0000000    0.0987943
149920.0000000    0.0900554
149960.0000000    0.0851084
150000.0000000    0.0876602
150040.0000000    0.0972629
150080.0000000    0.0943220
150120.0000000    0.0950421
150160.0000000    0.0948277
150200.0000000    0.0993369
150240.0000000    0.0991873
150280.0000000    0.0916305
150320.0000000    0.0943738
150360.0000000    0.1041564
150400.0000000    0.0950984
150440.0000000    0.0919473
150480.0000000    0.1011872
150520.0000000    0.0961798
150560.0000000    0.0995902
150600.0000000    0.0908839
150640.0000000    0.0912545
150680.0000000    0.0990597
150720.0000000    0.1037169
150760.0000000    0.0905218
150800.0000000    0.1096794
150840.0000000    0.0935277
150880.0000000    0.0924465
150920.0000000    0.0908283
150960.0000000    0.0967759
151000.0000000    0.0949726
151040.0000000    0.0995257
151080.0000000    0.0960686
151120.0000000    0.0949800
151160.0000000    0.1019495
151200.0000000    0.0931847
151240.0000000    0.0971693
151280.0000000    0.0927904
151320.0000000    0.0940992
151360.0000000    0.0977063
151400.0000000    0.0930587
151440.0000000    0.0921598
151480.0000000    0.0954858
151520.0000000    0.0958023
151560.0000000    0.0920780
151600.0000000    0.1036128
151640.0000000    0.0936455
151680.0000000    0.1091587
151720.0000000    0.0987753
151760.0000000    0.0988454
151800.0000000    0.1022383
151840.0000000    0.1038957
151880.0000000    0.1001966
151920.0000000    0.0993923
151960.0000000    0.0999440
152000.0000000    0.0958254
152040.0000000    0.0972840
152080.0000000    0.1012127
152120.0000000    0.0930297
152160.0000000    0.0919218
152200.0000000    0.0964000
152240.0000000    0.0966186
152280.0000000    0.1024686
152320.0000000    0.1027311
152360.0000000    0.1066752
152400.0000000    0.1027542
152440.0000000    0.1054588
152480.0000000    0.0998515
152520.0000000    0.1125539
152560.0000000    0.0984140
152600.0000000    0.1002802
152640.0000000    0.1031430
152680.0000000    0.1051315
152720.0000000    0.1021077
152760.0000000    0.1103487
152800.0000000    0.1021677
152840.0000000    0.1073762
152880.0000000    0.1002719
152920.0000000    0.1024187
152960.0000000    0.1022138
153000.0000000    0.1020384
153040.0000000    0.1130329
153080.0000000    0.1050639
153120.0000000    0.1092037
153160.0000000    0.1062421
153200.0000000    0.0917562
153240.0000000    0.0948961
153280.0000000    0.0918806
153320.0000000    0.0990386
153360.0000000    0.1167200
153400.0000000    0.1038239
153440.0000000    0.1117648
153480.0000000    0.1199686
153520.0000000    0.1182305
153560.0000000    0.1139605
153600.0000000    0.1174023
153640.0000000    0.1130913
153680.0000000    0.1139630
153720.0000000    0.1046503
153760.0000000    0.1118694
153800.0000000    0.1107030
153840.0000000    0.1038517
153880.0000000    0.1020213
153920.0000000    0.0941378
153960.0000000    0.0943270
154000.0000000    0.1104546
154040.0000000    0.1102954
154080.0000000    0.1093699
154120.0000000    0.1107970
154160.0000000    0.1102924
154200.0000000    0.1054630
154240.0000000    0.1125669
154280.0000000    0.1118311
154320.0000000    0.1120620
154360.0000000    0.1098800
154400.0000000    0.1124290
154440.0000000    0.1153161
154480.0000000    0.1050085
154520.0000000    0.1097640
154560.0000000    0.1260859
154600.0000000    0.1196381
154640.0000000    0.1261324
154680.0000000    0.1016795
154720.0000000    0.1230850
154760.0000000    0.1114768
154800.0000000    0.1080802
154840.0000000    0.1153507
154880.0000000    0.1161193
154920.0000000    0.1111511
154960.0000000    0.1150165
155000.0000000    0.1127090
155040.0000000    0.1107903
155080.0000000    0.1268226
155120.0000000    0.1174230
155160.0000000    0.1242175
155200.0000000    0.1224326
155240.0000000    0.1033541
155280.0000000    0.1124475
155320.0000000    0.1084744
155360.0000000    0.1207018
155400.0000000    0.1179879
155440.0000000    0.1210487
155480.0000000    0.0982814
155520.0000000    0.1023388
155560.0000000    0.1054610
155600.0000000    0.1136096
155640.0000000    0.1099315
155680.0000000    0.1149084
155720.0000000    0.1204548
155760.0000000    0.1226801
155800.0000000    0.1103127
155840.0000000    0.1179260
155880.0000000    0.1076201
155920.0000000    0.1186658
155960.0000000    0.1120677
156000.0000000    0.1051362
156040.0000000    0.0992555
156080.0000000    0.1017092
156120.0000000    0.1084778
156160.0000000    0.1130822
156200.0000000    0.1137544
156240.0000000    0.1071424
156280.0000000    0.1148500
156320.0000000    0.1108353
156360.0000000    0.1158763
156400.0000000    0.1198517
156440.0000000    0.1109835
156480.0000000    0.1053893
156520.0000000    0.1079775
156560.0000000    0.1211339
156600.0000000    0.1120666
156640.0000000    0.1184619
156680.0000000    0.1179955
156720.0000000    0.1116197
156760.0000000    0.1054905
156800.0000000    0.1078889
156840.0000000    0.1073182
156880.0000000    0.1126942
156920.0000000    0.1163945
156960.0000000    0.1307496
157000.0000000    0.1059747
157040.0000000    0.1152981
157080.0000000    0.0972023
157120.0000000    0.1105374
157160.0000000    0.1269966
157200.0000000    0.1184332
157240.0000000    0.1245885
157280.0000000    0.1245731
157320.0000000    0.1157994
157360.0000000    0.1315053
157400.0000000    0.1208154
157440.0000000    0.1228209
157480.0000000    0.1518191
157520.0000000    0.1240733
157560.0000000    0.1289503
157600.0000000    0.1157329
157640.0000000    0.1259837
157680.0000000    0.1204142
157720.0000000    0.1049580
157760.0000000    0.1156104
157800.0000000    0.1211530
157840.0000000    0.1335500
157880.0000000    0.1231782
157920.0000000    0.1208470
157960.0000000    0.1270818
158000.0000000    0.1144087
158040.0000000    0.1267243
158080.0000000    0.1094975
158120.0000000    0.1135081
158160.0000000    0.1353119
158200.0000000    0.1224138
158240.0000000    0.1271783
158280.0000000    0.1231917
158320.0000000    0.1143560
158360.0000000    0.1087897
158400.0000000    0.1025133
158440.0000000    0.1104066
158480.0000000    0.1094419
158520.0000000    0.1142063
158560.0000000    0.1026831
158600.0000000    0.1154027
158640.0000000    0.1103859
158680.0000000    0.1155140
158720.0000000    0.1224364
158760.0000000    0.1195095
158800.0000000    0.1167168
158840.0000000    0.1072915
158880.0000000    0.1081546
158920.0000000    0.1063358
158960.0000000    0.1125507
159000.0000000    0.1115662
159040.0000000    0.1079070
159080.0000000    0.1232419
159120.0000000    0.1166901
159160.0000000    0.1143051
159200.0000000    0.1212192
159240.0000000    0.1094567
159280.0000000    0.1141273
159320.0000000    0.0976775
159360.0000000    0.1022515
159400.0000000    0.1065536
159440.0000000    0.1002102
159480.0000000    0.1036939
159520.0000000    0.1136798
159560.0000000    0.1179169
159600.0000000    0.1277091
159640.0000000    0.1246503
159680.0000000    0.1381468
159720.0000000    0.1205892
159760.0000000    0.1236437
159800.0000000    0.1158487
159840.0000000    0.1122019
159880.0000000    0.1152405
159920.0000000    0.1097121
159960.0000000    0.1142195
160000.0000000    0.1082460
160040.0000000    0.1025321
160080.0000000    0.1121755
160120.0000000    0.1257869
160160.0000000    0.1242661
160200.0000000    0.1076506
160240.0000000    0.1101432
160280.0000000    0.1106130
160320.0000000    0.1140331
160360.0000000    0.1257675
160400.0000000    0.1098253
160440.0000000    0.1037482
160480.0000000    0.1047634
160520.0000000    0.1234728
160560.0000000    0.1269625
160600.0000000    0.1227911
160640.0000000    0.1262584
160680.0000000    0.1237531
160720.0000000    0.1228444
160760.0000000    0.1131296
160800.0000000    0.1241926
160840.0000000    0.1498319
160880.0000000    0.1242526
160920.0000000    0.1291277
160960.0000000    0.1372543
161000.0000000    0.1259363
161040.0000000    0.1355419
161080.0000000    0.1325710
161120.0000000    0.1403214
161160.0000000    0.1281779
161200.0000000    0.1371582
161240.0000000    0.1354206
161280.0000000    0.1229763
161320.0000000    0.1343044
161360.0000000    0.1289275
161400.0000000    0.1294674
161440.0000000    0.1294946
161480.0000000    0.1291002
161520.0000000    0.1326298
161560.0000000    0.1346210
161600.0000000    0.1325066
161640.0000000    0.1197376
161680.0000000    0.1293153
161720.0000000    0.1194779
161760.0000000    0.1259277
161800.0000000    0.1163491
161840.0000000    0.1226596
161880.0000000    0.1244228
161920.0000000    0.1191656
161960.0000000    0.1138330
162000.0000000    0.1379012
162040.0000000    0.1341146
162080.0000000    0.1290935
162120.0000000    0.1135180
162160.0000000    0.1309222
162200.0000000    0.1181202
162240.0000000    0.1412557
162280.0000000    0.1312874
162320.0000000    0.1353209
162360.0000000    0.1436296
162400.0000000    0.1367282
162440.0000000    0.1367086
162480.0000000    0.1383362
162520.0000000    0.1318212
162560.0000000    0.1321702
162600.0000000    0.1200391
162640.0000000    0.1312188
162680.0000000    0.1384425
162720.0000000    0.1204981
162760.0000000    0.1143967
162800.0000000    0.1229755
162840.0000000    0.1367150
162880.0000000    0.1314011
162920.0000000    0.1266834
162960.0000000    0.1416497
163000.0000000    0.1349274
163040.0000000    0.1387069
163080.0000000    0.1355432
163120.0000000    0.1314887
163160.0000000    0.1109141
163200.0000000    0.1117218
163240.0000000    0.1181305
163280.0000000    0.1130155
163320.0000000    0.1175096
163360.0000000    0.1259390
163400.0000000    0.1272239
163440.0000000    0.1283470
163480.0000000    0.1119567
163520.0000000    0.1185772
163560.0000000    0.1242788
163600.0000000    0.1131035
163640.0000000    0.1443435
163680.0000000    0.1357604
163720.0000000    0.1329360
163760.0000000    0.1257598
163800.0000000    0.1206087
163840.0000000    0.1263168
163880.0000000    0.1254187
163920.0000000    0.1330115
163960.0000000    0.1166847
164000.0000000    0.1219723
164040.0000000    0.1466202
164080.0000000    0.1320901
164120.0000000    0.1404169
164160.0000000    0.1321916
164200.0000000    0.1462607
164240.0000000    0.1264150
164280.0000000    0.1377380
164320.0000000    0.1329857
164360.0000000    0.1303492
164400.0000000    0.1282819
164440.0000000    0.1457806
164480.0000000    0.1389681
164520.0000000    0.1511685
164560.0000000    0.1398984
164600.0000000    0.1279948
164640.0000000    0.1497104
164680.0000000    0.1322074
164720.0000000    0.1306234
164760.0000000    0.1095942
164800.0000000    0.1272491
164840.0000000    0.1228861
164880.0000000    0.1388168
164920.0000000    0.1404313
164960.0000000    0.1267270
165000.0000000    0.1169879
165040.0000000    0.1079692
165080.0000000    0.1129245
165120.0000000    0.1271709
165160.0000000    0.1372215
165200.0000000    0.1359112
165240.0000000    0.1397497
165280.0000000    0.1560763
165320.0000000    0.1304718
165360.0000000    0.1292366
165400.0000000    0.1396688
165440.0000000    0.1174869
165480.0000000    0.1452951
165520.0000000    0.1373958
165560.0000000    0.1342697
165600.0000000    0.1340019
165640.0000000    0.1378211
165680.0000000    0.1336844
165720.0000000    0.1220030
165760.0000000    0.1336408
165800.0000000    0.1286008
165840.0000000    0.1306022
165880.0000000    0.1212533
165920.0000000    0.1458224
165960.0000000    0.1265381
166000.0000000    0.1190167
166040.0000000    0.1241170
166080.0000000    0.1187386
166120.0000000    0.1265510
166160.0000000    0.1197805
166200.0000000    0.1108162
166240.0000000    0.1048317
166280.0000000    0.1406037
166320.0000000    0.1234070
166360.0000000    0.1076163
166400.0000000    0.1137211
166440.0000000    0.1190703
166480.0000000    0.1146784
166520.0000000    0.1200182
166560.0000000    0.1153203
166600.0000000    0.1205859
166640.0000000    0.1171141
166680.0000000    0.1048849
166720.0000000    0.1199781
166760.0000000    0.1333679
166800.0000000    0.1206934
166840.0000000    0.1210183
166880.0000000    0.1220105
166920.0000000    0.1260658
166960.0000000    0.1351748
167000.0000000    0.1459158
167040.0000000    0.1266137
167080.0000000    0.1157066
167120.0000000    0.1083628
167160.0000000    0.1214889
167200.0000000    0.1144744
167240.0000000    0.1123399
167280.0000000    0.1160674
167320.0000000    0.1152532
167360.0000000    0.1248328
167400.0000000    0.1320251
167440.0000000    0.1300305
167480.0000000    0.1159857
167520.0000000    0.1175629
167560.0000000    0.1125537
167600.0000000    0.1044927
167640.0000000    0.1183432
167680.0000000    0.1252593
167720.0000000    0.1375237
167760.0000000    0.1199066
167800.0000000    0.1242276
167840.0000000    0.1167878
167880.0000000    0.1166620
167920.0000000    0.1220331
167960.0000000    0.1057039
168000.0000000    0.0987195
168040.0000000    0.1079371
168080.0000000    0.1096877
168120.0000000    0.1187835
168160.0000000    0.1218425
168200.0000000    0.1451612
168240.0000000    0.1293752
168280.0000000    0.1243701
168320.0000000    0.1197120
168360.0000000    0.1265977
168400.0000000    0.1260520
168440.0000000    0.1185649
168480.0000000    0.1203476
168520.0000000    0.1370911
168560.0000000    0.1260925
168600.0000000    0.1474202
168640.0000000    0.1323974
168680.0000000    0.1224008
168720.0000000    0.1426719
168760.0000000    0.1358077
168800.0000000    0.1210376
168840.0000000    0.1321197
168880.0000000    0.1426864
168920.0000000    0.1384711
168960.0000000    0.1270563
169000.0000000    0.1210045
169040.0000000    0.1255688
169080.0000000    0.1360886
169120.0000000    0.1215351
169160.0000000    0.1284143
169200.0000000    0.1270335
169240.0000000    0.1280809
169280.0000000    0.1218701
169320.0000000    0.1322012
169360.0000000    0.1252046
169400.0000000    0.1285566
169440.0000000    0.1099774
169480.0000000    0.1350257
169520.0000000    0.1145204
169560.0000000    0.1215823
169600.0000000    0.1108802
169640.0000000    0.1091150
169680.0000000    0.1126972
169720.0000000    0.1111727
169760.0000000    0.0998546
169800.0000000    0.1200483
169840.0000000    0.1234626
169880.0000000    0.1262374
169920.0000000    0.1101020
169960.0000000    0.1100705
170000.0000000    0.1108380
170040.0000000    0.1079633
170080.0000000    0.1265205
170120.0000000    0.1252444
170160.0000000    0.1058592
170200.0000000    0.1062605
170240.0000000    0.1096747
170280.0000000    0.1087976
170320.0000000    0.1140700
170360.0000000    0.1228220
170400.0000000    0.1222722
170440.0000000    0.1163517
170480.0000000    0.1202178
170520.0000000    0.1167716
170560.0000000    0.1086622
170600.0000000    0.1186663
170640.0000000    0.1169579
170680.0000000    0.1208767
170720.0000000    0.1254880
170760.0000000    0.1350729
170800.0000000    0.1215376
170840.0000000    0.1250400
170880.0000000    0.1386640
170920.0000000    0.1257801
170960.0000000    0.1232190
171000.0000000    0.1253187
171040.0000000    0.1247914
171080.0000000    0.1205671
171120.0000000    0.1263491
171160.0000000    0.1223734
171200.0000000    0.1229600
171240.0000000    0.1348650
171280.0000000    0.1245807
171320.0000000    0.1308623
171360.0000000    0.1344658
171400.0000000    0.1218624
171440.0000000    0.1222634
171480.0000000    0.1324701
171520.0000000    0.1262643
171560.0000000    0.1220642
171600.0000000    0.1259275
171640.0000000    0.1436441
171680.0000000    0.1393627
171720.0000000    0.1400179
171760.0000000    0.1634134
171800.0000000    0.1474659
171840.0000000    0.1423428
171880.0000000    0.1209623
171920.0000000    0.1398431
171960.0000000    0.1270424
172000.0000000    0.1278537
172040.0000000    0.1184057
172080.0000000    0.1102868
172120.0000000    0.1092530
172160.0000000    0.1178205
172200.0000000    0.1164600
172240.0000000    0.1322459
172280.0000000    0.1270704
172320.0000000    0.1201564
172360.0000000    0.1258823
172400.0000000    0.1213254
172440.0000000    0.1249695
172480.0000000    0.1206085
172520.0000000    0.1352421
172560.0000000    0.1253695
172600.0000000    0.1224090
172640.0000000    0.1153597
172680.0000000    0.1256442
172720.0000000    0.1164424
172760.0000000    0.1240245
172800.0000000    0.1281693
172840.0000000    0.1407150
172880.0000000    0.1280105
172920.0000000    0.1148078
172960.0000000    0.1163617
173000.0000000    0.1241722
173040.0000000    0.1202247
173080.0000000    0.1218252
173120.0000000    0.1264862
173160.0000000    0.1209404
173200.0000000    0.1089112
173240.0000000    0.1069638
173280.0000000    0.1079093
173320.0000000    0.1112610
173360.0000000    0.1140958
173400.0000000    0.1124207
173440.0000000    0.1137991
173480.0000000    0.1197532
173520.0000000    0.1179584
173560.0000000    0.1136525
173600.0000000    0.1426147
173640.0000000    0.1227643
173680.0000000    0.1271818
173720.0000000    0.1304729
173760.0000000    0.1326302
173800.0000000    0.1256113
173840.0000000    0.1201695
173880.0000000    0.1338541
173920.0000000    0.1287234
173960.0000000    0.1277015
174000.0000000    0.1244774
174040.0000000    0.1313596
174080.0000000    0.1276433
174120.0000000    0.1415295
174160.0000000    0.1293287
174200.0000000    0.1566181
174240.0000000    0.1178715
174280.0000000    0.1441084
174320.0000000    0.1225149
174360.0000000    0.1344531
174400.0000000    0.1274048
174440.0000000    0.1374912
174480.0000000    0.1264870
174520.0000000    0.1250366
174560.0000000    0.1148278
174600.0000000    0.1190899
174640.0000000    0.1115298
174680.0000000    0.1264508
174720.0000000    0.1236031
174760.0000000    0.1217195
174800.0000000    0.1113196
174840.0000000    0.1058074
174880.0000000    0.1138636
174920.0000000    0.1105053
174960.0000000    0.1159430
175000.0000000    0.1349420
175040.0000000    0.1236902
175080.0000000    0.1229591
175120.0000000    0.1182048
175160.0000000    0.1334156
175200.0000000    0.1383188
175240.0000000    0.1303503
175280.0000000    0.1161461
175320.0000000    0.1165640
175360.0000000    0.1225384
175400.0000000    0.1313407
175440.0000000    0.1193575
175480.0000000    0.1342870
175520.0000000    0.1274946
175560.0000000    0.1341815
175600.0000000    0.1250986
175640.0000000    0.1231341
175680.0000000    0.1216611
175720.0000000    0.1088915
175760.0000000    0.1232851
175800.0000000    0.1159339
175840.0000000    0.1333552
175880.0000000    0.1087044
175920.0000000    0.1182740
175960.0000000    0.1495759
176000.0000000    0.1348993
176040.0000000    0.1443620
176080.0000000    0.1311191
176120.0000000    0.1268347
176160.0000000    0.1270765
176200.0000000    0.1216725
176240.0000000    0.1256713
176280.0000000    0.1234904
176320.0000000    0.1134872
176360.0000000    0.1265701
176400.0000000    0.1266931
176440.0000000    0.1229770
176480.0000000    0.1297155
176520.0000000    0.1252714
176560.0000000    0.1113124
176600.0000000    0.1228238
176640.0000000    0.1177030
176680.0000000    0.1198300
176720.0000000    0.1347376
176760.0000000    0.1353846
176800.0000000    0.1342296
176840.0000000    0.1364934
176880.0000000    0.1251949
176920.0000000    0.1244899
176960.0000000    0.1192737
177000.0000000    0.1277057
177040.0000000    0.1296636
177080.0000000    0.1164408
177120.0000000    0.1146856
177160.0000000    0.1254439
177200.0000000    0.1161582
177240.0000000    0.1216059
177280.0000000    0.1237190
177320.0000000    0.1333453
177360.0000000    0.1207645
177400.0000000    0.1212362
177440.0000000    0.1174332
177480.0000000    0.1179269
177520.0000000    0.1244318
177560.0000000    0.1206393
177600.0000000    0.1222329
177640.0000000    0.1085509
177680.0000000    0.1124566
177720.0000000    0.1125608
177760.0000000    0.1375734
177800.0000000    0.1122620
177840.0000000    0.1103302
177880.0000000    0.1147054
177920.0000000    0.1085967
177960.0000000    0.1105083
178000.0000000    0.1140348
178040.0000000    0.1224358
178080.0000000    0.1230346
178120.0000000    0.1099711
178160.0000000    0.1056254
178200.0000000    0.1117521
178240.0000000    0.1125800
178280.0000000    0.1192488
178320.0000000    0.1130469
178360.0000000    0.1140872
178400.0000000    0.1113746
178440.0000000    0.1061617
178480.0000000    0.1070686
178520.0000000    0.1093884
178560.0000000    0.1228298
178600.0000000    0.1066399
178640.0000000    0.1197373
178680.0000000    0.1241332
178720.0000000    0.1177259
178760.0000000    0.1132702
178800.0000000    0.1045777
178840.0000000    0.1176897
178880.0000000    0.1298939
178920.0000000    0.1107449
178960.0000000    0.1283740
179000.0000000    0.1101099
179040.0000000    0.1128752
179080.0000000    0.1130083
179120.0000000    0.1086039
179160.0000000    0.1040308
179200.0000000    0.1085933
179240.0000000    0.1126279
179280.0000000    0.1313228
179320.0000000    0.1381938
179360.0000000    0.1154364
179400.0000000    0.1181244
179440.0000000    0.1220116
179480.0000000    0.1180409
179520.0000000    0.1026668
179560.0000000    0.1078216
179600.0000000    0.1007418
179640.0000000    0.1088095
179680.0000000    0.1049487
179720.0000000    0.1193228
179760.0000000    0.1226958
179800.0000000    0.1133417
179840.0000000    0.1134245
179880.0000000    0.1063485
179920.0000000    0.1063453
179960.0000000    0.1193655
180000.0000000    0.1265290
180040.0000000    0.1101944
180080.0000000    0.1252711
180120.0000000    0.1200111
180160.0000000    0.1403125
180200.0000000    0.1188789
180240.0000000    0.1321902
180280.0000000    0.1284980
180320.0000000    0.1305009
180360.0000000    0.1206020
180400.0000000    0.1179450
180440.0000000    0.1253872
180480.0000000    0.1258345
180520.0000000    0.1238022
180560.0000000    0.1230427
180600.0000000    0.1258826
180640.0000000    0.1323800
180680.0000000    0.1363900
180720.0000000    0.1238098
180760.0000000    0.1235923
180800.0000000    0.1138237
180840.0000000    0.1166107
180880.0000000    0.1174344
180920.0000000    0.1370782
180960.0000000    0.1348658
181000.0000000    0.1364911
181040.0000000    0.1228358
181080.0000000    0.1223901
181120.0000000    0.1219923
181160.0000000    0.1239995
181200.0000000    0.1232409
181240.0000000    0.1055777
181280.0000000    0.1124131
181320.0000000    0.1223684
181360.0000000    0.1266933
181400.0000000    0.1187909
181440.0000000    0.1186256
181480.0000000    0.1292819
181520.0000000    0.1159932
181560.0000000    0.1123983
181600.0000000    0.1089574
181640.0000000    0.1124556
181680.0000000    0.1135745
181720.0000000    0.1045416
181760.0000000    0.1175917
181800.0000000    0.1095658
181840.0000000    0.1060481
181880.0000000    0.1055242
181920.0000000    0.1186220
181960.0000000    0.0969249
182000.0000000    0.1153836
182040.0000000    0.1084632
182080.0000000    0.1043595
182120.0000000    0.1217924
182160.0000000    0.1082797
182200.0000000    0.1062441
182240.0000000    0.1156902
182280.0000000    0.1106261
182320.0000000    0.1129776
182360.0000000    0.1237867
182400.0000000    0.1121713
182440.0000000    0.1091697
182480.0000000    0.1115099
182520.0000000    0.1136971
182560.0000000    0.1254143
182600.0000000    0.1129616
182640.0000000    0.0964739
182680.0000000    0.1199529
182720.0000000    0.1231174
182760.0000000    0.1103083
182800.0000000    0.1143541
182840.0000000    0.1232391
182880.0000000    0.1143783
182920.0000000    0.1090085
182960.0000000    0.1136512
183000.0000000    0.1229640
183040.0000000    0.1079808
183080.0000000    0.1078840
183120.0000000    0.0944418
183160.0000000    0.1121331
183200.0000000    0.1154021
183240.0000000    0.1066572
183280.0000000    0.1048228
183320.0000000    0.1163177
183360.0000000    0.1137309
183400.0000000    0.1090020
183440.0000000    0.1108175
183480.0000000    0.1032880
183520.0000000    0.1201926
183560.0000000    0.1102032
183600.0000000    0.1094797
183640.0000000    0.1201327
183680.0000000    0.1079366
183720.0000000    0.1173417
183760.0000000    0.1376984
183800.0000000    0.1257504
183840.0000000    0.1244060
183880.0000000    0.1252028
183920.0000000    0.1230651
183960.0000000    0.1174478
184000.0000000    0.1147370
184040.0000000    0.1165108
184080.0000000    0.1300489
184120.0000000    0.1286757
184160.0000000    0.1288845
184200.0000000    0.1165265
184240.0000000    0.1104907
184280.0000000    0.1060926
184320.0000000    0.1216729
184360.0000000    0.1183133
184400.0000000    0.1045054
184440.0000000    0.1259861
184480.0000000    0.1204610
184520.0000000    0.1206772
184560.0000000    0.1113742
184600.0000000    0.1175273
184640.0000000    0.1224425
184680.0000000    0.1236729
184720.0000000    0.1152550
184760.0000000    0.1157459
184800.0000000    0.1093529
184840.0000000    0.1098851
184880.0000000    0.1004664
184920.0000000    0.1207833
184960.0000000    0.1174597
185000.0000000    0.1191900
185040.0000000    0.1463760
185080.0000000    0.1246655
185120.0000000    0.1307493
185160.0000000    0.1407100
185200.0000000    0.1287935
185240.0000000    0.1297380
185280.0000000    0.1340400
185320.0000000    0.1450670
185360.0000000    0.1424587
185400.0000000    0.1514438
185440.0000000    0.1497928
185480.0000000    0.1226628
185520.0000000    0.1237929
185560.0000000    0.1265034
185600.0000000    0.1148928
185640.0000000    0.1226339
185680.0000000    0.1173091
185720.0000000    0.1245647
185760.0000000    0.1403706
185800.0000000    0.1280239
185840.0000000    0.1386450
185880.0000000    0.1313656
185920.0000000    0.1272713
185960.0000000    0.1321191
186000.0000000    0.1289440
186040.0000000    0.1500418
186080.0000000    0.1337659
186120.0000000    0.1287008
186160.0000000    0.1342501
186200.0000000    0.1308068
186240.0000000    0.1399043
186280.0000000    0.1225882
186320.0000000    0.1039800
186360.0000000    0.1255824
186400.0000000    0.1202070
186440.0000000    0.1197384
186480.0000000    0.1181792
186520.0000000    0.1199783
186560.0000000    0.1206368
186600.0000000    0.1162148
186640.0000000    0.1248582
186680.0000000    0.1115057
186720.0000000    0.1208997
186760.0000000    0.1326154
186800.0000000    0.1322003
186840.0000000    0.1629845
186880.0000000    0.1285610
186920.0000000    0.1248026
186960.0000000    0.1235842
187000.0000000    0.1295720
187040.0000000    0.1052833
187080.0000000    0.1183408
187120.0000000    0.1320614
187160.0000000    0.1509779
187200.0000000    0.1273876
187240.0000000    0.1291954
187280.0000000    0.1231073
187320.0000000    0.1289490
187360.0000000    0.1141071
187400.0000000    0.1204024
187440.0000000    0.1244103
187480.0000000    0.1305506
187520.0000000    0.1248924
187560.0000000    0.1406104
187600.0000000    0.1260382
187640.0000000    0.1367774
187680.0000000    0.1208835
187720.0000000    0.1186396
187760.0000000    0.1117181
187800.0000000    0.1298456
187840.0000000    0.1267538
187880.0000000    0.1238828
187920.0000000    0.1412789
187960.0000000    0.1327215
188000.0000000    0.1397267
188040.0000000    0.1293321
188080.0000000    0.1381934
188120.0000000    0.1445338
188160.0000000    0.1428949
188200.0000000    0.1128887
188240.0000000    0.1276251
188280.0000000    0.1271980
188320.0000000    0.1483820
188360.0000000    0.1253393
188400.0000000    0.1333260
188440.0000000    0.1175248
188480.0000000    0.1450992
188520.0000000    0.1380866
188560.0000000    0.1339898
188600.0000000    0.1151228
188640.0000000    0.1314602
188680.0000000    0.1354845
188720.0000000    0.1232379
188760.0000000    0.1108999
188800.0000000    0.1345275
188840.0000000    0.1264223
188880.0000000    0.1358494
188920.0000000    0.1452510
188960.0000000    0.1424489
189000.0000000    0.1589054
189040.0000000    0.1437966
189080.0000000    0.1303595
189120.0000000    0.1534495
189160.0000000    0.1389355
189200.0000000    0.1265426
189240.0000000    0.1458145
189280.0000000    0.1482059
189320.0000000    0.1493685
189360.0000000    0.1530436
189400.0000000    0.1430466
189440.0000000    0.1589641
189480.0000000    0.1461038
189520.0000000    0.1554548
189560.0000000    0.1463169
189600.0000000    0.1501320
189640.0000000    0.1630904
189680.0000000    0.1605844
189720.0000000    0.1517732
189760.0000000    0.1547023
189800.0000000    0.1733553
189840.0000000    0.1647445
189880.0000000    0.1431528
189920.0000000    0.1329068
189960.0000000    0.1679927
190000.0000000    0.1568233
190040.0000000    0.1397884
190080.0000000    0.1362263
190120.0000000    0.1391702
190160.0000000    0.1463261
190200.0000000    0.1280652
190240.0000000    0.1368318
190280.0000000    0.1460983
190320.0000000    0.1216797
190360.0000000    0.1269509
190400.0000000    0.1309568
190440.0000000    0.1608945
190480.0000000    0.1462047
190520.0000000    0.1251540
190560.0000000    0.1202748
190600.0000000    0.1390293
190640.0000000    0.1320042
190680.0000000    0.1252290
190720.0000000    0.1400586
190760.0000000    0.1346505
190800.0000000    0.1377997
190840.0000000    0.1575755
190880.0000000    0.1583513
190920.0000000    0.1472501
190960.0000000    0.1621480
191000.0000000    0.1497168
191040.0000000    0.1364982
191080.0000000    0.1475565
191120.0000000    0.1663871
191160.0000000    0.1447002
191200.0000000    0.1576360
191240.0000000    0.1427902
191280.0000000    0.1619556
191320.0000000    0.1538990
191360.0000000    0.1494864
191400.0000000    0.1498812
191440.0000000    0.1506602
191480.0000000    0.1555474
191520.0000000    0.1517116
191560.0000000    0.1698329
191600.0000000    0.1558916
191640.0000000    0.1427515
191680.0000000    0.1563358
191720.0000000    0.1677172
191760.0000000    0.1756860
191800.0000000    0.1896404
191840.0000000    0.1698454
191880.0000000    0.1817942
191920.0000000    0.1706031
191960.0000000    0.1783080
192000.0000000    0.1571434
192040.0000000    0.1576024
192080.0000000    0.1725500
192120.0000000    0.1797559
192160.0000000    0.1891440
192200.0000000    0.1576648
192240.0000000    0.1826674
192280.0000000    0.1695355
192320.0000000    0.1693731
192360.0000000    0.1683418
192400.0000000    0.1789753
192440.0000000    0.1802443
192480.0000000    0.1698421
192520.0000000    0.1946339
192560.0000000    0.1756281
192600.0000000    0.1971573
192640.0000000    0.2117072
192680.0000000    0.2065670
192720.0000000    0.2266106
192760.0000000    0.1871189
192800.0000000    0.2040215
192840.0000000    0.2055555
192880.0000000    0.1958824
192920.0000000    0.2113480
192960.0000000    0.2202734
193000.0000000    0.2151352
193040.0000000    0.1984876
193080.0000000    0.1760364
193120.0000000    0.1874640
193160.0000000    0.1829337
193200.0000000    0.1940264
193240.0000000    0.1636065
193280.0000000    0.1798819
193320.0000000    0.1798550
193360.0000000    0.1757436
193400.0000000    0.1939012
193440.0000000    0.1941468
193480.0000000    0.1864867
193520.0000000    0.1934348
193560.0000000    0.1969507
193600.0000000    0.1844444
193640.0000000    0.1842189
193680.0000000    0.1837643
193720.0000000    0.1947961
193760.0000000    0.1997165
193800.0000000    0.1942248
193840.0000000    0.1790697
193880.0000000    0.1846636
193920.0000000    0.1709246
193960.0000000    0.1841998
194000.0000000    0.1792800
194040.0000000    0.1852497
194080.0000000    0.1893881
194120.0000000    0.2118141
194160.0000000    0.1897011
194200.0000000    0.1926275
194240.0000000    0.1903033
194280.0000000    0.1860423
194320.0000000    0.1755622
194360.0000000    0.1800047
194400.0000000    0.1653020
194440.0000000    0.1936608
194480.0000000    0.1679758
194520.0000000    0.1864906
194560.0000000    0.1814418
194600.0000000    0.1722910
194640.0000000    0.1551262
194680.0000000    0.1599292
194720.0000000    0.1981367
194760.0000000    0.1656786
194800.0000000    0.1918977
194840.0000000    0.1831834
194880.0000000    0.1759335
194920.0000000    0.1773058
194960.0000000    0.1684012
195000.0000000    0.1868853
195040.0000000    0.1784380
195080.0000000    0.1950983
195120.0000000    0.1871972
195160.0000000    0.1759730
195200.0000000    0.1887155
195240.0000000    0.1596847
195280.0000000    0.1720478
195320.0000000    0.1700942
195360.0000000    0.1713130
195400.0000000    0.1737467
195440.0000000    0.1752698
195480.0000000    0.1773853
195520.0000000    0.1990685
195560.0000000    0.1717632
195600.0000000    0.1871577
195640.0000000    0.1690524
195680.0000000    0.1791578
195720.0000000    0.1847527
195760.0000000    0.1659151
195800.0000000    0.1619500
195840.0000000    0.1780806
195880.0000000    0.1849211
195920.0000000    0.1704255
195960.0000000    0.1842144
196000.0000000    0.1814073
196040.0000000    0.1831687
196080.0000000    0.1769227
196120.0000000    0.1976012
196160.0000000    0.1999992
196200.0000000    0.2052395
196240.0000000    0.2051015
196280.0000000    0.1969485
196320.0000000    0.1973335
196360.0000000    0.1732338
196400.0000000    0.1990934
196440.0000000    0.1771987
196480.0000000    0.2041135
196520.0000000    0.1879090
196560.0000000    0.1938913
196600.0000000    0.2098881
196640.0000000    0.1986547
196680.0000000    0.2082835
196720.0000000    0.1971783
196760.0000000    0.1906350
196800.0000000    0.1857574
196840.0000000    0.2054282
196880.0000000    0.2038356
196920.0000000    0.2004952
196960.0000000    0.2007815
197000.0000000    0.2100495
197040.0000000    0.1910457
197080.0000000    0.1983896
197120.0000000    0.2180540
197160.0000000    0.2136625
197200.0000000    0.2093723
197240.0000000    0.2257277
197280.0000000    0.1962582
197320.0000000    0.2078766
197360.0000000    0.2182311
197400.0000000    0.1972282
197440.0000000    0.1879831
197480.0000000    0.1958693
197520.0000000    0.1664909
197560.0000000    0.1638241
197600.0000000    0.1637935
197640.0000000    0.1775271
197680.0000000    0.1790311
197720.0000000    0.1928421
197760.0000000    0.2130110
197800.0000000    0.1967141
197840.0000000    0.1914535
197880.0000000    0.1863739
197920.0000000    0.1815240
197960.0000000    0.1915986
198000.0000000    0.2003266
198040.0000000    0.1918930
198080.0000000    0.1815000
198120.0000000    0.1752689
198160.0000000    0.1790384
198200.0000000    0.1984161
198240.0000000    0.1932853
198280.0000000    0.1984698
198320.0000000    0.2014207
198360.0000000    0.1915191
198400.0000000    0.1952485
198440.0000000    0.2047960
198480.0000000    0.2043182
198520.0000000    0.1967056
198560.0000000    0.2025324
198600.0000000    0.1981514
198640.0000000    0.1729759
198680.0000000    0.2149672
198720.0000000    0.2057640
198760.0000000    0.1809123
198800.0000000    0.1952808
198840.0000000    0.1945301
198880.0000000    0.1862084
198920.0000000    0.1968186
198960.0000000    0.2013865
199000.0000000    0.1947734
199040.0000000    0.1875031
199080.0000000    0.2102559
199120.0000000    0.2216693
199160.0000000    0.2134089
199200.0000000    0.2121732
199240.0000000    0.2242230
199280.0000000    0.2186693
199320.0000000    0.2044555
199360.0000000    0.2068698
199400.0000000    0.2010924
199440.0000000    0.1839785
199480.0000000    0.2156010
199520.0000000    0.2165980
199560.0000000    0.2030168
199600.0000000    0.2075558
199640.0000000    0.2155722
199680.0000000    0.2108783
199720.0000000    0.2121360
199760.0000000    0.1956460
199800.0000000    0.2034930
199840.0000000    0.2184486
199880.0000000    0.2051235
199920.0000000    0.1959825
199960.0000000    0.1960991
200000.0000000    0.2153283
200040.0000000    0.2120791
200080.0000000    0.2212805
200120.0000000    0.2136077
200160.0000000    0.2081872
200200.0000000    0.1916008
200240.0000000    0.2156399
200280.0000000    0.2257224
200320.0000000    0.2134882
200360.0000000    0.1898286
200400.0000000    0.1977133
200440.0000000    0.2155048
200480.0000000    0.2064414
200520.0000000    0.2254685
200560.0000000    0.2203136
200600.0000000    0.1986967
200640.0000000    0.1953790
200680.0000000    0.2028926
200720.0000000    0.1828752
200760.0000000    0.2037510
200800.0000000    0.2005508
200840.0000000    0.1918675
200880.0000000    0.2033582
200920.0000000    0.1910220
200960.0000000    0.1969320
201000.0000000    0.1713289
201040.0000000    0.2043201
201080.0000000    0.1976042
201120.0000000    0.2266606
201160.0000000    0.2227030
201200.0000000    0.1988303
201240.0000000    0.1751733
201280.0000000    0.1767641
201320.0000000    0.2069761
201360.0000000    0.1961389
201400.0000000    0.1905501
201440.0000000    0.2042331
201480.0000000    0.1939314
201520.0000000    0.1948373
201560.0000000    0.2134348
201600.0000000    0.1807221
201640.0000000    0.1976013
201680.0000000    0.1988400
201720.0000000    0.1845547
201760.0000000    0.2075177
201800.0000000    0.1809691
201840.0000000    0.1961484
201880.0000000    0.2082728
201920.0000000    0.1990651
201960.0000000    0.1993957
202000.0000000    0.1874910
202040.0000000    0.1778030
202080.0000000    0.2050294
202120.0000000    0.1854608
202160.0000000    0.1914591
202200.0000000    0.1965792
202240.0000000    0.2183017
202280.0000000    0.1798147
202320.0000000    0.1643608
202360.0000000    0.1882933
202400.0000000    0.1965823
202440.0000000    0.1988138
202480.0000000    0.2092631
202520.0000000    0.1857056
202560.0000000    0.1826557
202600.0000000    0.1875284
202640.0000000    0.1619837
202680.0000000    0.1791808
202720.0000000    0.1753175
202760.0000000    0.1852006
202800.0000000    0.1862898
202840.0000000    0.1780836
202880.0000000    0.1672360
202920.0000000    0.1597895
202960.0000000    0.1606461
203000.0000000    0.1707975
203040.0000000    0.1532575
203080.0000000    0.1744223
203120.0000000    0.1797719
203160.0000000    0.1842293
203200.0000000    0.1870105
203240.0000000    0.1783012
203280.0000000    0.1715033
203320.0000000    0.1856453
203360.0000000    0.1717437
203400.0000000    0.1703005
203440.0000000    0.1675688
203480.0000000    0.1901360
203520.0000000    0.1750722
203560.0000000    0.1733194
203600.0000000    0.1708464
203640.0000000    0.1879950
203680.0000000    0.1810784
203720.0000000    0.1798196
203760.0000000    0.1713127
203800.0000000    0.1739563
203840.0000000    0.1730467
203880.0000000    0.1719900
203920.0000000    0.1808622
203960.0000000    0.1664416
204000.0000000    0.1926367
204040.0000000    0.1893282
204080.0000000    0.2026051
204120.0000000    0.1967635
204160.0000000    0.2158355
204200.0000000    0.1848948
204240.0000000    0.1866306
204280.0000000    0.1779388
204320.0000000    0.1767934
204360.0000000    0.2165105
204400.0000000    0.2091603
204440.0000000    0.2031428
204480.0000000    0.2067033
204520.0000000    0.2043227
204560.0000000    0.1673568
204600.0000000    0.1808427
204640.0000000    0.2014491
204680.0000000    0.1813344
204720.0000000    0.1935212
204760.0000000    0.1825010
204800.0000000    0.1760330
204840.0000000    0.1836071
204880.0000000    0.1733490
204920.0000000    0.1771250
204960.0000000    0.1936633
205000.0000000    0.1761540
205040.0000000    0.1822384
205080.0000000    0.1743137
205120.0000000    0.1918875
205160.0000000    0.2023779
205200.0000000    0.2129214
205240.0000000    0.1781059
205280.0000000    0.1830012
205320.0000000    0.1946074
205360.0000000    0.1677962
205400.0000000    0.1538671
205440.0000000    0.1543720
205480.0000000    0.1700184
205520.0000000    0.1764095
205560.0000000    0.1635329
205600.0000000    0.1894847
205640.0000000    0.1718891
205680.0000000    0.1585663
205720.0000000    0.1603287
205760.0000000    0.1442600
205800.0000000    0.1535793
205840.0000000    0.1625076
205880.0000000    0.1687037
205920.0000000    0.1870220
205960.0000000    0.1811941
206000.0000000    0.1724603
206040.0000000    0.1866379
206080.0000000    0.1639563
206120.0000000    0.1569002
206160.0000000    0.1369047
206200.0000000    0.1526797
206240.0000000    0.1489573
206280.0000000    0.1507296
206320.0000000    0.1683853
206360.0000000    0.1538474
206400.0000000    0.1596292
206440.0000000    0.1448046
206480.0000000    0.1688264
206520.0000000    0.1669869
206560.0000000    0.1616201
206600.0000000    0.1731040
206640.0000000    0.1714482
206680.0000000    0.1629296
206720.0000000    0.1587373
206760.0000000    0.1547228
206800.0000000    0.1489180
206840.0000000    0.1485527
206880.0000000    0.1599581
206920.0000000    0.1555017
206960.0000000    0.1860921
207000.0000000    0.1616145
207040.0000000    0.1792434
207080.0000000    0.1753496
207120.0000000    0.1870413
207160.0000000    0.1986426
207200.0000000    0.1896201
207240.0000000    0.1902011
207280.0000000    0.1673507
207320.0000000    0.1712642
207360.0000000    0.1762427
207400.0000000    0.1872728
207440.0000000    0.1934804
207480.0000000    0.1758116
207520.0000000    0.1880444
207560.0000000    0.1765659
207600.0000000    0.1751730
207640.0000000    0.1579669
207680.0000000    0.1751923
207720.0000000    0.1686726
207760.0000000    0.1802842
207800.0000000    0.1482420
207840.0000000    0.1672055
207880.0000000    0.1563275
207920.0000000    0.1476806
207960.0000000    0.1712143
208000.0000000    0.1777881
208040.0000000    0.1840718
208080.0000000    0.1545272
208120.0000000    0.1574925
208160.0000000    0.1739091
208200.0000000    0.1510437
208240.0000000    0.1656641
208280.0000000    0.1842275
208320.0000000    0.1618536
208360.0000000    0.1585347
208400.0000000    0.1644289
208440.0000000    0.1731492
208480.0000000    0.1983720
208520.0000000    0.1814405
208560.0000000    0.1880921
208600.0000000    0.1791754
208640.0000000    0.1729034
208680.0000000    0.1835113
208720.0000000    0.1688546
208760.0000000    0.1620867
208800.0000000    0.1473532
208840.0000000    0.1565051
208880.0000000    0.1670930
208920.0000000    0.1539010
208960.0000000    0.1573205
209000.0000000    0.1594993
209040.0000000    0.1769146
209080.0000000    0.1518053
209120.0000000    0.1416735
209160.0000000    0.1404274
209200.0000000    0.1651470
209240.0000000    0.1395227
209280.0000000    0.1494881
209320.0000000    0.1480902
209360.0000000    0.1482680
209400.0000000    0.1620439
209440.0000000    0.1817355
209480.0000000    0.1870992
209520.0000000    0.1614739
209560.0000000    0.1846139
209600.0000000    0.1868621
209640.0000000    0.1710965
209680.0000000    0.1859459
209720.0000000    0.1880112
209760.0000000    0.1778112
209800.0000000    0.1974730
209840.0000000    0.1734950
209880.0000000    0.1673503
209920.0000000    0.1650832
209960.0000000    0.1818890
210000.0000000    0.1911848
210040.0000000    0.1856219
210080.0000000    0.1596542
210120.0000000    0.1800336
210160.0000000    0.1699186
210200.0000000    0.1491835
210240.0000000    0.1754696
210280.0000000    0.1534149
210320.0000000    0.1643919
210360.0000000    0.1730289
210400.0000000    0.1587579
210440.0000000    0.1531457
210480.0000000    0.1633507
210520.0000000    0.1674044
210560.0000000    0.1708295
210600.0000000    0.1718127
210640.0000000    0.1658358
210680.0000000    0.1727808
210720.0000000    0.1636397
210760.0000000    0.1635339
210800.0000000    0.1877949
210840.0000000    0.1677744
210880.0000000    0.1794810
210920.0000000    0.1865196
210960.0000000    0.1892624
211000.0000000    0.1939602
211040.0000000    0.1860420
211080.0000000    0.1843030
211120.0000000    0.2006876
211160.0000000    0.1970342
211200.0000000    0.1741036
211240.0000000    0.1853537
211280.0000000    0.1999851
211320.0000000    0.2137159
211360.0000000    0.1962743
211400.0000000    0.1900442
211440.0000000    0.1733249
211480.0000000    0.1741085
211520.0000000    0.1576966
211560.0000000    0.1957734
211600.0000000    0.2011446
211640.0000000    0.1997568
211680.0000000    0.1708990
211720.0000000    0.1794304
211760.0000000    0.1764443
211800.0000000    0.1659278
211840.0000000    0.1615464
211880.0000000    0.1792563
211920.0000000    0.1936384
211960.0000000    0.1971356
212000.0000000    0.1909650
212040.0000000    0.1831440
212080.0000000    0.1705586
212120.0000000    0.1451461
212160.0000000    0.1452009
212200.0000000    0.1731925
212240.0000000    0.1518985
212280.0000000    0.1536186
212320.0000000    0.1798803
212360.0000000    0.1779323
212400.0000000    0.1693775
212440.0000000    0.1813376
212480.0000000    0.1680300
212520.0000000    0.1649501
212560.0000000    0.1596553
212600.0000000    0.1788798
212640.0000000    0.1737603
212680.0000000    0.1655356
212720.0000000    0.1554259
212760.0000000    0.1603974
212800.0000000    0.1591699
212840.0000000    0.1591955
212880.0000000    0.1546212
212920.0000000    0.1464980
212960.0000000    0.1503453
213000.0000000    0.1620011
213040.0000000    0.1697443
213080.0000000    0.1701970
213120.0000000    0.1849086
213160.0000000    0.1848954
213200.0000000    0.1634387
213240.0000000    0.1719229
213280.0000000    0.1638702
213320.0000000    0.1584854
213360.0000000    0.1639599
213400.0000000    0.1507828
213440.0000000    0.1842945
213480.0000000    0.1763889
213520.0000000    0.1766902
213560.0000000    0.1709746
213600.0000000    0.1974694
213640.0000000    0.1673242
213680.0000000    0.1784174
213720.0000000    0.1841987
213760.0000000    0.1598802
213800.0000000    0.1749315
213840.0000000    0.1505893
213880.0000000    0.1614149
213920.0000000    0.1624680
213960.0000000    0.1610241
214000.0000000    0.1581387
214040.0000000    0.1702327
214080.0000000    0.1786861
214120.0000000    0.1794977
214160.0000000    0.1766910
214200.0000000    0.1768824
214240.0000000    0.1648949
214280.0000000    0.1787980
214320.0000000    0.1672164
214360.0000000    0.1579857
214400.0000000    0.1760545
214440.0000000    0.1880262
214480.0000000    0.1696360
214520.0000000    0.1824840
214560.0000000    0.1976485
214600.0000000    0.1753690
214640.0000000    0.1686651
214680.0000000    0.1658673
214720.0000000    0.1826943
214760.0000000    0.2034775
214800.0000000    0.1848944
214840.0000000    0.1906422
214880.0000000    0.1709996
214920.0000000    0.1670197
214960.0000000    0.1729308
215000.0000000    0.1890056
215040.0000000    0.1870832
215080.0000000    0.1658341
215120.0000000    0.1681713
215160.0000000    0.1747336
215200.0000000    0.1533688
215240.0000000    0.1669774
215280.0000000    0.1604449
215320.0000000    0.1753171
215360.0000000    0.1894742
215400.0000000    0.1689513
215440.0000000    0.1779366
215480.0000000    0.1565023
215520.0000000    0.1562508
215560.0000000    0.1697244
215600.0000000    0.1857268
215640.0000000    0.1834756
215680.0000000    0.1657010
215720.0000000    0.1742478
215760.0000000    0.1823531
215800.0000000    0.1924765
215840.0000000    0.1722726
215880.0000000    0.1808848
215920.0000000    0.1866337
215960.0000000    0.1826518
216000.0000000    0.1746829
216040.0000000    0.1940597
216080.0000000    0.2002800
216120.0000000    0.1836095
216160.0000000    0.1852038
216200.0000000    0.1852292
216240.0000000    0.1895869
216280.0000000    0.1956038
216320.0000000    0.1822097
216360.0000000    0.1682359
216400.0000000    0.1947577
216440.0000000    0.1786462
216480.0000000    0.1792807
216520.0000000    0.1650135
216560.0000000    0.2068609
216600.0000000    0.1781191
216640.0000000    0.1764764
216680.0000000    0.1964351
216720.0000000    0.1600255
216760.0000000    0.1788838
216800.0000000    0.1845817
216840.0000000    0.1936607
216880.0000000    0.1787391
216920.0000000    0.1956420
216960.0000000    0.1873015
217000.0000000    0.1811861
217040.0000000    0.1584590
217080.0000000    0.1729707
217120.0000000    0.1698866
217160.0000000    0.1864479
217200.0000000    0.1696041
217240.0000000    0.1631667
217280.0000000    0.1615282
217320.0000000    0.1679260
217360.0000000    0.1881431
217400.0000000    0.1970243
217440.0000000    0.1871201
217480.0000000    0.1785154
217520.0000000    0.1937494
217560.0000000    0.1764612
217600.0000000    0.2089065
217640.0000000    0.2203259
217680.0000000    0.2141566
217720.0000000    0.2030377
217760.0000000    0.2197132
217800.0000000    0.2256404
217840.0000000    0.2146780
217880.0000000    0.2058423
217920.0000000    0.2086502
217960.0000000    0.1892135
218000.0000000    0.1872825
218040.0000000    0.2225771
218080.0000000    0.1944955
218120.0000000    0.2098704
218160.0000000    0.1995955
218200.0000000    0.2029843
218240.0000000    0.1979596
218280.0000000    0.1792367
218320.0000000    0.1969181
218360.0000000    0.2071169
218400.0000000    0.1997584
218440.0000000    0.1917043
218480.0000000    0.1830584
218520.0000000    0.1827294
218560.0000000    0.1937126
218600.0000000    0.1892579
218640.0000000    0.1931716
218680.0000000    0.1925958
218720.0000000    0.1804407
218760.0000000    0.1664145
218800.0000000    0.1721730
218840.0000000    0.1739881
218880.0000000    0.1912808
218920.0000000    0.1805961
218960.0000000    0.1900598
219000.0000000    0.1764131
219040.0000000    0.1902725
219080.0000000    0.1711704
219120.0000000    0.1926311
219160.0000000    0.1930060
219200.0000000    0.2080554
219240.0000000    0.2093336
219280.0000000    0.1877315
219320.0000000    0.1853044
219360.0000000    0.1816444
219400.0000000    0.1740311
219440.0000000    0.1856483
219480.0000000    0.1832447
219520.0000000    0.1965879
219560.0000000    0.2032481
219600.0000000    0.1906532
219640.0000000    0.1945996
219680.0000000    0.2068490
219720.0000000    0.2049832
219760.0000000    0.1848604
219800.0000000    0.2065361
219840.0000000    0.1998882
219880.0000000    0.2012994
219920.0000000    0.2071245
219960.0000000    0.2153377
220000.0000000    0.2101275
220040.0000000    0.2091635
220080.0000000    0.2087595
220120.0000000    0.2092053
220160.0000000    0.2030269
220200.0000000    0.2188272
220240.0000000    0.1959516
220280.0000000    0.2039233
220320.0000000    0.2080614
220360.0000000    0.1927185
220400.0000000    0.1753700
220440.0000000    0.1903605
220480.0000000    0.2090370
220520.0000000    0.2107508
220560.0000000    0.2024505
220600.0000000    0.1992727
220640.0000000    0.2024717
220680.0000000    0.2041145
220720.0000000    0.1921193
220760.0000000    0.2106413
220800.0000000    0.2007858
220840.0000000    0.1941549
220880.0000000    0.1950686
220920.0000000    0.2079421
220960.0000000    0.1982393
221000.0000000    0.2057017
221040.0000000    0.1849603
221080.0000000    0.2067134
221120.0000000    0.2091525
221160.0000000    0.1976427
221200.0000000    0.2013763
221240.0000000    0.1917813
221280.0000000    0.1957889
221320.0000000    0.1811008
221360.0000000    0.1934627
221400.0000000    0.1976525
221440.0000000    0.1886528
221480.0000000    0.1737710
221520.0000000    0.1699491
221560.0000000    0.1810312
221600.0000000    0.1730212
221640.0000000    0.1602173
221680.0000000    0.1491448
221720.0000000    0.1647988
221760.0000000    0.1666681
221800.0000000    0.1725859
221840.0000000    0.1637134
221880.0000000    0.1822148
221920.0000000    0.2003554
221960.0000000    0.2020129
222000.0000000    0.1844210
222040.0000000    0.1916065
222080.0000000    0.1659128
222120.0000000    0.1831475
222160.0000000    0.1678841
222200.0000000    0.1634111
222240.0000000    0.1619433
222280.0000000    0.1746163
222320.0000000    0.1608104
222360.0000000    0.1765178
222400.0000000    0.1935681
222440.0000000    0.1957968
222480.0000000    0.1941101
222520.0000000    0.1771025
222560.0000000    0.1887162
222600.0000000    0.1820781
222640.0000000    0.1779003
222680.0000000    0.1734868
222720.0000000    0.1686804
222760.0000000    0.1833992
222800.0000000    0.1790303
222840.0000000    0.1701938
222880.0000000    0.1668841
222920.0000000    0.1727850
222960.0000000    0.1491697
223000.0000000    0.1659121
223040.0000000    0.1655003
223080.0000000    0.1746018
223120.0000000    0.1743788
223160.0000000    0.1900048
223200.0000000    0.1998381
223240.0000000    0.1936762
223280.0000000    0.2091668
223320.0000000    0.2008838
223360.0000000    0.2027497
223400.0000000    0.1857262
223440.0000000    0.1876231
223480.0000000    0.1637381
223520.0000000    0.1581184
223560.0000000    0.1756742
223600.0000000    0.1583031
223640.0000000    0.1655862
223680.0000000    0.1646181
223720.0000000    0.1461673
223760.0000000    0.1779217
223800.0000000    0.1735699
223840.0000000    0.1562184
223880.0000000    0.1843792
223920.0000000    0.1600004
223960.0000000    0.1624016
224000.0000000    0.1956792
224040.0000000    0.1674493
224080.0000000    0.2029565
224120.0000000    0.1908788
224160.0000000    0.1963330
224200.0000000    0.1911696
224240.0000000    0.1747997
224280.0000000    0.1720555
224320.0000000    0.1766611
224360.0000000    0.1792995
224400.0000000    0.1667347
224440.0000000    0.1666442
224480.0000000    0.1788085
224520.0000000    0.1823186
224560.0000000    0.1959713
224600.0000000    0.2045486
224640.0000000    0.1577226
224680.0000000    0.1823736
224720.0000000    0.1755389
224760.0000000    0.1713221
224800.0000000    0.1776314
224840.0000000    0.1785332
224880.0000000    0.1624563
224920.0000000    0.1676761
224960.0000000    0.1709906
225000.0000000    0.1760285
225040.0000000    0.1785491
225080.0000000    0.1926014
225120.0000000    0.1939330
225160.0000000    0.1805003
225200.0000000    0.1663871
225240.0000000    0.1904176
225280.0000000    0.1764392
225320.0000000    0.1727941
225360.0000000    0.1688426
225400.0000000    0.1724171
225440.0000000    0.1847503
225480.0000000    0.1859677
225520.0000000    0.1742918
225560.0000000    0.2080483
225600.0000000    0.2040564
225640.0000000    0.1842348
225680.0000000    0.1742605
225720.0000000    0.1868822
225760.0000000    0.1934203
225800.0000000    0.1988920
225840.0000000    0.1830058
225880.0000000    0.1895046
225920.0000000    0.1859164
225960.0000000    0.2115780
226000.0000000    0.2015194
226040.0000000    0.2079533
226080.0000000    0.1970528
226120.0000000    0.1980937
226160.0000000    0.1835922
226200.0000000    0.1954672
226240.0000000    0.1907177
226280.0000000    0.1992389
226320.0000000    0.1836777
226360.0000000    0.1773411
226400.0000000    0.1857376
226440.0000000    0.1797454
226480.0000000    0.1911850
226520.0000000    0.2104067
226560.0000000    0.1864352
226600.0000000    0.1850335
226640.0000000    0.1843253
226680.0000000    0.2101388
226720.0000000    0.1794765
226760.0000000    0.1791397
226800.0000000    0.2011190
226840.0000000    0.1757952
226880.0000000    0.2011831
226920.0000000    0.2100438
226960.0000000    0.2218075
227000.0000000    0.2134973
227040.0000000    0.2110502
227080.0000000    0.2026241
227120.0000000    0.2075177
227160.0000000    0.1941861
227200.0000000    0.1952036
227240.0000000    0.1897956
227280.0000000    0.1801210
227320.0000000    0.1700078
227360.0000000    0.1673096
227400.0000000    0.1773732
227440.0000000    0.1699935
227480.0000000    0.1591160
227520.0000000    0.1635807
227560.0000000    0.1679402
227600.0000000    0.1805269
227640.0000000    0.1657456
227680.0000000    0.1712535
227720.0000000    0.1523844
227760.0000000    0.1668221
227800.0000000    0.1780985
227840.0000000    0.1739017
227880.0000000    0.1712601
227920.0000000    0.1717903
227960.0000000    0.1708453
228000.0000000    0.1599129
228040.0000000    0.1757324
228080.0000000    0.1489155
228120.0000000    0.1763721
228160.0000000    0.1659101
228200.0000000    0.1924652
228240.0000000    0.1779733
228280.0000000    0.1630190
228320.0000000    0.1692032
228360.0000000    0.1844998
228400.0000000    0.1768634
228440.0000000    0.1605972
228480.0000000    0.1623335
228520.0000000    0.1567193
228560.0000000    0.1652255
228600.0000000    0.1588711
228640.0000000    0.1622457
228680.0000000    0.1730838
228720.0000000    0.1544921
228760.0000000    0.1530521
228800.0000000    0.1651172
228840.0000000    0.1634578
228880.0000000    0.1603003
228920.0000000    0.1683305
228960.0000000    0.1664087
229000.0000000    0.1763973
229040.0000000    0.1585330
229080.0000000    0.1543077
229120.0000000    0.1566718
229160.0000000    0.1625647
229200.0000000    0.1606775
229240.0000000    0.1661956
229280.0000000    0.1664633
229320.0000000    0.1774625
229360.0000000    0.1789826
229400.0000000    0.1591114
229440.0000000    0.1587331
229480.0000000    0.1718809
229520.0000000    0.1791198
229560.0000000    0.1711853
229600.0000000    0.1708567
229640.0000000    0.1690310
229680.0000000    0.1629862
229720.0000000    0.1450055
229760.0000000    0.1668436
229800.0000000    0.1608313
229840.0000000    0.1669904
229880.0000000    0.1620975
229920.0000000    0.1691559
229960.0000000    0.1759926
230000.0000000    0.1715446
230040.0000000    0.1661847
230080.0000000    0.1707011
230120.0000000    0.1622886
230160.0000000    0.1667838
230200.0000000    0.1669211
230240.0000000    0.1592973
230280.0000000    0.1700974
230320.0000000    0.1608885
230360.0000000    0.1608886
230400.0000000    0.1812377
230440.0000000    0.1671656
230480.0000000    0.1765938
230520.0000000    0.1644511
230560.0000000    0.1783022
230600.0000000    0.1774670
230640.0000000    0.1793677
230680.0000000    0.1909720
230720.0000000    0.1863069
230760.0000000    0.1939319
230800.0000000    0.1681209
230840.0000000    0.1776421
230880.0000000    0.1727302
230920.0000000    0.1688574
230960.0000000    0.1678365
231000.0000000    0.1666453
231040.0000000    0.1685248
231080.0000000    0.1714249
231120.0000000    0.1843595
231160.0000000    0.1767844
231200.0000000    0.1704959
231240.0000000    0.1732894
231280.0000000    0.1768967
231320.0000000    0.1754725
231360.0000000    0.1796151
231400.0000000    0.1892926
231440.0000000    0.2061242
231480.0000000    0.1728384
231520.0000000    0.1896967
231560.0000000    0.1874985
231600.0000000    0.2109396
231640.0000000    0.2118142
231680.0000000    0.1844053
231720.0000000    0.1931737
231760.0000000    0.1939697
231800.0000000    0.1966023
231840.0000000    0.2031991
231880.0000000    0.1820260
231920.0000000    0.1894948
231960.0000000    0.1929446
232000.0000000    0.1836733
232040.0000000    0.1702851
232080.0000000    0.1678249
232120.0000000    0.1863891
232160.0000000    0.2078833
232200.0000000    0.1991593
232240.0000000    0.1925882
232280.0000000    0.1901678
232320.0000000    0.1873054
232360.0000000    0.1815275
232400.0000000    0.1876057
232440.0000000    0.2009152
232480.0000000    0.1926884
232520.0000000    0.2029357
232560.0000000    0.1874971
232600.0000000    0.2060351
232640.0000000    0.1945622
232680.0000000    0.1972007
232720.0000000    0.1906468
232760.0000000    0.1839019
232800.0000000    0.1832512
232840.0000000    0.1804760
232880.0000000    0.1846184
232920.0000000    0.1798249
232960.0000000    0.1919506
233000.0000000    0.1846250
233040.0000000    0.2178894
233080.0000000    0.2193713
233120.0000000    0.2057458
233160.0000000    0.2068946
233200.0000000    0.2131636
233240.0000000    0.2288997
233280.0000000    0.2099863
233320.0000000    0.1996541
233360.0000000    0.1986541
233400.0000000    0.1887860
233440.0000000    0.1985941
233480.0000000    0.1924529
233520.0000000    0.1908238
233560.0000000    0.1923322
233600.0000000    0.1890201
233640.0000000    0.1923634
233680.0000000    0.2003587
233720.0000000    0.2136552
233760.0000000    0.1946639
233800.0000000    0.2114748
233840.0000000    0.1977658
233880.0000000    0.2020516
233920.0000000    0.2003440
233960.0000000    0.2100997
234000.0000000    0.2109223
234040.0000000    0.2016205
234080.0000000    0.2116607
234120.0000000    0.1953872
234160.0000000    0.1766517
234200.0000000    0.1894280
234240.0000000    0.1956548
234280.0000000    0.1988903
234320.0000000    0.2165053
234360.0000000    0.1875164
234400.0000000    0.2066088
234440.0000000    0.1939984
234480.0000000    0.1742274
234520.0000000    0.1872312
234560.0000000    0.2052326
234600.0000000    0.1943308
234640.0000000    0.1868040
234680.0000000    0.1927652
234720.0000000    0.2060411
234760.0000000    0.1798090
234800.0000000    0.2189213
234840.0000000    0.1983568
234880.0000000    0.2093294
234920.0000000    0.2110259
234960.0000000    0.2132013
235000.0000000    0.2007256
235040.0000000    0.2115527
235080.0000000    0.1945166
235120.0000000    0.2085290
235160.0000000    0.1888454
235200.0000000    0.1983575
235240.0000000    0.2034620
235280.0000000    0.2218944
235320.0000000    0.2062565
235360.0000000    0.2087069
235400.0000000    0.1922458
235440.0000000    0.1984855
235480.0000000    0.1952239
235520.0000000    0.2266631
235560.0000000    0.2173736
235600.0000000    0.1917127
235640.0000000    0.1945217
235680.0000000    0.1971804
235720.0000000    0.2089457
235760.0000000    0.2073539
235800.0000000    0.1993658
235840.0000000    0.1949623
235880.0000000    0.1944240
235920.0000000    0.2066305
235960.0000000    0.2154288
236000.0000000    0.2123304
236040.0000000    0.1954597
236080.0000000    0.2034236
236120.0000000    0.2055616
236160.0000000    0.1981885
236200.0000000    0.2032164
236240.0000000    0.2155462
236280.0000000    0.2066954
236320.0000000    0.1885410
236360.0000000    0.1904149
236400.0000000    0.2036085
236440.0000000    0.1856384
236480.0000000    0.2045238
236520.0000000    0.2034495
236560.0000000    0.2047614
236600.0000000    0.2095881
236640.0000000    0.2060463
236680.0000000    0.2243624
236720.0000000    0.2117587
236760.0000000    0.1958393
236800.0000000    0.1982499
236840.0000000    0.1936009
236880.0000000    0.1976114
236920.0000000    0.1897507
236960.0000000    0.1933991
237000.0000000    0.1846864
237040.0000000    0.1935762
237080.0000000    0.2085344
237120.0000000    0.2020225
237160.0000000    0.2031837
237200.0000000    0.1924592
237240.0000000    0.1998361
237280.0000000    0.1931171
237320.0000000    0.1954832
237360.0000000    0.1839331
237400.0000000    0.1783194
237440.0000000    0.1721518
237480.0000000    0.2019097
237520.0000000    0.2050580
237560.0000000    0.1979889
237600.0000000    0.1896388
237640.0000000    0.2147592
237680.0000000    0.1674424
237720.0000000    0.1838208
237760.0000000    0.1841739
237800.0000000    0.1782053
237840.0000000    0.1939093
237880.0000000    0.1656260
237920.0000000    0.2056876
237960.0000000    0.2135717
238000.0000000    0.2104560
238040.0000000    0.2144917
238080.0000000    0.2029772
238120.0000000    0.2045830
238160.0000000    0.2052115
238200.0000000    0.2011274
238240.0000000    0.2006267
238280.0000000    0.2183158
238320.0000000    0.2101719
238360.0000000    0.2213028
238400.0000000    0.2247079
238440.0000000    0.1993093
238480.0000000    0.2039614
238520.0000000    0.2131526
238560.0000000    0.2036822
238600.0000000    0.2138868
238640.0000000    0.2235864
238680.0000000    0.2190212
238720.0000000    0.2309126
238760.0000000    0.2217039
238800.0000000    0.2266898
238840.0000000    0.2215427
238880.0000000    0.2120285
238920.0000000    0.2053377
238960.0000000    0.2088925
239000.0000000    0.1849251
239040.0000000    0.2002263
239080.0000000    0.2142404
239120.0000000    0.2210955
239160.0000000    0.2208037
239200.0000000    0.2220456
239240.0000000    0.2160994
239280.0000000    0.2391756
239320.0000000    0.2343354
239360.0000000    0.2148979
239400.0000000    0.2251987
239440.0000000    0.2160303
239480.0000000    0.2388833
239520.0000000    0.2344665
239560.0000000    0.2035336
239600.0000000    0.2191775
239640.0000000    0.2237094
239680.0000000    0.2156811
239720.0000000    0.2284719
239760.0000000    0.2188362
239800.0000000    0.2245214
239840.0000000    0.2187741
239880.0000000    0.2019904
239920.0000000    0.2162597
239960.0000000    0.1985362
240000.0000000    0.2240296
240040.0000000    0.2083221
240080.0000000    0.2071221
240120.0000000    0.2211176
240160.0000000    0.2211573
240200.0000000    0.2067325
240240.0000000    0.2029644
240280.0000000    0.2061945
240320.0000000    0.2104246
240360.0000000    0.2106528
240400.0000000    0.2114199
240440.0000000    0.1990555
240480.0000000    0.1865247
240520.0000000    0.1852525
240560.0000000    0.1903688
240600.0000000    0.2056148
240640.0000000    0.1840055
240680.0000000    0.1828042
240720.0000000    0.1771223
240760.0000000    0.1963350
240800.0000000    0.1924020
240840.0000000    0.1794775
240880.0000000    0.1830692
240920.0000000    0.1692882
240960.0000000    0.1853118
241000.0000000    0.1678673
241040.0000000    0.1736653
241080.0000000    0.1693641
241120.0000000    0.1719595
241160.0000000    0.1792921
241200.0000000    0.1685700
241240.0000000    0.1740468
241280.0000000    0.1816123
241320.0000000    0.1701654
241360.0000000    0.1738504
241400.0000000    0.1969562
241440.0000000    0.1943251
241480.0000000    0.1871348
241520.0000000    0.1969005
241560.0000000    0.2034003
241600.0000000    0.2002447
241640.0000000    0.1953060
241680.0000000    0.1942769
241720.0000000    0.1889019
241760.0000000    0.1837875
241800.0000000    0.1890315
241840.0000000    0.1751359
241880.0000000    0.1981106
241920.0000000    0.1798335
241960.0000000    0.1849027
242000.0000000    0.2204866
242040.0000000    0.1959138
242080.0000000    0.2014221
242120.0000000    0.2020166
242160.0000000    0.1713878
242200.0000000    0.1796843
242240.0000000    0.2044215
242280.0000000    0.1731400
242320.0000000    0.1857689
242360.0000000    0.1909729
242400.0000000    0.1915718
242440.0000000    0.1972232
242480.0000000    0.1849146
242520.0000000    0.1754476
242560.0000000    0.1916965
242600.0000000    0.1804074
242640.0000000    0.1941108
242680.0000000    0.2019407
242720.0000000    0.1935041
242760.0000000    0.1835510
242800.0000000    0.2015881
242840.0000000    0.2054665
242880.0000000    0.1937555
242920.0000000    0.1850446
242960.0000000    0.1985385
243000.0000000    0.1877533
243040.0000000    0.1780752
243080.0000000    0.1991919
243120.0000000    0.2013664
243160.0000000    0.1893088
243200.0000000    0.1976166
243240.0000000    0.1943448
243280.0000000    0.1956751
243320.0000000    0.1980289
243360.0000000    0.1839324
243400.0000000    0.1859656
243440.0000000    0.2043481
243480.0000000    0.1876273
243520.0000000    0.2170295
243560.0000000    0.2072247
243600.0000000    0.1915638
243640.0000000    0.2127367
243680.0000000    0.1950892
243720.0000000    0.1965208
243760.0000000    0.1950795
243800.0000000    0.1949178
243840.0000000    0.2044060
243880.0000000    0.2004048
243920.0000000    0.2110401
243960.0000000    0.2101988
244000.0000000    0.2035305
244040.0000000    0.1930087
244080.0000000    0.1891904
244120.0000000    0.1901873
244160.0000000    0.1860779
244200.0000000    0.1836418
244240.0000000    0.1992923
244280.0000000    0.2099734
244320.0000000    0.2065499
244360.0000000    0.1983579
244400.0000000    0.2186615
244440.0000000    0.2042416
244480.0000000    0.1990180
244520.0000000    0.1924469
244560.0000000    0.1962612
244600.0000000    0.2017583
244640.0000000    0.2118798
244680.0000000    0.2304903
244720.0000000    0.2052512
244760.0000000    0.1952989
244800.0000000    0.1994558
244840.0000000    0.1945175
244880.0000000    0.1901681
244920.0000000    0.2098946
244960.0000000    0.2211336
245000.0000000    0.2199694
245040.0000000    0.2118590
245080.0000000    0.1890109
245120.0000000    0.2109401
245160.0000000    0.2104019
245200.0000000    0.1998506
245240.0000000    0.1925358
245280.0000000    0.1777740
245320.0000000    0.1935827
245360.0000000    0.1926599
245400.0000000    0.1985802
245440.0000000    0.1987918
245480.0000000    0.1995056
245520.0000000    0.2100930
245560.0000000    0.2119639
245600.0000000    0.2087486
245640.0000000    0.2196728
245680.0000000    0.2121493
245720.0000000    0.2049562
245760.0000000    0.1923160
245800.0000000    0.2034976
245840.0000000    0.1918090
245880.0000000    0.1914534
245920.0000000    0.1832650
245960.0000000    0.2015986
246000.0000000    0.1914762
246040.0000000    0.2008314
246080.0000000    0.2178390
246120.0000000    0.1915727
246160.0000000    0.2100290
246200.0000000    0.1827471
246240.0000000    0.1798993
246280.0000000    0.1969408
246320.0000000    0.2250179
246360.0000000    0.2229928
246400.0000000    0.2117475
246440.0000000    0.2223833
246480.0000000    0.2405860
246520.0000000    0.2429665
246560.0000000    0.2408789
246600.0000000    0.2430935
246640.0000000    0.2468068
246680.0000000    0.2549919
246720.0000000    0.2366598
246760.0000000    0.2318004
246800.0000000    0.2374638
246840.0000000    0.2334293
246880.0000000    0.2480516
246920.0000000    0.2307330
246960.0000000    0.2163416
247000.0000000    0.2466674
247040.0000000    0.2430484
247080.0000000    0.2663134
247120.0000000    0.2625111
247160.0000000    0.2469580
247200.0000000    0.2453141
247240.0000000    0.2369919
247280.0000000    0.2457206
247320.0000000    0.2442891
247360.0000000    0.2391372
247400.0000000    0.2538491
247440.0000000    0.2508136
247480.0000000    0.2509253
247520.0000000    0.2442788
247560.0000000    0.2615755
247600.0000000    0.2621093
247640.0000000    0.2460621
247680.0000000    0.2448184
247720.0000000    0.2096483
247760.0000000    0.2159494
247800.0000000    0.2323185
247840.0000000    0.2203407
247880.0000000    0.2167787
247920.0000000    0.2259872
247960.0000000    0.2250132
248000.0000000    0.2025667
248040.0000000    0.1967844
248080.0000000    0.2214672
248120.0000000    0.2350189
248160.0000000    0.2331344
248200.0000000    0.2262636
248240.0000000    0.2454192
248280.0000000    0.2330653
248320.0000000    0.2424277
248360.0000000    0.2228153
248400.0000000    0.2038230
248440.0000000    0.2263531
248480.0000000    0.2247295
248520.0000000    0.2126360
248560.0000000    0.1912488
248600.0000000    0.2010429
248640.0000000    0.2211363
248680.0000000    0.2228715
248720.0000000    0.2391111
248760.0000000    0.2294507
248800.0000000    0.2238965
248840.0000000    0.2238911
248880.0000000    0.2393427
248920.0000000    0.2271601
248960.0000000    0.2304797
249000.0000000    0.2337503
249040.0000000    0.2259600
249080.0000000    0.2264041
249120.0000000    0.2194220
249160.0000000    0.2246968
249200.0000000    0.2171634
249240.0000000    0.2202024
249280.0000000    0.2140122
249320.0000000    0.2179181
249360.0000000    0.2236874
249400.0000000    0.2109653
249440.0000000    0.2150670
249480.0000000    0.2025336
249520.0000000    0.2229836
249560.0000000    0.2096942
249600.0000000    0.2047541
249640.0000000    0.2259571
249680.0000000    0.2147270
249720.0000000    0.2039470
249760.0000000    0.2049143
249800.0000000    0.1978180
249840.0000000    0.2017338
249880.0000000    0.1957288
249920.0000000    0.2169113
249960.0000000    0.2080046
250000.0000000    0.2013684
250040.0000000    0.2112541
250080.0000000    0.2072711
250120.0000000    0.2004116
250160.0000000    0.1994638
250200.0000000    0.2004524
250240.0000000    0.1991984
250280.0000000    0.1983158
250320.0000000    0.1842656
250360.0000000    0.2137945
250400.0000000    0.2094326
250440.0000000    0.2014353
250480.0000000    0.2093461
250520.0000000    0.2084718
250560.0000000    0.2080597
250600.0000000    0.2030708
250640.0000000    0.1985404
250680.0000000    0.1906936
250720.0000000    0.1932701
250760.0000000    0.1871490
250800.0000000    0.1961567
250840.0000000    0.1855053
250880.0000000    0.2069540
250920.0000000    0.2057256
250960.0000000    0.2008223
251000.0000000    0.1921990
251040.0000000    0.1986519
251080.0000000    0.1927435
251120.0000000    0.2051667
251160.0000000    0.1860814
251200.0000000    0.1903552
251240.0000000    0.1987145
251280.0000000    0.1833167
251320.0000000    0.1777315
251360.0000000    0.1850028
251400.0000000    0.1943708
251440.0000000    0.1857716
251480.0000000    0.1853514
251520.0000000    0.1880910
251560.0000000    0.1889102
251600.0000000    0.1992616
251640.0000000    0.1753105
251680.0000000    0.2121859
251720.0000000    0.1941641
251760.0000000    0.2002692
251800.0000000    0.1981930
251840.0000000    0.2056715
251880.0000000    0.1821781
251920.0000000    0.1983036
251960.0000000    0.1789846
252000.0000000    0.1914469
252040.0000000    0.1843544
252080.0000000    0.1900565
252120.0000000    0.1809526
252160.0000000    0.1890565
252200.0000000    0.1905504
252240.0000000    0.1893220
252280.0000000    0.1970387
252320.0000000    0.1878861
252360.0000000    0.2136940
252400.0000000    0.2026224
252440.0000000    0.2076658
252480.0000000    0.1720152
252520.0000000    0.1684670
252560.0000000    0.2025178
252600.0000000    0.1965522
252640.0000000    0.1787756
252680.0000000    0.1940490
252720.0000000    0.2057920
252760.0000000    0.1892192
252800.0000000    0.1855490
252840.0000000    0.1914669
252880.0000000    0.1931790
252920.0000000    0.2191031
252960.0000000    0.1972516
253000.0000000    0.1906305
253040.0000000    0.1811466
253080.0000000    0.1759026
253120.0000000    0.1738471
253160.0000000    0.1805205
253200.0000000    0.2066156
253240.0000000    0.2006206
253280.0000000    0.1892035
253320.0000000    0.1931484
253360.0000000    0.1899245
253400.0000000    0.1740805
253440.0000000    0.1811405
253480.0000000    0.1889247
253520.0000000    0.1878309
253560.0000000    0.1812419
253600.0000000    0.1844660
253640.0000000    0.1778091
253680.0000000    0.1787824
253720.0000000    0.1769880
253760.0000000    0.1564446
253800.0000000    0.1635983
253840.0000000    0.1917958
253880.0000000    0.1943513
253920.0000000    0.1953830
253960.0000000    0.2005450
254000.0000000    0.1943368
254040.0000000    0.2085922
254080.0000000    0.2044489
254120.0000000    0.1862254
254160.0000000    0.1927274
254200.0000000    0.1751639
254240.0000000    0.1680748
254280.0000000    0.1682170
254320.0000000    0.1860034
254360.0000000    0.1687806
254400.0000000    0.1810192
254440.0000000    0.1850843
254480.0000000    0.1679288
254520.0000000    0.1861223
254560.0000000    0.1818777
254600.0000000    0.1708412
254640.0000000    0.1735087
254680.0000000    0.1644857
254720.0000000    0.1471949
254760.0000000    0.1710732
254800.0000000    0.1438676
254840.0000000    0.1956714
254880.0000000    0.2040911
254920.0000000    0.1894803
254960.0000000    0.1814440
255000.0000000    0.1648206
255040.0000000    0.1487050
255080.0000000    0.1536562
255120.0000000    0.1685802
255160.0000000    0.1658282
255200.0000000    0.1789442
255240.0000000    0.1738197
255280.0000000    0.1629368
255320.0000000    0.1769581
255360.0000000    0.1774168
255400.0000000    0.1746571
255440.0000000    0.1740650
255480.0000000    0.1783915
255520.0000000    0.1838461
255560.0000000    0.1682935
255600.0000000    0.1727163
255640.0000000    0.1771478
255680.0000000    0.1850381
255720.0000000    0.1782134
255760.0000000    0.1785133
255800.0000000    0.1856546
255840.0000000    0.1755836
255880.0000000    0.1680172
255920.0000000    0.1815136
255960.0000000    0.1880989
256000.0000000    0.1761616
256040.0000000    0.1605093
256080.0000000    0.1654679
256120.0000000    0.1553692
256160.0000000    0.1611684
256200.0000000    0.1540071
256240.0000000    0.1666515
256280.0000000    0.1802253
256320.0000000    0.1595237
256360.0000000    0.1562085
256400.0000000    0.1636110
256440.0000000    0.1673692
256480.0000000    0.1526164
256520.0000000    0.1409574
256560.0000000    0.1595281
256600.0000000    0.1567664
256640.0000000    0.1839311
256680.0000000    0.1812037
256720.0000000    0.1783641
256760.0000000    0.1711514
256800.0000000    0.1776776
256840.0000000    0.1734474
256880.0000000    0.1725319
256920.0000000    0.1742633
256960.0000000    0.2065951
257000.0000000    0.1919506
257040.0000000    0.2094283
257080.0000000    0.1958018
257120.0000000    0.1832757
257160.0000000    0.2107535
257200.0000000    0.2270390
257240.0000000    0.2113064
257280.0000000    0.1794205
257320.0000000    0.1954607
257360.0000000    0.2008384
257400.0000000    0.1990159
257440.0000000    0.2001084
257480.0000000    0.2039108
257520.0000000    0.1777278
257560.0000000    0.1858971
257600.0000000    0.1909521
257640.0000000    0.1906864
257680.0000000    0.2015582
257720.0000000    0.1917605
257760.0000000    0.2003842
257800.0000000    0.1949565
257840.0000000    0.1961006
257880.0000000    0.2040367
257920.0000000    0.2076109
257960.0000000    0.2232555
258000.0000000    0.2060238
258040.0000000    0.2306038
258080.0000000    0.1963954
258120.0000000    0.2063096
258160.0000000    0.1939804
258200.0000000    0.1980364
258240.0000000    0.1998755
258280.0000000    0.1822598
258320.0000000    0.2226527
258360.0000000    0.2242519
258400.0000000    0.2017474
258440.0000000    0.2081589
258480.0000000    0.2208188
258520.0000000    0.1964218
258560.0000000    0.2167400
258600.0000000    0.2237112
258640.0000000    0.2188840
258680.0000000    0.2134378
258720.0000000    0.2138294
258760.0000000    0.2170034
258800.0000000    0.2248726
258840.0000000    0.2152974
258880.0000000    0.2104009
258920.0000000    0.2228310
258960.0000000    0.2155408
259000.0000000    0.2107828
259040.0000000    0.2105415
259080.0000000    0.1940653
259120.0000000    0.1909622
259160.0000000    0.2007415
259200.0000000    0.2219796
259240.0000000    0.1871526
259280.0000000    0.2035390
259320.0000000    0.1908763
259360.0000000    0.1862160
259400.0000000    0.1816407
259440.0000000    0.1711682
259480.0000000    0.1839046
259520.0000000    0.1914624
259560.0000000    0.1901424
259600.0000000    0.2061089
259640.0000000    0.1865298
259680.0000000    0.1705186
259720.0000000    0.1973328
259760.0000000    0.2000125
259800.0000000    0.1875940
259840.0000000    0.1874565
259880.0000000    0.1996544
259920.0000000    0.1996815
259960.0000000    0.2002677
260000.0000000    0.1831284
260040.0000000    0.2180160
260080.0000000    0.2055844
260120.0000000    0.2069499
260160.0000000    0.2137598
260200.0000000    0.2003954
260240.0000000    0.2059193
260280.0000000    0.2008392
260320.0000000    0.1974728
260360.0000000    0.1828979
260400.0000000    0.1880745
260440.0000000    0.1859980
260480.0000000    0.1868524
260520.0000000    0.1655108
260560.0000000    0.2025766
260600.0000000    0.1990802
260640.0000000    0.1843767
260680.0000000    0.2014366
260720.0000000    0.1901225
260760.0000000    0.1884722
260800.0000000    0.1978940
260840.0000000    0.1941762
260880.0000000    0.1986466
260920.0000000    0.2028717
260960.0000000    0.2062743
261000.0000000    0.1987253
261040.0000000    0.1938429
261080.0000000    0.1966725
261120.0000000    0.1761198
261160.0000000    0.2017777
261200.0000000    0.1940205
261240.0000000    0.1984750
261280.0000000    0.2182199
261320.0000000    0.2280161
261360.0000000    0.2315481
261400.0000000    0.2163140
261440.0000000    0.2084915
261480.0000000    0.2322760
261520.0000000    0.2093262
261560.0000000    0.2115728
261600.0000000    0.2167983
261640.0000000    0.2035761
261680.0000000    0.2068728
261720.0000000    0.2094653
261760.0000000    0.2089140
261800.0000000    0.1963537
261840.0000000    0.1803828
261880.0000000    0.1877953
261920.0000000    0.1928808
261960.0000000    0.1985583
262000.0000000    0.2015400
262040.0000000    0.1933552
262080.0000000    0.1812261
262120.0000000    0.1847043
262160.0000000    0.1631147
262200.0000000    0.1989381
262240.0000000    0.1934823
262280.0000000    0.2255151
262320.0000000    0.2112621
262360.0000000    0.2374642
262400.0000000    0.2144237
262440.0000000    0.2235552
262480.0000000    0.2135624
262520.0000000    0.2009593
262560.0000000    0.1973517
262600.0000000    0.1956936
262640.0000000    0.2200475
262680.0000000    0.2221982
262720.0000000    0.2083653
262760.0000000    0.2088078
262800.0000000    0.2058345
262840.0000000    0.2121664
262880.0000000    0.2000113
262920.0000000    0.2169263
262960.0000000    0.2095785
263000.0000000    0.2066316
263040.0000000    0.1974691
263080.0000000    0.2037338
263120.0000000    0.2216610
263160.0000000    0.2190132
263200.0000000    0.2413170
263240.0000000    0.2108742
263280.0000000    0.2154596
263320.0000000    0.1884285
263360.0000000    0.2035933
263400.0000000    0.2036825
263440.0000000    0.2002101
263480.0000000    0.2159261
263520.0000000    0.2101632
263560.0000000    0.2374010
263600.0000000    0.2129990
263640.0000000    0.2222963
263680.0000000    0.2251074
263720.0000000    0.2029610
263760.0000000    0.1992800
263800.0000000    0.2162704
263840.0000000    0.2257907
263880.0000000    0.2217769
263920.0000000    0.2266206
263960.0000000    0.2104863
264000.0000000    0.2195469
264040.0000000    0.2071670
264080.0000000    0.2124222
264120.0000000    0.2172530
264160.0000000    0.2193577
264200.0000000    0.2188327
264240.0000000    0.2072738
264280.0000000    0.2081995
264320.0000000    0.2142395
264360.0000000    0.2117056
264400.0000000    0.2167375
264440.0000000    0.2123363
264480.0000000    0.2097138
264520.0000000    0.2220395
264560.0000000    0.2358734
264600.0000000    0.2228015
264640.0000000    0.2326510
264680.0000000    0.2395386
264720.0000000    0.2257025
264760.0000000    0.2311824
264800.0000000    0.2310896
264840.0000000    0.2475588
264880.0000000    0.2272233
264920.0000000    0.2243196
264960.0000000    0.2456937
265000.0000000    0.2336088
265040.0000000    0.2187539
265080.0000000    0.2334731
265120.0000000    0.2286996
265160.0000000    0.2120198
265200.0000000    0.2357586
265240.0000000    0.2268210
265280.0000000    0.2298996
265320.0000000    0.2196988
265360.0000000    0.2211908
265400.0000000    0.2244947
265440.0000000    0.2133302
265480.0000000    0.2140573
265520.0000000    0.2275005
265560.0000000    0.2184705
265600.0000000    0.2018894
265640.0000000    0.2105001
265680.0000000    0.2167952
265720.0000000    0.2193837
265760.0000000    0.2096570
265800.0000000    0.2149674
265840.0000000    0.2076789
265880.0000000    0.2189307
265920.0000000    0.2062983
265960.0000000    0.2044245
266000.0000000    0.2011716
266040.0000000    0.2208924
266080.0000000    0.2256954
266120.0000000    0.2080314
266160.0000000    0.1998566
266200.0000000    0.1932730
266240.0000000    0.2027940
266280.0000000    0.2023683
266320.0000000    0.2021747
266360.0000000    0.2201275
266400.0000000    0.2289307
266440.0000000    0.2297840
266480.0000000    0.2112287
266520.0000000    0.2256905
266560.0000000    0.2240662
266600.0000000    0.1931679
266640.0000000    0.2139248
266680.0000000    0.2010182
266720.0000000    0.1845759
266760.0000000    0.2024345
266800.0000000    0.1991052
266840.0000000    0.2214303
266880.0000000    0.2107019
266920.0000000    0.2120544
266960.0000000    0.2016537
267000.0000000    0.2029550
267040.0000000    0.2002285
267080.0000000    0.2075266
267120.0000000    0.1950063
267160.0000000    0.1982231
267200.0000000    0.1921597
267240.0000000    0.2134684
267280.0000000    0.2071135
267320.0000000    0.2152737
267360.0000000    0.2114775
267400.0000000    0.2106916
267440.0000000    0.2009946
267480.0000000    0.2033072
267520.0000000    0.1830754
267560.0000000    0.2041459
267600.0000000    0.1983288
267640.0000000    0.2019190
267680.0000000    0.1979603
267720.0000000    0.1874946
267760.0000000    0.1942054
267800.0000000    0.2071856
267840.0000000    0.2132383
267880.0000000    0.2080812
267920.0000000    0.2010939
267960.0000000    0.2124659
268000.0000000    0.2139459
268040.0000000    0.2082770
268080.0000000    0.1994565
268120.0000000    0.1919431
268160.0000000    0.1876989
268200.0000000    0.1992902
268240.0000000    0.2082766
268280.0000000    0.1975200
268320.0000000    0.2153946
268360.0000000    0.1962253
268400.0000000    0.2232303
268440.0000000    0.2303886
268480.0000000    0.2364127
268520.0000000    0.2146027
268560.0000000    0.2157438
268600.0000000    0.2259295
268640.0000000    0.2310956
268680.0000000    0.2097291
268720.0000000    0.2030619
268760.0000000    0.2168327
268800.0000000    0.2300697
268840.0000000    0.2182660
268880.0000000    0.1939845
268920.0000000    0.1973674
268960.0000000    0.2311027
269000.0000000    0.2190003
269040.0000000    0.2217834
269080.0000000    0.2223976
269120.0000000    0.2021837
269160.0000000    0.1944783
269200.0000000    0.1801269
269240.0000000    0.1880748
269280.0000000    0.1966099
269320.0000000    0.1793905
269360.0000000    0.1848317
269400.0000000    0.1938561
269440.0000000    0.2066101
269480.0000000    0.1992435
269520.0000000    0.1935939
269560.0000000    0.2095952
269600.0000000    0.2283009
269640.0000000    0.1885195
269680.0000000    0.1971951
269720.0000000    0.2029249
269760.0000000    0.2201304
269800.0000000    0.1909959
269840.0000000    0.2175868
269880.0000000    0.1949707
269920.0000000    0.2059177
269960.0000000    0.2123748
270000.0000000    0.1987849
270040.0000000    0.2125711
270080.0000000    0.2187437
270120.0000000    0.2126219
270160.0000000    0.2005595
270200.0000000    0.1983806
270240.0000000    0.2157617
270280.0000000    0.2027280
270320.0000000    0.1944824
270360.0000000    0.2118476
270400.0000000    0.2268579
270440.0000000    0.1986642
270480.0000000    0.1831710
270520.0000000    0.1928965
270560.0000000    0.1856513
270600.0000000    0.1966497
270640.0000000    0.2079626
270680.0000000    0.1997817
270720.0000000    0.1994653
270760.0000000    0.2085011
270800.0000000    0.2166771
270840.0000000    0.2157746
270880.0000000    0.2140084
270920.0000000    0.2083828
270960.0000000    0.2131296
271000.0000000    0.2036982
271040.0000000    0.2264496
271080.0000000    0.2089161
271120.0000000    0.2159778
271160.0000000    0.1978581
271200.0000000    0.2395846
271240.0000000    0.2313475
271280.0000000    0.2026223
271320.0000000    0.1874939
271360.0000000    0.1988681
271400.0000000    0.1954237
271440.0000000    0.2004072
271480.0000000    0.2283840
271520.0000000    0.2328478
271560.0000000    0.2503789
271600.0000000    0.2240873
271640.0000000    0.2065687
271680.0000000    0.2197837
271720.0000000    0.1804768
271760.0000000    0.1935970
271800.0000000    0.1965945
271840.0000000    0.1881825
271880.0000000    0.1762136
271920.0000000    0.1864231
271960.0000000    0.2026775
272000.0000000    0.1877383
272040.0000000    0.1932347
272080.0000000    0.2035270
272120.0000000    0.2087967
272160.0000000    0.1997770
272200.0000000    0.1830525
272240.0000000    0.1948422
272280.0000000    0.1898153
272320.0000000    0.1936132
272360.0000000    0.1768326
272400.0000000    0.1941224
272440.0000000    0.1891800
272480.0000000    0.1881968
272520.0000000    0.2031276
272560.0000000    0.1923108
272600.0000000    0.1856249
272640.0000000    0.1954954
272680.0000000    0.1913451
272720.0000000    0.2206776
272760.0000000    0.2098713
272800.0000000    0.2009762
272840.0000000    0.2120315
272880.0000000    0.1945316
272920.0000000    0.2027355
272960.0000000    0.2041680
273000.0000000    0.2029930
273040.0000000    0.1905022
273080.0000000    0.1959628
273120.0000000    0.2028694
273160.0000000    0.2135449
273200.0000000    0.2133644
273240.0000000    0.2054988
273280.0000000    0.1987294
273320.0000000    0.1932334
273360.0000000    0.2083514
273400.0000000    0.2040080
273440.0000000    0.2049877
273480.0000000    0.2126313
273520.0000000    0.1972111
273560.0000000    0.2100125
273600.0000000    0.2230683
273640.0000000    0.1906712
273680.0000000    0.2178737
273720.0000000    0.2102234
273760.0000000    0.2139701
273800.0000000    0.2154675
273840.0000000    0.2103901
273880.0000000    0.2015444
273920.0000000    0.2178475
273960.0000000    0.2153790
274000.0000000    0.2233054
274040.0000000    0.2078267
274080.0000000    0.2370338
274120.0000000    0.2033826
274160.0000000    0.2130226
274200.0000000    0.2018045
274240.0000000    0.1838699
274280.0000000    0.2054366
274320.0000000    0.2036337
274360.0000000    0.2090831
274400.0000000    0.1896826
274440.0000000    0.1982982
274480.0000000    0.2005420
274520.0000000    0.1963201
274560.0000000    0.1787616
274600.0000000    0.1834975
274640.0000000    0.1955054
274680.0000000    0.1936666
274720.0000000    0.1889254
274760.0000000    0.2087412
274800.0000000    0.1902489
274840.0000000    0.2100950
274880.0000000    0.2027455
274920.0000000    0.1989879
274960.0000000    0.2045565
275000.0000000    0.2033113
275040.0000000    0.2161651
275080.0000000    0.2048448
275120.0000000    0.2238343
275160.0000000    0.2028839
275200.0000000    0.2124887
275240.0000000    0.2095570
275280.0000000    0.2189142
275320.0000000    0.2021838
275360.0000000    0.2128264
275400.0000000    0.1974532
275440.0000000    0.1979213
275480.0000000    0.2200222
275520.0000000    0.2166006
275560.0000000    0.2085677
275600.0000000    0.1996405
275640.0000000    0.2125419
275680.0000000    0.2155560
275720.0000000    0.2020320
275760.0000000    0.2089653
275800.0000000    0.1993049
275840.0000000    0.2159280
275880.0000000    0.2042782
275920.0000000    0.2219895
275960.0000000    0.2048952
276000.0000000    0.2123663
276040.0000000    0.2213667
276080.0000000    0.2296755
276120.0000000    0.2358136
276160.0000000    0.2262292
276200.0000000    0.2236179
276240.0000000    0.2105752
276280.0000000    0.1970546
276320.0000000    0.2263448
276360.0000000    0.2122951
276400.0000000    0.2042884
276440.0000000    0.2045543
276480.0000000    0.2062878
276520.0000000    0.2178112
276560.0000000    0.2094270
276600.0000000    0.2155623
276640.0000000    0.2088493
276680.0000000    0.2096609
276720.0000000    0.2126573
276760.0000000    0.1954611
276800.0000000    0.2106262
276840.0000000    0.2072274
276880.0000000    0.2191859
276920.0000000    0.2025217
276960.0000000    0.2032458
277000.0000000    0.2036552
277040.0000000    0.2180964
277080.0000000    0.2150673
277120.0000000    0.2046160
277160.0000000    0.2299047
277200.0000000    0.2200970
277240.0000000    0.2053506
277280.0000000    0.2144258
277320.0000000    0.2153921
277360.0000000    0.2058128
277400.0000000    0.2213566
277440.0000000    0.2039408
277480.0000000    0.2064230
277520.0000000    0.2067204
277560.0000000    0.2087735
277600.0000000    0.2157254
277640.0000000    0.2100346
277680.0000000    0.2044247
277720.0000000    0.2114238
277760.0000000    0.2255721
277800.0000000    0.2215804
277840.0000000    0.2326867
277880.0000000    0.2243937
277920.0000000    0.2115862
277960.0000000    0.2113879
278000.0000000    0.2096189
278040.0000000    0.2247084
278080.0000000    0.2210560
278120.0000000    0.2072780
278160.0000000    0.2233766
278200.0000000    0.2041589
278240.0000000    0.2058366
278280.0000000    0.2116850
278320.0000000    0.2317743
278360.0000000    0.2261201
278400.0000000    0.2151738
278440.0000000    0.2184574
278480.0000000    0.2289854
278520.0000000    0.2027149
278560.0000000    0.2092045
278600.0000000    0.2203741
278640.0000000    0.2219624
278680.0000000    0.2165522
278720.0000000    0.2088644
278760.0000000    0.2130872
278800.0000000    0.2130819
278840.0000000    0.2076828
278880.0000000    0.1984259
278920.0000000    0.2055893
278960.0000000    0.1958383
279000.0000000    0.2045540
279040.0000000    0.2137187
279080.0000000    0.2140825
279120.0000000    0.2036525
279160.0000000    0.2251975
279200.0000000    0.2127998
279240.0000000    0.1988178
279280.0000000    0.2118445
279320.0000000    0.2127233
279360.0000000    0.2237497
279400.0000000    0.2290559
279440.0000000    0.2101826
279480.0000000    0.2105752
279520.0000000    0.2240645
279560.0000000    0.2131565
279600.0000000    0.2053457
279640.0000000    0.2234243
279680.0000000    0.2369196
279720.0000000    0.2276478
279760.0000000    0.2089645
279800.0000000    0.2099044
279840.0000000    0.2092010
279880.0000000    0.2048514
279920.0000000    0.2040394
279960.0000000    0.2190561
280000.0000000    0.2035331
280040.0000000    0.2045128
280080.0000000    0.2011418
280120.0000000    0.2184599
280160.0000000    0.2116103
280200.0000000    0.2187279
280240.0000000    0.2177329
280280.0000000    0.2300329
280320.0000000    0.2208061
280360.0000000    0.2255752
280400.0000000    0.2227302
280440.0000000    0.2142315
280480.0000000    0.2084932
280520.0000000    0.2207729
280560.0000000    0.2197955
280600.0000000    0.2080304
280640.0000000    0.2229264
280680.0000000    0.2163982
280720.0000000    0.2278333
280760.0000000    0.2208541
280800.0000000    0.2084419
280840.0000000    0.2042627
280880.0000000    0.2182894
280920.0000000    0.2094827
280960.0000000    0.2053463
281000.0000000    0.2122888
281040.0000000    0.2202165
281080.0000000    0.2243878
281120.0000000    0.2286562
281160.0000000    0.2351492
281200.0000000    0.2300724
281240.0000000    0.2088487
281280.0000000    0.2283465
281320.0000000    0.2235027
281360.0000000    0.2264080
281400.0000000    0.2175518
281440.0000000    0.2123450
281480.0000000    0.2289156
281520.0000000    0.2341684
281560.0000000    0.2211833
281600.0000000    0.2121423
281640.0000000    0.2270887
281680.0000000    0.2168085
281720.0000000    0.2135111
281760.0000000    0.2251424
281800.0000000    0.2252745
281840.0000000    0.2083208
281880.0000000    0.2246308
281920.0000000    0.2166020
281960.0000000    0.2123519
282000.0000000    0.2240209
282040.0000000    0.2088349
282080.0000000    0.2279563
282120.0000000    0.2177237
282160.0000000    0.2070281
282200.0000000    0.2109979
282240.0000000    0.2130539
282280.0000000    0.2053536
282320.0000000    0.2081089
282360.0000000    0.2088900
282400.0000000    0.2063188
282440.0000000    0.2102990
282480.0000000    0.2141470
282520.0000000    0.2354204
282560.0000000    0.2251989
282600.0000000    0.2237270
282640.0000000    0.2202022
282680.0000000    0.2115510
282720.0000000    0.2111723
282760.0000000    0.2203130
282800.0000000    0.2094631
282840.0000000    0.2264149
282880.0000000    0.2073171
282920.0000000    0.2058388
282960.0000000    0.2019203
283000.0000000    0.2203975
283040.0000000    0.2183281
283080.0000000    0.2079569
283120.0000000    0.2084033
283160.0000000    0.2036633
283200.0000000    0.2078875
283240.0000000    0.2191726
283280.0000000    0.2047942
283320.0000000    0.1993638
283360.0000000    0.1948059
283400.0000000    0.1986809
283440.0000000    0.1919214
283480.0000000    0.1957664
283520.0000000    0.2069256
283560.0000000    0.2100532
283600.0000000    0.2173304
283640.0000000    0.2094556
283680.0000000    0.2019833
283720.0000000    0.2212765
283760.0000000    0.2223761
283800.0000000    0.2172965
283840.0000000    0.2026822
283880.0000000    0.1982175
283920.0000000    0.2075795
283960.0000000    0.2127450
284000.0000000    0.2195333
284040.0000000    0.2082762
284080.0000000    0.2057905
284120.0000000    0.2110685
284160.0000000    0.2139978
284200.0000000    0.2169176
284240.0000000    0.2150317
284280.0000000    0.2112783
284320.0000000    0.2330185
284360.0000000    0.2098944
284400.0000000    0.2112509
284440.0000000    0.1969802
284480.0000000    0.2136992
284520.0000000    0.2176923
284560.0000000    0.2066342
284600.0000000    0.2001894
284640.0000000    0.2088358
284680.0000000    0.2059361
284720.0000000    0.2023311
284760.0000000    0.2079100
284800.0000000    0.2138721
284840.0000000    0.2092633
284880.0000000    0.2186581
284920.0000000    0.2248762
284960.0000000    0.2147846
285000.0000000    0.2048872
285040.0000000    0.2035015
285080.0000000    0.2147362
285120.0000000    0.2059677
285160.0000000    0.2218689
285200.0000000    0.2270242
285240.0000000    0.2238404
285280.0000000    0.2014202
285320.0000000    0.2186638
285360.0000000    0.2184087
285400.0000000    0.2296228
285440.0000000    0.2314027
285480.0000000    0.2266159
285520.0000000    0.2133108
285560.0000000    0.2090818
285600.0000000    0.2138088
285640.0000000    0.2100653
285680.0000000    0.2221761
285720.0000000    0.2131904
285760.0000000    0.2140284
285800.0000000    0.2351429
285840.0000000    0.2137046
285880.0000000    0.2250727
285920.0000000    0.2166972
285960.0000000    0.2148070
286000.0000000    0.2020427
286040.0000000    0.2169288
286080.0000000    0.2008241
286120.0000000    0.2190691
286160.0000000    0.2124938
286200.0000000    0.2107405
286240.0000000    0.2172414
286280.0000000    0.2248477
286320.0000000    0.2193565
286360.0000000    0.2122795
286400.0000000    0.2152732
286440.0000000    0.2271754
286480.0000000    0.2215074
286520.0000000    0.2034885
286560.0000000    0.2194535
286600.0000000    0.2187563
286640.0000000    0.2285814
286680.0000000    0.2059489
286720.0000000    0.2112102
286760.0000000    0.2043829
286800.0000000    0.2078313
286840.0000000    0.2210214
286880.0000000    0.2237674
286920.0000000    0.2028895
286960.0000000    0.2183688
287000.0000000    0.2187406
287040.0000000    0.2061230
287080.0000000    0.2154307
287120.0000000    0.2260685
287160.0000000    0.2198644
287200.0000000    0.2232564
287240.0000000    0.2066382
287280.0000000    0.2261751
287320.0000000    0.2087535
287360.0000000    0.2084041
287400.0000000    0.2055402
287440.0000000    0.2008339
287480.0000000    0.2073222
287520.0000000    0.1994688
287560.0000000    0.2085714
287600.0000000    0.2128520
287640.0000000    0.2090964
287680.0000000    0.1845511
287720.0000000    0.2023439
287760.0000000    0.1983868
287800.0000000    0.2066492
287840.0000000    0.2033197
287880.0000000    0.2170385
287920.0000000    0.2180234
287960.0000000    0.2133013
288000.0000000    0.2015723
288040.0000000    0.2010783
288080.0000000    0.1949395
288120.0000000    0.2075255
288160.0000000    0.2067494
288200.0000000    0.2012246
288240.0000000    0.1954611
288280.0000000    0.1972695
288320.0000000    0.1970702
288360.0000000    0.1959262
288400.0000000    0.1857370
288440.0000000    0.1738027
288480.0000000    0.1958981
288520.0000000    0.2035469
288560.0000000    0.2001791
288600.0000000    0.1960295
288640.0000000    0.1957601
288680.0000000    0.1913235
288720.0000000    0.2088428
288760.0000000    0.2047493
288800.0000000    0.2152362
288840.0000000    0.2127557
288880.0000000    0.2170113
288920.0000000    0.1906535
288960.0000000    0.2093836
289000.0000000    0.1929800
289040.0000000    0.1948634
289080.0000000    0.1885866
289120.0000000    0.1925804
289160.0000000    0.1938983
289200.0000000    0.1852700
289240.0000000    0.1929644
289280.0000000    0.2056497
289320.0000000    0.1899017
289360.0000000    0.2072630
289400.0000000    0.1985035
289440.0000000    0.2137987
289480.0000000    0.2163756
289520.0000000    0.2038917
289560.0000000    0.2219637
289600.0000000    0.2100651
289640.0000000    0.2006534
289680.0000000    0.2052911
289720.0000000    0.2095133
289760.0000000    0.2057837
289800.0000000    0.2185637
289840.0000000    0.2230556
289880.0000000    0.2185951
289920.0000000    0.2176601
289960.0000000    0.2158622
290000.0000000    0.2179132
290040.0000000    0.2022673
290080.0000000    0.2032848
290120.0000000    0.2167000
290160.0000000    0.2174808
290200.0000000    0.1998134
290240.0000000    0.2038454
290280.0000000    0.2050483
290320.0000000    0.2157176
290360.0000000    0.2129463
290400.0000000    0.2104138
290440.0000000    0.2192228
290480.0000000    0.2271036
290520.0000000    0.2091192
290560.0000000    0.2118699
290600.0000000    0.2087796
290640.0000000    0.2259528
290680.0000000    0.2033491
290720.0000000    0.2018625
290760.0000000    0.2015819
290800.0000000    0.2189080
290840.0000000    0.2087644
290880.0000000    0.2172948
290920.0000000    0.2002499
290960.0000000    0.2110054
291000.0000000    0.2181522
291040.0000000    0.2209754
291080.0000000    0.2283561
291120.0000000    0.2154133
291160.0000000    0.2123933
291200.0000000    0.2207234
291240.0000000    0.2197463
291280.0000000    0.2170129
291320.0000000    0.2115277
291360.0000000    0.2202007
291400.0000000    0.2141043
291440.0000000    0.1918127
291480.0000000    0.2066220
291520.0000000    0.2101484
291560.0000000    0.2320046
291600.0000000    0.2086534
291640.0000000    0.2120090
291680.0000000    0.2019061
291720.0000000    0.2110791
291760.0000000    0.2191670
291800.0000000    0.2206241
291840.0000000    0.2116865
291880.0000000    0.2109649
291920.0000000    0.2250334
291960.0000000    0.2089883
292000.0000000    0.2186076
292040.0000000    0.2095544
292080.0000000    0.2087304
292120.0000000    0.2260610
292160.0000000    0.2061121
292200.0000000    0.2185886
292240.0000000    0.2191278
292280.0000000    0.2294502
292320.0000000    0.2329684
292360.0000000    0.2105669
292400.0000000    0.2304083
292440.0000000    0.2254580
292480.0000000    0.2267097
292520.0000000    0.2100039
292560.0000000    0.2240402
292600.0000000    0.2140965
292640.0000000    0.2413406
292680.0000000    0.2199942
292720.0000000    0.2145117
292760.0000000    0.2089128
292800.0000000    0.2151226
292840.0000000    0.2156024
292880.0000000    0.2126246
292920.0000000    0.2060095
292960.0000000    0.2139392
293000.0000000    0.2174680
293040.0000000    0.2173047
293080.0000000    0.2197044
293120.0000000    0.2409728
293160.0000000    0.2367335
293200.0000000    0.2132587
293240.0000000    0.2149103
293280.0000000    0.2200876
293320.0000000    0.2313061
293360.0000000    0.2308926
293400.0000000    0.2181830
293440.0000000    0.2263855
293480.0000000    0.2231096
293520.0000000    0.2130913
293560.0000000    0.2039978
293600.0000000    0.2098912
293640.0000000    0.2059200
293680.0000000    0.1980902
293720.0000000    0.2031855
293760.0000000    0.2119553
293800.0000000    0.2077809
293840.0000000    0.1879710
293880.0000000    0.1842228
293920.0000000    0.2058483
293960.0000000    0.1931474
294000.0000000    0.1990846
294040.0000000    0.2257971
294080.0000000    0.2071527
294120.0000000    0.2166852
294160.0000000    0.2242478
294200.0000000    0.2224343
294240.0000000    0.2133888
294280.0000000    0.2222575
294320.0000000    0.2134052
294360.0000000    0.2102297
294400.0000000    0.2226486
294440.0000000    0.2223110
294480.0000000    0.2121125
294520.0000000    0.2270440
294560.0000000    0.2019775
294600.0000000    0.2020229
294640.0000000    0.2234838
294680.0000000    0.2166117
294720.0000000    0.2347265
294760.0000000    0.2107351
294800.0000000    0.2044483
294840.0000000    0.2103303
294880.0000000    0.2083706
294920.0000000    0.2034481
294960.0000000    0.2291232
295000.0000000    0.2109366
295040.0000000    0.2400577
295080.0000000    0.2175343
295120.0000000    0.2182283
295160.0000000    0.2148803
295200.0000000    0.1955542
295240.0000000    0.2157529
295280.0000000    0.2121980
295320.0000000    0.2112580
295360.0000000    0.2081215
295400.0000000    0.2070708
295440.0000000    0.2113411
295480.0000000    0.2078483
295520.0000000    0.2104096
295560.0000000    0.2089077
295600.0000000    0.2100285
295640.0000000    0.1948620
295680.0000000    0.2038169
295720.0000000    0.2202492
295760.0000000    0.2187373
295800.0000000    0.2113003
295840.0000000    0.2112479
295880.0000000    0.2043466
295920.0000000    0.2088194
295960.0000000    0.2197474
296000.0000000    0.2181396
296040.0000000    0.2137504
296080.0000000    0.2206976
296120.0000000    0.2089269
296160.0000000    0.2264071
296200.0000000    0.2226602
296240.0000000    0.2209082
296280.0000000    0.2142856
296320.0000000    0.2050578
296360.0000000    0.2184684
296400.0000000    0.2034379
296440.0000000    0.2151990
296480.0000000    0.2210643
296520.0000000    0.2193997
296560.0000000    0.2142258
296600.0000000    0.2215035
296640.0000000    0.2134923
296680.0000000    0.2158194
296720.0000000    0.2221035
296760.0000000    0.2275741
296800.0000000    0.2261607
296840.0000000    0.2230480
296880.0000000    0.2338462
296920.0000000    0.2283917
296960.0000000    0.2155860
297000.0000000    0.2055884
297040.0000000    0.2144107
297080.0000000    0.2221193
297120.0000000    0.2212630
297160.0000000    0.2212757
297200.0000000    0.1964460
297240.0000000    0.2050713
297280.0000000    0.2167489
297320.0000000    0.2061361
297360.0000000    0.2239282
297400.0000000    0.2191483
297440.0000000    0.2196180
297480.0000000    0.2181116
297520.0000000    0.2248018
297560.0000000    0.2279086
297600.0000000    0.2263898
297640.0000000    0.2258953
297680.0000000    0.2277619
297720.0000000    0.2147062
297760.0000000    0.2229408
297800.0000000    0.2063997
297840.0000000    0.2062254
297880.0000000    0.2073593
297920.0000000    0.2001248
297960.0000000    0.2182134
298000.0000000    0.1989188
298040.0000000    0.1981328
298080.0000000    0.2075241
298120.0000000    0.1958882
298160.0000000    0.2132093
298200.0000000    0.2031687
298240.0000000    0.2081736
298280.0000000    0.2044779
298320.0000000    0.2102635
298360.0000000    0.2123103
298400.0000000    0.2035705
298440.0000000    0.2037999
298480.0000000    0.2153670
298520.0000000    0.2078304
298560.0000000    0.2102803
298600.0000000    0.2306768
298640.0000000    0.2427445
298680.0000000    0.2298927
298720.0000000    0.2170962
298760.0000000    0.2254913
298800.0000000    0.2253020
298840.0000000    0.2230291
298880.0000000    0.2228770
298920.0000000    0.2341108
298960.0000000    0.2179767
299000.0000000    0.2227123
299040.0000000    0.2278177
299080.0000000    0.2246094
299120.0000000    0.2333858
299160.0000000    0.2321530
299200.0000000    0.2320103
299240.0000000    0.2242347
299280.0000000    0.2354502
299320.0000000    0.2299157
299360.0000000    0.2241353
299400.0000000    0.2183020
299440.0000000    0.2006657
299480.0000000    0.2174498
299520.0000000    0.2095203
299560.0000000    0.2098233
299600.0000000    0.2283831
299640.0000000    0.2189462
299680.0000000    0.2203120
299720.0000000    0.2094728
299760.0000000    0.2054738
299800.0000000    0.2124112
299840.0000000    0.2029890
299880.0000000    0.2061917
299920.0000000    0.2153493
299960.0000000    0.2213207
300000.0000000    0.2171335
300040.0000000    0.2173314
300080.0000000    0.2039541
300120.0000000    0.2256430
300160.0000000    0.2242638
300200.0000000    0.2158320
300240.0000000    0.2168876
300280.0000000    0.2083725
300320.0000000    0.2221502
300360.0000000    0.2207661
300400.0000000    0.2216806
300440.0000000    0.2127011
300480.0000000    0.2141778
300520.0000000    0.2083856
300560.0000000    0.2021503
300600.0000000    0.2149402
300640.0000000    0.2145491
300680.0000000    0.2171477
300720.0000000    0.2168279
300760.0000000    0.2124304
300800.0000000    0.2151665
300840.0000000    0.2124097
300880.0000000    0.2057629
300920.0000000    0.2072420
300960.0000000    0.1986308
301000.0000000    0.1915661
301040.0000000    0.2003186
301080.0000000    0.1941257
301120.0000000    0.2103990
301160.0000000    0.1926359
301200.0000000    0.2030074
301240.0000000    0.2038086
301280.0000000    0.2121055
301320.0000000    0.2048589
301360.0000000    0.2126160
301400.0000000    0.1999436
301440.0000000    0.2011345
301480.0000000    0.2091287
301520.0000000    0.1957691
301560.0000000    0.1977563
301600.0000000    0.1946679
301640.0000000    0.1996885
301680.0000000    0.2059573
301720.0000000    0.2109398
301760.0000000    0.2137333
301800.0000000    0.1966771
301840.0000000    0.2196490
301880.0000000    0.2043149
301920.0000000    0.2054585
301960.0000000    0.2233196
302000.0000000    0.1864261
302040.0000000    0.1831353
302080.0000000    0.1925664
302120.0000000    0.1902420
302160.0000000    0.1797834
302200.0000000    0.1828872
302240.0000000    0.1711402
302280.0000000    0.1768283
302320.0000000    0.1757590
302360.0000000    0.1853650
302400.0000000    0.1640538
302440.0000000    0.1708192
302480.0000000    0.1993969
302520.0000000    0.1914820
302560.0000000    0.1833169
302600.0000000    0.2051709
302640.0000000    0.2008107
302680.0000000    0.1910090
302720.0000000    0.1993335
302760.0000000    0.1867593
302800.0000000    0.2059701
302840.0000000    0.2057339
302880.0000000    0.1912991
302920.0000000    0.1875798
302960.0000000    0.2002049
303000.0000000    0.1877373
303040.0000000    0.2000706
303080.0000000    0.2037374
303120.0000000    0.2073754
303160.0000000    0.1930368
303200.0000000    0.2071227
303240.0000000    0.2068606
303280.0000000    0.1977302
303320.0000000    0.1927405
303360.0000000    0.1799023
303400.0000000    0.1952778
303440.0000000    0.1760514
303480.0000000    0.1810948
303520.0000000    0.1871127
303560.0000000    0.1860351
303600.0000000    0.1875062
303640.0000000    0.1943839
303680.0000000    0.1862892
303720.0000000    0.1843427
303760.0000000    0.1955261
303800.0000000    0.1826212
303840.0000000    0.1942015
303880.0000000    0.2053599
303920.0000000    0.1761852
303960.0000000    0.1931869
304000.0000000    0.1832649
304040.0000000    0.1969331
304080.0000000    0.1960843
304120.0000000    0.2068367
304160.0000000    0.2188750
304200.0000000    0.2001460
304240.0000000    0.2235731
304280.0000000    0.2123618
304320.0000000    0.2043591
304360.0000000    0.2037145
304400.0000000    0.1991229
304440.0000000    0.1906791
304480.0000000    0.1921403
304520.0000000    0.1858444
304560.0000000    0.1790842
304600.0000000    0.2045091
304640.0000000    0.1861948
304680.0000000    0.1876793
304720.0000000    0.1864451
304760.0000000    0.2010144
304800.0000000    0.2054804
304840.0000000    0.2230169
304880.0000000    0.2012696
304920.0000000    0.2060890
304960.0000000    0.2036576
305000.0000000    0.1926348
305040.0000000    0.1870450
305080.0000000    0.1929141
305120.0000000    0.1976293
305160.0000000    0.2015544
305200.0000000    0.2000516
305240.0000000    0.1971640
305280.0000000    0.1958934
305320.0000000    0.1967657
305360.0000000    0.1881734
305400.0000000    0.2017985
305440.0000000    0.1949999
305480.0000000    0.2103119
305520.0000000    0.2105342
305560.0000000    0.2024021
305600.0000000    0.2170762
305640.0000000    0.2012094
305680.0000000    0.1938398
305720.0000000    0.2113160
305760.0000000    0.1989677
305800.0000000    0.1953796
305840.0000000    0.2005921
305880.0000000    0.1951115
305920.0000000    0.1995838
305960.0000000    0.1971826
306000.0000000    0.2143310
306040.0000000    0.2148315
306080.0000000    0.2288880
306120.0000000    0.2047898
306160.0000000    0.2250692
306200.0000000    0.1983566
306240.0000000    0.1955015
306280.0000000    0.2008787
306320.0000000    0.1923816
306360.0000000    0.1994640
306400.0000000    0.1933317
306440.0000000    0.2067703
306480.0000000    0.1998921
306520.0000000    0.2097331
306560.0000000    0.2128690
306600.0000000    0.2017866
306640.0000000    0.2028483
306680.0000000    0.2150127
306720.0000000    0.2104384
306760.0000000    0.2041069
306800.0000000    0.2009043
306840.0000000    0.2159281
306880.0000000    0.2168847
306920.0000000    0.2171418
306960.0000000    0.2124362
307000.0000000    0.2172142
307040.0000000    0.2073951
307080.0000000    0.2197201
307120.0000000    0.2170379
307160.0000000    0.2156435
307200.0000000    0.2016085
307240.0000000    0.2004276
307280.0000000    0.2120781
307320.0000000    0.2062828
307360.0000000    0.2202308
307400.0000000    0.2194919
307440.0000000    0.2145629
307480.0000000    0.2207900
307520.0000000    0.2313917
307560.0000000    0.2165072
307600.0000000    0.2232566
307640.0000000    0.2207636
307680.0000000    0.2187216
307720.0000000    0.2249438
307760.0000000    0.2082711
307800.0000000    0.2179757
307840.0000000    0.2208980
307880.0000000    0.2209105
307920.0000000    0.2175462
307960.0000000    0.2227914
308000.0000000    0.2130858
308040.0000000    0.2025066
308080.0000000    0.1966937
308120.0000000    0.2033194
308160.0000000    0.1903223
308200.0000000    0.2010531
308240.0000000    0.2076048
308280.0000000    0.2023569
308320.0000000    0.2118422
308360.0000000    0.2120578
308400.0000000    0.1986387
308440.0000000    0.2173911
308480.0000000    0.2064927
308520.0000000    0.2159998
308560.0000000    0.2140115
308600.0000000    0.2115805
308640.0000000    0.2158697
308680.0000000    0.2170076
308720.0000000    0.2194281
308760.0000000    0.2274891
308800.0000000    0.2170522
308840.0000000    0.2136506
308880.0000000    0.2179693
308920.0000000    0.2297376
308960.0000000    0.2191878
309000.0000000    0.2160743
309040.0000000    0.2123127
309080.0000000    0.2143550
309120.0000000    0.2196269
309160.0000000    0.2264076
309200.0000000    0.2245937
309240.0000000    0.2248120
309280.0000000    0.2288447
309320.0000000    0.2187590
309360.0000000    0.2221940
309400.0000000    0.2260417
309440.0000000    0.2123043
309480.0000000    0.2203245
309520.0000000    0.2306943
309560.0000000    0.2296598
309600.0000000    0.2249396
309640.0000000    0.2066644
309680.0000000    0.2328881
309720.0000000    0.2295586
309760.0000000    0.2282315
309800.0000000    0.2062602
309840.0000000    0.2141665
309880.0000000    0.2107031
309920.0000000    0.2165771
309960.0000000    0.2235422
310000.0000000    0.2290663
310040.0000000    0.2057526
310080.0000000    0.2234881
310120.0000000    0.2210145
310160.0000000    0.2205484
310200.0000000    0.2302271
310240.0000000    0.2261697
310280.0000000    0.2180035
310320.0000000    0.2153540
310360.0000000    0.2136926
310400.0000000    0.2225802
310440.0000000    0.2152195
310480.0000000    0.2227203
310520.0000000    0.2153576
310560.0000000    0.2205180
310600.0000000    0.2181267
310640.0000000    0.2170302
310680.0000000    0.2173676
310720.0000000    0.2208590
310760.0000000    0.2108159
310800.0000000    0.2158204
310840.0000000    0.2125227
310880.0000000    0.2226727
310920.0000000    0.2075275
310960.0000000    0.2172342
311000.0000000    0.2176493
311040.0000000    0.2130794
311080.0000000    0.2067476
311120.0000000    0.2048382
311160.0000000    0.2046431
311200.0000000    0.2026731
311240.0000000    0.2165732
311280.0000000    0.1863406
311320.0000000    0.2057442
311360.0000000    0.2037862
311400.0000000    0.1992957
311440.0000000    0.1892258
311480.0000000    0.2028925
311520.0000000    0.2068579
311560.0000000    0.1858989
311600.0000000    0.1964545
311640.0000000    0.2004251
311680.0000000    0.2005005
311720.0000000    0.2189443
311760.0000000    0.1772191
311800.0000000    0.1921277
311840.0000000    0.2024490
311880.0000000    0.2168340
311920.0000000    0.1951923
311960.0000000    0.2205415
312000.0000000    0.1993643
312040.0000000    0.2046206
312080.0000000    0.1873657
312120.0000000    0.1932714
312160.0000000    0.2110883
312200.0000000    0.2222534
312240.0000000    0.2032625
312280.0000000    0.2043273
312320.0000000    0.2065652
312360.0000000    0.1940874
312400.0000000    0.1968556
312440.0000000    0.2050788
312480.0000000    0.2071941
312520.0000000    0.1996233
312560.0000000    0.1995774
312600.0000000    0.2110739
312640.0000000    0.2021124
312680.0000000    0.1901375
312720.0000000    0.1949689
312760.0000000    0.1872053
312800.0000000    0.1996566
312840.0000000    0.2013647
312880.0000000    0.1877508
312920.0000000    0.2060761
312960.0000000    0.1984721
313000.0000000    0.1950987
313040.0000000    0.1887744
313080.0000000    0.1960852
313120.0000000    0.1880258
313160.0000000    0.1907539
313200.0000000    0.2114216
313240.0000000    0.2071345
313280.0000000    0.1978294
313320.0000000    0.1981639
313360.0000000    0.1961171
313400.0000000    0.1938670
313440.0000000    0.2009053
313480.0000000    0.1897088
313520.0000000    0.2095708
313560.0000000    0.2003115
313600.0000000    0.2016190
313640.0000000    0.2048956
313680.0000000    0.2024548
313720.0000000    0.2033979
313760.0000000    0.2065397
313800.0000000    0.2114238
313840.0000000    0.2226422
313880.0000000    0.2125258
313920.0000000    0.2129694
313960.0000000    0.2108249
314000.0000000    0.2070145
314040.0000000    0.2183093
314080.0000000    0.2178473
314120.0000000    0.2156182
314160.0000000    0.1993873
314200.0000000    0.2084886
314240.0000000    0.2129312
314280.0000000    0.2178160
314320.0000000    0.2094902
314360.0000000    0.2065684
314400.0000000    0.2181160
314440.0000000    0.2059236
314480.0000000    0.2040980
314520.0000000    0.2058380
314560.0000000    0.2171961
314600.0000000    0.2292529
314640.0000000    0.2239928
314680.0000000    0.2394253
314720.0000000    0.2097147
314760.0000000    0.2030360
314800.0000000    0.2126829
314840.0000000    0.1923787
314880.0000000    0.1899282
314920.0000000    0.2121672
314960.0000000    0.2176809
315000.0000000    0.2081612
315040.0000000    0.2059200
315080.0000000    0.2052720
315120.0000000    0.2086436
315160.0000000    0.2002216
315200.0000000    0.1953129
315240.0000000    0.2009776
315280.0000000    0.2139143
315320.0000000    0.2058066
315360.0000000    0.2138221
315400.0000000    0.2165397
315440.0000000    0.1954112
315480.0000000    0.1994025
315520.0000000    0.1934456
315560.0000000    0.1986979
315600.0000000    0.1836922
315640.0000000    0.2000821
315680.0000000    0.2122389
315720.0000000    0.2146953
315760.0000000    0.2167630
315800.0000000    0.2092835
315840.0000000    0.2087295
315880.0000000    0.1938195
315920.0000000    0.2218535
315960.0000000    0.2103745
316000.0000000    0.2230712
316040.0000000    0.2230057
316080.0000000    0.2135079
316120.0000000    0.2158490
316160.0000000    0.2134170
316200.0000000    0.2138547
316240.0000000    0.2146354
316280.0000000    0.2195923
316320.0000000    0.2068616
316360.0000000    0.2223897
316400.0000000    0.2077673
316440.0000000    0.2234150
316480.0000000    0.2282518
316520.0000000    0.2193832
316560.0000000    0.2376674
316600.0000000    0.2279172
316640.0000000    0.2054286
316680.0000000    0.2283645
316720.0000000    0.2140049
316760.0000000    0.2141026
316800.0000000    0.2012919
316840.0000000    0.2154588
316880.0000000    0.2301266
316920.0000000    0.2188390
316960.0000000    0.2213505
317000.0000000    0.2216180
317040.0000000    0.2292966
317080.0000000    0.2134717
317120.0000000    0.2057892
317160.0000000    0.2097849
317200.0000000    0.2219651
317240.0000000    0.2151018
317280.0000000    0.1941445
317320.0000000    0.2035999
317360.0000000    0.2190425
317400.0000000    0.2213790
317440.0000000    0.2235579
317480.0000000    0.2212952
317520.0000000    0.2153452
317560.0000000    0.2067802
317600.0000000    0.2085667
317640.0000000    0.2288761
317680.0000000    0.2296334
317720.0000000    0.2159711
317760.0000000    0.2262307
317800.0000000    0.1989311
317840.0000000    0.2059246
317880.0000000    0.2199349
317920.0000000    0.2089924
317960.0000000    0.2092925
318000.0000000    0.2078248
318040.0000000    0.2055886
318080.0000000    0.1987623
318120.0000000    0.2057996
318160.0000000    0.1988381
318200.0000000    0.1956085
318240.0000000    0.2023513
318280.0000000    0.2199178
318320.0000000    0.2123741
318360.0000000    0.2161272
318400.0000000    0.2238985
318440.0000000    0.2211921
318480.0000000    0.2188421
318520.0000000    0.2408588
318560.0000000    0.2389469
318600.0000000    0.2249559
318640.0000000    0.2164704
318680.0000000    0.2181928
318720.0000000    0.2071168
318760.0000000    0.2064359
318800.0000000    0.2143755
318840.0000000    0.2059905
318880.0000000    0.2126418
318920.0000000    0.2187993
318960.0000000    0.2149925
319000.0000000    0.2244306
319040.0000000    0.2328401
319080.0000000    0.2174169
319120.0000000    0.2038611
319160.0000000    0.2234878
319200.0000000    0.2258905
319240.0000000    0.2289051
319280.0000000    0.2377989
319320.0000000    0.2247111
319360.0000000    0.2195654
319400.0000000    0.2155133
319440.0000000    0.2160083
319480.0000000    0.2118877
319520.0000000    0.2461608
319560.0000000    0.2288474
319600.0000000    0.2180534
319640.0000000    0.2151734
319680.0000000    0.2107754
319720.0000000    0.2312726
319760.0000000    0.2021774
319800.0000000    0.2234941
319840.0000000    0.2178957
319880.0000000    0.2121476
319920.0000000    0.2138903
319960.0000000    0.2176697
320000.0000000    0.1997615
320040.0000000    0.1950835
320080.0000000    0.2095458
320120.0000000    0.1993649
320160.0000000    0.2017551
320200.0000000    0.1935274
320240.0000000    0.2096797
320280.0000000    0.2285911
320320.0000000    0.2250700
320360.0000000    0.1971797
320400.0000000    0.2161311
320440.0000000    0.1890852
320480.0000000    0.1986044
320520.0000000    0.1858582
320560.0000000    0.1987204
320600.0000000    0.2178276
320640.0000000    0.2252404
320680.0000000    0.2282214
320720.0000000    0.2075087
320760.0000000    0.2078452
320800.0000000    0.2128098
320840.0000000    0.2135955
320880.0000000    0.2256846
320920.0000000    0.1989389
320960.0000000    0.2302978
321000.0000000    0.2268272
321040.0000000    0.2102811
321080.0000000    0.2048205
321120.0000000    0.2065809
321160.0000000    0.2081394
321200.0000000    0.2120693
321240.0000000    0.2011970
321280.0000000    0.2057271
321320.0000000    0.2122207
321360.0000000    0.2134425
321400.0000000    0.1889005
321440.0000000    0.2013587
321480.0000000    0.2047584
321520.0000000    0.1993366
321560.0000000    0.2114703
321600.0000000    0.1997217
321640.0000000    0.2013305
321680.0000000    0.1960014
321720.0000000    0.2000201
321760.0000000    0.1791395
321800.0000000    0.1972002
321840.0000000    0.1929084
321880.0000000    0.1924229
321920.0000000    0.1846947
321960.0000000    0.1955967
322000.0000000    0.1917878
322040.0000000    0.2073243
322080.0000000    0.1880546
322120.0000000    0.1847307
322160.0000000    0.1800628
322200.0000000    0.1972410
322240.0000000    0.1959608
322280.0000000    0.1781515
322320.0000000    0.1952922
322360.0000000    0.2223219
322400.0000000    0.1882746
322440.0000000    0.1878736
322480.0000000    0.2134572
322520.0000000    0.2220908
322560.0000000    0.2217271
322600.0000000    0.1860575
322640.0000000    0.2226428
322680.0000000    0.2071019
322720.0000000    0.2060312
322760.0000000    0.2133933
322800.0000000    0.2128978
322840.0000000    0.2130006
322880.0000000    0.1869075
322920.0000000    0.1999256
322960.0000000    0.2071480
323000.0000000    0.2033283
323040.0000000    0.2041300
323080.0000000    0.2142641
323120.0000000    0.2111622
323160.0000000    0.2133507
323200.0000000    0.2163019
323240.0000000    0.2185037
323280.0000000    0.2066313
323320.0000000    0.2063522
323360.0000000    0.2116995
323400.0000000    0.2166863
323440.0000000    0.1990410
323480.0000000    0.2273937
323520.0000000    0.2090335
323560.0000000    0.2297022
323600.0000000    0.2132745
323640.0000000    0.2249380
323680.0000000    0.2262677
323720.0000000    0.2252617
323760.0000000    0.2204282
323800.0000000    0.2151858
323840.0000000    0.2255631
323880.0000000    0.2255980
323920.0000000    0.2081682
323960.0000000    0.2210044
324000.0000000    0.2282961
324040.0000000    0.2304856
324080.0000000    0.2238063
324120.0000000    0.2217910
324160.0000000    0.2209759
324200.0000000    0.2277536
324240.0000000    0.2218208
324280.0000000    0.2067266
324320.0000000    0.1965954
324360.0000000    0.2155263
324400.0000000    0.2121475
324440.0000000    0.2117091
324480.0000000    0.2086815
324520.0000000    0.2104742
324560.0000000    0.1903111
324600.0000000    0.2133954
324640.0000000    0.2191464
324680.0000000    0.2219401
324720.0000000    0.2098721
324760.0000000    0.2217680
324800.0000000    0.2156728
324840.0000000    0.2235478
324880.0000000    0.2139799
324920.0000000    0.2088547
324960.0000000    0.2121750
325000.0000000    0.2022938
325040.0000000    0.2191778
325080.0000000    0.2220318
325120.0000000    0.2051674
325160.0000000    0.1995102
325200.0000000    0.2078689
325240.0000000    0.2167255
325280.0000000    0.2173120
325320.0000000    0.2276187
325360.0000000    0.2152930
325400.0000000    0.2215000
325440.0000000    0.2112634
325480.0000000    0.2248913
325520.0000000    0.1969281
325560.0000000    0.2061727
325600.0000000    0.2063208
325640.0000000    0.2144784
325680.0000000    0.2113529
325720.0000000    0.2074219
325760.0000000    0.2220764
325800.0000000    0.2224398
325840.0000000    0.2195195
325880.0000000    0.2058855
325920.0000000    0.2312855
325960.0000000    0.2279100
326000.0000000    0.2242284
326040.0000000    0.2283615
326080.0000000    0.2217960
326120.0000000    0.2093982
326160.0000000    0.2216694
326200.0000000    0.2228440
326240.0000000    0.2091608
326280.0000000    0.2305101
326320.0000000    0.2170132
326360.0000000    0.2099446
326400.0000000    0.2140025
326440.0000000    0.2042397
326480.0000000    0.2260498
326520.0000000    0.2159028
326560.0000000    0.2166113
326600.0000000    0.2134394
326640.0000000    0.2169437
326680.0000000    0.2133398
326720.0000000    0.2072386
326760.0000000    0.2181275
326800.0000000    0.2125129
326840.0000000    0.2025856
326880.0000000    0.2180995
326920.0000000    0.2118506
326960.0000000    0.2211532
327000.0000000    0.2127811
327040.0000000    0.2200949
327080.0000000    0.2154461
327120.0000000    0.2199301
327160.0000000    0.2102694
327200.0000000    0.2124446
327240.0000000    0.2124552
327280.0000000    0.2103181
327320.0000000    0.2058124
327360.0000000    0.2034398
327400.0000000    0.2007424
327440.0000000    0.2070743
327480.0000000    0.2119873
327520.0000000    0.2140068
327560.0000000    0.2166917
327600.0000000    0.2112235
327640.0000000    0.2028384
327680.0000000    0.2032200
327720.0000000    0.2150367
327760.0000000    0.2111277
327800.0000000    0.2117790
327840.0000000    0.2188788
327880.0000000    0.2107196
327920.0000000    0.2087255
327960.0000000    0.2214782
328000.0000000    0.2250721
328040.0000000    0.2218375
328080.0000000    0.2245686
328120.0000000    0.2276246
328160.0000000    0.2164121
328200.0000000    0.2212507
328240.0000000    0.2258853
328280.0000000    0.2178705
328320.0000000    0.2297392
328360.0000000    0.2240474
328400.0000000    0.1975025
328440.0000000    0.2122696
328480.0000000    0.2248803
328520.0000000    0.2131601
328560.0000000    0.2205031
328600.0000000    0.2231444
328640.0000000    0.2254369
328680.0000000    0.2373359
328720.0000000    0.2317147
328760.0000000    0.2292491
328800.0000000    0.2314050
328840.0000000    0.2241156
328880.0000000    0.2140189
328920.0000000    0.2247107
328960.0000000    0.2270969
329000.0000000    0.2269550
329040.0000000    0.2140034
329080.0000000    0.2158462
329120.0000000    0.2239096
329160.0000000    0.2282177
329200.0000000    0.2090321
329240.0000000    0.2299425
329280.0000000    0.2315353
329320.0000000    0.2209367
329360.0000000    0.2244358
329400.0000000    0.2216385
329440.0000000    0.2366085
329480.0000000    0.2275059
329520.0000000    0.2368061
329560.0000000    0.2296863
329600.0000000    0.2328372
329640.0000000    0.2386917
329680.0000000    0.2418516
329720.0000000    0.2257448
329760.0000000    0.2288940
329800.0000000    0.2263551
329840.0000000    0.2221213
329880.0000000    0.2206009
329920.0000000    0.2294194
329960.0000000    0.2188520
330000.0000000    0.2215765
330040.0000000    0.2279199
330080.0000000    0.2325822
330120.0000000    0.2184992
330160.0000000    0.2356083
330200.0000000    0.2244901
330240.0000000    0.2077538
330280.0000000    0.2156997
330320.0000000    0.2143676
330360.0000000    0.2091501
330400.0000000    0.2224736
330440.0000000    0.2230007
330480.0000000    0.2301925
330520.0000000    0.2344044
330560.0000000    0.2280575
330600.0000000    0.2377827
330640.0000000    0.2317200
330680.0000000    0.2367096
330720.0000000    0.2165978
330760.0000000    0.2229929
330800.0000000    0.2255410
330840.0000000    0.2181001
330880.0000000    0.2251130
330920.0000000    0.2473088
330960.0000000    0.2244043
331000.0000000    0.2200248
331040.0000000    0.2220038
331080.0000000    0.2288739
331120.0000000    0.2219867
331160.0000000    0.2214318
331200.0000000    0.2329133
331240.0000000    0.2189585
331280.0000000    0.2117712
331320.0000000    0.2115224
331360.0000000    0.2086011
331400.0000000    0.2161031
331440.0000000    0.2270726
331480.0000000    0.2334666
331520.0000000    0.2405901
331560.0000000    0.2268719
331600.0000000    0.2260538
331640.0000000    0.2308216
331680.0000000    0.2207603
331720.0000000    0.2200176
331760.0000000    0.2314776
331800.0000000    0.2207969
331840.0000000    0.2224071
331880.0000000    0.2134377
331920.0000000    0.2161408
331960.0000000    0.2266354
332000.0000000    0.2124176
332040.0000000    0.2284032
332080.0000000    0.2235019
332120.0000000    0.2306672
332160.0000000    0.2326390
332200.0000000    0.2194648
332240.0000000    0.2234224
332280.0000000    0.2285121
332320.0000000    0.2324196
332360.0000000    0.2212601
332400.0000000    0.2271233
332440.0000000    0.2361721
332480.0000000    0.2211280
332520.0000000    0.2256779
332560.0000000    0.2209343
332600.0000000    0.2358228
332640.0000000    0.2262190
332680.0000000    0.2231857
332720.0000000    0.2287129
332760.0000000    0.2171815
332800.0000000    0.2238178
332840.0000000    0.2382912
332880.0000000    0.2147737
332920.0000000    0.2379486
332960.0000000    0.2311605
333000.0000000    0.2415892
333040.0000000    0.2297082
333080.0000000    0.2309081
333120.0000000    0.2240060
333160.0000000    0.2309862
333200.0000000    0.2331671
333240.0000000    0.2356028
333280.0000000    0.2363569
333320.0000000    0.2286917
333360.0000000    0.2236501
333400.0000000    0.2324435
333440.0000000    0.2260434
333480.0000000    0.2333431
333520.0000000    0.2368412
333560.0000000    0.2251723
333600.0000000    0.2353123
333640.0000000    0.2349208
333680.0000000    0.2407852
333720.0000000    0.2330954
333760.0000000    0.2249747
333800.0000000    0.2342210
333840.0000000    0.2246738
333880.0000000    0.2455987
333920.0000000    0.2422684
333960.0000000    0.2272280
334000.0000000    0.2163825
334040.0000000    0.2165797
334080.0000000    0.2273444
334120.0000000    0.2039862
334160.0000000    0.2398178
334200.0000000    0.2258225
334240.0000000    0.2195568
334280.0000000    0.2222589
334320.0000000    0.2142575
334360.0000000    0.2103395
334400.0000000    0.2237101
334440.0000000    0.2281426
334480.0000000    0.2119455
334520.0000000    0.2231775
334560.0000000    0.2138782
334600.0000000    0.2245998
334640.0000000    0.2255627
334680.0000000    0.2298207
334720.0000000    0.2293438
334760.0000000    0.2261053
334800.0000000    0.2261996
334840.0000000    0.2399870
334880.0000000    0.2372648
334920.0000000    0.2282313
334960.0000000    0.2302203
335000.0000000    0.2302275
335040.0000000    0.2108107
335080.0000000    0.2248696
335120.0000000    0.2163201
335160.0000000    0.2213324
335200.0000000    0.2210143
335240.0000000    0.2498412
335280.0000000    0.2292298
335320.0000000    0.2341232
335360.0000000    0.2247247
335400.0000000    0.2422199
335440.0000000    0.2445993
335480.0000000    0.2344904
335520.0000000    0.2405029
335560.0000000    0.2355890
335600.0000000    0.2352246
335640.0000000    0.2245546
335680.0000000    0.2375948
335720.0000000    0.2320911
335760.0000000    0.2374356
335800.0000000    0.2325297
335840.0000000    0.2303043
335880.0000000    0.2250250
335920.0000000    0.2403352
335960.0000000    0.2225998
336000.0000000    0.2279725
336040.0000000    0.2374030
336080.0000000    0.2196985
336120.0000000    0.2197932
336160.0000000    0.2146751
336200.0000000    0.2225616
336240.0000000    0.2196429
336280.0000000    0.2261411
336320.0000000    0.2285136
336360.0000000    0.2194922
336400.0000000    0.2190836
336440.0000000    0.2313223
336480.0000000    0.2424938
336520.0000000    0.2444977
336560.0000000    0.2321396
336600.0000000    0.2338937
336640.0000000    0.2343004
336680.0000000    0.2310827
336720.0000000    0.2068471
336760.0000000    0.2073185
336800.0000000    0.2270028
336840.0000000    0.2104950
336880.0000000    0.2061591
336920.0000000    0.2112028
336960.0000000    0.2222974
337000.0000000    0.2176815
337040.0000000    0.2069293
337080.0000000    0.2187486
337120.0000000    0.2076646
337160.0000000    0.2353704
337200.0000000    0.2275646
337240.0000000    0.2041597
337280.0000000    0.2032216
337320.0000000    0.2088839
337360.0000000    0.2247576
337400.0000000    0.1993970
337440.0000000    0.2100823
337480.0000000    0.2331496
337520.0000000    0.2169866
337560.0000000    0.2065938
337600.0000000    0.2203456
337640.0000000    0.2182310
337680.0000000    0.2169958
337720.0000000    0.2118129
337760.0000000    0.2167777
337800.0000000    0.2171648
337840.0000000    0.2145622
337880.0000000    0.2103617
337920.0000000    0.2083538
337960.0000000    0.2218527
338000.0000000    0.2271005
338040.0000000    0.2094378
338080.0000000    0.2086708
338120.0000000    0.2053435
338160.0000000    0.2023532
338200.0000000    0.2041938
338240.0000000    0.2150237
338280.0000000    0.2089536
338320.0000000    0.2316500
338360.0000000    0.2231532
338400.0000000    0.2171099
338440.0000000    0.2159804
338480.0000000    0.2211951
338520.0000000    0.2232533
338560.0000000    0.2047962
338600.0000000    0.2217395
338640.0000000    0.2101858
338680.0000000    0.2081325
338720.0000000    0.2002283
338760.0000000    0.1843303
338800.0000000    0.1988222
338840.0000000    0.1962427
338880.0000000    0.2111783
338920.0000000    0.2177264
338960.0000000    0.2257946
339000.0000000    0.2137180
339040.0000000    0.2188483
339080.0000000    0.2172037
339120.0000000    0.2164807
339160.0000000    0.2088302
339200.0000000    0.2133155
339240.0000000    0.2187355
339280.0000000    0.2095496
339320.0000000    0.1992179
339360.0000000    0.2133998
339400.0000000    0.2244659
339440.0000000    0.2197401
339480.0000000    0.2182587
339520.0000000    0.2181954
339560.0000000    0.2216528
339600.0000000    0.2194519
339640.0000000    0.2111125
339680.0000000    0.2202412
339720.0000000    0.1935654
339760.0000000    0.1958216
339800.0000000    0.2079797
339840.0000000    0.1938299
339880.0000000    0.2106624
339920.0000000    0.1980194
339960.0000000    0.2090239
340000.0000000    0.1977382
340040.0000000    0.2147419
340080.0000000    0.2065166
340120.0000000    0.1848204
340160.0000000    0.2213653
340200.0000000    0.2080876
340240.0000000    0.2092552
340280.0000000    0.2156907
340320.0000000    0.2019507
340360.0000000    0.1955557
340400.0000000    0.1958288
340440.0000000    0.1924464
340480.0000000    0.1912929
340520.0000000    0.1909122
340560.0000000    0.1855515
340600.0000000    0.1888912
340640.0000000    0.1974636
340680.0000000    0.1991805
340720.0000000    0.1936643
340760.0000000    0.2040103
340800.0000000    0.2033813
340840.0000000    0.2024932
340880.0000000    0.1922101
340920.0000000    0.2073797
340960.0000000    0.2117193
341000.0000000    0.2148684
341040.0000000    0.2155987
341080.0000000    0.2013948
341120.0000000    0.1835820
341160.0000000    0.1943079
341200.0000000    0.1964866
341240.0000000    0.1878854
341280.0000000    0.1921510
341320.0000000    0.1983008
341360.0000000    0.1975398
341400.0000000    0.2013205
341440.0000000    0.1898899
341480.0000000    0.2004552
341520.0000000    0.2111810
341560.0000000    0.1947440
341600.0000000    0.1908241
341640.0000000    0.1989965
341680.0000000    0.1986342
341720.0000000    0.1894895
341760.0000000    0.1933957
341800.0000000    0.1946148
341840.0000000    0.2028806
341880.0000000    0.1859866
341920.0000000    0.1847104
341960.0000000    0.1915660
342000.0000000    0.1967604
342040.0000000    0.2105282
342080.0000000    0.1898421
342120.0000000    0.1903812
342160.0000000    0.1933305
342200.0000000    0.1959164
342240.0000000    0.1863411
342280.0000000    0.1775899
342320.0000000    0.1691776
342360.0000000    0.1705961
342400.0000000    0.1721055
342440.0000000    0.1688022
342480.0000000    0.1776500
342520.0000000    0.1802720
342560.0000000    0.1749175
342600.0000000    0.1809017
342640.0000000    0.1768360
342680.0000000    0.1754504
342720.0000000    0.1777350
342760.0000000    0.1879476
342800.0000000    0.1722813
342840.0000000    0.1753336
342880.0000000    0.1800261
342920.0000000    0.1699584
342960.0000000    0.1718174
343000.0000000    0.1695728
343040.0000000    0.1610114
343080.0000000    0.1581206
343120.0000000    0.1544160
343160.0000000    0.1811521
343200.0000000    0.1753163
343240.0000000    0.1828135
343280.0000000    0.1866002
343320.0000000    0.1838544
343360.0000000    0.1737705
343400.0000000    0.1653613
343440.0000000    0.1637347
343480.0000000    0.1561798
343520.0000000    0.1830302
343560.0000000    0.1787012
343600.0000000    0.1810602
343640.0000000    0.1652305
343680.0000000    0.1599436
343720.0000000    0.1670828
343760.0000000    0.1764771
343800.0000000    0.1633616
343840.0000000    0.1664416
343880.0000000    0.1605531
343920.0000000    0.1623351
343960.0000000    0.1747113
344000.0000000    0.1646952
344040.0000000    0.1552527
344080.0000000    0.1708662
344120.0000000    0.1728573
344160.0000000    0.1719263
344200.0000000    0.1762423
344240.0000000    0.1841329
344280.0000000    0.1793058
344320.0000000    0.1661616
344360.0000000    0.1727942
344400.0000000    0.1612472
344440.0000000    0.1605125
344480.0000000    0.1634182
344520.0000000    0.1668641
344560.0000000    0.1786839
344600.0000000    0.1884007
344640.0000000    0.1824087
344680.0000000    0.1870824
344720.0000000    0.1783793
344760.0000000    0.1928195
344800.0000000    0.1698949
344840.0000000    0.1842929
344880.0000000    0.1784601
344920.0000000    0.1909583
344960.0000000    0.1901164
345000.0000000    0.1783192
345040.0000000    0.1865949
345080.0000000    0.1830151
345120.0000000    0.1755198
345160.0000000    0.1810061
345200.0000000    0.1563723
345240.0000000    0.1885930
345280.0000000    0.1842458
345320.0000000    0.1892557
345360.0000000    0.1848235
345400.0000000    0.1670163
345440.0000000    0.1793732
345480.0000000    0.2049681
345520.0000000    0.1990527
345560.0000000    0.1832319
345600.0000000    0.1745334
345640.0000000    0.1883026
345680.0000000    0.1729249
345720.0000000    0.1934562
345760.0000000    0.1766339
345800.0000000    0.1684136
345840.0000000    0.1826129
345880.0000000    0.1716743
345920.0000000    0.1876755
345960.0000000    0.1871446
346000.0000000    0.2021356
346040.0000000    0.1969962
346080.0000000    0.1746273
346120.0000000    0.1991798
346160.0000000    0.1749648
346200.0000000    0.1942256
346240.0000000    0.1837617
346280.0000000    0.1869914
346320.0000000    0.1920654
346360.0000000    0.1749383
346400.0000000    0.1647939
346440.0000000    0.1659290
346480.0000000    0.1822863
346520.0000000    0.1903019
346560.0000000    0.1735794
346600.0000000    0.1882393
346640.0000000    0.1896385
346680.0000000    0.1910608
346720.0000000    0.2022725
346760.0000000    0.1852734
346800.0000000    0.1883134
346840.0000000    0.1923435
346880.0000000    0.1938297
346920.0000000    0.2028358
346960.0000000    0.1956274
347000.0000000    0.2166063
347040.0000000    0.1759723
347080.0000000    0.1786700
347120.0000000    0.1657905
347160.0000000    0.1711535
347200.0000000    0.1728104
347240.0000000    0.1722481
347280.0000000    0.1822150
347320.0000000    0.1767723
347360.0000000    0.1735257
347400.0000000    0.1626519
347440.0000000    0.1638958
347480.0000000    0.1720974
347520.0000000    0.1587442
347560.0000000    0.1684778
347600.0000000    0.1652071
347640.0000000    0.1815378
347680.0000000    0.1649593
347720.0000000    0.1721966
347760.0000000    0.1649938
347800.0000000    0.1632460
347840.0000000    0.1751006
347880.0000000    0.1774262
347920.0000000    0.1876997
347960.0000000    0.2008912
348000.0000000    0.1711544
348040.0000000    0.1797981
348080.0000000    0.1935525
348120.0000000    0.1792293
348160.0000000    0.1842504
348200.0000000    0.1953663
348240.0000000    0.1798421
348280.0000000    0.1725502
348320.0000000    0.1723029
348360.0000000    0.1735021
348400.0000000    0.1791582
348440.0000000    0.1983263
348480.0000000    0.1927246
348520.0000000    0.1933369
348560.0000000    0.1911553
348600.0000000    0.1926215
348640.0000000    0.1944064
348680.0000000    0.2057879
348720.0000000    0.2041570
348760.0000000    0.2170341
348800.0000000    0.1964800
348840.0000000    0.2057552
348880.0000000    0.1944491
348920.0000000    0.1954584
348960.0000000    0.1913229
349000.0000000    0.2019705
349040.0000000    0.1816862
349080.0000000    0.1920418
349120.0000000    0.1736566
349160.0000000    0.1737583
349200.0000000    0.1753634
349240.0000000    0.1935163
349280.0000000    0.1997751
349320.0000000    0.1996786
349360.0000000    0.1914828
349400.0000000    0.1996402
349440.0000000    0.1768668
349480.0000000    0.1844946
349520.0000000    0.1729706
349560.0000000    0.1801920
349600.0000000    0.1882735
349640.0000000    0.1907739
349680.0000000    0.1718548
349720.0000000    0.2002035
349760.0000000    0.1778372
349800.0000000    0.1751595
349840.0000000    0.1671129
349880.0000000    0.1820020
349920.0000000    0.1825526
349960.0000000    0.1880311
350000.0000000    0.1881592
350040.0000000    0.1963431
350080.0000000    0.1974069
350120.0000000    0.1964690
350160.0000000    0.2003621
350200.0000000    0.1876900
350240.0000000    0.1930027
350280.0000000    0.1745889
350320.0000000    0.1772083
350360.0000000    0.1820377
350400.0000000    0.1720604
350440.0000000    0.1732026
350480.0000000    0.1839011
350520.0000000    0.1925518
350560.0000000    0.1785628
350600.0000000    0.1952491
350640.0000000    0.1836774
350680.0000000    0.1804047
350720.0000000    0.1830773
350760.0000000    0.1856862
350800.0000000    0.1865515
350840.0000000    0.1721335
350880.0000000    0.1840190
350920.0000000    0.1768518
350960.0000000    0.1780598
351000.0000000    0.1981962
351040.0000000    0.1876091
351080.0000000    0.1899182
351120.0000000    0.1897586
351160.0000000    0.1858878
351200.0000000    0.1762652
351240.0000000    0.1821751
351280.0000000    0.1795628
351320.0000000    0.1849126
351360.0000000    0.1843622
351400.0000000    0.1740376
351440.0000000    0.1868256
351480.0000000    0.1711197
351520.0000000    0.1834965
351560.0000000    0.1626759
351600.0000000    0.1725667
351640.0000000    0.1924115
351680.0000000    0.1765840
351720.0000000    0.1956493
351760.0000000    0.1722660
351800.0000000    0.1802491
351840.0000000    0.1797243
351880.0000000    0.1786877
351920.0000000    0.1870401
351960.0000000    0.1796985
352000.0000000    0.1932289
352040.0000000    0.1996238
352080.0000000    0.1952991
352120.0000000    0.2129405
352160.0000000    0.2148259
352200.0000000    0.2022545
352240.0000000    0.2002652
352280.0000000    0.2033902
352320.0000000    0.1925967
352360.0000000    0.1806006
352400.0000000    0.1808563
352440.0000000    0.1819706
352480.0000000    0.1756229
352520.0000000    0.1787494
352560.0000000    0.1946963
352600.0000000    0.1871945
352640.0000000    0.1806679
352680.0000000    0.2085290
352720.0000000    0.1853274
352760.0000000    0.1908284
352800.0000000    0.1893565
352840.0000000    0.1807889
352880.0000000    0.1819855
352920.0000000    0.1948498
352960.0000000    0.1904442
353000.0000000    0.1854927
353040.0000000    0.1829247
353080.0000000    0.1856871
353120.0000000    0.1805658
353160.0000000    0.1872576
353200.0000000    0.1730039
353240.0000000    0.1832384
353280.0000000    0.1839806
353320.0000000    0.1853142
353360.0000000    0.1871080
353400.0000000    0.1846645
353440.0000000    0.1840541
353480.0000000    0.1945547
353520.0000000    0.1905868
353560.0000000    0.1866997
353600.0000000    0.1878181
353640.0000000    0.1974994
353680.0000000    0.1931424
353720.0000000    0.1919365
353760.0000000    0.1981312
353800.0000000    0.1896929
353840.0000000    0.1876632
353880.0000000    0.1929066
353920.0000000    0.1794586
353960.0000000    0.1912655
354000.0000000    0.1957963
354040.0000000    0.1939958
354080.0000000    0.2071849
354120.0000000    0.2012600
354160.0000000    0.1884232
354200.0000000    0.1974785
354240.0000000    0.2023144
354280.0000000    0.2000799
354320.0000000    0.1877317
354360.0000000    0.1820584
354400.0000000    0.1868335
354440.0000000    0.1967137
354480.0000000    0.1878294
354520.0000000    0.1934387
354560.0000000    0.1940861
354600.0000000    0.1932519
354640.0000000    0.1964943
354680.0000000    0.1887080
354720.0000000    0.1848047
354760.0000000    0.1892461
354800.0000000    0.1935549
354840.0000000    0.1854936
354880.0000000    0.2028539
354920.0000000    0.1954945
354960.0000000    0.1948617
355000.0000000    0.1925097
355040.0000000    0.1917059
355080.0000000    0.1920748
355120.0000000    0.1845189
355160.0000000    0.1996234
355200.0000000    0.1876467
355240.0000000    0.1884852
355280.0000000    0.1920537
355320.0000000    0.1783074
355360.0000000    0.1940226
355400.0000000    0.1905121
355440.0000000    0.1988304
355480.0000000    0.1797720
355520.0000000    0.1896062
355560.0000000    0.1920587
355600.0000000    0.1820268
355640.0000000    0.1908971
355680.0000000    0.1954987
355720.0000000    0.2003725
355760.0000000    0.1972899
355800.0000000    0.1995967
355840.0000000    0.1837013
355880.0000000    0.1827286
355920.0000000    0.1835703
355960.0000000    0.1824817
356000.0000000    0.1772867
356040.0000000    0.1726712
356080.0000000    0.1797616
356120.0000000    0.1869772
356160.0000000    0.1834833
356200.0000000    0.1818655
356240.0000000    0.1799480
356280.0000000    0.1921511
356320.0000000    0.1791211
356360.0000000    0.1784278
356400.0000000    0.1937609
356440.0000000    0.1749911
356480.0000000    0.1829526
356520.0000000    0.1744965
356560.0000000    0.1857637
356600.0000000    0.1808969
356640.0000000    0.1769431
356680.0000000    0.1872807
356720.0000000    0.1848557
356760.0000000    0.1722179
356800.0000000    0.1908530
356840.0000000    0.1726380
356880.0000000    0.1811868
356920.0000000    0.1914619
356960.0000000    0.1830516
357000.0000000    0.1829229
357040.0000000    0.1785264
357080.0000000    0.1715457
357120.0000000    0.1629550
357160.0000000    0.1872893
357200.0000000    0.1682732
357240.0000000    0.1546020
357280.0000000    0.1622493
357320.0000000    0.1736726
357360.0000000    0.1634321
357400.0000000    0.1561669
357440.0000000    0.1626968
357480.0000000    0.1709477
357520.0000000    0.1597110
357560.0000000    0.1565025
357600.0000000    0.1653782
357640.0000000    0.1622361
357680.0000000    0.1658619
357720.0000000    0.1528672
357760.0000000    0.1738385
357800.0000000    0.1654633
357840.0000000    0.1569727
357880.0000000    0.1616846
357920.0000000    0.1537498
357960.0000000    0.1693379
358000.0000000    0.1692460
358040.0000000    0.1817245
358080.0000000    0.1842311
358120.0000000    0.1783137
358160.0000000    0.1909855
358200.0000000    0.1831422
358240.0000000    0.1967567
358280.0000000    0.1896313
358320.0000000    0.1885420
358360.0000000    0.2044525
358400.0000000    0.1890249
358440.0000000    0.1936031
358480.0000000    0.1815886
358520.0000000    0.1971313
358560.0000000    0.2037885
358600.0000000    0.1977350
358640.0000000    0.1807864
358680.0000000    0.1977640
358720.0000000    0.1777243
358760.0000000    0.1840051
358800.0000000    0.1811026
358840.0000000    0.1869417
358880.0000000    0.1738656
358920.0000000    0.1829998
358960.0000000    0.1805809
359000.0000000    0.1742688
359040.0000000    0.1688542
359080.0000000    0.1663577
359120.0000000    0.1740135
359160.0000000    0.1852626
359200.0000000    0.1858073
359240.0000000    0.1758040
359280.0000000    0.1839189
359320.0000000    0.1957058
359360.0000000    0.1751107
359400.0000000    0.1846100
359440.0000000    0.1713455
359480.0000000    0.1744852
359520.0000000    0.1627246
359560.0000000    0.1647540
359600.0000000    0.1713032
359640.0000000    0.1729123
359680.0000000    0.1742964
359720.0000000    0.1821132
359760.0000000    0.1888301
359800.0000000    0.1822052
359840.0000000    0.1980388
359880.0000000    0.1931344
359920.0000000    0.1753684
359960.0000000    0.1604236
360000.0000000    0.1737337
360040.0000000    0.1670456
360080.0000000    0.1501715
360120.0000000    0.1589991
360160.0000000    0.1692504
360200.0000000    0.1639078
360240.0000000    0.1692248
360280.0000000    0.1671723
360320.0000000    0.1693700
360360.0000000    0.1746873
360400.0000000    0.1895450
360440.0000000    0.1674302
360480.0000000    0.1499555
360520.0000000    0.1416121
360560.0000000    0.1669933
360600.0000000    0.1762684
360640.0000000    0.1880262
360680.0000000    0.1860239
360720.0000000    0.1679626
360760.0000000    0.1674229
360800.0000000    0.1720734
360840.0000000    0.1638161
360880.0000000    0.1561041
360920.0000000    0.1583086
360960.0000000    0.1693491
361000.0000000    0.1799918
361040.0000000    0.1940469
361080.0000000    0.1791658
361120.0000000    0.1818585
361160.0000000    0.1856226
361200.0000000    0.1648772
361240.0000000    0.1737218
361280.0000000    0.1703428
361320.0000000    0.1688186
361360.0000000    0.1799562
361400.0000000    0.1728243
361440.0000000    0.1820849
361480.0000000    0.1819350
361520.0000000    0.1705744
361560.0000000    0.1753137
361600.0000000    0.1668224
361640.0000000    0.1708857
361680.0000000    0.1587807
361720.0000000    0.1723273
361760.0000000    0.1805000
361800.0000000    0.1667406
361840.0000000    0.1807270
361880.0000000    0.1733557
361920.0000000    0.1756181
361960.0000000    0.1955801
362000.0000000    0.1942935
362040.0000000    0.1777948
362080.0000000    0.1806107
362120.0000000    0.1856031
362160.0000000    0.1812052
362200.0000000    0.1930523
362240.0000000    0.1877027
362280.0000000    0.2030647
362320.0000000    0.1945590
362360.0000000    0.2128092
362400.0000000    0.2156531
362440.0000000    0.2106907
362480.0000000    0.2006108
362520.0000000    0.1908786
362560.0000000    0.1947676
362600.0000000    0.2111136
362640.0000000    0.1782702
362680.0000000    0.1921792
362720.0000000    0.1959065
362760.0000000    0.1908589
362800.0000000    0.2093183
362840.0000000    0.2029384
362880.0000000    0.2030428
362920.0000000    0.2019773
362960.0000000    0.2080355
363000.0000000    0.1994037
363040.0000000    0.2076360
363080.0000000    0.2136465
363120.0000000    0.1973074
363160.0000000    0.2019013
363200.0000000    0.2085428
363240.0000000    0.1950448
363280.0000000    0.1857802
363320.0000000    0.1807752
363360.0000000    0.1800332
363400.0000000    0.1838249
363440.0000000    0.1888590
363480.0000000    0.1875709
363520.0000000    0.2001635
363560.0000000    0.2001174
363600.0000000    0.2093909
363640.0000000    0.1948492
363680.0000000    0.1988660
363720.0000000    0.1870160
363760.0000000    0.1929163
363800.0000000    0.1910872
363840.0000000    0.1887513
363880.0000000    0.1851546
363920.0000000    0.1900656
363960.0000000    0.1888281
364000.0000000    0.1852554
364040.0000000    0.1946663
364080.0000000    0.1991255
364120.0000000    0.1845618
364160.0000000    0.1690817
364200.0000000    0.1859194
364240.0000000    0.1880530
364280.0000000    0.1868705
364320.0000000    0.1803354
364360.0000000    0.1830417
364400.0000000    0.1866045
364440.0000000    0.1858879
364480.0000000    0.1928793
364520.0000000    0.2027223
364560.0000000    0.1905502
364600.0000000    0.2039141
364640.0000000    0.1926949
364680.0000000    0.1811270
364720.0000000    0.1889821
364760.0000000    0.1846294
364800.0000000    0.1949023
364840.0000000    0.1901353
364880.0000000    0.1940156
364920.0000000    0.1927895
364960.0000000    0.1883764
365000.0000000    0.1648361
365040.0000000    0.1926722
365080.0000000    0.1837052
365120.0000000    0.1789768
365160.0000000    0.1772179
365200.0000000    0.1971592
365240.0000000    0.1915726
365280.0000000    0.2004193
365320.0000000    0.1913180
365360.0000000    0.2031443
365400.0000000    0.1957814
365440.0000000    0.2142190
365480.0000000    0.2120700
365520.0000000    0.2045182
365560.0000000    0.2115957
365600.0000000    0.2018146
365640.0000000    0.1971734
365680.0000000    0.1896809
365720.0000000    0.2059448
365760.0000000    0.1791825
365800.0000000    0.1828234
365840.0000000    0.1961718
365880.0000000    0.1979917
365920.0000000    0.1943930
365960.0000000    0.1823106
366000.0000000    0.2055776
366040.0000000    0.1729037
366080.0000000    0.1865829
366120.0000000    0.1867305
366160.0000000    0.2007082
366200.0000000    0.2184958
366240.0000000    0.1958172
366280.0000000    0.2002672
366320.0000000    0.1910686
366360.0000000    0.1823170
366400.0000000    0.1835520
366440.0000000    0.1891653
366480.0000000    0.2002299
366520.0000000    0.1727309
366560.0000000    0.1794418
366600.0000000    0.1720497
366640.0000000    0.1852596
366680.0000000    0.1710867
366720.0000000    0.1837316
366760.0000000    0.1875090
366800.0000000    0.1859083
366840.0000000    0.1824691
366880.0000000    0.1728252
366920.0000000    0.1757235
366960.0000000    0.1791648
367000.0000000    0.1859689
367040.0000000    0.1833213
367080.0000000    0.1856878
367120.0000000    0.1954679
367160.0000000    0.1737501
367200.0000000    0.1694199
367240.0000000    0.1697454
367280.0000000    0.1585168
367320.0000000    0.1747119
367360.0000000    0.1671092
367400.0000000    0.1656882
367440.0000000    0.1700368
367480.0000000    0.1698592
367520.0000000    0.1577086
367560.0000000    0.1732879
367600.0000000    0.1668723
367640.0000000    0.1760084
367680.0000000    0.1884272
367720.0000000    0.1719926
367760.0000000    0.1819893
367800.0000000    0.1899222
367840.0000000    0.1799802
367880.0000000    0.1866610
367920.0000000    0.1945053
367960.0000000    0.1843275
368000.0000000    0.1892766
368040.0000000    0.1843860
368080.0000000    0.1820200
368120.0000000    0.1719461
368160.0000000    0.1830705
368200.0000000    0.1863424
368240.0000000    0.1835554
368280.0000000    0.1880902
368320.0000000    0.1844323
368360.0000000    0.1920847
368400.0000000    0.1829149
368440.0000000    0.1772175
368480.0000000    0.1663049
368520.0000000    0.1777395
368560.0000000    0.1950235
368600.0000000    0.1814671
368640.0000000    0.1825579
368680.0000000    0.1700352
368720.0000000    0.1769921
368760.0000000    0.1666247
368800.0000000    0.1799341
368840.0000000    0.1720911
368880.0000000    0.1649108
368920.0000000    0.1797033
368960.0000000    0.1858715
369000.0000000    0.1649869
369040.0000000    0.1682052
369080.0000000    0.1689445
369120.0000000    0.1769546
369160.0000000    0.1733294
369200.0000000    0.1600949
369240.0000000    0.1814774
369280.0000000    0.1728511
369320.0000000    0.1723818
369360.0000000    0.1685979
369400.0000000    0.1717566
369440.0000000    0.1613935
369480.0000000    0.1790397
369520.0000000    0.1819734
369560.0000000    0.1807692
369600.0000000    0.2003134
369640.0000000    0.1887224
369680.0000000    0.1941911
369720.0000000    0.1921834
369760.0000000    0.1967520
369800.0000000    0.1985201
369840.0000000    0.1881092
369880.0000000    0.1993839
369920.0000000    0.2111694
369960.0000000    0.1889424
370000.0000000    0.1722983
370040.0000000    0.1852483
370080.0000000    0.1779484
370120.0000000    0.1752928
370160.0000000    0.1694547
370200.0000000    0.1783766
370240.0000000    0.1876444
370280.0000000    0.1905861
370320.0000000    0.1857083
370360.0000000    0.1872399
370400.0000000    0.1808841
370440.0000000    0.1780028
370480.0000000    0.1836007
370520.0000000    0.1803312
370560.0000000    0.1776512
370600.0000000    0.1804720
370640.0000000    0.1754413
370680.0000000    0.1815209
370720.0000000    0.2038420
370760.0000000    0.1951031
370800.0000000    0.1956964
370840.0000000    0.1867132
370880.0000000    0.1905225
370920.0000000    0.1935735
370960.0000000    0.1918582
371000.0000000    0.1962557
371040.0000000    0.1841492
371080.0000000    0.1974219
371120.0000000    0.1835241
371160.0000000    0.1725137
371200.0000000    0.1821515
371240.0000000    0.1930753
371280.0000000    0.1730806
371320.0000000    0.1858164
371360.0000000    0.2037937
371400.0000000    0.1956598
371440.0000000    0.1933422
371480.0000000    0.2029972
371520.0000000    0.1955134
371560.0000000    0.1962892
371600.0000000    0.1784365
371640.0000000    0.1841253
371680.0000000    0.1940220
371720.0000000    0.1808727
371760.0000000    0.1828201
371800.0000000    0.1830855
371840.0000000    0.1943833
371880.0000000    0.1970344
371920.0000000    0.1972169
371960.0000000    0.2094185
372000.0000000    0.2079675
372040.0000000    0.2042531
372080.0000000    0.1902299
372120.0000000    0.1853580
372160.0000000    0.1685897
372200.0000000    0.1891018
372240.0000000    0.1855450
372280.0000000    0.1867509
372320.0000000    0.2063399
372360.0000000    0.1932171
372400.0000000    0.2001464
372440.0000000    0.1751889
372480.0000000    0.1825649
372520.0000000    0.1786755
372560.0000000    0.1723001
372600.0000000    0.1714938
372640.0000000    0.1745147
372680.0000000    0.1932781
372720.0000000    0.2019400
372760.0000000    0.1859277
372800.0000000    0.1847706
372840.0000000    0.1805893
372880.0000000    0.1847470
372920.0000000    0.1877134
372960.0000000    0.1822786
373000.0000000    0.1936257
373040.0000000    0.1875630
373080.0000000    0.1886742
373120.0000000    0.1761836
373160.0000000    0.1824836
373200.0000000    0.1725884
373240.0000000    0.1820600
373280.0000000    0.1599199
373320.0000000    0.1650576
373360.0000000    0.1776487
373400.0000000    0.1827218
373440.0000000    0.1709110
373480.0000000    0.1687839
373520.0000000    0.1708291
373560.0000000    0.1769436
373600.0000000    0.1762898
373640.0000000    0.1777576
373680.0000000    0.1905326
373720.0000000    0.1986595
373760.0000000    0.2014698
373800.0000000    0.1722465
373840.0000000    0.1884629
373880.0000000    0.1870352
373920.0000000    0.1919424
373960.0000000    0.1966454
374000.0000000    0.1882250
374040.0000000    0.1906556
374080.0000000    0.1930922
374120.0000000    0.1906330
374160.0000000    0.1848737
374200.0000000    0.1872131
374240.0000000    0.1836251
374280.0000000    0.1929490
374320.0000000    0.1832253
374360.0000000    0.1816154
374400.0000000    0.1851724
374440.0000000    0.1780201
374480.0000000    0.1749347
374520.0000000    0.2072850
374560.0000000    0.1808814
374600.0000000    0.1730260
374640.0000000    0.1821029
374680.0000000    0.1892596
374720.0000000    0.1894167
374760.0000000    0.1907544
374800.0000000    0.1707033
374840.0000000    0.1664782
374880.0000000    0.1664370
374920.0000000    0.1756180
374960.0000000    0.1716297
375000.0000000    0.1767455
375040.0000000    0.1751095
375080.0000000    0.1752891
375120.0000000    0.1804547
375160.0000000    0.1875777
375200.0000000    0.1902159
375240.0000000    0.1870068
375280.0000000    0.1927789
375320.0000000    0.1721386
375360.0000000    0.1768320
375400.0000000    0.1983238
375440.0000000    0.1788487
375480.0000000    0.1867459
375520.0000000    0.1931994
375560.0000000    0.1884282
375600.0000000    0.1784187
375640.0000000    0.1739225
375680.0000000    0.1709277
375720.0000000    0.1770371
375760.0000000    0.1697799
375800.0000000    0.1724218
375840.0000000    0.1702128
375880.0000000    0.1654274
375920.0000000    0.1722154
375960.0000000    0.1652281
376000.0000000    0.1653934
376040.0000000    0.1757180
376080.0000000    0.1721133
376120.0000000    0.1739428
376160.0000000    0.1805719
376200.0000000    0.1674338
376240.0000000    0.1708449
376280.0000000    0.1702853
376320.0000000    0.1696548
376360.0000000    0.1797743
376400.0000000    0.1714725
376440.0000000    0.1703856
376480.0000000    0.1722015
376520.0000000    0.1620609
376560.0000000    0.1729082
376600.0000000    0.1828234
376640.0000000    0.1739246
376680.0000000    0.1739069
376720.0000000    0.1668467
376760.0000000    0.1879297
376800.0000000    0.1935670
376840.0000000    0.1862663
376880.0000000    0.1817157
376920.0000000    0.1795213
376960.0000000    0.1896517
377000.0000000    0.1765322
377040.0000000    0.1939476
377080.0000000    0.1812738
377120.0000000    0.1831111
377160.0000000    0.1800149
377200.0000000    0.1855295
377240.0000000    0.1677244
377280.0000000    0.1684389
377320.0000000    0.1672275
377360.0000000    0.1794804
377400.0000000    0.1923867
377440.0000000    0.1905447
377480.0000000    0.1958087
377520.0000000    0.1920044
377560.0000000    0.1862152
377600.0000000    0.1741849
377640.0000000    0.1737833
377680.0000000    0.1945225
377720.0000000    0.1817703
377760.0000000    0.1779563
377800.0000000    0.1717760
377840.0000000    0.1829520
377880.0000000    0.1779225
377920.0000000    0.1942211
377960.0000000    0.1985566
378000.0000000    0.1716333
378040.0000000    0.1758390
378080.0000000    0.1789005
378120.0000000    0.1801043
378160.0000000    0.1730883
378200.0000000    0.1828998
378240.0000000    0.1868208
378280.0000000    0.1777387
378320.0000000    0.1801065
378360.0000000    0.1787374
378400.0000000    0.1702431
378440.0000000    0.1771550
378480.0000000    0.1870088
378520.0000000    0.1838734
378560.0000000    0.1784380
378600.0000000    0.1771739
378640.0000000    0.1695388
378680.0000000    0.1786771
378720.0000000    0.1715396
378760.0000000    0.1805205
378800.0000000    0.1665653
378840.0000000    0.1781319
378880.0000000    0.1774986
378920.0000000    0.1920070
378960.0000000    0.1774400
379000.0000000    0.1806812
379040.0000000    0.1894741
379080.0000000    0.1849124
379120.0000000    0.1848766
379160.0000000    0.1793347
379200.0000000    0.1903556
379240.0000000    0.1804227
379280.0000000    0.1803272
379320.0000000    0.1768412
379360.0000000    0.1943574
379400.0000000    0.1883535
379440.0000000    0.1854184
379480.0000000    0.1755449
379520.0000000    0.1595855
379560.0000000    0.1728862
379600.0000000    0.1781706
379640.0000000    0.1902506
379680.0000000    0.1769271
379720.0000000    0.1903450
379760.0000000    0.1780788
379800.0000000    0.1864046
379840.0000000    0.1901705
379880.0000000    0.1884131
379920.0000000    0.1940643
379960.0000000    0.1928639
380000.0000000    0.1810506
380040.0000000    0.1816091
380080.0000000    0.1734070
380120.0000000    0.1860519
380160.0000000    0.1824103
380200.0000000    0.1868328
380240.0000000    0.1849847
380280.0000000    0.1841489
380320.0000000    0.1775654
380360.0000000    0.1691225
380400.0000000    0.1906148
380440.0000000    0.1907712
380480.0000000    0.2017267
380520.0000000    0.2023543
380560.0000000    0.2028768
380600.0000000    0.1967006
380640.0000000    0.2039948
380680.0000000    0.1998371
380720.0000000    0.1979381
380760.0000000    0.1961671
380800.0000000    0.1722898
380840.0000000    0.1679111
380880.0000000    0.1682001
380920.0000000    0.1655334
380960.0000000    0.1729125
381000.0000000    0.1733174
381040.0000000    0.1642749
381080.0000000    0.1662775
381120.0000000    0.1731806
381160.0000000    0.1756514
381200.0000000    0.1816889
381240.0000000    0.1623481
381280.0000000    0.1657277
381320.0000000    0.1736092
381360.0000000    0.1799264
381400.0000000    0.1681738
381440.0000000    0.1790594
381480.0000000    0.1918454
381520.0000000    0.1723580
381560.0000000    0.1884244
381600.0000000    0.1831632
381640.0000000    0.1624322
381680.0000000    0.1706776
381720.0000000    0.1793042
381760.0000000    0.1705745
381800.0000000    0.1601798
381840.0000000    0.1769502
381880.0000000    0.1665833
381920.0000000    0.1704790
381960.0000000    0.1608325
382000.0000000    0.1725299
382040.0000000    0.1778886
382080.0000000    0.1711274
382120.0000000    0.1804580
382160.0000000    0.1843449
382200.0000000    0.1897636
382240.0000000    0.1843803
382280.0000000    0.1831294
382320.0000000    0.1900578
382360.0000000    0.1711610
382400.0000000    0.1616959
382440.0000000    0.1717775
382480.0000000    0.1606055
382520.0000000    0.1598407
382560.0000000    0.1567208
382600.0000000    0.1730200
382640.0000000    0.1790458
382680.0000000    0.1752725
382720.0000000    0.1779391
382760.0000000    0.1909806
382800.0000000    0.1842500
382840.0000000    0.1847071
382880.0000000    0.1814346
382920.0000000    0.1833722
382960.0000000    0.1710880
383000.0000000    0.1931870
383040.0000000    0.1860208
383080.0000000    0.1738163
383120.0000000    0.1807014
383160.0000000    0.1642852
383200.0000000    0.1628094
383240.0000000    0.1737969
383280.0000000    0.1800146
383320.0000000    0.1862248
383360.0000000    0.1745671
383400.0000000    0.1679521
383440.0000000    0.1806223
383480.0000000    0.1719483
383520.0000000    0.1777726
383560.0000000    0.1945031
383600.0000000    0.1828731
383640.0000000    0.1740654
383680.0000000    0.1833635
383720.0000000    0.1874638
383760.0000000    0.1761235
383800.0000000    0.1842473
383840.0000000    0.1790682
383880.0000000    0.1725112
383920.0000000    0.1926968
383960.0000000    0.1850212
384000.0000000    0.1855849
384040.0000000    0.1922671
384080.0000000    0.1775475
384120.0000000    0.1799285
384160.0000000    0.1769422
384200.0000000    0.1815670
384240.0000000    0.1710472
384280.0000000    0.1748313
384320.0000000    0.1918918
384360.0000000    0.1782729
384400.0000000    0.1797638
384440.0000000    0.1787103
384480.0000000    0.1697387
384520.0000000    0.1697031
384560.0000000    0.1770392
384600.0000000    0.1703112
384640.0000000    0.1752093
384680.0000000    0.1707205
384720.0000000    0.1725896
384760.0000000    0.1922053
384800.0000000    0.2027356
384840.0000000    0.1800354
384880.0000000    0.1874840
384920.0000000    0.1755370
384960.0000000    0.1806503
385000.0000000    0.1728344
385040.0000000    0.1854722
385080.0000000    0.1776010
385120.0000000    0.1820808
385160.0000000    0.1807833
385200.0000000    0.1792725
385240.0000000    0.1781527
385280.0000000    0.1935485
385320.0000000    0.1861976
385360.0000000    0.1832821
385400.0000000    0.1725591
385440.0000000    0.1800839
385480.0000000    0.1860318
385520.0000000    0.1853653
385560.0000000    0.1779241
385600.0000000    0.1912682
385640.0000000    0.1851702
385680.0000000    0.1802105
385720.0000000    0.1741972
385760.0000000    0.1780935
385800.0000000    0.1809760
385840.0000000    0.1778399
385880.0000000    0.1830834
385920.0000000    0.1991467
385960.0000000    0.1841138
386000.0000000    0.1890875
386040.0000000    0.2040772
386080.0000000    0.1868498
386120.0000000    0.1790881
386160.0000000    0.1865588
386200.0000000    0.1856800
386240.0000000    0.1809567
386280.0000000    0.1939691
386320.0000000    0.1863394
386360.0000000    0.1890680
386400.0000000    0.1841915
386440.0000000    0.1848230
386480.0000000    0.1774030
386520.0000000    0.1785893
386560.0000000    0.1708844
386600.0000000    0.1840681
386640.0000000    0.1917382
386680.0000000    0.1725038
386720.0000000    0.1689205
386760.0000000    0.1744647
386800.0000000    0.1834917
386840.0000000    0.1853448
386880.0000000    0.1892577
386920.0000000    0.1813651
386960.0000000    0.1890505
387000.0000000    0.1922731
387040.0000000    0.1930008
387080.0000000    0.1932239
387120.0000000    0.1891746
387160.0000000    0.1977740
387200.0000000    0.2062020
387240.0000000    0.2032083
387280.0000000    0.1993407
387320.0000000    0.1924748
387360.0000000    0.1704541
387400.0000000    0.1813137
387440.0000000    0.1854776
387480.0000000    0.1953121
387520.0000000    0.1901556
387560.0000000    0.1888202
387600.0000000    0.1885117
387640.0000000    0.1823785
387680.0000000    0.1818450
387720.0000000    0.1717670
387760.0000000    0.1815429
387800.0000000    0.1827673
387840.0000000    0.1953760
387880.0000000    0.1861694
387920.0000000    0.1976626
387960.0000000    0.1976484
388000.0000000    0.1876373
388040.0000000    0.1965494
388080.0000000    0.1870760
388120.0000000    0.1790294
388160.0000000    0.1830393
388200.0000000    0.1997100
388240.0000000    0.1924321
388280.0000000    0.1897676
388320.0000000    0.1747570
388360.0000000    0.1829821
388400.0000000    0.1795266
388440.0000000    0.1779740
388480.0000000    0.1741585
388520.0000000    0.1740425
388560.0000000    0.1800270
388600.0000000    0.1685135
388640.0000000    0.1813312
388680.0000000    0.1856087
388720.0000000    0.1713136
388760.0000000    0.1865215
388800.0000000    0.1818968
388840.0000000    0.1778937
388880.0000000    0.1947981
388920.0000000    0.1950395
388960.0000000    0.1884123
389000.0000000    0.2014562
389040.0000000    0.1922204
389080.0000000    0.1910540
389120.0000000    0.1906615
389160.0000000    0.1985626
389200.0000000    0.1903241
389240.0000000    0.1936206
389280.0000000    0.2029795
389320.0000000    0.2056578
389360.0000000    0.1957567
389400.0000000    0.1767566
389440.0000000    0.1833322
389480.0000000    0.1853512
389520.0000000    0.1910899
389560.0000000    0.1974933
389600.0000000    0.1797840
389640.0000000    0.1911949
389680.0000000    0.1918537
389720.0000000    0.1856107
389760.0000000    0.1841224
389800.0000000    0.1925568
389840.0000000    0.1865669
389880.0000000    0.1971655
389920.0000000    0.1848196
389960.0000000    0.1811328
390000.0000000    0.1810409
390040.0000000    0.1821492
390080.0000000    0.1786530
390120.0000000    0.1977888
390160.0000000    0.1726298
390200.0000000    0.1846724
390240.0000000    0.1831319
390280.0000000    0.1835122
390320.0000000    0.1786209
390360.0000000    0.1925036
390400.0000000    0.1817695
390440.0000000    0.1915395
390480.0000000    0.1943774
390520.0000000    0.1942063
390560.0000000    0.2043353
390600.0000000    0.2051947
390640.0000000    0.1907970
390680.0000000    0.1997920
390720.0000000    0.2015938
390760.0000000    0.2068728
390800.0000000    0.1977722
390840.0000000    0.1960861
390880.0000000    0.1691286
390920.0000000    0.1736949
390960.0000000    0.1831743
391000.0000000    0.1888801
391040.0000000    0.1897249
391080.0000000    0.1940866
391120.0000000    0.1903613
391160.0000000    0.1859180
391200.0000000    0.1732120
391240.0000000    0.1791559
391280.0000000    0.1792712
391320.0000000    0.1860918
391360.0000000    0.1851948
391400.0000000    0.1810553
391440.0000000    0.1849246
391480.0000000    0.1854530
391520.0000000    0.1925496
391560.0000000    0.1831863
391600.0000000    0.1844744
391640.0000000    0.1745258
391680.0000000    0.1669831
391720.0000000    0.1891230
391760.0000000    0.1776391
391800.0000000    0.1814891
391840.0000000    0.1692047
391880.0000000    0.1760467
391920.0000000    0.1718003
391960.0000000    0.1653057
392000.0000000    0.1700407
392040.0000000    0.1758656
392080.0000000    0.1747656
392120.0000000    0.1781929
392160.0000000    0.1764715
392200.0000000    0.1757558
392240.0000000    0.1766932
392280.0000000    0.1751376
392320.0000000    0.1896503
392360.0000000    0.1648232
392400.0000000    0.1741273
392440.0000000    0.1855359
392480.0000000    0.2086881
392520.0000000    0.1865562
392560.0000000    0.1951280
392600.0000000    0.2020022
392640.0000000    0.1807240
392680.0000000    0.1976407
392720.0000000    0.1869184
392760.0000000    0.1871188
392800.0000000    0.1843826
392840.0000000    0.2009951
392880.0000000    0.1996895
392920.0000000    0.1979466
392960.0000000    0.1828353
393000.0000000    0.1879564
393040.0000000    0.1894929
393080.0000000    0.1841583
393120.0000000    0.1873345
393160.0000000    0.1873502
393200.0000000    0.1817219
393240.0000000    0.1965968
393280.0000000    0.1856651
393320.0000000    0.1888421
393360.0000000    0.1736283
393400.0000000    0.1773421
393440.0000000    0.1976456
393480.0000000    0.1875746
393520.0000000    0.1927631
393560.0000000    0.1865413
393600.0000000    0.1901770
393640.0000000    0.1910449
393680.0000000    0.1812285
393720.0000000    0.1920917
393760.0000000    0.1897608
393800.0000000    0.1783416
393840.0000000    0.1881189
393880.0000000    0.1913280
393920.0000000    0.2030396
393960.0000000    0.2089016
394000.0000000    0.1971839
394040.0000000    0.1928645
394080.0000000    0.2058716
394120.0000000    0.1867246
394160.0000000    0.1952807
394200.0000000    0.2086828
394240.0000000    0.1915746
394280.0000000    0.1914944
394320.0000000    0.1946300
394360.0000000    0.1778711
394400.0000000    0.1836855
394440.0000000    0.1813507
394480.0000000    0.1691707
394520.0000000    0.1586218
394560.0000000    0.1753299
394600.0000000    0.1771806
394640.0000000    0.1749989
394680.0000000    0.1679033
394720.0000000    0.1715396
394760.0000000    0.1820085
394800.0000000    0.1795867
394840.0000000    0.1871891
394880.0000000    0.1921674
394920.0000000    0.1819150
394960.0000000    0.1734792
395000.0000000    0.1685861
395040.0000000    0.1628822
395080.0000000    0.1674069
395120.0000000    0.1851185
395160.0000000    0.1844649
395200.0000000    0.1892807
395240.0000000    0.1812885
395280.0000000    0.1849328
395320.0000000    0.1769592
395360.0000000    0.1995532
395400.0000000    0.1778416
395440.0000000    0.1809727
395480.0000000    0.1786041
395520.0000000    0.1949883
395560.0000000    0.1900182
395600.0000000    0.1987084
395640.0000000    0.1844291
395680.0000000    0.1785098
395720.0000000    0.1904384
395760.0000000    0.1732860
395800.0000000    0.1842520
395840.0000000    0.1764820
395880.0000000    0.1835956
395920.0000000    0.1754924
395960.0000000    0.1825982
396000.0000000    0.1735382
396040.0000000    0.1682199
396080.0000000    0.1762667
396120.0000000    0.1801713
396160.0000000    0.1730947
396200.0000000    0.1758712
396240.0000000    0.1723554
396280.0000000    0.1841954
396320.0000000    0.1858900
396360.0000000    0.1750158
396400.0000000    0.1851817
396440.0000000    0.1842911
396480.0000000    0.1781887
396520.0000000    0.1846389
396560.0000000    0.1850681
396600.0000000    0.1936527
396640.0000000    0.1932068
396680.0000000    0.1801898
396720.0000000    0.1674686
396760.0000000    0.1747662
396800.0000000    0.1680096
396840.0000000    0.1658681
396880.0000000    0.1633166
396920.0000000    0.1719207
396960.0000000    0.1643219
397000.0000000    0.1796798
397040.0000000    0.1672035
397080.0000000    0.1788523
397120.0000000    0.1682597
397160.0000000    0.1722236
397200.0000000    0.1852107
397240.0000000    0.1720357
397280.0000000    0.1805471
397320.0000000    0.1797998
397360.0000000    0.1680909
397400.0000000    0.1665572
397440.0000000    0.1635002
397480.0000000    0.1746374
397520.0000000    0.1766885
397560.0000000    0.1759295
397600.0000000    0.1673865
397640.0000000    0.1707230
397680.0000000    0.1590511
397720.0000000    0.1697863
397760.0000000    0.1694589
397800.0000000    0.1621612
397840.0000000    0.1687704
397880.0000000    0.1770810
397920.0000000    0.1748166
397960.0000000    0.1710504
398000.0000000    0.1747448
398040.0000000    0.1700278
398080.0000000    0.1680753
398120.0000000    0.1774779
398160.0000000    0.1834376
398200.0000000    0.1728168
398240.0000000    0.1863562
398280.0000000    0.1777053
398320.0000000    0.1901109
398360.0000000    0.1833549
398400.0000000    0.1696043
398440.0000000    0.1734518
398480.0000000    0.1629222
398520.0000000    0.1893353
398560.0000000    0.1908026
398600.0000000    0.2019881
398640.0000000    0.2011743
398680.0000000    0.1979076
398720.0000000    0.1937114
398760.0000000    0.1788566
398800.0000000    0.1830190
398840.0000000    0.1774404
398880.0000000    0.1752780
398920.0000000    0.1643470
398960.0000000    0.1717842
399000.0000000    0.1739630
399040.0000000    0.1645430
399080.0000000    0.1744199
399120.0000000    0.1606325
399160.0000000    0.1726047
399200.0000000    0.1752335
399240.0000000    0.1694950
399280.0000000    0.1841558
399320.0000000    0.1735316
399360.0000000    0.1667279
399400.0000000    0.1689068
399440.0000000    0.1788137
399480.0000000    0.1764227
399520.0000000    0.1709957
399560.0000000    0.1657113
399600.0000000    0.1775032
399640.0000000    0.1716881
399680.0000000    0.1734193
399720.0000000    0.1598992
399760.0000000    0.1587478
399800.0000000    0.1631106
399840.0000000    0.1669669
399880.0000000    0.1693823
399920.0000000    0.1597612
399960.0000000    0.1688801
400000.0000000    0.1635126
400040.0000000    0.1677571
400080.0000000    0.1671190
400120.0000000    0.1789818
400160.0000000    0.1748946
400200.0000000    0.1870764
400240.0000000    0.1629940
400280.0000000    0.1672074
400320.0000000    0.1693646
400360.0000000    0.1629010
400400.0000000    0.1679124
400440.0000000    0.1829076
400480.0000000    0.1686591
400520.0000000    0.1730147
400560.0000000    0.1658648
400600.0000000    0.1661726
400640.0000000    0.1689523
400680.0000000    0.1710167
400720.0000000    0.1679787
400760.0000000    0.1598476
400800.0000000    0.1772139
400840.0000000    0.1749948
400880.0000000    0.1839451
400920.0000000    0.1795858
400960.0000000    0.1838705
401000.0000000    0.1688755
401040.0000000    0.1826478
401080.0000000    0.1726185
401120.0000000    0.1666800
401160.0000000    0.1760399
401200.0000000    0.1712513
401240.0000000    0.1666258
401280.0000000    0.1825815
401320.0000000    0.1793647
401360.0000000    0.1789095
401400.0000000    0.1757763
401440.0000000    0.1781090
401480.0000000    0.1796326
401520.0000000    0.1810409
401560.0000000    0.1790120
401600.0000000    0.1642483
401640.0000000    0.1814637
401680.0000000    0.1658747
401720.0000000    0.1822597
401760.0000000    0.1693924
401800.0000000    0.1703839
401840.0000000    0.1686624
401880.0000000    0.1860903
401920.0000000    0.1771871
401960.0000000    0.1787657
402000.0000000    0.1752128
402040.0000000    0.1835563
402080.0000000    0.1684020
402120.0000000    0.1818047
402160.0000000    0.1770220
402200.0000000    0.1726051
402240.0000000    0.1761918
402280.0000000    0.1776011
402320.0000000    0.1765897
402360.0000000    0.1896074
402400.0000000    0.1742495
402440.0000000    0.1826451
402480.0000000    0.1806302
402520.0000000    0.1993081
402560.0000000    0.1828230
402600.0000000    0.1718846
402640.0000000    0.1771052
402680.0000000    0.1823631
402720.0000000    0.1634559
402760.0000000    0.1675742
402800.0000000    0.1787851
402840.0000000    0.1849603
402880.0000000    0.1848693
402920.0000000    0.1777798
402960.0000000    0.1923243
403000.0000000    0.1874692
403040.0000000    0.1873321
403080.0000000    0.1843704
403120.0000000    0.1832252
403160.0000000    0.1804100
403200.0000000    0.1876026
403240.0000000    0.1780586
403280.0000000    0.1761711
403320.0000000    0.1826503
403360.0000000    0.1886393
403400.0000000    0.1857504
403440.0000000    0.1919521
403480.0000000    0.1839984
403520.0000000    0.1821817
403560.0000000    0.1743826
403600.0000000    0.1821546
403640.0000000    0.1839865
403680.0000000    0.1917093
403720.0000000    0.1771658
403760.0000000    0.1801746
403800.0000000    0.1809116
403840.0000000    0.1919959
403880.0000000    0.1853230
403920.0000000    0.1736290
403960.0000000    0.1955316
404000.0000000    0.1729866
404040.0000000    0.1823447
404080.0000000    0.1758626
404120.0000000    0.1821337
404160.0000000    0.1899935
404200.0000000    0.1863123
404240.0000000    0.1968759
404280.0000000    0.1972565
404320.0000000    0.1765812
404360.0000000    0.1753870
404400.0000000    0.1742522
404440.0000000    0.1707181
404480.0000000    0.1886305
404520.0000000    0.1652762
404560.0000000    0.1843909
404600.0000000    0.1900121
404640.0000000    0.1926209
404680.0000000    0.1877159
404720.0000000    0.1912157
404760.0000000    0.1844723
404800.0000000    0.1837613
404840.0000000    0.1851060
404880.0000000    0.1976120
404920.0000000    0.1965777
404960.0000000    0.1918432
405000.0000000    0.1918674
405040.0000000    0.1861622
405080.0000000    0.1917060
405120.0000000    0.1947383
405160.0000000    0.2050891
405200.0000000    0.1940413
405240.0000000    0.1948723
405280.0000000    0.1876264
405320.0000000    0.1843358
405360.0000000    0.1877398
405400.0000000    0.1856671
405440.0000000    0.1797015
405480.0000000    0.1954784
405520.0000000    0.1988090
405560.0000000    0.1927204
405600.0000000    0.1747278
405640.0000000    0.1794281
405680.0000000    0.1912206
405720.0000000    0.1757347
405760.0000000    0.1877116
405800.0000000    0.1819245
405840.0000000    0.1941136
405880.0000000    0.1654359
405920.0000000    0.1900044
405960.0000000    0.1904348
406000.0000000    0.1825073
406040.0000000    0.1735648
406080.0000000    0.1917853
406120.0000000    0.1979241
406160.0000000    0.1700280
406200.0000000    0.1783634
406240.0000000    0.1720442
406280.0000000    0.1723165
406320.0000000    0.1769701
406360.0000000    0.1672260
406400.0000000    0.1774708
406440.0000000    0.1731704
406480.0000000    0.1801743
406520.0000000    0.1863881
406560.0000000    0.1723129
406600.0000000    0.1855527
406640.0000000    0.1712919
406680.0000000    0.1769680
406720.0000000    0.1969673
406760.0000000    0.1828406
406800.0000000    0.1718424
406840.0000000    0.1819796
406880.0000000    0.1887500
406920.0000000    0.1775237
406960.0000000    0.1751796
407000.0000000    0.1734043
407040.0000000    0.1688121
407080.0000000    0.1818325
407120.0000000    0.1659590
407160.0000000    0.1812433
407200.0000000    0.1769879
407240.0000000    0.1724307
407280.0000000    0.1734502
407320.0000000    0.1722580
407360.0000000    0.1701925
407400.0000000    0.1788033
407440.0000000    0.1804627
407480.0000000    0.1868245
407520.0000000    0.1824635
407560.0000000    0.1706210
407600.0000000    0.1737287
407640.0000000    0.1820022
407680.0000000    0.1840174
407720.0000000    0.1672361
407760.0000000    0.1814181
407800.0000000    0.1780645
407840.0000000    0.1863431
407880.0000000    0.1803194
407920.0000000    0.1787587
407960.0000000    0.1852506
408000.0000000    0.1863624
408040.0000000    0.1872553
408080.0000000    0.1897204
408120.0000000    0.1704988
408160.0000000    0.1726932
408200.0000000    0.1828443
408240.0000000    0.1695443
408280.0000000    0.1656562
408320.0000000    0.1818075
408360.0000000    0.1800657
408400.0000000    0.1631672
408440.0000000    0.1801451
408480.0000000    0.1724371
408520.0000000    0.1975268
408560.0000000    0.1770960
408600.0000000    0.1770186
408640.0000000    0.1732522
408680.0000000    0.1787672
408720.0000000    0.1700598
408760.0000000    0.1648701
408800.0000000    0.1651852
408840.0000000    0.1672706
408880.0000000    0.1673816
408920.0000000    0.1826643
408960.0000000    0.1761246
409000.0000000    0.1703746
409040.0000000    0.1843507
409080.0000000    0.1899113
409120.0000000    0.1830280
409160.0000000    0.1744435
409200.0000000    0.1719620
409240.0000000    0.1794352
409280.0000000    0.1751415
409320.0000000    0.1793115
409360.0000000    0.1726241
409400.0000000    0.1614718
409440.0000000    0.1737965
409480.0000000    0.1766467
409520.0000000    0.1724149
409560.0000000    0.1672842
409600.0000000    0.1674097
409640.0000000    0.1736169
409680.0000000    0.1687918
409720.0000000    0.1737277
409760.0000000    0.1664118
409800.0000000    0.1725406
409840.0000000    0.1650251
409880.0000000    0.1673739
409920.0000000    0.1670060
409960.0000000    0.1828004
410000.0000000    0.1694253
410040.0000000    0.1579670
410080.0000000    0.1647180
410120.0000000    0.1612210
410160.0000000    0.1676157
410200.0000000    0.1689910
410240.0000000    0.1770763
410280.0000000    0.1750742
410320.0000000    0.1777200
410360.0000000    0.1728054
410400.0000000    0.1501989
410440.0000000    0.1674677
410480.0000000    0.1743892
410520.0000000    0.1683178
410560.0000000    0.1652939
410600.0000000    0.1634120
410640.0000000    0.1759752
410680.0000000    0.1766224
410720.0000000    0.1847242
410760.0000000    0.1656598
410800.0000000    0.1634109
410840.0000000    0.1699002
410880.0000000    0.1658032
410920.0000000    0.1624966
410960.0000000    0.1801264
411000.0000000    0.1770446
411040.0000000    0.1713107
411080.0000000    0.1564629
411120.0000000    0.1618287
411160.0000000    0.1646216
411200.0000000    0.1562292
411240.0000000    0.1664798
411280.0000000    0.1716550
411320.0000000    0.1764742
411360.0000000    0.1886065
411400.0000000    0.1834657
411440.0000000    0.1783542
411480.0000000    0.1817728
411520.0000000    0.1660918
411560.0000000    0.1781281
411600.0000000    0.1752570
411640.0000000    0.1711453
411680.0000000    0.1868121
411720.0000000    0.1791398
411760.0000000    0.1675671
411800.0000000    0.1717197
411840.0000000    0.1760526
411880.0000000    0.1651872
411920.0000000    0.1776760
411960.0000000    0.1766594
412000.0000000    0.1862299
412040.0000000    0.1825238
412080.0000000    0.1906667
412120.0000000    0.1943803
412160.0000000    0.1842839
412200.0000000    0.2024541
412240.0000000    0.1837313
412280.0000000    0.1892747
412320.0000000    0.1851261
412360.0000000    0.1874875
412400.0000000    0.1864552
412440.0000000    0.1871982
412480.0000000    0.1937969
412520.0000000    0.1901786
412560.0000000    0.1972452
412600.0000000    0.1885517
412640.0000000    0.1928186
412680.0000000    0.2002753
412720.0000000    0.1923953
412760.0000000    0.1982477
412800.0000000    0.1971022
412840.0000000    0.1824617
412880.0000000    0.1956685
412920.0000000    0.1913171
412960.0000000    0.2032940
413000.0000000    0.1796706
413040.0000000    0.1888268
413080.0000000    0.1935218
413120.0000000    0.1981226
413160.0000000    0.1939629
413200.0000000    0.2003181
413240.0000000    0.2079156
413280.0000000    0.1929421
413320.0000000    0.1890763
413360.0000000    0.1837117
413400.0000000    0.2029227
413440.0000000    0.1868477
413480.0000000    0.1897815
413520.0000000    0.1846815
413560.0000000    0.1756572
413600.0000000    0.1674521
413640.0000000    0.1702276
413680.0000000    0.1794293
413720.0000000    0.1765897
413760.0000000    0.1707343
413800.0000000    0.1734000
413840.0000000    0.1886454
413880.0000000    0.1732193
413920.0000000    0.1903546
413960.0000000    0.1756012
414000.0000000    0.1795765
414040.0000000    0.1763024
414080.0000000    0.1852904
414120.0000000    0.1785506
414160.0000000    0.1743518
414200.0000000    0.1953947
414240.0000000    0.2000018
414280.0000000    0.2004661
414320.0000000    0.2087132
414360.0000000    0.2017445
414400.0000000    0.1990643
414440.0000000    0.1948922
414480.0000000    0.1909045
414520.0000000    0.1864284
414560.0000000    0.1903074
414600.0000000    0.2112093
414640.0000000    0.2034149
414680.0000000    0.2059059
414720.0000000    0.2007790
414760.0000000    0.1962636
414800.0000000    0.1872664
414840.0000000    0.1801687
414880.0000000    0.1811347
414920.0000000    0.1783477
414960.0000000    0.1736821
415000.0000000    0.1750090
415040.0000000    0.1767055
415080.0000000    0.1867554
415120.0000000    0.1982987
415160.0000000    0.1897883
415200.0000000    0.1932155
415240.0000000    0.1678629
415280.0000000    0.1788087
415320.0000000    0.1929135
415360.0000000    0.1943668
415400.0000000    0.1836257
415440.0000000    0.1952482
415480.0000000    0.1833840
415520.0000000    0.1906489
415560.0000000    0.1909283
415600.0000000    0.1894132
415640.0000000    0.1854425
415680.0000000    0.1796059
415720.0000000    0.1806805
415760.0000000    0.1800163
415800.0000000    0.1750318
415840.0000000    0.1933677
415880.0000000    0.1836007
415920.0000000    0.1872391
415960.0000000    0.2039699
416000.0000000    0.1841142
416040.0000000    0.1879095
416080.0000000    0.1828282
416120.0000000    0.1855971
416160.0000000    0.1930711
416200.0000000    0.1941301
416240.0000000    0.1951354
416280.0000000    0.1990543
416320.0000000    0.1856707
416360.0000000    0.2005222
416400.0000000    0.1980827
416440.0000000    0.1910642
416480.0000000    0.1994562
416520.0000000    0.2078649
416560.0000000    0.2015579
416600.0000000    0.1828326
416640.0000000    0.2072798
416680.0000000    0.2098992
416720.0000000    0.1949144
416760.0000000    0.1964741
416800.0000000    0.2050582
416840.0000000    0.1852716
416880.0000000    0.1823491
416920.0000000    0.1730362
416960.0000000    0.1869231
417000.0000000    0.1749204
417040.0000000    0.1771756
417080.0000000    0.1997413
417120.0000000    0.1769782
417160.0000000    0.1853588
417200.0000000    0.1942478
417240.0000000    0.1813106
417280.0000000    0.1948240
417320.0000000    0.1899495
417360.0000000    0.1909116
417400.0000000    0.1913016
417440.0000000    0.1853709
417480.0000000    0.1863767
417520.0000000    0.2014805
417560.0000000    0.1856856
417600.0000000    0.2036079
417640.0000000    0.1930013
417680.0000000    0.1944289
417720.0000000    0.1960672
417760.0000000    0.1803608
417800.0000000    0.1906421
417840.0000000    0.1773205
417880.0000000    0.1915734
417920.0000000    0.1862600
417960.0000000    0.1900617
418000.0000000    0.1992303
418040.0000000    0.1976853
418080.0000000    0.1973998
418120.0000000    0.1805397
418160.0000000    0.2033007
418200.0000000    0.1813506
418240.0000000    0.1994673
418280.0000000    0.2085348
418320.0000000    0.1891704
418360.0000000    0.1704057
418400.0000000    0.1961221
418440.0000000    0.1873733
418480.0000000    0.1931083
418520.0000000    0.2000767
418560.0000000    0.1902291
418600.0000000    0.2039666
418640.0000000    0.1865304
418680.0000000    0.1924023
418720.0000000    0.1909256
418760.0000000    0.1809925
418800.0000000    0.1935401
418840.0000000    0.1897736
418880.0000000    0.2086951
418920.0000000    0.1906503
418960.0000000    0.1847028
419000.0000000    0.1870723
419040.0000000    0.1984451
419080.0000000    0.1797212
419120.0000000    0.1883658
419160.0000000    0.1884365
419200.0000000    0.1791514
419240.0000000    0.1827775
419280.0000000    0.1875730
419320.0000000    0.1898335
419360.0000000    0.1936687
419400.0000000    0.1935162
419440.0000000    0.1855241
419480.0000000    0.1890495
419520.0000000    0.1895957
419560.0000000    0.1771127
419600.0000000    0.1901049
419640.0000000    0.1918610
419680.0000000    0.1893858
419720.0000000    0.1992422
419760.0000000    0.1912733
419800.0000000    0.1923691
419840.0000000    0.1863346
419880.0000000    0.1848912
419920.0000000    0.1873094
419960.0000000    0.1711167
420000.0000000    0.1772144
420040.0000000    0.1770533
420080.0000000    0.1672632
420120.0000000    0.1844918
420160.0000000    0.1899832
420200.0000000    0.2044104
420240.0000000    0.1981429
420280.0000000    0.1921111
420320.0000000    0.1994746
420360.0000000    0.1909232
420400.0000000    0.2022443
420440.0000000    0.1873546
420480.0000000    0.1922849
420520.0000000    0.2057726
420560.0000000    0.1896358
420600.0000000    0.1899202
420640.0000000    0.1965128
420680.0000000    0.2003528
420720.0000000    0.1929569
420760.0000000    0.1988603
420800.0000000    0.2022290
420840.0000000    0.2007418
420880.0000000    0.2074273
420920.0000000    0.2099588
420960.0000000    0.2098652
421000.0000000    0.2154936
421040.0000000    0.2179475
421080.0000000    0.2114864
421120.0000000    0.1975392
421160.0000000    0.1975859
421200.0000000    0.2084320
421240.0000000    0.2111174
421280.0000000    0.2105398
421320.0000000    0.2126659
421360.0000000    0.2086004
421400.0000000    0.2070990
421440.0000000    0.1985532
421480.0000000    0.2027354
421520.0000000    0.1923991
421560.0000000    0.1926548
421600.0000000    0.1999773
421640.0000000    0.2040716
421680.0000000    0.1926666
421720.0000000    0.2087265
421760.0000000    0.1936416
421800.0000000    0.1931757
421840.0000000    0.2092924
421880.0000000    0.2107391
421920.0000000    0.2087191
421960.0000000    0.2027444
422000.0000000    0.1952765
422040.0000000    0.1843837
422080.0000000    0.1981307
422120.0000000    0.1915106
422160.0000000    0.1854688
422200.0000000    0.1826508
422240.0000000    0.1859789
422280.0000000    0.1939475
422320.0000000    0.1968492
422360.0000000    0.2126632
422400.0000000    0.1939846
422440.0000000    0.2045114
422480.0000000    0.1926534
422520.0000000    0.1852437
422560.0000000    0.1956256
422600.0000000    0.1927993
422640.0000000    0.1912585
422680.0000000    0.2013000
422720.0000000    0.2030420
422760.0000000    0.1827081
422800.0000000    0.2000093
422840.0000000    0.1974581
422880.0000000    0.2114565
422920.0000000    0.1976212
422960.0000000    0.1940529
423000.0000000    0.2063459
423040.0000000    0.1945179
423080.0000000    0.2130091
423120.0000000    0.2028504
423160.0000000    0.2092783
423200.0000000    0.2108501
423240.0000000    0.1983074
423280.0000000    0.2041469
423320.0000000    0.2026820
423360.0000000    0.1915701
423400.0000000    0.1996336
423440.0000000    0.1880619
423480.0000000    0.1939942
423520.0000000    0.1873635
423560.0000000    0.1978338
423600.0000000    0.2045191
423640.0000000    0.2061474
423680.0000000    0.1894962
423720.0000000    0.2024700
423760.0000000    0.1790794
423800.0000000    0.1896302
423840.0000000    0.1977798
423880.0000000    0.1886149
423920.0000000    0.1958676
423960.0000000    0.1824172
424000.0000000    0.1993162
424040.0000000    0.1826199
424080.0000000    0.1872527
424120.0000000    0.1983729
424160.0000000    0.2020560
424200.0000000    0.1914480
424240.0000000    0.1882982
424280.0000000    0.2006302
424320.0000000    0.1864827
424360.0000000    0.1829973
424400.0000000    0.2005584
424440.0000000    0.1977380
424480.0000000    0.1785498
424520.0000000    0.1707689
424560.0000000    0.1719060
424600.0000000    0.1747349
424640.0000000    0.1727422
424680.0000000    0.1733662
424720.0000000    0.1851770
424760.0000000    0.1785965
424800.0000000    0.1780079
424840.0000000    0.1889972
424880.0000000    0.1898130
424920.0000000    0.2037146
424960.0000000    0.1820506
425000.0000000    0.1699116
425040.0000000    0.1760904
425080.0000000    0.1796823
425120.0000000    0.1721528
425160.0000000    0.1721124
425200.0000000    0.1659597
425240.0000000    0.1628219
425280.0000000    0.1534381
425320.0000000    0.1797941
425360.0000000    0.1987764
425400.0000000    0.1888909
425440.0000000    0.1797122
425480.0000000    0.1889503
425520.0000000    0.1914553
425560.0000000    0.2062463
425600.0000000    0.1991097
425640.0000000    0.1990007
425680.0000000    0.1926965
425720.0000000    0.1921747
425760.0000000    0.1872711
425800.0000000    0.2130488
425840.0000000    0.1945752
425880.0000000    0.1953051
425920.0000000    0.1943470
425960.0000000    0.2148257
426000.0000000    0.1948185
426040.0000000    0.1867080
426080.0000000    0.1817784
426120.0000000    0.1743312
426160.0000000    0.1827497
426200.0000000    0.1863361
426240.0000000    0.1948745
426280.0000000    0.1993204
426320.0000000    0.1974437
426360.0000000    0.2047470
426400.0000000    0.2015046
426440.0000000    0.1961373
426480.0000000    0.1888172
426520.0000000    0.1991729
426560.0000000    0.1943903
426600.0000000    0.1879902
426640.0000000    0.1954222
426680.0000000    0.2057005
426720.0000000    0.2146274
426760.0000000    0.2167402
426800.0000000    0.2164767
426840.0000000    0.1927592
426880.0000000    0.2196585
426920.0000000    0.2099368
426960.0000000    0.2066179
427000.0000000    0.1809144
427040.0000000    0.1883543
427080.0000000    0.2082623
427120.0000000    0.1827156
427160.0000000    0.1965881
427200.0000000    0.1984759
427240.0000000    0.1968779
427280.0000000    0.2098802
427320.0000000    0.1958791
427360.0000000    0.1959679
427400.0000000    0.2060989
427440.0000000    0.1845232
427480.0000000    0.1922420
427520.0000000    0.1905405
427560.0000000    0.2014841
427600.0000000    0.2055235
427640.0000000    0.1885169
427680.0000000    0.1865370
427720.0000000    0.1921833
427760.0000000    0.1954242
427800.0000000    0.1955262
427840.0000000    0.1956862
427880.0000000    0.2025318
427920.0000000    0.1879475
427960.0000000    0.1960325
428000.0000000    0.1818089
428040.0000000    0.1868161
428080.0000000    0.2081289
428120.0000000    0.2069690
428160.0000000    0.1936675
428200.0000000    0.1892974
428240.0000000    0.1736727
428280.0000000    0.1965577
428320.0000000    0.2039097
428360.0000000    0.2028389
428400.0000000    0.1969299
428440.0000000    0.1930350
428480.0000000    0.1954696
428520.0000000    0.1883571
428560.0000000    0.1935230
428600.0000000    0.1690588
428640.0000000    0.1912164
428680.0000000    0.1787558
428720.0000000    0.1929905
428760.0000000    0.1708212
428800.0000000    0.1971333
428840.0000000    0.1960193
428880.0000000    0.1826821
428920.0000000    0.1885227
428960.0000000    0.1929902
429000.0000000    0.1952478
429040.0000000    0.1952612
429080.0000000    0.1894834
429120.0000000    0.1931143
429160.0000000    0.1817687
429200.0000000    0.1849670
429240.0000000    0.1937904
429280.0000000    0.1865189
429320.0000000    0.1930027
429360.0000000    0.1945974
429400.0000000    0.1884577
429440.0000000    0.1839436
429480.0000000    0.1863915
429520.0000000    0.1795576
429560.0000000    0.1927215
429600.0000000    0.1944428
429640.0000000    0.1958485
429680.0000000    0.1983740
429720.0000000    0.2058922
429760.0000000    0.1999247
429800.0000000    0.1925324
429840.0000000    0.1906008
429880.0000000    0.1904887
429920.0000000    0.1927487
429960.0000000    0.1787842
430000.0000000    0.1945778
430040.0000000    0.1910760
430080.0000000    0.1948058
430120.0000000    0.1798382
430160.0000000    0.1976483
430200.0000000    0.1960767
430240.0000000    0.1921357
430280.0000000    0.1962747
430320.0000000    0.1807912
430360.0000000    0.1593880
430400.0000000    0.1741183
430440.0000000    0.1873837
430480.0000000    0.2124271
430520.0000000    0.1841545
430560.0000000    0.1909414
430600.0000000    0.1835417
430640.0000000    0.1902085
430680.0000000    0.1865987
430720.0000000    0.1895005
430760.0000000    0.1684752
430800.0000000    0.1761559
430840.0000000    0.2027682
430880.0000000    0.1779245
430920.0000000    0.1753266
430960.0000000    0.1947729
431000.0000000    0.1953297
431040.0000000    0.1856128
431080.0000000    0.1918297
431120.0000000    0.1838922
431160.0000000    0.1795174
431200.0000000    0.2018172
431240.0000000    0.1916092
431280.0000000    0.1931583
431320.0000000    0.2009677
431360.0000000    0.1837445
431400.0000000    0.2021206
431440.0000000    0.1993869
431480.0000000    0.1973686
431520.0000000    0.1988143
431560.0000000    0.1945307
431600.0000000    0.2122736
431640.0000000    0.2002881
431680.0000000    0.1817619
431720.0000000    0.1958723
431760.0000000    0.1800003
431800.0000000    0.1852924
431840.0000000    0.1707798
431880.0000000    0.1765630
431920.0000000    0.1787914
431960.0000000    0.1912165
432000.0000000    0.1913130
432040.0000000    0.2003820
432080.0000000    0.1847689
432120.0000000    0.1931311
432160.0000000    0.1966313
432200.0000000    0.2009395
432240.0000000    0.2068762
432280.0000000    0.1980347
432320.0000000    0.2083005
432360.0000000    0.2061804
432400.0000000    0.2158428
432440.0000000    0.2073419
432480.0000000    0.2213019
432520.0000000    0.2054995
432560.0000000    0.2095065
432600.0000000    0.2015205
432640.0000000    0.1880630
432680.0000000    0.1991338
432720.0000000    0.2072310
432760.0000000    0.1942315
432800.0000000    0.1851041
432840.0000000    0.1808856
432880.0000000    0.2000798
432920.0000000    0.1970881
432960.0000000    0.2029970
433000.0000000    0.1881434
433040.0000000    0.1851159
433080.0000000    0.1834632
433120.0000000    0.1918589
433160.0000000    0.1922816
433200.0000000    0.1948869
433240.0000000    0.1968517
433280.0000000    0.1764285
433320.0000000    0.1889414
433360.0000000    0.1991370
433400.0000000    0.1911903
433440.0000000    0.2191993
433480.0000000    0.2059871
433520.0000000    0.2030837
433560.0000000    0.2124283
433600.0000000    0.1919655
433640.0000000    0.1934233
433680.0000000    0.1891551
433720.0000000    0.2071406
433760.0000000    0.2023184
433800.0000000    0.2041663
433840.0000000    0.1938755
433880.0000000    0.1840476
433920.0000000    0.2031205
433960.0000000    0.1944024
434000.0000000    0.2016614
434040.0000000    0.2135340
434080.0000000    0.2097858
434120.0000000    0.2090149
434160.0000000    0.1979820
434200.0000000    0.1965822
434240.0000000    0.2086069
434280.0000000    0.1806900
434320.0000000    0.2014015
434360.0000000    0.1919718
434400.0000000    0.1994993
434440.0000000    0.1888508
434480.0000000    0.1961504
434520.0000000    0.1988548
434560.0000000    0.1951259
434600.0000000    0.2020276
434640.0000000    0.2017112
434680.0000000    0.2031192
434720.0000000    0.2009270
434760.0000000    0.2056781
434800.0000000    0.1853229
434840.0000000    0.2004618
434880.0000000    0.2017991
434920.0000000    0.2095983
434960.0000000    0.2166305
435000.0000000    0.1953912
435040.0000000    0.2027791
435080.0000000    0.1990510
435120.0000000    0.1914127
435160.0000000    0.1904323
435200.0000000    0.1997201
435240.0000000    0.2237855
435280.0000000    0.2085712
435320.0000000    0.2247975
435360.0000000    0.2236523
435400.0000000    0.2031984
435440.0000000    0.2138380
435480.0000000    0.2108414
435520.0000000    0.2067357
435560.0000000    0.2115001
435600.0000000    0.2088400
435640.0000000    0.1939125
435680.0000000    0.1845396
435720.0000000    0.1958791
435760.0000000    0.1970496
435800.0000000    0.1737896
435840.0000000    0.1974085
435880.0000000    0.1909264
435920.0000000    0.1986902
435960.0000000    0.1863699
436000.0000000    0.1853345
436040.0000000    0.1996873
436080.0000000    0.2024179
436120.0000000    0.2222761
436160.0000000    0.2151270
436200.0000000    0.2156512
436240.0000000    0.2062849
436280.0000000    0.1970882
436320.0000000    0.1889391
436360.0000000    0.2054360
436400.0000000    0.1905736
436440.0000000    0.2156572
436480.0000000    0.1880804
436520.0000000    0.2047020
436560.0000000    0.1956632
436600.0000000    0.2130291
436640.0000000    0.1899824
436680.0000000    0.2054490
436720.0000000    0.1815447
436760.0000000    0.1974659
436800.0000000    0.1823991
436840.0000000    0.1870026
436880.0000000    0.2059575
436920.0000000    0.1912042
436960.0000000    0.1872222
437000.0000000    0.1901727
437040.0000000    0.2048531
437080.0000000    0.1822572
437120.0000000    0.1863955
437160.0000000    0.1833926
437200.0000000    0.1840038
437240.0000000    0.1803150
437280.0000000    0.1993928
437320.0000000    0.1802473
437360.0000000    0.1732306
437400.0000000    0.1911576
437440.0000000    0.1953919
437480.0000000    0.1988568
437520.0000000    0.1891777
437560.0000000    0.1865907
437600.0000000    0.1925917
437640.0000000    0.1920725
437680.0000000    0.1953906
437720.0000000    0.1996321
437760.0000000    0.1955233
437800.0000000    0.1988915
437840.0000000    0.1936519
437880.0000000    0.1916796
437920.0000000    0.2067601
437960.0000000    0.2023589
438000.0000000    0.1866554
438040.0000000    0.1932692
438080.0000000    0.1950920
438120.0000000    0.1936835
438160.0000000    0.2080480
438200.0000000    0.1957777
438240.0000000    0.1896642
438280.0000000    0.2003497
438320.0000000    0.1920611
438360.0000000    0.1883629
438400.0000000    0.1723190
438440.0000000    0.1813202
438480.0000000    0.1702673
438520.0000000    0.1815444
438560.0000000    0.1714587
438600.0000000    0.1815365
438640.0000000    0.2037784
438680.0000000    0.1937201
438720.0000000    0.1896912
438760.0000000    0.1888779
438800.0000000    0.1992158
438840.0000000    0.1988407
438880.0000000    0.1928741
438920.0000000    0.1969242
438960.0000000    0.1929837
439000.0000000    0.2027913
439040.0000000    0.1960600
439080.0000000    0.2059497
439120.0000000    0.2042094
439160.0000000    0.1998044
439200.0000000    0.2032650
439240.0000000    0.2050935
439280.0000000    0.2009593
439320.0000000    0.1992691
439360.0000000    0.2178562
439400.0000000    0.2115361
439440.0000000    0.2152821
439480.0000000    0.1813698
439520.0000000    0.2176278
439560.0000000    0.2012394
439600.0000000    0.1916693
439640.0000000    0.2016537
439680.0000000    0.1914652
439720.0000000    0.2029353
439760.0000000    0.1831243
439800.0000000    0.1973336
439840.0000000    0.1832144
439880.0000000    0.1903536
439920.0000000    0.1819302
439960.0000000    0.2023999
440000.0000000    0.1992592
440040.0000000    0.1887667
440080.0000000    0.1873640
440120.0000000    0.1827783
440160.0000000    0.1857720
440200.0000000    0.1802009
440240.0000000    0.1960274
440280.0000000    0.1870308
440320.0000000    0.1900147
440360.0000000    0.1973912
440400.0000000    0.2083087
440440.0000000    0.1922462
440480.0000000    0.1880662
440520.0000000    0.2025343
440560.0000000    0.1909580
440600.0000000    0.1941895
440640.0000000    0.2058291
440680.0000000    0.2015887
440720.0000000    0.1944902
440760.0000000    0.1740882
440800.0000000    0.1736171
440840.0000000    0.1997639
440880.0000000    0.1894701
440920.0000000    0.1911551
440960.0000000    0.1671134
441000.0000000    0.2015659
441040.0000000    0.1913307
441080.0000000    0.1917790
441120.0000000    0.1978925
441160.0000000    0.1851620
441200.0000000    0.1922859
441240.0000000    0.1974256
441280.0000000    0.1864761
441320.0000000    0.1929910
441360.0000000    0.1750767
441400.0000000    0.1824351
441440.0000000    0.2048641
441480.0000000    0.1977130
441520.0000000    0.1868507
441560.0000000    0.1760206
441600.0000000    0.1930856
441640.0000000    0.1745491
441680.0000000    0.1887717
441720.0000000    0.1834265
441760.0000000    0.1819237
441800.0000000    0.1919898
441840.0000000    0.1916033
441880.0000000    0.1730062
441920.0000000    0.1957593
441960.0000000    0.1954105
442000.0000000    0.2138148
442040.0000000    0.1918358
442080.0000000    0.1803083
442120.0000000    0.1768974
442160.0000000    0.1844955
442200.0000000    0.1776693
442240.0000000    0.1796308
442280.0000000    0.1983535
442320.0000000    0.1954993
442360.0000000    0.1970814
442400.0000000    0.1888761
442440.0000000    0.1791904
442480.0000000    0.1881396
442520.0000000    0.1945055
442560.0000000    0.1977960
442600.0000000    0.1830556
442640.0000000    0.1945584
442680.0000000    0.1881413
442720.0000000    0.1871859
442760.0000000    0.2166129
442800.0000000    0.2208638
442840.0000000    0.2195165
442880.0000000    0.2121624
442920.0000000    0.2057646
442960.0000000    0.1882246
443000.0000000    0.1959178
443040.0000000    0.1878815
443080.0000000    0.1814224
443120.0000000    0.1932928
443160.0000000    0.1996995
443200.0000000    0.1962035
443240.0000000    0.2075993
443280.0000000    0.2229867
443320.0000000    0.2113402
443360.0000000    0.2095890
443400.0000000    0.1977704
443440.0000000    0.2063058
443480.0000000    0.2040088
443520.0000000    0.2035823
443560.0000000    0.2076637
443600.0000000    0.2030740
443640.0000000    0.2032572
443680.0000000    0.1986126
443720.0000000    0.2172683
443760.0000000    0.2143701
443800.0000000    0.1995023
443840.0000000    0.1993822
443880.0000000    0.1957077
443920.0000000    0.1914289
443960.0000000    0.2073483
444000.0000000    0.2158520
444040.0000000    0.2143192
444080.0000000    0.2189523
444120.0000000    0.2093312
444160.0000000    0.2257208
444200.0000000    0.1965149
444240.0000000    0.2100745
444280.0000000    0.1842481
444320.0000000    0.1894772
444360.0000000    0.1789000
444400.0000000    0.1879201
444440.0000000    0.1882754
444480.0000000    0.1790168
444520.0000000    0.2025780
444560.0000000    0.1936318
444600.0000000    0.1971128
444640.0000000    0.1957390
444680.0000000    0.1909245
444720.0000000    0.1915285
444760.0000000    0.1868462
444800.0000000    0.2005415
444840.0000000    0.1941762
444880.0000000    0.1894962
444920.0000000    0.1757360
444960.0000000    0.2016675
445000.0000000    0.2009881
445040.0000000    0.2046793
445080.0000000    0.2122793
445120.0000000    0.2007417
445160.0000000    0.1933202
445200.0000000    0.1993560
445240.0000000    0.1956408
445280.0000000    0.2210876
445320.0000000    0.2050377
445360.0000000    0.2022126
445400.0000000    0.1969622
445440.0000000    0.2072308
445480.0000000    0.2175055
445520.0000000    0.1922145
445560.0000000    0.1947399
445600.0000000    0.1879534
445640.0000000    0.2088031
445680.0000000    0.2171654
445720.0000000    0.2053660
445760.0000000    0.2230545
445800.0000000    0.2130167
445840.0000000    0.2131283
445880.0000000    0.2098627
445920.0000000    0.1985196
445960.0000000    0.1859126
446000.0000000    0.1841545
446040.0000000    0.1760280
446080.0000000    0.1757097
446120.0000000    0.1762650
446160.0000000    0.1933840
446200.0000000    0.1618291
446240.0000000    0.1843908
446280.0000000    0.1829431
446320.0000000    0.1849112
446360.0000000    0.1879441
446400.0000000    0.1702631
446440.0000000    0.1758835
446480.0000000    0.1895066
446520.0000000    0.1753796
446560.0000000    0.1961312
446600.0000000    0.1883530
446640.0000000    0.1787117
446680.0000000    0.1846751
446720.0000000    0.1807609
446760.0000000    0.2013446
446800.0000000    0.2155355
446840.0000000    0.2125493
446880.0000000    0.2346965
446920.0000000    0.2188448
446960.0000000    0.1988136
447000.0000000    0.2071084
447040.0000000    0.2055982
447080.0000000    0.1936788
447120.0000000    0.1971168
447160.0000000    0.1889374
447200.0000000    0.1891236
447240.0000000    0.2093740
447280.0000000    0.2119765
447320.0000000    0.2134853
447360.0000000    0.2144671
447400.0000000    0.2088082
447440.0000000    0.2048021
447480.0000000    0.2000600
447520.0000000    0.1993150
447560.0000000    0.1797989
447600.0000000    0.1872762
447640.0000000    0.2006057
447680.0000000    0.2209114
447720.0000000    0.1961222
447760.0000000    0.1989604
447800.0000000    0.1915105
447840.0000000    0.1908542
447880.0000000    0.1929939
447920.0000000    0.1749990
447960.0000000    0.2067650
448000.0000000    0.1983621
448040.0000000    0.1854390
448080.0000000    0.1990871
448120.0000000    0.2036027
448160.0000000    0.2110583
448200.0000000    0.2084896
448240.0000000    0.2037833
448280.0000000    0.1976129
448320.0000000    0.1984170
448360.0000000    0.2197653
448400.0000000    0.2176573
448440.0000000    0.1968484
448480.0000000    0.1922680
448520.0000000    0.1909929
448560.0000000    0.1992337
448600.0000000    0.1908423
448640.0000000    0.1850913
448680.0000000    0.1821220
448720.0000000    0.1926405
448760.0000000    0.1980927
448800.0000000    0.1889255
448840.0000000    0.1748848
448880.0000000    0.2065811
448920.0000000    0.1938969
448960.0000000    0.1964388
449000.0000000    0.1924498
449040.0000000    0.1807366
449080.0000000    0.1904910
449120.0000000    0.1795434
449160.0000000    0.1702599
449200.0000000    0.1871898
449240.0000000    0.1895120
449280.0000000    0.1874049
449320.0000000    0.1908515
449360.0000000    0.1898645
449400.0000000    0.1912841
449440.0000000    0.1750088
449480.0000000    0.1911000
449520.0000000    0.1947805
449560.0000000    0.1893874
449600.0000000    0.1960795
449640.0000000    0.2002466
449680.0000000    0.1764259
449720.0000000    0.1870164
449760.0000000    0.1726055
449800.0000000    0.1799373
449840.0000000    0.1919510
449880.0000000    0.1954602
449920.0000000    0.1742614
449960.0000000    0.1708968
450000.0000000    0.1870165
450040.0000000    0.1888550
450080.0000000    0.1913335
450120.0000000    0.2019814
450160.0000000    0.1899202
450200.0000000    0.1925765
450240.0000000    0.1783033
450280.0000000    0.1868497
450320.0000000    0.1839768
450360.0000000    0.1989812
450400.0000000    0.1883701
450440.0000000    0.1887990
450480.0000000    0.1917242
450520.0000000    0.1861287
450560.0000000    0.1860349
450600.0000000    0.1851935
450640.0000000    0.1929813
450680.0000000    0.1865963
450720.0000000    0.1929176
450760.0000000    0.1874221
450800.0000000    0.1930650
450840.0000000    0.1951419
450880.0000000    0.1820982
450920.0000000    0.1834028
450960.0000000    0.1959615
451000.0000000    0.1910291
451040.0000000    0.1893664
451080.0000000    0.1814689
451120.0000000    0.1944103
451160.0000000    0.1783617
451200.0000000    0.1831054
451240.0000000    0.1926862
451280.0000000    0.1841729
451320.0000000    0.1685482
451360.0000000    0.1777497
451400.0000000    0.1876409
451440.0000000    0.1820208
451480.0000000    0.2058545
451520.0000000    0.1976091
451560.0000000    0.1972776
451600.0000000    0.1860022
451640.0000000    0.2071166
451680.0000000    0.1971888
451720.0000000    0.2071016
451760.0000000    0.2027686
451800.0000000    0.2082942
451840.0000000    0.1941589
451880.0000000    0.1887190
451920.0000000    0.2081927
451960.0000000    0.1990808
452000.0000000    0.2072161
452040.0000000    0.1906245
452080.0000000    0.1950762
452120.0000000    0.1876754
452160.0000000    0.1963625
452200.0000000    0.1993290
452240.0000000    0.1980215
452280.0000000    0.2065331
452320.0000000    0.1925622
452360.0000000    0.1985007
452400.0000000    0.1866655
452440.0000000    0.1959113
452480.0000000    0.1782562
452520.0000000    0.2078474
452560.0000000    0.1899199
452600.0000000    0.1812385
452640.0000000    0.1833082
452680.0000000    0.1777539
452720.0000000    0.1738871
452760.0000000    0.2045245
452800.0000000    0.1903244
452840.0000000    0.1941249
452880.0000000    0.1895498
452920.0000000    0.1783579
452960.0000000    0.1973942
453000.0000000    0.1935540
453040.0000000    0.2107610
453080.0000000    0.1875238
453120.0000000    0.1905250
453160.0000000    0.1908732
453200.0000000    0.2030142
453240.0000000    0.1991316
453280.0000000    0.1993449
453320.0000000    0.2117300
453360.0000000    0.2100208
453400.0000000    0.1953754
453440.0000000    0.2003915
453480.0000000    0.1965726
453520.0000000    0.2135345
453560.0000000    0.2374202
453600.0000000    0.2289452
453640.0000000    0.2307058
453680.0000000    0.2327728
453720.0000000    0.2264508
453760.0000000    0.2342082
453800.0000000    0.2116504
453840.0000000    0.2169484
453880.0000000    0.2152174
453920.0000000    0.2241538
453960.0000000    0.2234230
454000.0000000    0.2285708
454040.0000000    0.2140768
454080.0000000    0.2166805
454120.0000000    0.2064021
454160.0000000    0.2160568
454200.0000000    0.2092505
454240.0000000    0.2152853
454280.0000000    0.1988404
454320.0000000    0.2009530
454360.0000000    0.1882365
454400.0000000    0.2076416
454440.0000000    0.2121879
454480.0000000    0.2200562
454520.0000000    0.2073953
454560.0000000    0.2160813
454600.0000000    0.2136440
454640.0000000    0.2143833
454680.0000000    0.1913064
454720.0000000    0.1915428
454760.0000000    0.2067627
454800.0000000    0.2069336
454840.0000000    0.2219827
454880.0000000    0.2029091
454920.0000000    0.1925370
454960.0000000    0.1911453
455000.0000000    0.2139064
455040.0000000    0.2009807
455080.0000000    0.2018160
455120.0000000    0.2008335
455160.0000000    0.1958710
455200.0000000    0.2013091
455240.0000000    0.2132970
455280.0000000    0.2108608
455320.0000000    0.2015161
455360.0000000    0.2266627
455400.0000000    0.2049809
455440.0000000    0.2005667
455480.0000000    0.2053539
455520.0000000    0.2016969
455560.0000000    0.1919122
455600.0000000    0.1929969
455640.0000000    0.1903561
455680.0000000    0.1912460
455720.0000000    0.1931760
455760.0000000    0.1976698
455800.0000000    0.2016489
455840.0000000    0.1859084
455880.0000000    0.1898233
455920.0000000    0.2019715
455960.0000000    0.2042833
456000.0000000    0.2079235
456040.0000000    0.1971335
456080.0000000    0.1834711
456120.0000000    0.1870604
456160.0000000    0.1923837
456200.0000000    0.1864956
456240.0000000    0.1797503
456280.0000000    0.1808857
456320.0000000    0.1884077
456360.0000000    0.1890090
456400.0000000    0.1937321
456440.0000000    0.1994065
456480.0000000    0.2049946
456520.0000000    0.2010888
456560.0000000    0.2210193
456600.0000000    0.2076793
456640.0000000    0.2180457
456680.0000000    0.2031432
456720.0000000    0.1833432
456760.0000000    0.2118308
456800.0000000    0.2023024
456840.0000000    0.2059606
456880.0000000    0.2007293
456920.0000000    0.1958272
456960.0000000    0.1945212
457000.0000000    0.1928443
457040.0000000    0.2128972
457080.0000000    0.2069185
457120.0000000    0.1917593
457160.0000000    0.2077491
457200.0000000    0.2143183
457240.0000000    0.2077671
457280.0000000    0.2176912
457320.0000000    0.2133652
457360.0000000    0.2012825
457400.0000000    0.1934230
457440.0000000    0.2075571
457480.0000000    0.1894986
457520.0000000    0.2057735
457560.0000000    0.2078029
457600.0000000    0.2143942
457640.0000000    0.2043925
457680.0000000    0.2095611
457720.0000000    0.2010709
457760.0000000    0.2061817
457800.0000000    0.2077558
457840.0000000    0.1996082
457880.0000000    0.2034017
457920.0000000    0.2010369
457960.0000000    0.2008246
458000.0000000    0.1773992
458040.0000000    0.1971149
458080.0000000    0.2076264
458120.0000000    0.1948322
458160.0000000    0.1863023
458200.0000000    0.1998612
458240.0000000    0.1956681
458280.0000000    0.2007196
458320.0000000    0.2061246
458360.0000000    0.1860575
458400.0000000    0.1895563
458440.0000000    0.2056197
458480.0000000    0.1988872
458520.0000000    0.1848703
458560.0000000    0.2022405
458600.0000000    0.2053230
458640.0000000    0.1758354
458680.0000000    0.2125670
458720.0000000    0.2037326
458760.0000000    0.1965023
458800.0000000    0.2138329
458840.0000000    0.2071708
458880.0000000    0.2032428
458920.0000000    0.2075011
458960.0000000    0.2000302
459000.0000000    0.2093690
459040.0000000    0.1970508
459080.0000000    0.2016748
459120.0000000    0.2205537
459160.0000000    0.2071433
459200.0000000    0.2011732
459240.0000000    0.1923940
459280.0000000    0.1950320
459320.0000000    0.1976798
459360.0000000    0.2062902
459400.0000000    0.1954749
459440.0000000    0.1912149
459480.0000000    0.1892999
459520.0000000    0.1850794
459560.0000000    0.2005437
459600.0000000    0.1860427
459640.0000000    0.1866295
459680.0000000    0.1948080
459720.0000000    0.1875371
459760.0000000    0.1909034
459800.0000000    0.1668341
459840.0000000    0.1783716
459880.0000000    0.1703063
459920.0000000    0.1807196
459960.0000000    0.1924106
460000.0000000    0.1888400
460040.0000000    0.1999342
460080.0000000    0.1980747
460120.0000000    0.1993805
460160.0000000    0.1941142
460200.0000000    0.1980549
460240.0000000    0.1928263
460280.0000000    0.1952980
460320.0000000    0.2149458
460360.0000000    0.1887249
460400.0000000    0.1858596
460440.0000000    0.1831430
460480.0000000    0.1863693
460520.0000000    0.1880590
460560.0000000    0.1807498
460600.0000000    0.1776432
460640.0000000    0.1936364
460680.0000000    0.1898220
460720.0000000    0.1856846
460760.0000000    0.1860029
460800.0000000    0.1846501
460840.0000000    0.1813741
460880.0000000    0.1975518
460920.0000000    0.1992654
460960.0000000    0.1903366
461000.0000000    0.2069296
461040.0000000    0.1944279
461080.0000000    0.2134231
461120.0000000    0.2097496
461160.0000000    0.2120698
461200.0000000    0.2114208
461240.0000000    0.2154605
461280.0000000    0.2096451
461320.0000000    0.2061187
461360.0000000    0.2120271
461400.0000000    0.2080745
461440.0000000    0.2134390
461480.0000000    0.2025021
461520.0000000    0.2307980
461560.0000000    0.2230268
461600.0000000    0.2060765
461640.0000000    0.2131379
461680.0000000    0.2178794
461720.0000000    0.2246058
461760.0000000    0.2256690
461800.0000000    0.2260458
461840.0000000    0.2239155
461880.0000000    0.2186743
461920.0000000    0.2097251
461960.0000000    0.2124438
462000.0000000    0.2211606
462040.0000000    0.2403683
462080.0000000    0.2238926
462120.0000000    0.2040258
462160.0000000    0.2168780
462200.0000000    0.2345655
462240.0000000    0.1892627
462280.0000000    0.1872084
462320.0000000    0.1942934
462360.0000000    0.2008105
462400.0000000    0.1837308
462440.0000000    0.1884203
462480.0000000    0.1893229
462520.0000000    0.2040239
462560.0000000    0.2200761
462600.0000000    0.2014515
462640.0000000    0.1916486
462680.0000000    0.1956638
462720.0000000    0.2004817
462760.0000000    0.1853711
462800.0000000    0.1854342
462840.0000000    0.1942379
462880.0000000    0.1974110
462920.0000000    0.1986376
462960.0000000    0.1831898
463000.0000000    0.1999896
463040.0000000    0.2036235
463080.0000000    0.1812906
463120.0000000    0.1963264
463160.0000000    0.1810321
463200.0000000    0.1943265
463240.0000000    0.1784126
463280.0000000    0.1993286
463320.0000000    0.2015376
463360.0000000    0.1986407
463400.0000000    0.2028214
463440.0000000    0.1893694
463480.0000000    0.1823857
463520.0000000    0.2128742
463560.0000000    0.2053014
463600.0000000    0.1917833
463640.0000000    0.1982067
463680.0000000    0.1901911
463720.0000000    0.1942142
463760.0000000    0.2050963
463800.0000000    0.1970778
463840.0000000    0.2032045
463880.0000000    0.1946380
463920.0000000    0.1826614
463960.0000000    0.1939932
464000.0000000    0.1930451
464040.0000000    0.1814850
464080.0000000    0.2019115
464120.0000000    0.2009534
464160.0000000    0.2017271
464200.0000000    0.2075172
464240.0000000    0.2030943
464280.0000000    0.1902540
464320.0000000    0.1934531
464360.0000000    0.1775993
464400.0000000    0.1971004
464440.0000000    0.1838496
464480.0000000    0.1816763
464520.0000000    0.2037890
464560.0000000    0.2049427
464600.0000000    0.1908623
464640.0000000    0.1772489
464680.0000000    0.1942469
464720.0000000    0.1963902
464760.0000000    0.2051329
464800.0000000    0.1914758
464840.0000000    0.1979225
464880.0000000    0.1875442
464920.0000000    0.1842160
464960.0000000    0.1889546
465000.0000000    0.1963819
465040.0000000    0.1833968
465080.0000000    0.2038038
465120.0000000    0.1989723
465160.0000000    0.1893265
465200.0000000    0.2115838
465240.0000000    0.1929730
465280.0000000    0.2014092
465320.0000000    0.1909568
465360.0000000    0.2031457
465400.0000000    0.2100505
465440.0000000    0.2039931
465480.0000000    0.1920987
465520.0000000    0.1975950
465560.0000000    0.1889808
465600.0000000    0.1911078
465640.0000000    0.2075061
465680.0000000    0.1946584
465720.0000000    0.1959048
465760.0000000    0.1948177
465800.0000000    0.2066180
465840.0000000    0.1880673
465880.0000000    0.1865165
465920.0000000    0.1915784
465960.0000000    0.1979894
466000.0000000    0.1913267
466040.0000000    0.1870916
466080.0000000    0.1756987
466120.0000000    0.2009222
466160.0000000    0.2035823
466200.0000000    0.1992751
466240.0000000    0.1882221
466280.0000000    0.1945605
466320.0000000    0.1755146
466360.0000000    0.1843585
466400.0000000    0.1865679
466440.0000000    0.1861052
466480.0000000    0.1976908
466520.0000000    0.1994018
466560.0000000    0.1972518
466600.0000000    0.1884560
466640.0000000    0.2031528
466680.0000000    0.1863530
466720.0000000    0.1906532
466760.0000000    0.1956160
466800.0000000    0.1897283
466840.0000000    0.1908879
466880.0000000    0.2086188
466920.0000000    0.2110388
466960.0000000    0.1779424
467000.0000000    0.2103873
467040.0000000    0.1960755
467080.0000000    0.2011306
467120.0000000    0.2183241
467160.0000000    0.2327863
467200.0000000    0.2066992
467240.0000000    0.1973955
467280.0000000    0.1888882
467320.0000000    0.2213861
467360.0000000    0.2034492
467400.0000000    0.2088215
467440.0000000    0.2157653
467480.0000000    0.2023350
467520.0000000    0.2082753
467560.0000000    0.2149526
467600.0000000    0.2222996
467640.0000000    0.2085278
467680.0000000    0.2048476
467720.0000000    0.1992594
467760.0000000    0.1861663
467800.0000000    0.2143082
467840.0000000    0.2029448
467880.0000000    0.2005490
467920.0000000    0.2006714
467960.0000000    0.1977249
468000.0000000    0.2040880
468040.0000000    0.2046112
468080.0000000    0.2150697
468120.0000000    0.1895345
468160.0000000    0.1960169
468200.0000000    0.1810575
468240.0000000    0.2011877
468280.0000000    0.1907591
468320.0000000    0.1897528
468360.0000000    0.2099494
468400.0000000    0.1972780
468440.0000000    0.2062173
468480.0000000    0.2015698
468520.0000000    0.1996723
468560.0000000    0.2040014
468600.0000000    0.2074380
468640.0000000    0.1855080
468680.0000000    0.1859320
468720.0000000    0.1996897
468760.0000000    0.2033233
468800.0000000    0.1931895
468840.0000000    0.2216279
468880.0000000    0.2270846
468920.0000000    0.2196523
468960.0000000    0.1985170
469000.0000000    0.1896641
469040.0000000    0.2058792
469080.0000000    0.2014210
469120.0000000    0.2091103
469160.0000000    0.2038138
469200.0000000    0.1929888
469240.0000000    0.1945211
469280.0000000    0.2090659
469320.0000000    0.1954207
469360.0000000    0.1904581
469400.0000000    0.1955785
469440.0000000    0.2000114
469480.0000000    0.2112370
469520.0000000    0.2137742
469560.0000000    0.2067867
469600.0000000    0.2086954
469640.0000000    0.2042063
469680.0000000    0.2021430
469720.0000000    0.1979303
469760.0000000    0.2039387
469800.0000000    0.2045676
469840.0000000    0.2009067
469880.0000000    0.2059140
469920.0000000    0.2066014
469960.0000000    0.2024327
470000.0000000    0.2140920
470040.0000000    0.2222412
470080.0000000    0.1966091
470120.0000000    0.2180181
470160.0000000    0.2091633
470200.0000000    0.2046607
470240.0000000    0.2079069
470280.0000000    0.2082718
470320.0000000    0.1988623
470360.0000000    0.2179727
470400.0000000    0.2059966
470440.0000000    0.2127913
470480.0000000    0.2213117
470520.0000000    0.2248648
470560.0000000    0.2169349
470600.0000000    0.2174949
470640.0000000    0.2081859
470680.0000000    0.1993361
470720.0000000    0.2039141
470760.0000000    0.2062739
470800.0000000    0.2120800
470840.0000000    0.2174981
470880.0000000    0.1981076
470920.0000000    0.2286396
470960.0000000    0.2324263
471000.0000000    0.2356425
471040.0000000    0.2395685
471080.0000000    0.2155670
471120.0000000    0.2160038
471160.0000000    0.2048368
471200.0000000    0.2084928
471240.0000000    0.2035899
471280.0000000    0.2141227
471320.0000000    0.2068232
471360.0000000    0.2201203
471400.0000000    0.2034068
471440.0000000    0.1974872
471480.0000000    0.1897257
471520.0000000    0.2001520
471560.0000000    0.2098987
471600.0000000    0.2023430
471640.0000000    0.2115052
471680.0000000    0.1916320
471720.0000000    0.2106122
471760.0000000    0.2182133
471800.0000000    0.2083881
471840.0000000    0.1995544
471880.0000000    0.1889881
471920.0000000    0.2026735
471960.0000000    0.2219704
472000.0000000    0.2035813
472040.0000000    0.2093959
472080.0000000    0.2121065
472120.0000000    0.2004470
472160.0000000    0.2050821
472200.0000000    0.2134588
472240.0000000    0.2218554
472280.0000000    0.2165178
472320.0000000    0.2186756
472360.0000000    0.2117710
472400.0000000    0.2222814
472440.0000000    0.2157861
472480.0000000    0.2146292
472520.0000000    0.2040081
472560.0000000    0.2052103
472600.0000000    0.2066326
472640.0000000    0.1917686
472680.0000000    0.1966060
472720.0000000    0.1984352
472760.0000000    0.2192640
472800.0000000    0.2036170
472840.0000000    0.2164755
472880.0000000    0.1884729
472920.0000000    0.2116886
472960.0000000    0.2168642
473000.0000000    0.2336607
473040.0000000    0.2345574
473080.0000000    0.2148014
473120.0000000    0.2159051
473160.0000000    0.2241943
473200.0000000    0.2189219
473240.0000000    0.2276009
473280.0000000    0.2263443
473320.0000000    0.2025714
473360.0000000    0.2054561
473400.0000000    0.2089238
473440.0000000    0.2055738
473480.0000000    0.2121688
473520.0000000    0.2178075
473560.0000000    0.2050169
473600.0000000    0.2176157
473640.0000000    0.1960109
473680.0000000    0.2040549
473720.0000000    0.2141986
473760.0000000    0.2129709
473800.0000000    0.2042014
473840.0000000    0.2195033
473880.0000000    0.2243440
473920.0000000    0.2018879
473960.0000000    0.2257422
474000.0000000    0.2291461
474040.0000000    0.2165353
474080.0000000    0.2199531
474120.0000000    0.2245704
474160.0000000    0.2263851
474200.0000000    0.2380769
474240.0000000    0.2301030
474280.0000000    0.2253901
474320.0000000    0.2363009
474360.0000000    0.2334352
474400.0000000    0.2282174
474440.0000000    0.2298442
474480.0000000    0.2338477
474520.0000000    0.2344773
474560.0000000    0.2275802
474600.0000000    0.2252894
474640.0000000    0.2384699
474680.0000000    0.2271496
474720.0000000    0.2307201
474760.0000000    0.2241700
474800.0000000    0.2304996
474840.0000000    0.2278005
474880.0000000    0.2306442
474920.0000000    0.2414408
474960.0000000    0.2441600
475000.0000000    0.2373332
475040.0000000    0.2336763
475080.0000000    0.2423444
475120.0000000    0.2341247
475160.0000000    0.2220707
475200.0000000    0.2271064
475240.0000000    0.2326500
475280.0000000    0.2366239
475320.0000000    0.2255308
475360.0000000    0.2399124
475400.0000000    0.2425592
475440.0000000    0.2195706
475480.0000000    0.2354605
475520.0000000    0.2306107
475560.0000000    0.2429360
475600.0000000    0.2447136
475640.0000000    0.2319555
475680.0000000    0.2520331
475720.0000000    0.2308474
475760.0000000    0.2188559
475800.0000000    0.2335488
475840.0000000    0.2295364
475880.0000000    0.2281870
475920.0000000    0.2378209
475960.0000000    0.2319402
476000.0000000    0.2488437
476040.0000000    0.2325443
476080.0000000    0.2447109
476120.0000000    0.2403959
476160.0000000    0.2224609
476200.0000000    0.2391981
476240.0000000    0.2384589
476280.0000000    0.2213615
476320.0000000    0.2366980
476360.0000000    0.2319886
476400.0000000    0.2262007
476440.0000000    0.2458520
476480.0000000    0.2255320
476520.0000000    0.2250166
476560.0000000    0.2283553
476600.0000000    0.2262249
476640.0000000    0.2433056
476680.0000000    0.2280953
476720.0000000    0.2265866
476760.0000000    0.2128056
476800.0000000    0.2191977
476840.0000000    0.2188122
476880.0000000    0.2358478
476920.0000000    0.2414059
476960.0000000    0.2349016
477000.0000000    0.2347983
477040.0000000    0.2422042
477080.0000000    0.2311607
477120.0000000    0.2426471
477160.0000000    0.2485551
477200.0000000    0.2426836
477240.0000000    0.2461156
477280.0000000    0.2344938
477320.0000000    0.2292691
477360.0000000    0.2328777
477400.0000000    0.2254056
477440.0000000    0.2338616
477480.0000000    0.2344247
477520.0000000    0.2311770
477560.0000000    0.2272939
477600.0000000    0.2229851
477640.0000000    0.2297230
477680.0000000    0.2510481
477720.0000000    0.2245906
477760.0000000    0.2417387
477800.0000000    0.2218240
477840.0000000    0.2231536
477880.0000000    0.2355345
477920.0000000    0.2178364
477960.0000000    0.2279909
478000.0000000    0.2321370
478040.0000000    0.2232525
478080.0000000    0.2272071
478120.0000000    0.2216751
478160.0000000    0.2098118
478200.0000000    0.2255965
478240.0000000    0.2237098
478280.0000000    0.2051650
478320.0000000    0.2243164
478360.0000000    0.2379384
478400.0000000    0.2181948
478440.0000000    0.2197129
478480.0000000    0.2185761
478520.0000000    0.2121473
478560.0000000    0.2187573
478600.0000000    0.2361137
478640.0000000    0.2192027
478680.0000000    0.2355928
478720.0000000    0.2138757
478760.0000000    0.2186640
478800.0000000    0.2207392
478840.0000000    0.2237190
478880.0000000    0.2230233
478920.0000000    0.2210806
478960.0000000    0.2214812
479000.0000000    0.2260990
479040.0000000    0.2245277
479080.0000000    0.2186316
479120.0000000    0.2127593
479160.0000000    0.2119113
479200.0000000    0.2186454
479240.0000000    0.2211382
479280.0000000    0.2322349
479320.0000000    0.2214063
479360.0000000    0.2339843
479400.0000000    0.2443947
479440.0000000    0.2226711
479480.0000000    0.2329698
479520.0000000    0.2203048
479560.0000000    0.2267552
479600.0000000    0.2447988
479640.0000000    0.2396864
479680.0000000    0.2326569
479720.0000000    0.2285913
479760.0000000    0.2242431
479800.0000000    0.2146862
479840.0000000    0.2285841
479880.0000000    0.2397089
479920.0000000    0.2448240
479960.0000000    0.2256375
480000.0000000    0.2296679
480040.0000000    0.2229351
480080.0000000    0.2378658
480120.0000000    0.2343954
480160.0000000    0.2322276
480200.0000000    0.2450437
480240.0000000    0.2485595
480280.0000000    0.2491364
480320.0000000    0.2341966
480360.0000000    0.2378332
480400.0000000    0.2204895
480440.0000000    0.2395855
480480.0000000    0.2248620
480520.0000000    0.2407540
480560.0000000    0.2413308
480600.0000000    0.2188291
480640.0000000    0.2017836
480680.0000000    0.2169594
480720.0000000    0.2328240
480760.0000000    0.2448536
480800.0000000    0.2266925
480840.0000000    0.2165693
480880.0000000    0.2266190
480920.0000000    0.2255747
480960.0000000    0.2222040
481000.0000000    0.2415212
481040.0000000    0.2278523
481080.0000000    0.2296186
481120.0000000    0.2271752
481160.0000000    0.2381891
481200.0000000    0.2253989
481240.0000000    0.2464571
481280.0000000    0.2055629
481320.0000000    0.2191862
481360.0000000    0.2085615
481400.0000000    0.2123670
481440.0000000    0.2229648
481480.0000000    0.2222020
481520.0000000    0.2289896
481560.0000000    0.2077451
481600.0000000    0.2252537
481640.0000000    0.2276964
481680.0000000    0.2383988
481720.0000000    0.2187783
481760.0000000    0.2176169
481800.0000000    0.2117898
481840.0000000    0.2203894
481880.0000000    0.2131276
481920.0000000    0.2043778
481960.0000000    0.2263104
482000.0000000    0.2166426
482040.0000000    0.2201454
482080.0000000    0.2088061
482120.0000000    0.2097997
482160.0000000    0.2005409
482200.0000000    0.2120530
482240.0000000    0.2028795
482280.0000000    0.2052411
482320.0000000    0.2137167
482360.0000000    0.2106031
482400.0000000    0.2078552
482440.0000000    0.2229147
482480.0000000    0.2128431
482520.0000000    0.2118384
482560.0000000    0.2263478
482600.0000000    0.2018632
482640.0000000    0.1966250
482680.0000000    0.2140721
482720.0000000    0.2096735
482760.0000000    0.2116259
482800.0000000    0.2082346
482840.0000000    0.2046769
482880.0000000    0.1990660
482920.0000000    0.2281049
482960.0000000    0.2194663
483000.0000000    0.2190408
483040.0000000    0.2279278
483080.0000000    0.2202911
483120.0000000    0.2199909
483160.0000000    0.2319058
483200.0000000    0.2195236
483240.0000000    0.2440776
483280.0000000    0.2302773
483320.0000000    0.2313872
483360.0000000    0.2217519
483400.0000000    0.2248472
483440.0000000    0.2314745
483480.0000000    0.2413092
483520.0000000    0.2245757
483560.0000000    0.2251516
483600.0000000    0.2280856
483640.0000000    0.2307371
483680.0000000    0.2226856
483720.0000000    0.2260881
483760.0000000    0.2298509
483800.0000000    0.2161882
483840.0000000    0.2276126
483880.0000000    0.2134885
483920.0000000    0.2207055
483960.0000000    0.2479144
484000.0000000    0.2297188
484040.0000000    0.2257883
484080.0000000    0.2317471
484120.0000000    0.2073382
484160.0000000    0.2180802
484200.0000000    0.2275849
484240.0000000    0.2081952
484280.0000000    0.2042661
484320.0000000    0.2174357
484360.0000000    0.2078662
484400.0000000    0.2195960
484440.0000000    0.2000854
484480.0000000    0.2071805
484520.0000000    0.2061255
484560.0000000    0.1897423
484600.0000000    0.1843186
484640.0000000    0.2064793
484680.0000000    0.1920375
484720.0000000    0.1854673
484760.0000000    0.2100619
484800.0000000    0.2061026
484840.0000000    0.2098197
484880.0000000    0.2213379
484920.0000000    0.2051657
484960.0000000    0.1959475
485000.0000000    0.1817538
485040.0000000    0.1975427
485080.0000000    0.1853178
485120.0000000    0.1834459
485160.0000000    0.1852013
485200.0000000    0.1877736
485240.0000000    0.1880547
485280.0000000    0.1948974
485320.0000000    0.2019284
485360.0000000    0.2063880
485400.0000000    0.1952913
485440.0000000    0.1961224
485480.0000000    0.2086654
485520.0000000    0.2042086
485560.0000000    0.1956827
485600.0000000    0.2074675
485640.0000000    0.2180435
485680.0000000    0.1961538
485720.0000000    0.2049897
485760.0000000    0.1931059
485800.0000000    0.1993529
485840.0000000    0.2074667
485880.0000000    0.2249227
485920.0000000    0.1985628
485960.0000000    0.2069688
486000.0000000    0.1871567
486040.0000000    0.2014075
486080.0000000    0.1947186
486120.0000000    0.1929030
486160.0000000    0.2152740
486200.0000000    0.1991902
486240.0000000    0.2184427
486280.0000000    0.2151687
486320.0000000    0.2157146
486360.0000000    0.2079789
486400.0000000    0.2096743
486440.0000000    0.2067700
486480.0000000    0.2180775
486520.0000000    0.2026761
486560.0000000    0.2241878
486600.0000000    0.1962247
486640.0000000    0.2034307
486680.0000000    0.2130739
486720.0000000    0.2181908
486760.0000000    0.2047522
486800.0000000    0.2096915
486840.0000000    0.2263895
486880.0000000    0.2045123
486920.0000000    0.2201409
486960.0000000    0.2019510
487000.0000000    0.2109119
487040.0000000    0.2169351
487080.0000000    0.2061533
487120.0000000    0.2110758
487160.0000000    0.2231361
487200.0000000    0.2189697
487240.0000000    0.2200636
487280.0000000    0.2169663
487320.0000000    0.2050793
487360.0000000    0.2062916
487400.0000000    0.2053769
487440.0000000    0.1974898
487480.0000000    0.2012431
487520.0000000    0.2253891
487560.0000000    0.2158955
487600.0000000    0.2067554
487640.0000000    0.2131173
487680.0000000    0.2001166
487720.0000000    0.2078097
487760.0000000    0.2032121
487800.0000000    0.2078520
487840.0000000    0.2175116
487880.0000000    0.2107395
487920.0000000    0.1954092
487960.0000000    0.2111603
488000.0000000    0.2050311
488040.0000000    0.2135282
488080.0000000    0.1933532
488120.0000000    0.1947550
488160.0000000    0.2083434
488200.0000000    0.2096942
488240.0000000    0.2033301
488280.0000000    0.1879590
488320.0000000    0.1967392
488360.0000000    0.1914451
488400.0000000    0.2172499
488440.0000000    0.2088133
488480.0000000    0.2097138
488520.0000000    0.1981999
488560.0000000    0.1932193
488600.0000000    0.1904805
488640.0000000    0.1972446
488680.0000000    0.1917545
488720.0000000    0.2051689
488760.0000000    0.1922625
488800.0000000    0.2097986
488840.0000000    0.1980522
488880.0000000    0.1839938
488920.0000000    0.2104850
488960.0000000    0.2072187
489000.0000000    0.2003889
489040.0000000    0.1986440
489080.0000000    0.1861975
489120.0000000    0.1943500
489160.0000000    0.2037042
489200.0000000    0.1921097
489240.0000000    0.1990478
489280.0000000    0.2033876
489320.0000000    0.1932558
489360.0000000    0.2075941
489400.0000000    0.1973468
489440.0000000    0.2094698
489480.0000000    0.1984560
489520.0000000    0.2076771
489560.0000000    0.1926221
489600.0000000    0.1943590
489640.0000000    0.1873559
489680.0000000    0.1886720
489720.0000000    0.1904337
489760.0000000    0.1891567
489800.0000000    0.2008539
489840.0000000    0.1864814
489880.0000000    0.1934048
489920.0000000    0.1934540
489960.0000000    0.1896130
490000.0000000    0.2024648
490040.0000000    0.1945806
490080.0000000    0.1793730
490120.0000000    0.1922719
490160.0000000    0.1943135
490200.0000000    0.1992402
490240.0000000    0.2033309
490280.0000000    0.1987076
490320.0000000    0.2110991
490360.0000000    0.1996633
490400.0000000    0.1975403
490440.0000000    0.2149028
490480.0000000    0.2103267
490520.0000000    0.2182389
490560.0000000    0.2148557
490600.0000000    0.2309963
490640.0000000    0.2143732
490680.0000000    0.2116881
490720.0000000    0.2096887
490760.0000000    0.1996132
490800.0000000    0.1995191
490840.0000000    0.2094056
490880.0000000    0.1907582
490920.0000000    0.2072247
490960.0000000    0.2085342
491000.0000000    0.2135161
491040.0000000    0.2198007
491080.0000000    0.2170978
491120.0000000    0.1915887
491160.0000000    0.1831666
491200.0000000    0.1954768
491240.0000000    0.1900538
491280.0000000    0.1943757
491320.0000000    0.1993853
491360.0000000    0.2109878
491400.0000000    0.2058866
491440.0000000    0.2006581
491480.0000000    0.1916394
491520.0000000    0.1794716
491560.0000000    0.2028354
491600.0000000    0.1960896
491640.0000000    0.1922242
491680.0000000    0.1878024
491720.0000000    0.1961830
491760.0000000    0.1977053
491800.0000000    0.1941867
491840.0000000    0.1795524
491880.0000000    0.1947719
491920.0000000    0.1856630
491960.0000000    0.1968266
492000.0000000    0.2103913
492040.0000000    0.2035547
492080.0000000    0.2096210
492120.0000000    0.2102567
492160.0000000    0.1983766
492200.0000000    0.1997599
492240.0000000    0.1832991
492280.0000000    0.2080210
492320.0000000    0.1945775
492360.0000000    0.1960248
492400.0000000    0.1999319
492440.0000000    0.2019874
492480.0000000    0.1824602
492520.0000000    0.2053071
492560.0000000    0.2043676
492600.0000000    0.2038675
492640.0000000    0.2313119
492680.0000000    0.2286007
492720.0000000    0.2148298
492760.0000000    0.2165485
492800.0000000    0.2202325
492840.0000000    0.2232293
492880.0000000    0.2175602
492920.0000000    0.2208871
492960.0000000    0.2106580
493000.0000000    0.2072169
493040.0000000    0.1909365
493080.0000000    0.2234282
493120.0000000    0.2461259
493160.0000000    0.2196006
493200.0000000    0.2212738
493240.0000000    0.2354048
493280.0000000    0.2424828
493320.0000000    0.2387778
493360.0000000    0.2315929
493400.0000000    0.2183632
493440.0000000    0.2295160
493480.0000000    0.2266216
493520.0000000    0.2181473
493560.0000000    0.2133671
493600.0000000    0.2110911
493640.0000000    0.2199159
493680.0000000    0.2234033
493720.0000000    0.2026260
493760.0000000    0.2075014
493800.0000000    0.2098028
493840.0000000    0.2278917
493880.0000000    0.2234785
493920.0000000    0.2095692
493960.0000000    0.2204513
494000.0000000    0.2058915
494040.0000000    0.2053168
494080.0000000    0.1910706
494120.0000000    0.1955500
494160.0000000    0.2103409
494200.0000000    0.2240702
494240.0000000    0.2087692
494280.0000000    0.2148248
494320.0000000    0.2041432
494360.0000000    0.2025282
494400.0000000    0.2015343
494440.0000000    0.1890023
494480.0000000    0.1984410
494520.0000000    0.2068406
494560.0000000    0.2261112
494600.0000000    0.2185685
494640.0000000    0.2066476
494680.0000000    0.2069305
494720.0000000    0.2147793
494760.0000000    0.2061568
494800.0000000    0.2180232
494840.0000000    0.2000321
494880.0000000    0.2091507
494920.0000000    0.2134676
494960.0000000    0.2197335
495000.0000000    0.1952215
495040.0000000    0.2141002
495080.0000000    0.2167841
495120.0000000    0.1954750
495160.0000000    0.2118479
495200.0000000    0.2227241
495240.0000000    0.2046799
495280.0000000    0.2113083
495320.0000000    0.2157512
495360.0000000    0.2189869
495400.0000000    0.2148361
495440.0000000    0.2169137
495480.0000000    0.2076756
495520.0000000    0.2178713
495560.0000000    0.2035654
495600.0000000    0.2169372
495640.0000000    0.2257979
495680.0000000    0.2153891
495720.0000000    0.2239576
495760.0000000    0.1866645
495800.0000000    0.1967491
495840.0000000    0.1987387
495880.0000000    0.2054492
495920.0000000    0.2038931
495960.0000000    0.1979336
496000.0000000    0.1898162
496040.0000000    0.2076916
496080.0000000    0.2087134
496120.0000000    0.2160160
496160.0000000    0.2069356
496200.0000000    0.2215241
496240.0000000    0.1942184
496280.0000000    0.2212442
496320.0000000    0.2110686
496360.0000000    0.2195366
496400.0000000    0.1948521
496440.0000000    0.1939812
496480.0000000    0.1987445
496520.0000000    0.1926696
496560.0000000    0.2038646
496600.0000000    0.2001983
496640.0000000    0.2141853
496680.0000000    0.2074135
496720.0000000    0.2131958
496760.0000000    0.2054495
496800.0000000    0.2120250
496840.0000000    0.2186701
496880.0000000    0.2195328
496920.0000000    0.2160836
496960.0000000    0.2123244
497000.0000000    0.2218097
497040.0000000    0.2148794
497080.0000000    0.2105147
497120.0000000    0.2173573
497160.0000000    0.2088401
497200.0000000    0.2102037
497240.0000000    0.2168598
497280.0000000    0.2180538
497320.0000000    0.2127801
497360.0000000    0.2074990
497400.0000000    0.2048550
497440.0000000    0.1898836
497480.0000000    0.1875850
497520.0000000    0.1995306
497560.0000000    0.1931462
497600.0000000    0.2011029
497640.0000000    0.1968532
497680.0000000    0.2043703
497720.0000000    0.2189128
497760.0000000    0.2130327
497800.0000000    0.2084493
497840.0000000    0.2335880
497880.0000000    0.2290515
497920.0000000    0.2043880
497960.0000000    0.2111313
498000.0000000    0.2343335
498040.0000000    0.2165695
498080.0000000    0.2213164
498120.0000000    0.2098415
498160.0000000    0.2170210
498200.0000000    0.2177361
498240.0000000    0.2047649
498280.0000000    0.2291001
498320.0000000    0.2155011
498360.0000000    0.2056336
498400.0000000    0.2109235
498440.0000000    0.2071651
498480.0000000    0.2145636
498520.0000000    0.2181452
498560.0000000    0.2151522
498600.0000000    0.2231909
498640.0000000    0.2113440
498680.0000000    0.2256517
498720.0000000    0.2108249
498760.0000000    0.2236883
498800.0000000    0.2251315
498840.0000000    0.2066379
498880.0000000    0.2118498
498920.0000000    0.2201845
498960.0000000    0.2206062
499000.0000000    0.2217930
499040.0000000    0.2217854
499080.0000000    0.2117987
499120.0000000    0.2053591
499160.0000000    0.2094189
499200.0000000    0.2061571
499240.0000000    0.2034737
499280.0000000    0.2132327
499320.0000000    0.2040388
499360.0000000    0.2202133
499400.0000000    0.2181562
499440.0000000    0.2171603
499480.0000000    0.2360342
499520.0000000    0.2179431
499560.0000000    0.2079326
499600.0000000    0.2165871
499640.0000000    0.2025286
499680.0000000    0.1983831
499720.0000000    0.2030406
499760.0000000    0.2079663
499800.0000000    0.2183867
499840.0000000    0.2229306
499880.0000000    0.2151957
499920.0000000    0.2020174
499960.0000000    0.2037408
500000.0000000    0.2041048
500040.0000000    0.2110463
500080.0000000    0.2141106
500120.0000000    0.2200675
500160.0000000    0.2132259
500200.0000000    0.2155650
500240.0000000    0.2218345
500280.0000000    0.2125413
500320.0000000    0.2175124
500360.0000000    0.2039386
500400.0000000    0.1965410
500440.0000000    0.1889834
500480.0000000    0.2204486
500520.0000000    0.2109325
500560.0000000    0.2199729
500600.0000000    0.2020540
500640.0000000    0.2038692
500680.0000000    0.1973909
500720.0000000    0.2042106
500760.0000000    0.2006668
500800.0000000    0.2093939
500840.0000000    0.2009781
500880.0000000    0.2160750
500920.0000000    0.2179334
500960.0000000    0.2092976
501000.0000000    0.2070533
501040.0000000    0.2090290
501080.0000000    0.2142706
501120.0000000    0.2089224
501160.0000000    0.2108382
501200.0000000    0.2059587
501240.0000000    0.2194223
501280.0000000    0.2095148
501320.0000000    0.2252755
501360.0000000    0.2162667
501400.0000000    0.2485502
501440.0000000    0.2306181
501480.0000000    0.2288008
501520.0000000    0.2297266
501560.0000000    0.2230166
501600.0000000    0.2162850
501640.0000000    0.2234715
501680.0000000    0.2057695
501720.0000000    0.2062292
501760.0000000    0.2271907
501800.0000000    0.2241743
501840.0000000    0.2177158
501880.0000000    0.2162421
501920.0000000    0.2027226
501960.0000000    0.2216098
502000.0000000    0.2162579
502040.0000000    0.2300234
502080.0000000    0.2098158
502120.0000000    0.2279314
502160.0000000    0.2036148
502200.0000000    0.2072072
502240.0000000    0.2250485
502280.0000000    0.2211525
502320.0000000    0.2223331
502360.0000000    0.2405833
502400.0000000    0.2227574
502440.0000000    0.2174628
502480.0000000    0.2218168
502520.0000000    0.2210744
502560.0000000    0.2244076
502600.0000000    0.2086667
502640.0000000    0.2198902
502680.0000000    0.2078011
502720.0000000    0.2022991
502760.0000000    0.1980272
502800.0000000    0.2159877
502840.0000000    0.2212666
502880.0000000    0.2174097
502920.0000000    0.2182010
502960.0000000    0.2309312
503000.0000000    0.2078692
503040.0000000    0.2322443
503080.0000000    0.2085012
503120.0000000    0.2128523
503160.0000000    0.2120606
503200.0000000    0.2232670
503240.0000000    0.2329381
503280.0000000    0.2136289
503320.0000000    0.2157169
503360.0000000    0.2100241
503400.0000000    0.2224624
503440.0000000    0.2084795
503480.0000000    0.2261404
503520.0000000    0.2042722
503560.0000000    0.2129535
503600.0000000    0.2172080
503640.0000000    0.2144114
503680.0000000    0.2173665
503720.0000000    0.2146486
503760.0000000    0.2162085
503800.0000000    0.2230926
503840.0000000    0.2066067
503880.0000000    0.2149408
503920.0000000    0.2113291
503960.0000000    0.2178030
504000.0000000    0.2245956
504040.0000000    0.2193960
504080.0000000    0.2148453
504120.0000000    0.2138742
504160.0000000    0.2213703
504200.0000000    0.2213374
504240.0000000    0.2387201
504280.0000000    0.2109789
504320.0000000    0.2086243
504360.0000000    0.2009752
504400.0000000    0.2302183
504440.0000000    0.2070326
504480.0000000    0.2161250
504520.0000000    0.2192227
504560.0000000    0.2168451
504600.0000000    0.2099669
504640.0000000    0.2281755
504680.0000000    0.2181494
504720.0000000    0.2157935
504760.0000000    0.2165880
504800.0000000    0.2190135
504840.0000000    0.2221067
504880.0000000    0.2112039
504920.0000000    0.2085107
504960.0000000    0.2105486
505000.0000000    0.2058883
505040.0000000    0.2009577
505080.0000000    0.2079937
505120.0000000    0.2286458
505160.0000000    0.2178276
505200.0000000    0.2010854
505240.0000000    0.1927548
505280.0000000    0.2007252
505320.0000000    0.1998495
505360.0000000    0.2102655
505400.0000000    0.1944467
505440.0000000    0.1961668
505480.0000000    0.2098356
505520.0000000    0.2027974
505560.0000000    0.1963131
505600.0000000    0.1942983
505640.0000000    0.1948462
505680.0000000    0.1906086
505720.0000000    0.1827920
505760.0000000    0.1932257
505800.0000000    0.1846186
505840.0000000    0.1968403
505880.0000000    0.1949763
505920.0000000    0.2167313
505960.0000000    0.2067806
506000.0000000    0.2107099
506040.0000000    0.2026758
506080.0000000    0.2122774
506120.0000000    0.2014638
506160.0000000    0.2142216
506200.0000000    0.2337502
506240.0000000    0.2251094
506280.0000000    0.2089825
506320.0000000    0.2029707
506360.0000000    0.2048972
506400.0000000    0.2055908
506440.0000000    0.2092795
506480.0000000    0.2088739
506520.0000000    0.1937827
506560.0000000    0.1972200
506600.0000000    0.1840771
506640.0000000    0.2105509
506680.0000000    0.2136291
506720.0000000    0.2029684
506760.0000000    0.2023638
506800.0000000    0.1911112
506840.0000000    0.1912578
506880.0000000    0.1995381
506920.0000000    0.2096989
506960.0000000    0.1941507
507000.0000000    0.2078022
507040.0000000    0.2013824
507080.0000000    0.1950561
507120.0000000    0.2095025
507160.0000000    0.2032880
507200.0000000    0.1942630
507240.0000000    0.1977784
507280.0000000    0.2007029
507320.0000000    0.2094979
507360.0000000    0.2024159
507400.0000000    0.2147492
507440.0000000    0.2040585
507480.0000000    0.2027941
507520.0000000    0.1927793
507560.0000000    0.2032353
507600.0000000    0.2004040
507640.0000000    0.2008073
507680.0000000    0.2053469
507720.0000000    0.1996665
507760.0000000    0.1998030
507800.0000000    0.1974234
507840.0000000    0.1972055
507880.0000000    0.1894490
507920.0000000    0.1868201
507960.0000000    0.1920352
508000.0000000    0.2066602
508040.0000000    0.2074776
508080.0000000    0.1972383
508120.0000000    0.1890389
508160.0000000    0.1962826
508200.0000000    0.1960301
508240.0000000    0.2070990
508280.0000000    0.2186346
508320.0000000    0.1987995
508360.0000000    0.1884516
508400.0000000    0.2231753
508440.0000000    0.2172845
508480.0000000    0.2086457
508520.0000000    0.2165628
508560.0000000    0.1965954
508600.0000000    0.2040532
508640.0000000    0.1966269
508680.0000000    0.2014296
508720.0000000    0.2051085
508760.0000000    0.1991133
508800.0000000    0.1929735
508840.0000000    0.1907957
508880.0000000    0.2010674
508920.0000000    0.1942886
508960.0000000    0.2009395
509000.0000000    0.2071318
509040.0000000    0.1966511
509080.0000000    0.1951728
509120.0000000    0.1984007
509160.0000000    0.2001979
509200.0000000    0.2053208
509240.0000000    0.2058094
509280.0000000    0.2045908
509320.0000000    0.1993591
509360.0000000    0.1993251
509400.0000000    0.2058387
509440.0000000    0.2032964
509480.0000000    0.2113325
509520.0000000    0.1979744
509560.0000000    0.1994849
509600.0000000    0.2124655
509640.0000000    0.2147207
509680.0000000    0.2231139
509720.0000000    0.2155802
509760.0000000    0.2083364
509800.0000000    0.2194065
509840.0000000    0.2255655
509880.0000000    0.2314685
509920.0000000    0.2131861
509960.0000000    0.2150412
510000.0000000    0.2163326
510040.0000000    0.2147500
510080.0000000    0.2273970
510120.0000000    0.2127276
510160.0000000    0.2172809
510200.0000000    0.2242152
510240.0000000    0.2214518
510280.0000000    0.2218691
510320.0000000    0.2269107
510360.0000000    0.2381227
510400.0000000    0.2258732
510440.0000000    0.2335296
510480.0000000    0.2272331
510520.0000000    0.2291570
510560.0000000    0.2086693
510600.0000000    0.2252964
510640.0000000    0.2276846
510680.0000000    0.2078209
510720.0000000    0.2130747
510760.0000000    0.2314716
510800.0000000    0.2471565
510840.0000000    0.2151153
510880.0000000    0.2026788
510920.0000000    0.2156806
510960.0000000    0.2197781
511000.0000000    0.2359202
511040.0000000    0.2215893
511080.0000000    0.2067014
511120.0000000    0.2196612
511160.0000000    0.2335415
511200.0000000    0.2162197
511240.0000000    0.2098573
511280.0000000    0.2123134
511320.0000000    0.2265108
511360.0000000    0.2120683
511400.0000000    0.2125445
511440.0000000    0.2142383
511480.0000000    0.2145612
511520.0000000    0.2097446
511560.0000000    0.2215867
511600.0000000    0.2192168
511640.0000000    0.2150075
511680.0000000    0.2070152
511720.0000000    0.2179515
511760.0000000    0.2105783
511800.0000000    0.2180346
511840.0000000    0.2128183
511880.0000000    0.2276836
511920.0000000    0.2233521
511960.0000000    0.2186046
512000.0000000    0.2142124
512040.0000000    0.2246208
512080.0000000    0.2258367
512120.0000000    0.2078384
512160.0000000    0.2119665
512200.0000000    0.2316125
512240.0000000    0.2266320
512280.0000000    0.2153338
512320.0000000    0.2107668
512360.0000000    0.1954464
512400.0000000    0.2085344
512440.0000000    0.1915538
512480.0000000    0.2003585
512520.0000000    0.2052758
512560.0000000    0.2120304
512600.0000000    0.2057445
512640.0000000    0.2132596
512680.0000000    0.1934625
512720.0000000    0.1953766
512760.0000000    0.2086357
512800.0000000    0.2120104
512840.0000000    0.1828864
512880.0000000    0.1913915
512920.0000000    0.1747490
512960.0000000    0.2012101
513000.0000000    0.1787066
513040.0000000    0.1869913
513080.0000000    0.2101808
513120.0000000    0.2010195
513160.0000000    0.1876048
513200.0000000    0.2065840
513240.0000000    0.1904388
513280.0000000    0.2045379
513320.0000000    0.2087863
513360.0000000    0.2110799
513400.0000000    0.2149737
513440.0000000    0.2127694
513480.0000000    0.2070241
513520.0000000    0.1999391
513560.0000000    0.2220283
513600.0000000    0.2160555
513640.0000000    0.2118641
513680.0000000    0.2123201
513720.0000000    0.2052659
513760.0000000    0.2044922
513800.0000000    0.2235304
513840.0000000    0.2207251
513880.0000000    0.2281775
513920.0000000    0.2185722
513960.0000000    0.2297393
514000.0000000    0.2280460
514040.0000000    0.2052395
514080.0000000    0.2296266
514120.0000000    0.2214190
514160.0000000    0.2242820
514200.0000000    0.2238850
514240.0000000    0.2199518
514280.0000000    0.2295437
514320.0000000    0.2352492
514360.0000000    0.2289952
514400.0000000    0.2233366
514440.0000000    0.2165189
514480.0000000    0.2284019
514520.0000000    0.2218317
514560.0000000    0.2207549
514600.0000000    0.2254196
514640.0000000    0.2163818
514680.0000000    0.2163070
514720.0000000    0.2221585
514760.0000000    0.2238522
514800.0000000    0.2167355
514840.0000000    0.2082570
514880.0000000    0.2115862
514920.0000000    0.2013944
514960.0000000    0.2022035
515000.0000000    0.2041887
515040.0000000    0.2081608
515080.0000000    0.2089175
515120.0000000    0.2118920
515160.0000000    0.1972813
515200.0000000    0.2061725
515240.0000000    0.1995211
515280.0000000    0.2094471
515320.0000000    0.2155977
515360.0000000    0.1993704
515400.0000000    0.2062031
515440.0000000    0.2107016
515480.0000000    0.2207784
515520.0000000    0.2249594
515560.0000000    0.2173110
515600.0000000    0.2076716
515640.0000000    0.2041923
515680.0000000    0.2107556
515720.0000000    0.2155257
515760.0000000    0.2095667
515800.0000000    0.1986677
515840.0000000    0.2072613
515880.0000000    0.1976223
515920.0000000    0.2176676
515960.0000000    0.1988198
516000.0000000    0.2124453
516040.0000000    0.1977735
516080.0000000    0.2147394
516120.0000000    0.2077868
516160.0000000    0.2161709
516200.0000000    0.2060464
516240.0000000    0.2098147
516280.0000000    0.2106193
516320.0000000    0.2186210
516360.0000000    0.2143539
516400.0000000    0.2090822
516440.0000000    0.2127075
516480.0000000    0.2117393
516520.0000000    0.2177312
516560.0000000    0.2129098
516600.0000000    0.2255922
516640.0000000    0.2117856
516680.0000000    0.2112238
516720.0000000    0.2204913
516760.0000000    0.2189390
516800.0000000    0.2110798
516840.0000000    0.2234190
516880.0000000    0.2166069
516920.0000000    0.2126381
516960.0000000    0.2227719
517000.0000000    0.2175682
517040.0000000    0.2093150
517080.0000000    0.2283701
517120.0000000    0.2213397
517160.0000000    0.2315445
517200.0000000    0.2168852
517240.0000000    0.2295080
517280.0000000    0.2319013
517320.0000000    0.2168824
517360.0000000    0.2294215
517400.0000000    0.2186277
517440.0000000    0.2273058
517480.0000000    0.2332324
517520.0000000    0.2272536
517560.0000000    0.2339621
517600.0000000    0.2348011
517640.0000000    0.2366629
517680.0000000    0.2121972
517720.0000000    0.2274055
517760.0000000    0.2206483
517800.0000000    0.2039675
517840.0000000    0.2139546
517880.0000000    0.2237844
517920.0000000    0.1998681
517960.0000000    0.2125795
518000.0000000    0.2045869
518040.0000000    0.2175243
518080.0000000    0.2096412
518120.0000000    0.2148974
518160.0000000    0.1999755
518200.0000000    0.2091005
518240.0000000    0.2003113
518280.0000000    0.2062706
518320.0000000    0.2152202
518360.0000000    0.2104975
518400.0000000    0.2165437
518440.0000000    0.2174633
518480.0000000    0.2180636
518520.0000000    0.2145321
518560.0000000    0.2169012
518600.0000000    0.2139615
518640.0000000    0.2169373
518680.0000000    0.2153265
518720.0000000    0.2082531
518760.0000000    0.2127270
518800.0000000    0.2154063
518840.0000000    0.2301063
518880.0000000    0.2205833
518920.0000000    0.2256116
518960.0000000    0.2336013
519000.0000000    0.2194779
519040.0000000    0.2389752
519080.0000000    0.2254903
519120.0000000    0.2254112
519160.0000000    0.2271702
519200.0000000    0.2349470
519240.0000000    0.2382726
519280.0000000    0.2299877
519320.0000000    0.2175343
519360.0000000    0.2058153
519400.0000000    0.2255033
519440.0000000    0.2123711
519480.0000000    0.2198002
519520.0000000    0.2035589
519560.0000000    0.1979752
519600.0000000    0.2101146
519640.0000000    0.2116705
519680.0000000    0.2194041
519720.0000000    0.2250913
519760.0000000    0.2172633
519800.0000000    0.2311320
519840.0000000    0.2302164
519880.0000000    0.2282813
519920.0000000    0.2245969
519960.0000000    0.2191434
520000.0000000    0.2331391
520040.0000000    0.2188543
520080.0000000    0.2332436
520120.0000000    0.2299973
520160.0000000    0.2233457
520200.0000000    0.2314194
520240.0000000    0.2541023
520280.0000000    0.2379867
520320.0000000    0.2399770
520360.0000000    0.2434085
520400.0000000    0.2391471
520440.0000000    0.2351516
520480.0000000    0.2393568
520520.0000000    0.2456511
520560.0000000    0.2291770
520600.0000000    0.2441440
520640.0000000    0.2327856
520680.0000000    0.2388265
520720.0000000    0.2340921
520760.0000000    0.2394710
520800.0000000    0.2177026
520840.0000000    0.2190496
520880.0000000    0.2128387
520920.0000000    0.2021102
520960.0000000    0.2161199
521000.0000000    0.2192078
521040.0000000    0.2241243
521080.0000000    0.2168138
521120.0000000    0.2170139
521160.0000000    0.2196579
521200.0000000    0.2240609
521240.0000000    0.2207093
521280.0000000    0.2236443
521320.0000000    0.2130966
521360.0000000    0.1990965
521400.0000000    0.2177583
521440.0000000    0.2187639
521480.0000000    0.2187271
521520.0000000    0.1999805
521560.0000000    0.2049863
521600.0000000    0.2058615
521640.0000000    0.2179048
521680.0000000    0.2053868
521720.0000000    0.2305116
521760.0000000    0.2150520
521800.0000000    0.2166330
521840.0000000    0.2040469
521880.0000000    0.2128126
521920.0000000    0.2132394
521960.0000000    0.2117025
522000.0000000    0.2124662
522040.0000000    0.2184390
522080.0000000    0.2029254
522120.0000000    0.2222780
522160.0000000    0.2375055
522200.0000000    0.2261006
522240.0000000    0.2249500
522280.0000000    0.2385630
522320.0000000    0.2279100
522360.0000000    0.2289066
522400.0000000    0.2422296
522440.0000000    0.2370334
522480.0000000    0.2237201
522520.0000000    0.2353403
522560.0000000    0.2275095
522600.0000000    0.2413212
522640.0000000    0.2290969
522680.0000000    0.2269399
522720.0000000    0.2195914
522760.0000000    0.2319632
522800.0000000    0.2304836
522840.0000000    0.2251119
522880.0000000    0.2153547
522920.0000000    0.2066275
522960.0000000    0.2003174
523000.0000000    0.2035596
523040.0000000    0.2026418
523080.0000000    0.2094133
523120.0000000    0.2079893
523160.0000000    0.2084491
523200.0000000    0.2130517
523240.0000000    0.2107785
523280.0000000    0.2187295
523320.0000000    0.2213938
523360.0000000    0.2262059
523400.0000000    0.2203756
523440.0000000    0.2131062
523480.0000000    0.2202905
523520.0000000    0.2189430
523560.0000000    0.2177736
523600.0000000    0.2202304
523640.0000000    0.2261929
523680.0000000    0.2301418
523720.0000000    0.2255995
523760.0000000    0.2216212
523800.0000000    0.2341058
523840.0000000    0.2443903
523880.0000000    0.2457381
523920.0000000    0.2369075
523960.0000000    0.2314671
524000.0000000    0.2357110
524040.0000000    0.2245202
524080.0000000    0.2363217
524120.0000000    0.2355177
524160.0000000    0.2353403
524200.0000000    0.2253773
524240.0000000    0.2255845
524280.0000000    0.2359235
524320.0000000    0.2357167
524360.0000000    0.2325402
524400.0000000    0.2378419
524440.0000000    0.2221827
524480.0000000    0.2340415
524520.0000000    0.2467897
524560.0000000    0.2302152
524600.0000000    0.2346680
524640.0000000    0.2478608
524680.0000000    0.2460893
524720.0000000    0.2473192
524760.0000000    0.2407240
524800.0000000    0.2318013
524840.0000000    0.2302650
524880.0000000    0.2370791
524920.0000000    0.2378101
524960.0000000    0.2390779
525000.0000000    0.2145338
525040.0000000    0.2320749
525080.0000000    0.2236869
525120.0000000    0.2344454
525160.0000000    0.2441931
525200.0000000    0.2448721
525240.0000000    0.2322018
525280.0000000    0.2311380
525320.0000000    0.2217747
525360.0000000    0.2329348
525400.0000000    0.2356458
525440.0000000    0.2250067
525480.0000000    0.2280545
525520.0000000    0.2297929
525560.0000000    0.2292476
525600.0000000    0.2338365
525640.0000000    0.2429454
525680.0000000    0.2356752
525720.0000000    0.2299827
525760.0000000    0.2173689
525800.0000000    0.2209596
525840.0000000    0.2284846
525880.0000000    0.2254439
525920.0000000    0.2252107
525960.0000000    0.2261334
526000.0000000    0.2235969
526040.0000000    0.2315333
526080.0000000    0.2235847
526120.0000000    0.2266190
526160.0000000    0.2279135
526200.0000000    0.2190175
526240.0000000    0.2288242
526280.0000000    0.2233218
526320.0000000    0.2102860
526360.0000000    0.2231563
526400.0000000    0.2246961
526440.0000000    0.2282793
526480.0000000    0.2407020
526520.0000000    0.2310613
526560.0000000    0.2262216
526600.0000000    0.2196315
526640.0000000    0.2367656
526680.0000000    0.2250692
526720.0000000    0.2367581
526760.0000000    0.2309083
526800.0000000    0.2377293
526840.0000000    0.2286605
526880.0000000    0.2433076
526920.0000000    0.2402102
526960.0000000    0.2323261
527000.0000000    0.2450686
527040.0000000    0.2345316
527080.0000000    0.2445330
527120.0000000    0.2439187
527160.0000000    0.2464477
527200.0000000    0.2364390
527240.0000000    0.2278499
527280.0000000    0.2343322
527320.0000000    0.2327088
527360.0000000    0.2265629
527400.0000000    0.2321278
527440.0000000    0.2311379
527480.0000000    0.2357971
527520.0000000    0.2277361
527560.0000000    0.2336872
527600.0000000    0.2290356
527640.0000000    0.2292828
527680.0000000    0.2316154
527720.0000000    0.2373575
527760.0000000    0.2324635
527800.0000000    0.2212421
527840.0000000    0.2366248
527880.0000000    0.2330874
527920.0000000    0.2224719
527960.0000000    0.2303629
528000.0000000    0.2228245
528040.0000000    0.2306519
528080.0000000    0.2401043
528120.0000000    0.2220509
528160.0000000    0.2338693
528200.0000000    0.2282354
528240.0000000    0.2268841
528280.0000000    0.2258409
528320.0000000    0.2452749
528360.0000000    0.2322827
528400.0000000    0.2247448
528440.0000000    0.2438117
528480.0000000    0.2224619
528520.0000000    0.2404060
528560.0000000    0.2349985
528600.0000000    0.2454425
528640.0000000    0.2329722
528680.0000000    0.2373673
528720.0000000    0.2184401
528760.0000000    0.2271497
528800.0000000    0.2281945
528840.0000000    0.2252232
528880.0000000    0.2267543
528920.0000000    0.2303170
528960.0000000    0.2344055
529000.0000000    0.2302889
529040.0000000    0.2328208
529080.0000000    0.2427743
529120.0000000    0.2362744
529160.0000000    0.2430505
529200.0000000    0.2447666
529240.0000000    0.2407728
529280.0000000    0.2450475
529320.0000000    0.2342706
529360.0000000    0.2261288
529400.0000000    0.2326673
529440.0000000    0.2421153
529480.0000000    0.2344636
529520.0000000    0.2475022
529560.0000000    0.2532128
529600.0000000    0.2555119
529640.0000000    0.2622445
529680.0000000    0.2527595
529720.0000000    0.2404775
529760.0000000    0.2348704
529800.0000000    0.2515179
529840.0000000    0.2427658
529880.0000000    0.2495378
529920.0000000    0.2449904
529960.0000000    0.2524252
530000.0000000    0.2317402
530040.0000000    0.2301826
530080.0000000    0.2399539
530120.0000000    0.2443040
530160.0000000    0.2386393
530200.0000000    0.2428380
530240.0000000    0.2389936
530280.0000000    0.2463168
530320.0000000    0.2541392
530360.0000000    0.2476997
530400.0000000    0.2462070
530440.0000000    0.2414613
530480.0000000    0.2379707
530520.0000000    0.2443297
530560.0000000    0.2410807
530600.0000000    0.2443418
530640.0000000    0.2522832
530680.0000000    0.2551360
530720.0000000    0.2374997
530760.0000000    0.2495406
530800.0000000    0.2458598
530840.0000000    0.2423557
530880.0000000    0.2329782
530920.0000000    0.2427830
530960.0000000    0.2454607
531000.0000000    0.2426222
531040.0000000    0.2559755
531080.0000000    0.2417054
531120.0000000    0.2499481
531160.0000000    0.2526801
531200.0000000    0.2454767
531240.0000000    0.2434134
531280.0000000    0.2368255
531320.0000000    0.2323557
531360.0000000    0.2178772
531400.0000000    0.2524471
531440.0000000    0.2351975
531480.0000000    0.2403819
531520.0000000    0.2443272
531560.0000000    0.2496399
531600.0000000    0.2416495
531640.0000000    0.2413552
531680.0000000    0.2442552
531720.0000000    0.2509956
531760.0000000    0.2512013
531800.0000000    0.2432085
531840.0000000    0.2527301
531880.0000000    0.2509788
531920.0000000    0.2543058
531960.0000000    0.2544612
532000.0000000    0.2457448
532040.0000000    0.2486610
532080.0000000    0.2423466
532120.0000000    0.2410223
532160.0000000    0.2539282
532200.0000000    0.2657891
532240.0000000    0.2377483
532280.0000000    0.2422026
532320.0000000    0.2446514
532360.0000000    0.2383778
532400.0000000    0.2308565
532440.0000000    0.2443044
532480.0000000    0.2419496
532520.0000000    0.2421371
532560.0000000    0.2320403
532600.0000000    0.2529435
532640.0000000    0.2403348
532680.0000000    0.2401212
532720.0000000    0.2408909
532760.0000000    0.2532614
532800.0000000    0.2514143
532840.0000000    0.2459335
532880.0000000    0.2480361
532920.0000000    0.2536204
532960.0000000    0.2515526
533000.0000000    0.2454628
533040.0000000    0.2529342
533080.0000000    0.2505366
533120.0000000    0.2378085
533160.0000000    0.2409597
533200.0000000    0.2601802
533240.0000000    0.2512931
533280.0000000    0.2503344
533320.0000000    0.2508973
533360.0000000    0.2441289
533400.0000000    0.2513116
533440.0000000    0.2506635
533480.0000000    0.2428872
533520.0000000    0.2407505
533560.0000000    0.2406571
533600.0000000    0.2451701
533640.0000000    0.2457639
533680.0000000    0.2463367
533720.0000000    0.2487308
533760.0000000    0.2431042
533800.0000000    0.2381926
533840.0000000    0.2299219
533880.0000000    0.2452135
533920.0000000    0.2424185
533960.0000000    0.2486755
534000.0000000    0.2501030
534040.0000000    0.2390888
534080.0000000    0.2550923
534120.0000000    0.2404406
534160.0000000    0.2421251
534200.0000000    0.2470028
534240.0000000    0.2523092
534280.0000000    0.2455551
534320.0000000    0.2509063
534360.0000000    0.2361654
534400.0000000    0.2424756
534440.0000000    0.2516037
534480.0000000    0.2444445
534520.0000000    0.2486276
534560.0000000    0.2386703
534600.0000000    0.2426452
534640.0000000    0.2399935
534680.0000000    0.2485288
534720.0000000    0.2394190
534760.0000000    0.2365315
534800.0000000    0.2439999
534840.0000000    0.2470141
534880.0000000    0.2559407
534920.0000000    0.2388054
534960.0000000    0.2271028
535000.0000000    0.2166122
535040.0000000    0.2190359
535080.0000000    0.2223347
535120.0000000    0.2397875
535160.0000000    0.2385981
535200.0000000    0.2254874
535240.0000000    0.2408020
535280.0000000    0.2341351
535320.0000000    0.2303141
535360.0000000    0.2264197
535400.0000000    0.2314571
535440.0000000    0.2303434
535480.0000000    0.2329131
535520.0000000    0.2264183
535560.0000000    0.2374495
535600.0000000    0.2366921
535640.0000000    0.2368978
535680.0000000    0.2333148
535720.0000000    0.2276353
535760.0000000    0.2193209
535800.0000000    0.2296771
535840.0000000    0.2287582
535880.0000000    0.2454035
535920.0000000    0.2396497
535960.0000000    0.2449360
536000.0000000    0.2263237
536040.0000000    0.2337802
536080.0000000    0.2245676
536120.0000000    0.2324206
536160.0000000    0.2485159
536200.0000000    0.2429239
536240.0000000    0.2445670
536280.0000000    0.2377959
536320.0000000    0.2453002
536360.0000000    0.2468117
536400.0000000    0.2563233
536440.0000000    0.2356337
536480.0000000    0.2315996
536520.0000000    0.2396701
536560.0000000    0.2284071
536600.0000000    0.2495839
536640.0000000    0.2331415
536680.0000000    0.2377404
536720.0000000    0.2306956
536760.0000000    0.2409762
536800.0000000    0.2407337
536840.0000000    0.2463553
536880.0000000    0.2395044
536920.0000000    0.2415276
536960.0000000    0.2282907
537000.0000000    0.2402901
537040.0000000    0.2193097
537080.0000000    0.2358113
537120.0000000    0.2360190
537160.0000000    0.2429384
537200.0000000    0.2385106
537240.0000000    0.2426105
537280.0000000    0.2408181
537320.0000000    0.2370643
537360.0000000    0.2524813
537400.0000000    0.2285970
537440.0000000    0.2477647
537480.0000000    0.2454400
537520.0000000    0.2611749
537560.0000000    0.2447571
537600.0000000    0.2213509
537640.0000000    0.2249682
537680.0000000    0.2284745
537720.0000000    0.2272805
537760.0000000    0.2409108
537800.0000000    0.2381898
537840.0000000    0.2330949
537880.0000000    0.2316358
537920.0000000    0.2244179
537960.0000000    0.2311221
538000.0000000    0.2353806
538040.0000000    0.2344803
538080.0000000    0.2339092
538120.0000000    0.2293956
538160.0000000    0.2244356
538200.0000000    0.2391022
538240.0000000    0.2398291
538280.0000000    0.2408525
538320.0000000    0.2360241
538360.0000000    0.2267149
538400.0000000    0.2270280
538440.0000000    0.2295756
538480.0000000    0.2189741
538520.0000000    0.2315561
538560.0000000    0.2191185
538600.0000000    0.2312975
538640.0000000    0.2363298
538680.0000000    0.2336916
538720.0000000    0.2428596
538760.0000000    0.2291936
538800.0000000    0.2233660
538840.0000000    0.2273713
538880.0000000    0.2510899
538920.0000000    0.2343902
538960.0000000    0.2290153
539000.0000000    0.2409872
539040.0000000    0.2268062
539080.0000000    0.2284252
539120.0000000    0.2362985
539160.0000000    0.2247639
539200.0000000    0.2258535
539240.0000000    0.2309376
539280.0000000    0.2359223
539320.0000000    0.2351010
539360.0000000    0.2304833
539400.0000000    0.2309472
539440.0000000    0.2370021
539480.0000000    0.2473122
539520.0000000    0.2290222
539560.0000000    0.2254657
539600.0000000    0.2276998
539640.0000000    0.2309263
539680.0000000    0.2358026
539720.0000000    0.2335348
539760.0000000    0.2291671
539800.0000000    0.2404306
539840.0000000    0.2385373
539880.0000000    0.2265480
539920.0000000    0.2254254
539960.0000000    0.2363923
540000.0000000    0.2313977
540040.0000000    0.2405541
540080.0000000    0.2364226
540120.0000000    0.2403876
540160.0000000    0.2583385
540200.0000000    0.2452780
540240.0000000    0.2387797
540280.0000000    0.2388072
540320.0000000    0.2390480
540360.0000000    0.2451959
540400.0000000    0.2452989
540440.0000000    0.2370286
540480.0000000    0.2419509
540520.0000000    0.2258278
540560.0000000    0.2395921
540600.0000000    0.2431197
540640.0000000    0.2312322
540680.0000000    0.2375440
540720.0000000    0.2355231
540760.0000000    0.2306836
540800.0000000    0.2353907
540840.0000000    0.2437180
540880.0000000    0.2350914
540920.0000000    0.2388554
540960.0000000    0.2433124
541000.0000000    0.2316049
541040.0000000    0.2348246
541080.0000000    0.2396068
541120.0000000    0.2313615
541160.0000000    0.2400810
541200.0000000    0.2418562
541240.0000000    0.2384655
541280.0000000    0.2273104
541320.0000000    0.2347779
541360.0000000    0.2358618
541400.0000000    0.2456424
541440.0000000    0.2317940
541480.0000000    0.2358933
541520.0000000    0.2348334
541560.0000000    0.2446514
541600.0000000    0.2423587
541640.0000000    0.2408926
541680.0000000    0.2433228
541720.0000000    0.2460401
541760.0000000    0.2441126
541800.0000000    0.2430464
541840.0000000    0.2358789
541880.0000000    0.2522722
541920.0000000    0.2379886
541960.0000000    0.2490085
542000.0000000    0.2436011
542040.0000000    0.2484755
542080.0000000    0.2464582
542120.0000000    0.2579834
542160.0000000    0.2529145
542200.0000000    0.2412780
542240.0000000    0.2494014
542280.0000000    0.2486190
542320.0000000    0.2520496
542360.0000000    0.2553520
542400.0000000    0.2457096
542440.0000000    0.2554932
542480.0000000    0.2551934
542520.0000000    0.2486877
542560.0000000    0.2551022
542600.0000000    0.2471334
542640.0000000    0.2546485
542680.0000000    0.2497425
542720.0000000    0.2465559
542760.0000000    0.2474730
542800.0000000    0.2473072
542840.0000000    0.2429058
542880.0000000    0.2491452
542920.0000000    0.2355869
542960.0000000    0.2503163
543000.0000000    0.2492163
543040.0000000    0.2495915
543080.0000000    0.2434167
543120.0000000    0.2491370
543160.0000000    0.2478859
543200.0000000    0.2402669
543240.0000000    0.2421093
543280.0000000    0.2378737
543320.0000000    0.2404557
543360.0000000    0.2480202
543400.0000000    0.2453453
543440.0000000    0.2507201
543480.0000000    0.2345573
543520.0000000    0.2433477
543560.0000000    0.2402308
543600.0000000    0.2290460
543640.0000000    0.2360687
543680.0000000    0.2366369
543720.0000000    0.2432347
543760.0000000    0.2515720
543800.0000000    0.2607152
543840.0000000    0.2478174
543880.0000000    0.2413937
543920.0000000    0.2431277
543960.0000000    0.2423390
544000.0000000    0.2494024
544040.0000000    0.2493339
544080.0000000    0.2548237
544120.0000000    0.2499513
544160.0000000    0.2530929
544200.0000000    0.2475043
544240.0000000    0.2580416
544280.0000000    0.2614095
544320.0000000    0.2458123
544360.0000000    0.2438040
544400.0000000    0.2511005
544440.0000000    0.2414111
544480.0000000    0.2434728
544520.0000000    0.2417864
544560.0000000    0.2552923
544600.0000000    0.2368716
544640.0000000    0.2410073
544680.0000000    0.2433711
544720.0000000    0.2407476
544760.0000000    0.2416861
544800.0000000    0.2521171
544840.0000000    0.2541628
544880.0000000    0.2476197
544920.0000000    0.2437657
544960.0000000    0.2375711
545000.0000000    0.2345861
545040.0000000    0.2228386
545080.0000000    0.2447613
545120.0000000    0.2282602
545160.0000000    0.2393608
545200.0000000    0.2406278
545240.0000000    0.2383018
545280.0000000    0.2405421
545320.0000000    0.2318560
545360.0000000    0.2424569
545400.0000000    0.2401352
545440.0000000    0.2429349
545480.0000000    0.2497609
545520.0000000    0.2504567
545560.0000000    0.2389416
545600.0000000    0.2378018
545640.0000000    0.2372213
545680.0000000    0.2365158
545720.0000000    0.2369295
545760.0000000    0.2376905
545800.0000000    0.2431755
545840.0000000    0.2354299
545880.0000000    0.2383005
545920.0000000    0.2437056
545960.0000000    0.2411388
546000.0000000    0.2405915
546040.0000000    0.2404917
546080.0000000    0.2515925
546120.0000000    0.2438557
546160.0000000    0.2525410
546200.0000000    0.2575334
546240.0000000    0.2490840
546280.0000000    0.2479266
546320.0000000    0.2449926
546360.0000000    0.2542570
546400.0000000    0.2548069
546440.0000000    0.2582404
546480.0000000    0.2581417
546520.0000000    0.2637333
546560.0000000    0.2611905
546600.0000000    0.2588769
546640.0000000    0.2530508
546680.0000000    0.2530048
546720.0000000    0.2280302
546760.0000000    0.2277495
546800.0000000    0.2502556
546840.0000000    0.2475581
546880.0000000    0.2332748
546920.0000000    0.2489341
546960.0000000    0.2491967
547000.0000000    0.2522138
547040.0000000    0.2447331
547080.0000000    0.2614396
547120.0000000    0.2581346
547160.0000000    0.2513400
547200.0000000    0.2542925
547240.0000000    0.2426894
547280.0000000    0.2405661
547320.0000000    0.2509396
547360.0000000    0.2419935
547400.0000000    0.2459921
547440.0000000    0.2329709
547480.0000000    0.2326955
547520.0000000    0.2423454
547560.0000000    0.2484514
547600.0000000    0.2402429
547640.0000000    0.2526455
547680.0000000    0.2515185
547720.0000000    0.2473745
547760.0000000    0.2444545
547800.0000000    0.2347831
547840.0000000    0.2451030
547880.0000000    0.2497383
547920.0000000    0.2511229
547960.0000000    0.2439733
548000.0000000    0.2497082
548040.0000000    0.2430967
548080.0000000    0.2476066
548120.0000000    0.2459607
548160.0000000    0.2406871
548200.0000000    0.2602455
548240.0000000    0.2427751
548280.0000000    0.2486730
548320.0000000    0.2416282
548360.0000000    0.2525861
548400.0000000    0.2378896
548440.0000000    0.2468402
548480.0000000    0.2362823
548520.0000000    0.2376487
548560.0000000    0.2489676
548600.0000000    0.2476767
548640.0000000    0.2429129
548680.0000000    0.2447301
548720.0000000    0.2479648
548760.0000000    0.2414801
548800.0000000    0.2573519
548840.0000000    0.2419520
548880.0000000    0.2532075
548920.0000000    0.2637288
548960.0000000    0.2474364
549000.0000000    0.2413400
549040.0000000    0.2501557
549080.0000000    0.2541698
549120.0000000    0.2464848
549160.0000000    0.2526761
549200.0000000    0.2567731
549240.0000000    0.2482146
549280.0000000    0.2468891
549320.0000000    0.2563877
549360.0000000    0.2477003
549400.0000000    0.2492079
549440.0000000    0.2508790
549480.0000000    0.2461795
549520.0000000    0.2615064
549560.0000000    0.2629659
549600.0000000    0.2466842
549640.0000000    0.2532318
549680.0000000    0.2557636
549720.0000000    0.2511941
549760.0000000    0.2576421
549800.0000000    0.2630529
549840.0000000    0.2481926
549880.0000000    0.2459881
549920.0000000    0.2509478
549960.0000000    0.2540210
550000.0000000    0.2657112
550040.0000000    0.2584467
550080.0000000    0.2489758
550120.0000000    0.2459699
550160.0000000    0.2534354
550200.0000000    0.2413341
550240.0000000    0.2489850
550280.0000000    0.2541507
550320.0000000    0.2510096
550360.0000000    0.2499205
550400.0000000    0.2552455
550440.0000000    0.2514875
550480.0000000    0.2271131
550520.0000000    0.2446148
550560.0000000    0.2471941
550600.0000000    0.2470439
550640.0000000    0.2431563
550680.0000000    0.2380322
550720.0000000    0.2449659
550760.0000000    0.2386553
550800.0000000    0.2438064
550840.0000000    0.2394654
550880.0000000    0.2426186
550920.0000000    0.2480865
550960.0000000    0.2384127
551000.0000000    0.2357662
551040.0000000    0.2437702
551080.0000000    0.2387742
551120.0000000    0.2472073
551160.0000000    0.2345734
551200.0000000    0.2426469
551240.0000000    0.2464214
551280.0000000    0.2383510
551320.0000000    0.2420707
551360.0000000    0.2479778
551400.0000000    0.2476161
551440.0000000    0.2519658
551480.0000000    0.2557123
551520.0000000    0.2475153
551560.0000000    0.2425065
551600.0000000    0.2476921
551640.0000000    0.2460166
551680.0000000    0.2466427
551720.0000000    0.2441057
551760.0000000    0.2457841
551800.0000000    0.2559527
551840.0000000    0.2598921
551880.0000000    0.2508550
551920.0000000    0.2544172
551960.0000000    0.2476761
552000.0000000    0.2517487
552040.0000000    0.2484058
552080.0000000    0.2386486
552120.0000000    0.2369309
552160.0000000    0.2437661
552200.0000000    0.2332929
552240.0000000    0.2394154
552280.0000000    0.2319954
552320.0000000    0.2483474
552360.0000000    0.2391886
552400.0000000    0.2375821
552440.0000000    0.2516866
552480.0000000    0.2449952
552520.0000000    0.2472420
552560.0000000    0.2441125
552600.0000000    0.2314413
552640.0000000    0.2456455
552680.0000000    0.2390422
552720.0000000    0.2384077
552760.0000000    0.2416517
552800.0000000    0.2480608
552840.0000000    0.2472764
552880.0000000    0.2511019
552920.0000000    0.2467654
552960.0000000    0.2435045
553000.0000000    0.2485463
553040.0000000    0.2459247
553080.0000000    0.2391825
553120.0000000    0.2475411
553160.0000000    0.2441399
553200.0000000    0.2445892
553240.0000000    0.2465721
553280.0000000    0.2484090
553320.0000000    0.2444343
553360.0000000    0.2353786
553400.0000000    0.2390494
553440.0000000    0.2382967
553480.0000000    0.2417886
553520.0000000    0.2410544
553560.0000000    0.2370258
553600.0000000    0.2347598
553640.0000000    0.2479576
553680.0000000    0.2473787
553720.0000000    0.2370547
553760.0000000    0.2401197
553800.0000000    0.2482460
553840.0000000    0.2347825
553880.0000000    0.2394956
553920.0000000    0.2482183
553960.0000000    0.2390117
554000.0000000    0.2402671
554040.0000000    0.2506936
554080.0000000    0.2352335
554120.0000000    0.2463498
554160.0000000    0.2408116
554200.0000000    0.2419606
554240.0000000    0.2481621
554280.0000000    0.2407973
554320.0000000    0.2353063
554360.0000000    0.2375553
554400.0000000    0.2425175
554440.0000000    0.2445051
554480.0000000    0.2339093
554520.0000000    0.2195897
554560.0000000    0.2337960
554600.0000000    0.2354787
554640.0000000    0.2475654
554680.0000000    0.2326509
554720.0000000    0.2308672
554760.0000000    0.2323605
554800.0000000    0.2474943
554840.0000000    0.2400914
554880.0000000    0.2431498
554920.0000000    0.2556768
554960.0000000    0.2263844
555000.0000000    0.2486766
555040.0000000    0.2471195
555080.0000000    0.2290211
555120.0000000    0.2471736
555160.0000000    0.2343997
555200.0000000    0.2479270
555240.0000000    0.2281803
555280.0000000    0.2375961
555320.0000000    0.2344450
555360.0000000    0.2487199
555400.0000000    0.2472195
555440.0000000    0.2354241
555480.0000000    0.2473265
555520.0000000    0.2434656
555560.0000000    0.2482161
555600.0000000    0.2412959
555640.0000000    0.2466422
555680.0000000    0.2399427
555720.0000000    0.2443792
555760.0000000    0.2463389
555800.0000000    0.2418833
555840.0000000    0.2363488
555880.0000000    0.2234887
555920.0000000    0.2239316
555960.0000000    0.2251725
556000.0000000    0.2375265
556040.0000000    0.2369723
556080.0000000    0.2407865
556120.0000000    0.2334961
556160.0000000    0.2313369
556200.0000000    0.2237684
556240.0000000    0.2234531
556280.0000000    0.2286872
556320.0000000    0.2122576
556360.0000000    0.2203468
556400.0000000    0.2060783
556440.0000000    0.2263305
556480.0000000    0.2114631
556520.0000000    0.2120360
556560.0000000    0.2089770
556600.0000000    0.2098086
556640.0000000    0.2120730
556680.0000000    0.2127116
556720.0000000    0.2136804
556760.0000000    0.2304389
556800.0000000    0.2216879
556840.0000000    0.2130401
556880.0000000    0.2130599
556920.0000000    0.2112676
556960.0000000    0.2098172
557000.0000000    0.2094139
557040.0000000    0.2033298
557080.0000000    0.2086143
557120.0000000    0.2065388
557160.0000000    0.2192987
557200.0000000    0.2213696
557240.0000000    0.2142612
557280.0000000    0.2182842
557320.0000000    0.2122032
557360.0000000    0.2283202
557400.0000000    0.2202900
557440.0000000    0.2229124
557480.0000000    0.2071364
557520.0000000    0.2188862
557560.0000000    0.2246392
557600.0000000    0.2059800
557640.0000000    0.2202546
557680.0000000    0.2139586
557720.0000000    0.2138356
557760.0000000    0.2127651
557800.0000000    0.2060269
557840.0000000    0.2135919
557880.0000000    0.2002271
557920.0000000    0.2174949
557960.0000000    0.2074421
558000.0000000    0.2082430
558040.0000000    0.2196064
558080.0000000    0.2265548
558120.0000000    0.2290457
558160.0000000    0.2193490
558200.0000000    0.2070283
558240.0000000    0.2300949
558280.0000000    0.2328947
558320.0000000    0.2231382
558360.0000000    0.2317555
558400.0000000    0.2348734
558440.0000000    0.2170059
558480.0000000    0.2368540
558520.0000000    0.2329456
558560.0000000    0.2180660
558600.0000000    0.2358086
558640.0000000    0.2320855
558680.0000000    0.2371768
558720.0000000    0.2260503
558760.0000000    0.2307281
558800.0000000    0.2320804
558840.0000000    0.2209282
558880.0000000    0.2224381
558920.0000000    0.2318536
558960.0000000    0.2252135
559000.0000000    0.2221637
559040.0000000    0.2332144
559080.0000000    0.2322685
559120.0000000    0.2381723
559160.0000000    0.2323074
559200.0000000    0.2323509
559240.0000000    0.2426685
559280.0000000    0.2477311
559320.0000000    0.2286690
559360.0000000    0.2356953
559400.0000000    0.2299510
559440.0000000    0.2385999
559480.0000000    0.2318287
559520.0000000    0.2368183
559560.0000000    0.2274021
559600.0000000    0.2316853
559640.0000000    0.2265641
559680.0000000    0.2319095
559720.0000000    0.2326042
559760.0000000    0.2364279
559800.0000000    0.2189216
559840.0000000    0.2326007
559880.0000000    0.2295900
559920.0000000    0.2259919
559960.0000000    0.2295686
560000.0000000    0.2190017
560040.0000000    0.2165745
560080.0000000    0.2168994
560120.0000000    0.2202281
560160.0000000    0.2268755
560200.0000000    0.2259383
560240.0000000    0.2254630
560280.0000000    0.2256613
560320.0000000    0.2224490
560360.0000000    0.2165944
560400.0000000    0.2178569
560440.0000000    0.2214777
560480.0000000    0.2161476
560520.0000000    0.2262150
560560.0000000    0.2260793
560600.0000000    0.2241901
560640.0000000    0.2230144
560680.0000000    0.2311073
560720.0000000    0.2274840
560760.0000000    0.2356235
560800.0000000    0.2394342
560840.0000000    0.2318090
560880.0000000    0.2391381
560920.0000000    0.2300807
560960.0000000    0.2321517
561000.0000000    0.2286005
561040.0000000    0.2366608
561080.0000000    0.2418457
561120.0000000    0.2281051
561160.0000000    0.2454656
561200.0000000    0.2383734
561240.0000000    0.2487274
561280.0000000    0.2492002
561320.0000000    0.2426175
561360.0000000    0.2468565
561400.0000000    0.2401533
561440.0000000    0.2416308
561480.0000000    0.2354705
561520.0000000    0.2391977
561560.0000000    0.2437079
561600.0000000    0.2444466
561640.0000000    0.2450174
561680.0000000    0.2451447
561720.0000000    0.2436951
561760.0000000    0.2407321
561800.0000000    0.2394903
561840.0000000    0.2479381
561880.0000000    0.2427323
561920.0000000    0.2463768
561960.0000000    0.2371892
562000.0000000    0.2408662
562040.0000000    0.2432998
562080.0000000    0.2306911
562120.0000000    0.2381558
562160.0000000    0.2389244
562200.0000000    0.2436351
562240.0000000    0.2355329
562280.0000000    0.2367828
562320.0000000    0.2256604
562360.0000000    0.2251029
562400.0000000    0.2366841
562440.0000000    0.2381568
562480.0000000    0.2482980
562520.0000000    0.2459240
562560.0000000    0.2356362
562600.0000000    0.2366286
562640.0000000    0.2490630
562680.0000000    0.2394143
562720.0000000    0.2413099
562760.0000000    0.2455224
562800.0000000    0.2503458
562840.0000000    0.2535703
562880.0000000    0.2331339
562920.0000000    0.2494359
562960.0000000    0.2492052
563000.0000000    0.2300535
563040.0000000    0.2398697
563080.0000000    0.2502025
563120.0000000    0.2555977
563160.0000000    0.2489729
563200.0000000    0.2547120
563240.0000000    0.2397706
563280.0000000    0.2487439
563320.0000000    0.2357978
563360.0000000    0.2426675
563400.0000000    0.2410480
563440.0000000    0.2497701
563480.0000000    0.2395989
563520.0000000    0.2443746
563560.0000000    0.2567646
563600.0000000    0.2466527
563640.0000000    0.2524823
563680.0000000    0.2406364
563720.0000000    0.2443005
563760.0000000    0.2508000
563800.0000000    0.2473196
563840.0000000    0.2334790
563880.0000000    0.2475115
563920.0000000    0.2513127
563960.0000000    0.2430153
564000.0000000    0.2402794
564040.0000000    0.2469461
564080.0000000    0.2547722
564120.0000000    0.2362504
564160.0000000    0.2471574
564200.0000000    0.2378681
564240.0000000    0.2483138
564280.0000000    0.2468952
564320.0000000    0.2387411
564360.0000000    0.2434165
564400.0000000    0.2452044
564440.0000000    0.2337698
564480.0000000    0.2324538
564520.0000000    0.2256819
564560.0000000    0.2341183
564600.0000000    0.2268293
564640.0000000    0.2341335
564680.0000000    0.2260432
564720.0000000    0.2126706
564760.0000000    0.2358381
564800.0000000    0.2283179
564840.0000000    0.2442902
564880.0000000    0.2476388
564920.0000000    0.2453922
564960.0000000    0.2349776
565000.0000000    0.2355612
565040.0000000    0.2444242
565080.0000000    0.2390782
565120.0000000    0.2470307
565160.0000000    0.2494143
565200.0000000    0.2291774
565240.0000000    0.2479409
565280.0000000    0.2394739
565320.0000000    0.2197950
565360.0000000    0.2435390
565400.0000000    0.2236194
565440.0000000    0.2391278
565480.0000000    0.2393244
565520.0000000    0.2516196
565560.0000000    0.2544011
565600.0000000    0.2457682
565640.0000000    0.2359394
565680.0000000    0.2126938
565720.0000000    0.2355647
565760.0000000    0.2254221
565800.0000000    0.2283737
565840.0000000    0.2183141
565880.0000000    0.2270606
565920.0000000    0.2244113
565960.0000000    0.2313912
566000.0000000    0.2313857
566040.0000000    0.2097874
566080.0000000    0.2079642
566120.0000000    0.2119167
566160.0000000    0.2238442
566200.0000000    0.2193191
566240.0000000    0.2202332
566280.0000000    0.2298772
566320.0000000    0.2149941
566360.0000000    0.2350253
566400.0000000    0.2395355
566440.0000000    0.2503265
566480.0000000    0.2476112
566520.0000000    0.2196284
566560.0000000    0.2402342
566600.0000000    0.2396690
566640.0000000    0.2429246
566680.0000000    0.2232776
566720.0000000    0.2286766
566760.0000000    0.2163809
566800.0000000    0.2236924
566840.0000000    0.2307617
566880.0000000    0.2360774
566920.0000000    0.2386575
566960.0000000    0.2319846
567000.0000000    0.2153987
567040.0000000    0.2271976
567080.0000000    0.2363803
567120.0000000    0.2139986
567160.0000000    0.2267169
567200.0000000    0.2349946
567240.0000000    0.2206403
567280.0000000    0.2272090
567320.0000000    0.2320066
567360.0000000    0.2172128
567400.0000000    0.2003185
567440.0000000    0.2329582
567480.0000000    0.2204469
567520.0000000    0.2211630
567560.0000000    0.2089809
567600.0000000    0.2344313
567640.0000000    0.2462160
567680.0000000    0.2379330
567720.0000000    0.2238379
567760.0000000    0.2403436
567800.0000000    0.2308027
567840.0000000    0.2328365
567880.0000000    0.2293409
567920.0000000    0.2341848
567960.0000000    0.2203038
568000.0000000    0.2381348
568040.0000000    0.2198522
568080.0000000    0.2116086
568120.0000000    0.2129911
568160.0000000    0.2325561
568200.0000000    0.2335650
568240.0000000    0.2537636
568280.0000000    0.2277252
568320.0000000    0.2377000
568360.0000000    0.2298141
568400.0000000    0.2409930
568440.0000000    0.2495646
568480.0000000    0.2539120
568520.0000000    0.2582214
568560.0000000    0.2512547
568600.0000000    0.2327909
568640.0000000    0.2429104
568680.0000000    0.2194125
568720.0000000    0.2269578
568760.0000000    0.2332975
568800.0000000    0.2196376
568840.0000000    0.2214368
568880.0000000    0.2242779
568920.0000000    0.2409729
568960.0000000    0.2383093
569000.0000000    0.2319420
569040.0000000    0.2353128
569080.0000000    0.2225954
569120.0000000    0.2313512
569160.0000000    0.2188586
569200.0000000    0.2267553
569240.0000000    0.2335717
569280.0000000    0.2557104
569320.0000000    0.2457549
569360.0000000    0.2454021
569400.0000000    0.2316522
569440.0000000    0.2375846
569480.0000000    0.2379524
569520.0000000    0.2354559
569560.0000000    0.2400133
569600.0000000    0.2456675
569640.0000000    0.2462863
569680.0000000    0.2315602
569720.0000000    0.2269576
569760.0000000    0.2463290
569800.0000000    0.2333708
569840.0000000    0.2468870
569880.0000000    0.2322644
569920.0000000    0.2391826
569960.0000000    0.2327944
570000.0000000    0.2281320
570040.0000000    0.2383702
570080.0000000    0.2323407
570120.0000000    0.2426787
570160.0000000    0.2506595
570200.0000000    0.2336022
570240.0000000    0.2303931
570280.0000000    0.2194112
570320.0000000    0.2399116
570360.0000000    0.2355936
570400.0000000    0.2253979
570440.0000000    0.2314683
570480.0000000    0.2440090
570520.0000000    0.2526914
570560.0000000    0.2397684
570600.0000000    0.2443341
570640.0000000    0.2421324
570680.0000000    0.2297826
570720.0000000    0.2263336
570760.0000000    0.2332280
570800.0000000    0.2398210
570840.0000000    0.2301614
570880.0000000    0.2187735
570920.0000000    0.2302218
570960.0000000    0.2268076
571000.0000000    0.2470925
571040.0000000    0.2385484
571080.0000000    0.2395935
571120.0000000    0.2386384
571160.0000000    0.2477371
571200.0000000    0.2541596
571240.0000000    0.2523130
571280.0000000    0.2594121
571320.0000000    0.2380127
571360.0000000    0.2416224
571400.0000000    0.2344930
571440.0000000    0.2397440
571480.0000000    0.2528301
571520.0000000    0.2442524
571560.0000000    0.2577123
571600.0000000    0.2571389
571640.0000000    0.2637275
571680.0000000    0.2457952
571720.0000000    0.2405270
571760.0000000    0.2474178
571800.0000000    0.2184843
571840.0000000    0.2423439
571880.0000000    0.2353417
571920.0000000    0.2351602
571960.0000000    0.2295477
572000.0000000    0.2347778
572040.0000000    0.2278950
572080.0000000    0.2169011
572120.0000000    0.2304997
572160.0000000    0.2329613
572200.0000000    0.2166382
572240.0000000    0.2339271
572280.0000000    0.2378044
572320.0000000    0.2275499
572360.0000000    0.2270623
572400.0000000    0.2315506
572440.0000000    0.2205682
572480.0000000    0.2248456
572520.0000000    0.2234135
572560.0000000    0.2291650
572600.0000000    0.2169510
572640.0000000    0.1970698
572680.0000000    0.2314223
572720.0000000    0.2213820
572760.0000000    0.2315184
572800.0000000    0.2182197
572840.0000000    0.2016705
572880.0000000    0.2219437
572920.0000000    0.2227589
572960.0000000    0.2452766
573000.0000000    0.2253868
573040.0000000    0.2410605
573080.0000000    0.2364410
573120.0000000    0.2422318
573160.0000000    0.2423908
573200.0000000    0.2420367
573240.0000000    0.2356942
573280.0000000    0.2330442
573320.0000000    0.2533039
573360.0000000    0.2348033
573400.0000000    0.2636327
573440.0000000    0.2563529
573480.0000000    0.2696972
573520.0000000    0.2543213
573560.0000000    0.2538750
573600.0000000    0.2476700
573640.0000000    0.2273123
573680.0000000    0.2216014
573720.0000000    0.2248886
573760.0000000    0.2176981
573800.0000000    0.2282383
573840.0000000    0.2345808
573880.0000000    0.2316679
573920.0000000    0.2234070
573960.0000000    0.2352223
574000.0000000    0.2361653
574040.0000000    0.2444051
574080.0000000    0.2293488
574120.0000000    0.2462787
574160.0000000    0.2260414
574200.0000000    0.2439021
574240.0000000    0.2248932
574280.0000000    0.2427959
574320.0000000    0.2438654
574360.0000000    0.2330096
574400.0000000    0.2182352
[truncated: 297,922 more chars]
