# Supplementary material for: Comment on 'Valid molecular dynamics simulations of human hemoglobin require a surprisingly large box size'
Source: eLife. 2019 Jun 20;8:e44718. doi: 10.7554/eLife.44718 (PMC6586461; doi:10.7554/eLife.44718)
Supplement: Figure 1—source data 1. — The zip archive contains a README file describing which source files correspond to the different panels. [file elife-44718-fig1-data1.zip › figure1/panels_AB/90A/5/rmsd_2dn3.xvg]

# This file was created Sat Nov 10 08:01:59 2018
# Created by:
#             :-) GROMACS - gmx rms, 2018.3-dev-20180823-5d5eb38 (-:
# 
# Executable:   /usr/local/gromacs/2018/2018.3-impi2017-fftw337-gcc640-cuda91/bin/gmx
# Data prefix:  /usr/local/gromacs/2018/2018.3-impi2017-fftw337-gcc640-cuda91
# Working dir:  /home/degroot/hb/2dn2/Meuwly/90a-elife/5
# Command line:
#   gmx rms -s ../../../2dn3/conf.pdb -f xx.xtc -o rmsd_2dn3.xvg -nice 0
# gmx rms is part of G R O M A C S:
#
# GRoups of Organic Molecules in ACtion for Science
#
@    title "RMSD"
@    xaxis  label "Time (ps)"
@    yaxis  label "RMSD (nm)"
@TYPE xy
@ subtitle "Backbone after lsq fit to Backbone"
   0.0000000    0.2453844
  40.0000000    0.2613678
  80.0000000    0.2729875
 120.0000000    0.2581340
 160.0000000    0.2802448
 200.0000000    0.2562191
 240.0000000    0.2648172
 280.0000000    0.2648773
 320.0000000    0.2650702
 360.0000000    0.2719913
 400.0000000    0.2596973
 440.0000000    0.2698528
 480.0000000    0.2594718
 520.0000000    0.2253942
 560.0000000    0.2624560
 600.0000000    0.2367741
 640.0000000    0.2508622
 680.0000000    0.2517742
 720.0000000    0.2570041
 760.0000000    0.2504415
 800.0000000    0.2535397
 840.0000000    0.2530727
 880.0000000    0.2382085
 920.0000000    0.2587112
 960.0000000    0.2533206
1000.0000000    0.2733944
1040.0000000    0.2911263
1080.0000000    0.2734315
1120.0000000    0.2638379
1160.0000000    0.2642026
1200.0000000    0.2724419
1240.0000000    0.2536768
1280.0000000    0.2774076
1320.0000000    0.2592320
1360.0000000    0.2636513
1400.0000000    0.2539064
1440.0000000    0.2688963
1480.0000000    0.2696355
1520.0000000    0.2550445
1560.0000000    0.2704648
1600.0000000    0.2602672
1640.0000000    0.2464780
1680.0000000    0.2713349
1720.0000000    0.2654138
1760.0000000    0.2541839
1800.0000000    0.2733202
1840.0000000    0.2721542
1880.0000000    0.2848597
1920.0000000    0.2804296
1960.0000000    0.2770868
2000.0000000    0.2691870
2040.0000000    0.2815496
2080.0000000    0.2969045
2120.0000000    0.2791473
2160.0000000    0.2871678
2200.0000000    0.2752420
2240.0000000    0.2900708
2280.0000000    0.2912579
2320.0000000    0.2966554
2360.0000000    0.2886980
2400.0000000    0.2811491
2440.0000000    0.2742544
2480.0000000    0.2938372
2520.0000000    0.3036794
2560.0000000    0.2929821
2600.0000000    0.3000987
2640.0000000    0.3046809
2680.0000000    0.2968453
2720.0000000    0.2809492
2760.0000000    0.2731062
2800.0000000    0.2852898
2840.0000000    0.2782773
2880.0000000    0.2673882
2920.0000000    0.2530503
2960.0000000    0.2573615
3000.0000000    0.2566097
3040.0000000    0.2862731
3080.0000000    0.2874987
3120.0000000    0.2712201
3160.0000000    0.2786402
3200.0000000    0.2815963
3240.0000000    0.2772763
3280.0000000    0.2655841
3320.0000000    0.2650116
3360.0000000    0.2743742
3400.0000000    0.2729059
3440.0000000    0.2855208
3480.0000000    0.2912402
3520.0000000    0.2959572
3560.0000000    0.2694092
3600.0000000    0.2774393
3640.0000000    0.2599711
3680.0000000    0.2986490
3720.0000000    0.2837808
3760.0000000    0.2724332
3800.0000000    0.2548704
3840.0000000    0.2746283
3880.0000000    0.2729459
3920.0000000    0.2885671
3960.0000000    0.2750775
4000.0000000    0.2725681
4040.0000000    0.2669607
4080.0000000    0.2875418
4120.0000000    0.3099067
4160.0000000    0.2903301
4200.0000000    0.2836659
4240.0000000    0.2764140
4280.0000000    0.2821669
4320.0000000    0.2556858
4360.0000000    0.2774984
4400.0000000    0.2684287
4440.0000000    0.2605563
4480.0000000    0.2616515
4520.0000000    0.2444023
4560.0000000    0.2339456
4600.0000000    0.2434188
4640.0000000    0.2495999
4680.0000000    0.2766307
4720.0000000    0.2566183
4760.0000000    0.2738974
4800.0000000    0.2661089
4840.0000000    0.2718674
4880.0000000    0.2754458
4920.0000000    0.2585915
4960.0000000    0.2741337
5000.0000000    0.2820139
5040.0000000    0.2922236
5080.0000000    0.2795480
5120.0000000    0.2770080
5160.0000000    0.2793064
5200.0000000    0.2795146
5240.0000000    0.2841286
5280.0000000    0.2996897
5320.0000000    0.2796865
5360.0000000    0.2899002
5400.0000000    0.2828536
5440.0000000    0.2747359
5480.0000000    0.2878379
5520.0000000    0.2609480
5560.0000000    0.2762757
5600.0000000    0.2660242
5640.0000000    0.2584359
5680.0000000    0.2799979
5720.0000000    0.2706535
5760.0000000    0.2795895
5800.0000000    0.2825831
5840.0000000    0.3138515
5880.0000000    0.2796414
5920.0000000    0.2758195
5960.0000000    0.2856304
6000.0000000    0.2792731
6040.0000000    0.2738919
6080.0000000    0.2656027
6120.0000000    0.2748403
6160.0000000    0.2597629
6200.0000000    0.2823079
6240.0000000    0.2797491
6280.0000000    0.2756995
6320.0000000    0.2977857
6360.0000000    0.2821303
6400.0000000    0.2782109
6440.0000000    0.2758957
6480.0000000    0.2860927
6520.0000000    0.2840690
6560.0000000    0.2637922
6600.0000000    0.2815399
6640.0000000    0.2750286
6680.0000000    0.2792456
6720.0000000    0.2998130
6760.0000000    0.2795176
6800.0000000    0.3051699
6840.0000000    0.2900831
6880.0000000    0.2845503
6920.0000000    0.2840627
6960.0000000    0.2803185
7000.0000000    0.2832768
7040.0000000    0.2775073
7080.0000000    0.3065321
7120.0000000    0.2948990
7160.0000000    0.2935067
7200.0000000    0.3003002
7240.0000000    0.2953469
7280.0000000    0.2785348
7320.0000000    0.2804350
7360.0000000    0.2811079
7400.0000000    0.2685178
7440.0000000    0.2724604
7480.0000000    0.2759402
7520.0000000    0.2877654
7560.0000000    0.2598968
7600.0000000    0.2737606
7640.0000000    0.2823248
7680.0000000    0.2725067
7720.0000000    0.2634314
7760.0000000    0.2611598
7800.0000000    0.2889818
7840.0000000    0.2746664
7880.0000000    0.2733327
7920.0000000    0.2838291
7960.0000000    0.2631271
8000.0000000    0.2703844
8040.0000000    0.2758654
8080.0000000    0.2700052
8120.0000000    0.2607469
8160.0000000    0.2606390
8200.0000000    0.2612266
8240.0000000    0.2901024
8280.0000000    0.2898809
8320.0000000    0.2801984
8360.0000000    0.2783663
8400.0000000    0.2622325
8440.0000000    0.2666804
8480.0000000    0.2850064
8520.0000000    0.2853031
8560.0000000    0.2891443
8600.0000000    0.2949518
8640.0000000    0.2944599
8680.0000000    0.2819956
8720.0000000    0.2984861
8760.0000000    0.3078637
8800.0000000    0.2974321
8840.0000000    0.2944356
8880.0000000    0.2974734
8920.0000000    0.2825013
8960.0000000    0.2900855
9000.0000000    0.2906662
9040.0000000    0.2894030
9080.0000000    0.2809659
9120.0000000    0.2925336
9160.0000000    0.2915738
9200.0000000    0.2674890
9240.0000000    0.2834361
9280.0000000    0.2918456
9320.0000000    0.2679034
9360.0000000    0.2907261
9400.0000000    0.2761137
9440.0000000    0.2808674
9480.0000000    0.2785163
9520.0000000    0.2815895
9560.0000000    0.2676796
9600.0000000    0.2817534
9640.0000000    0.2802770
9680.0000000    0.2953297
9720.0000000    0.2740807
9760.0000000    0.2573160
9800.0000000    0.2643778
9840.0000000    0.2543355
9880.0000000    0.2714586
9920.0000000    0.2534219
9960.0000000    0.2724336
10000.0000000    0.2686602
10040.0000000    0.2575003
10080.0000000    0.2678604
10120.0000000    0.2708480
10160.0000000    0.2548772
10200.0000000    0.2667993
10240.0000000    0.2858620
10280.0000000    0.2785416
10320.0000000    0.2868040
10360.0000000    0.2713601
10400.0000000    0.2779815
10440.0000000    0.2701221
10480.0000000    0.2801641
10520.0000000    0.2797974
10560.0000000    0.2568150
10600.0000000    0.2851815
10640.0000000    0.2739875
10680.0000000    0.2737469
10720.0000000    0.2688335
10760.0000000    0.2685535
10800.0000000    0.2657049
10840.0000000    0.2880566
10880.0000000    0.2723048
10920.0000000    0.2630282
10960.0000000    0.2753331
11000.0000000    0.2737645
11040.0000000    0.2513981
11080.0000000    0.2696204
11120.0000000    0.2449891
11160.0000000    0.2448977
11200.0000000    0.2484519
11240.0000000    0.2626898
11280.0000000    0.2565272
11320.0000000    0.2691610
11360.0000000    0.2972930
11400.0000000    0.2635683
11440.0000000    0.2761301
11480.0000000    0.2991961
11520.0000000    0.2831450
11560.0000000    0.2849461
11600.0000000    0.2746648
11640.0000000    0.2705489
11680.0000000    0.3050627
11720.0000000    0.2789061
11760.0000000    0.2763824
11800.0000000    0.2537876
11840.0000000    0.2650540
11880.0000000    0.2979145
11920.0000000    0.2810652
11960.0000000    0.2773947
12000.0000000    0.2782794
12040.0000000    0.2767465
12080.0000000    0.2736144
12120.0000000    0.2910147
12160.0000000    0.2809253
12200.0000000    0.3026766
12240.0000000    0.2743947
12280.0000000    0.2758606
12320.0000000    0.2789799
12360.0000000    0.2829979
12400.0000000    0.2754371
12440.0000000    0.2596122
12480.0000000    0.2802024
12520.0000000    0.2629046
12560.0000000    0.2883278
12600.0000000    0.2740456
12640.0000000    0.2920445
12680.0000000    0.2802760
12720.0000000    0.2788351
12760.0000000    0.2715835
12800.0000000    0.2759449
12840.0000000    0.2595725
12880.0000000    0.2814688
12920.0000000    0.2686285
12960.0000000    0.2875668
13000.0000000    0.2807250
13040.0000000    0.2717937
13080.0000000    0.2808964
13120.0000000    0.2703331
13160.0000000    0.2796564
13200.0000000    0.2825065
13240.0000000    0.2717286
13280.0000000    0.2710942
13320.0000000    0.2656448
13360.0000000    0.2562898
13400.0000000    0.2740346
13440.0000000    0.2741969
13480.0000000    0.2687222
13520.0000000    0.2758208
13560.0000000    0.2648095
13600.0000000    0.2460706
13640.0000000    0.2575878
13680.0000000    0.2676967
13720.0000000    0.2839012
13760.0000000    0.2876961
13800.0000000    0.2690660
13840.0000000    0.2685013
13880.0000000    0.2830466
13920.0000000    0.2852697
13960.0000000    0.2441709
14000.0000000    0.2592281
14040.0000000    0.2856048
14080.0000000    0.2572381
14120.0000000    0.2631316
14160.0000000    0.2592923
14200.0000000    0.2539736
14240.0000000    0.2857494
14280.0000000    0.2550068
14320.0000000    0.2721280
14360.0000000    0.2920615
14400.0000000    0.2753179
14440.0000000    0.2430959
14480.0000000    0.2499659
14520.0000000    0.2682939
14560.0000000    0.2710999
14600.0000000    0.2902162
14640.0000000    0.2718482
14680.0000000    0.2702769
14720.0000000    0.2821397
14760.0000000    0.2685679
14800.0000000    0.2978162
14840.0000000    0.2923614
14880.0000000    0.2982981
14920.0000000    0.2757437
14960.0000000    0.2731223
15000.0000000    0.2764481
15040.0000000    0.2790887
15080.0000000    0.2660558
15120.0000000    0.2747819
15160.0000000    0.2901900
15200.0000000    0.2821710
15240.0000000    0.2836227
15280.0000000    0.2887920
15320.0000000    0.2669277
15360.0000000    0.2558724
15400.0000000    0.2594743
15440.0000000    0.2456353
15480.0000000    0.2783940
15520.0000000    0.2630734
15560.0000000    0.2579959
15600.0000000    0.2865536
15640.0000000    0.2876286
15680.0000000    0.2909747
15720.0000000    0.2678636
15760.0000000    0.2814218
15800.0000000    0.2825120
15840.0000000    0.2600956
15880.0000000    0.2782162
15920.0000000    0.2759925
15960.0000000    0.2789913
16000.0000000    0.2662838
16040.0000000    0.2866435
16080.0000000    0.2670688
16120.0000000    0.2789987
16160.0000000    0.2744303
16200.0000000    0.2743420
16240.0000000    0.3045887
16280.0000000    0.2889532
16320.0000000    0.2644299
16360.0000000    0.2792292
16400.0000000    0.2723636
16440.0000000    0.2619374
16480.0000000    0.2627728
16520.0000000    0.2661685
16560.0000000    0.2673913
16600.0000000    0.2920826
16640.0000000    0.2753469
16680.0000000    0.2743249
16720.0000000    0.2795448
16760.0000000    0.2691153
16800.0000000    0.2833846
16840.0000000    0.2698185
16880.0000000    0.2521031
16920.0000000    0.2689152
16960.0000000    0.2740836
17000.0000000    0.2673748
17040.0000000    0.2609818
17080.0000000    0.2716102
17120.0000000    0.2592518
17160.0000000    0.2629753
17200.0000000    0.2770615
17240.0000000    0.2765712
17280.0000000    0.2920415
17320.0000000    0.2846235
17360.0000000    0.2891932
17400.0000000    0.2783843
17440.0000000    0.3016348
17480.0000000    0.3014277
17520.0000000    0.2774178
17560.0000000    0.2838092
17600.0000000    0.2900733
17640.0000000    0.2686525
17680.0000000    0.2706631
17720.0000000    0.2738499
17760.0000000    0.2893399
17800.0000000    0.2783496
17840.0000000    0.2717874
17880.0000000    0.2863103
17920.0000000    0.2743385
17960.0000000    0.2961808
18000.0000000    0.2606354
18040.0000000    0.2725783
18080.0000000    0.2598522
18120.0000000    0.2790594
18160.0000000    0.2804833
18200.0000000    0.2881907
18240.0000000    0.2679261
18280.0000000    0.2775822
18320.0000000    0.2706722
18360.0000000    0.2743222
18400.0000000    0.2761061
18440.0000000    0.2736706
18480.0000000    0.2677373
18520.0000000    0.2617901
18560.0000000    0.2618460
18600.0000000    0.2711566
18640.0000000    0.2869699
18680.0000000    0.2932724
18720.0000000    0.2859888
18760.0000000    0.2902873
18800.0000000    0.2614644
18840.0000000    0.2731369
18880.0000000    0.2597787
18920.0000000    0.2896400
18960.0000000    0.2859673
19000.0000000    0.2855340
19040.0000000    0.2805937
19080.0000000    0.2616159
19120.0000000    0.2697645
19160.0000000    0.2781624
19200.0000000    0.2541298
19240.0000000    0.2719727
19280.0000000    0.2752373
19320.0000000    0.2797731
19360.0000000    0.2703592
19400.0000000    0.2738061
19440.0000000    0.2682934
19480.0000000    0.2500749
19520.0000000    0.2602884
19560.0000000    0.2581221
19600.0000000    0.2648606
19640.0000000    0.2814369
19680.0000000    0.2838959
19720.0000000    0.2843066
19760.0000000    0.2804910
19800.0000000    0.2579110
19840.0000000    0.2537792
19880.0000000    0.2688151
19920.0000000    0.2612599
19960.0000000    0.2615850
20000.0000000    0.2536369
20040.0000000    0.2479014
20080.0000000    0.2554848
20120.0000000    0.2600222
20160.0000000    0.2731363
20200.0000000    0.2538464
20240.0000000    0.2432459
20280.0000000    0.2435044
20320.0000000    0.2592210
20360.0000000    0.2686493
20400.0000000    0.2801186
20440.0000000    0.2356106
20480.0000000    0.2555823
20520.0000000    0.2736573
20560.0000000    0.2604992
20600.0000000    0.2862003
20640.0000000    0.2639169
20680.0000000    0.2697288
20720.0000000    0.2632154
20760.0000000    0.2689517
20800.0000000    0.2894237
20840.0000000    0.2446928
20880.0000000    0.2472534
20920.0000000    0.2624309
20960.0000000    0.2689449
21000.0000000    0.2627729
21040.0000000    0.2635811
21080.0000000    0.2471251
21120.0000000    0.2603021
21160.0000000    0.2727934
21200.0000000    0.2608858
21240.0000000    0.2665311
21280.0000000    0.2716880
21320.0000000    0.2864877
21360.0000000    0.2762144
21400.0000000    0.2839160
21440.0000000    0.2774103
21480.0000000    0.2778834
21520.0000000    0.2757177
21560.0000000    0.2643436
21600.0000000    0.2504145
21640.0000000    0.2726831
21680.0000000    0.2723410
21720.0000000    0.2690727
21760.0000000    0.2591882
21800.0000000    0.2609876
21840.0000000    0.2439307
21880.0000000    0.2533956
21920.0000000    0.2553348
21960.0000000    0.2652934
22000.0000000    0.2588155
22040.0000000    0.2662142
22080.0000000    0.2632639
22120.0000000    0.2716054
22160.0000000    0.2642285
22200.0000000    0.2517673
22240.0000000    0.2618144
22280.0000000    0.2612201
22320.0000000    0.2626587
22360.0000000    0.2598954
22400.0000000    0.2580664
22440.0000000    0.2550276
22480.0000000    0.2596276
22520.0000000    0.2561144
22560.0000000    0.2483430
22600.0000000    0.2737263
22640.0000000    0.2842357
22680.0000000    0.2625969
22720.0000000    0.2539878
22760.0000000    0.2770182
22800.0000000    0.2690279
22840.0000000    0.2418225
22880.0000000    0.2593789
22920.0000000    0.2561867
22960.0000000    0.2531826
23000.0000000    0.2498291
23040.0000000    0.2307393
23080.0000000    0.2515363
23120.0000000    0.2488418
23160.0000000    0.2453145
23200.0000000    0.2543256
23240.0000000    0.2626043
23280.0000000    0.2639828
23320.0000000    0.2648648
23360.0000000    0.2667993
23400.0000000    0.2717261
23440.0000000    0.2667170
23480.0000000    0.2629741
23520.0000000    0.2799866
23560.0000000    0.2464066
23600.0000000    0.2537569
23640.0000000    0.2496273
23680.0000000    0.2420633
23720.0000000    0.2325635
23760.0000000    0.2603259
23800.0000000    0.2698867
23840.0000000    0.2574442
23880.0000000    0.2650665
23920.0000000    0.2549080
23960.0000000    0.2510706
24000.0000000    0.2521389
24040.0000000    0.2813521
24080.0000000    0.2770647
24120.0000000    0.2639405
24160.0000000    0.2648484
24200.0000000    0.2622177
24240.0000000    0.2816780
24280.0000000    0.2705131
24320.0000000    0.2579543
24360.0000000    0.2743178
24400.0000000    0.2523408
24440.0000000    0.2703111
24480.0000000    0.2642020
24520.0000000    0.2599208
24560.0000000    0.2437245
24600.0000000    0.2616885
24640.0000000    0.2579138
24680.0000000    0.2605029
24720.0000000    0.2583824
24760.0000000    0.2549039
24800.0000000    0.2448159
24840.0000000    0.2526828
24880.0000000    0.2493668
24920.0000000    0.2440696
24960.0000000    0.2609284
25000.0000000    0.2722933
25040.0000000    0.2735570
25080.0000000    0.2791092
25120.0000000    0.2633946
25160.0000000    0.2625889
25200.0000000    0.2698489
25240.0000000    0.2756631
25280.0000000    0.2816148
25320.0000000    0.2951183
25360.0000000    0.2801380
25400.0000000    0.2956738
25440.0000000    0.2657856
25480.0000000    0.2929436
25520.0000000    0.2712549
25560.0000000    0.2645999
25600.0000000    0.2768856
25640.0000000    0.2839198
25680.0000000    0.2815535
25720.0000000    0.2721527
25760.0000000    0.2790616
25800.0000000    0.2741123
25840.0000000    0.2586744
25880.0000000    0.2737494
25920.0000000    0.2588553
25960.0000000    0.2686431
26000.0000000    0.2750750
26040.0000000    0.2661993
26080.0000000    0.2777465
26120.0000000    0.2655706
26160.0000000    0.2624724
26200.0000000    0.2615427
26240.0000000    0.2553859
26280.0000000    0.2701096
26320.0000000    0.2718840
26360.0000000    0.2606075
26400.0000000    0.2664426
26440.0000000    0.2715703
26480.0000000    0.2616677
26520.0000000    0.2531164
26560.0000000    0.2573006
26600.0000000    0.2574942
26640.0000000    0.2663916
26680.0000000    0.2574361
26720.0000000    0.2623212
26760.0000000    0.2769636
26800.0000000    0.2859626
26840.0000000    0.2919132
26880.0000000    0.2802920
26920.0000000    0.3020416
26960.0000000    0.2857033
27000.0000000    0.2765270
27040.0000000    0.2923810
27080.0000000    0.2749284
27120.0000000    0.2686628
27160.0000000    0.2725058
27200.0000000    0.2893305
27240.0000000    0.2661267
27280.0000000    0.2532319
27320.0000000    0.2539643
27360.0000000    0.2754113
27400.0000000    0.2829369
27440.0000000    0.2652344
27480.0000000    0.2691674
27520.0000000    0.2702258
27560.0000000    0.2740696
27600.0000000    0.2744665
27640.0000000    0.2663722
27680.0000000    0.2625116
27720.0000000    0.2444990
27760.0000000    0.2646921
27800.0000000    0.2568393
27840.0000000    0.2643235
27880.0000000    0.2580244
27920.0000000    0.2515665
27960.0000000    0.2533794
28000.0000000    0.2462823
28040.0000000    0.2480318
28080.0000000    0.2517334
28120.0000000    0.2591502
28160.0000000    0.2474135
28200.0000000    0.2570408
28240.0000000    0.2498066
28280.0000000    0.2481463
28320.0000000    0.2572509
28360.0000000    0.2614312
28400.0000000    0.2666562
28440.0000000    0.2739235
28480.0000000    0.2709678
28520.0000000    0.2634740
28560.0000000    0.2791934
28600.0000000    0.2715069
28640.0000000    0.2652081
28680.0000000    0.2835145
28720.0000000    0.2660273
28760.0000000    0.2673182
28800.0000000    0.2645880
28840.0000000    0.2747798
28880.0000000    0.2690665
28920.0000000    0.2785618
28960.0000000    0.2725274
29000.0000000    0.2608836
29040.0000000    0.2648570
29080.0000000    0.2971935
29120.0000000    0.2765475
29160.0000000    0.2971955
29200.0000000    0.2728774
29240.0000000    0.2913183
29280.0000000    0.2994244
29320.0000000    0.2578563
29360.0000000    0.2678166
29400.0000000    0.2790385
29440.0000000    0.2675131
29480.0000000    0.2530157
29520.0000000    0.2634078
29560.0000000    0.2728890
29600.0000000    0.2954990
29640.0000000    0.2537024
29680.0000000    0.2572354
29720.0000000    0.2783264
29760.0000000    0.2706060
29800.0000000    0.2547344
29840.0000000    0.2736490
29880.0000000    0.2812155
29920.0000000    0.2782313
29960.0000000    0.2826110
30000.0000000    0.2705220
30040.0000000    0.2580823
30080.0000000    0.2661878
30120.0000000    0.2704160
30160.0000000    0.2745391
30200.0000000    0.2746456
30240.0000000    0.2768880
30280.0000000    0.2587874
30320.0000000    0.2742353
30360.0000000    0.2830973
30400.0000000    0.2657556
30440.0000000    0.2935092
30480.0000000    0.2860567
30520.0000000    0.2701998
30560.0000000    0.2858951
30600.0000000    0.2744066
30640.0000000    0.2640639
30680.0000000    0.2704906
30720.0000000    0.2580200
30760.0000000    0.2732411
30800.0000000    0.2761597
30840.0000000    0.2695429
30880.0000000    0.2674112
30920.0000000    0.2630177
30960.0000000    0.2877547
31000.0000000    0.2852423
31040.0000000    0.2761875
31080.0000000    0.2695017
31120.0000000    0.2771720
31160.0000000    0.2727526
31200.0000000    0.2802561
31240.0000000    0.2828829
31280.0000000    0.2740800
31320.0000000    0.2875262
31360.0000000    0.2549889
31400.0000000    0.2574180
31440.0000000    0.2787187
31480.0000000    0.2833655
31520.0000000    0.3069579
31560.0000000    0.2796738
31600.0000000    0.2657542
31640.0000000    0.2627350
31680.0000000    0.2672205
31720.0000000    0.2618999
31760.0000000    0.2797135
31800.0000000    0.2746618
31840.0000000    0.2597899
31880.0000000    0.2552784
31920.0000000    0.2644932
31960.0000000    0.2418082
32000.0000000    0.2781653
32040.0000000    0.2502755
32080.0000000    0.2666816
32120.0000000    0.2625908
32160.0000000    0.2495904
32200.0000000    0.2763624
32240.0000000    0.2612463
32280.0000000    0.2752351
32320.0000000    0.2647066
32360.0000000    0.2623996
32400.0000000    0.2703279
32440.0000000    0.2702421
32480.0000000    0.2640055
32520.0000000    0.2463406
32560.0000000    0.2487520
32600.0000000    0.2776254
32640.0000000    0.2693324
32680.0000000    0.2436620
32720.0000000    0.2572656
32760.0000000    0.2639717
32800.0000000    0.2559935
32840.0000000    0.2567769
32880.0000000    0.2626573
32920.0000000    0.2694883
32960.0000000    0.2780940
33000.0000000    0.2752313
33040.0000000    0.2666875
33080.0000000    0.2547456
33120.0000000    0.2744535
33160.0000000    0.2765265
33200.0000000    0.2649330
33240.0000000    0.2601383
33280.0000000    0.2559585
33320.0000000    0.2600767
33360.0000000    0.2565541
33400.0000000    0.2456680
33440.0000000    0.2614644
33480.0000000    0.2716893
33520.0000000    0.2975496
33560.0000000    0.2910204
33600.0000000    0.2747098
33640.0000000    0.2691832
33680.0000000    0.2494260
33720.0000000    0.2630738
33760.0000000    0.2582353
33800.0000000    0.2911588
33840.0000000    0.2720026
33880.0000000    0.2766690
33920.0000000    0.2816453
33960.0000000    0.2825439
34000.0000000    0.2825163
34040.0000000    0.2817353
34080.0000000    0.2769949
34120.0000000    0.2540845
34160.0000000    0.2560797
34200.0000000    0.2708835
34240.0000000    0.2681185
34280.0000000    0.2714791
34320.0000000    0.2782832
34360.0000000    0.2722839
34400.0000000    0.2905409
34440.0000000    0.2838545
34480.0000000    0.2615506
34520.0000000    0.2653724
34560.0000000    0.2659874
34600.0000000    0.2752265
34640.0000000    0.2781537
34680.0000000    0.2631234
34720.0000000    0.2643534
34760.0000000    0.2549055
34800.0000000    0.2821988
34840.0000000    0.2819418
34880.0000000    0.2620665
34920.0000000    0.2768847
34960.0000000    0.2699134
35000.0000000    0.2705329
35040.0000000    0.2683402
35080.0000000    0.2516297
35120.0000000    0.2577741
35160.0000000    0.2750285
35200.0000000    0.2646019
35240.0000000    0.2544806
35280.0000000    0.2613812
35320.0000000    0.2590491
35360.0000000    0.2675850
35400.0000000    0.2506202
35440.0000000    0.2595848
35480.0000000    0.2742932
35520.0000000    0.2679285
35560.0000000    0.3214866
35600.0000000    0.3049923
35640.0000000    0.2781364
35680.0000000    0.2722846
35720.0000000    0.2842761
35760.0000000    0.2908264
35800.0000000    0.3007257
35840.0000000    0.2892174
35880.0000000    0.2834313
35920.0000000    0.2856894
35960.0000000    0.2689086
36000.0000000    0.2608681
36040.0000000    0.2524103
36080.0000000    0.2668922
36120.0000000    0.2374036
36160.0000000    0.2571853
36200.0000000    0.2705005
36240.0000000    0.2584402
36280.0000000    0.2785029
36320.0000000    0.2807637
36360.0000000    0.2784734
36400.0000000    0.2764792
36440.0000000    0.2787759
36480.0000000    0.2735068
36520.0000000    0.2611478
36560.0000000    0.2812265
36600.0000000    0.2492106
36640.0000000    0.2499617
36680.0000000    0.2692355
36720.0000000    0.2733330
36760.0000000    0.2707807
36800.0000000    0.2656960
36840.0000000    0.2664499
36880.0000000    0.2763684
36920.0000000    0.2530503
36960.0000000    0.2681846
37000.0000000    0.2636998
37040.0000000    0.2763067
37080.0000000    0.2776069
37120.0000000    0.2969523
37160.0000000    0.2807372
37200.0000000    0.2692930
37240.0000000    0.2814530
37280.0000000    0.2718132
37320.0000000    0.2739868
37360.0000000    0.2660692
37400.0000000    0.2786465
37440.0000000    0.2679085
37480.0000000    0.2566116
37520.0000000    0.2839932
37560.0000000    0.2753461
37600.0000000    0.2748281
37640.0000000    0.2746735
37680.0000000    0.2776891
37720.0000000    0.2549484
37760.0000000    0.2787893
37800.0000000    0.2921029
37840.0000000    0.2756125
37880.0000000    0.2844927
37920.0000000    0.2616190
37960.0000000    0.2712915
38000.0000000    0.2586499
38040.0000000    0.2606052
38080.0000000    0.2674186
38120.0000000    0.2483279
38160.0000000    0.2713001
38200.0000000    0.2663044
38240.0000000    0.2722733
38280.0000000    0.2906658
38320.0000000    0.2920129
38360.0000000    0.2741493
38400.0000000    0.2739085
38440.0000000    0.2918023
38480.0000000    0.2722926
38520.0000000    0.2581992
38560.0000000    0.2729338
38600.0000000    0.2640553
38640.0000000    0.2765055
38680.0000000    0.2765729
38720.0000000    0.2762870
38760.0000000    0.2844936
38800.0000000    0.2827380
38840.0000000    0.2832107
38880.0000000    0.2649806
38920.0000000    0.2930931
38960.0000000    0.2816417
39000.0000000    0.2754868
39040.0000000    0.2751519
39080.0000000    0.2802214
39120.0000000    0.2945739
39160.0000000    0.3002321
39200.0000000    0.3066454
39240.0000000    0.2747791
39280.0000000    0.2943810
39320.0000000    0.3071977
39360.0000000    0.2921823
39400.0000000    0.2689806
39440.0000000    0.2901987
39480.0000000    0.2963623
39520.0000000    0.2964906
39560.0000000    0.2688161
39600.0000000    0.2770709
39640.0000000    0.2705065
39680.0000000    0.2776062
39720.0000000    0.2913339
39760.0000000    0.2933795
39800.0000000    0.2938669
39840.0000000    0.2928540
39880.0000000    0.2945694
39920.0000000    0.3018105
39960.0000000    0.3142178
40000.0000000    0.3120628
40040.0000000    0.3133646
40080.0000000    0.2974355
40120.0000000    0.2732123
40160.0000000    0.3032855
40200.0000000    0.2914493
40240.0000000    0.2970589
40280.0000000    0.3074416
40320.0000000    0.2830721
40360.0000000    0.3067601
40400.0000000    0.2949928
40440.0000000    0.2839497
40480.0000000    0.2982494
40520.0000000    0.2745861
40560.0000000    0.2673857
40600.0000000    0.2804832
40640.0000000    0.2615262
40680.0000000    0.2751113
40720.0000000    0.2814842
40760.0000000    0.2737062
40800.0000000    0.2645320
40840.0000000    0.2671206
40880.0000000    0.2736468
40920.0000000    0.2730979
40960.0000000    0.2678296
41000.0000000    0.2786181
41040.0000000    0.2781653
41080.0000000    0.2675580
41120.0000000    0.2882614
41160.0000000    0.2814828
41200.0000000    0.2972741
41240.0000000    0.2806436
41280.0000000    0.2770909
41320.0000000    0.2831994
41360.0000000    0.2934217
41400.0000000    0.2823672
41440.0000000    0.2837232
41480.0000000    0.2832176
41520.0000000    0.2668462
41560.0000000    0.2908568
41600.0000000    0.2736968
41640.0000000    0.2949170
41680.0000000    0.2897075
41720.0000000    0.2810299
41760.0000000    0.2924912
41800.0000000    0.2692067
41840.0000000    0.2860143
41880.0000000    0.2871278
41920.0000000    0.2878704
41960.0000000    0.2811042
42000.0000000    0.2832206
42040.0000000    0.2980353
42080.0000000    0.3107023
42120.0000000    0.2999649
42160.0000000    0.2923211
42200.0000000    0.2917942
42240.0000000    0.2853351
42280.0000000    0.3052552
42320.0000000    0.2852901
42360.0000000    0.2697142
42400.0000000    0.2911883
42440.0000000    0.2669317
42480.0000000    0.2709716
42520.0000000    0.2705067
42560.0000000    0.2874568
42600.0000000    0.2660906
42640.0000000    0.2829493
42680.0000000    0.3045401
42720.0000000    0.2978119
42760.0000000    0.2904939
42800.0000000    0.2890287
42840.0000000    0.2838426
42880.0000000    0.2677104
42920.0000000    0.2737179
42960.0000000    0.2721269
43000.0000000    0.2826557
43040.0000000    0.2828192
43080.0000000    0.2745194
43120.0000000    0.2706457
43160.0000000    0.2753880
43200.0000000    0.2743768
43240.0000000    0.2766588
43280.0000000    0.2848696
43320.0000000    0.2983207
43360.0000000    0.2832927
43400.0000000    0.2844975
43440.0000000    0.3029814
43480.0000000    0.2702874
43520.0000000    0.2639924
43560.0000000    0.2936736
43600.0000000    0.2720743
43640.0000000    0.2700124
43680.0000000    0.2771524
43720.0000000    0.2727432
43760.0000000    0.2716192
43800.0000000    0.2896632
43840.0000000    0.2928682
43880.0000000    0.2868305
43920.0000000    0.2886136
43960.0000000    0.2937928
44000.0000000    0.2630899
44040.0000000    0.2693164
44080.0000000    0.2823452
44120.0000000    0.2796720
44160.0000000    0.2754344
44200.0000000    0.2628534
44240.0000000    0.2787267
44280.0000000    0.2815436
44320.0000000    0.2928755
44360.0000000    0.2799594
44400.0000000    0.2713284
44440.0000000    0.2779824
44480.0000000    0.2755254
44520.0000000    0.2640217
44560.0000000    0.2788209
44600.0000000    0.2625901
44640.0000000    0.2647787
44680.0000000    0.2755523
44720.0000000    0.2647518
44760.0000000    0.2765405
44800.0000000    0.2772559
44840.0000000    0.2655970
44880.0000000    0.2799980
44920.0000000    0.2761997
44960.0000000    0.2783304
45000.0000000    0.2850555
45040.0000000    0.2764461
45080.0000000    0.2787535
45120.0000000    0.2724100
45160.0000000    0.2791057
45200.0000000    0.2679926
45240.0000000    0.2687266
45280.0000000    0.2675000
45320.0000000    0.2558324
45360.0000000    0.2567851
45400.0000000    0.2711280
45440.0000000    0.2590834
45480.0000000    0.2710980
45520.0000000    0.2632960
45560.0000000    0.2474104
45600.0000000    0.2697863
45640.0000000    0.2660815
45680.0000000    0.2671250
45720.0000000    0.2519780
45760.0000000    0.2611716
45800.0000000    0.2528594
45840.0000000    0.2574739
45880.0000000    0.2645252
45920.0000000    0.2654161
45960.0000000    0.2696061
46000.0000000    0.2676261
46040.0000000    0.2690732
46080.0000000    0.2667208
46120.0000000    0.2775270
46160.0000000    0.2967200
46200.0000000    0.2838574
46240.0000000    0.2842712
46280.0000000    0.2779064
46320.0000000    0.2866000
46360.0000000    0.2769735
46400.0000000    0.2525490
46440.0000000    0.2721344
46480.0000000    0.2730278
46520.0000000    0.2755045
46560.0000000    0.2692980
46600.0000000    0.2699035
46640.0000000    0.3052164
46680.0000000    0.2824682
46720.0000000    0.2794060
46760.0000000    0.2695607
46800.0000000    0.2751628
46840.0000000    0.2530466
46880.0000000    0.2457763
46920.0000000    0.2780228
46960.0000000    0.2916569
47000.0000000    0.2569080
47040.0000000    0.2616939
47080.0000000    0.2665353
47120.0000000    0.2596069
47160.0000000    0.2480995
47200.0000000    0.2561072
47240.0000000    0.2568501
47280.0000000    0.2512572
47320.0000000    0.2796798
47360.0000000    0.2757509
47400.0000000    0.2631617
47440.0000000    0.2556765
47480.0000000    0.2544650
47520.0000000    0.2687390
47560.0000000    0.2694385
47600.0000000    0.2540662
47640.0000000    0.2533280
47680.0000000    0.2669241
47720.0000000    0.2592545
47760.0000000    0.2588439
47800.0000000    0.2607837
47840.0000000    0.2503080
47880.0000000    0.2728398
47920.0000000    0.2559900
47960.0000000    0.2575060
48000.0000000    0.2625382
48040.0000000    0.2635971
48080.0000000    0.2557601
48120.0000000    0.2552361
48160.0000000    0.2647917
48200.0000000    0.2534711
48240.0000000    0.2746996
48280.0000000    0.2744443
48320.0000000    0.2626740
48360.0000000    0.2586861
48400.0000000    0.2739653
48440.0000000    0.2642532
48480.0000000    0.2675919
48520.0000000    0.2692525
48560.0000000    0.2629057
48600.0000000    0.2461706
48640.0000000    0.2821468
48680.0000000    0.2588872
48720.0000000    0.2640343
48760.0000000    0.2628441
48800.0000000    0.2621403
48840.0000000    0.2620184
48880.0000000    0.2603072
48920.0000000    0.2534408
48960.0000000    0.2685558
49000.0000000    0.2616001
49040.0000000    0.2611204
49080.0000000    0.2723315
49120.0000000    0.2671741
49160.0000000    0.2956420
49200.0000000    0.2839344
49240.0000000    0.2881368
49280.0000000    0.2950436
49320.0000000    0.2852384
49360.0000000    0.2900294
49400.0000000    0.2864682
49440.0000000    0.2647424
49480.0000000    0.2673278
49520.0000000    0.2868308
49560.0000000    0.2772618
49600.0000000    0.2659362
49640.0000000    0.2674294
49680.0000000    0.2791708
49720.0000000    0.2791159
49760.0000000    0.2622859
49800.0000000    0.2885535
49840.0000000    0.2748904
49880.0000000    0.2848984
49920.0000000    0.2723010
49960.0000000    0.2657226
50000.0000000    0.2748863
50040.0000000    0.2601210
50080.0000000    0.2622333
50120.0000000    0.2711504
50160.0000000    0.2542553
50200.0000000    0.2534990
50240.0000000    0.2706017
50280.0000000    0.2737761
50320.0000000    0.2640111
50360.0000000    0.2935081
50400.0000000    0.2750920
50440.0000000    0.2732587
50480.0000000    0.2740456
50520.0000000    0.2736056
50560.0000000    0.2868893
50600.0000000    0.2814798
50640.0000000    0.2856937
50680.0000000    0.2797590
50720.0000000    0.2831812
50760.0000000    0.2816867
50800.0000000    0.2807796
50840.0000000    0.2638428
50880.0000000    0.2885064
50920.0000000    0.2707269
50960.0000000    0.2617918
51000.0000000    0.2746477
51040.0000000    0.2648357
51080.0000000    0.2832459
51120.0000000    0.2894572
51160.0000000    0.2603853
51200.0000000    0.2740811
51240.0000000    0.2789816
51280.0000000    0.2587466
51320.0000000    0.2768775
51360.0000000    0.2679658
51400.0000000    0.2794488
51440.0000000    0.2933601
51480.0000000    0.2751978
51520.0000000    0.2749916
51560.0000000    0.2473305
51600.0000000    0.2608468
51640.0000000    0.2603045
51680.0000000    0.2625739
51720.0000000    0.2633526
51760.0000000    0.2619042
51800.0000000    0.2653178
51840.0000000    0.2580841
51880.0000000    0.2608814
51920.0000000    0.2612282
51960.0000000    0.2752277
52000.0000000    0.2540553
52040.0000000    0.2655738
52080.0000000    0.2544680
52120.0000000    0.2651214
52160.0000000    0.2539401
52200.0000000    0.2763250
52240.0000000    0.2496285
52280.0000000    0.2534150
52320.0000000    0.2705644
52360.0000000    0.2687316
52400.0000000    0.2693709
52440.0000000    0.2588367
52480.0000000    0.2408437
52520.0000000    0.2671734
52560.0000000    0.2658173
52600.0000000    0.2352046
52640.0000000    0.2540720
52680.0000000    0.2766381
52720.0000000    0.2716714
52760.0000000    0.2678696
52800.0000000    0.2654189
52840.0000000    0.2477052
52880.0000000    0.2494239
52920.0000000    0.2454959
52960.0000000    0.2484515
53000.0000000    0.2679232
53040.0000000    0.2543890
53080.0000000    0.2494656
53120.0000000    0.2598177
53160.0000000    0.2473371
53200.0000000    0.2626570
53240.0000000    0.2527955
53280.0000000    0.2751112
53320.0000000    0.2944066
53360.0000000    0.2742625
53400.0000000    0.2869402
53440.0000000    0.2808572
53480.0000000    0.2748620
53520.0000000    0.2725595
53560.0000000    0.2715544
53600.0000000    0.2807975
53640.0000000    0.2725736
53680.0000000    0.2708400
53720.0000000    0.2538391
53760.0000000    0.2425030
53800.0000000    0.2678091
53840.0000000    0.2773232
53880.0000000    0.2760156
53920.0000000    0.2661502
53960.0000000    0.2681977
54000.0000000    0.2812615
54040.0000000    0.2679234
54080.0000000    0.2613223
54120.0000000    0.2552959
54160.0000000    0.2612209
54200.0000000    0.2691574
54240.0000000    0.2726745
54280.0000000    0.2715586
54320.0000000    0.2572141
54360.0000000    0.2679538
54400.0000000    0.2735028
54440.0000000    0.2744135
54480.0000000    0.2679235
54520.0000000    0.2910335
54560.0000000    0.2918698
54600.0000000    0.2967628
54640.0000000    0.3000391
54680.0000000    0.2959763
54720.0000000    0.2620076
54760.0000000    0.2564886
54800.0000000    0.2766677
54840.0000000    0.2766261
54880.0000000    0.2663434
54920.0000000    0.2859085
54960.0000000    0.2711425
55000.0000000    0.2746745
55040.0000000    0.2556394
55080.0000000    0.2674637
55120.0000000    0.2439415
55160.0000000    0.2504866
55200.0000000    0.2653599
55240.0000000    0.2441884
55280.0000000    0.2446063
55320.0000000    0.2592991
55360.0000000    0.2598041
55400.0000000    0.2591932
55440.0000000    0.2745769
55480.0000000    0.2670480
55520.0000000    0.2730301
55560.0000000    0.2790666
55600.0000000    0.2608005
55640.0000000    0.2581999
55680.0000000    0.2553920
55720.0000000    0.2812075
55760.0000000    0.2894446
55800.0000000    0.2602292
55840.0000000    0.2733283
55880.0000000    0.2763664
55920.0000000    0.2508450
55960.0000000    0.2587564
56000.0000000    0.2543205
56040.0000000    0.2494130
56080.0000000    0.2370469
56120.0000000    0.2411285
56160.0000000    0.2521008
56200.0000000    0.2572730
56240.0000000    0.2729234
56280.0000000    0.2622718
56320.0000000    0.2722759
56360.0000000    0.2816212
56400.0000000    0.2491220
56440.0000000    0.2507390
56480.0000000    0.2674796
56520.0000000    0.2453933
56560.0000000    0.2535347
56600.0000000    0.2770281
56640.0000000    0.2638561
56680.0000000    0.2494334
56720.0000000    0.2695412
56760.0000000    0.2611802
56800.0000000    0.2566605
56840.0000000    0.2678023
56880.0000000    0.2428728
56920.0000000    0.2583754
56960.0000000    0.2609300
57000.0000000    0.2662243
57040.0000000    0.2721977
57080.0000000    0.2536686
57120.0000000    0.2637504
57160.0000000    0.2642917
57200.0000000    0.2578180
57240.0000000    0.2692067
57280.0000000    0.2611491
57320.0000000    0.2581758
57360.0000000    0.2491825
57400.0000000    0.2697127
57440.0000000    0.2532034
57480.0000000    0.2449944
57520.0000000    0.2515942
57560.0000000    0.2542430
57600.0000000    0.2534826
57640.0000000    0.2543000
57680.0000000    0.2549690
57720.0000000    0.2567847
57760.0000000    0.2598195
57800.0000000    0.2880814
57840.0000000    0.2807451
57880.0000000    0.2813413
57920.0000000    0.2786509
57960.0000000    0.2883645
58000.0000000    0.2775321
58040.0000000    0.2845709
58080.0000000    0.2596866
58120.0000000    0.2635628
58160.0000000    0.2600130
58200.0000000    0.2579392
58240.0000000    0.2795347
58280.0000000    0.2585534
58320.0000000    0.2621224
58360.0000000    0.2922286
58400.0000000    0.2859724
58440.0000000    0.2700050
58480.0000000    0.2781841
58520.0000000    0.2693361
58560.0000000    0.2533198
58600.0000000    0.2836914
58640.0000000    0.2670725
58680.0000000    0.2901002
58720.0000000    0.2653438
58760.0000000    0.2705648
58800.0000000    0.2880187
58840.0000000    0.2731978
58880.0000000    0.2759671
58920.0000000    0.2894386
58960.0000000    0.2885346
59000.0000000    0.2928661
59040.0000000    0.2936436
59080.0000000    0.2889730
59120.0000000    0.2834369
59160.0000000    0.2708111
59200.0000000    0.3051651
59240.0000000    0.2785376
59280.0000000    0.2823189
59320.0000000    0.2573067
59360.0000000    0.2734622
59400.0000000    0.2673788
59440.0000000    0.2498516
59480.0000000    0.2460379
59520.0000000    0.2556550
59560.0000000    0.2469821
59600.0000000    0.2710329
59640.0000000    0.2494858
59680.0000000    0.2459910
59720.0000000    0.2716024
59760.0000000    0.2416897
59800.0000000    0.2528064
59840.0000000    0.2620232
59880.0000000    0.2758029
59920.0000000    0.2535754
59960.0000000    0.2499528
60000.0000000    0.2641277
60040.0000000    0.2803424
60080.0000000    0.2962309
60120.0000000    0.2902462
60160.0000000    0.2740079
60200.0000000    0.2611210
60240.0000000    0.2626329
60280.0000000    0.2642610
60320.0000000    0.2695641
60360.0000000    0.2859397
60400.0000000    0.2606252
60440.0000000    0.2604907
60480.0000000    0.2841627
60520.0000000    0.2597566
60560.0000000    0.2735016
60600.0000000    0.2744740
60640.0000000    0.2483038
60680.0000000    0.2593229
60720.0000000    0.2825186
60760.0000000    0.2856676
60800.0000000    0.2791446
60840.0000000    0.2720877
60880.0000000    0.2709803
60920.0000000    0.2690310
60960.0000000    0.2816973
61000.0000000    0.2635209
61040.0000000    0.2753834
61080.0000000    0.2683360
61120.0000000    0.2762419
61160.0000000    0.2499599
61200.0000000    0.2586124
61240.0000000    0.2464178
61280.0000000    0.2712910
61320.0000000    0.2702446
61360.0000000    0.2727463
61400.0000000    0.2601778
61440.0000000    0.2697014
61480.0000000    0.2385627
61520.0000000    0.2522528
61560.0000000    0.2515285
61600.0000000    0.2603991
61640.0000000    0.2599961
61680.0000000    0.2754353
61720.0000000    0.2766035
61760.0000000    0.2594874
61800.0000000    0.2716411
61840.0000000    0.2685742
61880.0000000    0.2821404
61920.0000000    0.2591610
61960.0000000    0.2822942
62000.0000000    0.2732921
62040.0000000    0.2814561
62080.0000000    0.2755762
62120.0000000    0.2709930
62160.0000000    0.2790461
62200.0000000    0.2779232
62240.0000000    0.2945136
62280.0000000    0.2589256
62320.0000000    0.2954524
62360.0000000    0.2974705
62400.0000000    0.2849137
62440.0000000    0.2695211
62480.0000000    0.2841404
62520.0000000    0.2931916
62560.0000000    0.2692980
62600.0000000    0.2760371
62640.0000000    0.2853388
62680.0000000    0.2665468
62720.0000000    0.2546335
62760.0000000    0.2922211
62800.0000000    0.2699116
62840.0000000    0.2731987
62880.0000000    0.2757949
62920.0000000    0.2727220
62960.0000000    0.2667243
63000.0000000    0.2768193
63040.0000000    0.2698729
63080.0000000    0.2764733
63120.0000000    0.2897164
63160.0000000    0.2668370
63200.0000000    0.2732180
63240.0000000    0.2773764
63280.0000000    0.2754164
63320.0000000    0.2703606
63360.0000000    0.2637459
63400.0000000    0.2865018
63440.0000000    0.2655908
63480.0000000    0.2769457
63520.0000000    0.2691870
63560.0000000    0.2700886
63600.0000000    0.2700503
63640.0000000    0.2575636
63680.0000000    0.2790249
63720.0000000    0.2598549
63760.0000000    0.2497766
63800.0000000    0.2749384
63840.0000000    0.2743953
63880.0000000    0.2783939
63920.0000000    0.2803129
63960.0000000    0.2559108
64000.0000000    0.2619554
64040.0000000    0.2827646
64080.0000000    0.2721616
64120.0000000    0.2692417
64160.0000000    0.2609280
64200.0000000    0.2572809
64240.0000000    0.2497685
64280.0000000    0.2566689
64320.0000000    0.2742836
64360.0000000    0.2813284
64400.0000000    0.2866787
64440.0000000    0.2694041
64480.0000000    0.2726882
64520.0000000    0.2588627
64560.0000000    0.2765876
64600.0000000    0.2611821
64640.0000000    0.2713461
64680.0000000    0.2638513
64720.0000000    0.2726129
64760.0000000    0.2422532
64800.0000000    0.2619114
64840.0000000    0.2638313
64880.0000000    0.2699052
64920.0000000    0.2718601
64960.0000000    0.2696848
65000.0000000    0.2732806
65040.0000000    0.2807752
65080.0000000    0.2962778
65120.0000000    0.2714357
65160.0000000    0.2764454
65200.0000000    0.2824632
65240.0000000    0.2929655
65280.0000000    0.2808507
65320.0000000    0.2707521
65360.0000000    0.2696676
65400.0000000    0.2630803
65440.0000000    0.2721860
65480.0000000    0.2663226
65520.0000000    0.2768089
65560.0000000    0.2472171
65600.0000000    0.2794042
65640.0000000    0.2697247
65680.0000000    0.2654467
65720.0000000    0.2865453
65760.0000000    0.2722916
65800.0000000    0.2687603
65840.0000000    0.2769124
65880.0000000    0.2745132
65920.0000000    0.2704487
65960.0000000    0.2877592
66000.0000000    0.2673090
66040.0000000    0.2795959
66080.0000000    0.2568876
66120.0000000    0.2682572
66160.0000000    0.2730581
66200.0000000    0.2656671
66240.0000000    0.2619807
66280.0000000    0.2600732
66320.0000000    0.2676898
66360.0000000    0.2707937
66400.0000000    0.2594884
66440.0000000    0.2746530
66480.0000000    0.2578970
66520.0000000    0.2850389
66560.0000000    0.2567615
66600.0000000    0.2778341
66640.0000000    0.2640916
66680.0000000    0.2685892
66720.0000000    0.2675316
66760.0000000    0.2759218
66800.0000000    0.2616650
66840.0000000    0.2703142
66880.0000000    0.2846350
66920.0000000    0.2756318
66960.0000000    0.2658684
67000.0000000    0.2735402
67040.0000000    0.2757602
67080.0000000    0.2833597
67120.0000000    0.2672050
67160.0000000    0.2747429
67200.0000000    0.2675529
67240.0000000    0.2606556
67280.0000000    0.2708619
67320.0000000    0.2753195
67360.0000000    0.2690278
67400.0000000    0.2668495
67440.0000000    0.2578793
67480.0000000    0.2702511
67520.0000000    0.2685526
67560.0000000    0.2654346
67600.0000000    0.2706508
67640.0000000    0.2761615
67680.0000000    0.2696942
67720.0000000    0.2815372
67760.0000000    0.2595875
67800.0000000    0.2486651
67840.0000000    0.2636384
67880.0000000    0.2582256
67920.0000000    0.2870336
67960.0000000    0.2717945
68000.0000000    0.2793949
68040.0000000    0.2820878
68080.0000000    0.2592737
68120.0000000    0.2669412
68160.0000000    0.2939680
68200.0000000    0.2851954
68240.0000000    0.2819602
68280.0000000    0.2900188
68320.0000000    0.2947178
68360.0000000    0.2865076
68400.0000000    0.2855090
68440.0000000    0.2876870
68480.0000000    0.2876170
68520.0000000    0.2828377
68560.0000000    0.2642604
68600.0000000    0.2905574
68640.0000000    0.2744404
68680.0000000    0.2603256
68720.0000000    0.2675389
68760.0000000    0.2714101
68800.0000000    0.2695800
68840.0000000    0.2667150
68880.0000000    0.2625403
68920.0000000    0.2499419
68960.0000000    0.2689644
69000.0000000    0.2817861
69040.0000000    0.2874657
69080.0000000    0.3080777
69120.0000000    0.2752884
69160.0000000    0.2663724
69200.0000000    0.2683674
69240.0000000    0.2646098
69280.0000000    0.2710152
69320.0000000    0.2688064
69360.0000000    0.2824697
69400.0000000    0.2658511
69440.0000000    0.2743884
69480.0000000    0.2783907
69520.0000000    0.2464281
69560.0000000    0.2565169
69600.0000000    0.2836124
69640.0000000    0.2734483
69680.0000000    0.2806250
69720.0000000    0.2925280
69760.0000000    0.2834319
69800.0000000    0.2989744
69840.0000000    0.2738636
69880.0000000    0.2755059
69920.0000000    0.2758595
69960.0000000    0.2652868
70000.0000000    0.2581751
70040.0000000    0.2761503
70080.0000000    0.2601068
70120.0000000    0.2607131
70160.0000000    0.2613285
70200.0000000    0.2718696
70240.0000000    0.2667934
70280.0000000    0.2839475
70320.0000000    0.2541376
70360.0000000    0.2759719
70400.0000000    0.2644080
70440.0000000    0.3018363
70480.0000000    0.2526256
70520.0000000    0.2681730
70560.0000000    0.2675864
70600.0000000    0.2807402
70640.0000000    0.2821562
70680.0000000    0.2543160
70720.0000000    0.2582594
70760.0000000    0.2636029
70800.0000000    0.2771458
70840.0000000    0.2604192
70880.0000000    0.2840431
70920.0000000    0.2611613
70960.0000000    0.2658830
71000.0000000    0.2677406
71040.0000000    0.2767580
71080.0000000    0.2677110
71120.0000000    0.2477106
71160.0000000    0.2757604
71200.0000000    0.2573218
71240.0000000    0.2648456
71280.0000000    0.2379009
71320.0000000    0.2593594
71360.0000000    0.2771164
71400.0000000    0.2650424
71440.0000000    0.2923610
71480.0000000    0.2880513
71520.0000000    0.2753679
71560.0000000    0.2665354
71600.0000000    0.2713040
71640.0000000    0.2485290
71680.0000000    0.2676341
71720.0000000    0.2549149
71760.0000000    0.2612983
71800.0000000    0.2547523
71840.0000000    0.2592932
71880.0000000    0.2915428
71920.0000000    0.2666448
71960.0000000    0.2618607
72000.0000000    0.2705431
72040.0000000    0.2555690
72080.0000000    0.2801020
72120.0000000    0.2729113
72160.0000000    0.2593660
72200.0000000    0.2738888
72240.0000000    0.2508803
72280.0000000    0.2558143
72320.0000000    0.2570402
72360.0000000    0.2719927
72400.0000000    0.2654391
72440.0000000    0.2610872
72480.0000000    0.2606362
72520.0000000    0.2714702
72560.0000000    0.2650006
72600.0000000    0.2653834
72640.0000000    0.2657841
72680.0000000    0.2795752
72720.0000000    0.2698651
72760.0000000    0.2709080
72800.0000000    0.2723011
72840.0000000    0.2776853
72880.0000000    0.2573600
72920.0000000    0.2590474
72960.0000000    0.2436509
73000.0000000    0.2529679
73040.0000000    0.2736208
73080.0000000    0.2757900
73120.0000000    0.2566442
73160.0000000    0.2677325
73200.0000000    0.2643537
73240.0000000    0.2494135
73280.0000000    0.2644415
73320.0000000    0.2690612
73360.0000000    0.2610345
73400.0000000    0.2640475
73440.0000000    0.2519328
73480.0000000    0.2518891
73520.0000000    0.2592621
73560.0000000    0.2747325
73600.0000000    0.2818331
73640.0000000    0.2465198
73680.0000000    0.2553140
73720.0000000    0.2443633
73760.0000000    0.2605310
73800.0000000    0.2505293
73840.0000000    0.2574287
73880.0000000    0.2523266
73920.0000000    0.2589551
73960.0000000    0.2578921
74000.0000000    0.2718575
74040.0000000    0.2758330
74080.0000000    0.2419372
74120.0000000    0.2598640
74160.0000000    0.2570163
74200.0000000    0.2672257
74240.0000000    0.2744242
74280.0000000    0.2892640
74320.0000000    0.2441086
74360.0000000    0.2746953
74400.0000000    0.2649888
74440.0000000    0.2596313
74480.0000000    0.2627394
74520.0000000    0.2564020
74560.0000000    0.2768893
74600.0000000    0.2506071
74640.0000000    0.2647798
74680.0000000    0.2420498
74720.0000000    0.2400645
74760.0000000    0.2310381
74800.0000000    0.2413742
74840.0000000    0.2394406
74880.0000000    0.2451199
74920.0000000    0.2473942
74960.0000000    0.2604736
75000.0000000    0.2419051
75040.0000000    0.2345796
75080.0000000    0.2539499
75120.0000000    0.2609344
75160.0000000    0.2533867
75200.0000000    0.2363780
75240.0000000    0.2569537
75280.0000000    0.2520837
75320.0000000    0.2591207
75360.0000000    0.2551278
75400.0000000    0.2520893
75440.0000000    0.2527750
75480.0000000    0.2667250
75520.0000000    0.2619151
75560.0000000    0.2690742
75600.0000000    0.2651505
75640.0000000    0.2815045
75680.0000000    0.2662162
75720.0000000    0.2656004
75760.0000000    0.2839971
75800.0000000    0.2617870
75840.0000000    0.2703947
75880.0000000    0.2657489
75920.0000000    0.2708416
75960.0000000    0.2659050
76000.0000000    0.2711898
76040.0000000    0.2810341
76080.0000000    0.2501374
76120.0000000    0.2497498
76160.0000000    0.2677504
76200.0000000    0.2701698
76240.0000000    0.2631405
76280.0000000    0.2542450
76320.0000000    0.2604377
76360.0000000    0.2676406
76400.0000000    0.2546738
76440.0000000    0.2714519
76480.0000000    0.2592537
76520.0000000    0.2797703
76560.0000000    0.2974225
76600.0000000    0.2691627
76640.0000000    0.2721637
76680.0000000    0.2744037
76720.0000000    0.2894203
76760.0000000    0.2655158
76800.0000000    0.2740556
76840.0000000    0.2680269
76880.0000000    0.2621919
76920.0000000    0.2554079
76960.0000000    0.2770546
77000.0000000    0.2537287
77040.0000000    0.2630249
77080.0000000    0.2623801
77120.0000000    0.2638599
77160.0000000    0.2580886
77200.0000000    0.2644003
77240.0000000    0.2848191
77280.0000000    0.2551901
77320.0000000    0.2547140
77360.0000000    0.2731458
77400.0000000    0.2832746
77440.0000000    0.2946450
77480.0000000    0.2867683
77520.0000000    0.2743116
77560.0000000    0.2769820
77600.0000000    0.2755204
77640.0000000    0.2648708
77680.0000000    0.2780054
77720.0000000    0.2676516
77760.0000000    0.2719703
77800.0000000    0.2663474
77840.0000000    0.2783451
77880.0000000    0.2800919
77920.0000000    0.2561056
77960.0000000    0.2885216
78000.0000000    0.2747900
78040.0000000    0.2696168
78080.0000000    0.2839537
78120.0000000    0.2812764
78160.0000000    0.2722855
78200.0000000    0.2831109
78240.0000000    0.2800789
78280.0000000    0.2671016
78320.0000000    0.2805928
78360.0000000    0.2664164
78400.0000000    0.2702299
78440.0000000    0.2762735
78480.0000000    0.2808134
78520.0000000    0.2587525
78560.0000000    0.2596337
78600.0000000    0.2733711
78640.0000000    0.2770031
78680.0000000    0.2808498
78720.0000000    0.2801948
78760.0000000    0.2885614
78800.0000000    0.2603791
78840.0000000    0.2753921
78880.0000000    0.2744278
78920.0000000    0.2882242
78960.0000000    0.2615208
79000.0000000    0.2662586
79040.0000000    0.2693153
79080.0000000    0.2746647
79120.0000000    0.2535906
79160.0000000    0.2740293
79200.0000000    0.2563422
79240.0000000    0.2468496
79280.0000000    0.2522703
79320.0000000    0.2515237
79360.0000000    0.2789776
79400.0000000    0.2641734
79440.0000000    0.2538194
79480.0000000    0.2651730
79520.0000000    0.2426865
79560.0000000    0.2608300
79600.0000000    0.2621451
79640.0000000    0.2602486
79680.0000000    0.2452452
79720.0000000    0.2532054
79760.0000000    0.2663575
79800.0000000    0.2554348
79840.0000000    0.2593960
79880.0000000    0.2649800
79920.0000000    0.2699446
79960.0000000    0.3033013
80000.0000000    0.2891710
80040.0000000    0.2760974
80080.0000000    0.2631667
80120.0000000    0.2626270
80160.0000000    0.2660083
80200.0000000    0.2591840
80240.0000000    0.2605231
80280.0000000    0.2539534
80320.0000000    0.2491553
80360.0000000    0.2486656
80400.0000000    0.2512400
80440.0000000    0.2556051
80480.0000000    0.2645779
80520.0000000    0.2754372
80560.0000000    0.2694531
80600.0000000    0.2559184
80640.0000000    0.2589161
80680.0000000    0.2600056
80720.0000000    0.2621796
80760.0000000    0.2563241
80800.0000000    0.2628882
80840.0000000    0.2473770
80880.0000000    0.2585578
80920.0000000    0.2606982
80960.0000000    0.2649040
81000.0000000    0.2601123
81040.0000000    0.2555262
81080.0000000    0.2681822
81120.0000000    0.2823094
81160.0000000    0.2572304
81200.0000000    0.2911161
81240.0000000    0.2927854
81280.0000000    0.2760344
81320.0000000    0.2650966
81360.0000000    0.2605869
81400.0000000    0.2655606
81440.0000000    0.2774998
81480.0000000    0.2968459
81520.0000000    0.3063104
81560.0000000    0.2736865
81600.0000000    0.2586599
81640.0000000    0.2603104
81680.0000000    0.2505851
81720.0000000    0.2562907
81760.0000000    0.2634818
81800.0000000    0.2866514
81840.0000000    0.2721797
81880.0000000    0.2760415
81920.0000000    0.2610960
81960.0000000    0.2685547
82000.0000000    0.2713020
82040.0000000    0.2614178
82080.0000000    0.2749691
82120.0000000    0.2863078
82160.0000000    0.2716183
82200.0000000    0.2647569
82240.0000000    0.2757841
82280.0000000    0.2696262
82320.0000000    0.2688987
82360.0000000    0.2695986
82400.0000000    0.2685376
82440.0000000    0.2740684
82480.0000000    0.2850366
82520.0000000    0.2808906
82560.0000000    0.2577135
82600.0000000    0.2629684
82640.0000000    0.2533837
82680.0000000    0.2590055
82720.0000000    0.2604356
82760.0000000    0.2541707
82800.0000000    0.2499819
82840.0000000    0.2787673
82880.0000000    0.2706715
82920.0000000    0.2408481
82960.0000000    0.2466651
83000.0000000    0.2515121
83040.0000000    0.2472773
83080.0000000    0.2515395
83120.0000000    0.2511473
83160.0000000    0.2642367
83200.0000000    0.2578449
83240.0000000    0.2506918
83280.0000000    0.2422877
83320.0000000    0.2656937
83360.0000000    0.2668596
83400.0000000    0.2612604
83440.0000000    0.2791974
83480.0000000    0.2767383
83520.0000000    0.2596739
83560.0000000    0.2386359
83600.0000000    0.2483184
83640.0000000    0.2352745
83680.0000000    0.2573304
83720.0000000    0.2473292
83760.0000000    0.2604681
83800.0000000    0.2602760
83840.0000000    0.2853643
83880.0000000    0.2570996
83920.0000000    0.2785269
83960.0000000    0.2791636
84000.0000000    0.2709679
84040.0000000    0.2758894
84080.0000000    0.2664256
84120.0000000    0.2475913
84160.0000000    0.2644245
84200.0000000    0.2484664
84240.0000000    0.2521958
84280.0000000    0.2648247
84320.0000000    0.2559421
84360.0000000    0.2713805
84400.0000000    0.2576106
84440.0000000    0.2252642
84480.0000000    0.2408855
84520.0000000    0.2406475
84560.0000000    0.2551526
84600.0000000    0.2655238
84640.0000000    0.2629322
84680.0000000    0.2498901
84720.0000000    0.2355642
84760.0000000    0.2540419
84800.0000000    0.2597512
84840.0000000    0.2563783
84880.0000000    0.2549365
84920.0000000    0.2610576
84960.0000000    0.2498089
85000.0000000    0.2589050
85040.0000000    0.2622748
85080.0000000    0.2362603
85120.0000000    0.2684653
85160.0000000    0.2743310
85200.0000000    0.2729616
85240.0000000    0.2787738
85280.0000000    0.2877292
85320.0000000    0.2528087
85360.0000000    0.2556729
85400.0000000    0.2558793
85440.0000000    0.2666971
85480.0000000    0.2419136
85520.0000000    0.2782975
85560.0000000    0.2704400
85600.0000000    0.2720658
85640.0000000    0.2855384
85680.0000000    0.2665579
85720.0000000    0.2629672
85760.0000000    0.2948599
85800.0000000    0.2664787
85840.0000000    0.2670285
85880.0000000    0.2540350
85920.0000000    0.2685673
85960.0000000    0.2753012
86000.0000000    0.2882598
86040.0000000    0.2658360
86080.0000000    0.2682751
86120.0000000    0.2628560
86160.0000000    0.2770353
86200.0000000    0.2725396
86240.0000000    0.2839185
86280.0000000    0.2650669
86320.0000000    0.2448818
86360.0000000    0.2667940
86400.0000000    0.2540240
86440.0000000    0.2575185
86480.0000000    0.2512498
86520.0000000    0.2558861
86560.0000000    0.2761924
86600.0000000    0.2729053
86640.0000000    0.2572531
86680.0000000    0.2799128
86720.0000000    0.2650949
86760.0000000    0.2779853
86800.0000000    0.2780632
86840.0000000    0.2727103
86880.0000000    0.2836149
86920.0000000    0.2604611
86960.0000000    0.2777270
87000.0000000    0.2499179
87040.0000000    0.2633801
87080.0000000    0.2557217
87120.0000000    0.2608136
87160.0000000    0.2595786
87200.0000000    0.2429817
87240.0000000    0.2375641
87280.0000000    0.2573192
87320.0000000    0.2448639
87360.0000000    0.2599489
87400.0000000    0.2396997
87440.0000000    0.2530724
87480.0000000    0.2723333
87520.0000000    0.2525164
87560.0000000    0.2698063
87600.0000000    0.2716884
87640.0000000    0.2755058
87680.0000000    0.2768786
87720.0000000    0.2828433
87760.0000000    0.2700761
87800.0000000    0.2509111
87840.0000000    0.2604443
87880.0000000    0.2630022
87920.0000000    0.2469322
87960.0000000    0.2618044
88000.0000000    0.2726972
88040.0000000    0.2620244
88080.0000000    0.2767844
88120.0000000    0.2671920
88160.0000000    0.2699634
88200.0000000    0.2599503
88240.0000000    0.2621904
88280.0000000    0.2594915
88320.0000000    0.2640351
88360.0000000    0.2626244
88400.0000000    0.2516579
88440.0000000    0.2585172
88480.0000000    0.2730623
88520.0000000    0.2732668
88560.0000000    0.2626898
88600.0000000    0.2664072
88640.0000000    0.2791736
88680.0000000    0.2839559
88720.0000000    0.2571393
88760.0000000    0.2889245
88800.0000000    0.2734100
88840.0000000    0.2708931
88880.0000000    0.2645902
88920.0000000    0.2949842
88960.0000000    0.2731405
89000.0000000    0.2856943
89040.0000000    0.2764225
89080.0000000    0.2828074
89120.0000000    0.2656109
89160.0000000    0.2722597
89200.0000000    0.2818451
89240.0000000    0.2985728
89280.0000000    0.2713114
89320.0000000    0.2533092
89360.0000000    0.2465323
89400.0000000    0.2631669
89440.0000000    0.2776253
89480.0000000    0.2767076
89520.0000000    0.2800236
89560.0000000    0.2600136
89600.0000000    0.2896054
89640.0000000    0.2535857
89680.0000000    0.2620665
89720.0000000    0.2802493
89760.0000000    0.2615710
89800.0000000    0.2747061
89840.0000000    0.2646239
89880.0000000    0.2694213
89920.0000000    0.2748959
89960.0000000    0.2598003
90000.0000000    0.2914535
90040.0000000    0.2852287
90080.0000000    0.2666048
90120.0000000    0.2743330
90160.0000000    0.2553687
90200.0000000    0.2720269
90240.0000000    0.2762580
90280.0000000    0.2773755
90320.0000000    0.2678975
90360.0000000    0.2654708
90400.0000000    0.2772865
90440.0000000    0.2788271
90480.0000000    0.3010185
90520.0000000    0.2865704
90560.0000000    0.2687810
90600.0000000    0.2581805
90640.0000000    0.2691517
90680.0000000    0.2885080
90720.0000000    0.2740924
90760.0000000    0.2688117
90800.0000000    0.2635832
90840.0000000    0.2711340
90880.0000000    0.2641500
90920.0000000    0.2827626
90960.0000000    0.2702909
91000.0000000    0.2795208
91040.0000000    0.2937650
91080.0000000    0.2787483
91120.0000000    0.2866234
91160.0000000    0.2840507
91200.0000000    0.2837241
91240.0000000    0.2771019
91280.0000000    0.2685314
91320.0000000    0.2762046
91360.0000000    0.2830536
91400.0000000    0.2704160
91440.0000000    0.2574721
91480.0000000    0.2650479
91520.0000000    0.2573223
91560.0000000    0.2645865
91600.0000000    0.2723868
91640.0000000    0.2709714
91680.0000000    0.2625580
91720.0000000    0.2683291
91760.0000000    0.2636434
91800.0000000    0.2771664
91840.0000000    0.2476981
91880.0000000    0.2696512
91920.0000000    0.2532460
91960.0000000    0.2311909
92000.0000000    0.2543965
92040.0000000    0.2513271
92080.0000000    0.2626953
92120.0000000    0.2403647
92160.0000000    0.2675877
92200.0000000    0.2647125
92240.0000000    0.2536612
92280.0000000    0.2659480
92320.0000000    0.2697750
92360.0000000    0.2793094
92400.0000000    0.2796517
92440.0000000    0.2747785
92480.0000000    0.3034142
92520.0000000    0.2909452
92560.0000000    0.2885647
92600.0000000    0.2808109
92640.0000000    0.2883957
92680.0000000    0.2693721
92720.0000000    0.2839710
92760.0000000    0.2510897
92800.0000000    0.2552978
92840.0000000    0.2530455
92880.0000000    0.2696797
92920.0000000    0.2743591
92960.0000000    0.2644118
93000.0000000    0.2475920
93040.0000000    0.2482600
93080.0000000    0.2481420
93120.0000000    0.2622374
93160.0000000    0.2638496
93200.0000000    0.2690593
93240.0000000    0.2590504
93280.0000000    0.2844794
93320.0000000    0.2747115
93360.0000000    0.2545484
93400.0000000    0.2598419
93440.0000000    0.2691920
93480.0000000    0.2648300
93520.0000000    0.2884745
93560.0000000    0.2812087
93600.0000000    0.2642600
93640.0000000    0.2612909
93680.0000000    0.2669048
93720.0000000    0.2711585
93760.0000000    0.2687247
93800.0000000    0.2703810
93840.0000000    0.2648461
93880.0000000    0.2655686
93920.0000000    0.2657509
93960.0000000    0.2531436
94000.0000000    0.2573265
94040.0000000    0.2726718
94080.0000000    0.2701474
94120.0000000    0.2865752
94160.0000000    0.2730165
94200.0000000    0.2620954
94240.0000000    0.2600807
94280.0000000    0.2713933
94320.0000000    0.2552342
94360.0000000    0.2579099
94400.0000000    0.2708441
94440.0000000    0.2554571
94480.0000000    0.2599393
94520.0000000    0.2403622
94560.0000000    0.2518330
94600.0000000    0.2412514
94640.0000000    0.2251244
94680.0000000    0.2535241
94720.0000000    0.2659405
94760.0000000    0.2712921
94800.0000000    0.2612057
94840.0000000    0.2581085
94880.0000000    0.2775417
94920.0000000    0.2555889
94960.0000000    0.2684433
95000.0000000    0.2615572
95040.0000000    0.2468487
95080.0000000    0.2545557
95120.0000000    0.2611093
95160.0000000    0.2682250
95200.0000000    0.2572473
95240.0000000    0.2390888
95280.0000000    0.2592447
95320.0000000    0.2635259
95360.0000000    0.2403539
95400.0000000    0.2359260
95440.0000000    0.2355371
95480.0000000    0.2554231
95520.0000000    0.2768214
95560.0000000    0.2610661
95600.0000000    0.2620854
95640.0000000    0.2813343
95680.0000000    0.2687453
95720.0000000    0.2600487
95760.0000000    0.2774216
95800.0000000    0.2997596
95840.0000000    0.3013085
95880.0000000    0.2949343
95920.0000000    0.2911744
95960.0000000    0.2978863
96000.0000000    0.2648784
96040.0000000    0.2922744
96080.0000000    0.2837807
96120.0000000    0.2950928
96160.0000000    0.2989239
96200.0000000    0.2822849
96240.0000000    0.2831256
96280.0000000    0.2806843
96320.0000000    0.2687044
96360.0000000    0.2585430
96400.0000000    0.2751257
96440.0000000    0.3025714
96480.0000000    0.2784861
96520.0000000    0.2704740
96560.0000000    0.2845567
96600.0000000    0.2753213
96640.0000000    0.2629857
96680.0000000    0.2617111
96720.0000000    0.2541018
96760.0000000    0.2752513
96800.0000000    0.2658343
96840.0000000    0.2776169
96880.0000000    0.2743597
96920.0000000    0.2471197
96960.0000000    0.2568635
97000.0000000    0.2671558
97040.0000000    0.2591111
97080.0000000    0.2714846
97120.0000000    0.2556311
97160.0000000    0.2714509
97200.0000000    0.2601414
97240.0000000    0.2555368
97280.0000000    0.2602107
97320.0000000    0.2693912
97360.0000000    0.2457862
97400.0000000    0.2625944
97440.0000000    0.2475846
97480.0000000    0.2543510
97520.0000000    0.2553949
97560.0000000    0.2544011
97600.0000000    0.2401906
97640.0000000    0.2397845
97680.0000000    0.2491027
97720.0000000    0.2587528
97760.0000000    0.2548805
97800.0000000    0.2565195
97840.0000000    0.2705539
97880.0000000    0.2461242
97920.0000000    0.2604583
97960.0000000    0.2582624
98000.0000000    0.2610289
98040.0000000    0.2602571
98080.0000000    0.2568942
98120.0000000    0.2526370
98160.0000000    0.2462487
98200.0000000    0.2453451
98240.0000000    0.2759092
98280.0000000    0.2649053
98320.0000000    0.2703627
98360.0000000    0.2730646
98400.0000000    0.2763942
98440.0000000    0.2798245
98480.0000000    0.2686301
98520.0000000    0.2618510
98560.0000000    0.2388862
98600.0000000    0.2416768
98640.0000000    0.2409657
98680.0000000    0.2459134
98720.0000000    0.2246892
98760.0000000    0.2430081
98800.0000000    0.2682616
98840.0000000    0.2864524
98880.0000000    0.2510526
98920.0000000    0.2476879
98960.0000000    0.2683770
99000.0000000    0.2709784
99040.0000000    0.2518989
99080.0000000    0.2761257
99120.0000000    0.2659371
99160.0000000    0.2684079
99200.0000000    0.2707656
99240.0000000    0.2675067
99280.0000000    0.2643822
99320.0000000    0.2401828
99360.0000000    0.2392867
99400.0000000    0.2449372
99440.0000000    0.2868575
99480.0000000    0.2515274
99520.0000000    0.2842509
99560.0000000    0.2627943
99600.0000000    0.2658090
99640.0000000    0.2661152
99680.0000000    0.2679680
99720.0000000    0.2519872
99760.0000000    0.2649863
99800.0000000    0.2603672
99840.0000000    0.2576409
99880.0000000    0.2623942
99920.0000000    0.2575221
99960.0000000    0.2678003
100000.0000000    0.2635245
100040.0000000    0.2851520
100080.0000000    0.2603235
100120.0000000    0.2750836
100160.0000000    0.2587780
100200.0000000    0.2735353
100240.0000000    0.2661916
100280.0000000    0.2660398
100320.0000000    0.2626781
100360.0000000    0.2901400
100400.0000000    0.2617514
100440.0000000    0.2750664
100480.0000000    0.2678973
100520.0000000    0.2726479
100560.0000000    0.2491372
100600.0000000    0.2577389
100640.0000000    0.2859716
100680.0000000    0.2839709
100720.0000000    0.2703512
100760.0000000    0.2540459
100800.0000000    0.2539611
100840.0000000    0.2761487
100880.0000000    0.2586838
100920.0000000    0.2920085
100960.0000000    0.2616766
101000.0000000    0.2754686
101040.0000000    0.2644354
101080.0000000    0.2531459
101120.0000000    0.2758261
101160.0000000    0.2746109
101200.0000000    0.2531935
101240.0000000    0.2534349
101280.0000000    0.2404403
101320.0000000    0.2713900
101360.0000000    0.2707301
101400.0000000    0.2691658
101440.0000000    0.2655867
101480.0000000    0.2581874
101520.0000000    0.2877386
101560.0000000    0.2793063
101600.0000000    0.2798586
101640.0000000    0.2762019
101680.0000000    0.2708854
101720.0000000    0.2811752
101760.0000000    0.2617123
101800.0000000    0.2721661
101840.0000000    0.2635536
101880.0000000    0.2765200
101920.0000000    0.2648602
101960.0000000    0.2745302
102000.0000000    0.2670608
102040.0000000    0.2376544
102080.0000000    0.2443844
102120.0000000    0.2441642
102160.0000000    0.2378672
102200.0000000    0.2422213
102240.0000000    0.2501222
102280.0000000    0.2459467
102320.0000000    0.2787735
102360.0000000    0.2612841
102400.0000000    0.2647844
102440.0000000    0.2755294
102480.0000000    0.2798294
102520.0000000    0.2682092
102560.0000000    0.2707246
102600.0000000    0.2576308
102640.0000000    0.2659730
102680.0000000    0.2811369
102720.0000000    0.2623450
102760.0000000    0.2571710
102800.0000000    0.2589526
102840.0000000    0.2753593
102880.0000000    0.2692379
102920.0000000    0.2916949
102960.0000000    0.2592561
103000.0000000    0.2531509
103040.0000000    0.2788295
103080.0000000    0.2775123
103120.0000000    0.2764520
103160.0000000    0.2776220
103200.0000000    0.2681442
103240.0000000    0.2675680
103280.0000000    0.2606704
103320.0000000    0.2707948
103360.0000000    0.2643429
103400.0000000    0.2769352
103440.0000000    0.2744052
103480.0000000    0.2675964
103520.0000000    0.2516402
103560.0000000    0.2687990
103600.0000000    0.2579999
103640.0000000    0.2631732
103680.0000000    0.2669041
103720.0000000    0.2883675
103760.0000000    0.2682507
103800.0000000    0.2872883
103840.0000000    0.2756887
103880.0000000    0.2846688
103920.0000000    0.2832665
103960.0000000    0.2637767
104000.0000000    0.2580516
104040.0000000    0.2821677
104080.0000000    0.2783264
104120.0000000    0.2579830
104160.0000000    0.2525444
104200.0000000    0.2770925
104240.0000000    0.2712930
104280.0000000    0.2689988
104320.0000000    0.2443732
104360.0000000    0.2692917
104400.0000000    0.2622754
104440.0000000    0.2645358
104480.0000000    0.2758285
104520.0000000    0.2606357
104560.0000000    0.2395526
104600.0000000    0.2385351
104640.0000000    0.2680676
104680.0000000    0.2582840
104720.0000000    0.2681936
104760.0000000    0.2567240
104800.0000000    0.2636419
104840.0000000    0.2808156
104880.0000000    0.2685401
104920.0000000    0.2613779
104960.0000000    0.2515261
105000.0000000    0.2624628
105040.0000000    0.2564296
105080.0000000    0.2708194
105120.0000000    0.2396029
105160.0000000    0.2491085
105200.0000000    0.2466626
105240.0000000    0.2529373
105280.0000000    0.2401695
105320.0000000    0.2472883
105360.0000000    0.2600007
105400.0000000    0.2642417
105440.0000000    0.2600763
105480.0000000    0.2623665
105520.0000000    0.2516756
105560.0000000    0.2574686
105600.0000000    0.2835072
105640.0000000    0.2760875
105680.0000000    0.2707421
105720.0000000    0.2479942
105760.0000000    0.2809710
105800.0000000    0.2622417
105840.0000000    0.2591265
105880.0000000    0.2508251
105920.0000000    0.2542037
105960.0000000    0.2630331
106000.0000000    0.2636806
106040.0000000    0.2685483
106080.0000000    0.2676268
106120.0000000    0.2665848
106160.0000000    0.2700572
106200.0000000    0.2718730
106240.0000000    0.2550389
106280.0000000    0.2573535
106320.0000000    0.2594690
106360.0000000    0.2507251
106400.0000000    0.2572753
106440.0000000    0.2654213
106480.0000000    0.2939014
106520.0000000    0.2704804
106560.0000000    0.2397104
106600.0000000    0.2375731
106640.0000000    0.2479081
106680.0000000    0.2703055
106720.0000000    0.2596546
106760.0000000    0.2372028
106800.0000000    0.2414306
106840.0000000    0.2439944
106880.0000000    0.2525562
106920.0000000    0.2450798
106960.0000000    0.2708382
107000.0000000    0.2465617
107040.0000000    0.2051869
107080.0000000    0.2441224
107120.0000000    0.2509215
107160.0000000    0.2485215
107200.0000000    0.2601612
107240.0000000    0.2558955
107280.0000000    0.2317547
107320.0000000    0.2353338
107360.0000000    0.2470172
107400.0000000    0.2511367
107440.0000000    0.2361157
107480.0000000    0.2670419
107520.0000000    0.2578951
107560.0000000    0.2496284
107600.0000000    0.2544611
107640.0000000    0.2633952
107680.0000000    0.2366546
107720.0000000    0.2542121
107760.0000000    0.2398368
107800.0000000    0.2506122
107840.0000000    0.2639155
107880.0000000    0.2623261
107920.0000000    0.2508210
107960.0000000    0.2789260
108000.0000000    0.2810260
108040.0000000    0.2586075
108080.0000000    0.2751646
108120.0000000    0.2602903
108160.0000000    0.2912991
108200.0000000    0.2509075
108240.0000000    0.2822093
108280.0000000    0.2870477
108320.0000000    0.2766631
108360.0000000    0.2786027
108400.0000000    0.2628035
108440.0000000    0.2662562
108480.0000000    0.2740647
108520.0000000    0.2715639
108560.0000000    0.2776167
108600.0000000    0.2562408
108640.0000000    0.2871180
108680.0000000    0.2633536
108720.0000000    0.2667227
108760.0000000    0.2903699
108800.0000000    0.2853556
108840.0000000    0.2781195
108880.0000000    0.2671450
108920.0000000    0.2644053
108960.0000000    0.2497643
109000.0000000    0.2667276
109040.0000000    0.2779347
109080.0000000    0.2828425
109120.0000000    0.2880959
109160.0000000    0.2760675
109200.0000000    0.2654192
109240.0000000    0.2639720
109280.0000000    0.2682904
109320.0000000    0.2826758
109360.0000000    0.2612859
109400.0000000    0.2662995
109440.0000000    0.2836581
109480.0000000    0.2519730
109520.0000000    0.2632005
109560.0000000    0.2394132
109600.0000000    0.2667479
109640.0000000    0.2740692
109680.0000000    0.2784859
109720.0000000    0.2584196
109760.0000000    0.2541440
109800.0000000    0.2770064
109840.0000000    0.2847076
109880.0000000    0.2593122
109920.0000000    0.2578664
109960.0000000    0.2513283
110000.0000000    0.2724262
110040.0000000    0.2601034
110080.0000000    0.2783903
110120.0000000    0.2799469
110160.0000000    0.2538285
110200.0000000    0.2701161
110240.0000000    0.2727791
110280.0000000    0.2691658
110320.0000000    0.2687601
110360.0000000    0.2591286
110400.0000000    0.2508599
110440.0000000    0.2603528
110480.0000000    0.2565727
110520.0000000    0.2614310
110560.0000000    0.2474654
110600.0000000    0.2524307
110640.0000000    0.2533998
110680.0000000    0.2615384
110720.0000000    0.2687570
110760.0000000    0.2634648
110800.0000000    0.2636341
110840.0000000    0.2850254
110880.0000000    0.2752888
110920.0000000    0.2602606
110960.0000000    0.2638440
111000.0000000    0.2945517
111040.0000000    0.2789783
111080.0000000    0.2591592
111120.0000000    0.2714374
111160.0000000    0.2631610
111200.0000000    0.2673928
111240.0000000    0.2755940
111280.0000000    0.2682712
111320.0000000    0.2831289
111360.0000000    0.2864325
111400.0000000    0.2604476
111440.0000000    0.2805192
111480.0000000    0.2696327
111520.0000000    0.2874407
111560.0000000    0.2708994
111600.0000000    0.2774723
111640.0000000    0.2698988
111680.0000000    0.2743413
111720.0000000    0.2584202
111760.0000000    0.2650687
111800.0000000    0.2609284
111840.0000000    0.2598175
111880.0000000    0.2575560
111920.0000000    0.2656881
111960.0000000    0.2701153
112000.0000000    0.2536070
112040.0000000    0.2543727
112080.0000000    0.2447870
112120.0000000    0.2527532
112160.0000000    0.2836821
112200.0000000    0.2510701
112240.0000000    0.2685701
112280.0000000    0.2614371
112320.0000000    0.2655303
112360.0000000    0.2701571
112400.0000000    0.2941104
112440.0000000    0.2687691
112480.0000000    0.2697802
112520.0000000    0.2734480
112560.0000000    0.2776402
112600.0000000    0.2541598
112640.0000000    0.2660955
112680.0000000    0.2801829
112720.0000000    0.2949700
112760.0000000    0.2685950
112800.0000000    0.2734384
112840.0000000    0.2640689
112880.0000000    0.2730294
112920.0000000    0.2830022
112960.0000000    0.2727876
113000.0000000    0.2770253
113040.0000000    0.2661467
113080.0000000    0.2901274
113120.0000000    0.2891393
113160.0000000    0.2825096
113200.0000000    0.2667615
113240.0000000    0.2657735
113280.0000000    0.2647510
113320.0000000    0.2843590
113360.0000000    0.2646355
113400.0000000    0.2818631
113440.0000000    0.2622712
113480.0000000    0.2674745
113520.0000000    0.2691115
113560.0000000    0.2798820
113600.0000000    0.2907185
113640.0000000    0.2718042
113680.0000000    0.2850650
113720.0000000    0.2647212
113760.0000000    0.2646629
113800.0000000    0.2818932
113840.0000000    0.2758039
113880.0000000    0.2680409
113920.0000000    0.2824441
113960.0000000    0.2681544
114000.0000000    0.2737515
114040.0000000    0.2464421
114080.0000000    0.2589085
114120.0000000    0.2910453
114160.0000000    0.2807166
114200.0000000    0.2515286
114240.0000000    0.2771646
114280.0000000    0.2709277
114320.0000000    0.2709976
114360.0000000    0.2609315
114400.0000000    0.2897195
114440.0000000    0.2996564
114480.0000000    0.2842308
114520.0000000    0.2835722
114560.0000000    0.2855497
114600.0000000    0.2975075
114640.0000000    0.2947251
114680.0000000    0.2910751
114720.0000000    0.2804312
114760.0000000    0.2656942
114800.0000000    0.2620611
114840.0000000    0.2511634
114880.0000000    0.2675900
114920.0000000    0.2616064
114960.0000000    0.2785935
115000.0000000    0.2663060
115040.0000000    0.2820173
115080.0000000    0.2630734
115120.0000000    0.2488431
115160.0000000    0.2497090
115200.0000000    0.2544287
115240.0000000    0.2681704
115280.0000000    0.2384897
115320.0000000    0.2493544
115360.0000000    0.2542871
115400.0000000    0.2820921
115440.0000000    0.2788707
115480.0000000    0.2951798
115520.0000000    0.2562913
115560.0000000    0.2695767
115600.0000000    0.2892774
115640.0000000    0.2849943
115680.0000000    0.2706207
115720.0000000    0.2731583
115760.0000000    0.2638382
115800.0000000    0.2560922
115840.0000000    0.2525448
115880.0000000    0.2466229
115920.0000000    0.2578304
115960.0000000    0.2548874
116000.0000000    0.2378213
116040.0000000    0.2670124
116080.0000000    0.2468279
116120.0000000    0.2700764
116160.0000000    0.2842748
116200.0000000    0.2557526
116240.0000000    0.2841870
116280.0000000    0.2762635
116320.0000000    0.2860509
116360.0000000    0.2883525
116400.0000000    0.2652169
116440.0000000    0.2853491
116480.0000000    0.2716987
116520.0000000    0.2725318
116560.0000000    0.2873655
116600.0000000    0.2819161
116640.0000000    0.2558648
116680.0000000    0.2642910
116720.0000000    0.2705692
116760.0000000    0.2765476
116800.0000000    0.2569231
116840.0000000    0.2649118
116880.0000000    0.2582560
116920.0000000    0.2688076
116960.0000000    0.2656748
117000.0000000    0.2746755
117040.0000000    0.2456668
117080.0000000    0.2630402
117120.0000000    0.2762204
117160.0000000    0.2750796
117200.0000000    0.2760795
117240.0000000    0.2830517
117280.0000000    0.2760788
117320.0000000    0.2829358
117360.0000000    0.2552266
117400.0000000    0.2494193
117440.0000000    0.2508427
117480.0000000    0.2790220
117520.0000000    0.2731218
117560.0000000    0.2791651
117600.0000000    0.2847366
117640.0000000    0.2558208
117680.0000000    0.2956192
117720.0000000    0.2910866
117760.0000000    0.2945489
117800.0000000    0.2847482
117840.0000000    0.2806980
117880.0000000    0.2977495
117920.0000000    0.2955976
117960.0000000    0.2847671
118000.0000000    0.2930418
118040.0000000    0.2875748
118080.0000000    0.2827411
118120.0000000    0.2748502
118160.0000000    0.2666776
118200.0000000    0.2738198
118240.0000000    0.2930302
118280.0000000    0.2794701
118320.0000000    0.2774340
118360.0000000    0.2850139
118400.0000000    0.2532242
118440.0000000    0.2685448
118480.0000000    0.2624114
118520.0000000    0.2614278
118560.0000000    0.2746342
118600.0000000    0.2775500
118640.0000000    0.2618188
118680.0000000    0.2638993
118720.0000000    0.2537692
118760.0000000    0.2587606
118800.0000000    0.2680596
118840.0000000    0.2714060
118880.0000000    0.2845306
118920.0000000    0.2758958
118960.0000000    0.2720385
119000.0000000    0.2911447
119040.0000000    0.2433050
119080.0000000    0.2570367
119120.0000000    0.2662244
119160.0000000    0.2479632
119200.0000000    0.2745609
119240.0000000    0.2842191
119280.0000000    0.2812127
119320.0000000    0.2846213
119360.0000000    0.2691045
119400.0000000    0.2670726
119440.0000000    0.2543522
119480.0000000    0.2601148
119520.0000000    0.2758717
119560.0000000    0.2393562
119600.0000000    0.2629357
119640.0000000    0.2459588
119680.0000000    0.2616753
119720.0000000    0.2588347
119760.0000000    0.2407321
119800.0000000    0.2744588
119840.0000000    0.2737145
119880.0000000    0.2680067
119920.0000000    0.2612343
119960.0000000    0.2813559
120000.0000000    0.2705049
120040.0000000    0.2586149
120080.0000000    0.2458094
120120.0000000    0.2629144
120160.0000000    0.2635126
120200.0000000    0.2767781
120240.0000000    0.2824899
120280.0000000    0.2789542
120320.0000000    0.2815728
120360.0000000    0.2843653
120400.0000000    0.2739777
120440.0000000    0.2965989
120480.0000000    0.2657099
120520.0000000    0.2632190
120560.0000000    0.2597290
120600.0000000    0.2607985
120640.0000000    0.2632178
120680.0000000    0.2799452
120720.0000000    0.2733343
120760.0000000    0.2823443
120800.0000000    0.2643184
120840.0000000    0.2708013
120880.0000000    0.2818939
120920.0000000    0.2855716
120960.0000000    0.2841232
121000.0000000    0.2911952
121040.0000000    0.2618911
121080.0000000    0.2837386
121120.0000000    0.2688791
121160.0000000    0.2702373
121200.0000000    0.2605389
121240.0000000    0.2816243
121280.0000000    0.2737873
121320.0000000    0.2677186
121360.0000000    0.2764056
121400.0000000    0.2671781
121440.0000000    0.2619678
121480.0000000    0.2814965
121520.0000000    0.2765768
121560.0000000    0.2756179
121600.0000000    0.2598617
121640.0000000    0.2706106
121680.0000000    0.2513627
121720.0000000    0.2825842
121760.0000000    0.2686564
121800.0000000    0.2578528
121840.0000000    0.2784127
121880.0000000    0.2675199
121920.0000000    0.2673308
121960.0000000    0.2681366
122000.0000000    0.2512718
122040.0000000    0.2737013
122080.0000000    0.2804744
122120.0000000    0.2682087
122160.0000000    0.2397059
122200.0000000    0.2469309
122240.0000000    0.2690613
122280.0000000    0.2403742
122320.0000000    0.2533441
122360.0000000    0.2682454
122400.0000000    0.2518081
122440.0000000    0.2761267
122480.0000000    0.2706370
122520.0000000    0.2593923
122560.0000000    0.2694768
122600.0000000    0.2709604
122640.0000000    0.2579960
122680.0000000    0.2431116
122720.0000000    0.2529294
122760.0000000    0.2801294
122800.0000000    0.2816375
122840.0000000    0.2596580
122880.0000000    0.2780722
122920.0000000    0.2751539
122960.0000000    0.2948663
123000.0000000    0.2813863
123040.0000000    0.2632391
123080.0000000    0.2737224
123120.0000000    0.2771467
123160.0000000    0.2760644
123200.0000000    0.2755473
123240.0000000    0.2709229
123280.0000000    0.2735658
123320.0000000    0.2675049
123360.0000000    0.2757238
123400.0000000    0.2648402
123440.0000000    0.2780562
123480.0000000    0.2522509
123520.0000000    0.2522445
123560.0000000    0.2688844
123600.0000000    0.2680460
123640.0000000    0.2598630
123680.0000000    0.2598661
123720.0000000    0.2795245
123760.0000000    0.2769238
123800.0000000    0.2758696
123840.0000000    0.2750482
123880.0000000    0.2830072
123920.0000000    0.2765414
123960.0000000    0.2654019
124000.0000000    0.2804691
124040.0000000    0.2614918
124080.0000000    0.2611273
124120.0000000    0.2435980
124160.0000000    0.2800092
124200.0000000    0.2842892
124240.0000000    0.2961885
124280.0000000    0.2828320
124320.0000000    0.2760259
124360.0000000    0.2811391
124400.0000000    0.2903130
124440.0000000    0.2676878
124480.0000000    0.2797290
124520.0000000    0.2787945
124560.0000000    0.2957989
124600.0000000    0.2853705
124640.0000000    0.2533284
124680.0000000    0.2501225
124720.0000000    0.2459284
124760.0000000    0.2664160
124800.0000000    0.2530196
124840.0000000    0.2762593
124880.0000000    0.2694522
124920.0000000    0.2740818
124960.0000000    0.2880988
125000.0000000    0.2895878
125040.0000000    0.2651711
125080.0000000    0.2719641
125120.0000000    0.2763223
125160.0000000    0.2838195
125200.0000000    0.2919768
125240.0000000    0.2875864
125280.0000000    0.2935198
125320.0000000    0.2808816
125360.0000000    0.2645117
125400.0000000    0.2903559
125440.0000000    0.2845258
125480.0000000    0.2994731
125520.0000000    0.2872891
125560.0000000    0.3155736
125600.0000000    0.2930357
125640.0000000    0.2655326
125680.0000000    0.2924235
125720.0000000    0.2638466
125760.0000000    0.2608646
125800.0000000    0.2760587
125840.0000000    0.2717630
125880.0000000    0.2953112
125920.0000000    0.2854131
125960.0000000    0.2929059
126000.0000000    0.3008087
126040.0000000    0.2764757
126080.0000000    0.2829210
126120.0000000    0.2740338
126160.0000000    0.2824421
126200.0000000    0.2770999
126240.0000000    0.2712376
126280.0000000    0.2757879
126320.0000000    0.2676636
126360.0000000    0.2631238
126400.0000000    0.2900930
126440.0000000    0.2481940
126480.0000000    0.2880469
126520.0000000    0.2872260
126560.0000000    0.2494082
126600.0000000    0.2635663
126640.0000000    0.2677361
126680.0000000    0.2553295
126720.0000000    0.2610736
126760.0000000    0.2798476
126800.0000000    0.2814412
126840.0000000    0.2697914
126880.0000000    0.2792615
126920.0000000    0.2696632
126960.0000000    0.2797648
127000.0000000    0.2856579
127040.0000000    0.2693307
127080.0000000    0.2806096
127120.0000000    0.2737098
127160.0000000    0.2657200
127200.0000000    0.2645549
127240.0000000    0.2510919
127280.0000000    0.2765196
127320.0000000    0.2658842
127360.0000000    0.2445300
127400.0000000    0.2813773
127440.0000000    0.2636220
127480.0000000    0.2681268
127520.0000000    0.2482624
127560.0000000    0.2591621
127600.0000000    0.2732598
127640.0000000    0.2856961
127680.0000000    0.2745815
127720.0000000    0.2615442
127760.0000000    0.2854036
127800.0000000    0.2724735
127840.0000000    0.2865917
127880.0000000    0.2705206
127920.0000000    0.2925309
127960.0000000    0.2733507
128000.0000000    0.2744657
128040.0000000    0.2800162
128080.0000000    0.2735832
128120.0000000    0.2863424
128160.0000000    0.2642500
128200.0000000    0.2559341
128240.0000000    0.2601634
128280.0000000    0.2565772
128320.0000000    0.2822304
128360.0000000    0.2892776
128400.0000000    0.2887932
128440.0000000    0.2961858
128480.0000000    0.2793437
128520.0000000    0.2689282
128560.0000000    0.2690393
128600.0000000    0.2814341
128640.0000000    0.2942915
128680.0000000    0.2840655
128720.0000000    0.2657116
128760.0000000    0.2652425
128800.0000000    0.2829602
128840.0000000    0.2772470
128880.0000000    0.2786682
128920.0000000    0.2552946
128960.0000000    0.2477439
129000.0000000    0.2514193
129040.0000000    0.2694120
129080.0000000    0.2656819
129120.0000000    0.2606141
129160.0000000    0.2556590
129200.0000000    0.2766415
129240.0000000    0.2578393
129280.0000000    0.2608532
129320.0000000    0.2724516
129360.0000000    0.2763889
129400.0000000    0.2740679
129440.0000000    0.2694522
129480.0000000    0.2776991
129520.0000000    0.2830697
129560.0000000    0.2674772
129600.0000000    0.2749680
129640.0000000    0.2741093
129680.0000000    0.2960617
129720.0000000    0.3076589
129760.0000000    0.2759680
129800.0000000    0.2736354
129840.0000000    0.2829940
129880.0000000    0.2759911
129920.0000000    0.2871678
129960.0000000    0.2674738
130000.0000000    0.2874653
130040.0000000    0.2698927
130080.0000000    0.2713750
130120.0000000    0.2762822
130160.0000000    0.2470746
130200.0000000    0.2728885
130240.0000000    0.2620486
130280.0000000    0.2497258
130320.0000000    0.2470565
130360.0000000    0.2358791
130400.0000000    0.2620285
130440.0000000    0.2616003
130480.0000000    0.2436842
130520.0000000    0.2551064
130560.0000000    0.2603015
130600.0000000    0.2607638
130640.0000000    0.2621449
130680.0000000    0.2581632
130720.0000000    0.2635568
130760.0000000    0.2795330
130800.0000000    0.2727371
130840.0000000    0.2853209
130880.0000000    0.2832363
130920.0000000    0.3025928
130960.0000000    0.2920782
131000.0000000    0.2753888
131040.0000000    0.2685243
131080.0000000    0.2762029
131120.0000000    0.2970466
131160.0000000    0.2801602
131200.0000000    0.2958165
131240.0000000    0.2730414
131280.0000000    0.2617558
131320.0000000    0.2674184
131360.0000000    0.2744088
131400.0000000    0.2867767
131440.0000000    0.2692079
131480.0000000    0.2782650
131520.0000000    0.2794538
131560.0000000    0.2724845
131600.0000000    0.2726632
131640.0000000    0.2757419
131680.0000000    0.2868867
131720.0000000    0.2806284
131760.0000000    0.2903937
131800.0000000    0.2685405
131840.0000000    0.2517816
131880.0000000    0.2791491
131920.0000000    0.2607192
131960.0000000    0.2610472
132000.0000000    0.2741069
132040.0000000    0.2705163
132080.0000000    0.2638763
132120.0000000    0.2760137
132160.0000000    0.2741139
132200.0000000    0.2835458
132240.0000000    0.2674749
132280.0000000    0.2686963
132320.0000000    0.2817443
132360.0000000    0.2794519
132400.0000000    0.2552005
132440.0000000    0.2670766
132480.0000000    0.2552384
132520.0000000    0.2680044
132560.0000000    0.2717489
132600.0000000    0.2690495
132640.0000000    0.2552879
132680.0000000    0.2660061
132720.0000000    0.2670471
132760.0000000    0.2481657
132800.0000000    0.2638004
132840.0000000    0.2349701
132880.0000000    0.2694948
132920.0000000    0.2765550
132960.0000000    0.2480507
133000.0000000    0.2530022
133040.0000000    0.2542960
133080.0000000    0.2580028
133120.0000000    0.2670510
133160.0000000    0.2679799
133200.0000000    0.2547573
133240.0000000    0.2624558
133280.0000000    0.2486499
133320.0000000    0.2809367
133360.0000000    0.2757500
133400.0000000    0.2869107
133440.0000000    0.2507282
133480.0000000    0.2670441
133520.0000000    0.2641634
133560.0000000    0.2725674
133600.0000000    0.2571105
133640.0000000    0.2629248
133680.0000000    0.2417537
133720.0000000    0.2639735
133760.0000000    0.2402766
133800.0000000    0.2586179
133840.0000000    0.2538401
133880.0000000    0.2539330
133920.0000000    0.2535670
133960.0000000    0.2737774
134000.0000000    0.2498499
134040.0000000    0.2495777
134080.0000000    0.2456119
134120.0000000    0.2639641
134160.0000000    0.2687919
134200.0000000    0.2897510
134240.0000000    0.2658736
134280.0000000    0.2621875
134320.0000000    0.2567341
134360.0000000    0.2600859
134400.0000000    0.2649738
134440.0000000    0.2467569
134480.0000000    0.2500017
134520.0000000    0.2456302
134560.0000000    0.2439382
134600.0000000    0.2440786
134640.0000000    0.2354567
134680.0000000    0.2474760
134720.0000000    0.2252619
134760.0000000    0.2383042
134800.0000000    0.2485134
134840.0000000    0.2343846
134880.0000000    0.2742249
134920.0000000    0.2572334
134960.0000000    0.2473720
135000.0000000    0.2504271
135040.0000000    0.2540612
135080.0000000    0.2709750
135120.0000000    0.2702193
135160.0000000    0.2587923
135200.0000000    0.2461288
135240.0000000    0.2584338
135280.0000000    0.2510760
135320.0000000    0.2325503
135360.0000000    0.2511915
135400.0000000    0.2428749
135440.0000000    0.2507878
135480.0000000    0.2406173
135520.0000000    0.2696464
135560.0000000    0.2555111
135600.0000000    0.2555859
135640.0000000    0.2637180
135680.0000000    0.2560868
135720.0000000    0.2481234
135760.0000000    0.2429439
135800.0000000    0.2486798
135840.0000000    0.2610241
135880.0000000    0.2549603
135920.0000000    0.2576404
135960.0000000    0.2564588
136000.0000000    0.2607698
136040.0000000    0.2844087
136080.0000000    0.2659034
136120.0000000    0.2782911
136160.0000000    0.2664508
136200.0000000    0.2677235
136240.0000000    0.2686927
136280.0000000    0.2584584
136320.0000000    0.2669640
136360.0000000    0.2635487
136400.0000000    0.2587548
136440.0000000    0.2593378
136480.0000000    0.2581636
136520.0000000    0.2541436
136560.0000000    0.2712874
136600.0000000    0.2729233
136640.0000000    0.2567529
136680.0000000    0.2691979
136720.0000000    0.2672836
136760.0000000    0.2694400
136800.0000000    0.2632306
136840.0000000    0.2498156
136880.0000000    0.2560663
136920.0000000    0.2612702
136960.0000000    0.2435495
137000.0000000    0.2458520
137040.0000000    0.2745653
137080.0000000    0.2754250
137120.0000000    0.2775970
137160.0000000    0.2669588
137200.0000000    0.2618688
137240.0000000    0.2732734
137280.0000000    0.2679868
137320.0000000    0.2576271
137360.0000000    0.2550347
137400.0000000    0.2638269
137440.0000000    0.2396139
137480.0000000    0.2479988
137520.0000000    0.2469458
137560.0000000    0.2393819
137600.0000000    0.2582924
137640.0000000    0.2505564
137680.0000000    0.2537040
137720.0000000    0.2423166
137760.0000000    0.2375107
137800.0000000    0.2499188
137840.0000000    0.2517491
137880.0000000    0.2681977
137920.0000000    0.2643247
137960.0000000    0.2802848
138000.0000000    0.2595374
138040.0000000    0.2731565
138080.0000000    0.2560435
138120.0000000    0.2711881
138160.0000000    0.2718559
138200.0000000    0.2550315
138240.0000000    0.2583786
138280.0000000    0.2603112
138320.0000000    0.2540084
138360.0000000    0.2670209
138400.0000000    0.2540921
138440.0000000    0.2371128
138480.0000000    0.2595758
138520.0000000    0.2720274
138560.0000000    0.2550161
138600.0000000    0.2451993
138640.0000000    0.2228421
138680.0000000    0.2291715
138720.0000000    0.2323605
138760.0000000    0.2578767
138800.0000000    0.2511081
138840.0000000    0.2370785
138880.0000000    0.2453725
138920.0000000    0.2524445
138960.0000000    0.2502968
139000.0000000    0.2585968
139040.0000000    0.2792220
139080.0000000    0.2537948
139120.0000000    0.2678665
139160.0000000    0.2315139
139200.0000000    0.2433406
139240.0000000    0.2529930
139280.0000000    0.2617514
139320.0000000    0.2548638
139360.0000000    0.2663354
139400.0000000    0.2743488
139440.0000000    0.2722400
139480.0000000    0.2708890
139520.0000000    0.2607676
139560.0000000    0.2596692
139600.0000000    0.2752365
139640.0000000    0.2729391
139680.0000000    0.2822077
139720.0000000    0.2671938
139760.0000000    0.2481318
139800.0000000    0.2715220
139840.0000000    0.2557133
139880.0000000    0.2549431
139920.0000000    0.2673115
139960.0000000    0.2752846
140000.0000000    0.2430136
140040.0000000    0.2512834
140080.0000000    0.2711476
140120.0000000    0.2681947
140160.0000000    0.2503354
140200.0000000    0.2712241
140240.0000000    0.2630039
140280.0000000    0.2541199
140320.0000000    0.2574814
140360.0000000    0.2562211
140400.0000000    0.2500734
140440.0000000    0.2524525
140480.0000000    0.2540746
140520.0000000    0.2498923
140560.0000000    0.2630107
140600.0000000    0.2404690
140640.0000000    0.2466688
140680.0000000    0.2252414
140720.0000000    0.2357784
140760.0000000    0.2490499
140800.0000000    0.2328550
140840.0000000    0.2706673
140880.0000000    0.2601666
140920.0000000    0.2322336
140960.0000000    0.2442002
141000.0000000    0.2551251
141040.0000000    0.2571014
141080.0000000    0.2618394
141120.0000000    0.2422911
141160.0000000    0.2733547
141200.0000000    0.2685020
141240.0000000    0.2512719
141280.0000000    0.2608810
141320.0000000    0.2722923
141360.0000000    0.2675143
141400.0000000    0.2750283
141440.0000000    0.2563372
141480.0000000    0.2759289
141520.0000000    0.2796358
141560.0000000    0.2626092
141600.0000000    0.2733734
141640.0000000    0.2792708
141680.0000000    0.2720817
141720.0000000    0.2762500
141760.0000000    0.2752151
141800.0000000    0.2795543
141840.0000000    0.2807486
141880.0000000    0.2777999
141920.0000000    0.2698821
141960.0000000    0.2643165
142000.0000000    0.2597362
142040.0000000    0.2615108
142080.0000000    0.2726378
142120.0000000    0.2631785
142160.0000000    0.2887543
142200.0000000    0.2756062
142240.0000000    0.2784601
142280.0000000    0.2812739
142320.0000000    0.2965314
142360.0000000    0.2700171
142400.0000000    0.2741859
142440.0000000    0.2864310
142480.0000000    0.2845432
142520.0000000    0.2825390
142560.0000000    0.2821084
142600.0000000    0.2666645
142640.0000000    0.2792865
142680.0000000    0.2806536
142720.0000000    0.2847611
142760.0000000    0.2793784
142800.0000000    0.2707666
142840.0000000    0.2919546
142880.0000000    0.2944902
142920.0000000    0.2908993
142960.0000000    0.2893533
143000.0000000    0.2719243
143040.0000000    0.2853677
143080.0000000    0.2867217
143120.0000000    0.2786173
143160.0000000    0.2651230
143200.0000000    0.2790438
143240.0000000    0.2722443
143280.0000000    0.2817051
143320.0000000    0.2921800
143360.0000000    0.2892271
143400.0000000    0.2922396
143440.0000000    0.2936675
143480.0000000    0.2606013
143520.0000000    0.2652255
143560.0000000    0.2700133
143600.0000000    0.2483250
143640.0000000    0.2553243
143680.0000000    0.2563412
143720.0000000    0.2742411
143760.0000000    0.2815057
143800.0000000    0.2537281
143840.0000000    0.2340104
143880.0000000    0.2361701
143920.0000000    0.2405153
143960.0000000    0.2475712
144000.0000000    0.2500563
144040.0000000    0.2480909
144080.0000000    0.2478737
144120.0000000    0.2565922
144160.0000000    0.2481022
144200.0000000    0.2671348
144240.0000000    0.2603892
144280.0000000    0.2680660
144320.0000000    0.2803535
144360.0000000    0.2558818
144400.0000000    0.2810148
144440.0000000    0.2508146
144480.0000000    0.2398840
144520.0000000    0.2751783
144560.0000000    0.2756428
144600.0000000    0.2626936
144640.0000000    0.2685846
144680.0000000    0.2696815
144720.0000000    0.2793531
144760.0000000    0.2711971
144800.0000000    0.2824162
144840.0000000    0.2649223
144880.0000000    0.2658514
144920.0000000    0.2581179
144960.0000000    0.2630169
145000.0000000    0.2691294
145040.0000000    0.2683450
145080.0000000    0.2714058
145120.0000000    0.2968287
145160.0000000    0.2720224
145200.0000000    0.2907421
145240.0000000    0.2764100
145280.0000000    0.2514331
145320.0000000    0.2533700
145360.0000000    0.2744131
145400.0000000    0.2785662
145440.0000000    0.2846457
145480.0000000    0.2864551
145520.0000000    0.2673118
145560.0000000    0.2738497
145600.0000000    0.2879779
145640.0000000    0.2765612
145680.0000000    0.2678426
145720.0000000    0.2479420
145760.0000000    0.2405207
145800.0000000    0.2631618
145840.0000000    0.2699361
145880.0000000    0.2713456
145920.0000000    0.2895870
145960.0000000    0.2704497
146000.0000000    0.2720092
146040.0000000    0.2738256
146080.0000000    0.2763381
146120.0000000    0.2661591
146160.0000000    0.2791159
146200.0000000    0.2735137
146240.0000000    0.2756815
146280.0000000    0.2607992
146320.0000000    0.2700298
146360.0000000    0.2627018
146400.0000000    0.2446236
146440.0000000    0.2546448
146480.0000000    0.2713860
146520.0000000    0.2801136
146560.0000000    0.2807581
146600.0000000    0.2971269
146640.0000000    0.2738364
146680.0000000    0.2735613
146720.0000000    0.2574202
146760.0000000    0.2709664
146800.0000000    0.2578444
146840.0000000    0.2807628
146880.0000000    0.2753580
146920.0000000    0.2746917
146960.0000000    0.2743795
147000.0000000    0.2691540
147040.0000000    0.2619573
147080.0000000    0.2591964
147120.0000000    0.2793616
147160.0000000    0.2668548
147200.0000000    0.2768852
147240.0000000    0.2580396
147280.0000000    0.2589189
147320.0000000    0.2481365
147360.0000000    0.2594054
147400.0000000    0.2483397
147440.0000000    0.2755735
147480.0000000    0.2691236
147520.0000000    0.2513196
147560.0000000    0.2756396
147600.0000000    0.2820597
147640.0000000    0.2923265
147680.0000000    0.2862684
147720.0000000    0.2886056
147760.0000000    0.2885641
147800.0000000    0.2774965
147840.0000000    0.2837029
147880.0000000    0.2831351
147920.0000000    0.2910618
147960.0000000    0.2730080
148000.0000000    0.2780709
148040.0000000    0.2857267
148080.0000000    0.2650921
148120.0000000    0.2592227
148160.0000000    0.2612851
148200.0000000    0.2581969
148240.0000000    0.2508285
148280.0000000    0.2454016
148320.0000000    0.2660919
148360.0000000    0.2640358
148400.0000000    0.2588060
148440.0000000    0.2507935
148480.0000000    0.2728088
148520.0000000    0.2834266
148560.0000000    0.2590082
148600.0000000    0.2866488
148640.0000000    0.2842547
148680.0000000    0.2554159
148720.0000000    0.2703374
148760.0000000    0.2978447
148800.0000000    0.2753858
148840.0000000    0.2713996
148880.0000000    0.2639354
148920.0000000    0.2645092
148960.0000000    0.2538192
149000.0000000    0.2698836
149040.0000000    0.2502485
149080.0000000    0.2410356
149120.0000000    0.2596095
149160.0000000    0.2617886
149200.0000000    0.2606361
149240.0000000    0.2580794
149280.0000000    0.2575474
149320.0000000    0.2543273
149360.0000000    0.2667616
149400.0000000    0.2655248
149440.0000000    0.2678917
149480.0000000    0.2552243
149520.0000000    0.2586841
149560.0000000    0.2672766
149600.0000000    0.2407124
149640.0000000    0.2394820
149680.0000000    0.2655497
149720.0000000    0.2490555
149760.0000000    0.2751849
149800.0000000    0.2668839
149840.0000000    0.2701190
149880.0000000    0.2345908
149920.0000000    0.2539992
149960.0000000    0.2651032
150000.0000000    0.2557175
150040.0000000    0.2566653
150080.0000000    0.2626242
150120.0000000    0.2563235
150160.0000000    0.2508551
150200.0000000    0.2858377
150240.0000000    0.2886805
150280.0000000    0.2561788
150320.0000000    0.2477460
150360.0000000    0.2756328
150400.0000000    0.2571000
150440.0000000    0.2583453
150480.0000000    0.2822000
150520.0000000    0.2612926
150560.0000000    0.2587277
150600.0000000    0.2554918
150640.0000000    0.2665984
150680.0000000    0.2808526
150720.0000000    0.2703064
150760.0000000    0.2657209
150800.0000000    0.2880621
150840.0000000    0.2689302
150880.0000000    0.2629895
150920.0000000    0.2602843
150960.0000000    0.2648060
151000.0000000    0.2497135
151040.0000000    0.2710077
151080.0000000    0.2704439
151120.0000000    0.2306745
151160.0000000    0.2272939
151200.0000000    0.2282925
151240.0000000    0.2514921
151280.0000000    0.2637503
151320.0000000    0.2395659
151360.0000000    0.2539359
151400.0000000    0.2736385
151440.0000000    0.2631844
151480.0000000    0.2554576
151520.0000000    0.2648064
151560.0000000    0.2626517
151600.0000000    0.2564960
151640.0000000    0.2563047
151680.0000000    0.2456484
151720.0000000    0.2503168
151760.0000000    0.2583517
151800.0000000    0.2435960
151840.0000000    0.2651454
151880.0000000    0.2531716
151920.0000000    0.2917422
151960.0000000    0.2582333
152000.0000000    0.2637566
152040.0000000    0.2724967
152080.0000000    0.2677411
152120.0000000    0.2751147
152160.0000000    0.2503358
152200.0000000    0.2617035
152240.0000000    0.2567706
152280.0000000    0.2449940
152320.0000000    0.2474813
152360.0000000    0.2345424
152400.0000000    0.2572049
152440.0000000    0.2530435
152480.0000000    0.2441017
152520.0000000    0.2232535
152560.0000000    0.2358591
152600.0000000    0.2562746
152640.0000000    0.2356240
152680.0000000    0.2777376
152720.0000000    0.2727025
152760.0000000    0.2567162
152800.0000000    0.2684945
152840.0000000    0.2576608
152880.0000000    0.2293411
152920.0000000    0.2471606
152960.0000000    0.2460528
153000.0000000    0.2456454
153040.0000000    0.2308511
153080.0000000    0.2439267
153120.0000000    0.2651390
153160.0000000    0.2654510
153200.0000000    0.2562834
153240.0000000    0.2555410
153280.0000000    0.2579075
153320.0000000    0.2445455
153360.0000000    0.2395051
153400.0000000    0.2577839
153440.0000000    0.2665510
153480.0000000    0.2577268
153520.0000000    0.2684542
153560.0000000    0.2667482
153600.0000000    0.2481342
153640.0000000    0.2464982
153680.0000000    0.2576171
153720.0000000    0.2538584
153760.0000000    0.2665102
153800.0000000    0.2471834
153840.0000000    0.2539207
153880.0000000    0.2556883
153920.0000000    0.2586088
153960.0000000    0.2509471
154000.0000000    0.2281100
154040.0000000    0.2474173
154080.0000000    0.2451702
154120.0000000    0.2377076
154160.0000000    0.2370549
154200.0000000    0.2358164
154240.0000000    0.2290674
154280.0000000    0.2315201
154320.0000000    0.2311620
154360.0000000    0.2395829
154400.0000000    0.2207887
154440.0000000    0.2348288
154480.0000000    0.2632481
154520.0000000    0.2334665
154560.0000000    0.2123296
154600.0000000    0.2174797
154640.0000000    0.2093846
154680.0000000    0.2311327
154720.0000000    0.2302378
154760.0000000    0.2505655
154800.0000000    0.2386442
154840.0000000    0.2408929
154880.0000000    0.2449476
154920.0000000    0.2393748
154960.0000000    0.2537464
155000.0000000    0.2322885
155040.0000000    0.2228677
155080.0000000    0.2077714
155120.0000000    0.2329680
155160.0000000    0.2356858
155200.0000000    0.2210363
155240.0000000    0.2481386
155280.0000000    0.2334261
155320.0000000    0.2219942
155360.0000000    0.2240621
155400.0000000    0.2134404
155440.0000000    0.2415925
155480.0000000    0.2410269
155520.0000000    0.2528942
155560.0000000    0.2522470
155600.0000000    0.2609145
155640.0000000    0.2469734
155680.0000000    0.2477514
155720.0000000    0.2383474
155760.0000000    0.2376448
155800.0000000    0.2353520
155840.0000000    0.2290130
155880.0000000    0.2384143
155920.0000000    0.2286806
155960.0000000    0.2419657
156000.0000000    0.2421917
156040.0000000    0.2240861
156080.0000000    0.2438026
156120.0000000    0.2551193
156160.0000000    0.2199841
156200.0000000    0.2204162
156240.0000000    0.2440638
156280.0000000    0.2179731
156320.0000000    0.2381120
156360.0000000    0.2480144
156400.0000000    0.2409903
156440.0000000    0.2142357
156480.0000000    0.2287591
156520.0000000    0.2294368
156560.0000000    0.2234144
156600.0000000    0.2368234
156640.0000000    0.2224924
156680.0000000    0.2321863
156720.0000000    0.2209959
156760.0000000    0.2322820
156800.0000000    0.2255812
156840.0000000    0.2289466
156880.0000000    0.2146602
156920.0000000    0.2125907
156960.0000000    0.2241848
157000.0000000    0.2262737
157040.0000000    0.2175735
157080.0000000    0.2494580
157120.0000000    0.2467476
157160.0000000    0.2255515
157200.0000000    0.2173945
157240.0000000    0.2203989
157280.0000000    0.2454470
157320.0000000    0.2324522
157360.0000000    0.2195929
157400.0000000    0.2334235
157440.0000000    0.2347647
157480.0000000    0.2136755
157520.0000000    0.2345311
157560.0000000    0.1994769
157600.0000000    0.2233252
157640.0000000    0.2410894
157680.0000000    0.2440200
157720.0000000    0.2541653
157760.0000000    0.2498800
157800.0000000    0.2096551
157840.0000000    0.2223387
157880.0000000    0.2259509
157920.0000000    0.2209438
157960.0000000    0.2027348
158000.0000000    0.2245606
158040.0000000    0.2247443
158080.0000000    0.2324745
158120.0000000    0.2405775
158160.0000000    0.2211607
158200.0000000    0.2417172
158240.0000000    0.2076751
158280.0000000    0.2175427
158320.0000000    0.2339725
158360.0000000    0.2516019
158400.0000000    0.2391574
158440.0000000    0.2236118
158480.0000000    0.2405640
158520.0000000    0.2300558
158560.0000000    0.2399911
158600.0000000    0.2443470
158640.0000000    0.2320924
158680.0000000    0.2304229
158720.0000000    0.2204109
158760.0000000    0.2151437
158800.0000000    0.2343927
158840.0000000    0.2350320
158880.0000000    0.2270163
158920.0000000    0.2363974
158960.0000000    0.2475206
159000.0000000    0.2305495
159040.0000000    0.2275493
159080.0000000    0.2180681
159120.0000000    0.2308176
159160.0000000    0.2194023
159200.0000000    0.2170712
159240.0000000    0.2069744
159280.0000000    0.2184134
159320.0000000    0.2404917
159360.0000000    0.2427932
159400.0000000    0.2410884
159440.0000000    0.2485500
159480.0000000    0.2358728
159520.0000000    0.2308973
159560.0000000    0.2217389
159600.0000000    0.2122037
159640.0000000    0.2036634
159680.0000000    0.1888861
159720.0000000    0.2085130
159760.0000000    0.2153063
159800.0000000    0.2223614
159840.0000000    0.2316774
159880.0000000    0.2483779
159920.0000000    0.2433782
159960.0000000    0.2301656
160000.0000000    0.2260686
160040.0000000    0.2313708
160080.0000000    0.2086138
160120.0000000    0.2084970
160160.0000000    0.2237086
160200.0000000    0.2202587
160240.0000000    0.2323449
160280.0000000    0.2354880
160320.0000000    0.2338144
160360.0000000    0.2027400
160400.0000000    0.2161466
160440.0000000    0.2266665
160480.0000000    0.2203234
160520.0000000    0.1966814
160560.0000000    0.1816995
160600.0000000    0.2147054
160640.0000000    0.1973920
160680.0000000    0.2081840
160720.0000000    0.2088316
160760.0000000    0.2095534
160800.0000000    0.2073820
160840.0000000    0.1813608
160880.0000000    0.2186435
160920.0000000    0.1999588
160960.0000000    0.1993491
161000.0000000    0.2170328
161040.0000000    0.2037579
161080.0000000    0.1976925
161120.0000000    0.1961788
161160.0000000    0.2155961
161200.0000000    0.2050674
161240.0000000    0.1919910
161280.0000000    0.2293732
161320.0000000    0.2010266
161360.0000000    0.2077610
161400.0000000    0.1988551
161440.0000000    0.2014525
161480.0000000    0.1981781
161520.0000000    0.1929598
161560.0000000    0.1954598
161600.0000000    0.1967375
161640.0000000    0.2016752
161680.0000000    0.1984731
161720.0000000    0.2199144
161760.0000000    0.2106323
161800.0000000    0.2299986
161840.0000000    0.2140117
161880.0000000    0.2044686
161920.0000000    0.2145213
161960.0000000    0.2287218
162000.0000000    0.1968996
162040.0000000    0.1979012
162080.0000000    0.2011459
162120.0000000    0.2136055
162160.0000000    0.1959132
162200.0000000    0.2101532
162240.0000000    0.1822316
162280.0000000    0.1944212
162320.0000000    0.1843753
162360.0000000    0.1831040
162400.0000000    0.1918026
162440.0000000    0.1990919
162480.0000000    0.1901815
162520.0000000    0.1842375
162560.0000000    0.2061061
162600.0000000    0.2247939
162640.0000000    0.2011650
162680.0000000    0.2044673
162720.0000000    0.2078475
162760.0000000    0.2068827
162800.0000000    0.2061913
162840.0000000    0.1813385
162880.0000000    0.1848414
162920.0000000    0.1986066
162960.0000000    0.1847588
163000.0000000    0.1876669
163040.0000000    0.1819623
163080.0000000    0.1832301
163120.0000000    0.2023560
163160.0000000    0.2077965
163200.0000000    0.2009245
163240.0000000    0.1972842
163280.0000000    0.1929356
163320.0000000    0.2094473
163360.0000000    0.2076366
163400.0000000    0.2052009
163440.0000000    0.1976670
163480.0000000    0.2061319
163520.0000000    0.2022368
163560.0000000    0.1990819
163600.0000000    0.2179525
163640.0000000    0.1850174
163680.0000000    0.1927577
163720.0000000    0.1906656
163760.0000000    0.2048990
163800.0000000    0.2042269
163840.0000000    0.1974462
163880.0000000    0.1949243
163920.0000000    0.1953450
163960.0000000    0.2084814
164000.0000000    0.1912306
164040.0000000    0.1752450
164080.0000000    0.1825812
164120.0000000    0.1792510
164160.0000000    0.2031483
164200.0000000    0.1748639
164240.0000000    0.1972068
164280.0000000    0.2076015
164320.0000000    0.1963947
164360.0000000    0.2029989
164400.0000000    0.1993263
164440.0000000    0.2024803
164480.0000000    0.1819649
164520.0000000    0.1910786
164560.0000000    0.1934709
164600.0000000    0.2008506
164640.0000000    0.1693510
164680.0000000    0.1861113
164720.0000000    0.1960234
164760.0000000    0.2170944
164800.0000000    0.1925396
164840.0000000    0.1987350
164880.0000000    0.1870180
164920.0000000    0.1691664
164960.0000000    0.1922385
165000.0000000    0.2078777
165040.0000000    0.2071062
165080.0000000    0.1938537
165120.0000000    0.1863476
165160.0000000    0.1759142
165200.0000000    0.1662644
165240.0000000    0.1710619
165280.0000000    0.1652709
165320.0000000    0.1971800
165360.0000000    0.1765990
165400.0000000    0.1745023
165440.0000000    0.1986111
165480.0000000    0.1686717
165520.0000000    0.1796186
165560.0000000    0.1807675
165600.0000000    0.1971936
165640.0000000    0.1915223
165680.0000000    0.1780204
165720.0000000    0.1835768
165760.0000000    0.1847068
165800.0000000    0.1895920
165840.0000000    0.1947230
165880.0000000    0.1980779
165920.0000000    0.2128362
165960.0000000    0.2081662
166000.0000000    0.2336924
166040.0000000    0.2116875
166080.0000000    0.2257351
166120.0000000    0.2242304
166160.0000000    0.2116066
166200.0000000    0.2306187
166240.0000000    0.2322570
166280.0000000    0.2232975
166320.0000000    0.2015010
166360.0000000    0.2323711
166400.0000000    0.2224276
166440.0000000    0.1984493
166480.0000000    0.2109911
166520.0000000    0.2068772
166560.0000000    0.2028857
166600.0000000    0.2042409
166640.0000000    0.2010533
166680.0000000    0.2199638
166720.0000000    0.2150444
166760.0000000    0.2100356
166800.0000000    0.2174836
166840.0000000    0.2348125
166880.0000000    0.2165864
166920.0000000    0.2208171
166960.0000000    0.2073615
167000.0000000    0.1928403
167040.0000000    0.2152060
167080.0000000    0.2144202
167120.0000000    0.2343441
167160.0000000    0.2217024
167200.0000000    0.2217492
167240.0000000    0.2120566
167280.0000000    0.2142778
167320.0000000    0.2157219
167360.0000000    0.1995862
167400.0000000    0.1916317
167440.0000000    0.2020074
167480.0000000    0.2193038
167520.0000000    0.2225113
167560.0000000    0.2102726
167600.0000000    0.2192766
167640.0000000    0.2292292
167680.0000000    0.2087893
167720.0000000    0.2086982
167760.0000000    0.2073041
167800.0000000    0.2081529
167840.0000000    0.2227358
167880.0000000    0.2143681
167920.0000000    0.2166409
167960.0000000    0.2275395
168000.0000000    0.2428087
168040.0000000    0.2411095
168080.0000000    0.2348457
168120.0000000    0.2131748
168160.0000000    0.2256969
168200.0000000    0.2085581
168240.0000000    0.2112759
168280.0000000    0.2354054
168320.0000000    0.2431203
168360.0000000    0.2078964
168400.0000000    0.2300234
168440.0000000    0.2197147
168480.0000000    0.2261540
168520.0000000    0.2270328
168560.0000000    0.2250921
168600.0000000    0.2280699
168640.0000000    0.2136330
168680.0000000    0.2260408
168720.0000000    0.2411824
168760.0000000    0.2420744
168800.0000000    0.2445018
168840.0000000    0.2209500
168880.0000000    0.2246140
168920.0000000    0.2351116
168960.0000000    0.2435236
169000.0000000    0.2324109
169040.0000000    0.2538639
169080.0000000    0.2470411
169120.0000000    0.2265458
169160.0000000    0.2398738
169200.0000000    0.2264696
169240.0000000    0.2252075
169280.0000000    0.2117510
169320.0000000    0.2209487
169360.0000000    0.2261982
169400.0000000    0.2108118
169440.0000000    0.2330922
169480.0000000    0.2071944
169520.0000000    0.2383614
169560.0000000    0.2521179
169600.0000000    0.2638790
169640.0000000    0.2424726
169680.0000000    0.2206387
169720.0000000    0.2254923
169760.0000000    0.2300117
169800.0000000    0.2358310
169840.0000000    0.2119600
169880.0000000    0.2347340
169920.0000000    0.2383242
169960.0000000    0.2365997
170000.0000000    0.2337540
170040.0000000    0.2243637
170080.0000000    0.2254380
170120.0000000    0.1977375
170160.0000000    0.2332748
170200.0000000    0.2717521
170240.0000000    0.2463743
170280.0000000    0.2411643
170320.0000000    0.2114907
170360.0000000    0.2251444
170400.0000000    0.2222039
170440.0000000    0.2318098
170480.0000000    0.2302918
170520.0000000    0.2134008
170560.0000000    0.2331578
170600.0000000    0.2393334
170640.0000000    0.2603462
170680.0000000    0.2599806
170720.0000000    0.2447409
170760.0000000    0.2281494
170800.0000000    0.2418029
170840.0000000    0.2259873
170880.0000000    0.2036204
170920.0000000    0.2120873
170960.0000000    0.2166141
171000.0000000    0.2334084
171040.0000000    0.2199059
171080.0000000    0.2262559
171120.0000000    0.2465850
171160.0000000    0.2381402
171200.0000000    0.2271336
171240.0000000    0.2271136
171280.0000000    0.2233319
171320.0000000    0.2447672
171360.0000000    0.2380054
171400.0000000    0.2336531
171440.0000000    0.2505115
171480.0000000    0.2337971
171520.0000000    0.2495616
171560.0000000    0.2444192
171600.0000000    0.2202694
171640.0000000    0.2235573
171680.0000000    0.2199918
171720.0000000    0.2295883
171760.0000000    0.2165722
171800.0000000    0.2254410
171840.0000000    0.2215393
171880.0000000    0.2353307
171920.0000000    0.2129945
171960.0000000    0.2179075
172000.0000000    0.2158276
172040.0000000    0.2249841
172080.0000000    0.2550042
172120.0000000    0.2250446
172160.0000000    0.2179828
172200.0000000    0.2107612
172240.0000000    0.2119527
172280.0000000    0.2226472
172320.0000000    0.2144776
172360.0000000    0.2027089
172400.0000000    0.2189603
172440.0000000    0.2232617
172480.0000000    0.2155202
172520.0000000    0.2076609
172560.0000000    0.2097326
172600.0000000    0.2099666
172640.0000000    0.2164132
172680.0000000    0.2045213
172720.0000000    0.2196065
172760.0000000    0.2251018
172800.0000000    0.2193727
172840.0000000    0.2253358
172880.0000000    0.2303685
172920.0000000    0.2587355
172960.0000000    0.2520907
173000.0000000    0.2382953
173040.0000000    0.2283445
173080.0000000    0.2264133
173120.0000000    0.2331361
173160.0000000    0.2394946
173200.0000000    0.2274396
173240.0000000    0.2329202
173280.0000000    0.2263897
173320.0000000    0.2449395
173360.0000000    0.2363170
173400.0000000    0.2537792
173440.0000000    0.2237636
173480.0000000    0.2163883
173520.0000000    0.2370406
173560.0000000    0.2327323
173600.0000000    0.2322643
173640.0000000    0.2411650
173680.0000000    0.2580173
173720.0000000    0.2423386
173760.0000000    0.2480594
173800.0000000    0.2394148
173840.0000000    0.2680140
173880.0000000    0.2362611
173920.0000000    0.2244633
173960.0000000    0.2240413
174000.0000000    0.2284823
174040.0000000    0.2343766
174080.0000000    0.2511084
174120.0000000    0.2609058
174160.0000000    0.2284811
174200.0000000    0.2082119
174240.0000000    0.2376154
174280.0000000    0.2417648
174320.0000000    0.2433307
174360.0000000    0.2189517
174400.0000000    0.2182525
174440.0000000    0.2311373
174480.0000000    0.2210185
174520.0000000    0.2166999
174560.0000000    0.2533635
174600.0000000    0.2424390
174640.0000000    0.2371248
174680.0000000    0.2288527
174720.0000000    0.2184660
174760.0000000    0.2295883
174800.0000000    0.2162309
174840.0000000    0.2236539
174880.0000000    0.2151595
174920.0000000    0.2218177
174960.0000000    0.2218378
175000.0000000    0.1973060
175040.0000000    0.2202701
175080.0000000    0.2212876
175120.0000000    0.2097087
175160.0000000    0.2150390
175200.0000000    0.2207722
175240.0000000    0.2118947
175280.0000000    0.2172076
175320.0000000    0.2128612
175360.0000000    0.2044622
175400.0000000    0.1997456
175440.0000000    0.2266264
175480.0000000    0.1942459
175520.0000000    0.2215027
175560.0000000    0.2443862
175600.0000000    0.2058700
175640.0000000    0.2152867
175680.0000000    0.2057636
175720.0000000    0.2176533
175760.0000000    0.2152949
175800.0000000    0.2225526
175840.0000000    0.2069134
175880.0000000    0.2257237
175920.0000000    0.2166746
175960.0000000    0.2182531
176000.0000000    0.2201841
176040.0000000    0.1899984
176080.0000000    0.2112688
176120.0000000    0.2188763
176160.0000000    0.2103181
176200.0000000    0.2314066
176240.0000000    0.2178587
176280.0000000    0.2379902
176320.0000000    0.2169596
176360.0000000    0.2184601
176400.0000000    0.2144431
176440.0000000    0.2173121
176480.0000000    0.2026839
176520.0000000    0.2094848
176560.0000000    0.2242035
176600.0000000    0.2235970
176640.0000000    0.2161724
176680.0000000    0.2289618
176720.0000000    0.2341346
176760.0000000    0.2381084
176800.0000000    0.2214378
176840.0000000    0.2205976
176880.0000000    0.2179783
176920.0000000    0.2362555
176960.0000000    0.2367998
177000.0000000    0.2372112
177040.0000000    0.2529149
177080.0000000    0.2585708
177120.0000000    0.2541507
177160.0000000    0.2238256
177200.0000000    0.2446117
177240.0000000    0.2451780
177280.0000000    0.2331031
177320.0000000    0.2310958
177360.0000000    0.2271908
177400.0000000    0.2288111
177440.0000000    0.2347309
177480.0000000    0.2423570
177520.0000000    0.2068627
177560.0000000    0.2311783
177600.0000000    0.2165918
177640.0000000    0.2213454
177680.0000000    0.2242496
177720.0000000    0.2271171
177760.0000000    0.1982807
177800.0000000    0.2292078
177840.0000000    0.2432042
177880.0000000    0.2183561
177920.0000000    0.2275504
177960.0000000    0.2171085
178000.0000000    0.2138034
178040.0000000    0.2071029
178080.0000000    0.2073274
178120.0000000    0.2157473
178160.0000000    0.2124876
178200.0000000    0.2290415
178240.0000000    0.2366027
178280.0000000    0.2271152
178320.0000000    0.2293961
178360.0000000    0.2302474
178400.0000000    0.2442131
178440.0000000    0.2391260
178480.0000000    0.2330086
178520.0000000    0.2190095
178560.0000000    0.2184958
178600.0000000    0.2189559
178640.0000000    0.2276385
178680.0000000    0.2190193
178720.0000000    0.2127943
178760.0000000    0.2329029
178800.0000000    0.2177318
178840.0000000    0.2229950
178880.0000000    0.2168843
178920.0000000    0.2282494
178960.0000000    0.2439395
179000.0000000    0.2458818
179040.0000000    0.2323491
179080.0000000    0.2150362
179120.0000000    0.2311436
179160.0000000    0.2254145
179200.0000000    0.2198411
179240.0000000    0.2448773
179280.0000000    0.2175797
179320.0000000    0.2304738
179360.0000000    0.2442166
179400.0000000    0.2456411
179440.0000000    0.2264716
179480.0000000    0.2282017
179520.0000000    0.2338766
179560.0000000    0.2535396
179600.0000000    0.2337600
179640.0000000    0.2292214
179680.0000000    0.2515465
179720.0000000    0.2739646
179760.0000000    0.2436823
179800.0000000    0.2282771
179840.0000000    0.2391791
179880.0000000    0.2325273
179920.0000000    0.2218217
179960.0000000    0.2128826
180000.0000000    0.1999208
180040.0000000    0.2199000
180080.0000000    0.2066312
180120.0000000    0.2364563
180160.0000000    0.2133161
180200.0000000    0.2255693
180240.0000000    0.2197565
180280.0000000    0.2361576
180320.0000000    0.2229291
180360.0000000    0.2473273
180400.0000000    0.2317559
180440.0000000    0.2467072
180480.0000000    0.2356759
180520.0000000    0.2242013
180560.0000000    0.2418654
180600.0000000    0.2493600
180640.0000000    0.2034355
180680.0000000    0.2256833
180720.0000000    0.2207498
180760.0000000    0.2359958
180800.0000000    0.2433275
180840.0000000    0.2379803
180880.0000000    0.2171398
180920.0000000    0.2211783
180960.0000000    0.2237828
181000.0000000    0.2456594
181040.0000000    0.2427204
181080.0000000    0.2317505
181120.0000000    0.2345664
181160.0000000    0.2286628
181200.0000000    0.2442689
181240.0000000    0.2332478
181280.0000000    0.2307355
181320.0000000    0.2183816
181360.0000000    0.2080362
181400.0000000    0.2086005
181440.0000000    0.2047087
181480.0000000    0.2008160
181520.0000000    0.2076424
181560.0000000    0.2093910
181600.0000000    0.2156471
181640.0000000    0.2101610
181680.0000000    0.2100195
181720.0000000    0.2254937
181760.0000000    0.2182059
181800.0000000    0.2209844
181840.0000000    0.2166646
181880.0000000    0.2289490
181920.0000000    0.2219511
181960.0000000    0.2308179
182000.0000000    0.2058666
182040.0000000    0.2259061
182080.0000000    0.2247930
182120.0000000    0.2073981
182160.0000000    0.2042385
182200.0000000    0.2191681
182240.0000000    0.2189788
182280.0000000    0.2112827
182320.0000000    0.2012795
182360.0000000    0.2107783
182400.0000000    0.2312617
182440.0000000    0.2201797
182480.0000000    0.2082329
182520.0000000    0.2193592
182560.0000000    0.2061365
182600.0000000    0.2143269
182640.0000000    0.2379816
182680.0000000    0.2057772
182720.0000000    0.2054841
182760.0000000    0.2126543
182800.0000000    0.2181306
182840.0000000    0.1927792
182880.0000000    0.2150671
182920.0000000    0.2244785
182960.0000000    0.2088137
183000.0000000    0.2428641
183040.0000000    0.2439640
183080.0000000    0.2511917
183120.0000000    0.2388277
183160.0000000    0.2376091
183200.0000000    0.2213861
183240.0000000    0.2323583
183280.0000000    0.2257532
183320.0000000    0.2141336
183360.0000000    0.2203427
183400.0000000    0.2165885
183440.0000000    0.2207156
183480.0000000    0.2162275
183520.0000000    0.2202872
183560.0000000    0.2219671
183600.0000000    0.2150650
183640.0000000    0.2068890
183680.0000000    0.2265363
183720.0000000    0.2054122
183760.0000000    0.1967873
183800.0000000    0.2045738
183840.0000000    0.2054192
183880.0000000    0.1980413
183920.0000000    0.2252059
183960.0000000    0.2015330
184000.0000000    0.2181126
184040.0000000    0.2333827
184080.0000000    0.2121327
184120.0000000    0.2200556
184160.0000000    0.1944287
184200.0000000    0.2010402
184240.0000000    0.2230730
184280.0000000    0.2319672
184320.0000000    0.2172259
184360.0000000    0.2180188
184400.0000000    0.2249601
184440.0000000    0.2103241
184480.0000000    0.2273539
184520.0000000    0.2271159
184560.0000000    0.2147834
184600.0000000    0.2113443
184640.0000000    0.2154182
184680.0000000    0.2209270
184720.0000000    0.2391258
184760.0000000    0.2371962
184800.0000000    0.2258367
184840.0000000    0.2318250
184880.0000000    0.2427876
184920.0000000    0.2348607
184960.0000000    0.2256444
185000.0000000    0.2107167
185040.0000000    0.1895907
185080.0000000    0.2169095
185120.0000000    0.2089485
185160.0000000    0.1786685
185200.0000000    0.1932082
185240.0000000    0.1894405
185280.0000000    0.1861337
185320.0000000    0.1867421
185360.0000000    0.1778256
185400.0000000    0.1899883
185440.0000000    0.2130055
185480.0000000    0.2179783
185520.0000000    0.2140376
185560.0000000    0.2128651
185600.0000000    0.2268013
185640.0000000    0.2397244
185680.0000000    0.2191388
185720.0000000    0.2130688
185760.0000000    0.2086585
185800.0000000    0.2257849
185840.0000000    0.1929903
185880.0000000    0.1994570
185920.0000000    0.2163939
185960.0000000    0.2072459
186000.0000000    0.2323520
186040.0000000    0.2103199
186080.0000000    0.2105289
186120.0000000    0.2036499
186160.0000000    0.2289313
186200.0000000    0.2070360
186240.0000000    0.2102717
186280.0000000    0.2116723
186320.0000000    0.2270178
186360.0000000    0.2139059
186400.0000000    0.2131597
186440.0000000    0.2269314
186480.0000000    0.2358160
186520.0000000    0.2128756
186560.0000000    0.2200294
186600.0000000    0.2281796
186640.0000000    0.2248882
186680.0000000    0.2175356
186720.0000000    0.2069133
186760.0000000    0.1977075
186800.0000000    0.1815441
186840.0000000    0.1875232
186880.0000000    0.1803142
186920.0000000    0.1899347
186960.0000000    0.2068590
187000.0000000    0.1816736
187040.0000000    0.2093698
187080.0000000    0.2156433
187120.0000000    0.1994347
187160.0000000    0.1842847
187200.0000000    0.1870513
187240.0000000    0.1969071
187280.0000000    0.2103235
187320.0000000    0.2059234
187360.0000000    0.2203212
187400.0000000    0.2137872
187440.0000000    0.2171501
187480.0000000    0.1976839
187520.0000000    0.2112269
187560.0000000    0.2035156
187600.0000000    0.2317666
187640.0000000    0.2159432
187680.0000000    0.2181297
187720.0000000    0.2070951
187760.0000000    0.2219777
187800.0000000    0.2077479
187840.0000000    0.1931313
187880.0000000    0.1932243
187920.0000000    0.1802267
187960.0000000    0.1878767
188000.0000000    0.2031094
188040.0000000    0.2033534
188080.0000000    0.2008618
188120.0000000    0.1904907
188160.0000000    0.1818257
188200.0000000    0.2118378
188240.0000000    0.2070786
188280.0000000    0.1977579
188320.0000000    0.1722953
188360.0000000    0.2007951
188400.0000000    0.1879692
188440.0000000    0.2140062
188480.0000000    0.1875100
188520.0000000    0.1895963
188560.0000000    0.1958758
188600.0000000    0.2227350
188640.0000000    0.1986577
188680.0000000    0.2405833
188720.0000000    0.2195507
188760.0000000    0.2157237
188800.0000000    0.2324603
188840.0000000    0.2017895
188880.0000000    0.1826471
188920.0000000    0.1712377
188960.0000000    0.1682451
189000.0000000    0.1485540
189040.0000000    0.1678400
189080.0000000    0.1875544
189120.0000000    0.1759990
189160.0000000    0.1908888
189200.0000000    0.2213914
189240.0000000    0.1889078
189280.0000000    0.1847256
189320.0000000    0.1838696
189360.0000000    0.1780025
189400.0000000    0.1816785
189440.0000000    0.1595593
189480.0000000    0.1673413
189520.0000000    0.1751146
189560.0000000    0.1774438
189600.0000000    0.1812362
189640.0000000    0.1800082
189680.0000000    0.1853363
189720.0000000    0.1721944
189760.0000000    0.1757019
189800.0000000    0.1513464
189840.0000000    0.1625385
189880.0000000    0.1816315
189920.0000000    0.1906324
189960.0000000    0.1611313
190000.0000000    0.1848124
190040.0000000    0.1829007
190080.0000000    0.1859990
190120.0000000    0.1913447
190160.0000000    0.1849528
190200.0000000    0.2018077
190240.0000000    0.1968769
190280.0000000    0.1822954
190320.0000000    0.2081783
190360.0000000    0.2009754
190400.0000000    0.1969193
190440.0000000    0.1727832
190480.0000000    0.1885061
190520.0000000    0.2123156
190560.0000000    0.2097752
190600.0000000    0.1906449
190640.0000000    0.1886462
190680.0000000    0.1931759
190720.0000000    0.1816768
190760.0000000    0.1968544
190800.0000000    0.1913323
190840.0000000    0.1686512
190880.0000000    0.1640835
190920.0000000    0.1814559
190960.0000000    0.1599803
191000.0000000    0.1783718
191040.0000000    0.1895364
191080.0000000    0.1766799
191120.0000000    0.1782396
191160.0000000    0.1745913
191200.0000000    0.1678558
191240.0000000    0.1902466
191280.0000000    0.1634771
191320.0000000    0.1737992
191360.0000000    0.1822446
191400.0000000    0.1792136
191440.0000000    0.1730729
191480.0000000    0.1715672
191520.0000000    0.1697745
191560.0000000    0.1544109
191600.0000000    0.1576281
191640.0000000    0.1789839
191680.0000000    0.1542003
191720.0000000    0.1551340
191760.0000000    0.1550513
191800.0000000    0.1384726
191840.0000000    0.1556170
191880.0000000    0.1517246
191920.0000000    0.1556463
191960.0000000    0.1443137
192000.0000000    0.1629923
192040.0000000    0.1766005
192080.0000000    0.1521513
192120.0000000    0.1429435
192160.0000000    0.1480094
192200.0000000    0.1621947
192240.0000000    0.1464689
192280.0000000    0.1591540
192320.0000000    0.1511769
192360.0000000    0.1529244
192400.0000000    0.1588964
192440.0000000    0.1465653
192480.0000000    0.1586436
192520.0000000    0.1503717
192560.0000000    0.1567997
192600.0000000    0.1519951
192640.0000000    0.1504594
192680.0000000    0.1392688
192720.0000000    0.1316827
192760.0000000    0.1383143
192800.0000000    0.1377673
192840.0000000    0.1460844
192880.0000000    0.1443833
192920.0000000    0.1340525
192960.0000000    0.1281518
193000.0000000    0.1366144
193040.0000000    0.1494221
193080.0000000    0.1572860
193120.0000000    0.1358352
193160.0000000    0.1486263
193200.0000000    0.1309768
193240.0000000    0.1503607
193280.0000000    0.1387376
193320.0000000    0.1469491
193360.0000000    0.1511719
193400.0000000    0.1424219
193440.0000000    0.1458582
193480.0000000    0.1399295
193520.0000000    0.1403300
193560.0000000    0.1401115
193600.0000000    0.1531553
193640.0000000    0.1471095
193680.0000000    0.1512547
193720.0000000    0.1438410
193760.0000000    0.1485398
193800.0000000    0.1497931
193840.0000000    0.1617648
193880.0000000    0.1586028
193920.0000000    0.1727891
193960.0000000    0.1535799
194000.0000000    0.1424324
194040.0000000    0.1375883
194080.0000000    0.1387859
194120.0000000    0.1443043
194160.0000000    0.1517307
194200.0000000    0.1414848
194240.0000000    0.1507631
194280.0000000    0.1418787
194320.0000000    0.1500844
194360.0000000    0.1453470
194400.0000000    0.1461681
194440.0000000    0.1498651
194480.0000000    0.1631241
194520.0000000    0.1475243
194560.0000000    0.1419954
194600.0000000    0.1581698
194640.0000000    0.1567635
194680.0000000    0.1649785
194720.0000000    0.1248079
194760.0000000    0.1598884
194800.0000000    0.1577350
194840.0000000    0.1517167
194880.0000000    0.1514401
194920.0000000    0.1508213
194960.0000000    0.1566067
195000.0000000    0.1374343
195040.0000000    0.1313982
195080.0000000    0.1398043
195120.0000000    0.1445832
195160.0000000    0.1428000
195200.0000000    0.1340806
195240.0000000    0.1613833
195280.0000000    0.1463461
195320.0000000    0.1451267
195360.0000000    0.1481356
195400.0000000    0.1457198
195440.0000000    0.1398101
195480.0000000    0.1462176
195520.0000000    0.1496415
195560.0000000    0.1554020
195600.0000000    0.1407995
195640.0000000    0.1565452
195680.0000000    0.1538119
195720.0000000    0.1363955
195760.0000000    0.1438806
195800.0000000    0.1562559
195840.0000000    0.1575104
195880.0000000    0.1336200
195920.0000000    0.1446710
195960.0000000    0.1361382
196000.0000000    0.1354307
196040.0000000    0.1432593
196080.0000000    0.1516185
196120.0000000    0.1447818
196160.0000000    0.1324837
196200.0000000    0.1318575
196240.0000000    0.1477342
196280.0000000    0.1378448
196320.0000000    0.1490223
196360.0000000    0.1405333
196400.0000000    0.1386578
196440.0000000    0.1363451
196480.0000000    0.1285751
196520.0000000    0.1336285
196560.0000000    0.1248234
196600.0000000    0.1202970
196640.0000000    0.1314368
196680.0000000    0.1243882
196720.0000000    0.1497412
196760.0000000    0.1351881
196800.0000000    0.1475054
196840.0000000    0.1288248
196880.0000000    0.1346245
196920.0000000    0.1379617
196960.0000000    0.1411158
197000.0000000    0.1221130
197040.0000000    0.1334004
197080.0000000    0.1330343
197120.0000000    0.1209543
197160.0000000    0.1229512
197200.0000000    0.1253515
197240.0000000    0.1179382
197280.0000000    0.1275937
197320.0000000    0.1223246
197360.0000000    0.1207230
197400.0000000    0.1358510
197440.0000000    0.1414660
197480.0000000    0.1220535
197520.0000000    0.1609694
197560.0000000    0.1509294
197600.0000000    0.1585130
197640.0000000    0.1427057
197680.0000000    0.1491793
197720.0000000    0.1257161
197760.0000000    0.1228449
197800.0000000    0.1255787
197840.0000000    0.1320685
197880.0000000    0.1344691
197920.0000000    0.1502486
197960.0000000    0.1356938
198000.0000000    0.1375862
198040.0000000    0.1341521
198080.0000000    0.1548406
198120.0000000    0.1455050
198160.0000000    0.1353714
198200.0000000    0.1331394
198240.0000000    0.1387502
198280.0000000    0.1319716
198320.0000000    0.1308740
198360.0000000    0.1435860
198400.0000000    0.1450509
198440.0000000    0.1372148
198480.0000000    0.1314479
198520.0000000    0.1400539
198560.0000000    0.1310630
198600.0000000    0.1467482
198640.0000000    0.1518349
198680.0000000    0.1295381
198720.0000000    0.1375725
198760.0000000    0.1531129
198800.0000000    0.1499433
198840.0000000    0.1361626
198880.0000000    0.1445935
198920.0000000    0.1333946
198960.0000000    0.1274782
199000.0000000    0.1366222
199040.0000000    0.1359368
199080.0000000    0.1294201
199120.0000000    0.1162376
199160.0000000    0.1302916
199200.0000000    0.1312567
199240.0000000    0.1306950
199280.0000000    0.1271448
199320.0000000    0.1359944
199360.0000000    0.1258654
199400.0000000    0.1342646
199440.0000000    0.1469442
199480.0000000    0.1322386
199520.0000000    0.1217098
199560.0000000    0.1413532
199600.0000000    0.1307792
199640.0000000    0.1315609
199680.0000000    0.1297523
199720.0000000    0.1333643
199760.0000000    0.1408774
199800.0000000    0.1498675
199840.0000000    0.1401142
199880.0000000    0.1548209
199920.0000000    0.1648472
199960.0000000    0.1482483
200000.0000000    0.1375851
200040.0000000    0.1709421
200080.0000000    0.1610199
200120.0000000    0.1510368
200160.0000000    0.1532849
200200.0000000    0.1549658
200240.0000000    0.1597570
200280.0000000    0.1661251
200320.0000000    0.1625240
200360.0000000    0.1714996
200400.0000000    0.1542111
200440.0000000    0.1538836
200480.0000000    0.1609823
200520.0000000    0.1513565
200560.0000000    0.1516529
200600.0000000    0.1711670
200640.0000000    0.1742622
200680.0000000    0.1593800
200720.0000000    0.1652350
200760.0000000    0.1408758
200800.0000000    0.1484788
200840.0000000    0.1480661
200880.0000000    0.1486619
200920.0000000    0.1508931
200960.0000000    0.1774422
201000.0000000    0.1810458
201040.0000000    0.1797284
201080.0000000    0.1779561
201120.0000000    0.1616801
201160.0000000    0.1589344
201200.0000000    0.1620704
201240.0000000    0.1771982
201280.0000000    0.1789270
201320.0000000    0.1569945
201360.0000000    0.1505962
201400.0000000    0.1564854
201440.0000000    0.1584751
201480.0000000    0.1512484
201520.0000000    0.1510510
201560.0000000    0.1457984
201600.0000000    0.1582448
201640.0000000    0.1549809
201680.0000000    0.1658665
201720.0000000    0.1778840
201760.0000000    0.1462909
201800.0000000    0.1731118
201840.0000000    0.1763853
201880.0000000    0.1526581
201920.0000000    0.1586488
201960.0000000    0.1463813
202000.0000000    0.1619963
202040.0000000    0.1708443
202080.0000000    0.1600437
202120.0000000    0.1676334
202160.0000000    0.1595387
202200.0000000    0.1622573
202240.0000000    0.1464807
202280.0000000    0.1775846
202320.0000000    0.1794643
202360.0000000    0.1500137
202400.0000000    0.1526016
202440.0000000    0.1451206
202480.0000000    0.1379808
202520.0000000    0.1581918
202560.0000000    0.1487505
202600.0000000    0.1509378
202640.0000000    0.1787450
202680.0000000    0.1534278
202720.0000000    0.1603563
202760.0000000    0.1531064
202800.0000000    0.1439615
202840.0000000    0.1487230
202880.0000000    0.1623895
202920.0000000    0.1628967
202960.0000000    0.1623265
203000.0000000    0.1499335
203040.0000000    0.1647274
203080.0000000    0.1497942
203120.0000000    0.1580926
203160.0000000    0.1453479
203200.0000000    0.1342205
203240.0000000    0.1402293
203280.0000000    0.1498007
203320.0000000    0.1390364
203360.0000000    0.1573731
203400.0000000    0.1642104
203440.0000000    0.1591275
203480.0000000    0.1375208
203520.0000000    0.1513471
203560.0000000    0.1534803
203600.0000000    0.1636262
203640.0000000    0.1553304
203680.0000000    0.1567256
203720.0000000    0.1459727
203760.0000000    0.1506979
203800.0000000    0.1546400
203840.0000000    0.1562654
203880.0000000    0.1511138
203920.0000000    0.1457692
203960.0000000    0.1635485
204000.0000000    0.1442388
204040.0000000    0.1363736
204080.0000000    0.1428589
204120.0000000    0.1398273
204160.0000000    0.1436621
204200.0000000    0.1457537
204240.0000000    0.1439334
204280.0000000    0.1448721
204320.0000000    0.1547341
204360.0000000    0.1427910
204400.0000000    0.1346217
204440.0000000    0.1293285
204480.0000000    0.1542793
204520.0000000    0.1411207
204560.0000000    0.1428483
204600.0000000    0.1326559
204640.0000000    0.1267001
204680.0000000    0.1370607
204720.0000000    0.1263794
204760.0000000    0.1473090
204800.0000000    0.1463715
204840.0000000    0.1376281
204880.0000000    0.1417254
204920.0000000    0.1381534
204960.0000000    0.1245502
205000.0000000    0.1452969
205040.0000000    0.1363597
205080.0000000    0.1409349
205120.0000000    0.1433477
205160.0000000    0.1389380
205200.0000000    0.1329798
205240.0000000    0.1419740
205280.0000000    0.1522935
205320.0000000    0.1373613
205360.0000000    0.1608282
205400.0000000    0.1644453
205440.0000000    0.1723517
205480.0000000    0.1504461
205520.0000000    0.1504891
205560.0000000    0.1693786
205600.0000000    0.1499253
205640.0000000    0.1673549
205680.0000000    0.1709223
205720.0000000    0.1626739
205760.0000000    0.1771073
205800.0000000    0.1737876
205840.0000000    0.1635299
205880.0000000    0.1550256
205920.0000000    0.1358864
205960.0000000    0.1395530
206000.0000000    0.1546502
206040.0000000    0.1484184
206080.0000000    0.1607194
206120.0000000    0.1655802
206160.0000000    0.1805821
206200.0000000    0.1793192
206240.0000000    0.1753205
206280.0000000    0.1720589
206320.0000000    0.1553824
206360.0000000    0.1662907
206400.0000000    0.1615038
206440.0000000    0.1669997
206480.0000000    0.1576553
206520.0000000    0.1676286
206560.0000000    0.1594047
206600.0000000    0.1563124
206640.0000000    0.1567948
206680.0000000    0.1532993
206720.0000000    0.1597456
206760.0000000    0.1534798
206800.0000000    0.1569202
206840.0000000    0.1656061
206880.0000000    0.1562513
206920.0000000    0.1706202
206960.0000000    0.1381395
207000.0000000    0.1494405
207040.0000000    0.1423585
207080.0000000    0.1574157
207120.0000000    0.1477747
207160.0000000    0.1398304
207200.0000000    0.1465486
207240.0000000    0.1490385
207280.0000000    0.1643476
207320.0000000    0.1678679
207360.0000000    0.1575918
207400.0000000    0.1443957
207440.0000000    0.1340090
207480.0000000    0.1484194
207520.0000000    0.1498256
207560.0000000    0.1486916
207600.0000000    0.1613329
207640.0000000    0.1749923
207680.0000000    0.1715980
207720.0000000    0.1567034
207760.0000000    0.1633127
207800.0000000    0.1745388
207840.0000000    0.1722265
207880.0000000    0.1715866
207920.0000000    0.1863728
207960.0000000    0.1556924
208000.0000000    0.1580615
208040.0000000    0.1565382
208080.0000000    0.1683146
208120.0000000    0.1775990
208160.0000000    0.1672686
208200.0000000    0.1920462
208240.0000000    0.1760260
208280.0000000    0.1625243
208320.0000000    0.1672127
208360.0000000    0.1753471
208400.0000000    0.1726343
208440.0000000    0.1441184
208480.0000000    0.1323631
208520.0000000    0.1476158
208560.0000000    0.1395424
208600.0000000    0.1382698
208640.0000000    0.1551297
208680.0000000    0.1477604
208720.0000000    0.1596677
208760.0000000    0.1600275
208800.0000000    0.1709252
208840.0000000    0.1624929
208880.0000000    0.1528628
208920.0000000    0.1604238
208960.0000000    0.1558460
209000.0000000    0.1583613
209040.0000000    0.1477063
209080.0000000    0.1698800
209120.0000000    0.1755522
209160.0000000    0.1789740
209200.0000000    0.1560380
209240.0000000    0.1690606
209280.0000000    0.1695944
209320.0000000    0.1632418
209360.0000000    0.1669150
209400.0000000    0.1563989
209440.0000000    0.1478201
209480.0000000    0.1480627
209520.0000000    0.1658976
209560.0000000    0.1400926
209600.0000000    0.1424424
209640.0000000    0.1679142
209680.0000000    0.1493361
209720.0000000    0.1386423
209760.0000000    0.1451108
209800.0000000    0.1659453
209840.0000000    0.1790581
209880.0000000    0.1666989
209920.0000000    0.1729496
209960.0000000    0.1681193
210000.0000000    0.1619540
210040.0000000    0.1760860
210080.0000000    0.1776116
210120.0000000    0.1611259
210160.0000000    0.1559951
210200.0000000    0.1696662
210240.0000000    0.1652588
210280.0000000    0.1712443
210320.0000000    0.1681083
210360.0000000    0.1631322
210400.0000000    0.1736838
210440.0000000    0.1733169
210480.0000000    0.1688845
210520.0000000    0.1604949
210560.0000000    0.1635330
210600.0000000    0.1594706
210640.0000000    0.1540476
210680.0000000    0.1620068
210720.0000000    0.1600183
210760.0000000    0.1543222
210800.0000000    0.1401579
210840.0000000    0.1585771
210880.0000000    0.1402251
210920.0000000    0.1318473
210960.0000000    0.1366725
211000.0000000    0.1339310
211040.0000000    0.1404234
211080.0000000    0.1512160
211120.0000000    0.1396636
211160.0000000    0.1479647
211200.0000000    0.1525884
211240.0000000    0.1478036
211280.0000000    0.1421838
211320.0000000    0.1472946
211360.0000000    0.1447446
211400.0000000    0.1533296
211440.0000000    0.1616979
211480.0000000    0.1667083
211520.0000000    0.1695538
211560.0000000    0.1457439
211600.0000000    0.1431058
211640.0000000    0.1442162
211680.0000000    0.1606231
211720.0000000    0.1458668
211760.0000000    0.1625591
211800.0000000    0.1561826
211840.0000000    0.1601235
211880.0000000    0.1616743
211920.0000000    0.1459115
211960.0000000    0.1431369
212000.0000000    0.1456252
212040.0000000    0.1498128
212080.0000000    0.1617302
212120.0000000    0.1773357
212160.0000000    0.1805636
212200.0000000    0.1553473
212240.0000000    0.1715026
212280.0000000    0.1808475
212320.0000000    0.1432858
212360.0000000    0.1489622
212400.0000000    0.1458514
212440.0000000    0.1500149
212480.0000000    0.1661352
212520.0000000    0.1600585
212560.0000000    0.1657424
212600.0000000    0.1632536
212640.0000000    0.1484917
212680.0000000    0.1458078
212720.0000000    0.1669271
212760.0000000    0.1550734
212800.0000000    0.1602906
212840.0000000    0.1736267
212880.0000000    0.1775017
212920.0000000    0.1851682
212960.0000000    0.1895508
213000.0000000    0.1752664
213040.0000000    0.1726399
213080.0000000    0.1599854
213120.0000000    0.1416290
213160.0000000    0.1594554
213200.0000000    0.1557629
213240.0000000    0.1524525
213280.0000000    0.1692464
213320.0000000    0.1590345
213360.0000000    0.1468523
213400.0000000    0.1722419
213440.0000000    0.1488236
213480.0000000    0.1434285
213520.0000000    0.1513825
213560.0000000    0.1498270
213600.0000000    0.1378808
213640.0000000    0.1523204
213680.0000000    0.1444292
213720.0000000    0.1478141
213760.0000000    0.1553121
213800.0000000    0.1322106
213840.0000000    0.1515121
213880.0000000    0.1410627
213920.0000000    0.1527909
213960.0000000    0.1544919
214000.0000000    0.1567633
214040.0000000    0.1373631
214080.0000000    0.1492452
214120.0000000    0.1496001
214160.0000000    0.1406372
214200.0000000    0.1373328
214240.0000000    0.1450513
214280.0000000    0.1458643
214320.0000000    0.1476276
214360.0000000    0.1565797
214400.0000000    0.1597484
214440.0000000    0.1397190
214480.0000000    0.1534197
214520.0000000    0.1416718
214560.0000000    0.1369077
214600.0000000    0.1496398
214640.0000000    0.1477191
214680.0000000    0.1512096
214720.0000000    0.1434660
214760.0000000    0.1347750
214800.0000000    0.1375947
214840.0000000    0.1402693
214880.0000000    0.1490948
214920.0000000    0.1692887
214960.0000000    0.1715287
215000.0000000    0.1491409
215040.0000000    0.1652768
215080.0000000    0.1748538
215120.0000000    0.1622262
215160.0000000    0.1516990
215200.0000000    0.1686745
215240.0000000    0.1656994
215280.0000000    0.1681714
215320.0000000    0.1616804
215360.0000000    0.1703513
215400.0000000    0.1948557
215440.0000000    0.1968321
215480.0000000    0.1720397
215520.0000000    0.1687952
215560.0000000    0.1716752
215600.0000000    0.1718193
215640.0000000    0.1650501
215680.0000000    0.1439776
215720.0000000    0.1461724
215760.0000000    0.1503663
215800.0000000    0.1429016
215840.0000000    0.1499569
215880.0000000    0.1398258
215920.0000000    0.1572618
215960.0000000    0.1552993
216000.0000000    0.1534695
216040.0000000    0.1482099
216080.0000000    0.1457143
216120.0000000    0.1344912
216160.0000000    0.1409509
216200.0000000    0.1375751
216240.0000000    0.1428400
216280.0000000    0.1319548
216320.0000000    0.1444383
216360.0000000    0.1469146
216400.0000000    0.1243755
216440.0000000    0.1400455
216480.0000000    0.1414560
216520.0000000    0.1378570
216560.0000000    0.1302725
216600.0000000    0.1510288
216640.0000000    0.1308191
216680.0000000    0.1299907
216720.0000000    0.1634811
216760.0000000    0.1476461
216800.0000000    0.1644314
216840.0000000    0.1423217
216880.0000000    0.1342426
216920.0000000    0.1293342
216960.0000000    0.1409470
217000.0000000    0.1349197
217040.0000000    0.1768041
217080.0000000    0.1606421
217120.0000000    0.1513583
217160.0000000    0.1354642
217200.0000000    0.1557226
217240.0000000    0.1655390
217280.0000000    0.1722523
217320.0000000    0.1596331
217360.0000000    0.1397625
217400.0000000    0.1392494
217440.0000000    0.1351708
217480.0000000    0.1554408
217520.0000000    0.1295551
217560.0000000    0.1422468
217600.0000000    0.1229989
217640.0000000    0.1211999
217680.0000000    0.1167796
217720.0000000    0.1195334
217760.0000000    0.1300037
217800.0000000    0.1210326
217840.0000000    0.1217399
217880.0000000    0.1240407
217920.0000000    0.1289873
217960.0000000    0.1376592
218000.0000000    0.1508110
218040.0000000    0.1290777
218080.0000000    0.1406681
218120.0000000    0.1209059
218160.0000000    0.1304431
218200.0000000    0.1335031
218240.0000000    0.1411691
218280.0000000    0.1474952
218320.0000000    0.1310749
218360.0000000    0.1246487
218400.0000000    0.1336004
218440.0000000    0.1345531
218480.0000000    0.1443127
218520.0000000    0.1422994
218560.0000000    0.1368068
218600.0000000    0.1351045
218640.0000000    0.1447893
218680.0000000    0.1421521
218720.0000000    0.1562941
218760.0000000    0.1601606
218800.0000000    0.1465328
218840.0000000    0.1384675
218880.0000000    0.1348164
218920.0000000    0.1395894
218960.0000000    0.1306858
219000.0000000    0.1608867
219040.0000000    0.1359345
219080.0000000    0.1436365
219120.0000000    0.1422020
219160.0000000    0.1414917
219200.0000000    0.1266019
219240.0000000    0.1288024
219280.0000000    0.1385554
219320.0000000    0.1513369
219360.0000000    0.1372993
219400.0000000    0.1505565
219440.0000000    0.1371989
219480.0000000    0.1376771
219520.0000000    0.1292468
219560.0000000    0.1228135
219600.0000000    0.1371703
219640.0000000    0.1276747
219680.0000000    0.1452442
219720.0000000    0.1272894
219760.0000000    0.1404504
219800.0000000    0.1321208
219840.0000000    0.1272065
219880.0000000    0.1457551
219920.0000000    0.1357720
219960.0000000    0.1281479
220000.0000000    0.1336582
220040.0000000    0.1213561
220080.0000000    0.1282776
220120.0000000    0.1229648
220160.0000000    0.1167583
220200.0000000    0.1270291
220240.0000000    0.1265818
220280.0000000    0.1371381
220320.0000000    0.1345083
220360.0000000    0.1371172
220400.0000000    0.1511920
220440.0000000    0.1394257
220480.0000000    0.1303079
220520.0000000    0.1401893
220560.0000000    0.1205825
220600.0000000    0.1291617
220640.0000000    0.1240844
220680.0000000    0.1299608
220720.0000000    0.1345225
220760.0000000    0.1281207
220800.0000000    0.1353176
220840.0000000    0.1304815
220880.0000000    0.1303122
220920.0000000    0.1242088
220960.0000000    0.1343066
221000.0000000    0.1277427
221040.0000000    0.1373038
221080.0000000    0.1192494
221120.0000000    0.1216727
221160.0000000    0.1334082
221200.0000000    0.1298989
221240.0000000    0.1375301
221280.0000000    0.1312875
221320.0000000    0.1341248
221360.0000000    0.1305418
221400.0000000    0.1302070
221440.0000000    0.1301791
221480.0000000    0.1485225
221520.0000000    0.1565267
221560.0000000    0.1343534
221600.0000000    0.1514194
221640.0000000    0.1576185
221680.0000000    0.1679066
221720.0000000    0.1594747
221760.0000000    0.1423062
221800.0000000    0.1470212
221840.0000000    0.1447966
221880.0000000    0.1315970
221920.0000000    0.1207504
221960.0000000    0.1267649
222000.0000000    0.1340152
222040.0000000    0.1197801
222080.0000000    0.1449485
222120.0000000    0.1377501
222160.0000000    0.1427843
222200.0000000    0.1478046
222240.0000000    0.1497905
222280.0000000    0.1398198
222320.0000000    0.1527817
222360.0000000    0.1412783
222400.0000000    0.1319544
222440.0000000    0.1229265
222480.0000000    0.1305028
222520.0000000    0.1382150
222560.0000000    0.1341552
222600.0000000    0.1421468
222640.0000000    0.1388930
222680.0000000    0.1498441
222720.0000000    0.1536393
222760.0000000    0.1370304
222800.0000000    0.1457640
222840.0000000    0.1511964
222880.0000000    0.1582672
222920.0000000    0.1466781
222960.0000000    0.1618975
223000.0000000    0.1505971
223040.0000000    0.1424473
223080.0000000    0.1533412
223120.0000000    0.1421457
223160.0000000    0.1322613
223200.0000000    0.1246505
223240.0000000    0.1263466
223280.0000000    0.1232559
223320.0000000    0.1216006
223360.0000000    0.1355816
223400.0000000    0.1424673
223440.0000000    0.1335359
223480.0000000    0.1424825
223520.0000000    0.1520222
223560.0000000    0.1487418
223600.0000000    0.1589197
223640.0000000    0.1495566
223680.0000000    0.1670136
223720.0000000    0.1648898
223760.0000000    0.1502475
223800.0000000    0.1629964
223840.0000000    0.1683116
223880.0000000    0.1430971
223920.0000000    0.1637494
223960.0000000    0.1500812
224000.0000000    0.1356177
224040.0000000    0.1401386
224080.0000000    0.1218553
224120.0000000    0.1310401
224160.0000000    0.1301360
224200.0000000    0.1243673
224240.0000000    0.1364136
224280.0000000    0.1403987
224320.0000000    0.1419851
224360.0000000    0.1410414
224400.0000000    0.1469957
224440.0000000    0.1407646
224480.0000000    0.1333291
224520.0000000    0.1388056
224560.0000000    0.1323528
224600.0000000    0.1194857
224640.0000000    0.1497033
224680.0000000    0.1327625
224720.0000000    0.1325534
224760.0000000    0.1349596
224800.0000000    0.1405059
224840.0000000    0.1384371
224880.0000000    0.1387215
224920.0000000    0.1382542
224960.0000000    0.1366333
225000.0000000    0.1371024
225040.0000000    0.1386369
225080.0000000    0.1337850
225120.0000000    0.1343035
225160.0000000    0.1397191
225200.0000000    0.1492329
225240.0000000    0.1418082
225280.0000000    0.1528734
225320.0000000    0.1613698
225360.0000000    0.1491580
225400.0000000    0.1553416
225440.0000000    0.1633793
225480.0000000    0.1492324
225520.0000000    0.1600575
225560.0000000    0.1470122
225600.0000000    0.1610636
225640.0000000    0.1662985
225680.0000000    0.1552438
225720.0000000    0.1332301
225760.0000000    0.1259857
225800.0000000    0.1433332
225840.0000000    0.1318369
225880.0000000    0.1315753
225920.0000000    0.1321128
225960.0000000    0.1216523
226000.0000000    0.1222427
226040.0000000    0.1307009
226080.0000000    0.1417815
226120.0000000    0.1490665
226160.0000000    0.1432308
226200.0000000    0.1334471
226240.0000000    0.1267066
226280.0000000    0.1284312
226320.0000000    0.1354115
226360.0000000    0.1340303
226400.0000000    0.1291403
226440.0000000    0.1302056
226480.0000000    0.1247849
226520.0000000    0.1150653
226560.0000000    0.1338836
226600.0000000    0.1284304
226640.0000000    0.1341386
226680.0000000    0.1140421
226720.0000000    0.1423487
226760.0000000    0.1382913
226800.0000000    0.1272980
226840.0000000    0.1312441
226880.0000000    0.1285942
226920.0000000    0.1307677
226960.0000000    0.1326350
227000.0000000    0.1252554
227040.0000000    0.1323397
227080.0000000    0.1259948
227120.0000000    0.1381102
227160.0000000    0.1408637
227200.0000000    0.1309979
227240.0000000    0.1270941
227280.0000000    0.1383318
227320.0000000    0.1480144
227360.0000000    0.1712578
227400.0000000    0.1510881
227440.0000000    0.1501209
227480.0000000    0.1607770
227520.0000000    0.1616534
227560.0000000    0.1595199
227600.0000000    0.1496610
227640.0000000    0.1528063
227680.0000000    0.1383488
227720.0000000    0.1723969
227760.0000000    0.1612979
227800.0000000    0.1467364
227840.0000000    0.1483895
227880.0000000    0.1469521
227920.0000000    0.1406698
227960.0000000    0.1461406
228000.0000000    0.1589376
228040.0000000    0.1469876
228080.0000000    0.1560948
228120.0000000    0.1437899
228160.0000000    0.1555006
228200.0000000    0.1343675
228240.0000000    0.1524131
228280.0000000    0.1595613
228320.0000000    0.1511258
228360.0000000    0.1322125
228400.0000000    0.1592389
228440.0000000    0.1588975
228480.0000000    0.1683552
228520.0000000    0.1723719
228560.0000000    0.1645405
228600.0000000    0.1609946
228640.0000000    0.1639074
228680.0000000    0.1480076
228720.0000000    0.1678240
228760.0000000    0.1719042
228800.0000000    0.1596462
228840.0000000    0.1621296
228880.0000000    0.1653707
228920.0000000    0.1547562
228960.0000000    0.1719779
229000.0000000    0.1615512
229040.0000000    0.1740827
229080.0000000    0.1762051
229120.0000000    0.1698921
229160.0000000    0.1613121
229200.0000000    0.1584324
229240.0000000    0.1672341
229280.0000000    0.1601510
229320.0000000    0.1444837
229360.0000000    0.1579348
229400.0000000    0.1682972
229440.0000000    0.1631698
229480.0000000    0.1502216
229520.0000000    0.1478562
229560.0000000    0.1452269
229600.0000000    0.1497995
229640.0000000    0.1606479
229680.0000000    0.1606638
229720.0000000    0.1748760
229760.0000000    0.1682586
229800.0000000    0.1704094
229840.0000000    0.1569007
229880.0000000    0.1494279
229920.0000000    0.1420027
229960.0000000    0.1534437
230000.0000000    0.1529998
230040.0000000    0.1521126
230080.0000000    0.1495607
230120.0000000    0.1584197
230160.0000000    0.1524669
230200.0000000    0.1610308
230240.0000000    0.1656882
230280.0000000    0.1561458
230320.0000000    0.1534022
230360.0000000    0.1522503
230400.0000000    0.1392150
230440.0000000    0.1531961
230480.0000000    0.1406854
230520.0000000    0.1551116
230560.0000000    0.1415938
230600.0000000    0.1500717
230640.0000000    0.1472007
230680.0000000    0.1338446
230720.0000000    0.1356078
230760.0000000    0.1295101
230800.0000000    0.1512455
230840.0000000    0.1436802
230880.0000000    0.1400668
230920.0000000    0.1408110
230960.0000000    0.1376280
231000.0000000    0.1436375
231040.0000000    0.1526589
231080.0000000    0.1508511
231120.0000000    0.1312023
231160.0000000    0.1381023
231200.0000000    0.1249555
231240.0000000    0.1470216
231280.0000000    0.1455235
231320.0000000    0.1407066
231360.0000000    0.1372677
231400.0000000    0.1273787
231440.0000000    0.1215193
231480.0000000    0.1399833
231520.0000000    0.1319815
231560.0000000    0.1317044
231600.0000000    0.1244001
231640.0000000    0.1204259
231680.0000000    0.1418045
231720.0000000    0.1363863
231760.0000000    0.1286632
231800.0000000    0.1219923
231840.0000000    0.1081702
231880.0000000    0.1336756
231920.0000000    0.1216441
231960.0000000    0.1221611
232000.0000000    0.1245248
232040.0000000    0.1482269
232080.0000000    0.1464176
232120.0000000    0.1304248
232160.0000000    0.1117725
232200.0000000    0.1197875
232240.0000000    0.1194167
232280.0000000    0.1230879
232320.0000000    0.1385054
232360.0000000    0.1354543
232400.0000000    0.1249487
232440.0000000    0.1254198
232480.0000000    0.1272899
232520.0000000    0.1116282
232560.0000000    0.1249964
232600.0000000    0.1120157
232640.0000000    0.1240375
232680.0000000    0.1150259
232720.0000000    0.1292687
232760.0000000    0.1296805
232800.0000000    0.1325286
232840.0000000    0.1344403
232880.0000000    0.1371254
232920.0000000    0.1384891
232960.0000000    0.1315789
233000.0000000    0.1303167
233040.0000000    0.1174179
233080.0000000    0.1181904
233120.0000000    0.1136609
233160.0000000    0.1195116
233200.0000000    0.1336343
233240.0000000    0.1132827
233280.0000000    0.1197188
233320.0000000    0.1274304
233360.0000000    0.1210808
233400.0000000    0.1282620
233440.0000000    0.1193435
233480.0000000    0.1257931
233520.0000000    0.1268308
233560.0000000    0.1248636
233600.0000000    0.1259002
233640.0000000    0.1313403
233680.0000000    0.1206088
233720.0000000    0.1289800
233760.0000000    0.1378061
233800.0000000    0.1295553
233840.0000000    0.1190392
233880.0000000    0.1211832
233920.0000000    0.1239194
233960.0000000    0.1287668
234000.0000000    0.1083151
234040.0000000    0.1227522
234080.0000000    0.1171543
234120.0000000    0.1224016
234160.0000000    0.1255078
234200.0000000    0.1257159
234240.0000000    0.1146324
234280.0000000    0.1156984
234320.0000000    0.1225566
234360.0000000    0.1475307
234400.0000000    0.1330566
234440.0000000    0.1399495
234480.0000000    0.1434118
234520.0000000    0.1322480
234560.0000000    0.1285356
234600.0000000    0.1322217
234640.0000000    0.1236868
234680.0000000    0.1205685
234720.0000000    0.1093725
234760.0000000    0.1426738
234800.0000000    0.1298746
234840.0000000    0.1292276
234880.0000000    0.1208447
234920.0000000    0.1165162
234960.0000000    0.1297694
235000.0000000    0.1233724
235040.0000000    0.1272443
235080.0000000    0.1313492
235120.0000000    0.1117875
235160.0000000    0.1242818
235200.0000000    0.1253507
235240.0000000    0.1174676
235280.0000000    0.1268014
235320.0000000    0.1284358
235360.0000000    0.1251437
235400.0000000    0.1286424
235440.0000000    0.1290511
235480.0000000    0.1240014
235520.0000000    0.1273494
235560.0000000    0.1243487
235600.0000000    0.1593739
235640.0000000    0.1437570
235680.0000000    0.1326399
235720.0000000    0.1395707
235760.0000000    0.1355560
235800.0000000    0.1188345
235840.0000000    0.1263560
235880.0000000    0.1335438
235920.0000000    0.1413095
235960.0000000    0.1148733
236000.0000000    0.1255188
236040.0000000    0.1261484
236080.0000000    0.1251966
236120.0000000    0.1237218
236160.0000000    0.1279132
236200.0000000    0.1276539
236240.0000000    0.1182029
236280.0000000    0.1152215
236320.0000000    0.1259614
236360.0000000    0.1335802
236400.0000000    0.1193971
236440.0000000    0.1234928
236480.0000000    0.1340718
236520.0000000    0.1240795
236560.0000000    0.1244040
236600.0000000    0.1152568
236640.0000000    0.1209002
236680.0000000    0.1065745
236720.0000000    0.1142829
236760.0000000    0.1220979
236800.0000000    0.1331372
236840.0000000    0.1245025
236880.0000000    0.1274441
236920.0000000    0.1208123
236960.0000000    0.1162974
237000.0000000    0.1300846
237040.0000000    0.1235397
237080.0000000    0.1123926
237120.0000000    0.1193501
237160.0000000    0.1331663
237200.0000000    0.1202029
237240.0000000    0.1112869
237280.0000000    0.1201014
237320.0000000    0.1268341
237360.0000000    0.1308201
237400.0000000    0.1478071
237440.0000000    0.1352997
237480.0000000    0.1197690
237520.0000000    0.1322285
237560.0000000    0.1200751
237600.0000000    0.1341621
237640.0000000    0.1180898
237680.0000000    0.1436651
237720.0000000    0.1270829
237760.0000000    0.1327312
237800.0000000    0.1374882
237840.0000000    0.1412244
237880.0000000    0.1548379
237920.0000000    0.1297957
237960.0000000    0.1199747
238000.0000000    0.1151854
238040.0000000    0.1201689
238080.0000000    0.1178472
238120.0000000    0.1294831
238160.0000000    0.1223778
238200.0000000    0.1192434
238240.0000000    0.1135138
238280.0000000    0.1141725
238320.0000000    0.1172759
238360.0000000    0.1075195
238400.0000000    0.1084366
238440.0000000    0.1227043
238480.0000000    0.1218529
238520.0000000    0.1222161
238560.0000000    0.1240461
238600.0000000    0.1276245
238640.0000000    0.1103178
238680.0000000    0.1320755
238720.0000000    0.1211287
238760.0000000    0.1262436
238800.0000000    0.1231239
238840.0000000    0.1193085
238880.0000000    0.1212098
238920.0000000    0.1235915
238960.0000000    0.1191453
239000.0000000    0.1306173
239040.0000000    0.1178564
239080.0000000    0.1296234
239120.0000000    0.1082195
239160.0000000    0.1212378
239200.0000000    0.1127582
239240.0000000    0.1142277
239280.0000000    0.1146588
239320.0000000    0.1048962
239360.0000000    0.1205153
239400.0000000    0.1219796
239440.0000000    0.1288473
239480.0000000    0.1253880
239520.0000000    0.1173917
239560.0000000    0.1300447
239600.0000000    0.1200928
239640.0000000    0.1185989
239680.0000000    0.1168619
239720.0000000    0.1387204
239760.0000000    0.1346142
239800.0000000    0.1312121
239840.0000000    0.1238860
239880.0000000    0.1363703
239920.0000000    0.1272564
239960.0000000    0.1281699
240000.0000000    0.1435478
240040.0000000    0.1341101
240080.0000000    0.1228075
240120.0000000    0.1245744
240160.0000000    0.1238578
240200.0000000    0.1250952
240240.0000000    0.1344749
240280.0000000    0.1267183
240320.0000000    0.1327118
240360.0000000    0.1292867
240400.0000000    0.1245481
240440.0000000    0.1194338
240480.0000000    0.1351705
240520.0000000    0.1401850
240560.0000000    0.1464268
240600.0000000    0.1281712
240640.0000000    0.1339778
240680.0000000    0.1420794
240720.0000000    0.1402972
240760.0000000    0.1336943
240800.0000000    0.1401106
240840.0000000    0.1464663
240880.0000000    0.1458656
240920.0000000    0.1600767
240960.0000000    0.1422785
241000.0000000    0.1486429
241040.0000000    0.1390311
241080.0000000    0.1462286
241120.0000000    0.1374827
241160.0000000    0.1311056
241200.0000000    0.1499411
241240.0000000    0.1436266
241280.0000000    0.1430612
241320.0000000    0.1418120
241360.0000000    0.1446522
241400.0000000    0.1188286
241440.0000000    0.1192661
241480.0000000    0.1215006
241520.0000000    0.1239765
241560.0000000    0.1170065
241600.0000000    0.1272146
241640.0000000    0.1201321
241680.0000000    0.1253581
241720.0000000    0.1305114
241760.0000000    0.1298529
241800.0000000    0.1327219
241840.0000000    0.1369602
241880.0000000    0.1222779
241920.0000000    0.1405735
241960.0000000    0.1372646
242000.0000000    0.1069631
242040.0000000    0.1279936
242080.0000000    0.1305943
242120.0000000    0.1215278
242160.0000000    0.1474935
242200.0000000    0.1546612
242240.0000000    0.1268432
242280.0000000    0.1456129
242320.0000000    0.1481531
242360.0000000    0.1331384
242400.0000000    0.1379395
242440.0000000    0.1449687
242480.0000000    0.1433676
242520.0000000    0.1540525
242560.0000000    0.1486699
242600.0000000    0.1450872
242640.0000000    0.1323115
242680.0000000    0.1340847
242720.0000000    0.1196332
242760.0000000    0.1316464
242800.0000000    0.1179890
242840.0000000    0.1250745
242880.0000000    0.1216199
242920.0000000    0.1356800
242960.0000000    0.1509188
243000.0000000    0.1308831
243040.0000000    0.1467318
243080.0000000    0.1318249
243120.0000000    0.1247292
243160.0000000    0.1387243
243200.0000000    0.1400880
243240.0000000    0.1374196
243280.0000000    0.1346336
243320.0000000    0.1314690
243360.0000000    0.1461963
243400.0000000    0.1352629
243440.0000000    0.1271214
243480.0000000    0.1478886
243520.0000000    0.1473934
243560.0000000    0.1520262
243600.0000000    0.1431055
243640.0000000    0.1351331
243680.0000000    0.1432476
243720.0000000    0.1427066
243760.0000000    0.1305136
243800.0000000    0.1440144
243840.0000000    0.1256432
243880.0000000    0.1341595
243920.0000000    0.1315669
243960.0000000    0.1274366
244000.0000000    0.1310626
244040.0000000    0.1551915
244080.0000000    0.1408796
244120.0000000    0.1287475
244160.0000000    0.1370662
244200.0000000    0.1369492
244240.0000000    0.1325960
244280.0000000    0.1295196
244320.0000000    0.1435663
244360.0000000    0.1469518
244400.0000000    0.1257533
244440.0000000    0.1401540
244480.0000000    0.1338754
244520.0000000    0.1414948
244560.0000000    0.1322822
244600.0000000    0.1299607
244640.0000000    0.1272662
244680.0000000    0.1324371
244720.0000000    0.1214662
244760.0000000    0.1327126
244800.0000000    0.1402057
244840.0000000    0.1341127
244880.0000000    0.1483780
244920.0000000    0.1256348
244960.0000000    0.1320667
245000.0000000    0.1202281
245040.0000000    0.1251094
245080.0000000    0.1380476
245120.0000000    0.1313872
245160.0000000    0.1342723
245200.0000000    0.1437576
245240.0000000    0.1481737
245280.0000000    0.1397856
245320.0000000    0.1202516
245360.0000000    0.1277544
245400.0000000    0.1359973
245440.0000000    0.1273775
245480.0000000    0.1283870
245520.0000000    0.1236371
245560.0000000    0.1304722
245600.0000000    0.1299444
245640.0000000    0.1399618
245680.0000000    0.1235359
245720.0000000    0.1284227
245760.0000000    0.1519904
245800.0000000    0.1224872
245840.0000000    0.1380279
245880.0000000    0.1409898
245920.0000000    0.1336540
245960.0000000    0.1213213
246000.0000000    0.1530070
246040.0000000    0.1294593
246080.0000000    0.1420901
246120.0000000    0.1521162
246160.0000000    0.1276213
246200.0000000    0.1355387
246240.0000000    0.1452210
246280.0000000    0.1501361
246320.0000000    0.1317647
246360.0000000    0.1524576
246400.0000000    0.1599411
246440.0000000    0.1518659
246480.0000000    0.1373046
246520.0000000    0.1465082
246560.0000000    0.1520066
246600.0000000    0.1460254
246640.0000000    0.1432118
246680.0000000    0.1429219
246720.0000000    0.1316003
246760.0000000    0.1396529
246800.0000000    0.1404951
246840.0000000    0.1246878
246880.0000000    0.1436475
246920.0000000    0.1251477
246960.0000000    0.1323978
247000.0000000    0.1212007
247040.0000000    0.1282468
247080.0000000    0.1351868
247120.0000000    0.1411383
247160.0000000    0.1386854
247200.0000000    0.1234347
247240.0000000    0.1311501
247280.0000000    0.1234105
247320.0000000    0.1311356
247360.0000000    0.1294812
247400.0000000    0.1210546
247440.0000000    0.1378147
247480.0000000    0.1348890
247520.0000000    0.1369104
247560.0000000    0.1306812
247600.0000000    0.1300919
247640.0000000    0.1132542
247680.0000000    0.1271300
247720.0000000    0.1335352
247760.0000000    0.1247516
247800.0000000    0.1256478
247840.0000000    0.1293557
247880.0000000    0.1235168
247920.0000000    0.1201330
247960.0000000    0.1193363
248000.0000000    0.1180911
248040.0000000    0.1236755
248080.0000000    0.1240339
248120.0000000    0.1147162
248160.0000000    0.1201118
248200.0000000    0.1130230
248240.0000000    0.1177456
248280.0000000    0.1139576
248320.0000000    0.1037584
248360.0000000    0.1127976
248400.0000000    0.1218780
248440.0000000    0.1140246
248480.0000000    0.1328202
248520.0000000    0.1152184
248560.0000000    0.1251737
248600.0000000    0.1174919
248640.0000000    0.1131179
248680.0000000    0.1169918
248720.0000000    0.1104615
248760.0000000    0.1091270
248800.0000000    0.1122634
248840.0000000    0.1035064
248880.0000000    0.1199473
248920.0000000    0.1172132
248960.0000000    0.1213237
249000.0000000    0.1136001
249040.0000000    0.1181991
249080.0000000    0.1229469
249120.0000000    0.1247244
249160.0000000    0.1226820
249200.0000000    0.1354439
249240.0000000    0.1239748
249280.0000000    0.1167224
249320.0000000    0.1194920
249360.0000000    0.1114718
249400.0000000    0.1210009
249440.0000000    0.1304746
249480.0000000    0.1198017
249520.0000000    0.1157057
249560.0000000    0.1246327
249600.0000000    0.1161975
249640.0000000    0.1181337
249680.0000000    0.1329516
249720.0000000    0.1237871
249760.0000000    0.1213219
249800.0000000    0.1524769
249840.0000000    0.1246212
249880.0000000    0.1279141
249920.0000000    0.1152493
249960.0000000    0.1249075
250000.0000000    0.1213646
250040.0000000    0.1158227
250080.0000000    0.1199674
250120.0000000    0.1260046
250160.0000000    0.1412283
250200.0000000    0.1204115
250240.0000000    0.1230138
250280.0000000    0.1255494
250320.0000000    0.1427104
250360.0000000    0.1186690
250400.0000000    0.1329439
250440.0000000    0.1291299
250480.0000000    0.1169411
250520.0000000    0.1308261
250560.0000000    0.1337607
250600.0000000    0.1291803
250640.0000000    0.1310099
250680.0000000    0.1287448
250720.0000000    0.1466551
250760.0000000    0.1298888
250800.0000000    0.1329779
250840.0000000    0.1321910
250880.0000000    0.1205900
250920.0000000    0.1307194
250960.0000000    0.1245576
251000.0000000    0.1403778
251040.0000000    0.1318595
251080.0000000    0.1380891
251120.0000000    0.1268250
251160.0000000    0.1543117
251200.0000000    0.1429006
251240.0000000    0.1329951
251280.0000000    0.1434420
251320.0000000    0.1398412
251360.0000000    0.1328079
251400.0000000    0.1417729
251440.0000000    0.1387446
251480.0000000    0.1386451
251520.0000000    0.1414852
251560.0000000    0.1346386
251600.0000000    0.1311054
251640.0000000    0.1449364
251680.0000000    0.1117656
251720.0000000    0.1408307
251760.0000000    0.1249087
251800.0000000    0.1237177
251840.0000000    0.1193282
251880.0000000    0.1435872
251920.0000000    0.1272901
251960.0000000    0.1453330
252000.0000000    0.1312545
252040.0000000    0.1318497
252080.0000000    0.1243056
252120.0000000    0.1336354
252160.0000000    0.1311277
252200.0000000    0.1279187
252240.0000000    0.1288171
252280.0000000    0.1275232
252320.0000000    0.1307162
252360.0000000    0.1145347
252400.0000000    0.1259041
252440.0000000    0.1194198
252480.0000000    0.1381605
252520.0000000    0.1402662
252560.0000000    0.1277139
252600.0000000    0.1288304
252640.0000000    0.1415623
252680.0000000    0.1294618
252720.0000000    0.1256219
252760.0000000    0.1344795
252800.0000000    0.1493965
252840.0000000    0.1445635
252880.0000000    0.1371246
252920.0000000    0.1172742
252960.0000000    0.1216324
253000.0000000    0.1190751
253040.0000000    0.1421978
253080.0000000    0.1385645
253120.0000000    0.1425571
253160.0000000    0.1328039
253200.0000000    0.1270097
253240.0000000    0.1273344
253280.0000000    0.1229015
253320.0000000    0.1267136
253360.0000000    0.1340659
253400.0000000    0.1459627
253440.0000000    0.1357073
253480.0000000    0.1310354
253520.0000000    0.1259456
253560.0000000    0.1371319
253600.0000000    0.1436868
253640.0000000    0.1387611
253680.0000000    0.1400629
253720.0000000    0.1414520
253760.0000000    0.1658273
253800.0000000    0.1590896
253840.0000000    0.1315799
253880.0000000    0.1326618
253920.0000000    0.1441835
253960.0000000    0.1353876
254000.0000000    0.1358053
254040.0000000    0.1224701
254080.0000000    0.1238871
254120.0000000    0.1385758
254160.0000000    0.1425278
254200.0000000    0.1558923
254240.0000000    0.1458272
254280.0000000    0.1522588
254320.0000000    0.1335179
254360.0000000    0.1467163
254400.0000000    0.1395891
254440.0000000    0.1377499
254480.0000000    0.1376996
254520.0000000    0.1339096
254560.0000000    0.1412925
254600.0000000    0.1420517
254640.0000000    0.1393579
254680.0000000    0.1517883
254720.0000000    0.1725243
254760.0000000    0.1487679
254800.0000000    0.1774616
254840.0000000    0.1286871
254880.0000000    0.1309727
254920.0000000    0.1406309
254960.0000000    0.1423048
255000.0000000    0.1511510
255040.0000000    0.1644581
255080.0000000    0.1772100
255120.0000000    0.1635144
255160.0000000    0.1646994
255200.0000000    0.1523876
255240.0000000    0.1529068
255280.0000000    0.1627664
255320.0000000    0.1494903
255360.0000000    0.1505847
255400.0000000    0.1400667
255440.0000000    0.1514638
255480.0000000    0.1362428
255520.0000000    0.1371941
255560.0000000    0.1444288
255600.0000000    0.1552600
255640.0000000    0.1429489
255680.0000000    0.1333892
255720.0000000    0.1363429
255760.0000000    0.1389522
255800.0000000    0.1461227
255840.0000000    0.1643481
255880.0000000    0.1477447
255920.0000000    0.1367057
255960.0000000    0.1279691
256000.0000000    0.1402502
256040.0000000    0.1540529
256080.0000000    0.1514271
256120.0000000    0.1684084
256160.0000000    0.1568100
256200.0000000    0.1777649
256240.0000000    0.1540149
256280.0000000    0.1468258
256320.0000000    0.1598442
256360.0000000    0.1800166
256400.0000000    0.1558149
256440.0000000    0.1507050
256480.0000000    0.1740498
256520.0000000    0.1772133
256560.0000000    0.1762098
256600.0000000    0.1699236
256640.0000000    0.1352583
256680.0000000    0.1468208
256720.0000000    0.1517375
256760.0000000    0.1564596
256800.0000000    0.1464716
256840.0000000    0.1479923
256880.0000000    0.1566587
256920.0000000    0.1599979
256960.0000000    0.1309583
257000.0000000    0.1362265
257040.0000000    0.1293762
257080.0000000    0.1381586
257120.0000000    0.1341809
257160.0000000    0.1234978
257200.0000000    0.1142336
257240.0000000    0.1310812
257280.0000000    0.1389798
257320.0000000    0.1394383
257360.0000000    0.1286906
257400.0000000    0.1284296
257440.0000000    0.1375230
257480.0000000    0.1193133
257520.0000000    0.1473823
257560.0000000    0.1409596
257600.0000000    0.1333966
257640.0000000    0.1395787
257680.0000000    0.1230649
257720.0000000    0.1305028
257760.0000000    0.1238803
257800.0000000    0.1378521
257840.0000000    0.1332846
257880.0000000    0.1249240
257920.0000000    0.1493022
257960.0000000    0.1331435
258000.0000000    0.1328590
258040.0000000    0.1257186
258080.0000000    0.1345857
258120.0000000    0.1381777
258160.0000000    0.1319909
258200.0000000    0.1424192
258240.0000000    0.1320387
258280.0000000    0.1491601
258320.0000000    0.1313569
258360.0000000    0.1190618
258400.0000000    0.1424827
258440.0000000    0.1321322
258480.0000000    0.1274932
258520.0000000    0.1489397
258560.0000000    0.1189458
258600.0000000    0.1158925
258640.0000000    0.1194410
258680.0000000    0.1180530
258720.0000000    0.1133926
258760.0000000    0.1274682
258800.0000000    0.1188978
258840.0000000    0.1170056
258880.0000000    0.1375523
258920.0000000    0.1255307
258960.0000000    0.1227277
259000.0000000    0.1254813
259040.0000000    0.1256510
259080.0000000    0.1509470
259120.0000000    0.1427934
259160.0000000    0.1455889
259200.0000000    0.1404441
259240.0000000    0.1638724
259280.0000000    0.1514000
259320.0000000    0.1523671
259360.0000000    0.1408633
259400.0000000    0.1576389
259440.0000000    0.1609010
259480.0000000    0.1575338
259520.0000000    0.1454959
259560.0000000    0.1478132
259600.0000000    0.1314413
259640.0000000    0.1640442
259680.0000000    0.1536408
259720.0000000    0.1359622
259760.0000000    0.1346541
259800.0000000    0.1426997
259840.0000000    0.1360080
259880.0000000    0.1377022
259920.0000000    0.1338636
259960.0000000    0.1540663
260000.0000000    0.1567826
260040.0000000    0.1168837
260080.0000000    0.1338969
260120.0000000    0.1221933
260160.0000000    0.1227614
260200.0000000    0.1294822
260240.0000000    0.1174589
260280.0000000    0.1247778
260320.0000000    0.1318941
260360.0000000    0.1346020
260400.0000000    0.1442609
260440.0000000    0.1405348
260480.0000000    0.1370822
260520.0000000    0.1519294
260560.0000000    0.1350161
260600.0000000    0.1243987
260640.0000000    0.1510781
260680.0000000    0.1304353
260720.0000000    0.1414533
260760.0000000    0.1397434
260800.0000000    0.1286648
260840.0000000    0.1286866
260880.0000000    0.1195872
260920.0000000    0.1413968
260960.0000000    0.1365389
261000.0000000    0.1295329
261040.0000000    0.1259171
261080.0000000    0.1399662
261120.0000000    0.1548528
261160.0000000    0.1423514
261200.0000000    0.1340865
261240.0000000    0.1366364
261280.0000000    0.1182639
261320.0000000    0.1193412
261360.0000000    0.1292283
261400.0000000    0.1268731
261440.0000000    0.1329497
261480.0000000    0.1200220
261520.0000000    0.1266608
261560.0000000    0.1275562
261600.0000000    0.1293777
261640.0000000    0.1283008
261680.0000000    0.1327633
261720.0000000    0.1242839
261760.0000000    0.1365300
261800.0000000    0.1337620
261840.0000000    0.1390039
261880.0000000    0.1468079
261920.0000000    0.1311439
261960.0000000    0.1337436
262000.0000000    0.1347861
262040.0000000    0.1413498
262080.0000000    0.1607243
262120.0000000    0.1649607
262160.0000000    0.1794895
262200.0000000    0.1422434
262240.0000000    0.1363267
262280.0000000    0.1187814
262320.0000000    0.1321955
262360.0000000    0.1244745
262400.0000000    0.1315311
262440.0000000    0.1230374
262480.0000000    0.1299755
262520.0000000    0.1346545
262560.0000000    0.1363265
262600.0000000    0.1430434
262640.0000000    0.1304222
262680.0000000    0.1289464
262720.0000000    0.1285310
262760.0000000    0.1307247
262800.0000000    0.1313384
262840.0000000    0.1199503
262880.0000000    0.1276247
262920.0000000    0.1263813
262960.0000000    0.1418868
263000.0000000    0.1311996
263040.0000000    0.1393470
263080.0000000    0.1335436
263120.0000000    0.1283375
263160.0000000    0.1242506
263200.0000000    0.1201309
263240.0000000    0.1331845
263280.0000000    0.1288302
263320.0000000    0.1476584
263360.0000000    0.1409715
263400.0000000    0.1402335
263440.0000000    0.1356758
263480.0000000    0.1341144
263520.0000000    0.1264459
263560.0000000    0.1206581
263600.0000000    0.1226536
263640.0000000    0.1327736
263680.0000000    0.1274876
263720.0000000    0.1506982
263760.0000000    0.1468097
263800.0000000    0.1328751
263840.0000000    0.1372183
263880.0000000    0.1313386
263920.0000000    0.1356227
263960.0000000    0.1470828
264000.0000000    0.1438044
264040.0000000    0.1261817
264080.0000000    0.1282789
264120.0000000    0.1432584
264160.0000000    0.1289036
264200.0000000    0.1255367
264240.0000000    0.1283841
264280.0000000    0.1334805
264320.0000000    0.1287023
264360.0000000    0.1211529
264400.0000000    0.1209382
264440.0000000    0.1273101
264480.0000000    0.1205170
264520.0000000    0.1248432
264560.0000000    0.1148914
264600.0000000    0.1336253
264640.0000000    0.1106480
264680.0000000    0.1158086
264720.0000000    0.1271863
264760.0000000    0.1260705
264800.0000000    0.1331495
264840.0000000    0.1249162
264880.0000000    0.1301807
264920.0000000    0.1433911
264960.0000000    0.1422655
265000.0000000    0.1330884
265040.0000000    0.1288701
265080.0000000    0.1376779
265120.0000000    0.1233988
265160.0000000    0.1422917
265200.0000000    0.1257248
265240.0000000    0.1293502
265280.0000000    0.1310144
265320.0000000    0.1273301
265360.0000000    0.1184494
265400.0000000    0.1276288
265440.0000000    0.1427157
265480.0000000    0.1356553
265520.0000000    0.1301974
265560.0000000    0.1197728
265600.0000000    0.1370362
265640.0000000    0.1379973
265680.0000000    0.1201787
265720.0000000    0.1263824
265760.0000000    0.1354262
265800.0000000    0.1280683
265840.0000000    0.1320230
265880.0000000    0.1306064
265920.0000000    0.1456022
265960.0000000    0.1426269
266000.0000000    0.1430130
266040.0000000    0.1361930
266080.0000000    0.1333319
266120.0000000    0.1388447
266160.0000000    0.1520372
266200.0000000    0.1558727
266240.0000000    0.1481378
266280.0000000    0.1527484
266320.0000000    0.1451822
266360.0000000    0.1362374
266400.0000000    0.1423507
266440.0000000    0.1496585
266480.0000000    0.1442874
266520.0000000    0.1399512
266560.0000000    0.1440258
266600.0000000    0.1616049
266640.0000000    0.1557476
266680.0000000    0.1514711
266720.0000000    0.1615021
266760.0000000    0.1611909
266800.0000000    0.1460961
266840.0000000    0.1357124
266880.0000000    0.1390870
266920.0000000    0.1312476
266960.0000000    0.1549403
267000.0000000    0.1394253
267040.0000000    0.1297283
267080.0000000    0.1414340
267120.0000000    0.1415212
267160.0000000    0.1402498
267200.0000000    0.1402173
267240.0000000    0.1377619
267280.0000000    0.1443669
267320.0000000    0.1384677
267360.0000000    0.1348477
267400.0000000    0.1311046
267440.0000000    0.1358341
267480.0000000    0.1403224
267520.0000000    0.1471543
267560.0000000    0.1402961
267600.0000000    0.1387377
267640.0000000    0.1405421
267680.0000000    0.1418581
267720.0000000    0.1494589
267760.0000000    0.1433629
267800.0000000    0.1372887
267840.0000000    0.1288316
267880.0000000    0.1385353
267920.0000000    0.1380337
267960.0000000    0.1299417
268000.0000000    0.1425265
268040.0000000    0.1371386
268080.0000000    0.1441158
268120.0000000    0.1476582
268160.0000000    0.1468927
268200.0000000    0.1468021
268240.0000000    0.1353849
268280.0000000    0.1411044
268320.0000000    0.1495069
268360.0000000    0.1567494
268400.0000000    0.1248367
268440.0000000    0.1258088
268480.0000000    0.1368237
268520.0000000    0.1363431
268560.0000000    0.1411636
268600.0000000    0.1336676
268640.0000000    0.1313079
268680.0000000    0.1392909
268720.0000000    0.1389265
268760.0000000    0.1296486
268800.0000000    0.1378108
268840.0000000    0.1331934
268880.0000000    0.1504624
268920.0000000    0.1421035
268960.0000000    0.1304195
269000.0000000    0.1227114
269040.0000000    0.1243439
269080.0000000    0.1408212
269120.0000000    0.1502245
269160.0000000    0.1526121
269200.0000000    0.1683670
269240.0000000    0.1555990
269280.0000000    0.1448441
269320.0000000    0.1563365
269360.0000000    0.1519499
269400.0000000    0.1446271
269440.0000000    0.1351038
269480.0000000    0.1391176
269520.0000000    0.1391277
269560.0000000    0.1384519
269600.0000000    0.1278846
269640.0000000    0.1427530
269680.0000000    0.1316966
269720.0000000    0.1474461
269760.0000000    0.1365616
269800.0000000    0.1414977
269840.0000000    0.1329176
269880.0000000    0.1521876
269920.0000000    0.1283286
269960.0000000    0.1384403
270000.0000000    0.1486938
270040.0000000    0.1498681
270080.0000000    0.1322214
270120.0000000    0.1477495
270160.0000000    0.1470612
270200.0000000    0.1569104
270240.0000000    0.1518358
270280.0000000    0.1446163
270320.0000000    0.1448352
270360.0000000    0.1295676
270400.0000000    0.1321166
270440.0000000    0.1575111
270480.0000000    0.1532170
270520.0000000    0.1538328
270560.0000000    0.1497089
270600.0000000    0.1338743
270640.0000000    0.1384576
270680.0000000    0.1370993
270720.0000000    0.1442120
270760.0000000    0.1210641
270800.0000000    0.1224840
270840.0000000    0.1249561
270880.0000000    0.1269266
270920.0000000    0.1407166
270960.0000000    0.1458179
271000.0000000    0.1415130
271040.0000000    0.1249152
271080.0000000    0.1339104
271120.0000000    0.1320919
271160.0000000    0.1465017
271200.0000000    0.1280667
271240.0000000    0.1398892
271280.0000000    0.1449835
271320.0000000    0.1459788
271360.0000000    0.1423991
271400.0000000    0.1280280
271440.0000000    0.1470439
271480.0000000    0.1424590
271520.0000000    0.1324645
271560.0000000    0.1336437
271600.0000000    0.1333850
271640.0000000    0.1279013
271680.0000000    0.1233624
271720.0000000    0.1501696
271760.0000000    0.1291037
271800.0000000    0.1318678
271840.0000000    0.1360041
271880.0000000    0.1444748
271920.0000000    0.1388192
271960.0000000    0.1309554
272000.0000000    0.1352244
272040.0000000    0.1352428
272080.0000000    0.1352001
272120.0000000    0.1341555
272160.0000000    0.1242072
272200.0000000    0.1416237
272240.0000000    0.1497704
272280.0000000    0.1317652
272320.0000000    0.1298109
272360.0000000    0.1419695
272400.0000000    0.1232017
272440.0000000    0.1367547
272480.0000000    0.1364557
272520.0000000    0.1243190
272560.0000000    0.1391295
272600.0000000    0.1434410
272640.0000000    0.1365656
272680.0000000    0.1403599
272720.0000000    0.1268232
272760.0000000    0.1304005
272800.0000000    0.1395257
272840.0000000    0.1277302
272880.0000000    0.1479074
272920.0000000    0.1350924
272960.0000000    0.1349476
273000.0000000    0.1277710
273040.0000000    0.1534113
273080.0000000    0.1311137
273120.0000000    0.1301900
273160.0000000    0.1324196
273200.0000000    0.1213415
273240.0000000    0.1405886
273280.0000000    0.1318233
273320.0000000    0.1428045
273360.0000000    0.1324222
273400.0000000    0.1344724
273440.0000000    0.1363762
273480.0000000    0.1355421
273520.0000000    0.1405880
273560.0000000    0.1388057
273600.0000000    0.1257747
273640.0000000    0.1354195
273680.0000000    0.1275257
273720.0000000    0.1316938
273760.0000000    0.1309388
273800.0000000    0.1255155
273840.0000000    0.1334352
273880.0000000    0.1507526
273920.0000000    0.1352443
273960.0000000    0.1346804
274000.0000000    0.1260790
274040.0000000    0.1368098
274080.0000000    0.1406472
274120.0000000    0.1458431
274160.0000000    0.1407366
274200.0000000    0.1507302
274240.0000000    0.1633021
274280.0000000    0.1368816
274320.0000000    0.1461022
274360.0000000    0.1357138
274400.0000000    0.1319488
274440.0000000    0.1384280
274480.0000000    0.1344705
274520.0000000    0.1475565
274560.0000000    0.1542699
274600.0000000    0.1596459
274640.0000000    0.1597210
274680.0000000    0.1472470
274720.0000000    0.1482523
274760.0000000    0.1430914
274800.0000000    0.1359840
274840.0000000    0.1360931
274880.0000000    0.1445910
274920.0000000    0.1377116
274960.0000000    0.1413818
275000.0000000    0.1347976
275040.0000000    0.1235738
275080.0000000    0.1209299
275120.0000000    0.1291414
275160.0000000    0.1376348
275200.0000000    0.1499108
275240.0000000    0.1353281
275280.0000000    0.1385984
275320.0000000    0.1413354
275360.0000000    0.1399066
275400.0000000    0.1443667
275440.0000000    0.1437632
275480.0000000    0.1415599
275520.0000000    0.1352832
275560.0000000    0.1491413
275600.0000000    0.1617875
275640.0000000    0.1362313
275680.0000000    0.1391556
275720.0000000    0.1389224
275760.0000000    0.1411737
275800.0000000    0.1555244
275840.0000000    0.1534411
275880.0000000    0.1424911
275920.0000000    0.1311724
275960.0000000    0.1406909
276000.0000000    0.1274073
276040.0000000    0.1348366
276080.0000000    0.1283442
276120.0000000    0.1441158
276160.0000000    0.1319887
276200.0000000    0.1370245
276240.0000000    0.1409875
276280.0000000    0.1397556
276320.0000000    0.1321049
276360.0000000    0.1361573
276400.0000000    0.1407988
276440.0000000    0.1461846
276480.0000000    0.1376071
276520.0000000    0.1393851
276560.0000000    0.1336317
276600.0000000    0.1387265
276640.0000000    0.1265843
276680.0000000    0.1334966
276720.0000000    0.1320486
276760.0000000    0.1394641
276800.0000000    0.1297142
276840.0000000    0.1236596
276880.0000000    0.1216542
276920.0000000    0.1221450
276960.0000000    0.1285441
277000.0000000    0.1314502
277040.0000000    0.1359472
277080.0000000    0.1376196
277120.0000000    0.1312049
277160.0000000    0.1377249
277200.0000000    0.1175878
277240.0000000    0.1304992
277280.0000000    0.1283723
277320.0000000    0.1313231
277360.0000000    0.1344489
277400.0000000    0.1318573
277440.0000000    0.1519709
277480.0000000    0.1437169
277520.0000000    0.1270154
277560.0000000    0.1285809
277600.0000000    0.1292590
277640.0000000    0.1235082
277680.0000000    0.1279220
277720.0000000    0.1325832
277760.0000000    0.1383523
277800.0000000    0.1344991
277840.0000000    0.1222040
277880.0000000    0.1232103
277920.0000000    0.1253344
277960.0000000    0.1233561
278000.0000000    0.1213954
278040.0000000    0.1274612
278080.0000000    0.1212090
278120.0000000    0.1336376
278160.0000000    0.1343295
278200.0000000    0.1306961
278240.0000000    0.1289146
278280.0000000    0.1255821
278320.0000000    0.1311232
278360.0000000    0.1274731
278400.0000000    0.1328605
278440.0000000    0.1432685
278480.0000000    0.1376995
278520.0000000    0.1325892
278560.0000000    0.1263992
278600.0000000    0.1233518
278640.0000000    0.1283021
278680.0000000    0.1210454
278720.0000000    0.1280820
278760.0000000    0.1335146
278800.0000000    0.1291717
278840.0000000    0.1385653
278880.0000000    0.1353167
278920.0000000    0.1340576
278960.0000000    0.1503783
279000.0000000    0.1578675
279040.0000000    0.1419599
279080.0000000    0.1470821
279120.0000000    0.1431652
279160.0000000    0.1371406
279200.0000000    0.1297932
279240.0000000    0.1394372
279280.0000000    0.1299166
279320.0000000    0.1278664
279360.0000000    0.1297404
279400.0000000    0.1291161
279440.0000000    0.1327438
279480.0000000    0.1283695
279520.0000000    0.1313933
279560.0000000    0.1434544
279600.0000000    0.1402980
279640.0000000    0.1382434
279680.0000000    0.1252290
279720.0000000    0.1354331
279760.0000000    0.1288509
279800.0000000    0.1386004
279840.0000000    0.1344787
279880.0000000    0.1307535
279920.0000000    0.1399065
279960.0000000    0.1331608
280000.0000000    0.1425655
280040.0000000    0.1469796
280080.0000000    0.1359298
280120.0000000    0.1329996
280160.0000000    0.1350508
280200.0000000    0.1294263
280240.0000000    0.1168174
280280.0000000    0.1284204
280320.0000000    0.1206406
280360.0000000    0.1267902
280400.0000000    0.1150004
280440.0000000    0.1296792
280480.0000000    0.1313362
280520.0000000    0.1275522
280560.0000000    0.1320943
280600.0000000    0.1402109
280640.0000000    0.1417054
280680.0000000    0.1310249
280720.0000000    0.1305266
280760.0000000    0.1279217
280800.0000000    0.1294311
280840.0000000    0.1431844
280880.0000000    0.1301996
280920.0000000    0.1244430
280960.0000000    0.1327103
281000.0000000    0.1310157
281040.0000000    0.1268030
281080.0000000    0.1153243
281120.0000000    0.1264300
281160.0000000    0.1226901
281200.0000000    0.1231563
281240.0000000    0.1389723
281280.0000000    0.1432484
281320.0000000    0.1357092
281360.0000000    0.1430423
281400.0000000    0.1466316
281440.0000000    0.1331603
281480.0000000    0.1296125
281520.0000000    0.1151806
281560.0000000    0.1376881
281600.0000000    0.1273143
281640.0000000    0.1270444
281680.0000000    0.1356901
281720.0000000    0.1259147
281760.0000000    0.1193358
281800.0000000    0.1254175
281840.0000000    0.1361666
281880.0000000    0.1263137
281920.0000000    0.1259676
281960.0000000    0.1263871
282000.0000000    0.1163101
282040.0000000    0.1312314
282080.0000000    0.1168728
282120.0000000    0.1220623
282160.0000000    0.1295912
282200.0000000    0.1327380
282240.0000000    0.1370184
282280.0000000    0.1224904
282320.0000000    0.1396790
282360.0000000    0.1272702
282400.0000000    0.1403841
282440.0000000    0.1357493
282480.0000000    0.1265230
282520.0000000    0.1305524
282560.0000000    0.1231942
282600.0000000    0.1215857
282640.0000000    0.1229373
282680.0000000    0.1247402
282720.0000000    0.1336106
282760.0000000    0.1232866
282800.0000000    0.1321485
282840.0000000    0.1218011
282880.0000000    0.1357325
282920.0000000    0.1424718
282960.0000000    0.1406426
283000.0000000    0.1256135
283040.0000000    0.1391517
283080.0000000    0.1424121
283120.0000000    0.1454301
283160.0000000    0.1433905
283200.0000000    0.1463269
283240.0000000    0.1260745
283280.0000000    0.1408060
283320.0000000    0.1377502
283360.0000000    0.1383040
283400.0000000    0.1484066
283440.0000000    0.1447287
283480.0000000    0.1528388
283520.0000000    0.1337815
283560.0000000    0.1509305
283600.0000000    0.1415841
283640.0000000    0.1393688
283680.0000000    0.1474709
283720.0000000    0.1403672
283760.0000000    0.1277527
283800.0000000    0.1337214
283840.0000000    0.1436294
283880.0000000    0.1519169
283920.0000000    0.1380259
283960.0000000    0.1438856
284000.0000000    0.1435360
284040.0000000    0.1412669
284080.0000000    0.1446016
284120.0000000    0.1428441
284160.0000000    0.1509964
284200.0000000    0.1372654
284240.0000000    0.1346885
284280.0000000    0.1299347
284320.0000000    0.1317498
284360.0000000    0.1331298
284400.0000000    0.1177075
284440.0000000    0.1393420
284480.0000000    0.1347295
284520.0000000    0.1318361
284560.0000000    0.1491177
284600.0000000    0.1517025
284640.0000000    0.1250864
284680.0000000    0.1281020
284720.0000000    0.1381753
284760.0000000    0.1283672
284800.0000000    0.1267527
284840.0000000    0.1283839
284880.0000000    0.1500270
284920.0000000    0.1321784
284960.0000000    0.1393314
285000.0000000    0.1461191
285040.0000000    0.1446681
285080.0000000    0.1442818
285120.0000000    0.1420113
285160.0000000    0.1419682
285200.0000000    0.1436418
285240.0000000    0.1339718
285280.0000000    0.1417406
285320.0000000    0.1305031
285360.0000000    0.1245051
285400.0000000    0.1356183
285440.0000000    0.1264631
285480.0000000    0.1201748
285520.0000000    0.1301106
285560.0000000    0.1227890
285600.0000000    0.1153383
285640.0000000    0.1170481
285680.0000000    0.1165354
285720.0000000    0.1201782
285760.0000000    0.1173169
285800.0000000    0.1151594
285840.0000000    0.1351991
285880.0000000    0.1182839
285920.0000000    0.1306333
285960.0000000    0.1427837
286000.0000000    0.1392492
286040.0000000    0.1384453
286080.0000000    0.1451621
286120.0000000    0.1360832
286160.0000000    0.1287740
286200.0000000    0.1255331
286240.0000000    0.1302444
286280.0000000    0.1250560
286320.0000000    0.1294916
286360.0000000    0.1366128
286400.0000000    0.1332617
286440.0000000    0.1316424
286480.0000000    0.1156029
286520.0000000    0.1270265
286560.0000000    0.1251917
286600.0000000    0.1249965
286640.0000000    0.1274462
286680.0000000    0.1412848
286720.0000000    0.1374068
286760.0000000    0.1229235
286800.0000000    0.1240834
286840.0000000    0.1248100
286880.0000000    0.1317215
286920.0000000    0.1272392
286960.0000000    0.1227503
287000.0000000    0.1206977
287040.0000000    0.1260173
287080.0000000    0.1275049
287120.0000000    0.1356687
287160.0000000    0.1300271
287200.0000000    0.1285806
287240.0000000    0.1376650
287280.0000000    0.1241757
287320.0000000    0.1357376
287360.0000000    0.1325237
287400.0000000    0.1245421
287440.0000000    0.1190898
287480.0000000    0.1274997
287520.0000000    0.1216783
287560.0000000    0.1200465
287600.0000000    0.1266961
287640.0000000    0.1306463
287680.0000000    0.1512014
287720.0000000    0.1324633
287760.0000000    0.1330367
287800.0000000    0.1437617
287840.0000000    0.1376927
287880.0000000    0.1275841
287920.0000000    0.1201806
287960.0000000    0.1106403
288000.0000000    0.1239682
288040.0000000    0.1156627
288080.0000000    0.1250262
288120.0000000    0.1152961
288160.0000000    0.1164513
288200.0000000    0.1363175
288240.0000000    0.1424280
288280.0000000    0.1303379
288320.0000000    0.1296081
288360.0000000    0.1370661
288400.0000000    0.1396432
288440.0000000    0.1482374
288480.0000000    0.1257851
288520.0000000    0.1260578
288560.0000000    0.1385285
288600.0000000    0.1430018
288640.0000000    0.1243391
288680.0000000    0.1305369
288720.0000000    0.1403233
288760.0000000    0.1255248
288800.0000000    0.1175024
288840.0000000    0.1287030
288880.0000000    0.1277129
288920.0000000    0.1333324
288960.0000000    0.1453387
289000.0000000    0.1332113
289040.0000000    0.1301650
289080.0000000    0.1393784
289120.0000000    0.1218116
289160.0000000    0.1273498
289200.0000000    0.1341348
289240.0000000    0.1383116
289280.0000000    0.1266274
289320.0000000    0.1414195
289360.0000000    0.1246077
289400.0000000    0.1342347
289440.0000000    0.1289806
289480.0000000    0.1348284
289520.0000000    0.1348165
289560.0000000    0.1270851
289600.0000000    0.1300660
289640.0000000    0.1341286
289680.0000000    0.1500842
289720.0000000    0.1369053
289760.0000000    0.1376154
289800.0000000    0.1244614
289840.0000000    0.1230239
289880.0000000    0.1265172
289920.0000000    0.1367171
289960.0000000    0.1324185
290000.0000000    0.1279672
290040.0000000    0.1485129
290080.0000000    0.1295909
290120.0000000    0.1401228
290160.0000000    0.1396616
290200.0000000    0.1461102
290240.0000000    0.1383557
290280.0000000    0.1274550
290320.0000000    0.1205919
290360.0000000    0.1359421
290400.0000000    0.1338781
290440.0000000    0.1334183
290480.0000000    0.1268422
290520.0000000    0.1337910
290560.0000000    0.1265303
290600.0000000    0.1407632
290640.0000000    0.1236788
290680.0000000    0.1375045
290720.0000000    0.1422863
290760.0000000    0.1392938
290800.0000000    0.1257090
290840.0000000    0.1389079
290880.0000000    0.1331317
290920.0000000    0.1374932
290960.0000000    0.1299326
291000.0000000    0.1255235
291040.0000000    0.1300666
291080.0000000    0.1226086
291120.0000000    0.1229174
291160.0000000    0.1151849
291200.0000000    0.1320049
291240.0000000    0.1305389
291280.0000000    0.1363738
291320.0000000    0.1280491
291360.0000000    0.1331443
291400.0000000    0.1333971
291440.0000000    0.1433421
291480.0000000    0.1379102
291520.0000000    0.1333162
291560.0000000    0.1241492
291600.0000000    0.1264259
291640.0000000    0.1267147
291680.0000000    0.1314883
291720.0000000    0.1264415
291760.0000000    0.1354495
291800.0000000    0.1212224
291840.0000000    0.1255415
291880.0000000    0.1279519
291920.0000000    0.1151778
291960.0000000    0.1209563
292000.0000000    0.1267883
292040.0000000    0.1313440
292080.0000000    0.1290673
292120.0000000    0.1349930
292160.0000000    0.1355986
292200.0000000    0.1260941
292240.0000000    0.1264680
292280.0000000    0.1203749
292320.0000000    0.1231255
292360.0000000    0.1388711
292400.0000000    0.1307456
292440.0000000    0.1267617
292480.0000000    0.1279188
292520.0000000    0.1316054
292560.0000000    0.1190984
292600.0000000    0.1317693
292640.0000000    0.1223508
292680.0000000    0.1236125
292720.0000000    0.1266248
292760.0000000    0.1332372
292800.0000000    0.1191918
292840.0000000    0.1222733
292880.0000000    0.1185558
292920.0000000    0.1313817
292960.0000000    0.1356061
293000.0000000    0.1285814
293040.0000000    0.1302606
293080.0000000    0.1324872
293120.0000000    0.1217260
293160.0000000    0.1233356
293200.0000000    0.1269608
293240.0000000    0.1267820
293280.0000000    0.1316797
293320.0000000    0.1336731
293360.0000000    0.1317722
293400.0000000    0.1343024
293440.0000000    0.1263135
293480.0000000    0.1348270
293520.0000000    0.1341066
293560.0000000    0.1336432
293600.0000000    0.1338341
293640.0000000    0.1396850
293680.0000000    0.1265146
293720.0000000    0.1367179
293760.0000000    0.1251767
293800.0000000    0.1372232
293840.0000000    0.1473671
293880.0000000    0.1459032
293920.0000000    0.1278826
293960.0000000    0.1300008
294000.0000000    0.1333824
294040.0000000    0.1139916
294080.0000000    0.1268708
294120.0000000    0.1187306
294160.0000000    0.1126492
294200.0000000    0.1219514
294240.0000000    0.1292961
294280.0000000    0.1232273
294320.0000000    0.1314066
294360.0000000    0.1427033
294400.0000000    0.1458385
294440.0000000    0.1506152
294480.0000000    0.1375254
294520.0000000    0.1201322
294560.0000000    0.1306807
294600.0000000    0.1360478
294640.0000000    0.1281425
294680.0000000    0.1341343
294720.0000000    0.1213017
294760.0000000    0.1235902
294800.0000000    0.1415370
294840.0000000    0.1270342
294880.0000000    0.1271109
294920.0000000    0.1301118
294960.0000000    0.1294325
295000.0000000    0.1203589
295040.0000000    0.1197812
295080.0000000    0.1208366
295120.0000000    0.1262324
295160.0000000    0.1192244
295200.0000000    0.1288155
295240.0000000    0.1402970
295280.0000000    0.1373813
295320.0000000    0.1332011
295360.0000000    0.1400047
295400.0000000    0.1329962
295440.0000000    0.1351352
295480.0000000    0.1318447
295520.0000000    0.1406366
295560.0000000    0.1268903
295600.0000000    0.1317816
295640.0000000    0.1339705
295680.0000000    0.1317808
295720.0000000    0.1218889
295760.0000000    0.1223328
295800.0000000    0.1225505
295840.0000000    0.1243512
295880.0000000    0.1278929
295920.0000000    0.1158777
295960.0000000    0.1253531
296000.0000000    0.1349810
296040.0000000    0.1226097
296080.0000000    0.1304593
296120.0000000    0.1253177
296160.0000000    0.1364302
296200.0000000    0.1318449
296240.0000000    0.1274849
296280.0000000    0.1297615
296320.0000000    0.1348548
296360.0000000    0.1413380
296400.0000000    0.1390548
296440.0000000    0.1305021
296480.0000000    0.1259755
296520.0000000    0.1343467
296560.0000000    0.1287201
296600.0000000    0.1409376
296640.0000000    0.1290900
296680.0000000    0.1337672
296720.0000000    0.1254488
296760.0000000    0.1261474
296800.0000000    0.1348177
296840.0000000    0.1393455
296880.0000000    0.1331701
296920.0000000    0.1238129
296960.0000000    0.1231246
297000.0000000    0.1439827
297040.0000000    0.1344810
297080.0000000    0.1275313
297120.0000000    0.1365501
297160.0000000    0.1229418
297200.0000000    0.1413636
297240.0000000    0.1374977
297280.0000000    0.1474659
297320.0000000    0.1443547
297360.0000000    0.1431824
297400.0000000    0.1308266
297440.0000000    0.1403653
297480.0000000    0.1357313
297520.0000000    0.1288396
297560.0000000    0.1277447
297600.0000000    0.1282619
297640.0000000    0.1354402
297680.0000000    0.1256910
297720.0000000    0.1394262
297760.0000000    0.1288937
297800.0000000    0.1377909
297840.0000000    0.1464171
297880.0000000    0.1377232
297920.0000000    0.1423476
297960.0000000    0.1444241
298000.0000000    0.1429920
298040.0000000    0.1442919
298080.0000000    0.1323875
298120.0000000    0.1475119
298160.0000000    0.1318150
298200.0000000    0.1644246
298240.0000000    0.1423736
298280.0000000    0.1351680
298320.0000000    0.1532354
298360.0000000    0.1605750
298400.0000000    0.1558522
298440.0000000    0.1566561
298480.0000000    0.1514416
298520.0000000    0.1480971
298560.0000000    0.1337086
298600.0000000    0.1491181
298640.0000000    0.1257121
298680.0000000    0.1442968
298720.0000000    0.1356239
298760.0000000    0.1323912
298800.0000000    0.1341428
298840.0000000    0.1391760
298880.0000000    0.1344918
298920.0000000    0.1274031
298960.0000000    0.1347589
299000.0000000    0.1448348
299040.0000000    0.1309551
299080.0000000    0.1440779
299120.0000000    0.1333041
299160.0000000    0.1289886
299200.0000000    0.1186308
299240.0000000    0.1338434
299280.0000000    0.1374915
299320.0000000    0.1343640
299360.0000000    0.1278041
299400.0000000    0.1340394
299440.0000000    0.1405267
299480.0000000    0.1357626
299520.0000000    0.1368023
299560.0000000    0.1381744
299600.0000000    0.1353181
299640.0000000    0.1316876
299680.0000000    0.1289342
299720.0000000    0.1389991
299760.0000000    0.1584384
299800.0000000    0.1525070
299840.0000000    0.1548953
299880.0000000    0.1498813
299920.0000000    0.1304405
299960.0000000    0.1281303
300000.0000000    0.1277671
300040.0000000    0.1351243
300080.0000000    0.1293761
300120.0000000    0.1371968
300160.0000000    0.1183359
300200.0000000    0.1287239
300240.0000000    0.1297999
300280.0000000    0.1268117
300320.0000000    0.1338796
300360.0000000    0.1249513
300400.0000000    0.1274872
300440.0000000    0.1236187
300480.0000000    0.1253507
300520.0000000    0.1373956
300560.0000000    0.1518171
300600.0000000    0.1400399
300640.0000000    0.1394175
300680.0000000    0.1462360
300720.0000000    0.1459027
300760.0000000    0.1380568
300800.0000000    0.1395569
300840.0000000    0.1265471
300880.0000000    0.1254261
300920.0000000    0.1341368
300960.0000000    0.1291206
301000.0000000    0.1479350
301040.0000000    0.1444241
301080.0000000    0.1417533
301120.0000000    0.1249619
301160.0000000    0.1387060
301200.0000000    0.1492976
301240.0000000    0.1418615
301280.0000000    0.1499242
301320.0000000    0.1423388
301360.0000000    0.1334768
301400.0000000    0.1555932
301440.0000000    0.1431081
301480.0000000    0.1361253
301520.0000000    0.1338847
301560.0000000    0.1386421
301600.0000000    0.1491567
301640.0000000    0.1469050
301680.0000000    0.1402194
301720.0000000    0.1481473
301760.0000000    0.1619605
301800.0000000    0.1602468
301840.0000000    0.1599817
301880.0000000    0.1694212
301920.0000000    0.1573805
301960.0000000    0.1357997
302000.0000000    0.1623522
302040.0000000    0.1666012
302080.0000000    0.1520569
302120.0000000    0.1398201
302160.0000000    0.1627668
302200.0000000    0.1522075
302240.0000000    0.1588304
302280.0000000    0.1652090
302320.0000000    0.1569803
302360.0000000    0.1393401
302400.0000000    0.1686084
302440.0000000    0.1575990
302480.0000000    0.1496944
302520.0000000    0.1535634
302560.0000000    0.1519507
302600.0000000    0.1395378
302640.0000000    0.1488470
302680.0000000    0.1603910
302720.0000000    0.1499566
302760.0000000    0.1457989
302800.0000000    0.1438153
302840.0000000    0.1414748
302880.0000000    0.1429924
302920.0000000    0.1542942
302960.0000000    0.1403387
303000.0000000    0.1547216
303040.0000000    0.1433594
303080.0000000    0.1486784
303120.0000000    0.1413452
303160.0000000    0.1577988
303200.0000000    0.1456097
303240.0000000    0.1391937
303280.0000000    0.1407327
303320.0000000    0.1541510
303360.0000000    0.1716383
303400.0000000    0.1448737
303440.0000000    0.1538184
303480.0000000    0.1510863
303520.0000000    0.1532600
303560.0000000    0.1446427
303600.0000000    0.1549999
303640.0000000    0.1602278
303680.0000000    0.1674813
303720.0000000    0.1538346
303760.0000000    0.1499770
303800.0000000    0.1557544
303840.0000000    0.1752757
303880.0000000    0.1657299
303920.0000000    0.1680189
303960.0000000    0.1370430
304000.0000000    0.1452665
304040.0000000    0.1552199
304080.0000000    0.1439170
304120.0000000    0.1437009
304160.0000000    0.1347739
304200.0000000    0.1379558
304240.0000000    0.1296399
304280.0000000    0.1456733
304320.0000000    0.1481482
304360.0000000    0.1521531
304400.0000000    0.1543339
304440.0000000    0.1619588
304480.0000000    0.1571062
304520.0000000    0.1482779
304560.0000000    0.1577926
304600.0000000    0.1509061
304640.0000000    0.1534816
304680.0000000    0.1524186
304720.0000000    0.1587971
304760.0000000    0.1445831
304800.0000000    0.1399123
304840.0000000    0.1382605
304880.0000000    0.1423391
304920.0000000    0.1506687
304960.0000000    0.1437036
305000.0000000    0.1524628
305040.0000000    0.1501499
305080.0000000    0.1505431
305120.0000000    0.1382691
305160.0000000    0.1495587
305200.0000000    0.1309930
305240.0000000    0.1454277
305280.0000000    0.1403667
305320.0000000    0.1523582
305360.0000000    0.1505254
305400.0000000    0.1380533
305440.0000000    0.1520648
305480.0000000    0.1328352
305520.0000000    0.1332055
305560.0000000    0.1358332
305600.0000000    0.1233580
305640.0000000    0.1284254
305680.0000000    0.1389622
305720.0000000    0.1447463
305760.0000000    0.1420257
305800.0000000    0.1391458
305840.0000000    0.1538016
305880.0000000    0.1545442
305920.0000000    0.1418837
305960.0000000    0.1414584
306000.0000000    0.1388060
306040.0000000    0.1452819
306080.0000000    0.1469451
306120.0000000    0.1440947
306160.0000000    0.1415560
306200.0000000    0.1531770
306240.0000000    0.1567065
306280.0000000    0.1465380
306320.0000000    0.1525917
306360.0000000    0.1445418
306400.0000000    0.1601072
306440.0000000    0.1336241
306480.0000000    0.1429796
306520.0000000    0.1338765
306560.0000000    0.1290401
306600.0000000    0.1439152
306640.0000000    0.1494394
306680.0000000    0.1348897
306720.0000000    0.1382651
306760.0000000    0.1433039
306800.0000000    0.1410281
306840.0000000    0.1311658
306880.0000000    0.1253815
306920.0000000    0.1500325
306960.0000000    0.1329760
307000.0000000    0.1278048
307040.0000000    0.1315309
307080.0000000    0.1265278
307120.0000000    0.1241315
307160.0000000    0.1377362
307200.0000000    0.1443045
307240.0000000    0.1496851
307280.0000000    0.1445840
307320.0000000    0.1365100
307360.0000000    0.1283266
307400.0000000    0.1319596
307440.0000000    0.1415296
307480.0000000    0.1353844
307520.0000000    0.1292744
307560.0000000    0.1460686
307600.0000000    0.1553513
307640.0000000    0.1451257
307680.0000000    0.1489766
307720.0000000    0.1309828
307760.0000000    0.1503741
307800.0000000    0.1394065
307840.0000000    0.1444028
307880.0000000    0.1419010
307920.0000000    0.1364109
307960.0000000    0.1410025
308000.0000000    0.1358567
308040.0000000    0.1429410
308080.0000000    0.1457521
308120.0000000    0.1432807
308160.0000000    0.1559865
308200.0000000    0.1491217
308240.0000000    0.1571335
308280.0000000    0.1427091
308320.0000000    0.1391718
308360.0000000    0.1571778
308400.0000000    0.1513103
308440.0000000    0.1363315
308480.0000000    0.1341320
308520.0000000    0.1383165
308560.0000000    0.1533646
308600.0000000    0.1454359
308640.0000000    0.1426945
308680.0000000    0.1435759
308720.0000000    0.1469232
308760.0000000    0.1407797
308800.0000000    0.1328750
308840.0000000    0.1419224
308880.0000000    0.1414910
308920.0000000    0.1181279
308960.0000000    0.1198283
309000.0000000    0.1260732
309040.0000000    0.1224598
309080.0000000    0.1364070
309120.0000000    0.1215738
309160.0000000    0.1223887
309200.0000000    0.1274925
309240.0000000    0.1355147
309280.0000000    0.1378314
309320.0000000    0.1293599
309360.0000000    0.1244210
309400.0000000    0.1347457
309440.0000000    0.1314043
309480.0000000    0.1284132
309520.0000000    0.1318303
309560.0000000    0.1351029
309600.0000000    0.1349345
309640.0000000    0.1458727
309680.0000000    0.1434589
309720.0000000    0.1426634
309760.0000000    0.1339463
309800.0000000    0.1538739
309840.0000000    0.1389326
309880.0000000    0.1279455
309920.0000000    0.1444876
309960.0000000    0.1303210
310000.0000000    0.1415007
310040.0000000    0.1413679
310080.0000000    0.1350140
310120.0000000    0.1310535
310160.0000000    0.1329617
310200.0000000    0.1298503
310240.0000000    0.1312499
310280.0000000    0.1366637
310320.0000000    0.1352842
310360.0000000    0.1319026
310400.0000000    0.1319992
310440.0000000    0.1316777
310480.0000000    0.1244041
310520.0000000    0.1375041
310560.0000000    0.1364780
310600.0000000    0.1463010
310640.0000000    0.1265505
310680.0000000    0.1371396
310720.0000000    0.1287072
310760.0000000    0.1300273
310800.0000000    0.1228552
310840.0000000    0.1296258
310880.0000000    0.1272763
310920.0000000    0.1313000
310960.0000000    0.1325125
311000.0000000    0.1246278
311040.0000000    0.1301249
311080.0000000    0.1283782
311120.0000000    0.1322920
311160.0000000    0.1262059
311200.0000000    0.1244826
311240.0000000    0.1334983
311280.0000000    0.1489654
311320.0000000    0.1313086
311360.0000000    0.1329149
311400.0000000    0.1275886
311440.0000000    0.1496906
311480.0000000    0.1280528
311520.0000000    0.1213391
311560.0000000    0.1575126
311600.0000000    0.1441873
311640.0000000    0.1308657
311680.0000000    0.1523582
311720.0000000    0.1181149
311760.0000000    0.1455729
311800.0000000    0.1438720
311840.0000000    0.1416997
311880.0000000    0.1353603
311920.0000000    0.1352362
311960.0000000    0.1381184
312000.0000000    0.1415536
312040.0000000    0.1379389
312080.0000000    0.1383293
312120.0000000    0.1469738
312160.0000000    0.1340522
312200.0000000    0.1238779
312240.0000000    0.1635309
312280.0000000    0.1443549
312320.0000000    0.1340417
312360.0000000    0.1431917
312400.0000000    0.1541249
312440.0000000    0.1455228
312480.0000000    0.1429978
312520.0000000    0.1530396
312560.0000000    0.1356076
312600.0000000    0.1312007
312640.0000000    0.1347103
312680.0000000    0.1439052
312720.0000000    0.1476646
312760.0000000    0.1553292
312800.0000000    0.1519621
312840.0000000    0.1434411
312880.0000000    0.1603808
312920.0000000    0.1374286
312960.0000000    0.1489718
313000.0000000    0.1375681
313040.0000000    0.1532724
313080.0000000    0.1408992
313120.0000000    0.1367623
313160.0000000    0.1376168
313200.0000000    0.1358518
313240.0000000    0.1444028
313280.0000000    0.1404275
313320.0000000    0.1469441
313360.0000000    0.1351544
313400.0000000    0.1455706
313440.0000000    0.1366493
313480.0000000    0.1383030
313520.0000000    0.1300440
313560.0000000    0.1438747
313600.0000000    0.1341919
313640.0000000    0.1445222
313680.0000000    0.1298473
313720.0000000    0.1343998
313760.0000000    0.1287355
313800.0000000    0.1257508
313840.0000000    0.1304887
313880.0000000    0.1322280
313920.0000000    0.1330407
313960.0000000    0.1379440
314000.0000000    0.1451967
314040.0000000    0.1309788
314080.0000000    0.1339259
314120.0000000    0.1307639
314160.0000000    0.1380504
314200.0000000    0.1388617
314240.0000000    0.1322275
314280.0000000    0.1210624
314320.0000000    0.1361377
314360.0000000    0.1364752
314400.0000000    0.1276586
314440.0000000    0.1375302
314480.0000000    0.1383108
314520.0000000    0.1250520
314560.0000000    0.1278385
314600.0000000    0.1287259
314640.0000000    0.1258719
314680.0000000    0.1229600
314720.0000000    0.1410114
314760.0000000    0.1322317
314800.0000000    0.1274167
314840.0000000    0.1414156
314880.0000000    0.1482809
314920.0000000    0.1357691
314960.0000000    0.1263282
315000.0000000    0.1393026
315040.0000000    0.1355287
315080.0000000    0.1321896
315120.0000000    0.1307741
315160.0000000    0.1358125
315200.0000000    0.1359521
315240.0000000    0.1305337
315280.0000000    0.1396919
315320.0000000    0.1304900
315360.0000000    0.1313836
315400.0000000    0.1298081
315440.0000000    0.1429862
315480.0000000    0.1287994
315520.0000000    0.1527706
315560.0000000    0.1330828
315600.0000000    0.1520354
315640.0000000    0.1437135
315680.0000000    0.1393340
315720.0000000    0.1332632
315760.0000000    0.1282272
315800.0000000    0.1298900
315840.0000000    0.1268068
315880.0000000    0.1421977
315920.0000000    0.1326178
315960.0000000    0.1492356
316000.0000000    0.1324470
316040.0000000    0.1352650
316080.0000000    0.1248591
316120.0000000    0.1390322
316160.0000000    0.1371671
316200.0000000    0.1385009
316240.0000000    0.1486877
316280.0000000    0.1461856
316320.0000000    0.1355355
316360.0000000    0.1342018
316400.0000000    0.1369965
316440.0000000    0.1293695
316480.0000000    0.1383467
316520.0000000    0.1282383
316560.0000000    0.1255335
316600.0000000    0.1292293
316640.0000000    0.1358494
316680.0000000    0.1453668
316720.0000000    0.1345869
316760.0000000    0.1358383
316800.0000000    0.1432478
316840.0000000    0.1287229
316880.0000000    0.1149012
316920.0000000    0.1293537
316960.0000000    0.1255217
317000.0000000    0.1247298
317040.0000000    0.1247464
317080.0000000    0.1297009
317120.0000000    0.1309991
317160.0000000    0.1256694
317200.0000000    0.1200880
317240.0000000    0.1287876
317280.0000000    0.1387014
317320.0000000    0.1366938
317360.0000000    0.1269452
317400.0000000    0.1293558
317440.0000000    0.1195800
317480.0000000    0.1278301
317520.0000000    0.1164183
317560.0000000    0.1311020
317600.0000000    0.1235173
317640.0000000    0.1290159
317680.0000000    0.1306974
317720.0000000    0.1372030
317760.0000000    0.1248959
317800.0000000    0.1353690
317840.0000000    0.1319390
317880.0000000    0.1223194
317920.0000000    0.1351418
317960.0000000    0.1378418
318000.0000000    0.1306287
318040.0000000    0.1336006
318080.0000000    0.1334008
318120.0000000    0.1337316
318160.0000000    0.1445163
318200.0000000    0.1348428
318240.0000000    0.1282831
318280.0000000    0.1218763
318320.0000000    0.1257433
318360.0000000    0.1358650
318400.0000000    0.1222624
318440.0000000    0.1217476
318480.0000000    0.1284243
318520.0000000    0.1238067
318560.0000000    0.1311472
318600.0000000    0.1217638
318640.0000000    0.1333296
318680.0000000    0.1209593
318720.0000000    0.1306726
318760.0000000    0.1303928
318800.0000000    0.1330160
318840.0000000    0.1432281
318880.0000000    0.1311371
318920.0000000    0.1260241
318960.0000000    0.1322055
319000.0000000    0.1254935
319040.0000000    0.1311264
319080.0000000    0.1265577
319120.0000000    0.1410391
319160.0000000    0.1344290
319200.0000000    0.1282583
319240.0000000    0.1188184
319280.0000000    0.1202875
319320.0000000    0.1313960
319360.0000000    0.1321638
319400.0000000    0.1368122
319440.0000000    0.1309905
319480.0000000    0.1290596
319520.0000000    0.1350299
319560.0000000    0.1184091
319600.0000000    0.1250746
319640.0000000    0.1365997
319680.0000000    0.1448890
319720.0000000    0.1154454
319760.0000000    0.1338499
319800.0000000    0.1275542
319840.0000000    0.1301860
319880.0000000    0.1366004
319920.0000000    0.1226133
319960.0000000    0.1374587
320000.0000000    0.1310124
320040.0000000    0.1462805
320080.0000000    0.1352673
320120.0000000    0.1542465
320160.0000000    0.1402982
320200.0000000    0.1412795
320240.0000000    0.1390766
320280.0000000    0.1315084
320320.0000000    0.1263641
320360.0000000    0.1380567
320400.0000000    0.1353952
320440.0000000    0.1413077
320480.0000000    0.1335543
320520.0000000    0.1458249
320560.0000000    0.1384040
320600.0000000    0.1341006
320640.0000000    0.1252615
320680.0000000    0.1307635
320720.0000000    0.1332025
320760.0000000    0.1325977
320800.0000000    0.1281679
320840.0000000    0.1491538
320880.0000000    0.1300780
320920.0000000    0.1562010
320960.0000000    0.1322509
321000.0000000    0.1242502
321040.0000000    0.1342271
321080.0000000    0.1313646
321120.0000000    0.1385731
321160.0000000    0.1236190
321200.0000000    0.1346023
321240.0000000    0.1436153
321280.0000000    0.1485170
321320.0000000    0.1368515
321360.0000000    0.1363235
321400.0000000    0.1412574
321440.0000000    0.1333766
321480.0000000    0.1467765
321520.0000000    0.1333359
321560.0000000    0.1344076
321600.0000000    0.1379695
321640.0000000    0.1335635
321680.0000000    0.1426159
321720.0000000    0.1324224
321760.0000000    0.1508013
321800.0000000    0.1525113
321840.0000000    0.1458592
321880.0000000    0.1504373
321920.0000000    0.1709252
321960.0000000    0.1624337
322000.0000000    0.1535557
322040.0000000    0.1429801
322080.0000000    0.1601732
322120.0000000    0.1677114
322160.0000000    0.1700177
322200.0000000    0.1505927
322240.0000000    0.1477375
322280.0000000    0.1617433
322320.0000000    0.1393800
322360.0000000    0.1398315
322400.0000000    0.1606919
322440.0000000    0.1600341
322480.0000000    0.1384958
322520.0000000    0.1395356
322560.0000000    0.1319016
322600.0000000    0.1438769
322640.0000000    0.1329314
322680.0000000    0.1321098
322720.0000000    0.1500227
322760.0000000    0.1339222
322800.0000000    0.1339207
322840.0000000    0.1296533
322880.0000000    0.1498622
322920.0000000    0.1397478
322960.0000000    0.1348643
323000.0000000    0.1495606
323040.0000000    0.1423125
323080.0000000    0.1308912
323120.0000000    0.1398819
323160.0000000    0.1304701
323200.0000000    0.1354779
323240.0000000    0.1477397
323280.0000000    0.1435498
323320.0000000    0.1564354
323360.0000000    0.1399174
323400.0000000    0.1418153
323440.0000000    0.1552681
323480.0000000    0.1366975
323520.0000000    0.1585787
323560.0000000    0.1372319
323600.0000000    0.1380603
323640.0000000    0.1333568
323680.0000000    0.1582761
323720.0000000    0.1431943
323760.0000000    0.1407304
323800.0000000    0.1447063
323840.0000000    0.1422530
323880.0000000    0.1345953
323920.0000000    0.1389171
323960.0000000    0.1465528
324000.0000000    0.1541282
324040.0000000    0.1371471
324080.0000000    0.1353918
324120.0000000    0.1416164
324160.0000000    0.1443522
324200.0000000    0.1264398
324240.0000000    0.1371539
324280.0000000    0.1437447
324320.0000000    0.1559131
324360.0000000    0.1349562
324400.0000000    0.1460666
324440.0000000    0.1404196
324480.0000000    0.1391356
324520.0000000    0.1464006
324560.0000000    0.1579542
324600.0000000    0.1334331
324640.0000000    0.1498878
324680.0000000    0.1434563
324720.0000000    0.1514777
324760.0000000    0.1358750
324800.0000000    0.1463213
324840.0000000    0.1375029
324880.0000000    0.1327645
324920.0000000    0.1428470
324960.0000000    0.1524761
325000.0000000    0.1539858
325040.0000000    0.1447246
325080.0000000    0.1420269
325120.0000000    0.1385569
325160.0000000    0.1445591
325200.0000000    0.1310378
325240.0000000    0.1408171
325280.0000000    0.1356291
325320.0000000    0.1189832
325360.0000000    0.1314034
325400.0000000    0.1320061
325440.0000000    0.1289831
325480.0000000    0.1124415
325520.0000000    0.1345564
325560.0000000    0.1260203
325600.0000000    0.1265829
325640.0000000    0.1211363
325680.0000000    0.1259945
325720.0000000    0.1270099
325760.0000000    0.1237405
325800.0000000    0.1338870
325840.0000000    0.1369336
325880.0000000    0.1478476
325920.0000000    0.1244642
325960.0000000    0.1207224
326000.0000000    0.1262162
326040.0000000    0.1235048
326080.0000000    0.1221000
326120.0000000    0.1384324
326160.0000000    0.1252278
326200.0000000    0.1290439
326240.0000000    0.1383623
326280.0000000    0.1246709
326320.0000000    0.1377051
326360.0000000    0.1352398
326400.0000000    0.1526686
326440.0000000    0.1376482
326480.0000000    0.1341635
326520.0000000    0.1341189
326560.0000000    0.1345667
326600.0000000    0.1291287
326640.0000000    0.1316277
326680.0000000    0.1266925
326720.0000000    0.1363032
326760.0000000    0.1168027
326800.0000000    0.1271204
326840.0000000    0.1379761
326880.0000000    0.1256755
326920.0000000    0.1359792
326960.0000000    0.1310370
327000.0000000    0.1396524
327040.0000000    0.1391407
327080.0000000    0.1437732
327120.0000000    0.1278237
327160.0000000    0.1326551
327200.0000000    0.1428607
327240.0000000    0.1369381
327280.0000000    0.1490735
327320.0000000    0.1448416
327360.0000000    0.1415448
327400.0000000    0.1408658
327440.0000000    0.1345131
327480.0000000    0.1328714
327520.0000000    0.1394189
327560.0000000    0.1417450
327600.0000000    0.1318617
327640.0000000    0.1292647
327680.0000000    0.1405334
327720.0000000    0.1347218
327760.0000000    0.1401381
327800.0000000    0.1391375
327840.0000000    0.1272422
327880.0000000    0.1385586
327920.0000000    0.1392989
327960.0000000    0.1214266
328000.0000000    0.1315086
328040.0000000    0.1276651
328080.0000000    0.1362121
328120.0000000    0.1324622
328160.0000000    0.1271291
328200.0000000    0.1279581
328240.0000000    0.1296514
328280.0000000    0.1401663
328320.0000000    0.1362203
328360.0000000    0.1377033
328400.0000000    0.1386891
328440.0000000    0.1407940
328480.0000000    0.1424569
328520.0000000    0.1353969
328560.0000000    0.1394130
328600.0000000    0.1349032
328640.0000000    0.1305264
328680.0000000    0.1317192
328720.0000000    0.1233232
328760.0000000    0.1302492
328800.0000000    0.1330475
328840.0000000    0.1389697
328880.0000000    0.1366486
328920.0000000    0.1271065
328960.0000000    0.1285781
329000.0000000    0.1476628
329040.0000000    0.1362754
329080.0000000    0.1398806
329120.0000000    0.1430418
329160.0000000    0.1440541
329200.0000000    0.1389765
329240.0000000    0.1326963
329280.0000000    0.1370552
329320.0000000    0.1365749
329360.0000000    0.1383643
329400.0000000    0.1390151
329440.0000000    0.1395191
329480.0000000    0.1374387
329520.0000000    0.1463007
329560.0000000    0.1321721
329600.0000000    0.1320597
329640.0000000    0.1364829
329680.0000000    0.1298403
329720.0000000    0.1434243
329760.0000000    0.1412407
329800.0000000    0.1481043
329840.0000000    0.1508816
329880.0000000    0.1419296
329920.0000000    0.1352111
329960.0000000    0.1424046
330000.0000000    0.1407436
330040.0000000    0.1408003
330080.0000000    0.1440061
330120.0000000    0.1348418
330160.0000000    0.1350880
330200.0000000    0.1365877
330240.0000000    0.1430028
330280.0000000    0.1397411
330320.0000000    0.1509009
330360.0000000    0.1552993
330400.0000000    0.1531739
330440.0000000    0.1384479
330480.0000000    0.1542022
330520.0000000    0.1454174
330560.0000000    0.1452435
330600.0000000    0.1456844
330640.0000000    0.1535901
330680.0000000    0.1376213
330720.0000000    0.1544293
330760.0000000    0.1363926
330800.0000000    0.1391908
330840.0000000    0.1460882
330880.0000000    0.1363575
330920.0000000    0.1381002
330960.0000000    0.1455358
331000.0000000    0.1458191
331040.0000000    0.1542769
331080.0000000    0.1464157
331120.0000000    0.1404991
331160.0000000    0.1527901
331200.0000000    0.1372907
331240.0000000    0.1530364
331280.0000000    0.1432914
331320.0000000    0.1241115
331360.0000000    0.1361740
331400.0000000    0.1452351
331440.0000000    0.1360258
331480.0000000    0.1259331
331520.0000000    0.1263509
331560.0000000    0.1270079
331600.0000000    0.1335245
331640.0000000    0.1365459
331680.0000000    0.1351505
331720.0000000    0.1371945
331760.0000000    0.1279471
331800.0000000    0.1262978
331840.0000000    0.1458046
331880.0000000    0.1311500
331920.0000000    0.1446332
331960.0000000    0.1401065
332000.0000000    0.1390638
332040.0000000    0.1452555
332080.0000000    0.1365784
332120.0000000    0.1262260
332160.0000000    0.1382857
332200.0000000    0.1392899
332240.0000000    0.1324340
332280.0000000    0.1329085
332320.0000000    0.1591804
332360.0000000    0.1427719
332400.0000000    0.1328102
332440.0000000    0.1381754
332480.0000000    0.1483909
332520.0000000    0.1436267
332560.0000000    0.1530889
332600.0000000    0.1417502
332640.0000000    0.1504894
332680.0000000    0.1319237
332720.0000000    0.1286601
332760.0000000    0.1411308
332800.0000000    0.1365162
332840.0000000    0.1238485
332880.0000000    0.1389937
332920.0000000    0.1330040
332960.0000000    0.1361577
333000.0000000    0.1334607
333040.0000000    0.1386147
333080.0000000    0.1284403
333120.0000000    0.1249999
333160.0000000    0.1378968
333200.0000000    0.1464249
333240.0000000    0.1291911
333280.0000000    0.1328256
333320.0000000    0.1488583
333360.0000000    0.1499648
333400.0000000    0.1425404
333440.0000000    0.1340136
333480.0000000    0.1351808
333520.0000000    0.1345176
333560.0000000    0.1308678
333600.0000000    0.1261834
333640.0000000    0.1371791
333680.0000000    0.1347714
333720.0000000    0.1269635
333760.0000000    0.1427569
333800.0000000    0.1207689
333840.0000000    0.1241241
333880.0000000    0.1216287
333920.0000000    0.1193543
333960.0000000    0.1256515
334000.0000000    0.1394665
334040.0000000    0.1282708
334080.0000000    0.1316419
334120.0000000    0.1375334
334160.0000000    0.1368923
334200.0000000    0.1367863
334240.0000000    0.1412614
334280.0000000    0.1411870
334320.0000000    0.1360917
334360.0000000    0.1353095
334400.0000000    0.1445844
334440.0000000    0.1379960
334480.0000000    0.1403901
334520.0000000    0.1426118
334560.0000000    0.1422965
334600.0000000    0.1395411
334640.0000000    0.1313189
334680.0000000    0.1289579
334720.0000000    0.1418218
334760.0000000    0.1396697
334800.0000000    0.1415420
334840.0000000    0.1424465
334880.0000000    0.1422275
334920.0000000    0.1346682
334960.0000000    0.1260153
335000.0000000    0.1386451
335040.0000000    0.1394283
335080.0000000    0.1354811
335120.0000000    0.1359627
335160.0000000    0.1532452
335200.0000000    0.1319332
335240.0000000    0.1283848
335280.0000000    0.1317987
335320.0000000    0.1309072
335360.0000000    0.1323948
335400.0000000    0.1298517
335440.0000000    0.1290126
335480.0000000    0.1392466
335520.0000000    0.1237658
335560.0000000    0.1311544
335600.0000000    0.1220236
335640.0000000    0.1368433
335680.0000000    0.1289173
335720.0000000    0.1322132
335760.0000000    0.1311748
335800.0000000    0.1219860
335840.0000000    0.1313187
335880.0000000    0.1308451
335920.0000000    0.1263709
335960.0000000    0.1349632
336000.0000000    0.1344790
336040.0000000    0.1420100
336080.0000000    0.1386900
336120.0000000    0.1331777
336160.0000000    0.1396931
336200.0000000    0.1345985
336240.0000000    0.1395562
336280.0000000    0.1337942
336320.0000000    0.1213146
336360.0000000    0.1284408
336400.0000000    0.1307211
336440.0000000    0.1381607
336480.0000000    0.1331702
336520.0000000    0.1413074
336560.0000000    0.1364725
336600.0000000    0.1250046
336640.0000000    0.1290951
336680.0000000    0.1403568
336720.0000000    0.1453382
336760.0000000    0.1482513
336800.0000000    0.1323598
336840.0000000    0.1390125
336880.0000000    0.1440962
336920.0000000    0.1399449
336960.0000000    0.1275886
337000.0000000    0.1307600
337040.0000000    0.1397159
337080.0000000    0.1324158
337120.0000000    0.1314349
337160.0000000    0.1254900
337200.0000000    0.1229042
337240.0000000    0.1412751
337280.0000000    0.1319915
337320.0000000    0.1285874
337360.0000000    0.1380223
337400.0000000    0.1512892
337440.0000000    0.1325106
337480.0000000    0.1221969
337520.0000000    0.1278612
337560.0000000    0.1304057
337600.0000000    0.1363291
337640.0000000    0.1444420
337680.0000000    0.1342295
337720.0000000    0.1438203
337760.0000000    0.1384398
337800.0000000    0.1435118
337840.0000000    0.1366839
337880.0000000    0.1343677
337920.0000000    0.1392387
337960.0000000    0.1367426
338000.0000000    0.1259955
338040.0000000    0.1375687
338080.0000000    0.1255996
338120.0000000    0.1362720
338160.0000000    0.1358439
338200.0000000    0.1233019
338240.0000000    0.1353711
338280.0000000    0.1250008
338320.0000000    0.1213366
338360.0000000    0.1320034
338400.0000000    0.1303556
338440.0000000    0.1169918
338480.0000000    0.1333835
338520.0000000    0.1277343
338560.0000000    0.1440113
338600.0000000    0.1397586
338640.0000000    0.1436349
338680.0000000    0.1484964
338720.0000000    0.1467049
338760.0000000    0.1606467
338800.0000000    0.1430210
338840.0000000    0.1399926
338880.0000000    0.1246619
338920.0000000    0.1212471
338960.0000000    0.1253882
339000.0000000    0.1339103
339040.0000000    0.1219039
339080.0000000    0.1252694
339120.0000000    0.1267059
339160.0000000    0.1303278
339200.0000000    0.1391594
339240.0000000    0.1395989
339280.0000000    0.1303889
339320.0000000    0.1304131
339360.0000000    0.1248761
339400.0000000    0.1323222
339440.0000000    0.1453575
339480.0000000    0.1273172
339520.0000000    0.1440619
339560.0000000    0.1393720
339600.0000000    0.1258729
339640.0000000    0.1408641
339680.0000000    0.1245021
339720.0000000    0.1485756
339760.0000000    0.1383158
339800.0000000    0.1382046
339840.0000000    0.1540110
339880.0000000    0.1341633
339920.0000000    0.1307513
339960.0000000    0.1230595
340000.0000000    0.1283783
340040.0000000    0.1202978
340080.0000000    0.1338871
340120.0000000    0.1365205
340160.0000000    0.1250283
340200.0000000    0.1405948
340240.0000000    0.1330540
340280.0000000    0.1293440
340320.0000000    0.1395998
340360.0000000    0.1327139
340400.0000000    0.1426827
340440.0000000    0.1361401
340480.0000000    0.1429717
340520.0000000    0.1486990
340560.0000000    0.1507415
340600.0000000    0.1498950
340640.0000000    0.1419937
340680.0000000    0.1357726
340720.0000000    0.1351835
340760.0000000    0.1200822
340800.0000000    0.1292204
340840.0000000    0.1530012
340880.0000000    0.1442554
340920.0000000    0.1283017
340960.0000000    0.1335151
341000.0000000    0.1379988
341040.0000000    0.1469541
341080.0000000    0.1412453
341120.0000000    0.1474677
341160.0000000    0.1604326
341200.0000000    0.1409559
341240.0000000    0.1437543
341280.0000000    0.1377541
341320.0000000    0.1433572
341360.0000000    0.1319288
341400.0000000    0.1447898
341440.0000000    0.1514344
341480.0000000    0.1426320
341520.0000000    0.1481252
341560.0000000    0.1507213
341600.0000000    0.1485596
341640.0000000    0.1331151
341680.0000000    0.1442162
341720.0000000    0.1566662
341760.0000000    0.1547940
341800.0000000    0.1560237
341840.0000000    0.1397824
341880.0000000    0.1497268
341920.0000000    0.1542567
341960.0000000    0.1619269
342000.0000000    0.1520863
342040.0000000    0.1460925
342080.0000000    0.1561886
342120.0000000    0.1448941
342160.0000000    0.1361064
342200.0000000    0.1457724
342240.0000000    0.1459363
342280.0000000    0.1621624
342320.0000000    0.1600491
342360.0000000    0.1554236
342400.0000000    0.1519410
342440.0000000    0.1577670
342480.0000000    0.1567994
342520.0000000    0.1529690
342560.0000000    0.1467463
342600.0000000    0.1478699
342640.0000000    0.1598921
342680.0000000    0.1562511
342720.0000000    0.1592343
342760.0000000    0.1511434
342800.0000000    0.1527628
342840.0000000    0.1522444
342880.0000000    0.1504222
342920.0000000    0.1537958
342960.0000000    0.1654971
343000.0000000    0.1593941
343040.0000000    0.1673466
343080.0000000    0.1740328
343120.0000000    0.1643477
343160.0000000    0.1563714
343200.0000000    0.1619870
343240.0000000    0.1478750
343280.0000000    0.1465376
343320.0000000    0.1531643
343360.0000000    0.1604184
343400.0000000    0.1786308
343440.0000000    0.1731532
343480.0000000    0.1600349
343520.0000000    0.1490585
343560.0000000    0.1539742
343600.0000000    0.1560982
343640.0000000    0.1624812
343680.0000000    0.1623219
343720.0000000    0.1673598
343760.0000000    0.1535660
343800.0000000    0.1650111
343840.0000000    0.1839348
343880.0000000    0.1850333
343920.0000000    0.1612953
343960.0000000    0.1692641
344000.0000000    0.1625961
344040.0000000    0.1754234
344080.0000000    0.1587725
344120.0000000    0.1559654
344160.0000000    0.1664079
344200.0000000    0.1547786
344240.0000000    0.1499417
344280.0000000    0.1506297
344320.0000000    0.1559967
344360.0000000    0.1504980
344400.0000000    0.1602750
344440.0000000    0.1549107
344480.0000000    0.1572178
344520.0000000    0.1541908
344560.0000000    0.1506525
344600.0000000    0.1321915
344640.0000000    0.1405654
344680.0000000    0.1498059
344720.0000000    0.1577211
344760.0000000    0.1426675
344800.0000000    0.1540182
344840.0000000    0.1423624
344880.0000000    0.1438253
344920.0000000    0.1380495
344960.0000000    0.1363409
345000.0000000    0.1454272
345040.0000000    0.1378285
345080.0000000    0.1424389
345120.0000000    0.1499396
345160.0000000    0.1405253
345200.0000000    0.1704089
345240.0000000    0.1339342
345280.0000000    0.1424269
345320.0000000    0.1513795
345360.0000000    0.1431327
345400.0000000    0.1588055
345440.0000000    0.1600839
345480.0000000    0.1402740
345520.0000000    0.1384565
345560.0000000    0.1505447
345600.0000000    0.1547193
345640.0000000    0.1513736
345680.0000000    0.1525423
345720.0000000    0.1483565
345760.0000000    0.1532663
345800.0000000    0.1704577
345840.0000000    0.1621145
345880.0000000    0.1663846
345920.0000000    0.1464138
345960.0000000    0.1418671
346000.0000000    0.1335228
346040.0000000    0.1310914
346080.0000000    0.1495215
346120.0000000    0.1406665
346160.0000000    0.1449048
346200.0000000    0.1358787
346240.0000000    0.1437375
346280.0000000    0.1349088
346320.0000000    0.1486251
346360.0000000    0.1527223
346400.0000000    0.1534202
346440.0000000    0.1590661
346480.0000000    0.1475302
346520.0000000    0.1423429
346560.0000000    0.1569144
346600.0000000    0.1459239
346640.0000000    0.1469019
346680.0000000    0.1422496
346720.0000000    0.1313080
346760.0000000    0.1377563
346800.0000000    0.1367313
346840.0000000    0.1444362
346880.0000000    0.1441397
346920.0000000    0.1325232
346960.0000000    0.1408075
347000.0000000    0.1317389
347040.0000000    0.1470853
347080.0000000    0.1399482
347120.0000000    0.1610989
347160.0000000    0.1559671
347200.0000000    0.1609693
347240.0000000    0.1516193
347280.0000000    0.1455120
347320.0000000    0.1552503
347360.0000000    0.1526124
347400.0000000    0.1652269
347440.0000000    0.1623763
347480.0000000    0.1607511
347520.0000000    0.1642318
347560.0000000    0.1563088
347600.0000000    0.1669721
347640.0000000    0.1540823
347680.0000000    0.1742426
347720.0000000    0.1628104
347760.0000000    0.1745356
347800.0000000    0.1728618
347840.0000000    0.1638136
347880.0000000    0.1562591
347920.0000000    0.1498480
347960.0000000    0.1384903
348000.0000000    0.1538786
348040.0000000    0.1481908
348080.0000000    0.1393178
348120.0000000    0.1521195
348160.0000000    0.1475400
348200.0000000    0.1405810
348240.0000000    0.1505991
348280.0000000    0.1598911
348320.0000000    0.1550026
348360.0000000    0.1673833
348400.0000000    0.1642097
348440.0000000    0.1575213
348480.0000000    0.1850343
348520.0000000    0.1522923
348560.0000000    0.1734304
348600.0000000    0.1584446
348640.0000000    0.1638697
348680.0000000    0.1416378
348720.0000000    0.1498283
348760.0000000    0.1466851
348800.0000000    0.1475311
348840.0000000    0.1480228
348880.0000000    0.1481229
348920.0000000    0.1418276
348960.0000000    0.1593533
349000.0000000    0.1335302
349040.0000000    0.1609726
349080.0000000    0.1469462
349120.0000000    0.1559539
349160.0000000    0.1678334
349200.0000000    0.1687178
349240.0000000    0.1701591
349280.0000000    0.1647568
349320.0000000    0.1584292
349360.0000000    0.1639308
349400.0000000    0.1630629
349440.0000000    0.1766355
349480.0000000    0.1612317
349520.0000000    0.1710827
349560.0000000    0.1725013
349600.0000000    0.1824935
349640.0000000    0.1766369
349680.0000000    0.1543049
349720.0000000    0.1488574
349760.0000000    0.1617685
349800.0000000    0.1639787
349840.0000000    0.1580393
349880.0000000    0.1579634
349920.0000000    0.1722537
349960.0000000    0.1729566
350000.0000000    0.1641721
350040.0000000    0.1525269
350080.0000000    0.1637343
350120.0000000    0.1505652
350160.0000000    0.1497979
350200.0000000    0.1416167
350240.0000000    0.1520325
350280.0000000    0.1671912
350320.0000000    0.1655968
350360.0000000    0.1692304
350400.0000000    0.1792451
350440.0000000    0.1741923
350480.0000000    0.1658826
350520.0000000    0.1553453
350560.0000000    0.1618786
350600.0000000    0.1607577
350640.0000000    0.1639668
350680.0000000    0.1576388
350720.0000000    0.1496100
350760.0000000    0.1564649
350800.0000000    0.1459953
350840.0000000    0.1653488
350880.0000000    0.1524802
350920.0000000    0.1487900
350960.0000000    0.1557508
351000.0000000    0.1413795
351040.0000000    0.1502557
351080.0000000    0.1604749
351120.0000000    0.1551579
351160.0000000    0.1631426
351200.0000000    0.1692093
351240.0000000    0.1627365
351280.0000000    0.1662084
351320.0000000    0.1605889
351360.0000000    0.1612891
351400.0000000    0.1727202
351440.0000000    0.1600100
351480.0000000    0.1639415
351520.0000000    0.1655407
351560.0000000    0.1693905
351600.0000000    0.1644084
351640.0000000    0.1487172
351680.0000000    0.1563489
351720.0000000    0.1606992
351760.0000000    0.1647555
351800.0000000    0.1453136
351840.0000000    0.1551625
351880.0000000    0.1568554
351920.0000000    0.1580236
351960.0000000    0.1713671
352000.0000000    0.1498412
352040.0000000    0.1406565
352080.0000000    0.1574240
352120.0000000    0.1371153
352160.0000000    0.1357241
352200.0000000    0.1548792
352240.0000000    0.1313841
352280.0000000    0.1518245
352320.0000000    0.1514617
352360.0000000    0.1576149
352400.0000000    0.1494771
352440.0000000    0.1659119
352480.0000000    0.1622696
352520.0000000    0.1517637
352560.0000000    0.1548559
352600.0000000    0.1559133
352640.0000000    0.1638132
352680.0000000    0.1658516
352720.0000000    0.1688243
352760.0000000    0.1675636
352800.0000000    0.1611392
352840.0000000    0.1533064
352880.0000000    0.1749858
352920.0000000    0.1705549
352960.0000000    0.1667444
353000.0000000    0.1712464
353040.0000000    0.1715154
353080.0000000    0.1765356
353120.0000000    0.1700365
353160.0000000    0.1684083
353200.0000000    0.1876236
353240.0000000    0.1640916
353280.0000000    0.1615027
353320.0000000    0.1560788
353360.0000000    0.1719873
353400.0000000    0.1852348
353440.0000000    0.1655119
353480.0000000    0.1740760
353520.0000000    0.1761173
353560.0000000    0.1701118
353600.0000000    0.1823452
353640.0000000    0.1689544
353680.0000000    0.1599016
353720.0000000    0.1699274
353760.0000000    0.1563417
353800.0000000    0.1817061
353840.0000000    0.1609502
353880.0000000    0.1760610
353920.0000000    0.1687259
353960.0000000    0.1734944
354000.0000000    0.1722220
354040.0000000    0.1612579
354080.0000000    0.1597052
354120.0000000    0.1520889
354160.0000000    0.1475714
354200.0000000    0.1623273
354240.0000000    0.1555117
354280.0000000    0.1598126
354320.0000000    0.1567472
354360.0000000    0.1680365
354400.0000000    0.1676499
354440.0000000    0.1586984
354480.0000000    0.1655207
354520.0000000    0.1615292
354560.0000000    0.1602789
354600.0000000    0.1666879
354640.0000000    0.1614254
354680.0000000    0.1725253
354720.0000000    0.1752168
354760.0000000    0.1705875
354800.0000000    0.1665628
354840.0000000    0.1764170
354880.0000000    0.1619330
354920.0000000    0.1694049
354960.0000000    0.1677272
355000.0000000    0.1743258
355040.0000000    0.1748387
355080.0000000    0.1679353
355120.0000000    0.1905623
355160.0000000    0.1647300
355200.0000000    0.1709061
355240.0000000    0.1601143
355280.0000000    0.1614103
355320.0000000    0.1642397
355360.0000000    0.1648503
355400.0000000    0.1541957
355440.0000000    0.1633078
355480.0000000    0.1825781
355520.0000000    0.1751992
355560.0000000    0.1620957
355600.0000000    0.1612681
355640.0000000    0.1614912
355680.0000000    0.1750739
355720.0000000    0.1581104
355760.0000000    0.1397710
355800.0000000    0.1628659
355840.0000000    0.1564843
355880.0000000    0.1595723
355920.0000000    0.1665272
355960.0000000    0.1584040
356000.0000000    0.1684544
356040.0000000    0.1767606
356080.0000000    0.1561885
356120.0000000    0.1651991
356160.0000000    0.1684896
356200.0000000    0.1755932
356240.0000000    0.1690100
356280.0000000    0.1557784
356320.0000000    0.1659549
356360.0000000    0.1717428
356400.0000000    0.1925723
356440.0000000    0.1923535
356480.0000000    0.1705862
356520.0000000    0.1728605
356560.0000000    0.1643804
356600.0000000    0.1608362
356640.0000000    0.1691640
356680.0000000    0.1577061
356720.0000000    0.1697576
356760.0000000    0.1728105
356800.0000000    0.1569173
356840.0000000    0.1806241
356880.0000000    0.1886726
356920.0000000    0.1760726
356960.0000000    0.1684795
357000.0000000    0.1784233
357040.0000000    0.1905211
357080.0000000    0.1844787
357120.0000000    0.1914675
357160.0000000    0.1798706
357200.0000000    0.1763808
357240.0000000    0.1908507
357280.0000000    0.1789037
357320.0000000    0.1758337
357360.0000000    0.1877730
357400.0000000    0.1890149
357440.0000000    0.1784352
357480.0000000    0.1798486
357520.0000000    0.2041547
357560.0000000    0.2118516
357600.0000000    0.1796653
357640.0000000    0.2024363
357680.0000000    0.1932236
357720.0000000    0.2000217
357760.0000000    0.1964345
357800.0000000    0.2020664
357840.0000000    0.2081328
357880.0000000    0.1875034
357920.0000000    0.1964790
357960.0000000    0.1854616
358000.0000000    0.1841202
358040.0000000    0.1785165
358080.0000000    0.1893586
358120.0000000    0.1764449
358160.0000000    0.1788035
358200.0000000    0.1922220
358240.0000000    0.1958660
358280.0000000    0.1944830
358320.0000000    0.1872957
358360.0000000    0.1916160
358400.0000000    0.2022496
358440.0000000    0.1861606
358480.0000000    0.1803188
358520.0000000    0.1864256
358560.0000000    0.1759706
358600.0000000    0.1832032
358640.0000000    0.1814704
358680.0000000    0.1786525
358720.0000000    0.1842259
358760.0000000    0.1819685
358800.0000000    0.1760666
358840.0000000    0.1576410
358880.0000000    0.1651099
358920.0000000    0.1661518
358960.0000000    0.1750968
359000.0000000    0.1711778
359040.0000000    0.1857553
359080.0000000    0.1959968
359120.0000000    0.1849689
359160.0000000    0.1762084
359200.0000000    0.1833408
359240.0000000    0.1782203
359280.0000000    0.1783259
359320.0000000    0.1743576
359360.0000000    0.1763689
359400.0000000    0.1667964
359440.0000000    0.1753945
359480.0000000    0.1732494
359520.0000000    0.1862012
359560.0000000    0.1666102
359600.0000000    0.1696454
359640.0000000    0.1596803
359680.0000000    0.1679793
359720.0000000    0.1667107
359760.0000000    0.1660203
359800.0000000    0.1623948
359840.0000000    0.1558590
359880.0000000    0.1606793
359920.0000000    0.1679374
359960.0000000    0.1805221
360000.0000000    0.1666377
360040.0000000    0.1775818
360080.0000000    0.2045119
360120.0000000    0.1749628
360160.0000000    0.1660313
360200.0000000    0.1869016
360240.0000000    0.1764123
360280.0000000    0.1797668
360320.0000000    0.1810730
360360.0000000    0.1777461
360400.0000000    0.1520202
360440.0000000    0.1812678
360480.0000000    0.1981150
360520.0000000    0.2026909
360560.0000000    0.1688228
360600.0000000    0.1733378
360640.0000000    0.1592454
360680.0000000    0.1614434
360720.0000000    0.1713936
360760.0000000    0.1704105
360800.0000000    0.1732711
360840.0000000    0.1826402
360880.0000000    0.1824016
360920.0000000    0.1943317
360960.0000000    0.1805572
361000.0000000    0.1645483
361040.0000000    0.1600332
361080.0000000    0.1628688
361120.0000000    0.1591318
361160.0000000    0.1572133
361200.0000000    0.1844673
361240.0000000    0.1711361
361280.0000000    0.1654224
361320.0000000    0.1703809
361360.0000000    0.1678698
361400.0000000    0.1728577
361440.0000000    0.1635947
361480.0000000    0.1694834
361520.0000000    0.1730188
361560.0000000    0.1714005
361600.0000000    0.1722831
361640.0000000    0.1702093
361680.0000000    0.1865580
361720.0000000    0.1734035
361760.0000000    0.1747960
361800.0000000    0.1719448
361840.0000000    0.1696587
361880.0000000    0.1715346
361920.0000000    0.1809915
361960.0000000    0.1692204
362000.0000000    0.1522784
362040.0000000    0.1638483
362080.0000000    0.1629015
362120.0000000    0.1660227
362160.0000000    0.1656039
362200.0000000    0.1724850
362240.0000000    0.1706422
362280.0000000    0.1642813
362320.0000000    0.1693677
362360.0000000    0.1531524
362400.0000000    0.1556535
362440.0000000    0.1552580
362480.0000000    0.1612442
362520.0000000    0.1600849
362560.0000000    0.1612051
362600.0000000    0.1558058
362640.0000000    0.1745567
362680.0000000    0.1724671
362720.0000000    0.1690923
362760.0000000    0.1705236
362800.0000000    0.1719888
362840.0000000    0.1736586
362880.0000000    0.1609135
362920.0000000    0.1489720
362960.0000000    0.1559973
363000.0000000    0.1384378
363040.0000000    0.1497236
363080.0000000    0.1539889
363120.0000000    0.1515507
363160.0000000    0.1558650
363200.0000000    0.1430747
363240.0000000    0.1540130
363280.0000000    0.1625964
363320.0000000    0.1602782
363360.0000000    0.1596842
363400.0000000    0.1549689
363440.0000000    0.1690348
363480.0000000    0.1635606
363520.0000000    0.1522918
363560.0000000    0.1611064
363600.0000000    0.1615089
363640.0000000    0.1652560
363680.0000000    0.1467149
363720.0000000    0.1448459
363760.0000000    0.1464469
363800.0000000    0.1725489
363840.0000000    0.1666671
363880.0000000    0.1655405
363920.0000000    0.1617367
363960.0000000    0.1698309
364000.0000000    0.1721614
364040.0000000    0.1640162
364080.0000000    0.1505174
364120.0000000    0.1624337
364160.0000000    0.1714600
364200.0000000    0.1642350
364240.0000000    0.1484854
364280.0000000    0.1652794
364320.0000000    0.1735006
364360.0000000    0.1571772
364400.0000000    0.1565191
364440.0000000    0.1706491
364480.0000000    0.1687997
364520.0000000    0.1619579
364560.0000000    0.1591215
364600.0000000    0.1584054
364640.0000000    0.1568410
364680.0000000    0.1659720
364720.0000000    0.1773920
364760.0000000    0.1669984
364800.0000000    0.1506578
364840.0000000    0.1521305
364880.0000000    0.1497398
364920.0000000    0.1570702
364960.0000000    0.1679249
365000.0000000    0.1792257
365040.0000000    0.1482979
365080.0000000    0.1621413
365120.0000000    0.1632313
365160.0000000    0.1687606
365200.0000000    0.1723245
365240.0000000    0.1631567
365280.0000000    0.1621081
365320.0000000    0.1746408
365360.0000000    0.1643837
365400.0000000    0.1556606
365440.0000000    0.1440438
365480.0000000    0.1504926
365520.0000000    0.1498831
365560.0000000    0.1395659
365600.0000000    0.1586534
365640.0000000    0.1570740
365680.0000000    0.1660485
365720.0000000    0.1571193
365760.0000000    0.1630359
365800.0000000    0.1639445
365840.0000000    0.1464428
365880.0000000    0.1498913
365920.0000000    0.1562174
365960.0000000    0.1646617
366000.0000000    0.1427786
366040.0000000    0.1612967
366080.0000000    0.1511952
366120.0000000    0.1692735
366160.0000000    0.1501997
366200.0000000    0.1407758
366240.0000000    0.1526638
366280.0000000    0.1643235
366320.0000000    0.1554515
366360.0000000    0.1554429
366400.0000000    0.1630039
366440.0000000    0.1557186
366480.0000000    0.1445134
366520.0000000    0.1694146
366560.0000000    0.1543056
366600.0000000    0.1542806
366640.0000000    0.1540210
366680.0000000    0.1664422
366720.0000000    0.1516529
366760.0000000    0.1623985
366800.0000000    0.1514236
366840.0000000    0.1507545
366880.0000000    0.1642953
366920.0000000    0.1761402
366960.0000000    0.1547778
367000.0000000    0.1475376
367040.0000000    0.1511018
367080.0000000    0.1662628
367120.0000000    0.1418454
367160.0000000    0.1713088
367200.0000000    0.1727489
367240.0000000    0.1607014
367280.0000000    0.1736004
367320.0000000    0.1695862
367360.0000000    0.1784148
367400.0000000    0.1789043
367440.0000000    0.1669225
367480.0000000    0.1672792
367520.0000000    0.1768426
367560.0000000    0.1674546
367600.0000000    0.1763157
367640.0000000    0.1665468
367680.0000000    0.1520154
367720.0000000    0.1684895
367760.0000000    0.1543683
367800.0000000    0.1549856
367840.0000000    0.1705585
367880.0000000    0.1506783
367920.0000000    0.1531756
367960.0000000    0.1651103
368000.0000000    0.1531092
368040.0000000    0.1678579
368080.0000000    0.1789066
368120.0000000    0.1603317
368160.0000000    0.1484609
368200.0000000    0.1563524
368240.0000000    0.1548784
368280.0000000    0.1538265
368320.0000000    0.1565102
368360.0000000    0.1621336
368400.0000000    0.1630249
368440.0000000    0.1460787
368480.0000000    0.1669827
368520.0000000    0.1572877
368560.0000000    0.1530907
368600.0000000    0.1622867
368640.0000000    0.1479667
368680.0000000    0.1606042
368720.0000000    0.1692293
368760.0000000    0.1654259
368800.0000000    0.1548294
368840.0000000    0.1676113
368880.0000000    0.1708044
368920.0000000    0.1513266
368960.0000000    0.1533429
369000.0000000    0.1627849
369040.0000000    0.1617830
369080.0000000    0.1726322
369120.0000000    0.1627391
369160.0000000    0.1688297
369200.0000000    0.1743919
369240.0000000    0.1577730
369280.0000000    0.1625228
369320.0000000    0.1836762
369360.0000000    0.1619596
369400.0000000    0.1719191
369440.0000000    0.1774152
369480.0000000    0.1446002
369520.0000000    0.1522509
369560.0000000    0.1439055
369600.0000000    0.1407634
369640.0000000    0.1458170
369680.0000000    0.1377486
369720.0000000    0.1423644
369760.0000000    0.1541290
369800.0000000    0.1423858
369840.0000000    0.1532672
369880.0000000    0.1633916
369920.0000000    0.1382313
369960.0000000    0.1446034
370000.0000000    0.1571171
370040.0000000    0.1544823
370080.0000000    0.1516347
370120.0000000    0.1597125
370160.0000000    0.1600326
370200.0000000    0.1565968
370240.0000000    0.1553821
370280.0000000    0.1474608
370320.0000000    0.1534448
370360.0000000    0.1535938
370400.0000000    0.1505233
370440.0000000    0.1531906
370480.0000000    0.1603260
370520.0000000    0.1521763
370560.0000000    0.1586570
370600.0000000    0.1556307
370640.0000000    0.1651730
370680.0000000    0.1460259
370720.0000000    0.1500138
370760.0000000    0.1517726
370800.0000000    0.1585309
370840.0000000    0.1569132
370880.0000000    0.1458100
370920.0000000    0.1408723
370960.0000000    0.1430080
371000.0000000    0.1508410
371040.0000000    0.1572482
371080.0000000    0.1394384
371120.0000000    0.1531253
371160.0000000    0.1561141
371200.0000000    0.1570348
371240.0000000    0.1457792
371280.0000000    0.1577580
371320.0000000    0.1519777
371360.0000000    0.1392985
371400.0000000    0.1479327
371440.0000000    0.1499956
371480.0000000    0.1501479
371520.0000000    0.1507578
371560.0000000    0.1536149
371600.0000000    0.1661256
371640.0000000    0.1511884
371680.0000000    0.1490960
371720.0000000    0.1696561
371760.0000000    0.1563901
371800.0000000    0.1827309
371840.0000000    0.1655881
371880.0000000    0.1653490
371920.0000000    0.1587770
371960.0000000    0.1497067
372000.0000000    0.1521153
372040.0000000    0.1538419
372080.0000000    0.1545302
372120.0000000    0.1531468
372160.0000000    0.1696509
372200.0000000    0.1557484
372240.0000000    0.1728707
372280.0000000    0.1519644
372320.0000000    0.1573178
372360.0000000    0.1514650
372400.0000000    0.1603665
372440.0000000    0.1715303
372480.0000000    0.1631904
372520.0000000    0.1540437
372560.0000000    0.1650173
372600.0000000    0.1674762
372640.0000000    0.1582677
372680.0000000    0.1536911
372720.0000000    0.1615786
372760.0000000    0.1659554
372800.0000000    0.1687933
372840.0000000    0.1630918
372880.0000000    0.1619914
372920.0000000    0.1847357
372960.0000000    0.1729611
373000.0000000    0.1623613
373040.0000000    0.1619898
373080.0000000    0.1719913
373120.0000000    0.1847541
373160.0000000    0.1774150
373200.0000000    0.1754761
373240.0000000    0.1611615
373280.0000000    0.1798792
373320.0000000    0.1710505
373360.0000000    0.1729140
373400.0000000    0.1733288
373440.0000000    0.1872035
373480.0000000    0.1713859
373520.0000000    0.1775609
373560.0000000    0.1771517
373600.0000000    0.1651612
373640.0000000    0.1695044
373680.0000000    0.1655365
373720.0000000    0.1691394
373760.0000000    0.1660919
373800.0000000    0.1860339
373840.0000000    0.1571001
373880.0000000    0.1495175
373920.0000000    0.1578228
373960.0000000    0.1526351
374000.0000000    0.1536552
374040.0000000    0.1468052
374080.0000000    0.1405528
374120.0000000    0.1487809
374160.0000000    0.1529812
374200.0000000    0.1640354
374240.0000000    0.1654828
374280.0000000    0.1510313
374320.0000000    0.1620990
374360.0000000    0.1574002
374400.0000000    0.1644478
374440.0000000    0.1769009
374480.0000000    0.1605835
374520.0000000    0.1459930
374560.0000000    0.1744504
374600.0000000    0.1803686
374640.0000000    0.1698176
374680.0000000    0.1711293
374720.0000000    0.1521551
374760.0000000    0.1615286
374800.0000000    0.1668343
374840.0000000    0.1743509
374880.0000000    0.1662120
374920.0000000    0.1788036
374960.0000000    0.1708564
375000.0000000    0.1703648
375040.0000000    0.1725978
375080.0000000    0.1867232
375120.0000000    0.1643539
375160.0000000    0.1666858
375200.0000000    0.1753094
375240.0000000    0.1716316
375280.0000000    0.1679759
375320.0000000    0.1749068
375360.0000000    0.1827130
375400.0000000    0.1729072
375440.0000000    0.1790313
375480.0000000    0.1726701
375520.0000000    0.1631610
375560.0000000    0.1768031
375600.0000000    0.1598348
375640.0000000    0.1553714
375680.0000000    0.1602703
375720.0000000    0.1570298
375760.0000000    0.1672640
375800.0000000    0.1693929
375840.0000000    0.1589275
375880.0000000    0.1634252
375920.0000000    0.1758989
375960.0000000    0.1649645
376000.0000000    0.1693737
376040.0000000    0.1700736
376080.0000000    0.1814448
376120.0000000    0.1685542
376160.0000000    0.1661918
376200.0000000    0.1731179
376240.0000000    0.1582647
376280.0000000    0.1586152
376320.0000000    0.1651161
376360.0000000    0.1583382
376400.0000000    0.1727761
376440.0000000    0.1762813
376480.0000000    0.1716646
376520.0000000    0.1675361
376560.0000000    0.1612456
376600.0000000    0.1707717
376640.0000000    0.1669554
376680.0000000    0.1678468
376720.0000000    0.1569652
376760.0000000    0.1455704
376800.0000000    0.1567893
376840.0000000    0.1552068
376880.0000000    0.1515605
376920.0000000    0.1610647
376960.0000000    0.1536920
377000.0000000    0.1568735
377040.0000000    0.1574652
377080.0000000    0.1664992
377120.0000000    0.1692822
377160.0000000    0.1599059
377200.0000000    0.1513105
377240.0000000    0.1624798
377280.0000000    0.1628263
377320.0000000    0.1693010
377360.0000000    0.1633181
377400.0000000    0.1578549
377440.0000000    0.1659410
377480.0000000    0.1727246
377520.0000000    0.1555549
377560.0000000    0.1555275
377600.0000000    0.1548188
377640.0000000    0.1684311
377680.0000000    0.1627284
377720.0000000    0.1737909
377760.0000000    0.1638884
377800.0000000    0.1603584
377840.0000000    0.1703098
377880.0000000    0.1655838
377920.0000000    0.1551664
377960.0000000    0.1480575
378000.0000000    0.1575917
378040.0000000    0.1460066
378080.0000000    0.1675571
378120.0000000    0.1665565
378160.0000000    0.1697977
378200.0000000    0.1798080
378240.0000000    0.1658389
378280.0000000    0.1660490
378320.0000000    0.1596839
378360.0000000    0.1511011
378400.0000000    0.1626533
378440.0000000    0.1533092
378480.0000000    0.1474877
378520.0000000    0.1520878
378560.0000000    0.1589232
378600.0000000    0.1719812
378640.0000000    0.1634241
378680.0000000    0.1556128
378720.0000000    0.1711874
378760.0000000    0.1813836
378800.0000000    0.1695113
378840.0000000    0.1644841
378880.0000000    0.1604553
378920.0000000    0.1492769
378960.0000000    0.1539231
379000.0000000    0.1500491
379040.0000000    0.1497783
379080.0000000    0.1513465
379120.0000000    0.1477036
379160.0000000    0.1636369
379200.0000000    0.1479014
379240.0000000    0.1562976
379280.0000000    0.1614328
379320.0000000    0.1609087
379360.0000000    0.1451359
379400.0000000    0.1553184
379440.0000000    0.1632295
379480.0000000    0.1637608
379520.0000000    0.1727982
379560.0000000    0.1790412
379600.0000000    0.1605524
379640.0000000    0.1540361
379680.0000000    0.1721678
379720.0000000    0.1617576
379760.0000000    0.1739055
379800.0000000    0.1625398
379840.0000000    0.1665286
379880.0000000    0.1598939
379920.0000000    0.1590126
379960.0000000    0.1499356
380000.0000000    0.1585554
380040.0000000    0.1647371
380080.0000000    0.1757738
380120.0000000    0.1767345
380160.0000000    0.1806187
380200.0000000    0.1851708
380240.0000000    0.1854525
380280.0000000    0.1840737
380320.0000000    0.1964732
380360.0000000    0.1954789
380400.0000000    0.1695007
380440.0000000    0.1698059
380480.0000000    0.1564866
380520.0000000    0.1682282
380560.0000000    0.1774037
380600.0000000    0.1638267
380640.0000000    0.1654824
380680.0000000    0.1554720
380720.0000000    0.1573326
380760.0000000    0.1666480
380800.0000000    0.1687491
380840.0000000    0.1797377
380880.0000000    0.1867831
380920.0000000    0.1886057
380960.0000000    0.1897638
381000.0000000    0.1911687
381040.0000000    0.1929334
381080.0000000    0.2065223
381120.0000000    0.1818969
381160.0000000    0.1714851
381200.0000000    0.1726503
381240.0000000    0.1935498
381280.0000000    0.1924150
381320.0000000    0.1818094
381360.0000000    0.1745330
381400.0000000    0.1929607
381440.0000000    0.1834210
381480.0000000    0.1803728
381520.0000000    0.1716753
381560.0000000    0.1499880
381600.0000000    0.1737940
381640.0000000    0.1921982
381680.0000000    0.1827359
381720.0000000    0.1781961
381760.0000000    0.1729937
381800.0000000    0.1707568
381840.0000000    0.1731399
381880.0000000    0.1768794
381920.0000000    0.1761161
381960.0000000    0.1770322
382000.0000000    0.1776272
382040.0000000    0.1700831
382080.0000000    0.1704515
382120.0000000    0.1597610
382160.0000000    0.1534304
382200.0000000    0.1626858
382240.0000000    0.1761523
382280.0000000    0.1516673
382320.0000000    0.1653811
382360.0000000    0.1777709
382400.0000000    0.1982317
382440.0000000    0.1910391
382480.0000000    0.1870210
382520.0000000    0.1817600
382560.0000000    0.1815071
382600.0000000    0.1798941
382640.0000000    0.1746882
382680.0000000    0.1613951
382720.0000000    0.1661039
382760.0000000    0.1522217
382800.0000000    0.1665261
382840.0000000    0.1712343
382880.0000000    0.1707735
382920.0000000    0.1678425
382960.0000000    0.1742814
383000.0000000    0.1606848
383040.0000000    0.1710542
383080.0000000    0.1805678
383120.0000000    0.1918800
383160.0000000    0.1936543
383200.0000000    0.1811930
383240.0000000    0.1769679
383280.0000000    0.1915642
383320.0000000    0.1890895
383360.0000000    0.1883920
383400.0000000    0.1790463
383440.0000000    0.1808615
383480.0000000    0.1911458
383520.0000000    0.1838311
383560.0000000    0.1614182
383600.0000000    0.1789032
383640.0000000    0.1790188
383680.0000000    0.1747052
383720.0000000    0.1779616
383760.0000000    0.1887990
383800.0000000    0.1900639
383840.0000000    0.1863352
383880.0000000    0.1790743
383920.0000000    0.1682169
383960.0000000    0.1714336
384000.0000000    0.1761102
384040.0000000    0.1745301
384080.0000000    0.1838021
384120.0000000    0.1727986
384160.0000000    0.1831275
384200.0000000    0.1756436
384240.0000000    0.2027076
384280.0000000    0.1887958
384320.0000000    0.1753349
384360.0000000    0.1751419
384400.0000000    0.1797053
384440.0000000    0.1738569
384480.0000000    0.1804117
384520.0000000    0.1789844
384560.0000000    0.1695215
384600.0000000    0.1763024
384640.0000000    0.1810372
384680.0000000    0.1864174
384720.0000000    0.1830018
384760.0000000    0.1629163
384800.0000000    0.1601648
384840.0000000    0.1634688
384880.0000000    0.1665540
384920.0000000    0.1769028
384960.0000000    0.1712690
385000.0000000    0.1783751
385040.0000000    0.1613339
385080.0000000    0.1684092
385120.0000000    0.1753449
385160.0000000    0.1590063
385200.0000000    0.1774098
385240.0000000    0.1702754
385280.0000000    0.1599288
385320.0000000    0.1713679
385360.0000000    0.1667818
385400.0000000    0.1708922
385440.0000000    0.1709746
385480.0000000    0.1578536
385520.0000000    0.1648509
385560.0000000    0.1803949
385600.0000000    0.1579595
385640.0000000    0.1695754
385680.0000000    0.1651045
385720.0000000    0.1637608
385760.0000000    0.1691938
385800.0000000    0.1848049
385840.0000000    0.1705262
385880.0000000    0.1564427
385920.0000000    0.1474225
385960.0000000    0.1602108
386000.0000000    0.1501325
386040.0000000    0.1631844
386080.0000000    0.1715318
386120.0000000    0.1686754
386160.0000000    0.1752364
386200.0000000    0.1739745
386240.0000000    0.1803179
386280.0000000    0.1608235
386320.0000000    0.1591370
386360.0000000    0.1637471
386400.0000000    0.1520722
386440.0000000    0.1644805
386480.0000000    0.1752631
386520.0000000    0.1636519
386560.0000000    0.1789557
386600.0000000    0.1642100
386640.0000000    0.1647702
386680.0000000    0.1807799
386720.0000000    0.1828651
386760.0000000    0.1680660
386800.0000000    0.1651847
386840.0000000    0.1610936
386880.0000000    0.1693662
386920.0000000    0.1712237
386960.0000000    0.1664184
387000.0000000    0.1560619
387040.0000000    0.1646645
387080.0000000    0.1600751
387120.0000000    0.1555403
387160.0000000    0.1415512
387200.0000000    0.1656854
387240.0000000    0.1502016
387280.0000000    0.1591237
387320.0000000    0.1764585
387360.0000000    0.1855084
387400.0000000    0.1612857
387440.0000000    0.1676377
387480.0000000    0.1592124
387520.0000000    0.1658710
387560.0000000    0.1593425
387600.0000000    0.1596898
387640.0000000    0.1714244
387680.0000000    0.1736979
387720.0000000    0.1783708
387760.0000000    0.1776181
387800.0000000    0.1758346
387840.0000000    0.1641728
387880.0000000    0.1640879
387920.0000000    0.1677821
387960.0000000    0.1614601
388000.0000000    0.1662359
388040.0000000    0.1645869
388080.0000000    0.1668002
388120.0000000    0.1683905
388160.0000000    0.1553098
388200.0000000    0.1567197
388240.0000000    0.1586019
388280.0000000    0.1541492
388320.0000000    0.1719344
388360.0000000    0.1628722
388400.0000000    0.1749437
388440.0000000    0.1735215
388480.0000000    0.1819776
388520.0000000    0.1683276
388560.0000000    0.1798913
388600.0000000    0.1771652
388640.0000000    0.1723303
388680.0000000    0.1650750
388720.0000000    0.1704379
388760.0000000    0.1629101
388800.0000000    0.1593887
388840.0000000    0.1694802
388880.0000000    0.1557539
388920.0000000    0.1705281
388960.0000000    0.1552168
389000.0000000    0.1507065
389040.0000000    0.1594397
389080.0000000    0.1594747
389120.0000000    0.1661424
389160.0000000    0.1555408
389200.0000000    0.1676098
389240.0000000    0.1509446
389280.0000000    0.1561100
389320.0000000    0.1485418
389360.0000000    0.1531613
389400.0000000    0.1771020
389440.0000000    0.1595057
389480.0000000    0.1624355
389520.0000000    0.1768971
389560.0000000    0.1694260
389600.0000000    0.1800527
389640.0000000    0.1649416
389680.0000000    0.1744852
389720.0000000    0.1812038
389760.0000000    0.1745656
389800.0000000    0.1684138
389840.0000000    0.1867265
389880.0000000    0.1679437
389920.0000000    0.1810339
389960.0000000    0.1817606
390000.0000000    0.1791129
390040.0000000    0.1690349
390080.0000000    0.1652786
390120.0000000    0.1611144
390160.0000000    0.1698086
390200.0000000    0.1685107
390240.0000000    0.1650658
390280.0000000    0.1651210
390320.0000000    0.1637851
390360.0000000    0.1700129
390400.0000000    0.1772664
390440.0000000    0.1635567
390480.0000000    0.1539163
390520.0000000    0.1526226
390560.0000000    0.1523062
390600.0000000    0.1506603
390640.0000000    0.1607483
390680.0000000    0.1680522
390720.0000000    0.1639014
390760.0000000    0.1586557
390800.0000000    0.1522027
390840.0000000    0.1769180
390880.0000000    0.1757018
390920.0000000    0.1685660
390960.0000000    0.1768042
391000.0000000    0.1698972
391040.0000000    0.1739522
391080.0000000    0.1576586
391120.0000000    0.1680837
391160.0000000    0.1596404
391200.0000000    0.1745446
391240.0000000    0.1820749
391280.0000000    0.1721696
391320.0000000    0.1697444
391360.0000000    0.1831125
391400.0000000    0.1840207
391440.0000000    0.1698491
391480.0000000    0.1649176
391520.0000000    0.1679554
391560.0000000    0.1814128
391600.0000000    0.1769987
391640.0000000    0.1805155
391680.0000000    0.1797505
391720.0000000    0.1664341
391760.0000000    0.1782148
391800.0000000    0.1850382
391840.0000000    0.2095814
391880.0000000    0.1961679
391920.0000000    0.1749624
391960.0000000    0.1752359
392000.0000000    0.1839153
392040.0000000    0.1705126
392080.0000000    0.1725737
392120.0000000    0.1603835
392160.0000000    0.1608960
392200.0000000    0.1754404
392240.0000000    0.1723032
392280.0000000    0.1687451
392320.0000000    0.1658464
392360.0000000    0.1813549
392400.0000000    0.1778159
392440.0000000    0.1716237
392480.0000000    0.1453245
392520.0000000    0.1760113
392560.0000000    0.1713073
392600.0000000    0.1614242
392640.0000000    0.1677174
392680.0000000    0.1698574
392720.0000000    0.1593816
392760.0000000    0.1537580
392800.0000000    0.1654035
392840.0000000    0.1389302
392880.0000000    0.1542827
392920.0000000    0.1532735
392960.0000000    0.1608362
393000.0000000    0.1580115
393040.0000000    0.1697143
393080.0000000    0.1599251
393120.0000000    0.1565496
393160.0000000    0.1656262
393200.0000000    0.1724935
393240.0000000    0.1568684
393280.0000000    0.1634254
393320.0000000    0.1636982
393360.0000000    0.1791193
393400.0000000    0.1635941
393440.0000000    0.1675392
393480.0000000    0.1689472
393520.0000000    0.1650638
393560.0000000    0.1744204
393600.0000000    0.1680106
393640.0000000    0.1648376
393680.0000000    0.1743447
393720.0000000    0.1660952
393760.0000000    0.1638831
393800.0000000    0.1709224
393840.0000000    0.1637272
393880.0000000    0.1628493
393920.0000000    0.1580471
393960.0000000    0.1632929
394000.0000000    0.1676058
394040.0000000    0.1636061
394080.0000000    0.1602583
394120.0000000    0.1676200
394160.0000000    0.1517345
394200.0000000    0.1568921
394240.0000000    0.1620350
394280.0000000    0.1552683
394320.0000000    0.1557959
394360.0000000    0.1686391
394400.0000000    0.1582434
394440.0000000    0.1568638
394480.0000000    0.1692574
394520.0000000    0.1855944
394560.0000000    0.1655731
394600.0000000    0.1688623
394640.0000000    0.1766229
394680.0000000    0.1913446
394720.0000000    0.1707050
394760.0000000    0.1761674
394800.0000000    0.1701671
394840.0000000    0.1769869
394880.0000000    0.1475690
394920.0000000    0.1786605
394960.0000000    0.1695570
395000.0000000    0.1703132
395040.0000000    0.1676239
395080.0000000    0.1846954
395120.0000000    0.1646748
395160.0000000    0.1710652
395200.0000000    0.1728789
395240.0000000    0.1728317
395280.0000000    0.1731573
395320.0000000    0.1855063
395360.0000000    0.1898464
395400.0000000    0.2033363
395440.0000000    0.1953502
395480.0000000    0.1945849
395520.0000000    0.1763873
395560.0000000    0.1899277
395600.0000000    0.1792779
395640.0000000    0.1687497
395680.0000000    0.1732927
395720.0000000    0.1721360
395760.0000000    0.1792369
395800.0000000    0.1689596
395840.0000000    0.1757369
395880.0000000    0.1742731
395920.0000000    0.1721610
395960.0000000    0.1701342
396000.0000000    0.1877215
396040.0000000    0.1820652
396080.0000000    0.1885786
396120.0000000    0.1657535
396160.0000000    0.1884560
396200.0000000    0.1898943
396240.0000000    0.1951643
396280.0000000    0.1774523
396320.0000000    0.1815682
396360.0000000    0.1817229
396400.0000000    0.1774566
396440.0000000    0.1779212
396480.0000000    0.1705554
396520.0000000    0.1833136
396560.0000000    0.1892233
396600.0000000    0.1737790
396640.0000000    0.1816543
396680.0000000    0.1864215
396720.0000000    0.1861612
396760.0000000    0.1794079
396800.0000000    0.1909133
396840.0000000    0.1963178
396880.0000000    0.1988751
396920.0000000    0.2027725
396960.0000000    0.1928161
397000.0000000    0.1758996
397040.0000000    0.1927988
397080.0000000    0.1818334
397120.0000000    0.1870341
397160.0000000    0.1851410
397200.0000000    0.1870370
397240.0000000    0.1859160
397280.0000000    0.1799238
397320.0000000    0.1855780
397360.0000000    0.1801814
397400.0000000    0.1905907
397440.0000000    0.1961344
397480.0000000    0.1948309
397520.0000000    0.1931789
397560.0000000    0.1843420
397600.0000000    0.1790736
397640.0000000    0.1956562
397680.0000000    0.1934212
397720.0000000    0.1903070
397760.0000000    0.1818633
397800.0000000    0.1896840
397840.0000000    0.1809827
397880.0000000    0.1783641
397920.0000000    0.1934687
397960.0000000    0.1824823
398000.0000000    0.1773783
398040.0000000    0.1841670
398080.0000000    0.1903537
398120.0000000    0.1897257
398160.0000000    0.1783414
398200.0000000    0.1843913
398240.0000000    0.1738387
398280.0000000    0.1968024
398320.0000000    0.1971487
398360.0000000    0.1842658
398400.0000000    0.1893047
398440.0000000    0.1825688
398480.0000000    0.1905745
398520.0000000    0.1914065
398560.0000000    0.1920626
398600.0000000    0.1936975
398640.0000000    0.1733750
398680.0000000    0.1644111
398720.0000000    0.1661452
398760.0000000    0.1764373
398800.0000000    0.1823935
398840.0000000    0.1753100
398880.0000000    0.1804604
398920.0000000    0.1864694
398960.0000000    0.1781962
399000.0000000    0.1830726
399040.0000000    0.1764643
399080.0000000    0.1706445
399120.0000000    0.1831077
399160.0000000    0.1816300
399200.0000000    0.1827639
399240.0000000    0.1815752
399280.0000000    0.1717456
399320.0000000    0.1763224
399360.0000000    0.1778912
399400.0000000    0.1669911
399440.0000000    0.1745617
399480.0000000    0.1817823
399520.0000000    0.1876417
399560.0000000    0.1964443
399600.0000000    0.1755638
399640.0000000    0.1814795
399680.0000000    0.1793627
399720.0000000    0.1928055
399760.0000000    0.1892489
399800.0000000    0.1943492
399840.0000000    0.1899142
399880.0000000    0.1831403
399920.0000000    0.2040539
399960.0000000    0.1838786
400000.0000000    0.1855472
400040.0000000    0.1910549
400080.0000000    0.1900969
400120.0000000    0.1863537
400160.0000000    0.1932440
400200.0000000    0.1894206
400240.0000000    0.2028002
400280.0000000    0.1814907
400320.0000000    0.1901329
400360.0000000    0.1927962
400400.0000000    0.1894267
400440.0000000    0.1653679
400480.0000000    0.1715116
400520.0000000    0.1756505
400560.0000000    0.1709631
400600.0000000    0.1840636
400640.0000000    0.1721949
400680.0000000    0.1725818
400720.0000000    0.1729872
400760.0000000    0.1844303
400800.0000000    0.1761428
400840.0000000    0.1678589
400880.0000000    0.1704514
400920.0000000    0.1733361
400960.0000000    0.1765595
401000.0000000    0.1798937
401040.0000000    0.1710722
401080.0000000    0.1755560
401120.0000000    0.1843324
401160.0000000    0.1787666
401200.0000000    0.1845669
401240.0000000    0.1849821
401280.0000000    0.1779269
401320.0000000    0.1816956
401360.0000000    0.1848146
401400.0000000    0.1780458
401440.0000000    0.1838384
401480.0000000    0.1820922
401520.0000000    0.1808985
401560.0000000    0.1821114
401600.0000000    0.1737982
401640.0000000    0.1807219
401680.0000000    0.1817451
401720.0000000    0.1806699
401760.0000000    0.1882956
401800.0000000    0.1841274
401840.0000000    0.1762860
401880.0000000    0.1779559
401920.0000000    0.1930880
401960.0000000    0.1828028
402000.0000000    0.1943675
402040.0000000    0.1789726
402080.0000000    0.1857459
402120.0000000    0.1774185
402160.0000000    0.1883770
402200.0000000    0.1883556
402240.0000000    0.1813258
402280.0000000    0.1754456
402320.0000000    0.1716017
402360.0000000    0.1680047
402400.0000000    0.1686181
402440.0000000    0.1785827
402480.0000000    0.1689966
402520.0000000    0.1702180
402560.0000000    0.1660490
402600.0000000    0.1821669
402640.0000000    0.1781461
402680.0000000    0.1785189
402720.0000000    0.1920427
402760.0000000    0.1823832
402800.0000000    0.1749177
402840.0000000    0.1753130
402880.0000000    0.1676437
402920.0000000    0.1812376
402960.0000000    0.1680229
403000.0000000    0.1663615
403040.0000000    0.1756107
403080.0000000    0.1740976
403120.0000000    0.1709275
403160.0000000    0.1729879
403200.0000000    0.1671570
403240.0000000    0.1740827
403280.0000000    0.1816466
403320.0000000    0.1880357
403360.0000000    0.1725991
403400.0000000    0.1792184
403440.0000000    0.1685134
403480.0000000    0.1691173
403520.0000000    0.1715640
403560.0000000    0.1757530
403600.0000000    0.1708210
403640.0000000    0.1715489
403680.0000000    0.1642550
403720.0000000    0.1764545
403760.0000000    0.1758621
403800.0000000    0.1816447
403840.0000000    0.1688780
403880.0000000    0.1660715
403920.0000000    0.1719819
403960.0000000    0.1675338
404000.0000000    0.1868854
404040.0000000    0.1716758
404080.0000000    0.1865889
404120.0000000    0.1688088
404160.0000000    0.1662392
404200.0000000    0.1638626
404240.0000000    0.1711096
404280.0000000    0.1730312
404320.0000000    0.1784403
404360.0000000    0.1819953
404400.0000000    0.1788916
404440.0000000    0.1985217
404480.0000000    0.1762803
404520.0000000    0.1847010
404560.0000000    0.1746019
404600.0000000    0.1749075
404640.0000000    0.1640517
404680.0000000    0.1779555
404720.0000000    0.1701739
404760.0000000    0.1621134
404800.0000000    0.1725791
404840.0000000    0.1627881
404880.0000000    0.1710009
404920.0000000    0.1755657
404960.0000000    0.1710699
405000.0000000    0.1656207
405040.0000000    0.1583323
405080.0000000    0.1623077
405120.0000000    0.1536638
405160.0000000    0.1527794
405200.0000000    0.1662442
405240.0000000    0.1557579
405280.0000000    0.1594781
405320.0000000    0.1689198
405360.0000000    0.1546996
405400.0000000    0.1612171
405440.0000000    0.1671122
405480.0000000    0.1619929
405520.0000000    0.1520960
405560.0000000    0.1538176
405600.0000000    0.1615476
405640.0000000    0.1581294
405680.0000000    0.1630732
405720.0000000    0.1676787
405760.0000000    0.1603964
405800.0000000    0.1665850
405840.0000000    0.1695372
405880.0000000    0.1778947
405920.0000000    0.1548227
405960.0000000    0.1598643
406000.0000000    0.1682638
406040.0000000    0.1755028
406080.0000000    0.1669972
406120.0000000    0.1607580
406160.0000000    0.1718563
406200.0000000    0.1670896
406240.0000000    0.1659126
406280.0000000    0.1703184
406320.0000000    0.1727568
406360.0000000    0.1819518
406400.0000000    0.1720489
406440.0000000    0.1669345
406480.0000000    0.1653163
406520.0000000    0.1605871
406560.0000000    0.1629322
406600.0000000    0.1573327
406640.0000000    0.1764330
406680.0000000    0.1562918
406720.0000000    0.1429528
406760.0000000    0.1462018
406800.0000000    0.1673068
406840.0000000    0.1603081
406880.0000000    0.1561475
406920.0000000    0.1722093
406960.0000000    0.1623710
407000.0000000    0.1686309
407040.0000000    0.1645451
407080.0000000    0.1622266
407120.0000000    0.1735653
407160.0000000    0.1556844
407200.0000000    0.1689378
407240.0000000    0.1615565
407280.0000000    0.1682797
407320.0000000    0.1661506
407360.0000000    0.1812679
407400.0000000    0.1645544
407440.0000000    0.1733731
407480.0000000    0.1615529
407520.0000000    0.1623424
407560.0000000    0.1672363
407600.0000000    0.1659912
407640.0000000    0.1707260
407680.0000000    0.1663612
407720.0000000    0.1737236
407760.0000000    0.1785106
407800.0000000    0.1777573
407840.0000000    0.1593509
407880.0000000    0.1765545
407920.0000000    0.1724814
407960.0000000    0.1733708
408000.0000000    0.1765476
408040.0000000    0.1650021
408080.0000000    0.1631107
408120.0000000    0.1910438
408160.0000000    0.1827910
408200.0000000    0.1691303
408240.0000000    0.1940672
408280.0000000    0.1892338
408320.0000000    0.1756124
408360.0000000    0.1798413
408400.0000000    0.1914068
408440.0000000    0.1557088
408480.0000000    0.1933152
408520.0000000    0.1731106
408560.0000000    0.1932986
408600.0000000    0.1724636
408640.0000000    0.1863530
408680.0000000    0.1708599
408720.0000000    0.1913891
408760.0000000    0.1980365
408800.0000000    0.1770304
408840.0000000    0.1693209
408880.0000000    0.1776635
408920.0000000    0.1733354
408960.0000000    0.1821153
409000.0000000    0.1848293
409040.0000000    0.1774558
409080.0000000    0.1741934
409120.0000000    0.1763467
409160.0000000    0.1755652
409200.0000000    0.1803744
409240.0000000    0.1780940
409280.0000000    0.1754785
409320.0000000    0.1710092
409360.0000000    0.2043865
409400.0000000    0.2095016
409440.0000000    0.1816511
409480.0000000    0.1699442
409520.0000000    0.1807435
409560.0000000    0.1982277
409600.0000000    0.1810520
409640.0000000    0.1720994
409680.0000000    0.1715121
409720.0000000    0.1750710
409760.0000000    0.1829658
409800.0000000    0.1828095
409840.0000000    0.1800700
409880.0000000    0.1720090
409920.0000000    0.1880192
409960.0000000    0.1781361
410000.0000000    0.1788708
410040.0000000    0.1908399
410080.0000000    0.1855375
410120.0000000    0.1865905
410160.0000000    0.1956105
410200.0000000    0.1893500
410240.0000000    0.1732871
410280.0000000    0.1741389
410320.0000000    0.1664062
410360.0000000    0.2053719
410400.0000000    0.2140369
410440.0000000    0.1863336
410480.0000000    0.1791344
410520.0000000    0.1877439
410560.0000000    0.2025063
410600.0000000    0.1781455
410640.0000000    0.1831054
410680.0000000    0.1894104
410720.0000000    0.1899982
410760.0000000    0.1855632
410800.0000000    0.1958486
410840.0000000    0.1801226
410880.0000000    0.1963227
410920.0000000    0.1979530
410960.0000000    0.1882616
411000.0000000    0.1879822
411040.0000000    0.1875844
411080.0000000    0.1943563
411120.0000000    0.1981488
411160.0000000    0.1854223
411200.0000000    0.1858313
411240.0000000    0.1953411
411280.0000000    0.1820181
411320.0000000    0.1901359
411360.0000000    0.1738199
411400.0000000    0.1709893
411440.0000000    0.1704362
411480.0000000    0.1721701
411520.0000000    0.1863596
411560.0000000    0.1827477
411600.0000000    0.1920432
411640.0000000    0.1850821
411680.0000000    0.1839794
411720.0000000    0.1773553
411760.0000000    0.2005007
411800.0000000    0.2088997
411840.0000000    0.1834797
411880.0000000    0.2008913
411920.0000000    0.1944310
411960.0000000    0.1963570
412000.0000000    0.1693347
412040.0000000    0.1804115
412080.0000000    0.1650651
412120.0000000    0.1695615
412160.0000000    0.1877507
412200.0000000    0.1824884
412240.0000000    0.1885991
412280.0000000    0.1843582
412320.0000000    0.1910207
412360.0000000    0.1917979
412400.0000000    0.2025335
412440.0000000    0.1864433
412480.0000000    0.1970579
412520.0000000    0.2001415
412560.0000000    0.1886301
412600.0000000    0.1963661
412640.0000000    0.1832682
412680.0000000    0.1872843
412720.0000000    0.1890755
412760.0000000    0.1832438
412800.0000000    0.1755288
412840.0000000    0.1948276
412880.0000000    0.1870012
412920.0000000    0.1916906
412960.0000000    0.1878779
413000.0000000    0.1786879
413040.0000000    0.1813017
413080.0000000    0.1758909
413120.0000000    0.1756011
413160.0000000    0.1878091
413200.0000000    0.1676813
413240.0000000    0.1665898
413280.0000000    0.1732614
413320.0000000    0.1788683
413360.0000000    0.1827240
413400.0000000    0.1615720
413440.0000000    0.1615394
413480.0000000    0.1741534
413520.0000000    0.1751370
413560.0000000    0.1747018
413600.0000000    0.1896632
413640.0000000    0.1922372
413680.0000000    0.1641183
413720.0000000    0.1725837
413760.0000000    0.1753776
413800.0000000    0.1606532
413840.0000000    0.1525739
413880.0000000    0.1594137
413920.0000000    0.1598774
413960.0000000    0.1644630
414000.0000000    0.1606667
414040.0000000    0.1607975
414080.0000000    0.1498807
414120.0000000    0.1656425
414160.0000000    0.1607312
414200.0000000    0.1608409
414240.0000000    0.1588047
414280.0000000    0.1611454
414320.0000000    0.1469452
414360.0000000    0.1528487
414400.0000000    0.1658601
414440.0000000    0.1777482
414480.0000000    0.1562587
414520.0000000    0.1661924
414560.0000000    0.1651808
414600.0000000    0.1586397
414640.0000000    0.1547059
414680.0000000    0.1564927
414720.0000000    0.1619600
414760.0000000    0.1594184
414800.0000000    0.1765441
414840.0000000    0.1571160
414880.0000000    0.1614547
414920.0000000    0.1623593
414960.0000000    0.1751609
415000.0000000    0.1742113
415040.0000000    0.1576696
415080.0000000    0.1615278
415120.0000000    0.1521527
415160.0000000    0.1532441
415200.0000000    0.1473069
415240.0000000    0.1819928
415280.0000000    0.1624324
415320.0000000    0.1688080
415360.0000000    0.1603460
415400.0000000    0.1592590
415440.0000000    0.1462815
415480.0000000    0.1630816
415520.0000000    0.1552281
415560.0000000    0.1592905
415600.0000000    0.1599047
415640.0000000    0.1685607
415680.0000000    0.1625745
415720.0000000    0.1670020
415760.0000000    0.1733313
415800.0000000    0.1805359
415840.0000000    0.1677067
415880.0000000    0.1663863
415920.0000000    0.1617787
415960.0000000    0.1627313
416000.0000000    0.1670282
416040.0000000    0.1527390
416080.0000000    0.1745366
416120.0000000    0.1665186
416160.0000000    0.1669807
416200.0000000    0.1629898
416240.0000000    0.1516092
416280.0000000    0.1465788
416320.0000000    0.1618563
416360.0000000    0.1492037
416400.0000000    0.1418728
416440.0000000    0.1664984
416480.0000000    0.1650087
416520.0000000    0.1494395
416560.0000000    0.1516679
416600.0000000    0.1708066
416640.0000000    0.1588696
416680.0000000    0.1552609
416720.0000000    0.1644779
416760.0000000    0.1633063
416800.0000000    0.1711289
416840.0000000    0.1820487
416880.0000000    0.1854253
416920.0000000    0.1842248
416960.0000000    0.1726926
417000.0000000    0.1861186
417040.0000000    0.1659403
417080.0000000    0.1642098
417120.0000000    0.1819641
417160.0000000    0.1744484
417200.0000000    0.1593864
417240.0000000    0.1718046
417280.0000000    0.1732215
417320.0000000    0.1805319
417360.0000000    0.1694833
417400.0000000    0.1714698
417440.0000000    0.1773807
417480.0000000    0.1658490
417520.0000000    0.1613316
417560.0000000    0.1676602
417600.0000000    0.1666279
417640.0000000    0.1816349
417680.0000000    0.1778788
417720.0000000    0.1694230
417760.0000000    0.1619818
417800.0000000    0.1608077
417840.0000000    0.1716511
417880.0000000    0.1705677
417920.0000000    0.1659891
417960.0000000    0.1702891
418000.0000000    0.1653306
418040.0000000    0.1587146
418080.0000000    0.1627734
418120.0000000    0.1836428
418160.0000000    0.1815767
418200.0000000    0.1781076
418240.0000000    0.1462580
418280.0000000    0.1518153
418320.0000000    0.1656560
418360.0000000    0.1943998
418400.0000000    0.1792711
418440.0000000    0.1930219
418480.0000000    0.1680432
418520.0000000    0.1750409
418560.0000000    0.1996758
418600.0000000    0.1662157
418640.0000000    0.1678909
418680.0000000    0.1714898
418720.0000000    0.1740302
418760.0000000    0.1713748
418800.0000000    0.1763237
418840.0000000    0.1786574
418880.0000000    0.1628754
418920.0000000    0.1790379
418960.0000000    0.1772647
419000.0000000    0.1782995
419040.0000000    0.1742025
419080.0000000    0.1897430
419120.0000000    0.1756682
419160.0000000    0.1835938
419200.0000000    0.1827279
419240.0000000    0.1780096
419280.0000000    0.1770611
419320.0000000    0.1838922
419360.0000000    0.1705873
419400.0000000    0.1643371
419440.0000000    0.1820761
419480.0000000    0.1740834
419520.0000000    0.1718069
419560.0000000    0.1854763
419600.0000000    0.1704561
419640.0000000    0.1635455
419680.0000000    0.1758328
419720.0000000    0.2049584
419760.0000000    0.1850009
419800.0000000    0.1860212
419840.0000000    0.1877396
419880.0000000    0.1945363
419920.0000000    0.1910166
419960.0000000    0.1964266
420000.0000000    0.2062137
420040.0000000    0.1954522
420080.0000000    0.1970961
420120.0000000    0.1796863
420160.0000000    0.1837337
420200.0000000    0.1971989
420240.0000000    0.1928683
420280.0000000    0.1839238
420320.0000000    0.1744797
420360.0000000    0.1779570
420400.0000000    0.1755674
420440.0000000    0.1761556
420480.0000000    0.1860496
420520.0000000    0.1782530
420560.0000000    0.1631073
420600.0000000    0.1714251
420640.0000000    0.1698494
420680.0000000    0.1653960
420720.0000000    0.1716453
420760.0000000    0.1603439
420800.0000000    0.1634738
420840.0000000    0.1704929
420880.0000000    0.1724044
420920.0000000    0.1606002
420960.0000000    0.1830452
421000.0000000    0.1732804
421040.0000000    0.1821065
421080.0000000    0.1921130
421120.0000000    0.1996282
421160.0000000    0.1941088
421200.0000000    0.1827956
421240.0000000    0.1883312
421280.0000000    0.1769136
421320.0000000    0.1838935
421360.0000000    0.1705239
421400.0000000    0.1862335
421440.0000000    0.1811827
421480.0000000    0.1904714
421520.0000000    0.1749173
421560.0000000    0.1904777
421600.0000000    0.1662587
421640.0000000    0.1678728
421680.0000000    0.1659385
421720.0000000    0.1681013
421760.0000000    0.1687577
421800.0000000    0.1659173
421840.0000000    0.1649553
421880.0000000    0.1679452
421920.0000000    0.1670161
421960.0000000    0.1632537
422000.0000000    0.1620881
422040.0000000    0.1734122
422080.0000000    0.1810535
422120.0000000    0.1774361
422160.0000000    0.1688534
422200.0000000    0.1640935
422240.0000000    0.1695260
422280.0000000    0.1470933
422320.0000000    0.1502645
422360.0000000    0.1466928
422400.0000000    0.1540215
422440.0000000    0.1598797
422480.0000000    0.1513579
422520.0000000    0.1560420
422560.0000000    0.1433727
422600.0000000    0.1538353
422640.0000000    0.1588892
422680.0000000    0.1661116
422720.0000000    0.1504904
422760.0000000    0.1651783
422800.0000000    0.1570242
422840.0000000    0.1438364
422880.0000000    0.1443886
422920.0000000    0.1532322
422960.0000000    0.1543095
423000.0000000    0.1603147
423040.0000000    0.1683667
423080.0000000    0.1668309
423120.0000000    0.1472025
423160.0000000    0.1479337
423200.0000000    0.1507422
423240.0000000    0.1560977
423280.0000000    0.1600754
423320.0000000    0.1599810
423360.0000000    0.1599586
423400.0000000    0.1467134
423440.0000000    0.1679822
423480.0000000    0.1845244
423520.0000000    0.1815827
423560.0000000    0.1822803
423600.0000000    0.1621661
423640.0000000    0.1802887
423680.0000000    0.1766012
423720.0000000    0.1818022
423760.0000000    0.1754516
423800.0000000    0.1683545
423840.0000000    0.1621566
423880.0000000    0.1778468
423920.0000000    0.1559675
423960.0000000    0.1798789
424000.0000000    0.1947297
424040.0000000    0.1808201
424080.0000000    0.1842196
424120.0000000    0.1880909
424160.0000000    0.1842839
424200.0000000    0.1677456
424240.0000000    0.1923865
424280.0000000    0.1798643
424320.0000000    0.1659796
424360.0000000    0.1679699
424400.0000000    0.1755739
424440.0000000    0.1688265
424480.0000000    0.1638738
424520.0000000    0.1832449
424560.0000000    0.1736220
424600.0000000    0.1817262
424640.0000000    0.1876670
424680.0000000    0.1926699
424720.0000000    0.1699981
424760.0000000    0.1725127
424800.0000000    0.1729491
424840.0000000    0.1769112
424880.0000000    0.1777961
424920.0000000    0.1635441
424960.0000000    0.1866671
425000.0000000    0.1844018
425040.0000000    0.1834428
425080.0000000    0.1815108
425120.0000000    0.1913487
425160.0000000    0.1852818
425200.0000000    0.1707057
425240.0000000    0.1822731
425280.0000000    0.1887861
425320.0000000    0.1745250
425360.0000000    0.1629277
425400.0000000    0.1763623
425440.0000000    0.1778035
425480.0000000    0.1797847
425520.0000000    0.1952348
425560.0000000    0.1757320
425600.0000000    0.1772183
425640.0000000    0.1819335
425680.0000000    0.1690041
425720.0000000    0.1686254
425760.0000000    0.1615108
425800.0000000    0.1454273
425840.0000000    0.1719150
425880.0000000    0.1683941
425920.0000000    0.1657968
425960.0000000    0.1476739
426000.0000000    0.1706422
426040.0000000    0.1755504
426080.0000000    0.1730143
426120.0000000    0.1648136
426160.0000000    0.1609682
426200.0000000    0.1686133
426240.0000000    0.1650766
426280.0000000    0.1577994
426320.0000000    0.1851510
426360.0000000    0.1549011
426400.0000000    0.1585592
426440.0000000    0.1524692
426480.0000000    0.1599056
426520.0000000    0.1654148
426560.0000000    0.1630465
426600.0000000    0.1649222
426640.0000000    0.1631283
426680.0000000    0.1502727
426720.0000000    0.1456271
426760.0000000    0.1615878
426800.0000000    0.1616280
426840.0000000    0.1594564
426880.0000000    0.1402267
426920.0000000    0.1562496
426960.0000000    0.1692342
427000.0000000    0.1810987
427040.0000000    0.1642091
427080.0000000    0.1530203
427120.0000000    0.1827443
427160.0000000    0.1565114
427200.0000000    0.1613109
427240.0000000    0.1663630
427280.0000000    0.1547154
427320.0000000    0.1533908
427360.0000000    0.1583851
427400.0000000    0.1540117
427440.0000000    0.1671241
427480.0000000    0.1515686
427520.0000000    0.1659412
427560.0000000    0.1434242
427600.0000000    0.1504034
427640.0000000    0.1570465
427680.0000000    0.1593809
427720.0000000    0.1487829
427760.0000000    0.1444594
427800.0000000    0.1464887
427840.0000000    0.1437832
427880.0000000    0.1483974
427920.0000000    0.1529636
427960.0000000    0.1514895
428000.0000000    0.1658394
428040.0000000    0.1567459
428080.0000000    0.1393055
428120.0000000    0.1411711
428160.0000000    0.1539135
428200.0000000    0.1519431
428240.0000000    0.1594872
428280.0000000    0.1514500
428320.0000000    0.1411506
428360.0000000    0.1418655
428400.0000000    0.1474016
428440.0000000    0.1453022
428480.0000000    0.1470777
428520.0000000    0.1508417
428560.0000000    0.1537221
428600.0000000    0.1656352
428640.0000000    0.1596484
428680.0000000    0.1609034
428720.0000000    0.1556762
428760.0000000    0.1681585
428800.0000000    0.1750015
428840.0000000    0.1528927
428880.0000000    0.1529766
428920.0000000    0.1585673
428960.0000000    0.1642247
429000.0000000    0.1517177
429040.0000000    0.1501444
429080.0000000    0.1617474
429120.0000000    0.1536936
429160.0000000    0.1571711
429200.0000000    0.1703687
429240.0000000    0.1614499
429280.0000000    0.1593878
429320.0000000    0.1850006
429360.0000000    0.1652099
429400.0000000    0.1761998
429440.0000000    0.1576049
429480.0000000    0.1668755
429520.0000000    0.1710613
429560.0000000    0.1736868
429600.0000000    0.1703870
429640.0000000    0.1792436
429680.0000000    0.1651913
429720.0000000    0.1616109
429760.0000000    0.1522172
429800.0000000    0.1710036
429840.0000000    0.1784006
429880.0000000    0.1880455
429920.0000000    0.1654088
429960.0000000    0.1719422
430000.0000000    0.1688247
430040.0000000    0.1653394
430080.0000000    0.1595206
430120.0000000    0.1628991
430160.0000000    0.1664928
430200.0000000    0.1723594
430240.0000000    0.1699674
430280.0000000    0.1527121
430320.0000000    0.1694894
430360.0000000    0.1883668
430400.0000000    0.1756606
430440.0000000    0.1557633
430480.0000000    0.1510977
430520.0000000    0.1671211
430560.0000000    0.1627480
430600.0000000    0.1724609
430640.0000000    0.1656348
430680.0000000    0.1619121
430720.0000000    0.1692782
430760.0000000    0.1797600
430800.0000000    0.1706629
430840.0000000    0.1500686
430880.0000000    0.1711161
430920.0000000    0.1853961
430960.0000000    0.1459518
431000.0000000    0.1601579
431040.0000000    0.1639447
431080.0000000    0.1548084
431120.0000000    0.1579745
431160.0000000    0.1676585
431200.0000000    0.1481563
431240.0000000    0.1544152
431280.0000000    0.1604093
431320.0000000    0.1596245
431360.0000000    0.1691479
431400.0000000    0.1648844
431440.0000000    0.1619543
431480.0000000    0.1475908
431520.0000000    0.1630026
431560.0000000    0.1534665
431600.0000000    0.1524173
431640.0000000    0.1592452
431680.0000000    0.1757618
431720.0000000    0.1700291
431760.0000000    0.1807514
431800.0000000    0.1700648
431840.0000000    0.1834661
431880.0000000    0.1679274
431920.0000000    0.1709316
431960.0000000    0.1621397
432000.0000000    0.1732544
432040.0000000    0.1620556
432080.0000000    0.1561090
432120.0000000    0.1602024
432160.0000000    0.1657109
432200.0000000    0.1671984
432240.0000000    0.1499434
432280.0000000    0.1641893
432320.0000000    0.1624546
432360.0000000    0.1560248
432400.0000000    0.1558297
432440.0000000    0.1479834
432480.0000000    0.1392045
432520.0000000    0.1481679
432560.0000000    0.1477665
432600.0000000    0.1459657
432640.0000000    0.1661352
432680.0000000    0.1655594
432720.0000000    0.1602391
432760.0000000    0.1627341
432800.0000000    0.1724855
432840.0000000    0.1767378
432880.0000000    0.1658886
432920.0000000    0.1500374
432960.0000000    0.1705171
433000.0000000    0.1514710
433040.0000000    0.1736454
433080.0000000    0.1751246
433120.0000000    0.1705972
433160.0000000    0.1649447
433200.0000000    0.1697733
433240.0000000    0.1671744
433280.0000000    0.1906299
433320.0000000    0.1757115
433360.0000000    0.1710054
433400.0000000    0.1672284
433440.0000000    0.1464823
433480.0000000    0.1469214
433520.0000000    0.1482407
433560.0000000    0.1470075
433600.0000000    0.1612423
433640.0000000    0.1663244
433680.0000000    0.1802819
433720.0000000    0.1715983
433760.0000000    0.1660282
433800.0000000    0.1697044
433840.0000000    0.1670045
433880.0000000    0.1797735
433920.0000000    0.1771397
433960.0000000    0.1851273
434000.0000000    0.1729272
434040.0000000    0.1757988
434080.0000000    0.1773932
434120.0000000    0.1708037
434160.0000000    0.1660807
434200.0000000    0.1594731
434240.0000000    0.1492443
434280.0000000    0.1839457
434320.0000000    0.1513673
434360.0000000    0.1674521
434400.0000000    0.1686017
434440.0000000    0.1709381
434480.0000000    0.1726436
434520.0000000    0.1618088
434560.0000000    0.1722670
434600.0000000    0.1647279
434640.0000000    0.1546437
434680.0000000    0.1769773
434720.0000000    0.1624190
434760.0000000    0.1557471
434800.0000000    0.1663246
434840.0000000    0.1489812
434880.0000000    0.1701057
434920.0000000    0.1632037
434960.0000000    0.1673639
435000.0000000    0.1603645
435040.0000000    0.1766843
435080.0000000    0.1814998
435120.0000000    0.1662880
435160.0000000    0.1666249
435200.0000000    0.1628950
435240.0000000    0.1565723
435280.0000000    0.1711095
435320.0000000    0.1571969
435360.0000000    0.1605024
435400.0000000    0.1592738
435440.0000000    0.1432065
435480.0000000    0.1548749
435520.0000000    0.1517727
435560.0000000    0.1623866
435600.0000000    0.1601988
435640.0000000    0.1732720
435680.0000000    0.1685483
435720.0000000    0.1743557
435760.0000000    0.1656595
435800.0000000    0.1739271
435840.0000000    0.1540635
435880.0000000    0.1602350
435920.0000000    0.1584712
435960.0000000    0.1729981
436000.0000000    0.1597767
436040.0000000    0.1596992
436080.0000000    0.1587176
436120.0000000    0.1475901
436160.0000000    0.1655750
436200.0000000    0.1577917
436240.0000000    0.1522488
436280.0000000    0.1699799
436320.0000000    0.1594089
436360.0000000    0.1505003
436400.0000000    0.1734996
436440.0000000    0.1612550
436480.0000000    0.1550619
436520.0000000    0.1622612
436560.0000000    0.1560226
436600.0000000    0.1494647
436640.0000000    0.1732960
436680.0000000    0.1620264
436720.0000000    0.1860289
436760.0000000    0.1665924
436800.0000000    0.1955985
436840.0000000    0.1857646
436880.0000000    0.1650632
436920.0000000    0.1746149
436960.0000000    0.1797846
437000.0000000    0.1663991
437040.0000000    0.1578060
437080.0000000    0.1760296
437120.0000000    0.1680982
437160.0000000    0.1707023
437200.0000000    0.1636551
437240.0000000    0.1919577
437280.0000000    0.1651356
437320.0000000    0.1696125
437360.0000000    0.1915764
437400.0000000    0.1753367
437440.0000000    0.1649752
437480.0000000    0.1598085
437520.0000000    0.1686488
437560.0000000    0.1660313
437600.0000000    0.1684953
437640.0000000    0.1514627
437680.0000000    0.1636642
437720.0000000    0.1560459
437760.0000000    0.1624354
437800.0000000    0.1498785
437840.0000000    0.1639716
437880.0000000    0.1524774
437920.0000000    0.1564724
437960.0000000    0.1561188
438000.0000000    0.1520728
438040.0000000    0.1556320
438080.0000000    0.1631290
438120.0000000    0.1668181
438160.0000000    0.1499044
438200.0000000    0.1553430
438240.0000000    0.1553836
438280.0000000    0.1554912
438320.0000000    0.1572114
438360.0000000    0.1616524
438400.0000000    0.1722075
438440.0000000    0.1814172
438480.0000000    0.1780217
438520.0000000    0.1759909
438560.0000000    0.1839426
438600.0000000    0.1960630
438640.0000000    0.1894160
438680.0000000    0.1833283
438720.0000000    0.1932881
438760.0000000    0.1910953
438800.0000000    0.1796963
438840.0000000    0.1669134
438880.0000000    0.1718466
438920.0000000    0.1723596
438960.0000000    0.1677135
439000.0000000    0.1641145
439040.0000000    0.1707641
439080.0000000    0.1623017
439120.0000000    0.1740490
439160.0000000    0.1611538
439200.0000000    0.1828462
439240.0000000    0.1630170
439280.0000000    0.1681103
439320.0000000    0.1630904
439360.0000000    0.1565030
439400.0000000    0.1549662
439440.0000000    0.1550265
439480.0000000    0.1817275
439520.0000000    0.1492199
439560.0000000    0.1572443
439600.0000000    0.1694412
439640.0000000    0.1740043
439680.0000000    0.1763066
439720.0000000    0.1734374
439760.0000000    0.1858198
439800.0000000    0.1773940
439840.0000000    0.1816626
439880.0000000    0.1853087
439920.0000000    0.1782878
439960.0000000    0.1753101
440000.0000000    0.1904746
440040.0000000    0.1920746
440080.0000000    0.1831732
440120.0000000    0.1902349
440160.0000000    0.2052392
440200.0000000    0.1924085
440240.0000000    0.1965312
440280.0000000    0.2049246
440320.0000000    0.1925301
440360.0000000    0.1690934
440400.0000000    0.1675833
440440.0000000    0.1714077
440480.0000000    0.1986484
440520.0000000    0.1720026
440560.0000000    0.1756950
440600.0000000    0.1649774
440640.0000000    0.1604472
440680.0000000    0.1705947
440720.0000000    0.1784517
440760.0000000    0.1815804
440800.0000000    0.1903786
440840.0000000    0.1812180
440880.0000000    0.1876905
440920.0000000    0.1735907
440960.0000000    0.1844691
441000.0000000    0.1696864
441040.0000000    0.1761258
441080.0000000    0.1710157
441120.0000000    0.1743645
441160.0000000    0.1897405
441200.0000000    0.1704284
441240.0000000    0.1691428
441280.0000000    0.1802004
441320.0000000    0.1741526
441360.0000000    0.1984575
441400.0000000    0.1766179
441440.0000000    0.1735711
441480.0000000    0.1709042
441520.0000000    0.1813596
441560.0000000    0.1812660
441600.0000000    0.1715259
441640.0000000    0.1770930
441680.0000000    0.1620624
441720.0000000    0.1778407
441760.0000000    0.1733604
441800.0000000    0.1714533
441840.0000000    0.1667969
441880.0000000    0.1789072
441920.0000000    0.1567853
441960.0000000    0.1556717
442000.0000000    0.1507752
442040.0000000    0.1728865
442080.0000000    0.1884215
442120.0000000    0.1792587
442160.0000000    0.1864420
442200.0000000    0.1839737
442240.0000000    0.1905960
442280.0000000    0.1676223
442320.0000000    0.1665403
442360.0000000    0.1552572
442400.0000000    0.1578035
442440.0000000    0.1754062
442480.0000000    0.1698938
442520.0000000    0.1717158
442560.0000000    0.1656317
442600.0000000    0.1749668
442640.0000000    0.1645873
442680.0000000    0.1752353
442720.0000000    0.1702483
442760.0000000    0.1455817
442800.0000000    0.1449459
442840.0000000    0.1402481
442880.0000000    0.1557561
442920.0000000    0.1644058
442960.0000000    0.1784944
443000.0000000    0.1719105
443040.0000000    0.1748977
443080.0000000    0.1858530
443120.0000000    0.1566272
443160.0000000    0.1704663
443200.0000000    0.1626132
443240.0000000    0.1631668
443280.0000000    0.1459535
443320.0000000    0.1614565
443360.0000000    0.1574110
443400.0000000    0.1646502
443440.0000000    0.1541644
443480.0000000    0.1741464
443520.0000000    0.1684368
443560.0000000    0.1637802
443600.0000000    0.1638710
443640.0000000    0.1594712
443680.0000000    0.1869149
443720.0000000    0.1573257
443760.0000000    0.1539626
443800.0000000    0.1614608
443840.0000000    0.1592930
443880.0000000    0.1760090
443920.0000000    0.1629486
443960.0000000    0.1520912
444000.0000000    0.1501158
444040.0000000    0.1566712
444080.0000000    0.1543186
444120.0000000    0.1570028
444160.0000000    0.1526583
444200.0000000    0.1664177
444240.0000000    0.1650944
444280.0000000    0.1755718
444320.0000000    0.1673863
444360.0000000    0.1802290
444400.0000000    0.1725982
444440.0000000    0.1725663
444480.0000000    0.1767159
444520.0000000    0.1655665
444560.0000000    0.1588111
444600.0000000    0.1676863
444640.0000000    0.1732520
444680.0000000    0.1636172
444720.0000000    0.1647924
444760.0000000    0.1643714
444800.0000000    0.1470726
444840.0000000    0.1594125
444880.0000000    0.1599351
444920.0000000    0.1775862
444960.0000000    0.1558015
445000.0000000    0.1488759
445040.0000000    0.1489197
445080.0000000    0.1447078
445120.0000000    0.1486289
445160.0000000    0.1540015
445200.0000000    0.1562742
445240.0000000    0.1559509
445280.0000000    0.1445739
445320.0000000    0.1611543
445360.0000000    0.1537189
445400.0000000    0.1580423
445440.0000000    0.1549012
445480.0000000    0.1616839
445520.0000000    0.1630417
445560.0000000    0.1573931
445600.0000000    0.1628518
445640.0000000    0.1470010
445680.0000000    0.1368119
445720.0000000    0.1446827
445760.0000000    0.1419403
445800.0000000    0.1589820
445840.0000000    0.1551283
445880.0000000    0.1468566
445920.0000000    0.1502748
445960.0000000    0.1596464
446000.0000000    0.1566680
446040.0000000    0.1632374
446080.0000000    0.1644336
446120.0000000    0.1636296
446160.0000000    0.1618241
446200.0000000    0.1789062
446240.0000000    0.1642295
446280.0000000    0.1566251
446320.0000000    0.1620058
446360.0000000    0.1593875
446400.0000000    0.1682903
446440.0000000    0.1605478
446480.0000000    0.1569057
446520.0000000    0.1681711
446560.0000000    0.1548677
446600.0000000    0.1557495
446640.0000000    0.1688516
446680.0000000    0.1620161
446720.0000000    0.1651693
446760.0000000    0.1524670
446800.0000000    0.1411165
446840.0000000    0.1399730
446880.0000000    0.1603571
446920.0000000    0.1473260
446960.0000000    0.1466548
447000.0000000    0.1610292
447040.0000000    0.1449789
447080.0000000    0.1401437
447120.0000000    0.1613945
447160.0000000    0.1555420
447200.0000000    0.1553458
447240.0000000    0.1420302
447280.0000000    0.1504170
447320.0000000    0.1418064
447360.0000000    0.1354450
447400.0000000    0.1582268
447440.0000000    0.1513052
447480.0000000    0.1618121
447520.0000000    0.1473569
447560.0000000    0.1613561
447600.0000000    0.1616000
447640.0000000    0.1666808
447680.0000000    0.1548973
447720.0000000    0.1489236
447760.0000000    0.1692236
447800.0000000    0.1657710
447840.0000000    0.1735668
447880.0000000    0.1572108
447920.0000000    0.1741951
447960.0000000    0.1478617
448000.0000000    0.1396272
448040.0000000    0.1528997
448080.0000000    0.1388764
448120.0000000    0.1460108
448160.0000000    0.1422540
448200.0000000    0.1483551
448240.0000000    0.1483886
448280.0000000    0.1492631
448320.0000000    0.1422926
448360.0000000    0.1476715
448400.0000000    0.1380971
448440.0000000    0.1540953
448480.0000000    0.1556729
448520.0000000    0.1680984
448560.0000000    0.1453902
448600.0000000    0.1536945
448640.0000000    0.1553920
448680.0000000    0.1523640
448720.0000000    0.1561499
448760.0000000    0.1683383
448800.0000000    0.1673612
448840.0000000    0.1635183
448880.0000000    0.1509904
448920.0000000    0.1588154
448960.0000000    0.1496809
449000.0000000    0.1551420
449040.0000000    0.1608288
449080.0000000    0.1555546
449120.0000000    0.1609818
449160.0000000    0.1656804
449200.0000000    0.1582517
449240.0000000    0.1564215
449280.0000000    0.1732667
449320.0000000    0.1564594
449360.0000000    0.1697094
449400.0000000    0.1637774
449440.0000000    0.1543438
449480.0000000    0.1558720
449520.0000000    0.1510116
449560.0000000    0.1454672
449600.0000000    0.1429930
449640.0000000    0.1439381
449680.0000000    0.1670206
449720.0000000    0.1533342
449760.0000000    0.1589821
449800.0000000    0.1493314
449840.0000000    0.1488033
449880.0000000    0.1468335
449920.0000000    0.1542834
449960.0000000    0.1653944
450000.0000000    0.1501005
450040.0000000    0.1504364
450080.0000000    0.1463768
450120.0000000    0.1366758
450160.0000000    0.1478103
450200.0000000    0.1459782
450240.0000000    0.1630554
450280.0000000    0.1530779
450320.0000000    0.1562494
450360.0000000    0.1432125
450400.0000000    0.1644092
450440.0000000    0.1576718
450480.0000000    0.1572922
450520.0000000    0.1524851
450560.0000000    0.1569970
450600.0000000    0.1534161
450640.0000000    0.1398353
450680.0000000    0.1522156
450720.0000000    0.1627036
450760.0000000    0.1572108
450800.0000000    0.1530810
450840.0000000    0.1583466
450880.0000000    0.1656785
450920.0000000    0.1561975
450960.0000000    0.1589557
451000.0000000    0.1595753
451040.0000000    0.1592908
451080.0000000    0.1657240
451120.0000000    0.1595238
451160.0000000    0.1723167
451200.0000000    0.1781733
451240.0000000    0.1527997
451280.0000000    0.1634163
451320.0000000    0.1716253
451360.0000000    0.1625716
451400.0000000    0.1634712
451440.0000000    0.1579872
451480.0000000    0.1448665
451520.0000000    0.1461523
451560.0000000    0.1499684
451600.0000000    0.1614674
451640.0000000    0.1462928
451680.0000000    0.1523302
451720.0000000    0.1428377
451760.0000000    0.1450436
451800.0000000    0.1374004
451840.0000000    0.1578973
451880.0000000    0.1504459
451920.0000000    0.1572056
451960.0000000    0.1604696
452000.0000000    0.1436479
452040.0000000    0.1525813
452080.0000000    0.1484400
452120.0000000    0.1490233
452160.0000000    0.1498586
452200.0000000    0.1572296
452240.0000000    0.1609198
452280.0000000    0.1514026
452320.0000000    0.1621384
452360.0000000    0.1437889
452400.0000000    0.1540136
452440.0000000    0.1520896
452480.0000000    0.1679304
452520.0000000    0.1522336
452560.0000000    0.1559581
452600.0000000    0.1613603
452640.0000000    0.1650025
452680.0000000    0.1571072
452720.0000000    0.1647734
452760.0000000    0.1500526
452800.0000000    0.1533567
452840.0000000    0.1429584
452880.0000000    0.1540532
452920.0000000    0.1613485
452960.0000000    0.1519527
453000.0000000    0.1409478
453040.0000000    0.1421558
453080.0000000    0.1555383
453120.0000000    0.1458706
453160.0000000    0.1464341
453200.0000000    0.1402084
453240.0000000    0.1571023
453280.0000000    0.1381712
453320.0000000    0.1291787
453360.0000000    0.1317144
453400.0000000    0.1404713
453440.0000000    0.1334031
453480.0000000    0.1531599
453520.0000000    0.1347890
453560.0000000    0.1349265
453600.0000000    0.1374225
453640.0000000    0.1302441
453680.0000000    0.1304842
453720.0000000    0.1366801
453760.0000000    0.1384583
453800.0000000    0.1417016
453840.0000000    0.1422319
453880.0000000    0.1375455
453920.0000000    0.1495089
453960.0000000    0.1277782
454000.0000000    0.1305925
454040.0000000    0.1401473
454080.0000000    0.1473642
454120.0000000    0.1356754
454160.0000000    0.1409503
454200.0000000    0.1499404
454240.0000000    0.1454720
454280.0000000    0.1542088
454320.0000000    0.1536309
454360.0000000    0.1561417
454400.0000000    0.1564910
454440.0000000    0.1505778
454480.0000000    0.1401692
454520.0000000    0.1388840
454560.0000000    0.1408602
454600.0000000    0.1338054
454640.0000000    0.1443943
454680.0000000    0.1593441
454720.0000000    0.1454750
454760.0000000    0.1459196
454800.0000000    0.1397405
454840.0000000    0.1391163
454880.0000000    0.1472078
454920.0000000    0.1519440
454960.0000000    0.1491659
455000.0000000    0.1443881
455040.0000000    0.1344923
455080.0000000    0.1474972
455120.0000000    0.1469663
455160.0000000    0.1513447
455200.0000000    0.1435162
455240.0000000    0.1488054
455280.0000000    0.1417579
455320.0000000    0.1465427
455360.0000000    0.1444556
455400.0000000    0.1505796
455440.0000000    0.1552586
455480.0000000    0.1457469
455520.0000000    0.1415207
455560.0000000    0.1458030
455600.0000000    0.1502503
455640.0000000    0.1478542
455680.0000000    0.1524019
455720.0000000    0.1523567
455760.0000000    0.1434462
455800.0000000    0.1501263
455840.0000000    0.1551870
455880.0000000    0.1647776
455920.0000000    0.1531646
455960.0000000    0.1439695
456000.0000000    0.1487125
456040.0000000    0.1573068
456080.0000000    0.1630790
456120.0000000    0.1497779
456160.0000000    0.1544958
456200.0000000    0.1483188
456240.0000000    0.1712927
456280.0000000    0.1574542
456320.0000000    0.1528612
456360.0000000    0.1552925
456400.0000000    0.1548651
456440.0000000    0.1514563
456480.0000000    0.1437641
456520.0000000    0.1529496
456560.0000000    0.1426399
456600.0000000    0.1447620
456640.0000000    0.1579568
456680.0000000    0.1500806
456720.0000000    0.1593486
456760.0000000    0.1431801
456800.0000000    0.1477419
456840.0000000    0.1475913
456880.0000000    0.1375955
456920.0000000    0.1457506
456960.0000000    0.1479293
457000.0000000    0.1448918
457040.0000000    0.1473005
457080.0000000    0.1523907
457120.0000000    0.1570514
457160.0000000    0.1534190
457200.0000000    0.1472885
457240.0000000    0.1508978
457280.0000000    0.1392382
457320.0000000    0.1518955
457360.0000000    0.1447581
457400.0000000    0.1568566
457440.0000000    0.1295710
457480.0000000    0.1551303
457520.0000000    0.1471340
457560.0000000    0.1488410
457600.0000000    0.1475958
457640.0000000    0.1460730
457680.0000000    0.1398526
457720.0000000    0.1533549
457760.0000000    0.1517847
457800.0000000    0.1595268
457840.0000000    0.1555467
457880.0000000    0.1552513
457920.0000000    0.1602035
457960.0000000    0.1582909
458000.0000000    0.1591362
458040.0000000    0.1527979
458080.0000000    0.1553144
458120.0000000    0.1611924
458160.0000000    0.1614666
458200.0000000    0.1607472
458240.0000000    0.1708612
458280.0000000    0.1635195
458320.0000000    0.1636771
458360.0000000    0.1558485
458400.0000000    0.1608472
458440.0000000    0.1505444
458480.0000000    0.1524763
458520.0000000    0.1558621
458560.0000000    0.1640700
458600.0000000    0.1575175
458640.0000000    0.1774496
458680.0000000    0.1467425
458720.0000000    0.1496909
458760.0000000    0.1600905
458800.0000000    0.1485963
458840.0000000    0.1536370
458880.0000000    0.1478202
458920.0000000    0.1476054
458960.0000000    0.1574692
459000.0000000    0.1561947
459040.0000000    0.1588678
459080.0000000    0.1619988
459120.0000000    0.1424634
459160.0000000    0.1504213
459200.0000000    0.1664965
459240.0000000    0.1628927
459280.0000000    0.1697436
459320.0000000    0.1649701
459360.0000000    0.1559905
459400.0000000    0.1618594
459440.0000000    0.1652166
459480.0000000    0.1597688
459520.0000000    0.1664289
459560.0000000    0.1612471
459600.0000000    0.1632633
459640.0000000    0.1818564
459680.0000000    0.1632271
459720.0000000    0.1697726
459760.0000000    0.1793159
459800.0000000    0.1985786
459840.0000000    0.1897064
459880.0000000    0.1861545
459920.0000000    0.1743177
459960.0000000    0.1624321
460000.0000000    0.1782425
460040.0000000    0.1651802
460080.0000000    0.1656669
460120.0000000    0.1655882
460160.0000000    0.1767692
460200.0000000    0.1596186
460240.0000000    0.1647622
460280.0000000    0.1613498
460320.0000000    0.1504707
460360.0000000    0.1580455
460400.0000000    0.1778731
460440.0000000    0.1670104
460480.0000000    0.1692118
460520.0000000    0.1661153
460560.0000000    0.1762188
460600.0000000    0.1692108
460640.0000000    0.1619488
460680.0000000    0.1652291
460720.0000000    0.1635798
460760.0000000    0.1772920
460800.0000000    0.1758802
460840.0000000    0.1693337
460880.0000000    0.1585113
460920.0000000    0.1684459
460960.0000000    0.1619170
461000.0000000    0.1631842
461040.0000000    0.1611846
461080.0000000    0.1471170
461120.0000000    0.1426773
461160.0000000    0.1432675
461200.0000000    0.1420392
461240.0000000    0.1359214
461280.0000000    0.1432644
461320.0000000    0.1403072
461360.0000000    0.1386399
461400.0000000    0.1391676
461440.0000000    0.1509840
461480.0000000    0.1490259
461520.0000000    0.1354496
461560.0000000    0.1420987
461600.0000000    0.1442094
461640.0000000    0.1538280
461680.0000000    0.1509972
461720.0000000    0.1348837
461760.0000000    0.1588959
461800.0000000    0.1476217
461840.0000000    0.1503478
461880.0000000    0.1463868
461920.0000000    0.1546750
461960.0000000    0.1575203
462000.0000000    0.1519649
462040.0000000    0.1428682
462080.0000000    0.1473107
462120.0000000    0.1515820
462160.0000000    0.1394333
462200.0000000    0.1356107
462240.0000000    0.1557454
462280.0000000    0.1596757
462320.0000000    0.1455389
462360.0000000    0.1539632
462400.0000000    0.1628424
462440.0000000    0.1580607
462480.0000000    0.1575391
462520.0000000    0.1452914
462560.0000000    0.1336161
462600.0000000    0.1485009
462640.0000000    0.1540437
462680.0000000    0.1451074
462720.0000000    0.1366624
462760.0000000    0.1693107
462800.0000000    0.1604783
462840.0000000    0.1467196
462880.0000000    0.1421482
462920.0000000    0.1450636
462960.0000000    0.1704942
463000.0000000    0.1489592
463040.0000000    0.1611057
463080.0000000    0.1708227
463120.0000000    0.1581564
463160.0000000    0.1707136
463200.0000000    0.1611890
463240.0000000    0.1733111
463280.0000000    0.1584594
463320.0000000    0.1498516
463360.0000000    0.1556485
463400.0000000    0.1431457
463440.0000000    0.1480179
463480.0000000    0.1764001
463520.0000000    0.1647310
463560.0000000    0.1635472
463600.0000000    0.1602288
463640.0000000    0.1559407
463680.0000000    0.1587174
463720.0000000    0.1565356
463760.0000000    0.1385368
463800.0000000    0.1475145
463840.0000000    0.1429602
463880.0000000    0.1502081
463920.0000000    0.1661313
463960.0000000    0.1574690
464000.0000000    0.1566250
464040.0000000    0.1564934
464080.0000000    0.1524536
464120.0000000    0.1584100
464160.0000000    0.1418774
464200.0000000    0.1391932
464240.0000000    0.1542230
464280.0000000    0.1544621
464320.0000000    0.1667528
464360.0000000    0.1784333
464400.0000000    0.1625921
464440.0000000    0.1800784
464480.0000000    0.1827121
464520.0000000    0.1447975
464560.0000000    0.1537859
464600.0000000    0.1604409
464640.0000000    0.1682516
464680.0000000    0.1604616
464720.0000000    0.1633445
464760.0000000    0.1640384
464800.0000000    0.1613254
464840.0000000    0.1626971
464880.0000000    0.1609169
464920.0000000    0.1743371
464960.0000000    0.1713863
465000.0000000    0.1654883
465040.0000000    0.1664114
465080.0000000    0.1623603
465120.0000000    0.1484744
465160.0000000    0.1682392
465200.0000000    0.1500184
465240.0000000    0.1501260
465280.0000000    0.1621585
465320.0000000    0.1706815
465360.0000000    0.1626280
465400.0000000    0.1562061
465440.0000000    0.1684401
465480.0000000    0.1676008
465520.0000000    0.1684132
465560.0000000    0.1783184
465600.0000000    0.1775969
465640.0000000    0.1700565
465680.0000000    0.1735356
465720.0000000    0.1680921
465760.0000000    0.1746512
465800.0000000    0.1649505
465840.0000000    0.1641215
465880.0000000    0.1648214
465920.0000000    0.1779290
465960.0000000    0.1687481
466000.0000000    0.1719519
466040.0000000    0.1677174
466080.0000000    0.1757330
466120.0000000    0.1571989
466160.0000000    0.1496098
466200.0000000    0.1498492
466240.0000000    0.1556615
466280.0000000    0.1672790
466320.0000000    0.1821483
466360.0000000    0.1707340
466400.0000000    0.1683183
466440.0000000    0.1541761
466480.0000000    0.1496997
466520.0000000    0.1596759
466560.0000000    0.1501335
466600.0000000    0.1548865
466640.0000000    0.1545199
466680.0000000    0.1634376
466720.0000000    0.1683786
466760.0000000    0.1630849
466800.0000000    0.1579777
466840.0000000    0.1603100
466880.0000000    0.1544862
466920.0000000    0.1528934
466960.0000000    0.1751500
467000.0000000    0.1519586
467040.0000000    0.1629102
467080.0000000    0.1482292
467120.0000000    0.1371661
467160.0000000    0.1480682
467200.0000000    0.1478639
467240.0000000    0.1500179
467280.0000000    0.1537955
467320.0000000    0.1423542
467360.0000000    0.1418169
467400.0000000    0.1426153
467440.0000000    0.1359186
467480.0000000    0.1531994
467520.0000000    0.1488851
467560.0000000    0.1511270
467600.0000000    0.1466165
467640.0000000    0.1618160
467680.0000000    0.1602545
467720.0000000    0.1435289
467760.0000000    0.1557348
467800.0000000    0.1418505
467840.0000000    0.1405773
467880.0000000    0.1498392
467920.0000000    0.1528009
467960.0000000    0.1627878
468000.0000000    0.1532760
468040.0000000    0.1567186
468080.0000000    0.1555112
468120.0000000    0.1767787
468160.0000000    0.1642838
468200.0000000    0.1779440
468240.0000000    0.1524403
468280.0000000    0.1641358
468320.0000000    0.1625299
468360.0000000    0.1548279
468400.0000000    0.1647202
468440.0000000    0.1577532
468480.0000000    0.1597506
468520.0000000    0.1606365
468560.0000000    0.1562897
468600.0000000    0.1623677
468640.0000000    0.1587287
468680.0000000    0.1649430
468720.0000000    0.1620953
468760.0000000    0.1535859
468800.0000000    0.1646224
468840.0000000    0.1552752
468880.0000000    0.1572318
468920.0000000    0.1708028
468960.0000000    0.1663608
469000.0000000    0.1764885
469040.0000000    0.1621988
469080.0000000    0.1767308
469120.0000000    0.1568959
469160.0000000    0.1559201
469200.0000000    0.1502841
469240.0000000    0.1595122
469280.0000000    0.1499050
469320.0000000    0.1655558
469360.0000000    0.1668746
469400.0000000    0.1543232
469440.0000000    0.1590966
469480.0000000    0.1521509
469520.0000000    0.1652597
469560.0000000    0.1576216
469600.0000000    0.1518653
469640.0000000    0.1656528
469680.0000000    0.1627140
469720.0000000    0.1690022
469760.0000000    0.1582134
469800.0000000    0.1558884
469840.0000000    0.1579884
469880.0000000    0.1601670
469920.0000000    0.1644658
469960.0000000    0.1675334
470000.0000000    0.1591775
470040.0000000    0.1590145
470080.0000000    0.1728850
470120.0000000    0.1476800
470160.0000000    0.1646912
470200.0000000    0.1675278
470240.0000000    0.1659579
470280.0000000    0.1743385
470320.0000000    0.1601682
470360.0000000    0.1447482
470400.0000000    0.1623716
470440.0000000    0.1434728
470480.0000000    0.1572200
470520.0000000    0.1453502
470560.0000000    0.1559192
470600.0000000    0.1535929
470640.0000000    0.1524304
470680.0000000    0.1590410
470720.0000000    0.1584194
470760.0000000    0.1647015
470800.0000000    0.1453775
470840.0000000    0.1462386
470880.0000000    0.1451131
470920.0000000    0.1508386
470960.0000000    0.1509387
471000.0000000    0.1382430
471040.0000000    0.1418753
471080.0000000    0.1442184
471120.0000000    0.1640614
471160.0000000    0.1494291
471200.0000000    0.1512807
471240.0000000    0.1466673
471280.0000000    0.1472574
471320.0000000    0.1580995
471360.0000000    0.1392612
471400.0000000    0.1589011
471440.0000000    0.1565340
471480.0000000    0.1737474
471520.0000000    0.1558753
471560.0000000    0.1608445
471600.0000000    0.1557942
471640.0000000    0.1555253
471680.0000000    0.1523705
471720.0000000    0.1477064
471760.0000000    0.1436877
471800.0000000    0.1459265
471840.0000000    0.1573308
471880.0000000    0.1737150
471920.0000000    0.1614785
471960.0000000    0.1497502
472000.0000000    0.1540245
472040.0000000    0.1543531
472080.0000000    0.1550317
472120.0000000    0.1577899
472160.0000000    0.1608474
472200.0000000    0.1491496
472240.0000000    0.1400107
472280.0000000    0.1600968
472320.0000000    0.1500668
472360.0000000    0.1564859
472400.0000000    0.1578427
472440.0000000    0.1592734
472480.0000000    0.1597230
472520.0000000    0.1623279
472560.0000000    0.1602777
472600.0000000    0.1570091
472640.0000000    0.1568110
472680.0000000    0.1629367
472720.0000000    0.1631421
472760.0000000    0.1504119
472800.0000000    0.1545124
472840.0000000    0.1475480
472880.0000000    0.1592627
472920.0000000    0.1693261
472960.0000000    0.1608192
473000.0000000    0.1581700
473040.0000000    0.1439517
473080.0000000    0.1569091
473120.0000000    0.1539425
473160.0000000    0.1536064
473200.0000000    0.1569781
473240.0000000    0.1453129
473280.0000000    0.1380549
473320.0000000    0.1624342
473360.0000000    0.1486318
473400.0000000    0.1486991
473440.0000000    0.1445461
473480.0000000    0.1430903
473520.0000000    0.1454142
473560.0000000    0.1478260
473600.0000000    0.1391719
473640.0000000    0.1596250
473680.0000000    0.1452324
473720.0000000    0.1370418
473760.0000000    0.1411461
473800.0000000    0.1492550
473840.0000000    0.1376307
473880.0000000    0.1452638
473920.0000000    0.1580050
473960.0000000    0.1497021
474000.0000000    0.1453971
474040.0000000    0.1695310
474080.0000000    0.1590402
474120.0000000    0.1598597
474160.0000000    0.1493899
474200.0000000    0.1515947
474240.0000000    0.1502870
474280.0000000    0.1525347
474320.0000000    0.1371149
474360.0000000    0.1543544
474400.0000000    0.1508357
474440.0000000    0.1529362
474480.0000000    0.1368636
474520.0000000    0.1483773
474560.0000000    0.1520262
474600.0000000    0.1446338
474640.0000000    0.1461123
474680.0000000    0.1472169
474720.0000000    0.1498808
474760.0000000    0.1418240
474800.0000000    0.1490308
474840.0000000    0.1480167
474880.0000000    0.1438255
474920.0000000    0.1366521
474960.0000000    0.1409753
475000.0000000    0.1375554
475040.0000000    0.1392889
475080.0000000    0.1344272
475120.0000000    0.1329817
475160.0000000    0.1455768
475200.0000000    0.1473550
475240.0000000    0.1340509
475280.0000000    0.1371700
475320.0000000    0.1356477
475360.0000000    0.1317407
475400.0000000    0.1400502
475440.0000000    0.1375266
475480.0000000    0.1335273
475520.0000000    0.1359924
475560.0000000    0.1320429
475600.0000000    0.1363453
475640.0000000    0.1512118
475680.0000000    0.1288388
475720.0000000    0.1324674
475760.0000000    0.1513241
475800.0000000    0.1370417
475840.0000000    0.1373475
475880.0000000    0.1464504
475920.0000000    0.1375600
475960.0000000    0.1338622
476000.0000000    0.1362433
476040.0000000    0.1302183
476080.0000000    0.1411346
476120.0000000    0.1341528
476160.0000000    0.1406278
476200.0000000    0.1317618
476240.0000000    0.1398266
476280.0000000    0.1481221
476320.0000000    0.1457247
476360.0000000    0.1357938
476400.0000000    0.1450813
476440.0000000    0.1310664
476480.0000000    0.1498719
476520.0000000    0.1550858
476560.0000000    0.1457535
476600.0000000    0.1404185
476640.0000000    0.1357978
476680.0000000    0.1409341
476720.0000000    0.1455473
476760.0000000    0.1522660
476800.0000000    0.1535086
476840.0000000    0.1479577
476880.0000000    0.1486598
476920.0000000    0.1393279
476960.0000000    0.1426539
477000.0000000    0.1401301
477040.0000000    0.1416242
477080.0000000    0.1484158
477120.0000000    0.1412444
477160.0000000    0.1309884
477200.0000000    0.1338776
477240.0000000    0.1349700
477280.0000000    0.1269957
477320.0000000    0.1424180
477360.0000000    0.1294621
477400.0000000    0.1329328
477440.0000000    0.1329540
477480.0000000    0.1385804
477520.0000000    0.1404611
477560.0000000    0.1432242
477600.0000000    0.1424123
477640.0000000    0.1453153
477680.0000000    0.1371663
477720.0000000    0.1395819
477760.0000000    0.1325289
477800.0000000    0.1346148
477840.0000000    0.1366703
477880.0000000    0.1385492
477920.0000000    0.1516861
477960.0000000    0.1360160
478000.0000000    0.1328786
478040.0000000    0.1481295
478080.0000000    0.1428549
478120.0000000    0.1418316
478160.0000000    0.1430008
478200.0000000    0.1396636
478240.0000000    0.1421299
478280.0000000    0.1449267
478320.0000000    0.1279974
478360.0000000    0.1432534
478400.0000000    0.1512849
478440.0000000    0.1464184
478480.0000000    0.1509234
478520.0000000    0.1521907
478560.0000000    0.1482378
478600.0000000    0.1492717
478640.0000000    0.1367709
478680.0000000    0.1349405
478720.0000000    0.1447640
478760.0000000    0.1563548
478800.0000000    0.1567634
478840.0000000    0.1421136
478880.0000000    0.1513635
478920.0000000    0.1420725
478960.0000000    0.1461870
479000.0000000    0.1490350
479040.0000000    0.1506012
479080.0000000    0.1559456
479120.0000000    0.1556015
479160.0000000    0.1500648
479200.0000000    0.1440013
479240.0000000    0.1523070
479280.0000000    0.1384591
479320.0000000    0.1545540
479360.0000000    0.1554652
479400.0000000    0.1451223
479440.0000000    0.1422586
479480.0000000    0.1402892
479520.0000000    0.1555184
479560.0000000    0.1443875
479600.0000000    0.1366717
479640.0000000    0.1285665
479680.0000000    0.1395105
479720.0000000    0.1356772
479760.0000000    0.1452662
479800.0000000    0.1454685
479840.0000000    0.1467266
479880.0000000    0.1456688
479920.0000000    0.1471868
479960.0000000    0.1511707
480000.0000000    0.1581216
480040.0000000    0.1511717
480080.0000000    0.1570919
480120.0000000    0.1440368
480160.0000000    0.1419614
480200.0000000    0.1613893
480240.0000000    0.1557849
480280.0000000    0.1433264
480320.0000000    0.1367286
480360.0000000    0.1341451
480400.0000000    0.1682300
480440.0000000    0.1494203
480480.0000000    0.1717174
480520.0000000    0.1526050
480560.0000000    0.1638450
480600.0000000    0.1483350
480640.0000000    0.1567435
480680.0000000    0.1422438
480720.0000000    0.1398578
480760.0000000    0.1452934
480800.0000000    0.1504790
480840.0000000    0.1482779
480880.0000000    0.1447875
480920.0000000    0.1427559
480960.0000000    0.1597970
481000.0000000    0.1465586
481040.0000000    0.1557174
481080.0000000    0.1451865
481120.0000000    0.1645227
481160.0000000    0.1450748
481200.0000000    0.1466293
481240.0000000    0.1312764
481280.0000000    0.1584114
481320.0000000    0.1474354
481360.0000000    0.1489590
481400.0000000    0.1526438
481440.0000000    0.1473512
481480.0000000    0.1462425
481520.0000000    0.1553307
481560.0000000    0.1509545
481600.0000000    0.1433981
481640.0000000    0.1441857
481680.0000000    0.1441047
481720.0000000    0.1555851
481760.0000000    0.1400981
481800.0000000    0.1465876
481840.0000000    0.1371665
481880.0000000    0.1469039
481920.0000000    0.1467165
481960.0000000    0.1361314
482000.0000000    0.1412145
482040.0000000    0.1490070
482080.0000000    0.1552495
482120.0000000    0.1367215
482160.0000000    0.1542456
482200.0000000    0.1522645
482240.0000000    0.1543501
482280.0000000    0.1644329
482320.0000000    0.1510957
482360.0000000    0.1449796
482400.0000000    0.1453347
482440.0000000    0.1522468
482480.0000000    0.1438039
482520.0000000    0.1554023
482560.0000000    0.1390197
482600.0000000    0.1465415
482640.0000000    0.1526573
482680.0000000    0.1487819
482720.0000000    0.1416144
482760.0000000    0.1387691
482800.0000000    0.1410099
482840.0000000    0.1444560
482880.0000000    0.1514030
482920.0000000    0.1333947
482960.0000000    0.1381712
483000.0000000    0.1320006
483040.0000000    0.1330163
483080.0000000    0.1311756
483120.0000000    0.1351135
483160.0000000    0.1361434
483200.0000000    0.1488540
483240.0000000    0.1285146
483280.0000000    0.1327095
483320.0000000    0.1256025
483360.0000000    0.1384741
483400.0000000    0.1346097
483440.0000000    0.1509747
483480.0000000    0.1416208
483520.0000000    0.1354360
483560.0000000    0.1427084
483600.0000000    0.1429819
483640.0000000    0.1402424
483680.0000000    0.1419974
483720.0000000    0.1359206
483760.0000000    0.1347939
483800.0000000    0.1360251
483840.0000000    0.1360466
483880.0000000    0.1514077
483920.0000000    0.1366419
483960.0000000    0.1260817
484000.0000000    0.1353087
484040.0000000    0.1323231
484080.0000000    0.1380608
484120.0000000    0.1420090
484160.0000000    0.1308482
484200.0000000    0.1335302
484240.0000000    0.1293293
484280.0000000    0.1385217
484320.0000000    0.1371534
484360.0000000    0.1427469
484400.0000000    0.1358772
484440.0000000    0.1473830
484480.0000000    0.1469720
484520.0000000    0.1374166
484560.0000000    0.1520849
484600.0000000    0.1638490
484640.0000000    0.1374064
484680.0000000    0.1593425
484720.0000000    0.1624461
484760.0000000    0.1432067
484800.0000000    0.1416383
484840.0000000    0.1398923
484880.0000000    0.1255442
484920.0000000    0.1427592
484960.0000000    0.1502166
485000.0000000    0.1510889
485040.0000000    0.1418360
485080.0000000    0.1589458
485120.0000000    0.1526655
485160.0000000    0.1589693
485200.0000000    0.1626668
485240.0000000    0.1484654
485280.0000000    0.1570226
485320.0000000    0.1418600
485360.0000000    0.1464597
485400.0000000    0.1436425
485440.0000000    0.1510711
485480.0000000    0.1417653
485520.0000000    0.1567838
485560.0000000    0.1436915
485600.0000000    0.1401317
485640.0000000    0.1351063
485680.0000000    0.1487866
485720.0000000    0.1446851
485760.0000000    0.1496709
485800.0000000    0.1428354
485840.0000000    0.1419164
485880.0000000    0.1388962
485920.0000000    0.1555437
485960.0000000    0.1580050
486000.0000000    0.1563872
486040.0000000    0.1603390
486080.0000000    0.1576932
486120.0000000    0.1551353
486160.0000000    0.1476584
486200.0000000    0.1528081
486240.0000000    0.1491372
486280.0000000    0.1462208
486320.0000000    0.1546008
486360.0000000    0.1609006
486400.0000000    0.1557620
486440.0000000    0.1488623
486480.0000000    0.1484987
486520.0000000    0.1605815
486560.0000000    0.1411055
486600.0000000    0.1520758
486640.0000000    0.1387055
486680.0000000    0.1440504
486720.0000000    0.1491549
486760.0000000    0.1498263
486800.0000000    0.1414014
486840.0000000    0.1348027
486880.0000000    0.1468402
486920.0000000    0.1503842
486960.0000000    0.1579782
487000.0000000    0.1543516
487040.0000000    0.1451712
487080.0000000    0.1569189
487120.0000000    0.1514786
487160.0000000    0.1384042
487200.0000000    0.1423904
487240.0000000    0.1455294
487280.0000000    0.1458131
487320.0000000    0.1522881
487360.0000000    0.1597432
487400.0000000    0.1452847
487440.0000000    0.1462136
487480.0000000    0.1477232
487520.0000000    0.1475494
487560.0000000    0.1405919
487600.0000000    0.1563847
487640.0000000    0.1470094
487680.0000000    0.1459940
487720.0000000    0.1467859
487760.0000000    0.1479566
487800.0000000    0.1362103
487840.0000000    0.1409886
487880.0000000    0.1390541
487920.0000000    0.1475723
487960.0000000    0.1403871
488000.0000000    0.1440574
488040.0000000    0.1254782
488080.0000000    0.1563288
488120.0000000    0.1595803
488160.0000000    0.1365788
488200.0000000    0.1496059
488240.0000000    0.1481105
488280.0000000    0.1526291
488320.0000000    0.1547760
488360.0000000    0.1492238
488400.0000000    0.1416795
488440.0000000    0.1493848
488480.0000000    0.1568129
488520.0000000    0.1536694
488560.0000000    0.1523721
488600.0000000    0.1648151
488640.0000000    0.1597535
488680.0000000    0.1400597
488720.0000000    0.1425220
488760.0000000    0.1469229
488800.0000000    0.1468917
488840.0000000    0.1519163
488880.0000000    0.1575702
488920.0000000    0.1496094
488960.0000000    0.1427829
489000.0000000    0.1418086
489040.0000000    0.1632716
489080.0000000    0.1670705
489120.0000000    0.1602514
489160.0000000    0.1528495
489200.0000000    0.1579869
489240.0000000    0.1478853
489280.0000000    0.1432205
489320.0000000    0.1559803
489360.0000000    0.1425578
489400.0000000    0.1393431
489440.0000000    0.1516371
489480.0000000    0.1462920
489520.0000000    0.1426521
489560.0000000    0.1572143
489600.0000000    0.1487610
489640.0000000    0.1461116
489680.0000000    0.1525462
489720.0000000    0.1644962
489760.0000000    0.1765093
489800.0000000    0.1740891
489840.0000000    0.1732218
489880.0000000    0.1697660
489920.0000000    0.1721661
489960.0000000    0.1636110
490000.0000000    0.1600659
490040.0000000    0.1775199
490080.0000000    0.1756316
490120.0000000    0.1766866
490160.0000000    0.1543775
490200.0000000    0.1508611
490240.0000000    0.1602435
490280.0000000    0.1590381
490320.0000000    0.1512703
490360.0000000    0.1451007
490400.0000000    0.1426488
490440.0000000    0.1571833
490480.0000000    0.1432340
490520.0000000    0.1448229
490560.0000000    0.1508784
490600.0000000    0.1339874
490640.0000000    0.1463500
490680.0000000    0.1420979
490720.0000000    0.1576167
490760.0000000    0.1714447
490800.0000000    0.1493819
490840.0000000    0.1586456
490880.0000000    0.1725526
490920.0000000    0.1546369
490960.0000000    0.1404093
491000.0000000    0.1405863
491040.0000000    0.1481442
491080.0000000    0.1466969
491120.0000000    0.1511417
491160.0000000    0.1574581
491200.0000000    0.1508923
491240.0000000    0.1590753
491280.0000000    0.1645691
491320.0000000    0.1525001
491360.0000000    0.1393892
491400.0000000    0.1408357
491440.0000000    0.1447528
491480.0000000    0.1430825
491520.0000000    0.1628708
491560.0000000    0.1408630
491600.0000000    0.1434013
491640.0000000    0.1590223
491680.0000000    0.1539017
491720.0000000    0.1586410
491760.0000000    0.1496929
491800.0000000    0.1578368
491840.0000000    0.1684091
491880.0000000    0.1740196
491920.0000000    0.1580637
491960.0000000    0.1549130
492000.0000000    0.1389305
492040.0000000    0.1493696
492080.0000000    0.1458817
492120.0000000    0.1481181
492160.0000000    0.1399910
492200.0000000    0.1445759
492240.0000000    0.1531184
492280.0000000    0.1489519
492320.0000000    0.1633181
492360.0000000    0.1625007
492400.0000000    0.1462034
492440.0000000    0.1551061
492480.0000000    0.1604281
492520.0000000    0.1463955
492560.0000000    0.1500031
492600.0000000    0.1532111
492640.0000000    0.1406852
492680.0000000    0.1390763
492720.0000000    0.1596327
492760.0000000    0.1379269
492800.0000000    0.1378643
492840.0000000    0.1320442
492880.0000000    0.1445348
492920.0000000    0.1367506
492960.0000000    0.1485099
493000.0000000    0.1371621
493040.0000000    0.1493295
493080.0000000    0.1433611
493120.0000000    0.1336705
493160.0000000    0.1519303
493200.0000000    0.1430176
493240.0000000    0.1338240
493280.0000000    0.1434485
493320.0000000    0.1326438
493360.0000000    0.1367849
493400.0000000    0.1491803
493440.0000000    0.1419833
493480.0000000    0.1472798
493520.0000000    0.1476103
493560.0000000    0.1287402
493600.0000000    0.1427068
493640.0000000    0.1429530
493680.0000000    0.1352365
493720.0000000    0.1516203
493760.0000000    0.1552385
493800.0000000    0.1530901
493840.0000000    0.1541739
493880.0000000    0.1486058
493920.0000000    0.1480040
493960.0000000    0.1453909
494000.0000000    0.1560500
494040.0000000    0.1560331
494080.0000000    0.1782534
494120.0000000    0.1644682
494160.0000000    0.1462298
494200.0000000    0.1375513
494240.0000000    0.1465695
494280.0000000    0.1451254
494320.0000000    0.1373423
494360.0000000    0.1706868
494400.0000000    0.1528931
494440.0000000    0.1585460
494480.0000000    0.1628325
494520.0000000    0.1570464
494560.0000000    0.1400664
494600.0000000    0.1441521
494640.0000000    0.1712408
494680.0000000    0.1496853
494720.0000000    0.1472590
494760.0000000    0.1632243
494800.0000000    0.1433423
494840.0000000    0.1605155
494880.0000000    0.1563395
494920.0000000    0.1514967
494960.0000000    0.1412301
495000.0000000    0.1661675
495040.0000000    0.1380101
495080.0000000    0.1567724
495120.0000000    0.1515386
495160.0000000    0.1435769
495200.0000000    0.1470442
495240.0000000    0.1539416
495280.0000000    0.1453346
495320.0000000    0.1557832
495360.0000000    0.1578405
495400.0000000    0.1566515
495440.0000000    0.1512346
495480.0000000    0.1470401
495520.0000000    0.1414045
495560.0000000    0.1584729
495600.0000000    0.1543749
495640.0000000    0.1424375
495680.0000000    0.1444255
495720.0000000    0.1517136
495760.0000000    0.1570402
495800.0000000    0.1553083
495840.0000000    0.1532219
495880.0000000    0.1526241
495920.0000000    0.1586402
495960.0000000    0.1574013
496000.0000000    0.1628364
496040.0000000    0.1572629
496080.0000000    0.1589545
496120.0000000    0.1474695
496160.0000000    0.1557439
496200.0000000    0.1577803
496240.0000000    0.1709738
496280.0000000    0.1484844
496320.0000000    0.1524905
496360.0000000    0.1613774
496400.0000000    0.1788919
496440.0000000    0.1751025
496480.0000000    0.1676204
496520.0000000    0.1695307
496560.0000000    0.1529799
496600.0000000    0.1543463
496640.0000000    0.1491349
496680.0000000    0.1561916
496720.0000000    0.1459734
496760.0000000    0.1544784
496800.0000000    0.1613508
496840.0000000    0.1476745
496880.0000000    0.1502505
496920.0000000    0.1449904
496960.0000000    0.1508513
497000.0000000    0.1498300
497040.0000000    0.1769918
497080.0000000    0.1482290
497120.0000000    0.1436448
497160.0000000    0.1572862
497200.0000000    0.1604332
497240.0000000    0.1526846
497280.0000000    0.1632123
497320.0000000    0.1543664
497360.0000000    0.1534937
497400.0000000    0.1681758
497440.0000000    0.1648561
497480.0000000    0.1609665
497520.0000000    0.1489380
497560.0000000    0.1632413
497600.0000000    0.1578397
497640.0000000    0.1546779
497680.0000000    0.1528254
497720.0000000    0.1474168
497760.0000000    0.1557939
497800.0000000    0.1554552
497840.0000000    0.1552491
497880.0000000    0.1539112
497920.0000000    0.1522789
497960.0000000    0.1390454
498000.0000000    0.1452368
498040.0000000    0.1550621
498080.0000000    0.1495301
498120.0000000    0.1639760
498160.0000000    0.1465300
498200.0000000    0.1438082
498240.0000000    0.1435042
498280.0000000    0.1472244
498320.0000000    0.1560708
498360.0000000    0.1515319
498400.0000000    0.1473001
498440.0000000    0.1604605
498480.0000000    0.1490583
498520.0000000    0.1455214
498560.0000000    0.1411096
498600.0000000    0.1484053
498640.0000000    0.1494418
498680.0000000    0.1497684
498720.0000000    0.1428063
498760.0000000    0.1489512
498800.0000000    0.1430443
498840.0000000    0.1556806
498880.0000000    0.1364542
498920.0000000    0.1519261
498960.0000000    0.1460837
499000.0000000    0.1426012
499040.0000000    0.1401628
499080.0000000    0.1431977
499120.0000000    0.1443557
499160.0000000    0.1413958
499200.0000000    0.1476271
499240.0000000    0.1529330
499280.0000000    0.1455940
499320.0000000    0.1439587
499360.0000000    0.1454472
499400.0000000    0.1543867
499440.0000000    0.1429260
499480.0000000    0.1439795
499520.0000000    0.1406041
499560.0000000    0.1413240
499600.0000000    0.1388322
499640.0000000    0.1431569
499680.0000000    0.1384821
499720.0000000    0.1353925
499760.0000000    0.1384418
499800.0000000    0.1415999
499840.0000000    0.1399424
499880.0000000    0.1521100
499920.0000000    0.1529070
499960.0000000    0.1379176
500000.0000000    0.1462188
500040.0000000    0.1498566
500080.0000000    0.1433196
500120.0000000    0.1379244
500160.0000000    0.1377029
500200.0000000    0.1337480
500240.0000000    0.1514275
500280.0000000    0.1519092
500320.0000000    0.1355638
500360.0000000    0.1443406
500400.0000000    0.1518490
500440.0000000    0.1546756
500480.0000000    0.1365068
500520.0000000    0.1374770
500560.0000000    0.1396589
500600.0000000    0.1447817
500640.0000000    0.1400472
500680.0000000    0.1543670
500720.0000000    0.1552840
500760.0000000    0.1534656
500800.0000000    0.1420715
500840.0000000    0.1577393
500880.0000000    0.1421925
500920.0000000    0.1442268
500960.0000000    0.1526542
501000.0000000    0.1514583
501040.0000000    0.1621774
501080.0000000    0.1641849
501120.0000000    0.1561211
501160.0000000    0.1492338
501200.0000000    0.1626994
501240.0000000    0.1559039
501280.0000000    0.1592896
501320.0000000    0.1355197
501360.0000000    0.1545296
501400.0000000    0.1435194
501440.0000000    0.1603771
501480.0000000    0.1456443
501520.0000000    0.1598415
501560.0000000    0.1539555
501600.0000000    0.1607689
501640.0000000    0.1417862
501680.0000000    0.1574402
501720.0000000    0.1531167
501760.0000000    0.1398826
501800.0000000    0.1443228
501840.0000000    0.1561115
501880.0000000    0.1582907
501920.0000000    0.1483339
501960.0000000    0.1443138
502000.0000000    0.1493686
502040.0000000    0.1496227
502080.0000000    0.1415505
502120.0000000    0.1464155
502160.0000000    0.1589980
502200.0000000    0.1552790
502240.0000000    0.1497246
502280.0000000    0.1596828
502320.0000000    0.1478474
502360.0000000    0.1384469
502400.0000000    0.1390792
502440.0000000    0.1461676
502480.0000000    0.1397272
502520.0000000    0.1512324
502560.0000000    0.1478725
502600.0000000    0.1417308
502640.0000000    0.1378288
502680.0000000    0.1434122
502720.0000000    0.1471578
502760.0000000    0.1509964
502800.0000000    0.1454709
502840.0000000    0.1389680
502880.0000000    0.1531581
502920.0000000    0.1404283
502960.0000000    0.1328047
503000.0000000    0.1479280
503040.0000000    0.1401749
503080.0000000    0.1561381
503120.0000000    0.1490945
503160.0000000    0.1616249
503200.0000000    0.1495426
503240.0000000    0.1367825
503280.0000000    0.1529855
503320.0000000    0.1396636
503360.0000000    0.1417792
503400.0000000    0.1354956
503440.0000000    0.1491238
503480.0000000    0.1363117
503520.0000000    0.1515480
503560.0000000    0.1396937
503600.0000000    0.1400970
503640.0000000    0.1558270
503680.0000000    0.1656883
503720.0000000    0.1597217
503760.0000000    0.1627050
503800.0000000    0.1424454
503840.0000000    0.1773635
503880.0000000    0.1578006
503920.0000000    0.1557628
503960.0000000    0.1544773
504000.0000000    0.1502733
504040.0000000    0.1553355
504080.0000000    0.1625341
504120.0000000    0.1521915
504160.0000000    0.1467141
504200.0000000    0.1415930
504240.0000000    0.1432924
504280.0000000    0.1531651
504320.0000000    0.1475474
504360.0000000    0.1590775
504400.0000000    0.1505702
504440.0000000    0.1522814
504480.0000000    0.1520965
504520.0000000    0.1596124
504560.0000000    0.1581996
504600.0000000    0.1596731
504640.0000000    0.1370089
504680.0000000    0.1361712
504720.0000000    0.1541318
504760.0000000    0.1449302
504800.0000000    0.1604378
504840.0000000    0.1517016
504880.0000000    0.1512075
504920.0000000    0.1583379
504960.0000000    0.1509263
505000.0000000    0.1652150
505040.0000000    0.1583787
505080.0000000    0.1615149
505120.0000000    0.1467358
505160.0000000    0.1564544
505200.0000000    0.1495939
505240.0000000    0.1782625
505280.0000000    0.1661735
505320.0000000    0.1743359
505360.0000000    0.1516832
505400.0000000    0.1755515
505440.0000000    0.1792219
505480.0000000    0.1625371
505520.0000000    0.1610088
505560.0000000    0.1461685
505600.0000000    0.1626612
505640.0000000    0.1558646
505680.0000000    0.1567283
505720.0000000    0.1686621
505760.0000000    0.1576538
505800.0000000    0.1894613
505840.0000000    0.1583616
505880.0000000    0.1567377
505920.0000000    0.1497319
505960.0000000    0.1591086
506000.0000000    0.1418232
506040.0000000    0.1547027
506080.0000000    0.1365529
506120.0000000    0.1496991
506160.0000000    0.1420116
506200.0000000    0.1444195
506240.0000000    0.1458153
506280.0000000    0.1503049
506320.0000000    0.1508839
506360.0000000    0.1475539
506400.0000000    0.1600685
506440.0000000    0.1460494
506480.0000000    0.1520055
506520.0000000    0.1673909
506560.0000000    0.1543969
506600.0000000    0.1681081
506640.0000000    0.1478277
506680.0000000    0.1631616
506720.0000000    0.1525720
506760.0000000    0.1655377
506800.0000000    0.1746861
506840.0000000    0.1866727
506880.0000000    0.1654263
506920.0000000    0.1621443
506960.0000000    0.1708643
507000.0000000    0.1630336
507040.0000000    0.1645589
507080.0000000    0.1764378
507120.0000000    0.1709695
507160.0000000    0.1642621
507200.0000000    0.1699818
507240.0000000    0.1717339
507280.0000000    0.1472531
507320.0000000    0.1496527
507360.0000000    0.1666290
507400.0000000    0.1556881
507440.0000000    0.1633530
507480.0000000    0.1559519
507520.0000000    0.1787166
507560.0000000    0.1707945
507600.0000000    0.1540897
507640.0000000    0.1683972
507680.0000000    0.1648432
507720.0000000    0.1793609
507760.0000000    0.1594539
507800.0000000    0.1641440
507840.0000000    0.1562316
507880.0000000    0.1643491
507920.0000000    0.1570675
507960.0000000    0.1698760
508000.0000000    0.1628069
508040.0000000    0.1584145
508080.0000000    0.1606784
508120.0000000    0.1730270
508160.0000000    0.1637883
508200.0000000    0.1480675
508240.0000000    0.1482553
508280.0000000    0.1596906
508320.0000000    0.1618898
508360.0000000    0.1783931
508400.0000000    0.1508824
508440.0000000    0.1502909
508480.0000000    0.1595548
508520.0000000    0.1535560
508560.0000000    0.1680280
508600.0000000    0.1630826
508640.0000000    0.1680658
508680.0000000    0.1641182
508720.0000000    0.1588874
508760.0000000    0.1648636
508800.0000000    0.1753549
508840.0000000    0.1857414
508880.0000000    0.1869256
508920.0000000    0.1753392
508960.0000000    0.1782169
509000.0000000    0.1759513
509040.0000000    0.1879959
509080.0000000    0.1792386
509120.0000000    0.1808085
509160.0000000    0.1733549
509200.0000000    0.1959844
509240.0000000    0.1793711
509280.0000000    0.1651307
509320.0000000    0.1591131
509360.0000000    0.1630400
509400.0000000    0.1634699
509440.0000000    0.1445534
509480.0000000    0.1552050
509520.0000000    0.1675479
509560.0000000    0.1613382
509600.0000000    0.1480975
509640.0000000    0.1574742
509680.0000000    0.1411876
509720.0000000    0.1408221
509760.0000000    0.1639592
509800.0000000    0.1517033
509840.0000000    0.1600270
509880.0000000    0.1498062
509920.0000000    0.1433597
509960.0000000    0.1584137
510000.0000000    0.1614868
510040.0000000    0.1654489
510080.0000000    0.1505965
510120.0000000    0.1524510
510160.0000000    0.1511214
510200.0000000    0.1572186
510240.0000000    0.1538871
510280.0000000    0.1494992
510320.0000000    0.1475049
510360.0000000    0.1558093
510400.0000000    0.1576304
510440.0000000    0.1535637
510480.0000000    0.1507095
510520.0000000    0.1555585
510560.0000000    0.1549176
510600.0000000    0.1625896
510640.0000000    0.1559839
510680.0000000    0.1710947
510720.0000000    0.1580859
510760.0000000    0.1550894
510800.0000000    0.1611653
510840.0000000    0.1635339
510880.0000000    0.1810398
510920.0000000    0.1651433
510960.0000000    0.1672226
511000.0000000    0.1689960
511040.0000000    0.1700491
511080.0000000    0.1634813
511120.0000000    0.1479609
511160.0000000    0.1596231
511200.0000000    0.1625058
511240.0000000    0.1514424
511280.0000000    0.1525932
511320.0000000    0.1512409
511360.0000000    0.1682162
511400.0000000    0.1577365
511440.0000000    0.1563014
511480.0000000    0.1586231
511520.0000000    0.1456234
511560.0000000    0.1584850
511600.0000000    0.1509870
511640.0000000    0.1633154
511680.0000000    0.1558992
511720.0000000    0.1708820
511760.0000000    0.1609172
511800.0000000    0.1535909
511840.0000000    0.1581617
511880.0000000    0.1558395
511920.0000000    0.1594447
511960.0000000    0.1529076
512000.0000000    0.1574865
512040.0000000    0.1453492
512080.0000000    0.1627916
512120.0000000    0.1727886
512160.0000000    0.1679491
512200.0000000    0.1568707
512240.0000000    0.1470851
512280.0000000    0.1731209
512320.0000000    0.1534108
512360.0000000    0.1613408
512400.0000000    0.1608387
512440.0000000    0.1687144
512480.0000000    0.1575565
512520.0000000    0.1480257
512560.0000000    0.1400455
512600.0000000    0.1506101
512640.0000000    0.1472723
512680.0000000    0.1538627
512720.0000000    0.1506882
512760.0000000    0.1517755
512800.0000000    0.1626748
512840.0000000    0.1655929
512880.0000000    0.1739312
512920.0000000    0.1643893
512960.0000000    0.1568225
513000.0000000    0.1620060
513040.0000000    0.1529675
513080.0000000    0.1454997
513120.0000000    0.1487259
513160.0000000    0.1722547
513200.0000000    0.1475317
513240.0000000    0.1581914
513280.0000000    0.1636906
513320.0000000    0.1537844
513360.0000000    0.1572176
513400.0000000    0.1638828
513440.0000000    0.1483625
513480.0000000    0.1538405
513520.0000000    0.1529314
513560.0000000    0.1531819
513600.0000000    0.1523554
513640.0000000    0.1503488
513680.0000000    0.1479000
513720.0000000    0.1502831
513760.0000000    0.1654044
513800.0000000    0.1516909
513840.0000000    0.1623300
513880.0000000    0.1543870
513920.0000000    0.1711189
513960.0000000    0.1482125
514000.0000000    0.1489709
514040.0000000    0.1657189
514080.0000000    0.1587757
514120.0000000    0.1742554
514160.0000000    0.1608093
514200.0000000    0.1528771
514240.0000000    0.1629226
514280.0000000    0.1646626
514320.0000000    0.1378058
514360.0000000    0.1519339
514400.0000000    0.1563425
514440.0000000    0.1689697
514480.0000000    0.1513718
514520.0000000    0.1595062
514560.0000000    0.1420234
514600.0000000    0.1500557
514640.0000000    0.1541849
514680.0000000    0.1364739
514720.0000000    0.1489345
514760.0000000    0.1327877
514800.0000000    0.1372194
514840.0000000    0.1533957
514880.0000000    0.1532391
514920.0000000    0.1458569
514960.0000000    0.1548526
515000.0000000    0.1488041
515040.0000000    0.1491368
515080.0000000    0.1497558
515120.0000000    0.1542728
515160.0000000    0.1485108
515200.0000000    0.1616997
515240.0000000    0.1671669
515280.0000000    0.1599553
515320.0000000    0.1549053
515360.0000000    0.1589117
515400.0000000    0.1576360
515440.0000000    0.1557935
515480.0000000    0.1686312
515520.0000000    0.1575230
515560.0000000    0.1572556
515600.0000000    0.1624678
515640.0000000    0.1577393
515680.0000000    0.1680827
515720.0000000    0.1627313
515760.0000000    0.1753514
515800.0000000    0.1603561
515840.0000000    0.1564246
515880.0000000    0.1582524
515920.0000000    0.1535515
515960.0000000    0.1624044
516000.0000000    0.1594369
516040.0000000    0.1657440
516080.0000000    0.1603123
516120.0000000    0.1572248
516160.0000000    0.1533351
516200.0000000    0.1723412
516240.0000000    0.1580032
516280.0000000    0.1543201
516320.0000000    0.1497098
516360.0000000    0.1409701
516400.0000000    0.1511870
516440.0000000    0.1484161
516480.0000000    0.1520347
516520.0000000    0.1540218
516560.0000000    0.1507253
516600.0000000    0.1566950
516640.0000000    0.1408609
516680.0000000    0.1608346
516720.0000000    0.1463484
516760.0000000    0.1804532
516800.0000000    0.1523889
516840.0000000    0.1496614
516880.0000000    0.1599542
516920.0000000    0.1500489
516960.0000000    0.1571156
517000.0000000    0.1491168
517040.0000000    0.1526121
517080.0000000    0.1411029
517120.0000000    0.1442294
517160.0000000    0.1399035
517200.0000000    0.1462286
517240.0000000    0.1640603
517280.0000000    0.1410253
517320.0000000    0.1493432
517360.0000000    0.1407754
517400.0000000    0.1481369
517440.0000000    0.1514455
517480.0000000    0.1512493
517520.0000000    0.1422258
517560.0000000    0.1570647
517600.0000000    0.1479208
517640.0000000    0.1410068
517680.0000000    0.1452305
517720.0000000    0.1388252
517760.0000000    0.1450031
517800.0000000    0.1528452
517840.0000000    0.1475996
517880.0000000    0.1479425
517920.0000000    0.1640882
517960.0000000    0.1612574
518000.0000000    0.1685968
518040.0000000    0.1585500
518080.0000000    0.1503588
518120.0000000    0.1561422
518160.0000000    0.1597492
518200.0000000    0.1581842
518240.0000000    0.1624813
518280.0000000    0.1719346
518320.0000000    0.1696184
518360.0000000    0.1777160
518400.0000000    0.1670188
518440.0000000    0.1543140
518480.0000000    0.1523650
518520.0000000    0.1578779
518560.0000000    0.1576045
518600.0000000    0.1556823
518640.0000000    0.1621599
518680.0000000    0.1454257
518720.0000000    0.1651341
518760.0000000    0.1735072
518800.0000000    0.1668755
518840.0000000    0.1532743
518880.0000000    0.1554800
518920.0000000    0.1519787
518960.0000000    0.1569534
519000.0000000    0.1576700
519040.0000000    0.1618245
519080.0000000    0.1472428
519120.0000000    0.1665742
519160.0000000    0.1545474
519200.0000000    0.1432887
519240.0000000    0.1441509
519280.0000000    0.1409318
519320.0000000    0.1396737
519360.0000000    0.1680629
519400.0000000    0.1449287
519440.0000000    0.1662086
519480.0000000    0.1576803
519520.0000000    0.1639114
519560.0000000    0.1709480
519600.0000000    0.1590687
519640.0000000    0.1633921
519680.0000000    0.1809884
519720.0000000    0.1590908
519760.0000000    0.1649400
519800.0000000    0.1641539
519840.0000000    0.1725314
519880.0000000    0.1598959
519920.0000000    0.1588070
519960.0000000    0.1608526
520000.0000000    0.1641641
520040.0000000    0.1608807
520080.0000000    0.1525919
520120.0000000    0.1554729
520160.0000000    0.1586228
520200.0000000    0.1487678
520240.0000000    0.1643233
520280.0000000    0.1700314
520320.0000000    0.1707600
520360.0000000    0.1797497
520400.0000000    0.1611427
520440.0000000    0.1666710
520480.0000000    0.1559737
520520.0000000    0.1605579
520560.0000000    0.1649180
520600.0000000    0.1482217
520640.0000000    0.1626041
520680.0000000    0.1476637
520720.0000000    0.1544218
520760.0000000    0.1550929
520800.0000000    0.1633275
520840.0000000    0.1572427
520880.0000000    0.1607989
520920.0000000    0.1629723
520960.0000000    0.1584553
521000.0000000    0.1542776
521040.0000000    0.1626080
521080.0000000    0.1631778
521120.0000000    0.1592914
521160.0000000    0.1611553
521200.0000000    0.1596990
521240.0000000    0.1712490
521280.0000000    0.1594854
521320.0000000    0.1563299
521360.0000000    0.1646145
521400.0000000    0.1528925
521440.0000000    0.1611375
521480.0000000    0.1654110
521520.0000000    0.1736121
521560.0000000    0.1577383
521600.0000000    0.1607717
521640.0000000    0.1644674
521680.0000000    0.1759598
521720.0000000    0.1610013
521760.0000000    0.1556042
521800.0000000    0.1606306
521840.0000000    0.1658278
521880.0000000    0.1756302
521920.0000000    0.1679666
521960.0000000    0.1622311
522000.0000000    0.1668322
522040.0000000    0.1804014
522080.0000000    0.1657716
522120.0000000    0.1713273
522160.0000000    0.1632673
522200.0000000    0.1581987
522240.0000000    0.1627383
522280.0000000    0.1543692
522320.0000000    0.1613720
522360.0000000    0.1641724
522400.0000000    0.1513474
522440.0000000    0.1557065
522480.0000000    0.1497808
522520.0000000    0.1502859
522560.0000000    0.1588757
522600.0000000    0.1604772
522640.0000000    0.1647663
522680.0000000    0.1593453
522720.0000000    0.1724278
522760.0000000    0.1664331
522800.0000000    0.1688009
522840.0000000    0.1700508
522880.0000000    0.1614243
522920.0000000    0.1583332
522960.0000000    0.1742094
523000.0000000    0.1590644
523040.0000000    0.1655984
523080.0000000    0.1632531
523120.0000000    0.1685619
523160.0000000    0.1760892
523200.0000000    0.1586292
523240.0000000    0.1630558
523280.0000000    0.1595575
523320.0000000    0.1618818
523360.0000000    0.1659765
523400.0000000    0.1568665
523440.0000000    0.1602922
523480.0000000    0.1650681
523520.0000000    0.1572903
523560.0000000    0.1658369
523600.0000000    0.1624347
523640.0000000    0.1581160
523680.0000000    0.1595802
523720.0000000    0.1508228
523760.0000000    0.1519237
523800.0000000    0.1518719
523840.0000000    0.1484183
523880.0000000    0.1547007
523920.0000000    0.1564792
523960.0000000    0.1624600
524000.0000000    0.1679046
524040.0000000    0.1739661
524080.0000000    0.1562064
524120.0000000    0.1791238
524160.0000000    0.1656446
524200.0000000    0.1558160
524240.0000000    0.1721644
524280.0000000    0.1590579
524320.0000000    0.1645789
524360.0000000    0.1676395
524400.0000000    0.1661729
524440.0000000    0.1727116
524480.0000000    0.1706508
524520.0000000    0.1706229
524560.0000000    0.1660034
524600.0000000    0.1707074
524640.0000000    0.1703662
524680.0000000    0.1660527
524720.0000000    0.1619282
524760.0000000    0.1593699
524800.0000000    0.1672963
524840.0000000    0.1752764
524880.0000000    0.1701404
524920.0000000    0.1675632
524960.0000000    0.1796028
525000.0000000    0.1822928
525040.0000000    0.1705858
525080.0000000    0.1750076
525120.0000000    0.1626222
525160.0000000    0.1685822
525200.0000000    0.1593644
525240.0000000    0.1714782
525280.0000000    0.1617705
525320.0000000    0.1692340
525360.0000000    0.1681814
525400.0000000    0.1646302
525440.0000000    0.1705680
525480.0000000    0.1652064
525520.0000000    0.1672425
525560.0000000    0.1720250
525600.0000000    0.1675205
525640.0000000    0.1573191
525680.0000000    0.1670035
525720.0000000    0.1622531
525760.0000000    0.1842340
525800.0000000    0.1546290
525840.0000000    0.1601804
525880.0000000    0.1730821
525920.0000000    0.1650883
525960.0000000    0.1746727
526000.0000000    0.1719952
526040.0000000    0.1746003
526080.0000000    0.1761991
526120.0000000    0.1823677
526160.0000000    0.1653212
526200.0000000    0.1794946
526240.0000000    0.1762874
526280.0000000    0.1734058
526320.0000000    0.1641279
526360.0000000    0.1575297
526400.0000000    0.1690186
526440.0000000    0.1671476
526480.0000000    0.1564471
526520.0000000    0.1726397
526560.0000000    0.1635428
526600.0000000    0.1677679
526640.0000000    0.1690854
526680.0000000    0.1769986
526720.0000000    0.1630187
526760.0000000    0.1666754
526800.0000000    0.1749798
526840.0000000    0.1819386
526880.0000000    0.1666306
526920.0000000    0.1774432
526960.0000000    0.1744417
527000.0000000    0.1700817
527040.0000000    0.1720230
527080.0000000    0.1585488
527120.0000000    0.1788363
527160.0000000    0.1699027
527200.0000000    0.1755118
527240.0000000    0.1715218
527280.0000000    0.1706726
527320.0000000    0.1707192
527360.0000000    0.1707433
527400.0000000    0.1632722
527440.0000000    0.1675090
527480.0000000    0.1668667
527520.0000000    0.1801006
527560.0000000    0.1677419
527600.0000000    0.1710647
527640.0000000    0.1772936
527680.0000000    0.1659697
527720.0000000    0.1640339
527760.0000000    0.1750891
527800.0000000    0.1802838
527840.0000000    0.1599343
527880.0000000    0.1809917
527920.0000000    0.1769145
527960.0000000    0.1698014
528000.0000000    0.1680322
528040.0000000    0.1577054
528080.0000000    0.1611981
528120.0000000    0.1666806
528160.0000000    0.1731996
528200.0000000    0.1627892
528240.0000000    0.1661221
528280.0000000    0.1669925
528320.0000000    0.1650040
528360.0000000    0.1752221
528400.0000000    0.1646283
528440.0000000    0.1619645
528480.0000000    0.1537713
528520.0000000    0.1439288
528560.0000000    0.1552032
528600.0000000    0.1524636
528640.0000000    0.1556552
528680.0000000    0.1534097
528720.0000000    0.1688893
528760.0000000    0.1659724
528800.0000000    0.1541964
528840.0000000    0.1582624
528880.0000000    0.1574256
528920.0000000    0.1579800
528960.0000000    0.1666854
529000.0000000    0.1578434
529040.0000000    0.1555629
529080.0000000    0.1661021
529120.0000000    0.1702860
529160.0000000    0.1673820
529200.0000000    0.1528538
529240.0000000    0.1441648
529280.0000000    0.1436489
529320.0000000    0.1642016
529360.0000000    0.1679133
529400.0000000    0.1611796
529440.0000000    0.1501974
529480.0000000    0.1646099
529520.0000000    0.1482890
529560.0000000    0.1531302
529600.0000000    0.1632763
529640.0000000    0.1633644
529680.0000000    0.1613783
529720.0000000    0.1622919
529760.0000000    0.1496702
529800.0000000    0.1458874
529840.0000000    0.1546080
529880.0000000    0.1679441
529920.0000000    0.1580275
529960.0000000    0.1497012
530000.0000000    0.1599606
530040.0000000    0.1640041
530080.0000000    0.1503813
530120.0000000    0.1616110
530160.0000000    0.1517112
530200.0000000    0.1630143
530240.0000000    0.1625728
530280.0000000    0.1620409
530320.0000000    0.1658771
530360.0000000    0.1629343
530400.0000000    0.1689476
530440.0000000    0.1577139
530480.0000000    0.1653598
530520.0000000    0.1524830
530560.0000000    0.1772657
530600.0000000    0.1570669
530640.0000000    0.1640314
530680.0000000    0.1613457
530720.0000000    0.1693467
530760.0000000    0.1516988
530800.0000000    0.1583476
530840.0000000    0.1528439
530880.0000000    0.1549106
530920.0000000    0.1763218
530960.0000000    0.1565059
531000.0000000    0.1529501
531040.0000000    0.1517275
531080.0000000    0.1695564
531120.0000000    0.1581544
531160.0000000    0.1592101
531200.0000000    0.1582507
531240.0000000    0.1638980
531280.0000000    0.1650362
531320.0000000    0.1603321
531360.0000000    0.1831323
531400.0000000    0.1698889
531440.0000000    0.1713194
531480.0000000    0.1683871
531520.0000000    0.1764144
531560.0000000    0.1620451
531600.0000000    0.1657314
531640.0000000    0.1846907
531680.0000000    0.1652514
531720.0000000    0.1636342
531760.0000000    0.1628948
531800.0000000    0.1723423
531840.0000000    0.1698666
531880.0000000    0.1665937
531920.0000000    0.1611573
531960.0000000    0.1720856
532000.0000000    0.1672160
532040.0000000    0.1694951
532080.0000000    0.1737869
532120.0000000    0.1707823
532160.0000000    0.1554477
532200.0000000    0.1552808
532240.0000000    0.1608779
532280.0000000    0.1700596
532320.0000000    0.1628546
532360.0000000    0.1632707
532400.0000000    0.1685101
532440.0000000    0.1677312
532480.0000000    0.1654394
532520.0000000    0.1705338
532560.0000000    0.1700989
532600.0000000    0.1624002
532640.0000000    0.1742411
532680.0000000    0.1662199
532720.0000000    0.1547274
532760.0000000    0.1475393
532800.0000000    0.1554335
532840.0000000    0.1616228
532880.0000000    0.1573995
532920.0000000    0.1668907
532960.0000000    0.1647472
533000.0000000    0.1716673
533040.0000000    0.1695181
533080.0000000    0.1715256
533120.0000000    0.1739894
533160.0000000    0.1680457
533200.0000000    0.1710403
533240.0000000    0.1733820
533280.0000000    0.1722097
533320.0000000    0.1792286
533360.0000000    0.1687140
533400.0000000    0.1857139
533440.0000000    0.1761801
533480.0000000    0.1719261
533520.0000000    0.1636964
533560.0000000    0.1656940
533600.0000000    0.1712424
533640.0000000    0.1601025
533680.0000000    0.1569039
533720.0000000    0.1699862
533760.0000000    0.1595965
533800.0000000    0.1762020
533840.0000000    0.1767991
533880.0000000    0.1633803
533920.0000000    0.1612740
533960.0000000    0.1677671
534000.0000000    0.1688900
534040.0000000    0.1795457
534080.0000000    0.1688186
534120.0000000    0.1736159
534160.0000000    0.1858846
534200.0000000    0.1699715
534240.0000000    0.1708791
534280.0000000    0.1698270
534320.0000000    0.1709871
534360.0000000    0.1677525
534400.0000000    0.1700820
534440.0000000    0.1828328
534480.0000000    0.1661813
534520.0000000    0.1687747
534560.0000000    0.1719414
534600.0000000    0.1789476
534640.0000000    0.1668762
534680.0000000    0.1641175
534720.0000000    0.1570269
534760.0000000    0.1560027
534800.0000000    0.1740970
534840.0000000    0.1710868
534880.0000000    0.1579514
534920.0000000    0.1705691
534960.0000000    0.1636080
535000.0000000    0.1674362
535040.0000000    0.1697736
535080.0000000    0.1589083
535120.0000000    0.1587955
535160.0000000    0.1584796
535200.0000000    0.1606902
535240.0000000    0.1458570
535280.0000000    0.1559333
535320.0000000    0.1600992
535360.0000000    0.1610424
535400.0000000    0.1593512
535440.0000000    0.1570566
535480.0000000    0.1629498
535520.0000000    0.1680144
535560.0000000    0.1632120
535600.0000000    0.1561614
535640.0000000    0.1405352
535680.0000000    0.1619519
535720.0000000    0.1563010
535760.0000000    0.1581073
535800.0000000    0.1625710
535840.0000000    0.1679790
535880.0000000    0.1613466
535920.0000000    0.1625767
535960.0000000    0.1583122
536000.0000000    0.1622599
536040.0000000    0.1545828
536080.0000000    0.1685627
536120.0000000    0.1565195
536160.0000000    0.1494008
536200.0000000    0.1582448
536240.0000000    0.1523784
536280.0000000    0.1619850
536320.0000000    0.1513871
536360.0000000    0.1575512
536400.0000000    0.1366895
536440.0000000    0.1400930
536480.0000000    0.1534245
536520.0000000    0.1444584
536560.0000000    0.1480794
536600.0000000    0.1504927
536640.0000000    0.1535296
536680.0000000    0.1624264
536720.0000000    0.1573133
536760.0000000    0.1532550
536800.0000000    0.1529856
536840.0000000    0.1562719
536880.0000000    0.1589427
536920.0000000    0.1552894
536960.0000000    0.1714446
537000.0000000    0.1522491
537040.0000000    0.1626017
537080.0000000    0.1551843
537120.0000000    0.1594499
537160.0000000    0.1575521
537200.0000000    0.1592599
537240.0000000    0.1506658
537280.0000000    0.1530834
537320.0000000    0.1602468
537360.0000000    0.1411350
537400.0000000    0.1510981
537440.0000000    0.1450252
537480.0000000    0.1624824
537520.0000000    0.1460393
537560.0000000    0.1523824
537600.0000000    0.1527953
537640.0000000    0.1492893
537680.0000000    0.1587554
537720.0000000    0.1582876
537760.0000000    0.1605084
537800.0000000    0.1419596
537840.0000000    0.1549431
537880.0000000    0.1513226
537920.0000000    0.1555025
537960.0000000    0.1543323
538000.0000000    0.1544960
538040.0000000    0.1502133
538080.0000000    0.1474698
538120.0000000    0.1446503
538160.0000000    0.1489844
538200.0000000    0.1422573
538240.0000000    0.1583900
538280.0000000    0.1522517
538320.0000000    0.1508969
538360.0000000    0.1523791
538400.0000000    0.1430533
538440.0000000    0.1548417
538480.0000000    0.1621772
538520.0000000    0.1430582
538560.0000000    0.1516955
538600.0000000    0.1462342
538640.0000000    0.1515937
538680.0000000    0.1587485
538720.0000000    0.1524729
538760.0000000    0.1552454
538800.0000000    0.1628582
538840.0000000    0.1533306
538880.0000000    0.1548361
538920.0000000    0.1575111
538960.0000000    0.1624470
539000.0000000    0.1612197
539040.0000000    0.1627912
539080.0000000    0.1625058
539120.0000000    0.1428958
539160.0000000    0.1446684
539200.0000000    0.1483842
539240.0000000    0.1540412
539280.0000000    0.1472380
539320.0000000    0.1552892
539360.0000000    0.1501569
539400.0000000    0.1547343
539440.0000000    0.1580607
539480.0000000    0.1600488
539520.0000000    0.1589618
539560.0000000    0.1635488
539600.0000000    0.1636372
539640.0000000    0.1538161
539680.0000000    0.1546297
539720.0000000    0.1520374
539760.0000000    0.1492591
539800.0000000    0.1526109
539840.0000000    0.1466989
539880.0000000    0.1552695
539920.0000000    0.1560388
539960.0000000    0.1482999
540000.0000000    0.1484291
540040.0000000    0.1493477
540080.0000000    0.1557228
540120.0000000    0.1432157
540160.0000000    0.1400859
540200.0000000    0.1430967
540240.0000000    0.1496661
540280.0000000    0.1523518
540320.0000000    0.1512505
540360.0000000    0.1584976
540400.0000000    0.1628588
540440.0000000    0.1613344
540480.0000000    0.1594217
540520.0000000    0.1607868
540560.0000000    0.1549026
540600.0000000    0.1616961
540640.0000000    0.1635592
540680.0000000    0.1597722
540720.0000000    0.1573563
540760.0000000    0.1607076
540800.0000000    0.1544619
540840.0000000    0.1423437
540880.0000000    0.1604641
540920.0000000    0.1533871
540960.0000000    0.1540484
541000.0000000    0.1613194
541040.0000000    0.1574942
541080.0000000    0.1541279
541120.0000000    0.1550120
541160.0000000    0.1478042
541200.0000000    0.1624120
541240.0000000    0.1558427
541280.0000000    0.1537198
541320.0000000    0.1614897
541360.0000000    0.1601877
541400.0000000    0.1501313
541440.0000000    0.1532687
541480.0000000    0.1634609
541520.0000000    0.1597693
541560.0000000    0.1483215
541600.0000000    0.1446075
541640.0000000    0.1548595
541680.0000000    0.1581687
541720.0000000    0.1569909
541760.0000000    0.1593363
541800.0000000    0.1514457
541840.0000000    0.1602030
541880.0000000    0.1570930
541920.0000000    0.1534963
541960.0000000    0.1509861
542000.0000000    0.1448302
542040.0000000    0.1521896
542080.0000000    0.1570362
542120.0000000    0.1466396
542160.0000000    0.1569950
542200.0000000    0.1564134
542240.0000000    0.1469993
542280.0000000    0.1529669
542320.0000000    0.1594771
542360.0000000    0.1615123
542400.0000000    0.1682843
542440.0000000    0.1666052
542480.0000000    0.1617445
542520.0000000    0.1647115
542560.0000000    0.1665539
542600.0000000    0.1679669
542640.0000000    0.1693411
542680.0000000    0.1751502
542720.0000000    0.1697179
542760.0000000    0.1565405
542800.0000000    0.1649678
542840.0000000    0.1683456
542880.0000000    0.1703263
542920.0000000    0.1664029
542960.0000000    0.1744743
543000.0000000    0.1765706
543040.0000000    0.1681025
543080.0000000    0.1706258
543120.0000000    0.1774377
543160.0000000    0.1742972
543200.0000000    0.1747853
543240.0000000    0.1616163
543280.0000000    0.1704251
543320.0000000    0.1752861
543360.0000000    0.1573727
543400.0000000    0.1534319
543440.0000000    0.1638291
543480.0000000    0.1590306
543520.0000000    0.1785547
543560.0000000    0.1636240
543600.0000000    0.1638536
543640.0000000    0.1640502
543680.0000000    0.1653189
543720.0000000    0.1580585
543760.0000000    0.1550999
543800.0000000    0.1639354
543840.0000000    0.1595013
543880.0000000    0.1610780
543920.0000000    0.1671927
543960.0000000    0.1632351
544000.0000000    0.1665916
544040.0000000    0.1580413
544080.0000000    0.1559744
544120.0000000    0.1649611
544160.0000000    0.1599767
544200.0000000    0.1602821
544240.0000000    0.1720231
544280.0000000    0.1615855
544320.0000000    0.1564318
544360.0000000    0.1488074
544400.0000000    0.1472048
544440.0000000    0.1581369
544480.0000000    0.1432362
544520.0000000    0.1513729
544560.0000000    0.1469978
544600.0000000    0.1533208
544640.0000000    0.1544814
544680.0000000    0.1523214
544720.0000000    0.1574267
544760.0000000    0.1488042
544800.0000000    0.1405006
544840.0000000    0.1539867
544880.0000000    0.1569077
544920.0000000    0.1586667
544960.0000000    0.1583967
545000.0000000    0.1587437
545040.0000000    0.1602922
545080.0000000    0.1569409
545120.0000000    0.1572854
545160.0000000    0.1490252
545200.0000000    0.1636990
545240.0000000    0.1523781
545280.0000000    0.1544610
545320.0000000    0.1535646
545360.0000000    0.1538295
545400.0000000    0.1537010
545440.0000000    0.1522845
545480.0000000    0.1606613
545520.0000000    0.1541616
545560.0000000    0.1588108
545600.0000000    0.1578131
545640.0000000    0.1430237
545680.0000000    0.1516752
545720.0000000    0.1485897
545760.0000000    0.1524538
545800.0000000    0.1427604
545840.0000000    0.1518694
545880.0000000    0.1522925
545920.0000000    0.1406410
545960.0000000    0.1504805
546000.0000000    0.1556493
546040.0000000    0.1538341
546080.0000000    0.1544721
546120.0000000    0.1534170
546160.0000000    0.1481482
546200.0000000    0.1527044
546240.0000000    0.1425850
546280.0000000    0.1456154
546320.0000000    0.1596508
546360.0000000    0.1513534
546400.0000000    0.1518677
546440.0000000    0.1608636
546480.0000000    0.1555987
546520.0000000    0.1532533
546560.0000000    0.1591691
546600.0000000    0.1541378
546640.0000000    0.1604879
546680.0000000    0.1725390
546720.0000000    0.1678150
546760.0000000    0.1601644
546800.0000000    0.1555283
546840.0000000    0.1651066
546880.0000000    0.1491834
546920.0000000    0.1461564
546960.0000000    0.1510268
547000.0000000    0.1557742
547040.0000000    0.1477025
547080.0000000    0.1450193
547120.0000000    0.1449210
547160.0000000    0.1470008
547200.0000000    0.1481383
547240.0000000    0.1422090
547280.0000000    0.1487025
547320.0000000    0.1553076
547360.0000000    0.1401932
547400.0000000    0.1551396
547440.0000000    0.1483767
547480.0000000    0.1569821
547520.0000000    0.1398424
547560.0000000    0.1498034
547600.0000000    0.1519575
547640.0000000    0.1423782
547680.0000000    0.1448520
547720.0000000    0.1475660
547760.0000000    0.1516264
547800.0000000    0.1487913
547840.0000000    0.1478554
547880.0000000    0.1423526
547920.0000000    0.1514586
547960.0000000    0.1544879
548000.0000000    0.1483831
548040.0000000    0.1445357
548080.0000000    0.1545671
548120.0000000    0.1480347
548160.0000000    0.1429278
548200.0000000    0.1510015
548240.0000000    0.1549540
548280.0000000    0.1480796
548320.0000000    0.1530985
548360.0000000    0.1534400
548400.0000000    0.1518386
548440.0000000    0.1519340
548480.0000000    0.1473842
548520.0000000    0.1568544
548560.0000000    0.1620560
548600.0000000    0.1484499
548640.0000000    0.1566495
548680.0000000    0.1553776
548720.0000000    0.1536331
548760.0000000    0.1581070
548800.0000000    0.1535757
548840.0000000    0.1543410
548880.0000000    0.1579987
548920.0000000    0.1575150
548960.0000000    0.1585920
549000.0000000    0.1504572
549040.0000000    0.1565893
549080.0000000    0.1482086
549120.0000000    0.1568023
549160.0000000    0.1695773
549200.0000000    0.1582387
549240.0000000    0.1557056
549280.0000000    0.1526459
549320.0000000    0.1500179
549360.0000000    0.1471319
549400.0000000    0.1450795
549440.0000000    0.1365454
549480.0000000    0.1513301
549520.0000000    0.1489490
549560.0000000    0.1487623
549600.0000000    0.1486452
549640.0000000    0.1570473
549680.0000000    0.1606420
549720.0000000    0.1468245
549760.0000000    0.1470990
549800.0000000    0.1462254
549840.0000000    0.1545547
549880.0000000    0.1521013
549920.0000000    0.1531456
549960.0000000    0.1417768
550000.0000000    0.1475277
550040.0000000    0.1438329
550080.0000000    0.1449292
550120.0000000    0.1477102
550160.0000000    0.1425629
550200.0000000    0.1460088
550240.0000000    0.1574385
550280.0000000    0.1491890
550320.0000000    0.1567037
550360.0000000    0.1499703
550400.0000000    0.1587512
550440.0000000    0.1592779
550480.0000000    0.1683568
550520.0000000    0.1642912
550560.0000000    0.1579113
550600.0000000    0.1619577
550640.0000000    0.1518014
550680.0000000    0.1588943
550720.0000000    0.1507549
550760.0000000    0.1618508
550800.0000000    0.1597083
550840.0000000    0.1519198
550880.0000000    0.1604476
550920.0000000    0.1613365
550960.0000000    0.1646052
551000.0000000    0.1607457
551040.0000000    0.1515488
551080.0000000    0.1599495
551120.0000000    0.1522176
551160.0000000    0.1541144
551200.0000000    0.1515227
551240.0000000    0.1475654
551280.0000000    0.1441098
551320.0000000    0.1442375
551360.0000000    0.1555247
551400.0000000    0.1468396
551440.0000000    0.1508698
551480.0000000    0.1497154
551520.0000000    0.1590823
551560.0000000    0.1510059
551600.0000000    0.1569197
551640.0000000    0.1621406
551680.0000000    0.1411798
551720.0000000    0.1601222
551760.0000000    0.1633732
551800.0000000    0.1595993
551840.0000000    0.1564308
551880.0000000    0.1649043
551920.0000000    0.1618302
551960.0000000    0.1530748
552000.0000000    0.1616158
552040.0000000    0.1511134
552080.0000000    0.1502820
552120.0000000    0.1549654
552160.0000000    0.1606473
552200.0000000    0.1675797
552240.0000000    0.1678222
552280.0000000    0.1507573
552320.0000000    0.1501112
552360.0000000    0.1556060
552400.0000000    0.1577387
552440.0000000    0.1607287
552480.0000000    0.1553597
552520.0000000    0.1491664
552560.0000000    0.1596561
552600.0000000    0.1649291
552640.0000000    0.1672010
552680.0000000    0.1606772
552720.0000000    0.1701605
552760.0000000    0.1629747
552800.0000000    0.1680723
552840.0000000    0.1498685
552880.0000000    0.1527992
552920.0000000    0.1682323
552960.0000000    0.1567554
553000.0000000    0.1626651
553040.0000000    0.1716154
553080.0000000    0.1503110
553120.0000000    0.1628892
553160.0000000    0.1667946
553200.0000000    0.1618776
553240.0000000    0.1591573
553280.0000000    0.1554858
553320.0000000    0.1601180
553360.0000000    0.1717898
553400.0000000    0.1480307
553440.0000000    0.1575853
553480.0000000    0.1633534
553520.0000000    0.1655775
553560.0000000    0.1602891
553600.0000000    0.1584676
553640.0000000    0.1584420
553680.0000000    0.1609694
553720.0000000    0.1611553
553760.0000000    0.1504827
553800.0000000    0.1532014
553840.0000000    0.1519722
553880.0000000    0.1532482
553920.0000000    0.1528438
553960.0000000    0.1582874
554000.0000000    0.1663491
554040.0000000    0.1616756
554080.0000000    0.1735294
554120.0000000    0.1624204
554160.0000000    0.1608644
554200.0000000    0.1545122
554240.0000000    0.1564126
554280.0000000    0.1766757
554320.0000000    0.1642842
554360.0000000    0.1689677
554400.0000000    0.1584330
554440.0000000    0.1554163
554480.0000000    0.1596602
554520.0000000    0.1620083
554560.0000000    0.1599293
554600.0000000    0.1666143
554640.0000000    0.1686773
554680.0000000    0.1694219
554720.0000000    0.1662087
554760.0000000    0.1721098
554800.0000000    0.1665894
554840.0000000    0.1681225
554880.0000000    0.1627282
554920.0000000    0.1543989
554960.0000000    0.1529635
555000.0000000    0.1513568
555040.0000000    0.1423123
555080.0000000    0.1476110
555120.0000000    0.1531739
555160.0000000    0.1500446
555200.0000000    0.1551044
555240.0000000    0.1481836
555280.0000000    0.1465259
555320.0000000    0.1490823
555360.0000000    0.1613453
555400.0000000    0.1658281
555440.0000000    0.1501878
555480.0000000    0.1636529
555520.0000000    0.1611485
555560.0000000    0.1474518
555600.0000000    0.1455659
555640.0000000    0.1577113
555680.0000000    0.1629489
555720.0000000    0.1563181
555760.0000000    0.1570230
555800.0000000    0.1497381
555840.0000000    0.1568980
555880.0000000    0.1469151
555920.0000000    0.1534332
555960.0000000    0.1589619
556000.0000000    0.1490094
556040.0000000    0.1551415
556080.0000000    0.1563621
556120.0000000    0.1677964
556160.0000000    0.1594145
556200.0000000    0.1633103
556240.0000000    0.1538402
556280.0000000    0.1572697
556320.0000000    0.1606977
556360.0000000    0.1723680
556400.0000000    0.1705511
556440.0000000    0.1619874
556480.0000000    0.1841150
556520.0000000    0.1781889
556560.0000000    0.1701232
556600.0000000    0.1711357
556640.0000000    0.1730314
556680.0000000    0.1579651
556720.0000000    0.1608962
556760.0000000    0.1593779
556800.0000000    0.1639045
556840.0000000    0.1645991
556880.0000000    0.1619922
556920.0000000    0.1543051
556960.0000000    0.1624672
557000.0000000    0.1608410
557040.0000000    0.1587957
557080.0000000    0.1624092
557120.0000000    0.1560559
557160.0000000    0.1592531
557200.0000000    0.1514795
557240.0000000    0.1561350
557280.0000000    0.1514719
557320.0000000    0.1509079
557360.0000000    0.1649618
557400.0000000    0.1526777
557440.0000000    0.1494771
557480.0000000    0.1576266
557520.0000000    0.1503434
557560.0000000    0.1556696
557600.0000000    0.1638889
557640.0000000    0.1775897
557680.0000000    0.1624642
557720.0000000    0.1536439
557760.0000000    0.1497910
557800.0000000    0.1659655
557840.0000000    0.1650904
557880.0000000    0.1733022
557920.0000000    0.1544786
557960.0000000    0.1654466
558000.0000000    0.1673589
558040.0000000    0.1563170
558080.0000000    0.1533981
558120.0000000    0.1456947
558160.0000000    0.1643610
558200.0000000    0.1579732
558240.0000000    0.1433174
558280.0000000    0.1450426
558320.0000000    0.1549453
558360.0000000    0.1500464
558400.0000000    0.1450473
558440.0000000    0.1642129
558480.0000000    0.1372577
558520.0000000    0.1469193
558560.0000000    0.1605104
558600.0000000    0.1511436
558640.0000000    0.1479748
558680.0000000    0.1685670
558720.0000000    0.1469413
558760.0000000    0.1445918
558800.0000000    0.1614904
558840.0000000    0.1661125
558880.0000000    0.1497109
558920.0000000    0.1472720
558960.0000000    0.1570409
559000.0000000    0.1702563
559040.0000000    0.1464307
559080.0000000    0.1428686
559120.0000000    0.1527652
559160.0000000    0.1536107
559200.0000000    0.1505389
559240.0000000    0.1561500
559280.0000000    0.1570654
559320.0000000    0.1592524
559360.0000000    0.1555847
559400.0000000    0.1573123
559440.0000000    0.1599428
559480.0000000    0.1610090
559520.0000000    0.1601899
559560.0000000    0.1704917
559600.0000000    0.1539545
559640.0000000    0.1550132
559680.0000000    0.1534825
559720.0000000    0.1541720
559760.0000000    0.1444589
559800.0000000    0.1571326
559840.0000000    0.1558259
559880.0000000    0.1577858
559920.0000000    0.1396935
559960.0000000    0.1617687
560000.0000000    0.1557828
560040.0000000    0.1589181
560080.0000000    0.1629778
560120.0000000    0.1532737
560160.0000000    0.1581416
560200.0000000    0.1449263
560240.0000000    0.1541682
560280.0000000    0.1523073
560320.0000000    0.1583849
560360.0000000    0.1673209
560400.0000000    0.1563431
560440.0000000    0.1518449
560480.0000000    0.1588496
560520.0000000    0.1738942
560560.0000000    0.1530392
560600.0000000    0.1674650
560640.0000000    0.1493254
560680.0000000    0.1730894
560720.0000000    0.1642849
560760.0000000    0.1669862
560800.0000000    0.1566869
560840.0000000    0.1669567
560880.0000000    0.1585367
560920.0000000    0.1589165
560960.0000000    0.1480673
561000.0000000    0.1653780
561040.0000000    0.1725950
561080.0000000    0.1559564
561120.0000000    0.1598539
561160.0000000    0.1660509
561200.0000000    0.1679410
561240.0000000    0.1648429
561280.0000000    0.1663539
561320.0000000    0.1685747
561360.0000000    0.1690961
561400.0000000    0.1550424
561440.0000000    0.1565243
561480.0000000    0.1453416
561520.0000000    0.1440265
561560.0000000    0.1438896
561600.0000000    0.1594139
561640.0000000    0.1618389
561680.0000000    0.1591378
561720.0000000    0.1509300
561760.0000000    0.1611409
561800.0000000    0.1557220
561840.0000000    0.1500699
561880.0000000    0.1644625
561920.0000000    0.1490724
561960.0000000    0.1554281
562000.0000000    0.1554942
562040.0000000    0.1617610
562080.0000000    0.1456063
562120.0000000    0.1502553
562160.0000000    0.1494257
562200.0000000    0.1536509
562240.0000000    0.1603617
562280.0000000    0.1518757
562320.0000000    0.1646276
562360.0000000    0.1598375
562400.0000000    0.1436904
562440.0000000    0.1500148
562480.0000000    0.1629994
562520.0000000    0.1524873
562560.0000000    0.1526137
562600.0000000    0.1620670
562640.0000000    0.1603369
562680.0000000    0.1573606
562720.0000000    0.1503415
562760.0000000    0.1414011
562800.0000000    0.1441767
562840.0000000    0.1435656
562880.0000000    0.1444380
562920.0000000    0.1384593
562960.0000000    0.1356658
563000.0000000    0.1513101
563040.0000000    0.1516020
563080.0000000    0.1519442
563120.0000000    0.1531393
563160.0000000    0.1496085
563200.0000000    0.1381136
563240.0000000    0.1507559
563280.0000000    0.1490939
563320.0000000    0.1394805
563360.0000000    0.1389890
563400.0000000    0.1456797
563440.0000000    0.1534074
563480.0000000    0.1426734
563520.0000000    0.1449533
563560.0000000    0.1477148
563600.0000000    0.1485220
563640.0000000    0.1484411
563680.0000000    0.1364538
563720.0000000    0.1349164
563760.0000000    0.1273753
563800.0000000    0.1351910
563840.0000000    0.1457381
563880.0000000    0.1354547
563920.0000000    0.1472840
563960.0000000    0.1467180
564000.0000000    0.1416969
564040.0000000    0.1325956
564080.0000000    0.1340648
564120.0000000    0.1481563
564160.0000000    0.1374602
564200.0000000    0.1451527
564240.0000000    0.1350004
564280.0000000    0.1385102
564320.0000000    0.1455756
564360.0000000    0.1453331
564400.0000000    0.1514633
564440.0000000    0.1497876
564480.0000000    0.1438289
564520.0000000    0.1544367
564560.0000000    0.1534766
564600.0000000    0.1647606
564640.0000000    0.1644912
564680.0000000    0.1543904
564720.0000000    0.1602169
564760.0000000    0.1411024
564800.0000000    0.1493872
564840.0000000    0.1564785
564880.0000000    0.1564685
564920.0000000    0.1470260
564960.0000000    0.1478464
565000.0000000    0.1525190
565040.0000000    0.1429841
565080.0000000    0.1400683
565120.0000000    0.1450365
565160.0000000    0.1389433
565200.0000000    0.1430765
565240.0000000    0.1411662
565280.0000000    0.1488285
565320.0000000    0.1434574
565360.0000000    0.1425627
565400.0000000    0.1513878
565440.0000000    0.1421464
565480.0000000    0.1442251
565520.0000000    0.1494620
565560.0000000    0.1470515
565600.0000000    0.1452776
565640.0000000    0.1561722
565680.0000000    0.1518435
565720.0000000    0.1466557
565760.0000000    0.1567754
565800.0000000    0.1511241
565840.0000000    0.1571692
565880.0000000    0.1476043
565920.0000000    0.1463925
565960.0000000    0.1454097
566000.0000000    0.1582568
566040.0000000    0.1723450
566080.0000000    0.1578907
566120.0000000    0.1667185
566160.0000000    0.1468889
566200.0000000    0.1505864
566240.0000000    0.1615371
566280.0000000    0.1477821
566320.0000000    0.1495294
566360.0000000    0.1440515
566400.0000000    0.1378364
566440.0000000    0.1413720
566480.0000000    0.1458681
566520.0000000    0.1579244
566560.0000000    0.1529118
566600.0000000    0.1509085
566640.0000000    0.1489278
566680.0000000    0.1555791
566720.0000000    0.1536040
566760.0000000    0.1608839
566800.0000000    0.1524959
566840.0000000    0.1487267
566880.0000000    0.1470191
566920.0000000    0.1649303
566960.0000000    0.1524698
567000.0000000    0.1564382
567040.0000000    0.1505432
567080.0000000    0.1453011
567120.0000000    0.1606874
567160.0000000    0.1604918
567200.0000000    0.1617804
567240.0000000    0.1707047
567280.0000000    0.1618512
567320.0000000    0.1544243
567360.0000000    0.1595199
567400.0000000    0.1614936
567440.0000000    0.1516512
567480.0000000    0.1483019
567520.0000000    0.1643870
567560.0000000    0.1738354
567600.0000000    0.1631235
567640.0000000    0.1560174
567680.0000000    0.1509588
567720.0000000    0.1576264
567760.0000000    0.1459286
567800.0000000    0.1481926
567840.0000000    0.1556596
567880.0000000    0.1594654
567920.0000000    0.1604564
567960.0000000    0.1566016
568000.0000000    0.1523296
568040.0000000    0.1492644
568080.0000000    0.1606291
568120.0000000    0.1573435
568160.0000000    0.1548668
568200.0000000    0.1405182
568240.0000000    0.1464525
568280.0000000    0.1556612
568320.0000000    0.1517735
568360.0000000    0.1439266
568400.0000000    0.1612854
568440.0000000    0.1565565
568480.0000000    0.1568214
568520.0000000    0.1605335
568560.0000000    0.1608196
568600.0000000    0.1694308
568640.0000000    0.1661232
568680.0000000    0.1581470
568720.0000000    0.1654305
568760.0000000    0.1606015
568800.0000000    0.1643237
568840.0000000    0.1680113
568880.0000000    0.1561118
568920.0000000    0.1509771
568960.0000000    0.1442093
569000.0000000    0.1458983
569040.0000000    0.1526094
569080.0000000    0.1614235
569120.0000000    0.1514943
569160.0000000    0.1590392
569200.0000000    0.1533743
569240.0000000    0.1530482
569280.0000000    0.1454178
569320.0000000    0.1435150
569360.0000000    0.1507625
569400.0000000    0.1481213
569440.0000000    0.1461415
569480.0000000    0.1458734
569520.0000000    0.1521781
569560.0000000    0.1496455
569600.0000000    0.1525231
569640.0000000    0.1548451
569680.0000000    0.1625246
569720.0000000    0.1541424
569760.0000000    0.1659446
569800.0000000    0.1652195
569840.0000000    0.1640609
569880.0000000    0.1648356
569920.0000000    0.1597128
569960.0000000    0.1686857
570000.0000000    0.1565201
570040.0000000    0.1577148
570080.0000000    0.1558629
570120.0000000    0.1656268
570160.0000000    0.1605163
570200.0000000    0.1550463
570240.0000000    0.1676394
570280.0000000    0.1687841
570320.0000000    0.1657849
570360.0000000    0.1560603
570400.0000000    0.1616311
570440.0000000    0.1663012
570480.0000000    0.1531137
570520.0000000    0.1601476
570560.0000000    0.1530093
570600.0000000    0.1512192
570640.0000000    0.1494654
570680.0000000    0.1557072
570720.0000000    0.1578036
570760.0000000    0.1527901
570800.0000000    0.1498928
570840.0000000    0.1600726
570880.0000000    0.1687723
570920.0000000    0.1614639
570960.0000000    0.1612074
571000.0000000    0.1689248
571040.0000000    0.1634893
571080.0000000    0.1613840
571120.0000000    0.1463912
571160.0000000    0.1603862
571200.0000000    0.1616970
571240.0000000    0.1591617
571280.0000000    0.1455898
571320.0000000    0.1543947
571360.0000000    0.1523541
571400.0000000    0.1561758
571440.0000000    0.1597801
571480.0000000    0.1498318
571520.0000000    0.1607362
571560.0000000    0.1563324
571600.0000000    0.1463399
571640.0000000    0.1484621
571680.0000000    0.1661120
571720.0000000    0.1572984
571760.0000000    0.1486404
571800.0000000    0.1488834
571840.0000000    0.1358431
571880.0000000    0.1461962
571920.0000000    0.1467131
571960.0000000    0.1445376
572000.0000000    0.1446245
572040.0000000    0.1401210
572080.0000000    0.1419870
572120.0000000    0.1462822
572160.0000000    0.1595998
572200.0000000    0.1512101
572240.0000000    0.1441045
572280.0000000    0.1466262
572320.0000000    0.1426660
572360.0000000    0.1459247
572400.0000000    0.1438949
572440.0000000    0.1538559
572480.0000000    0.1512906
572520.0000000    0.1570637
572560.0000000    0.1520209
572600.0000000    0.1557241
572640.0000000    0.1634753
572680.0000000    0.1528370
572720.0000000    0.1593025
572760.0000000    0.1558207
572800.0000000    0.1598980
572840.0000000    0.1592073
572880.0000000    0.1602672
572920.0000000    0.1624608
572960.0000000    0.1436253
573000.0000000    0.1639870
573040.0000000    0.1554332
573080.0000000    0.1642059
573120.0000000    0.1612931
573160.0000000    0.1553986
573200.0000000    0.1480772
573240.0000000    0.1379996
573280.0000000    0.1473227
573320.0000000    0.1597090
573360.0000000    0.1406778
573400.0000000    0.1389217
573440.0000000    0.1528729
573480.0000000    0.1478042
573520.0000000    0.1552092
573560.0000000    0.1523502
573600.0000000    0.1384660
573640.0000000    0.1421554
573680.0000000    0.1538725
573720.0000000    0.1512155
573760.0000000    0.1625135
573800.0000000    0.1422375
573840.0000000    0.1541726
573880.0000000    0.1448407
573920.0000000    0.1392123
573960.0000000    0.1485460
574000.0000000    0.1499512
574040.0000000    0.1452028
574080.0000000    0.1530131
574120.0000000    0.1465785
574160.0000000    0.1515733
574200.0000000    0.1526608
574240.0000000    0.1551970
574280.0000000    0.1528770
574320.0000000    0.1523995
[truncated: 297,978 more chars]
