# Supplementary material for: Comment on 'Valid molecular dynamics simulations of human hemoglobin require a surprisingly large box size'
Source: eLife. 2019 Jun 20;8:e44718. doi: 10.7554/eLife.44718 (PMC6586461; doi:10.7554/eLife.44718)
Supplement: Figure 1—source data 1. — The zip archive contains a README file describing which source files correspond to the different panels. [file elife-44718-fig1-data1.zip › figure1/panels_AB/90A/7/rmsd_2dn2.xvg]

# This file was created Fri Nov  9 06:33:25 2018
# Created by:
#             :-) GROMACS - gmx rms, 2018.3-dev-20180823-5d5eb38 (-:
# 
# Executable:   /usr/local/gromacs/2018/2018.3-impi2017-fftw337-gcc640-cuda91/bin/gmx
# Data prefix:  /usr/local/gromacs/2018/2018.3-impi2017-fftw337-gcc640-cuda91
# Working dir:  /home/degroot/hb/2dn2/Meuwly/90a-elife/7
# Command line:
#   gmx rms -s ../topol.tpr -f x.xtc -nice 0 -o rmsd_2dn2.xvg
# gmx rms is part of G R O M A C S:
#
# GROningen MAchine for Chemical Simulation
#
@    title "RMSD"
@    xaxis  label "Time (ps)"
@    yaxis  label "RMSD (nm)"
@TYPE xy
@ subtitle "Backbone after lsq fit to Backbone"
   0.0000000    0.0000005
  40.0000000    0.0740466
  80.0000000    0.0832208
 120.0000000    0.0853439
 160.0000000    0.0890602
 200.0000000    0.0909447
 240.0000000    0.0869864
 280.0000000    0.1062460
 320.0000000    0.0971612
 360.0000000    0.1002699
 400.0000000    0.0960383
 440.0000000    0.0918865
 480.0000000    0.0901422
 520.0000000    0.0926406
 560.0000000    0.0989148
 600.0000000    0.0787908
 640.0000000    0.0881014
 680.0000000    0.1094067
 720.0000000    0.0876774
 760.0000000    0.0844696
 800.0000000    0.0847430
 840.0000000    0.0885653
 880.0000000    0.0939123
 920.0000000    0.0827252
 960.0000000    0.0868574
1000.0000000    0.0830842
1040.0000000    0.0889799
1080.0000000    0.0931756
1120.0000000    0.1053523
1160.0000000    0.0936798
1200.0000000    0.0992039
1240.0000000    0.0984576
1280.0000000    0.1007609
1320.0000000    0.0994380
1360.0000000    0.1008895
1400.0000000    0.0976217
1440.0000000    0.1007130
1480.0000000    0.1039343
1520.0000000    0.0946905
1560.0000000    0.0884205
1600.0000000    0.0844675
1640.0000000    0.0897961
1680.0000000    0.0885505
1720.0000000    0.0925827
1760.0000000    0.0913363
1800.0000000    0.0997671
1840.0000000    0.0809689
1880.0000000    0.0824502
1920.0000000    0.0927662
1960.0000000    0.1016412
2000.0000000    0.0946262
2040.0000000    0.0918132
2080.0000000    0.0920571
2120.0000000    0.0930692
2160.0000000    0.0937402
2200.0000000    0.0942852
2240.0000000    0.0856147
2280.0000000    0.0864491
2320.0000000    0.0929358
2360.0000000    0.0885095
2400.0000000    0.0953203
2440.0000000    0.1006372
2480.0000000    0.1061456
2520.0000000    0.1085850
2560.0000000    0.1013582
2600.0000000    0.0995085
2640.0000000    0.0982087
2680.0000000    0.0962524
2720.0000000    0.0955562
2760.0000000    0.0990266
2800.0000000    0.0921389
2840.0000000    0.0892773
2880.0000000    0.1005464
2920.0000000    0.0926935
2960.0000000    0.0944372
3000.0000000    0.1011007
3040.0000000    0.1089091
3080.0000000    0.1103456
3120.0000000    0.1012617
3160.0000000    0.1001570
3200.0000000    0.1029939
3240.0000000    0.1190436
3280.0000000    0.1020183
3320.0000000    0.1185926
3360.0000000    0.1031450
3400.0000000    0.1000492
3440.0000000    0.0941018
3480.0000000    0.1154563
3520.0000000    0.1071053
3560.0000000    0.1015292
3600.0000000    0.1120449
3640.0000000    0.1064333
3680.0000000    0.1071067
3720.0000000    0.1037099
3760.0000000    0.1153050
3800.0000000    0.1118971
3840.0000000    0.1088068
3880.0000000    0.1169167
3920.0000000    0.1260054
3960.0000000    0.0921112
4000.0000000    0.0902240
4040.0000000    0.1003285
4080.0000000    0.1085491
4120.0000000    0.1204502
4160.0000000    0.1105987
4200.0000000    0.1074477
4240.0000000    0.1226123
4280.0000000    0.1203788
4320.0000000    0.1092735
4360.0000000    0.1091513
4400.0000000    0.1077953
4440.0000000    0.1147127
4480.0000000    0.1241305
4520.0000000    0.1358462
4560.0000000    0.1137388
4600.0000000    0.1154680
4640.0000000    0.1325053
4680.0000000    0.1129714
4720.0000000    0.1173625
4760.0000000    0.1264623
4800.0000000    0.1179172
4840.0000000    0.1201893
4880.0000000    0.1165003
4920.0000000    0.1262850
4960.0000000    0.1190881
5000.0000000    0.1162413
5040.0000000    0.1166857
5080.0000000    0.1241737
5120.0000000    0.1258085
5160.0000000    0.1190826
5200.0000000    0.1195203
5240.0000000    0.1177851
5280.0000000    0.1107185
5320.0000000    0.1063858
5360.0000000    0.1275352
5400.0000000    0.1249068
5440.0000000    0.1287283
5480.0000000    0.1246412
5520.0000000    0.1326845
5560.0000000    0.1182930
5600.0000000    0.1249832
5640.0000000    0.1270322
5680.0000000    0.1218908
5720.0000000    0.1185903
5760.0000000    0.1242021
5800.0000000    0.1441754
5840.0000000    0.1317873
5880.0000000    0.1238366
5920.0000000    0.1258882
5960.0000000    0.1293378
6000.0000000    0.1216016
6040.0000000    0.1270018
6080.0000000    0.1310236
6120.0000000    0.1172084
6160.0000000    0.1415614
6200.0000000    0.1220503
6240.0000000    0.1286547
6280.0000000    0.1175258
6320.0000000    0.1249180
6360.0000000    0.1300349
6400.0000000    0.1363923
6440.0000000    0.1452274
6480.0000000    0.1296584
6520.0000000    0.1242789
6560.0000000    0.1366005
6600.0000000    0.1323550
6640.0000000    0.1226060
6680.0000000    0.1286093
6720.0000000    0.1213866
6760.0000000    0.1233978
6800.0000000    0.1259638
6840.0000000    0.1156273
6880.0000000    0.1288664
6920.0000000    0.1266138
6960.0000000    0.1226711
7000.0000000    0.1129000
7040.0000000    0.1113879
7080.0000000    0.1170587
7120.0000000    0.1172940
7160.0000000    0.1175075
7200.0000000    0.1156344
7240.0000000    0.1299893
7280.0000000    0.1265129
7320.0000000    0.1258658
7360.0000000    0.1290353
7400.0000000    0.1246010
7440.0000000    0.1349328
7480.0000000    0.1291805
7520.0000000    0.1274180
7560.0000000    0.1193720
7600.0000000    0.1206870
7640.0000000    0.1234516
7680.0000000    0.1167700
7720.0000000    0.1045871
7760.0000000    0.1099144
7800.0000000    0.1079503
7840.0000000    0.1152072
7880.0000000    0.1215795
7920.0000000    0.1252122
7960.0000000    0.1227890
8000.0000000    0.1243971
8040.0000000    0.1328380
8080.0000000    0.1270512
8120.0000000    0.1152939
8160.0000000    0.1260228
8200.0000000    0.1289208
8240.0000000    0.1222728
8280.0000000    0.1254960
8320.0000000    0.1144013
8360.0000000    0.1249258
8400.0000000    0.1288665
8440.0000000    0.1272456
8480.0000000    0.1215053
8520.0000000    0.1175686
8560.0000000    0.1197130
8600.0000000    0.1178008
8640.0000000    0.1178829
8680.0000000    0.1185495
8720.0000000    0.1116239
8760.0000000    0.1153307
8800.0000000    0.1197530
8840.0000000    0.1104714
8880.0000000    0.1155389
8920.0000000    0.1132446
8960.0000000    0.1281264
9000.0000000    0.1192792
9040.0000000    0.1263485
9080.0000000    0.1179018
9120.0000000    0.1145593
9160.0000000    0.1270384
9200.0000000    0.1113433
9240.0000000    0.1116097
9280.0000000    0.1063204
9320.0000000    0.1117257
9360.0000000    0.1155194
9400.0000000    0.1223947
9440.0000000    0.1122971
9480.0000000    0.1114585
9520.0000000    0.1122709
9560.0000000    0.1194346
9600.0000000    0.1147331
9640.0000000    0.1142048
9680.0000000    0.1175918
9720.0000000    0.1195847
9760.0000000    0.1070875
9800.0000000    0.1177748
9840.0000000    0.1173662
9880.0000000    0.1147134
9920.0000000    0.1144063
9960.0000000    0.1147454
10000.0000000    0.1049756
10040.0000000    0.1052285
10080.0000000    0.1078196
10120.0000000    0.1217080
10160.0000000    0.1200640
10200.0000000    0.1064212
10240.0000000    0.1152192
10280.0000000    0.1262258
10320.0000000    0.1128145
10360.0000000    0.1148094
10400.0000000    0.1210525
10440.0000000    0.1201618
10480.0000000    0.1166050
10520.0000000    0.1187303
10560.0000000    0.1085534
10600.0000000    0.1397218
10640.0000000    0.1249189
10680.0000000    0.1185490
10720.0000000    0.1309057
10760.0000000    0.1221255
10800.0000000    0.1119952
10840.0000000    0.1191439
10880.0000000    0.1016347
10920.0000000    0.1023287
10960.0000000    0.1010251
11000.0000000    0.1136620
11040.0000000    0.1108497
11080.0000000    0.1024112
11120.0000000    0.1215331
11160.0000000    0.1131498
11200.0000000    0.1087218
11240.0000000    0.1067932
11280.0000000    0.1239474
11320.0000000    0.1164622
11360.0000000    0.1148979
11400.0000000    0.1028973
11440.0000000    0.1233483
11480.0000000    0.1186113
11520.0000000    0.0990750
11560.0000000    0.1002575
11600.0000000    0.1127614
11640.0000000    0.1037453
11680.0000000    0.1071298
11720.0000000    0.1009316
11760.0000000    0.1167282
11800.0000000    0.1053552
11840.0000000    0.1020073
11880.0000000    0.1125734
11920.0000000    0.1064799
11960.0000000    0.0959304
12000.0000000    0.1074383
12040.0000000    0.1182278
12080.0000000    0.1060563
12120.0000000    0.1088288
12160.0000000    0.0999660
12200.0000000    0.1000597
12240.0000000    0.0988126
12280.0000000    0.1015498
12320.0000000    0.1093507
12360.0000000    0.1176710
12400.0000000    0.1125015
12440.0000000    0.1072939
12480.0000000    0.1080625
12520.0000000    0.1162891
12560.0000000    0.1147072
12600.0000000    0.1046070
12640.0000000    0.1089446
12680.0000000    0.1047819
12720.0000000    0.0986570
12760.0000000    0.0994681
12800.0000000    0.0881730
12840.0000000    0.1003476
12880.0000000    0.0970434
12920.0000000    0.1090767
12960.0000000    0.0969024
13000.0000000    0.1042111
13040.0000000    0.0898970
13080.0000000    0.0949795
13120.0000000    0.0845663
13160.0000000    0.1031767
13200.0000000    0.1004696
13240.0000000    0.0980453
13280.0000000    0.1045980
13320.0000000    0.0990905
13360.0000000    0.1087840
13400.0000000    0.1022191
13440.0000000    0.1082671
13480.0000000    0.1009296
13520.0000000    0.1015174
13560.0000000    0.1009750
13600.0000000    0.1037314
13640.0000000    0.1057836
13680.0000000    0.0993510
13720.0000000    0.1044905
13760.0000000    0.1035933
13800.0000000    0.0946520
13840.0000000    0.1037207
13880.0000000    0.1076391
13920.0000000    0.1086273
13960.0000000    0.1057900
14000.0000000    0.1036978
14040.0000000    0.1062289
14080.0000000    0.1081959
14120.0000000    0.1132145
14160.0000000    0.1092650
14200.0000000    0.1002482
14240.0000000    0.1029314
14280.0000000    0.0990954
14320.0000000    0.1047668
14360.0000000    0.1038744
14400.0000000    0.1029825
14440.0000000    0.1026371
14480.0000000    0.1076754
14520.0000000    0.1026700
14560.0000000    0.0992572
14600.0000000    0.1010276
14640.0000000    0.1120064
14680.0000000    0.1066945
14720.0000000    0.1034960
14760.0000000    0.1017209
14800.0000000    0.1001370
14840.0000000    0.0986033
14880.0000000    0.0946390
14920.0000000    0.0947237
14960.0000000    0.0979154
15000.0000000    0.1050996
15040.0000000    0.1178097
15080.0000000    0.1163243
15120.0000000    0.1088884
15160.0000000    0.1159013
15200.0000000    0.1167426
15240.0000000    0.1136129
15280.0000000    0.1212769
15320.0000000    0.1340608
15360.0000000    0.1159744
15400.0000000    0.0994790
15440.0000000    0.1072613
15480.0000000    0.1031603
15520.0000000    0.0922093
15560.0000000    0.1005577
15600.0000000    0.1022681
15640.0000000    0.1038957
15680.0000000    0.0980757
15720.0000000    0.0905460
15760.0000000    0.1061580
15800.0000000    0.0910460
15840.0000000    0.0903126
15880.0000000    0.0981171
15920.0000000    0.0958546
15960.0000000    0.0880640
16000.0000000    0.0947924
16040.0000000    0.0930524
16080.0000000    0.0890098
16120.0000000    0.1072922
16160.0000000    0.1003441
16200.0000000    0.1132950
16240.0000000    0.1088166
16280.0000000    0.0973282
16320.0000000    0.1084518
16360.0000000    0.0929858
16400.0000000    0.0907098
16440.0000000    0.0976087
16480.0000000    0.0933002
16520.0000000    0.1019219
16560.0000000    0.1063372
16600.0000000    0.1024771
16640.0000000    0.0981033
16680.0000000    0.1130051
16720.0000000    0.1044934
16760.0000000    0.1173315
16800.0000000    0.0944005
16840.0000000    0.0936005
16880.0000000    0.1114727
16920.0000000    0.0967881
16960.0000000    0.0902736
17000.0000000    0.1027961
17040.0000000    0.0981614
17080.0000000    0.1147330
17120.0000000    0.1154120
17160.0000000    0.1071468
17200.0000000    0.1109892
17240.0000000    0.1008454
17280.0000000    0.0996910
17320.0000000    0.1016184
17360.0000000    0.1002565
17400.0000000    0.1051474
17440.0000000    0.1082321
17480.0000000    0.1051773
17520.0000000    0.0952651
17560.0000000    0.1057520
17600.0000000    0.0941812
17640.0000000    0.0989683
17680.0000000    0.0882874
17720.0000000    0.1012455
17760.0000000    0.0984024
17800.0000000    0.1105779
17840.0000000    0.1004504
17880.0000000    0.1011470
17920.0000000    0.1131133
17960.0000000    0.1026590
18000.0000000    0.1011399
18040.0000000    0.1026168
18080.0000000    0.0940027
18120.0000000    0.1033066
18160.0000000    0.1094564
18200.0000000    0.1082226
18240.0000000    0.1153263
18280.0000000    0.1150239
18320.0000000    0.1096792
18360.0000000    0.1114820
18400.0000000    0.1043971
18440.0000000    0.1090929
18480.0000000    0.1175184
18520.0000000    0.1103452
18560.0000000    0.1030709
18600.0000000    0.0965808
18640.0000000    0.1036264
18680.0000000    0.1101757
18720.0000000    0.1064466
18760.0000000    0.1045133
18800.0000000    0.1024653
18840.0000000    0.0967993
18880.0000000    0.0983355
18920.0000000    0.0961087
18960.0000000    0.0977794
19000.0000000    0.1004289
19040.0000000    0.1071282
19080.0000000    0.0857540
19120.0000000    0.1045406
19160.0000000    0.0892902
19200.0000000    0.0932273
19240.0000000    0.1025695
19280.0000000    0.0991961
19320.0000000    0.1097025
19360.0000000    0.1053828
19400.0000000    0.1035544
19440.0000000    0.1016391
19480.0000000    0.1109973
19520.0000000    0.0994654
19560.0000000    0.0909943
19600.0000000    0.0969285
19640.0000000    0.0932790
19680.0000000    0.0964745
19720.0000000    0.1048806
19760.0000000    0.1034266
19800.0000000    0.1044139
19840.0000000    0.0995446
19880.0000000    0.1047279
19920.0000000    0.1062144
19960.0000000    0.1049097
20000.0000000    0.1089214
20040.0000000    0.0997905
20080.0000000    0.0990920
20120.0000000    0.1085782
20160.0000000    0.1025316
20200.0000000    0.1011430
20240.0000000    0.1009707
20280.0000000    0.0947029
20320.0000000    0.0941875
20360.0000000    0.0994080
20400.0000000    0.1055688
20440.0000000    0.0988684
20480.0000000    0.0898465
20520.0000000    0.0933880
20560.0000000    0.0931597
20600.0000000    0.0911569
20640.0000000    0.0908238
20680.0000000    0.0899885
20720.0000000    0.0938600
20760.0000000    0.0924512
20800.0000000    0.0857223
20840.0000000    0.0892658
20880.0000000    0.0980858
20920.0000000    0.1004499
20960.0000000    0.0944617
21000.0000000    0.0956156
21040.0000000    0.0939093
21080.0000000    0.0974557
21120.0000000    0.1039838
21160.0000000    0.1005884
21200.0000000    0.1042238
21240.0000000    0.0975361
21280.0000000    0.0969920
21320.0000000    0.1053579
21360.0000000    0.0981064
21400.0000000    0.1163105
21440.0000000    0.1032224
21480.0000000    0.1185102
21520.0000000    0.0986580
21560.0000000    0.1083092
21600.0000000    0.0970936
21640.0000000    0.0950786
21680.0000000    0.0982321
21720.0000000    0.0991081
21760.0000000    0.0983042
21800.0000000    0.0955709
21840.0000000    0.1136571
21880.0000000    0.0976465
21920.0000000    0.1090862
21960.0000000    0.1127324
22000.0000000    0.1069925
22040.0000000    0.0971396
22080.0000000    0.1047317
22120.0000000    0.1169987
22160.0000000    0.1159831
22200.0000000    0.0981340
22240.0000000    0.1024737
22280.0000000    0.1033950
22320.0000000    0.1016107
22360.0000000    0.1071210
22400.0000000    0.1112316
22440.0000000    0.1059536
22480.0000000    0.0969699
22520.0000000    0.1025602
22560.0000000    0.1054726
22600.0000000    0.1014554
22640.0000000    0.1112072
22680.0000000    0.1185517
22720.0000000    0.1127510
22760.0000000    0.1045771
22800.0000000    0.1094423
22840.0000000    0.1074292
22880.0000000    0.0979691
22920.0000000    0.1027942
22960.0000000    0.1028803
23000.0000000    0.1023870
23040.0000000    0.1090410
23080.0000000    0.1065144
23120.0000000    0.0984810
23160.0000000    0.1031181
23200.0000000    0.0979205
23240.0000000    0.1002347
23280.0000000    0.1110036
23320.0000000    0.1018179
23360.0000000    0.1027366
23400.0000000    0.0986523
23440.0000000    0.1123272
23480.0000000    0.1014566
23520.0000000    0.0979584
23560.0000000    0.1073454
23600.0000000    0.1034087
23640.0000000    0.1020619
23680.0000000    0.0996568
23720.0000000    0.0934250
23760.0000000    0.0966772
23800.0000000    0.0995514
23840.0000000    0.1089033
23880.0000000    0.0878373
23920.0000000    0.1006884
23960.0000000    0.1015450
24000.0000000    0.0997028
24040.0000000    0.1005046
24080.0000000    0.1019946
24120.0000000    0.1008433
24160.0000000    0.0925742
24200.0000000    0.1045323
24240.0000000    0.1084708
24280.0000000    0.0922527
24320.0000000    0.0923330
24360.0000000    0.1032373
24400.0000000    0.0998176
24440.0000000    0.0933488
24480.0000000    0.0949836
24520.0000000    0.0974373
24560.0000000    0.0930751
24600.0000000    0.1015175
24640.0000000    0.0978372
24680.0000000    0.0908955
24720.0000000    0.0911207
24760.0000000    0.0927109
24800.0000000    0.1028728
24840.0000000    0.0979671
24880.0000000    0.0930161
24920.0000000    0.0941056
24960.0000000    0.0946529
25000.0000000    0.1038528
25040.0000000    0.0978904
25080.0000000    0.0974784
25120.0000000    0.1051499
25160.0000000    0.1018732
25200.0000000    0.0975917
25240.0000000    0.0975851
25280.0000000    0.0920152
25320.0000000    0.1047289
25360.0000000    0.0972963
25400.0000000    0.1022728
25440.0000000    0.1111563
25480.0000000    0.0936967
25520.0000000    0.0927646
25560.0000000    0.1030533
25600.0000000    0.0926454
25640.0000000    0.0981318
25680.0000000    0.0936589
25720.0000000    0.1007241
25760.0000000    0.1070335
25800.0000000    0.0939944
25840.0000000    0.1044049
25880.0000000    0.0979202
25920.0000000    0.1111469
25960.0000000    0.0991948
26000.0000000    0.0981151
26040.0000000    0.0954268
26080.0000000    0.1202585
26120.0000000    0.0980752
26160.0000000    0.1032398
26200.0000000    0.0934268
26240.0000000    0.1064852
26280.0000000    0.1168240
26320.0000000    0.0956217
26360.0000000    0.1108644
26400.0000000    0.0960081
26440.0000000    0.0924986
26480.0000000    0.0969662
26520.0000000    0.1059118
26560.0000000    0.1026690
26600.0000000    0.1087252
26640.0000000    0.1061825
26680.0000000    0.1042401
26720.0000000    0.1150190
26760.0000000    0.1151699
26800.0000000    0.1094509
26840.0000000    0.1124409
26880.0000000    0.1095155
26920.0000000    0.0917109
26960.0000000    0.1048186
27000.0000000    0.1083752
27040.0000000    0.1017122
27080.0000000    0.1046240
27120.0000000    0.1019044
27160.0000000    0.1142764
27200.0000000    0.0959871
27240.0000000    0.1129429
27280.0000000    0.1148714
27320.0000000    0.1043298
27360.0000000    0.1066929
27400.0000000    0.1105351
27440.0000000    0.1024496
27480.0000000    0.1028783
27520.0000000    0.1032851
27560.0000000    0.1045253
27600.0000000    0.1154684
27640.0000000    0.1133093
27680.0000000    0.1165715
27720.0000000    0.1315960
27760.0000000    0.1242992
27800.0000000    0.1178095
27840.0000000    0.1076072
27880.0000000    0.1135818
27920.0000000    0.1210359
27960.0000000    0.0953280
28000.0000000    0.1191180
28040.0000000    0.1052888
28080.0000000    0.1104323
28120.0000000    0.1109651
28160.0000000    0.1139184
28200.0000000    0.1097126
28240.0000000    0.1107083
28280.0000000    0.1107560
28320.0000000    0.1169149
28360.0000000    0.0963882
28400.0000000    0.1001026
28440.0000000    0.1148487
28480.0000000    0.1068578
28520.0000000    0.1099664
28560.0000000    0.1057858
28600.0000000    0.1220616
28640.0000000    0.1116397
28680.0000000    0.1308259
28720.0000000    0.1246470
28760.0000000    0.1044637
28800.0000000    0.1078856
28840.0000000    0.1032551
28880.0000000    0.1062220
28920.0000000    0.1175293
28960.0000000    0.0977991
29000.0000000    0.1061256
29040.0000000    0.0962600
29080.0000000    0.1048797
29120.0000000    0.0981460
29160.0000000    0.1224070
29200.0000000    0.1113306
29240.0000000    0.1178650
29280.0000000    0.1114785
29320.0000000    0.1138837
29360.0000000    0.1244770
29400.0000000    0.1030493
29440.0000000    0.1095661
29480.0000000    0.1005332
29520.0000000    0.1029468
29560.0000000    0.1027961
29600.0000000    0.1063682
29640.0000000    0.1053336
29680.0000000    0.1134708
29720.0000000    0.1147453
29760.0000000    0.1227388
29800.0000000    0.1129958
29840.0000000    0.1176768
29880.0000000    0.1157418
29920.0000000    0.1215180
29960.0000000    0.1239608
30000.0000000    0.1298174
30040.0000000    0.1355707
30080.0000000    0.1227752
30120.0000000    0.1328007
30160.0000000    0.1142420
30200.0000000    0.1149316
30240.0000000    0.1117597
30280.0000000    0.1178959
30320.0000000    0.1300030
30360.0000000    0.1231254
30400.0000000    0.1293203
30440.0000000    0.1244242
30480.0000000    0.1036739
30520.0000000    0.1076043
30560.0000000    0.1128104
30600.0000000    0.1083317
30640.0000000    0.1085225
30680.0000000    0.1049503
30720.0000000    0.1086464
30760.0000000    0.0972828
30800.0000000    0.1011536
30840.0000000    0.0964454
30880.0000000    0.1018437
30920.0000000    0.0948679
30960.0000000    0.0972632
31000.0000000    0.1044383
31040.0000000    0.0982946
31080.0000000    0.0967584
31120.0000000    0.1089802
31160.0000000    0.1077324
31200.0000000    0.1107974
31240.0000000    0.1034736
31280.0000000    0.1040340
31320.0000000    0.1149494
31360.0000000    0.1045292
31400.0000000    0.1084703
31440.0000000    0.1129955
31480.0000000    0.1092502
31520.0000000    0.1146671
31560.0000000    0.1116241
31600.0000000    0.1051037
31640.0000000    0.1288479
31680.0000000    0.1226155
31720.0000000    0.1015187
31760.0000000    0.1189943
31800.0000000    0.1065307
31840.0000000    0.1039902
31880.0000000    0.0982049
31920.0000000    0.1036367
31960.0000000    0.0937610
32000.0000000    0.0885845
32040.0000000    0.1086742
32080.0000000    0.0916674
32120.0000000    0.1044103
32160.0000000    0.0976740
32200.0000000    0.1003054
32240.0000000    0.1089759
32280.0000000    0.1037541
32320.0000000    0.1089442
32360.0000000    0.0952290
32400.0000000    0.1134517
32440.0000000    0.0943407
32480.0000000    0.0996665
32520.0000000    0.1090560
32560.0000000    0.0970374
32600.0000000    0.0979601
32640.0000000    0.0921417
32680.0000000    0.0930651
32720.0000000    0.0935696
32760.0000000    0.0982592
32800.0000000    0.0915568
32840.0000000    0.1037020
32880.0000000    0.0993453
32920.0000000    0.0959879
32960.0000000    0.0920324
33000.0000000    0.1002364
33040.0000000    0.1060415
33080.0000000    0.1072060
33120.0000000    0.1032319
33160.0000000    0.1034847
33200.0000000    0.1046788
33240.0000000    0.1034005
33280.0000000    0.0946000
33320.0000000    0.0960636
33360.0000000    0.0993614
33400.0000000    0.0946733
33440.0000000    0.1110322
33480.0000000    0.0967920
33520.0000000    0.1034212
33560.0000000    0.0939493
33600.0000000    0.1012084
33640.0000000    0.1054117
33680.0000000    0.1030494
33720.0000000    0.0938857
33760.0000000    0.0914584
33800.0000000    0.0933023
33840.0000000    0.1057079
33880.0000000    0.1000940
33920.0000000    0.1051190
33960.0000000    0.1175638
34000.0000000    0.1034568
34040.0000000    0.1106875
34080.0000000    0.1019901
34120.0000000    0.1144753
34160.0000000    0.1053187
34200.0000000    0.1000827
34240.0000000    0.1016843
34280.0000000    0.0915488
34320.0000000    0.0900008
34360.0000000    0.1030303
34400.0000000    0.0993604
34440.0000000    0.1064949
34480.0000000    0.1108181
34520.0000000    0.1065297
34560.0000000    0.1050970
34600.0000000    0.0992335
34640.0000000    0.1104888
34680.0000000    0.1040033
34720.0000000    0.1004446
34760.0000000    0.1075536
34800.0000000    0.0876476
34840.0000000    0.0916313
34880.0000000    0.0889748
34920.0000000    0.0862424
34960.0000000    0.0873381
35000.0000000    0.0960228
35040.0000000    0.1049773
35080.0000000    0.0934805
35120.0000000    0.1067801
35160.0000000    0.0986329
35200.0000000    0.0966768
35240.0000000    0.0964213
35280.0000000    0.0969700
35320.0000000    0.1002107
35360.0000000    0.0991390
35400.0000000    0.1000236
35440.0000000    0.1038847
35480.0000000    0.1025554
35520.0000000    0.0993961
35560.0000000    0.1021015
35600.0000000    0.1063321
35640.0000000    0.1136008
35680.0000000    0.1020666
35720.0000000    0.1048277
35760.0000000    0.0951973
35800.0000000    0.0976861
35840.0000000    0.1138567
35880.0000000    0.1063361
35920.0000000    0.1015282
35960.0000000    0.1046455
36000.0000000    0.0882974
36040.0000000    0.0969002
36080.0000000    0.0921818
36120.0000000    0.0918730
36160.0000000    0.1040948
36200.0000000    0.0995443
36240.0000000    0.1029564
36280.0000000    0.0920204
36320.0000000    0.0927953
36360.0000000    0.0936849
36400.0000000    0.0889065
36440.0000000    0.0896627
36480.0000000    0.0921730
36520.0000000    0.1003777
36560.0000000    0.0933712
36600.0000000    0.0985494
36640.0000000    0.1071812
36680.0000000    0.0926826
36720.0000000    0.1035611
36760.0000000    0.1003116
36800.0000000    0.1000163
36840.0000000    0.0964275
36880.0000000    0.1050918
36920.0000000    0.0878494
36960.0000000    0.1001102
37000.0000000    0.0863559
37040.0000000    0.0933223
37080.0000000    0.0956437
37120.0000000    0.0960725
37160.0000000    0.1017471
37200.0000000    0.0953275
37240.0000000    0.0886177
37280.0000000    0.0957440
37320.0000000    0.1046493
37360.0000000    0.0925902
37400.0000000    0.0902945
37440.0000000    0.0944401
37480.0000000    0.0916192
37520.0000000    0.0959342
37560.0000000    0.0898556
37600.0000000    0.0995489
37640.0000000    0.1014855
37680.0000000    0.1046743
37720.0000000    0.0904211
37760.0000000    0.0964763
37800.0000000    0.0930634
37840.0000000    0.0981644
37880.0000000    0.0932555
37920.0000000    0.0851281
37960.0000000    0.0901386
38000.0000000    0.0997467
38040.0000000    0.0909921
38080.0000000    0.0906963
38120.0000000    0.0928696
38160.0000000    0.1018206
38200.0000000    0.0948960
38240.0000000    0.0914733
38280.0000000    0.0967905
38320.0000000    0.1068933
38360.0000000    0.0995108
38400.0000000    0.0908671
38440.0000000    0.0912949
38480.0000000    0.0984023
38520.0000000    0.0869947
38560.0000000    0.1093078
38600.0000000    0.1014092
38640.0000000    0.1054013
38680.0000000    0.0976090
38720.0000000    0.0874879
38760.0000000    0.0844670
38800.0000000    0.0963383
38840.0000000    0.0901875
38880.0000000    0.0940412
38920.0000000    0.0944737
38960.0000000    0.0966676
39000.0000000    0.0869463
39040.0000000    0.0937570
39080.0000000    0.1056994
39120.0000000    0.0878948
39160.0000000    0.0961839
39200.0000000    0.0965653
39240.0000000    0.0888972
39280.0000000    0.1055194
39320.0000000    0.0988459
39360.0000000    0.0892585
39400.0000000    0.0902332
39440.0000000    0.0934672
39480.0000000    0.0861626
39520.0000000    0.0968137
39560.0000000    0.1150857
39600.0000000    0.0913509
39640.0000000    0.0999466
39680.0000000    0.1088849
39720.0000000    0.0905174
39760.0000000    0.0878943
39800.0000000    0.0882016
39840.0000000    0.0918739
39880.0000000    0.0823446
39920.0000000    0.0863035
39960.0000000    0.0966762
40000.0000000    0.1008815
40040.0000000    0.0813934
40080.0000000    0.0844521
40120.0000000    0.0900431
40160.0000000    0.0924427
40200.0000000    0.0877474
40240.0000000    0.0852756
40280.0000000    0.1063128
40320.0000000    0.0857067
40360.0000000    0.0908526
40400.0000000    0.0885300
40440.0000000    0.0928362
40480.0000000    0.0834202
40520.0000000    0.0851593
40560.0000000    0.0846741
40600.0000000    0.0892017
40640.0000000    0.0824308
40680.0000000    0.0869117
40720.0000000    0.0824687
40760.0000000    0.0902773
40800.0000000    0.0760694
40840.0000000    0.0923694
40880.0000000    0.0909892
40920.0000000    0.0928559
40960.0000000    0.0911505
41000.0000000    0.1052340
41040.0000000    0.0831910
41080.0000000    0.0867492
41120.0000000    0.0865611
41160.0000000    0.0873079
41200.0000000    0.0946064
41240.0000000    0.1067190
41280.0000000    0.0934866
41320.0000000    0.0843194
41360.0000000    0.0861154
41400.0000000    0.0908571
41440.0000000    0.0926144
41480.0000000    0.0851666
41520.0000000    0.0821548
41560.0000000    0.0920621
41600.0000000    0.0899782
41640.0000000    0.0914369
41680.0000000    0.0966908
41720.0000000    0.0923730
41760.0000000    0.0900714
41800.0000000    0.0907741
41840.0000000    0.0960213
41880.0000000    0.0864003
41920.0000000    0.0932181
41960.0000000    0.0856370
42000.0000000    0.0913960
42040.0000000    0.0899111
42080.0000000    0.0944415
42120.0000000    0.0801612
42160.0000000    0.0812196
42200.0000000    0.0935298
42240.0000000    0.1068175
42280.0000000    0.1002600
42320.0000000    0.1000169
42360.0000000    0.1005906
42400.0000000    0.0798121
42440.0000000    0.0966894
42480.0000000    0.0934719
42520.0000000    0.0987287
42560.0000000    0.0980314
42600.0000000    0.1081041
42640.0000000    0.0903693
42680.0000000    0.0862632
42720.0000000    0.0903844
42760.0000000    0.0942656
42800.0000000    0.0890169
42840.0000000    0.0826299
42880.0000000    0.0953556
42920.0000000    0.0958053
42960.0000000    0.0956894
43000.0000000    0.0929242
43040.0000000    0.0911335
43080.0000000    0.1036297
43120.0000000    0.0945155
43160.0000000    0.0965699
43200.0000000    0.0910802
43240.0000000    0.0805572
43280.0000000    0.0858317
43320.0000000    0.0934620
43360.0000000    0.0978228
43400.0000000    0.0992032
43440.0000000    0.0905403
43480.0000000    0.0864575
43520.0000000    0.0822709
43560.0000000    0.0927688
43600.0000000    0.0943781
43640.0000000    0.0950652
43680.0000000    0.0992537
43720.0000000    0.0973818
43760.0000000    0.0913304
43800.0000000    0.0890513
43840.0000000    0.0943304
43880.0000000    0.1041903
43920.0000000    0.0896951
43960.0000000    0.1039537
44000.0000000    0.0860265
44040.0000000    0.0935376
44080.0000000    0.0811251
44120.0000000    0.0910110
44160.0000000    0.0924117
44200.0000000    0.1131974
44240.0000000    0.1026500
44280.0000000    0.0963320
44320.0000000    0.0919284
44360.0000000    0.0966156
44400.0000000    0.0893868
44440.0000000    0.0970281
44480.0000000    0.0944406
44520.0000000    0.0964021
44560.0000000    0.0943227
44600.0000000    0.1023275
44640.0000000    0.0939683
44680.0000000    0.0930228
44720.0000000    0.1110477
44760.0000000    0.1005362
44800.0000000    0.0985956
44840.0000000    0.0866531
44880.0000000    0.0917584
44920.0000000    0.0982399
44960.0000000    0.0857851
45000.0000000    0.1031716
45040.0000000    0.1172627
45080.0000000    0.1044844
45120.0000000    0.1027576
45160.0000000    0.0925020
45200.0000000    0.0842054
45240.0000000    0.0917852
45280.0000000    0.0883475
45320.0000000    0.0897438
45360.0000000    0.0867985
45400.0000000    0.0987143
45440.0000000    0.0899880
45480.0000000    0.0972939
45520.0000000    0.1022195
45560.0000000    0.0956911
45600.0000000    0.1079494
45640.0000000    0.1015479
45680.0000000    0.0925290
45720.0000000    0.1029905
45760.0000000    0.0941913
45800.0000000    0.0938776
45840.0000000    0.0848996
45880.0000000    0.0898051
45920.0000000    0.0971406
45960.0000000    0.0953870
46000.0000000    0.0887720
46040.0000000    0.0941306
46080.0000000    0.0918015
46120.0000000    0.0950410
46160.0000000    0.0861057
46200.0000000    0.0923735
46240.0000000    0.1005393
46280.0000000    0.1032083
46320.0000000    0.0988538
46360.0000000    0.0954187
46400.0000000    0.0959572
46440.0000000    0.0946943
46480.0000000    0.0906044
46520.0000000    0.0957045
46560.0000000    0.0970673
46600.0000000    0.1059773
46640.0000000    0.1114036
46680.0000000    0.1049144
46720.0000000    0.1090744
46760.0000000    0.1120386
46800.0000000    0.1081413
46840.0000000    0.1072891
46880.0000000    0.1030384
46920.0000000    0.1051715
46960.0000000    0.0967532
47000.0000000    0.0970090
47040.0000000    0.1083464
47080.0000000    0.1078816
47120.0000000    0.1026317
47160.0000000    0.1044865
47200.0000000    0.1006370
47240.0000000    0.0868214
47280.0000000    0.0951817
47320.0000000    0.0896091
47360.0000000    0.0862991
47400.0000000    0.0896342
47440.0000000    0.0875137
47480.0000000    0.0879726
47520.0000000    0.0939398
47560.0000000    0.0890845
47600.0000000    0.0990565
47640.0000000    0.0948756
47680.0000000    0.0970288
47720.0000000    0.0852888
47760.0000000    0.0899861
47800.0000000    0.1011193
47840.0000000    0.0862152
47880.0000000    0.0940603
47920.0000000    0.0908674
47960.0000000    0.0899629
48000.0000000    0.0943102
48040.0000000    0.0854639
48080.0000000    0.0890975
48120.0000000    0.0899511
48160.0000000    0.1044720
48200.0000000    0.0926037
48240.0000000    0.0948913
48280.0000000    0.0909274
48320.0000000    0.0909863
48360.0000000    0.0942529
48400.0000000    0.0897106
48440.0000000    0.0893051
48480.0000000    0.0901199
48520.0000000    0.1030075
48560.0000000    0.0783994
48600.0000000    0.0855372
48640.0000000    0.0844966
48680.0000000    0.0937629
48720.0000000    0.0885041
48760.0000000    0.0892663
48800.0000000    0.0849351
48840.0000000    0.0941597
48880.0000000    0.0964217
48920.0000000    0.0963518
48960.0000000    0.0985867
49000.0000000    0.0911312
49040.0000000    0.0987528
49080.0000000    0.0912907
49120.0000000    0.0962197
49160.0000000    0.0989732
49200.0000000    0.0990860
49240.0000000    0.0951584
49280.0000000    0.0969764
49320.0000000    0.1033174
49360.0000000    0.0920211
49400.0000000    0.1036348
49440.0000000    0.0905911
49480.0000000    0.0947882
49520.0000000    0.0932303
49560.0000000    0.0945409
49600.0000000    0.0872279
49640.0000000    0.0937330
49680.0000000    0.0854719
49720.0000000    0.0927206
49760.0000000    0.0964971
49800.0000000    0.0836115
49840.0000000    0.0927352
49880.0000000    0.0926789
49920.0000000    0.0927753
49960.0000000    0.0883231
50000.0000000    0.0889330
50040.0000000    0.0912878
50080.0000000    0.0950898
50120.0000000    0.0896600
50160.0000000    0.0950077
50200.0000000    0.0927862
50240.0000000    0.0891210
50280.0000000    0.0930997
50320.0000000    0.0983289
50360.0000000    0.0962868
50400.0000000    0.0976417
50440.0000000    0.0916131
50480.0000000    0.0872480
50520.0000000    0.0907794
50560.0000000    0.0917783
50600.0000000    0.0844574
50640.0000000    0.0923952
50680.0000000    0.0956862
50720.0000000    0.1017864
50760.0000000    0.0959352
50800.0000000    0.0859099
50840.0000000    0.0831221
50880.0000000    0.0886768
50920.0000000    0.0955559
50960.0000000    0.0914676
51000.0000000    0.0841286
51040.0000000    0.0887690
51080.0000000    0.0925409
51120.0000000    0.0829517
51160.0000000    0.0938299
51200.0000000    0.0925979
51240.0000000    0.0880101
51280.0000000    0.0873614
51320.0000000    0.0914234
51360.0000000    0.1004700
51400.0000000    0.0972376
51440.0000000    0.1001367
51480.0000000    0.0973730
51520.0000000    0.0814985
51560.0000000    0.0805382
51600.0000000    0.0911110
51640.0000000    0.0835857
51680.0000000    0.0901710
51720.0000000    0.0963376
51760.0000000    0.0957626
51800.0000000    0.1073077
51840.0000000    0.0992920
51880.0000000    0.0909218
51920.0000000    0.1053879
51960.0000000    0.0925125
52000.0000000    0.0946015
52040.0000000    0.0918989
52080.0000000    0.1038852
52120.0000000    0.0869152
52160.0000000    0.1019530
52200.0000000    0.0922184
52240.0000000    0.0982043
52280.0000000    0.1025575
52320.0000000    0.1001928
52360.0000000    0.0959233
52400.0000000    0.0983443
52440.0000000    0.0934262
52480.0000000    0.1080549
52520.0000000    0.1022136
52560.0000000    0.1030923
52600.0000000    0.1056727
52640.0000000    0.1070467
52680.0000000    0.1050121
52720.0000000    0.1132187
52760.0000000    0.1004531
52800.0000000    0.1034495
52840.0000000    0.1008946
52880.0000000    0.1089486
52920.0000000    0.1000740
52960.0000000    0.1072086
53000.0000000    0.0965647
53040.0000000    0.1018040
53080.0000000    0.1156628
53120.0000000    0.1085831
53160.0000000    0.1066852
53200.0000000    0.1060545
53240.0000000    0.1135414
53280.0000000    0.1021629
53320.0000000    0.1070050
53360.0000000    0.1070956
53400.0000000    0.1007453
53440.0000000    0.1024766
53480.0000000    0.1010136
53520.0000000    0.1050063
53560.0000000    0.0932329
53600.0000000    0.0884131
53640.0000000    0.1031606
53680.0000000    0.1128763
53720.0000000    0.1029444
53760.0000000    0.0871326
53800.0000000    0.0950530
53840.0000000    0.0962060
53880.0000000    0.0976549
53920.0000000    0.0954137
53960.0000000    0.0996078
54000.0000000    0.1021736
54040.0000000    0.0922507
54080.0000000    0.0986276
54120.0000000    0.0926430
54160.0000000    0.1071337
54200.0000000    0.1063956
54240.0000000    0.0946769
54280.0000000    0.0982433
54320.0000000    0.0912691
54360.0000000    0.0915850
54400.0000000    0.0967474
54440.0000000    0.0951671
54480.0000000    0.0879060
54520.0000000    0.0900791
54560.0000000    0.0840728
54600.0000000    0.0907031
54640.0000000    0.0819513
54680.0000000    0.0842239
54720.0000000    0.0823094
54760.0000000    0.0874813
54800.0000000    0.0958457
54840.0000000    0.0877119
54880.0000000    0.0943523
54920.0000000    0.0868446
54960.0000000    0.0899334
55000.0000000    0.0858921
55040.0000000    0.0966969
55080.0000000    0.0898307
55120.0000000    0.0903859
55160.0000000    0.0976219
55200.0000000    0.0886117
55240.0000000    0.0787878
55280.0000000    0.0835228
55320.0000000    0.0944361
55360.0000000    0.1049074
55400.0000000    0.1014611
55440.0000000    0.0967872
55480.0000000    0.0936842
55520.0000000    0.0816745
55560.0000000    0.1000629
55600.0000000    0.0989802
55640.0000000    0.0919489
55680.0000000    0.0929767
55720.0000000    0.0896302
55760.0000000    0.0977533
55800.0000000    0.0957232
55840.0000000    0.0896175
55880.0000000    0.0929834
55920.0000000    0.0980569
55960.0000000    0.1003733
56000.0000000    0.0930616
56040.0000000    0.0929076
56080.0000000    0.1030108
56120.0000000    0.0860940
56160.0000000    0.0945844
56200.0000000    0.1035704
56240.0000000    0.1093834
56280.0000000    0.1050654
56320.0000000    0.1043232
56360.0000000    0.0983163
56400.0000000    0.0945142
56440.0000000    0.0952574
56480.0000000    0.0907488
56520.0000000    0.0962263
56560.0000000    0.0955694
56600.0000000    0.0907169
56640.0000000    0.0865378
56680.0000000    0.0961797
56720.0000000    0.0930536
56760.0000000    0.1063356
56800.0000000    0.0974395
56840.0000000    0.1068513
56880.0000000    0.1161663
56920.0000000    0.0949164
56960.0000000    0.0867250
57000.0000000    0.0938782
57040.0000000    0.0996804
57080.0000000    0.1038440
57120.0000000    0.0891312
57160.0000000    0.1008934
57200.0000000    0.0974411
57240.0000000    0.1075298
57280.0000000    0.0997501
57320.0000000    0.0933880
57360.0000000    0.0903042
57400.0000000    0.0955510
57440.0000000    0.1110447
57480.0000000    0.1042049
57520.0000000    0.1014307
57560.0000000    0.1002378
57600.0000000    0.0899964
57640.0000000    0.0990600
57680.0000000    0.0992240
57720.0000000    0.0969511
57760.0000000    0.1012628
57800.0000000    0.0912898
57840.0000000    0.1014385
57880.0000000    0.1002978
57920.0000000    0.0937843
57960.0000000    0.0913658
58000.0000000    0.0926224
58040.0000000    0.0917295
58080.0000000    0.1052986
58120.0000000    0.1240396
58160.0000000    0.1148483
58200.0000000    0.1082850
58240.0000000    0.0996864
58280.0000000    0.1015380
58320.0000000    0.0960890
58360.0000000    0.1082295
58400.0000000    0.1165147
58440.0000000    0.1106645
58480.0000000    0.1167126
58520.0000000    0.0989838
58560.0000000    0.1174274
58600.0000000    0.1020391
58640.0000000    0.1083948
58680.0000000    0.1078083
58720.0000000    0.0963669
58760.0000000    0.1048990
58800.0000000    0.1018580
58840.0000000    0.0946927
58880.0000000    0.0987417
58920.0000000    0.1044689
58960.0000000    0.0964033
59000.0000000    0.0960808
59040.0000000    0.1176503
59080.0000000    0.1072225
59120.0000000    0.1024574
59160.0000000    0.0949624
59200.0000000    0.0981666
59240.0000000    0.0971368
59280.0000000    0.0988555
59320.0000000    0.0996796
59360.0000000    0.1000993
59400.0000000    0.1017799
59440.0000000    0.0978235
59480.0000000    0.1038092
59520.0000000    0.0929829
59560.0000000    0.0972446
59600.0000000    0.0971130
59640.0000000    0.0866050
59680.0000000    0.0878057
59720.0000000    0.1062977
59760.0000000    0.1063595
59800.0000000    0.0974550
59840.0000000    0.1090088
59880.0000000    0.0960352
59920.0000000    0.0935934
59960.0000000    0.1054432
60000.0000000    0.1022551
60040.0000000    0.1118784
60080.0000000    0.1112334
60120.0000000    0.1014697
60160.0000000    0.0949155
60200.0000000    0.0921375
60240.0000000    0.0958404
60280.0000000    0.0876377
60320.0000000    0.1022043
60360.0000000    0.0874975
60400.0000000    0.0945824
60440.0000000    0.0971019
60480.0000000    0.1011832
60520.0000000    0.1132726
60560.0000000    0.1097423
60600.0000000    0.0986178
60640.0000000    0.1107378
60680.0000000    0.1109902
60720.0000000    0.1161361
60760.0000000    0.1252074
60800.0000000    0.1155885
60840.0000000    0.1205411
60880.0000000    0.1067606
60920.0000000    0.1126499
60960.0000000    0.1224700
61000.0000000    0.1093370
61040.0000000    0.1121724
61080.0000000    0.1023451
61120.0000000    0.1103806
61160.0000000    0.1022297
61200.0000000    0.1051651
61240.0000000    0.1175981
61280.0000000    0.1178907
61320.0000000    0.1080269
61360.0000000    0.1086019
61400.0000000    0.1099456
61440.0000000    0.1012227
61480.0000000    0.0987750
61520.0000000    0.1025375
61560.0000000    0.1073979
61600.0000000    0.0964934
61640.0000000    0.0977649
61680.0000000    0.1033464
61720.0000000    0.1088727
61760.0000000    0.1027462
61800.0000000    0.1058381
61840.0000000    0.0977281
61880.0000000    0.1039978
61920.0000000    0.0958876
61960.0000000    0.0984432
62000.0000000    0.0968446
62040.0000000    0.1080020
62080.0000000    0.0971033
62120.0000000    0.1018622
62160.0000000    0.1109504
62200.0000000    0.1047268
62240.0000000    0.1097380
62280.0000000    0.1086262
62320.0000000    0.1068787
62360.0000000    0.1021952
62400.0000000    0.1135484
62440.0000000    0.0959608
62480.0000000    0.1082903
62520.0000000    0.1025332
62560.0000000    0.1074018
62600.0000000    0.1008680
62640.0000000    0.1110020
62680.0000000    0.1134905
62720.0000000    0.1120444
62760.0000000    0.0947998
62800.0000000    0.0955300
62840.0000000    0.0987125
62880.0000000    0.0979619
62920.0000000    0.0992924
62960.0000000    0.1036411
63000.0000000    0.1037691
63040.0000000    0.0953072
63080.0000000    0.1089906
63120.0000000    0.1035942
63160.0000000    0.1163922
63200.0000000    0.1101401
63240.0000000    0.1145641
63280.0000000    0.1064682
63320.0000000    0.1021229
63360.0000000    0.1119421
63400.0000000    0.1003802
63440.0000000    0.1051827
63480.0000000    0.1034767
63520.0000000    0.0965297
63560.0000000    0.0940837
63600.0000000    0.0969768
63640.0000000    0.1097505
63680.0000000    0.0990053
63720.0000000    0.1013359
63760.0000000    0.1062431
63800.0000000    0.0970129
63840.0000000    0.0975763
63880.0000000    0.1002089
63920.0000000    0.1038415
63960.0000000    0.1068530
64000.0000000    0.0971973
64040.0000000    0.0982785
64080.0000000    0.0991574
64120.0000000    0.0945958
64160.0000000    0.1036887
64200.0000000    0.1122163
64240.0000000    0.1073861
64280.0000000    0.1056309
64320.0000000    0.1066554
64360.0000000    0.1109112
64400.0000000    0.1091410
64440.0000000    0.0996646
64480.0000000    0.1058601
64520.0000000    0.1031791
64560.0000000    0.1097373
64600.0000000    0.1040577
64640.0000000    0.0990714
64680.0000000    0.1123602
64720.0000000    0.0943217
64760.0000000    0.1087115
64800.0000000    0.1016942
64840.0000000    0.1097361
64880.0000000    0.0941788
64920.0000000    0.1024592
64960.0000000    0.0929022
65000.0000000    0.1060479
65040.0000000    0.1061088
65080.0000000    0.1003471
65120.0000000    0.0968444
65160.0000000    0.1009431
65200.0000000    0.1066556
65240.0000000    0.1077301
65280.0000000    0.1010286
65320.0000000    0.0988013
65360.0000000    0.1061183
65400.0000000    0.0922645
65440.0000000    0.1066193
65480.0000000    0.1118230
65520.0000000    0.1215276
65560.0000000    0.1161863
65600.0000000    0.1115273
65640.0000000    0.1156950
65680.0000000    0.1167383
65720.0000000    0.1085671
65760.0000000    0.0933022
65800.0000000    0.1178866
65840.0000000    0.1230352
65880.0000000    0.1149840
65920.0000000    0.1089291
65960.0000000    0.1119357
66000.0000000    0.1193978
66040.0000000    0.1157647
66080.0000000    0.1009255
66120.0000000    0.1038805
66160.0000000    0.1133348
66200.0000000    0.1070417
66240.0000000    0.1077567
66280.0000000    0.1128763
66320.0000000    0.1074226
66360.0000000    0.1057637
66400.0000000    0.1003509
66440.0000000    0.0974746
66480.0000000    0.1156991
66520.0000000    0.1137751
66560.0000000    0.1094965
66600.0000000    0.1072432
66640.0000000    0.1079569
66680.0000000    0.1161591
66720.0000000    0.1285258
66760.0000000    0.1168212
66800.0000000    0.1185708
66840.0000000    0.0996780
66880.0000000    0.1149676
66920.0000000    0.1107466
66960.0000000    0.1125644
67000.0000000    0.1012625
67040.0000000    0.0936969
67080.0000000    0.1081262
67120.0000000    0.1062664
67160.0000000    0.1105925
67200.0000000    0.1097360
67240.0000000    0.1193626
67280.0000000    0.1077339
67320.0000000    0.1207464
67360.0000000    0.1093341
67400.0000000    0.1229302
67440.0000000    0.1167514
67480.0000000    0.1098188
67520.0000000    0.0940724
67560.0000000    0.1100104
67600.0000000    0.1163319
67640.0000000    0.1132097
67680.0000000    0.1000510
67720.0000000    0.1013516
67760.0000000    0.1058356
67800.0000000    0.1136074
67840.0000000    0.1160617
67880.0000000    0.1032808
67920.0000000    0.1039372
67960.0000000    0.0987459
68000.0000000    0.1117291
68040.0000000    0.1064582
68080.0000000    0.1140259
68120.0000000    0.1043267
68160.0000000    0.1000568
68200.0000000    0.0968907
68240.0000000    0.1071602
68280.0000000    0.0998053
68320.0000000    0.1035865
68360.0000000    0.1062056
68400.0000000    0.1135651
68440.0000000    0.1004551
68480.0000000    0.1129443
68520.0000000    0.1074983
68560.0000000    0.1034806
68600.0000000    0.1133313
68640.0000000    0.1102966
68680.0000000    0.1045825
68720.0000000    0.1044232
68760.0000000    0.1047785
68800.0000000    0.0997781
68840.0000000    0.1121180
68880.0000000    0.1080784
68920.0000000    0.0978893
68960.0000000    0.1032855
69000.0000000    0.1013399
69040.0000000    0.1042489
69080.0000000    0.0954747
69120.0000000    0.0938533
69160.0000000    0.0984854
69200.0000000    0.0987188
69240.0000000    0.1121881
69280.0000000    0.0959917
69320.0000000    0.0859500
69360.0000000    0.1035208
69400.0000000    0.1164231
69440.0000000    0.0985190
69480.0000000    0.0994174
69520.0000000    0.1046876
69560.0000000    0.0913726
69600.0000000    0.1092607
69640.0000000    0.1028705
69680.0000000    0.1000435
69720.0000000    0.1021581
69760.0000000    0.0998548
69800.0000000    0.0968767
69840.0000000    0.0960428
69880.0000000    0.1077774
69920.0000000    0.1077986
69960.0000000    0.1114193
70000.0000000    0.1085921
70040.0000000    0.1138836
70080.0000000    0.1083583
70120.0000000    0.1071168
70160.0000000    0.1063256
70200.0000000    0.1054453
70240.0000000    0.1118585
70280.0000000    0.0944359
70320.0000000    0.1116908
70360.0000000    0.0985726
70400.0000000    0.1092522
70440.0000000    0.1118616
70480.0000000    0.1160438
70520.0000000    0.1047010
70560.0000000    0.1122751
70600.0000000    0.1097269
70640.0000000    0.1105457
70680.0000000    0.1051772
70720.0000000    0.1270359
70760.0000000    0.1084933
70800.0000000    0.1091757
70840.0000000    0.1068331
70880.0000000    0.1066264
70920.0000000    0.1031470
70960.0000000    0.1067137
71000.0000000    0.0965479
71040.0000000    0.1000364
71080.0000000    0.1098609
71120.0000000    0.1067841
71160.0000000    0.1016594
71200.0000000    0.1119619
71240.0000000    0.1116712
71280.0000000    0.1027030
71320.0000000    0.1081653
71360.0000000    0.1110297
71400.0000000    0.1131621
71440.0000000    0.0948614
71480.0000000    0.1080893
71520.0000000    0.0929428
71560.0000000    0.0983686
71600.0000000    0.1018822
71640.0000000    0.1036402
71680.0000000    0.1135962
71720.0000000    0.1102218
71760.0000000    0.1134676
71800.0000000    0.1092084
71840.0000000    0.1084584
71880.0000000    0.1084505
71920.0000000    0.1004514
71960.0000000    0.1006829
72000.0000000    0.0983780
72040.0000000    0.0992719
72080.0000000    0.1067679
72120.0000000    0.1081780
72160.0000000    0.1048573
72200.0000000    0.1088585
72240.0000000    0.1037093
72280.0000000    0.1070382
72320.0000000    0.1131370
72360.0000000    0.1002279
72400.0000000    0.1019536
72440.0000000    0.1096410
72480.0000000    0.1068784
72520.0000000    0.0984702
72560.0000000    0.1110891
72600.0000000    0.1017357
72640.0000000    0.1049227
72680.0000000    0.1059361
72720.0000000    0.1047787
72760.0000000    0.1049883
72800.0000000    0.1034423
72840.0000000    0.1091234
72880.0000000    0.1103697
72920.0000000    0.1170426
72960.0000000    0.1152894
73000.0000000    0.1012193
73040.0000000    0.1166900
73080.0000000    0.1089148
73120.0000000    0.1075373
73160.0000000    0.0977833
73200.0000000    0.1032587
73240.0000000    0.0974329
73280.0000000    0.1059127
73320.0000000    0.0981587
73360.0000000    0.0914887
73400.0000000    0.0922012
73440.0000000    0.0915078
73480.0000000    0.1033497
73520.0000000    0.0968509
73560.0000000    0.0940668
73600.0000000    0.0932243
73640.0000000    0.1015782
73680.0000000    0.1105224
73720.0000000    0.0979053
73760.0000000    0.1080748
73800.0000000    0.0939025
73840.0000000    0.0996266
73880.0000000    0.1151478
73920.0000000    0.1206952
73960.0000000    0.1242368
74000.0000000    0.1042675
74040.0000000    0.1049724
74080.0000000    0.1031423
74120.0000000    0.0976597
74160.0000000    0.1081891
74200.0000000    0.1129323
74240.0000000    0.1047968
74280.0000000    0.1247413
74320.0000000    0.1235284
74360.0000000    0.1102252
74400.0000000    0.1070105
74440.0000000    0.1188004
74480.0000000    0.1106733
74520.0000000    0.1036468
74560.0000000    0.1182853
74600.0000000    0.1074748
74640.0000000    0.0908792
74680.0000000    0.1002844
74720.0000000    0.0946130
74760.0000000    0.0981254
74800.0000000    0.1009657
74840.0000000    0.0972196
74880.0000000    0.0927649
74920.0000000    0.0842340
74960.0000000    0.0915744
75000.0000000    0.0871756
75040.0000000    0.1008255
75080.0000000    0.1014791
75120.0000000    0.0897851
75160.0000000    0.1047631
75200.0000000    0.1052623
75240.0000000    0.0951257
75280.0000000    0.0967644
75320.0000000    0.1060641
75360.0000000    0.1042954
75400.0000000    0.1073326
75440.0000000    0.0963523
75480.0000000    0.0969468
75520.0000000    0.0991324
75560.0000000    0.1047732
75600.0000000    0.1051493
75640.0000000    0.0901105
75680.0000000    0.0935176
75720.0000000    0.0975051
75760.0000000    0.1106372
75800.0000000    0.1015500
75840.0000000    0.1068340
75880.0000000    0.1012940
75920.0000000    0.1022231
75960.0000000    0.0984933
76000.0000000    0.0983133
76040.0000000    0.1022365
76080.0000000    0.1060979
76120.0000000    0.1002838
76160.0000000    0.1010439
76200.0000000    0.1069935
76240.0000000    0.0966309
76280.0000000    0.1081763
76320.0000000    0.0992912
76360.0000000    0.0974522
76400.0000000    0.1078737
76440.0000000    0.1033290
76480.0000000    0.0932241
76520.0000000    0.1095092
76560.0000000    0.1047319
76600.0000000    0.1029511
76640.0000000    0.0983103
76680.0000000    0.1082044
76720.0000000    0.0954229
76760.0000000    0.0955232
76800.0000000    0.1066296
76840.0000000    0.0976361
76880.0000000    0.1073129
76920.0000000    0.1063456
76960.0000000    0.0986353
77000.0000000    0.1042131
77040.0000000    0.0991871
77080.0000000    0.1066098
77120.0000000    0.1030128
77160.0000000    0.1113966
77200.0000000    0.1020139
77240.0000000    0.1009833
77280.0000000    0.1031088
77320.0000000    0.1072537
77360.0000000    0.1024242
77400.0000000    0.0923420
77440.0000000    0.0978603
77480.0000000    0.0936665
77520.0000000    0.0940076
77560.0000000    0.0973097
77600.0000000    0.1088540
77640.0000000    0.1011413
77680.0000000    0.0932866
77720.0000000    0.1071768
77760.0000000    0.1023135
77800.0000000    0.0988335
77840.0000000    0.1009491
77880.0000000    0.0957585
77920.0000000    0.0871873
77960.0000000    0.0926850
78000.0000000    0.0964164
78040.0000000    0.0940276
78080.0000000    0.0881324
78120.0000000    0.0988119
78160.0000000    0.1082149
78200.0000000    0.1090009
78240.0000000    0.1034131
78280.0000000    0.1051471
78320.0000000    0.1098209
78360.0000000    0.0978428
78400.0000000    0.0997559
78440.0000000    0.1093375
78480.0000000    0.1000741
78520.0000000    0.1181614
78560.0000000    0.1129085
78600.0000000    0.1106745
78640.0000000    0.1024628
78680.0000000    0.0947886
78720.0000000    0.1053011
78760.0000000    0.1065753
78800.0000000    0.1153324
78840.0000000    0.1126994
78880.0000000    0.1094798
78920.0000000    0.1232831
78960.0000000    0.1136980
79000.0000000    0.0989391
79040.0000000    0.1131656
79080.0000000    0.1080936
79120.0000000    0.1053283
79160.0000000    0.1084107
79200.0000000    0.1064501
79240.0000000    0.1061056
79280.0000000    0.1140227
79320.0000000    0.1105919
79360.0000000    0.1207465
79400.0000000    0.1089075
79440.0000000    0.1002540
79480.0000000    0.1006304
79520.0000000    0.1050590
79560.0000000    0.1047294
79600.0000000    0.1067498
79640.0000000    0.1021454
79680.0000000    0.0973117
79720.0000000    0.0971671
79760.0000000    0.1005390
79800.0000000    0.1097075
79840.0000000    0.1024519
79880.0000000    0.1033080
79920.0000000    0.1170966
79960.0000000    0.1235823
80000.0000000    0.1134232
80040.0000000    0.1008727
80080.0000000    0.0947403
80120.0000000    0.1062043
80160.0000000    0.1024148
80200.0000000    0.1073929
80240.0000000    0.1024752
80280.0000000    0.0997799
80320.0000000    0.1136695
80360.0000000    0.1132218
80400.0000000    0.0996302
80440.0000000    0.1105270
80480.0000000    0.1131271
80520.0000000    0.1198293
80560.0000000    0.1202946
80600.0000000    0.1146821
80640.0000000    0.1080541
80680.0000000    0.1025635
80720.0000000    0.1036551
80760.0000000    0.1123950
80800.0000000    0.1029196
80840.0000000    0.1257432
80880.0000000    0.1249186
80920.0000000    0.1148768
80960.0000000    0.1122228
81000.0000000    0.1199474
81040.0000000    0.1154451
81080.0000000    0.1192275
81120.0000000    0.1230718
81160.0000000    0.1377567
81200.0000000    0.1308163
81240.0000000    0.1201432
81280.0000000    0.1292093
81320.0000000    0.1071790
81360.0000000    0.1149215
81400.0000000    0.1101929
81440.0000000    0.1089702
81480.0000000    0.0969872
81520.0000000    0.1041656
81560.0000000    0.1088384
81600.0000000    0.0990630
81640.0000000    0.1056794
81680.0000000    0.1035488
81720.0000000    0.1064917
81760.0000000    0.1053518
81800.0000000    0.1040355
81840.0000000    0.0951515
81880.0000000    0.1124525
81920.0000000    0.1156460
81960.0000000    0.1094329
82000.0000000    0.1071235
82040.0000000    0.1167986
82080.0000000    0.1116815
82120.0000000    0.1019292
82160.0000000    0.1061940
82200.0000000    0.1017145
82240.0000000    0.1114678
82280.0000000    0.1070485
82320.0000000    0.1101231
82360.0000000    0.1098487
82400.0000000    0.1075514
82440.0000000    0.1084411
82480.0000000    0.1073071
82520.0000000    0.1086780
82560.0000000    0.1150981
82600.0000000    0.1143538
82640.0000000    0.1054974
82680.0000000    0.1059934
82720.0000000    0.1092085
82760.0000000    0.1065274
82800.0000000    0.1125032
82840.0000000    0.0996155
82880.0000000    0.1108770
82920.0000000    0.1119743
82960.0000000    0.1096775
83000.0000000    0.1229168
83040.0000000    0.1176520
83080.0000000    0.1303001
83120.0000000    0.1189642
83160.0000000    0.1074816
83200.0000000    0.1120312
83240.0000000    0.1119775
83280.0000000    0.1183423
83320.0000000    0.1239252
83360.0000000    0.1123382
83400.0000000    0.1123986
83440.0000000    0.1173610
83480.0000000    0.1223070
83520.0000000    0.1194945
83560.0000000    0.1174997
83600.0000000    0.1109873
83640.0000000    0.1184462
83680.0000000    0.1067616
83720.0000000    0.1028636
83760.0000000    0.1079739
83800.0000000    0.0998184
83840.0000000    0.1062633
83880.0000000    0.1118627
83920.0000000    0.1079580
83960.0000000    0.1048166
84000.0000000    0.1028355
84040.0000000    0.1220901
84080.0000000    0.1130064
84120.0000000    0.1075405
84160.0000000    0.1194362
84200.0000000    0.1178185
84240.0000000    0.1069516
84280.0000000    0.1052848
84320.0000000    0.1035837
84360.0000000    0.1017660
84400.0000000    0.0908469
84440.0000000    0.1027150
84480.0000000    0.0947244
84520.0000000    0.0887517
84560.0000000    0.0964806
84600.0000000    0.1065383
84640.0000000    0.1016451
84680.0000000    0.0961048
84720.0000000    0.0881255
84760.0000000    0.1075728
84800.0000000    0.0923112
84840.0000000    0.0929309
84880.0000000    0.0992894
84920.0000000    0.0997117
84960.0000000    0.0912048
85000.0000000    0.0948967
85040.0000000    0.0993107
85080.0000000    0.0955059
85120.0000000    0.0938084
85160.0000000    0.0949159
85200.0000000    0.1003087
85240.0000000    0.1041018
85280.0000000    0.1146706
85320.0000000    0.1012906
85360.0000000    0.0966583
85400.0000000    0.1090659
85440.0000000    0.1021735
85480.0000000    0.1105931
85520.0000000    0.1100259
85560.0000000    0.1034748
85600.0000000    0.1002675
85640.0000000    0.1081225
85680.0000000    0.1041779
85720.0000000    0.0965853
85760.0000000    0.1035308
85800.0000000    0.1051172
85840.0000000    0.1141582
85880.0000000    0.1136464
85920.0000000    0.1103411
85960.0000000    0.1111383
86000.0000000    0.1129959
86040.0000000    0.1030017
86080.0000000    0.1033947
86120.0000000    0.1091347
86160.0000000    0.1097697
86200.0000000    0.1024309
86240.0000000    0.0993158
86280.0000000    0.0970605
86320.0000000    0.1001934
86360.0000000    0.1030367
86400.0000000    0.1120116
86440.0000000    0.1236536
86480.0000000    0.1129825
86520.0000000    0.1088904
86560.0000000    0.1233754
86600.0000000    0.1048566
86640.0000000    0.1057939
86680.0000000    0.1146512
86720.0000000    0.1022882
86760.0000000    0.1120365
86800.0000000    0.1138187
86840.0000000    0.1067688
86880.0000000    0.1026029
86920.0000000    0.1107787
86960.0000000    0.1175714
87000.0000000    0.1065683
87040.0000000    0.0948581
87080.0000000    0.1006790
87120.0000000    0.1060934
87160.0000000    0.1020114
87200.0000000    0.1079266
87240.0000000    0.0960084
87280.0000000    0.0962960
87320.0000000    0.1009870
87360.0000000    0.0935617
87400.0000000    0.0990038
87440.0000000    0.1032416
87480.0000000    0.1177741
87520.0000000    0.1118058
87560.0000000    0.1031167
87600.0000000    0.0910776
87640.0000000    0.1059115
87680.0000000    0.1043410
87720.0000000    0.0967931
87760.0000000    0.0992157
87800.0000000    0.0967145
87840.0000000    0.0933954
87880.0000000    0.1010431
87920.0000000    0.0980443
87960.0000000    0.0916635
88000.0000000    0.0959906
88040.0000000    0.0957065
88080.0000000    0.0958716
88120.0000000    0.1061476
88160.0000000    0.1003064
88200.0000000    0.1099575
88240.0000000    0.1203996
88280.0000000    0.1106111
88320.0000000    0.1114887
88360.0000000    0.1131258
88400.0000000    0.1071633
88440.0000000    0.1039108
88480.0000000    0.1084242
88520.0000000    0.1130449
88560.0000000    0.1020302
88600.0000000    0.1181704
88640.0000000    0.1144468
88680.0000000    0.1061527
88720.0000000    0.1154671
88760.0000000    0.1125874
88800.0000000    0.1217574
88840.0000000    0.1116979
88880.0000000    0.1091960
88920.0000000    0.1154561
88960.0000000    0.1073848
89000.0000000    0.1062053
89040.0000000    0.1078462
89080.0000000    0.1045458
89120.0000000    0.0969341
89160.0000000    0.1133808
89200.0000000    0.1059287
89240.0000000    0.1042736
89280.0000000    0.1036581
89320.0000000    0.1078406
89360.0000000    0.1072151
89400.0000000    0.1081595
89440.0000000    0.1105218
89480.0000000    0.1117969
89520.0000000    0.1077011
89560.0000000    0.0999760
89600.0000000    0.1073226
89640.0000000    0.1092512
89680.0000000    0.1062303
89720.0000000    0.1071163
89760.0000000    0.1058372
89800.0000000    0.1044362
89840.0000000    0.1039020
89880.0000000    0.0980460
89920.0000000    0.1066049
89960.0000000    0.1125898
90000.0000000    0.1140713
90040.0000000    0.1111616
90080.0000000    0.1171367
90120.0000000    0.1095227
90160.0000000    0.1068907
90200.0000000    0.1136634
90240.0000000    0.1063858
90280.0000000    0.1196043
90320.0000000    0.1199342
90360.0000000    0.1192491
90400.0000000    0.1111739
90440.0000000    0.1167200
90480.0000000    0.1123705
90520.0000000    0.1211200
90560.0000000    0.1293264
90600.0000000    0.1201195
90640.0000000    0.1175463
90680.0000000    0.1109496
90720.0000000    0.1145188
90760.0000000    0.1142553
90800.0000000    0.1099893
90840.0000000    0.1090664
90880.0000000    0.1089066
90920.0000000    0.0962086
90960.0000000    0.1097606
91000.0000000    0.1024786
91040.0000000    0.1228255
91080.0000000    0.1148824
91120.0000000    0.1181574
91160.0000000    0.1044707
91200.0000000    0.0993362
91240.0000000    0.0944409
91280.0000000    0.0939504
91320.0000000    0.0944360
91360.0000000    0.0972810
91400.0000000    0.1008949
91440.0000000    0.0968222
91480.0000000    0.1023941
91520.0000000    0.1032327
91560.0000000    0.1188753
91600.0000000    0.1229196
91640.0000000    0.1091911
91680.0000000    0.1120552
91720.0000000    0.1171454
91760.0000000    0.1187304
91800.0000000    0.1169885
91840.0000000    0.1185092
91880.0000000    0.1231701
91920.0000000    0.1252329
91960.0000000    0.1239019
92000.0000000    0.1239593
92040.0000000    0.1205007
92080.0000000    0.1255459
92120.0000000    0.1120329
92160.0000000    0.1190952
92200.0000000    0.1205147
92240.0000000    0.1126128
92280.0000000    0.1139870
92320.0000000    0.1104598
92360.0000000    0.1101853
92400.0000000    0.1036988
92440.0000000    0.1203111
92480.0000000    0.1125902
92520.0000000    0.1163427
92560.0000000    0.1156234
92600.0000000    0.1113327
92640.0000000    0.1098670
92680.0000000    0.1113074
92720.0000000    0.1112255
92760.0000000    0.1163634
92800.0000000    0.1111619
92840.0000000    0.1091693
92880.0000000    0.1072858
92920.0000000    0.1114816
92960.0000000    0.1059444
93000.0000000    0.1143921
93040.0000000    0.1142054
93080.0000000    0.1128098
93120.0000000    0.1189913
93160.0000000    0.1126986
93200.0000000    0.1111626
93240.0000000    0.1094576
93280.0000000    0.1105019
93320.0000000    0.1147693
93360.0000000    0.0974975
93400.0000000    0.1005451
93440.0000000    0.1031795
93480.0000000    0.1028959
93520.0000000    0.0985143
93560.0000000    0.0993926
93600.0000000    0.0945797
93640.0000000    0.1008168
93680.0000000    0.0945201
93720.0000000    0.0982884
93760.0000000    0.0937132
93800.0000000    0.0998847
93840.0000000    0.1029159
93880.0000000    0.0899833
93920.0000000    0.0999145
93960.0000000    0.0879914
94000.0000000    0.0917616
94040.0000000    0.0966573
94080.0000000    0.1017515
94120.0000000    0.0952912
94160.0000000    0.1009862
94200.0000000    0.0988554
94240.0000000    0.0993971
94280.0000000    0.1035309
94320.0000000    0.1017987
94360.0000000    0.1010343
94400.0000000    0.1002219
94440.0000000    0.1061208
94480.0000000    0.1048312
94520.0000000    0.1024649
94560.0000000    0.1008003
94600.0000000    0.1078997
94640.0000000    0.1017217
94680.0000000    0.1136881
94720.0000000    0.1038233
94760.0000000    0.1091828
94800.0000000    0.1022700
94840.0000000    0.1039588
94880.0000000    0.0985947
94920.0000000    0.1135127
94960.0000000    0.1066351
95000.0000000    0.1028450
95040.0000000    0.1051053
95080.0000000    0.1085815
95120.0000000    0.1084602
95160.0000000    0.1110617
95200.0000000    0.1090509
95240.0000000    0.1016863
95280.0000000    0.1107790
95320.0000000    0.1037123
95360.0000000    0.1021170
95400.0000000    0.1077564
95440.0000000    0.0999332
95480.0000000    0.1073926
95520.0000000    0.1099900
95560.0000000    0.1089118
95600.0000000    0.1008322
95640.0000000    0.1002160
95680.0000000    0.1166934
95720.0000000    0.1011019
95760.0000000    0.1054707
95800.0000000    0.1188381
95840.0000000    0.1073319
95880.0000000    0.1020396
95920.0000000    0.1028238
95960.0000000    0.0958478
96000.0000000    0.0865466
96040.0000000    0.0912813
96080.0000000    0.1012804
96120.0000000    0.1057464
96160.0000000    0.1032177
96200.0000000    0.0960306
96240.0000000    0.1003520
96280.0000000    0.1017422
96320.0000000    0.1050006
96360.0000000    0.1003927
96400.0000000    0.1052245
96440.0000000    0.1164201
96480.0000000    0.1110245
96520.0000000    0.1090554
96560.0000000    0.1152935
96600.0000000    0.1163249
96640.0000000    0.1069387
96680.0000000    0.1078811
96720.0000000    0.1124476
96760.0000000    0.1067228
96800.0000000    0.1157728
96840.0000000    0.1112769
96880.0000000    0.1087670
96920.0000000    0.1101172
96960.0000000    0.1037060
97000.0000000    0.1129918
97040.0000000    0.1135947
97080.0000000    0.1051091
97120.0000000    0.1114129
97160.0000000    0.1214775
97200.0000000    0.1068739
97240.0000000    0.1162195
97280.0000000    0.1065670
97320.0000000    0.1116030
97360.0000000    0.1059016
97400.0000000    0.1074091
97440.0000000    0.1097156
97480.0000000    0.1129331
97520.0000000    0.1086659
97560.0000000    0.1079387
97600.0000000    0.1014991
97640.0000000    0.1020552
97680.0000000    0.1080786
97720.0000000    0.1097036
97760.0000000    0.1090421
97800.0000000    0.1023095
97840.0000000    0.1004182
97880.0000000    0.0988288
97920.0000000    0.1001518
97960.0000000    0.1014378
98000.0000000    0.0995704
98040.0000000    0.1063610
98080.0000000    0.1060223
98120.0000000    0.1004091
98160.0000000    0.1051083
98200.0000000    0.0977028
98240.0000000    0.1031297
98280.0000000    0.0977275
98320.0000000    0.0952890
98360.0000000    0.0893721
98400.0000000    0.0937380
98440.0000000    0.0950674
98480.0000000    0.1012226
98520.0000000    0.0953598
98560.0000000    0.0954438
98600.0000000    0.1040074
98640.0000000    0.1064377
98680.0000000    0.1028380
98720.0000000    0.1000438
98760.0000000    0.1042619
98800.0000000    0.1069215
98840.0000000    0.1041372
98880.0000000    0.1070020
98920.0000000    0.1040456
98960.0000000    0.0936955
99000.0000000    0.0967663
99040.0000000    0.1011998
99080.0000000    0.1011087
99120.0000000    0.0989264
99160.0000000    0.1018134
99200.0000000    0.1001876
99240.0000000    0.0956861
99280.0000000    0.1010334
99320.0000000    0.0995447
99360.0000000    0.1035768
99400.0000000    0.1111546
99440.0000000    0.1091381
99480.0000000    0.1071023
99520.0000000    0.1096255
99560.0000000    0.0956276
99600.0000000    0.0952089
99640.0000000    0.0975809
99680.0000000    0.0982426
99720.0000000    0.0940641
99760.0000000    0.1023827
99800.0000000    0.1119188
99840.0000000    0.0993974
99880.0000000    0.0842177
99920.0000000    0.0959928
99960.0000000    0.0955832
100000.0000000    0.0955145
100040.0000000    0.0975223
100080.0000000    0.1044394
100120.0000000    0.1031474
100160.0000000    0.1046723
100200.0000000    0.1056801
100240.0000000    0.1040660
100280.0000000    0.0940556
100320.0000000    0.1120618
100360.0000000    0.0983949
100400.0000000    0.1060199
100440.0000000    0.0980959
100480.0000000    0.1009727
100520.0000000    0.1050158
100560.0000000    0.0962567
100600.0000000    0.0965460
100640.0000000    0.1142311
100680.0000000    0.1023721
100720.0000000    0.0961812
100760.0000000    0.1117488
100800.0000000    0.1107213
100840.0000000    0.1132318
100880.0000000    0.1138203
100920.0000000    0.1225062
100960.0000000    0.1105557
101000.0000000    0.1085397
101040.0000000    0.1242594
101080.0000000    0.1065530
101120.0000000    0.1106850
101160.0000000    0.1053087
101200.0000000    0.1060319
101240.0000000    0.1143184
101280.0000000    0.1153360
101320.0000000    0.1153260
101360.0000000    0.1151393
101400.0000000    0.1134190
101440.0000000    0.1198287
101480.0000000    0.1055426
101520.0000000    0.1034141
101560.0000000    0.1060613
101600.0000000    0.1039655
101640.0000000    0.1133448
101680.0000000    0.1096500
101720.0000000    0.1061902
101760.0000000    0.1140228
101800.0000000    0.1108009
101840.0000000    0.1069645
101880.0000000    0.1159816
101920.0000000    0.1121480
101960.0000000    0.1104239
102000.0000000    0.1268474
102040.0000000    0.1038200
102080.0000000    0.1156338
102120.0000000    0.1099189
102160.0000000    0.1175020
102200.0000000    0.1163225
102240.0000000    0.1184337
102280.0000000    0.1266857
102320.0000000    0.1260701
102360.0000000    0.1074293
102400.0000000    0.1094819
102440.0000000    0.1001285
102480.0000000    0.1030752
102520.0000000    0.1093203
102560.0000000    0.1145840
102600.0000000    0.1020702
102640.0000000    0.1085043
102680.0000000    0.1013896
102720.0000000    0.1105846
102760.0000000    0.1123491
102800.0000000    0.1063153
102840.0000000    0.1079268
102880.0000000    0.1066020
102920.0000000    0.1113746
102960.0000000    0.1179991
103000.0000000    0.1109649
103040.0000000    0.1194435
103080.0000000    0.1239547
103120.0000000    0.1067608
103160.0000000    0.1033612
103200.0000000    0.1152063
103240.0000000    0.1075750
103280.0000000    0.1050925
103320.0000000    0.1127301
103360.0000000    0.1135678
103400.0000000    0.1105442
103440.0000000    0.1076397
103480.0000000    0.1174719
103520.0000000    0.1083983
103560.0000000    0.0996398
103600.0000000    0.1111420
103640.0000000    0.1148488
103680.0000000    0.1216811
103720.0000000    0.1125855
103760.0000000    0.1109415
103800.0000000    0.1061442
103840.0000000    0.1082714
103880.0000000    0.1114784
103920.0000000    0.1148638
103960.0000000    0.1111411
104000.0000000    0.1023334
104040.0000000    0.1122004
104080.0000000    0.1055468
104120.0000000    0.1147176
104160.0000000    0.1114475
104200.0000000    0.1137509
104240.0000000    0.1094598
104280.0000000    0.1211150
104320.0000000    0.1079800
104360.0000000    0.1101194
104400.0000000    0.1096772
104440.0000000    0.1089175
104480.0000000    0.1122045
104520.0000000    0.1056359
104560.0000000    0.1089180
104600.0000000    0.1104911
104640.0000000    0.1176437
104680.0000000    0.1105856
104720.0000000    0.1102148
104760.0000000    0.1127786
104800.0000000    0.1120570
104840.0000000    0.1160192
104880.0000000    0.1159438
104920.0000000    0.1100228
104960.0000000    0.1058958
105000.0000000    0.1079365
105040.0000000    0.1041153
105080.0000000    0.1094593
105120.0000000    0.1065509
105160.0000000    0.1056205
105200.0000000    0.1054868
105240.0000000    0.1190398
105280.0000000    0.1074229
105320.0000000    0.1170993
105360.0000000    0.1092378
105400.0000000    0.1131617
105440.0000000    0.1176445
105480.0000000    0.1084746
105520.0000000    0.1116793
105560.0000000    0.1045597
105600.0000000    0.1119244
105640.0000000    0.1091666
105680.0000000    0.1099141
105720.0000000    0.1157407
105760.0000000    0.1122667
105800.0000000    0.1031428
105840.0000000    0.1050688
105880.0000000    0.1235646
105920.0000000    0.1077407
105960.0000000    0.1103204
106000.0000000    0.1096212
106040.0000000    0.1143445
106080.0000000    0.1171758
106120.0000000    0.1235745
106160.0000000    0.1085702
106200.0000000    0.1045786
106240.0000000    0.1022548
106280.0000000    0.1079510
106320.0000000    0.1121016
106360.0000000    0.1052053
106400.0000000    0.1039375
106440.0000000    0.1070206
106480.0000000    0.1061611
106520.0000000    0.1204165
106560.0000000    0.1158946
106600.0000000    0.1131713
106640.0000000    0.1155942
106680.0000000    0.1087960
106720.0000000    0.1138083
106760.0000000    0.1056201
106800.0000000    0.1023730
106840.0000000    0.1034836
106880.0000000    0.1048941
106920.0000000    0.1054839
106960.0000000    0.1086389
107000.0000000    0.1071279
107040.0000000    0.1018964
107080.0000000    0.1049278
107120.0000000    0.1023531
107160.0000000    0.1004703
107200.0000000    0.1035261
107240.0000000    0.1102266
107280.0000000    0.1136252
107320.0000000    0.1007939
107360.0000000    0.1009953
107400.0000000    0.1039474
107440.0000000    0.1030430
107480.0000000    0.1050082
107520.0000000    0.1050253
107560.0000000    0.1050984
107600.0000000    0.1046790
107640.0000000    0.1107887
107680.0000000    0.1029741
107720.0000000    0.1009755
107760.0000000    0.1072754
107800.0000000    0.0955535
107840.0000000    0.1049137
107880.0000000    0.0979602
107920.0000000    0.1046650
107960.0000000    0.1053935
108000.0000000    0.1106221
108040.0000000    0.1010442
108080.0000000    0.0966533
108120.0000000    0.1000048
108160.0000000    0.0967564
108200.0000000    0.1026744
108240.0000000    0.0985809
108280.0000000    0.1088154
108320.0000000    0.1152293
108360.0000000    0.1031834
108400.0000000    0.1113710
108440.0000000    0.1008621
108480.0000000    0.1042788
108520.0000000    0.1015476
108560.0000000    0.1025285
108600.0000000    0.0967884
108640.0000000    0.0944848
108680.0000000    0.1014705
108720.0000000    0.0964019
108760.0000000    0.0985613
108800.0000000    0.0991078
108840.0000000    0.0986095
108880.0000000    0.0981514
108920.0000000    0.0960196
108960.0000000    0.1063240
109000.0000000    0.0954813
109040.0000000    0.1026705
109080.0000000    0.1052209
109120.0000000    0.1045130
109160.0000000    0.0985411
109200.0000000    0.0985628
109240.0000000    0.0985106
109280.0000000    0.0995120
109320.0000000    0.1047059
109360.0000000    0.0978395
109400.0000000    0.0988391
109440.0000000    0.1016240
109480.0000000    0.0986631
109520.0000000    0.1059687
109560.0000000    0.1019700
109600.0000000    0.1040356
109640.0000000    0.0919545
109680.0000000    0.1063628
109720.0000000    0.0934961
109760.0000000    0.0923564
109800.0000000    0.0940493
109840.0000000    0.0910609
109880.0000000    0.0943121
109920.0000000    0.0924790
109960.0000000    0.0943511
110000.0000000    0.0999946
110040.0000000    0.0955862
110080.0000000    0.0944098
110120.0000000    0.0913917
110160.0000000    0.0976442
110200.0000000    0.0959108
110240.0000000    0.1060237
110280.0000000    0.1062222
110320.0000000    0.1037892
110360.0000000    0.0956414
110400.0000000    0.0964820
110440.0000000    0.1046907
110480.0000000    0.0923387
110520.0000000    0.0947048
110560.0000000    0.0988506
110600.0000000    0.1032332
110640.0000000    0.1000194
110680.0000000    0.0912145
110720.0000000    0.0970159
110760.0000000    0.0943257
110800.0000000    0.0933696
110840.0000000    0.0878603
110880.0000000    0.0997716
110920.0000000    0.1011788
110960.0000000    0.0960353
111000.0000000    0.1032266
111040.0000000    0.0984513
111080.0000000    0.0995373
111120.0000000    0.0981859
111160.0000000    0.1007724
111200.0000000    0.0918341
111240.0000000    0.1022640
111280.0000000    0.0904958
111320.0000000    0.0973243
111360.0000000    0.0869280
111400.0000000    0.0936011
111440.0000000    0.0978015
111480.0000000    0.0847433
111520.0000000    0.0909962
111560.0000000    0.0944966
111600.0000000    0.1070584
111640.0000000    0.1083587
111680.0000000    0.0934570
111720.0000000    0.0994837
111760.0000000    0.1017109
111800.0000000    0.0990510
111840.0000000    0.0951383
111880.0000000    0.1047306
111920.0000000    0.1074851
111960.0000000    0.1155568
112000.0000000    0.1118637
112040.0000000    0.1255235
112080.0000000    0.0981972
112120.0000000    0.1018043
112160.0000000    0.1032420
112200.0000000    0.1073991
112240.0000000    0.1032125
112280.0000000    0.1012541
112320.0000000    0.1113742
112360.0000000    0.1045247
112400.0000000    0.1026760
112440.0000000    0.0910784
112480.0000000    0.1040499
112520.0000000    0.1205783
112560.0000000    0.1002449
112600.0000000    0.1026720
112640.0000000    0.1079926
112680.0000000    0.1056020
112720.0000000    0.1018217
112760.0000000    0.0975932
112800.0000000    0.1075672
112840.0000000    0.1035535
112880.0000000    0.1075741
112920.0000000    0.0972429
112960.0000000    0.0862294
113000.0000000    0.1007741
113040.0000000    0.0947964
113080.0000000    0.1093789
113120.0000000    0.1056315
113160.0000000    0.1007515
113200.0000000    0.1036563
113240.0000000    0.1041700
113280.0000000    0.0880140
113320.0000000    0.0981420
113360.0000000    0.1014015
113400.0000000    0.1012410
113440.0000000    0.1091498
113480.0000000    0.0934151
113520.0000000    0.1034054
113560.0000000    0.1039736
113600.0000000    0.1034765
113640.0000000    0.1072438
113680.0000000    0.1051184
113720.0000000    0.1020366
113760.0000000    0.1039503
113800.0000000    0.0954209
113840.0000000    0.1018047
113880.0000000    0.1021072
113920.0000000    0.0952682
113960.0000000    0.0959649
114000.0000000    0.1008746
114040.0000000    0.1027822
114080.0000000    0.1046278
114120.0000000    0.1098906
114160.0000000    0.1085643
114200.0000000    0.1037634
114240.0000000    0.1033020
114280.0000000    0.0955005
114320.0000000    0.0993437
114360.0000000    0.1077301
114400.0000000    0.1055042
114440.0000000    0.1006293
114480.0000000    0.1028387
114520.0000000    0.0898880
114560.0000000    0.0996921
114600.0000000    0.0959999
114640.0000000    0.0995380
114680.0000000    0.1053726
114720.0000000    0.1015574
114760.0000000    0.0947958
114800.0000000    0.0959144
114840.0000000    0.0974604
114880.0000000    0.0994999
114920.0000000    0.0915334
114960.0000000    0.1036932
115000.0000000    0.0967486
115040.0000000    0.1032053
115080.0000000    0.1073745
115120.0000000    0.0984089
115160.0000000    0.1049852
115200.0000000    0.1029241
115240.0000000    0.1038865
115280.0000000    0.0998608
115320.0000000    0.1060760
115360.0000000    0.1022974
115400.0000000    0.1085091
115440.0000000    0.1014658
115480.0000000    0.1097021
115520.0000000    0.1024125
115560.0000000    0.0985541
115600.0000000    0.1035238
115640.0000000    0.1051622
115680.0000000    0.1032898
115720.0000000    0.1052232
115760.0000000    0.1126086
115800.0000000    0.1050004
115840.0000000    0.1116087
115880.0000000    0.1054219
115920.0000000    0.0969171
115960.0000000    0.0927293
116000.0000000    0.0934102
116040.0000000    0.1008675
116080.0000000    0.0937193
116120.0000000    0.1025445
116160.0000000    0.1061024
116200.0000000    0.1053489
116240.0000000    0.1030664
116280.0000000    0.1063256
116320.0000000    0.1008199
116360.0000000    0.1135123
116400.0000000    0.0965988
116440.0000000    0.0972908
116480.0000000    0.0946149
116520.0000000    0.0944964
116560.0000000    0.0961286
116600.0000000    0.1023831
116640.0000000    0.0999344
116680.0000000    0.0959888
116720.0000000    0.0970609
116760.0000000    0.0898705
116800.0000000    0.0929384
116840.0000000    0.0957344
116880.0000000    0.0993108
116920.0000000    0.1076718
116960.0000000    0.1013160
117000.0000000    0.0996610
117040.0000000    0.0950867
117080.0000000    0.0981721
117120.0000000    0.0968850
117160.0000000    0.1008427
117200.0000000    0.0957274
117240.0000000    0.0924840
117280.0000000    0.0922508
117320.0000000    0.0977297
117360.0000000    0.1037585
117400.0000000    0.1091516
117440.0000000    0.1007745
117480.0000000    0.1047292
117520.0000000    0.1010545
117560.0000000    0.1035702
117600.0000000    0.0989591
117640.0000000    0.1038449
117680.0000000    0.1053324
117720.0000000    0.0991989
117760.0000000    0.1064888
117800.0000000    0.1044582
117840.0000000    0.1094671
117880.0000000    0.1027081
117920.0000000    0.1127002
117960.0000000    0.1156242
118000.0000000    0.1082118
118040.0000000    0.1108807
118080.0000000    0.1124115
118120.0000000    0.1040149
118160.0000000    0.1111525
118200.0000000    0.0992376
118240.0000000    0.0984687
118280.0000000    0.1113079
118320.0000000    0.1018029
118360.0000000    0.0925231
118400.0000000    0.0985590
118440.0000000    0.0960930
118480.0000000    0.1020214
118520.0000000    0.1005817
118560.0000000    0.1107342
118600.0000000    0.0983635
118640.0000000    0.0938059
118680.0000000    0.1070221
118720.0000000    0.1018902
118760.0000000    0.1001202
118800.0000000    0.1002814
118840.0000000    0.1012104
118880.0000000    0.1012351
118920.0000000    0.1059009
118960.0000000    0.1032949
119000.0000000    0.1004943
119040.0000000    0.1054885
119080.0000000    0.1059908
119120.0000000    0.1083547
119160.0000000    0.1036284
119200.0000000    0.1044493
119240.0000000    0.1079044
119280.0000000    0.0980862
119320.0000000    0.0960961
119360.0000000    0.1043004
119400.0000000    0.1077085
119440.0000000    0.0966417
119480.0000000    0.1046407
119520.0000000    0.1093192
119560.0000000    0.1070515
119600.0000000    0.1010237
119640.0000000    0.1031218
119680.0000000    0.0992672
119720.0000000    0.0973800
119760.0000000    0.0959687
119800.0000000    0.1012085
119840.0000000    0.0927969
119880.0000000    0.0932869
119920.0000000    0.0982681
119960.0000000    0.0972271
120000.0000000    0.0974921
120040.0000000    0.1045001
120080.0000000    0.0993942
120120.0000000    0.0953638
120160.0000000    0.1048545
120200.0000000    0.0986233
120240.0000000    0.0976488
120280.0000000    0.1030938
120320.0000000    0.0975324
120360.0000000    0.0957103
120400.0000000    0.0943320
120440.0000000    0.0995542
120480.0000000    0.1017090
120520.0000000    0.0879956
120560.0000000    0.0950446
120600.0000000    0.0987881
120640.0000000    0.1106763
120680.0000000    0.1095638
120720.0000000    0.1050204
120760.0000000    0.1058815
120800.0000000    0.0964380
120840.0000000    0.1072911
120880.0000000    0.1023752
120920.0000000    0.1023477
120960.0000000    0.0897632
121000.0000000    0.0998121
121040.0000000    0.1031544
121080.0000000    0.1002353
121120.0000000    0.0980652
121160.0000000    0.0971181
121200.0000000    0.0912427
121240.0000000    0.1048412
121280.0000000    0.1010342
121320.0000000    0.1068913
121360.0000000    0.0925771
121400.0000000    0.1021610
121440.0000000    0.1064509
121480.0000000    0.0996733
121520.0000000    0.0972581
121560.0000000    0.0980921
121600.0000000    0.1013163
121640.0000000    0.1131832
121680.0000000    0.1024070
121720.0000000    0.1060718
121760.0000000    0.1180722
121800.0000000    0.1007030
121840.0000000    0.1018009
121880.0000000    0.0929263
121920.0000000    0.1043769
121960.0000000    0.1053758
122000.0000000    0.0857516
122040.0000000    0.0945192
122080.0000000    0.1029571
122120.0000000    0.1138935
122160.0000000    0.1037990
122200.0000000    0.1020384
122240.0000000    0.0992932
122280.0000000    0.0929300
122320.0000000    0.0953675
122360.0000000    0.0990278
122400.0000000    0.1123224
122440.0000000    0.1034247
122480.0000000    0.1036709
122520.0000000    0.1084561
122560.0000000    0.1042426
122600.0000000    0.1061721
122640.0000000    0.1061868
122680.0000000    0.1051874
122720.0000000    0.1003765
122760.0000000    0.0956321
122800.0000000    0.1071029
122840.0000000    0.1088468
122880.0000000    0.1011162
122920.0000000    0.1012326
122960.0000000    0.0978919
123000.0000000    0.1071293
123040.0000000    0.1059910
123080.0000000    0.0995479
123120.0000000    0.1039293
123160.0000000    0.1030134
123200.0000000    0.0978801
123240.0000000    0.0999719
123280.0000000    0.1002327
123320.0000000    0.0979441
123360.0000000    0.1037276
123400.0000000    0.0944813
123440.0000000    0.1009814
123480.0000000    0.1027430
123520.0000000    0.1012679
123560.0000000    0.1007162
123600.0000000    0.0957759
123640.0000000    0.0932598
123680.0000000    0.1010896
123720.0000000    0.1044898
123760.0000000    0.1028112
123800.0000000    0.1072083
123840.0000000    0.1221202
123880.0000000    0.0997492
123920.0000000    0.1039125
123960.0000000    0.1160178
124000.0000000    0.1019709
124040.0000000    0.1066910
124080.0000000    0.1143695
124120.0000000    0.1035808
124160.0000000    0.1044227
124200.0000000    0.0992221
124240.0000000    0.0975080
124280.0000000    0.1077618
124320.0000000    0.1053973
124360.0000000    0.1104221
124400.0000000    0.1235857
124440.0000000    0.1121534
124480.0000000    0.1131518
124520.0000000    0.1042032
124560.0000000    0.1054850
124600.0000000    0.1011606
124640.0000000    0.0945476
124680.0000000    0.1120913
124720.0000000    0.1110628
124760.0000000    0.1095980
124800.0000000    0.1006572
124840.0000000    0.1053550
124880.0000000    0.1074610
124920.0000000    0.1021295
124960.0000000    0.1052768
125000.0000000    0.0974347
125040.0000000    0.0994735
125080.0000000    0.0911196
125120.0000000    0.0981672
125160.0000000    0.1032628
125200.0000000    0.0847402
125240.0000000    0.0864493
125280.0000000    0.1018603
125320.0000000    0.1057242
125360.0000000    0.1111141
125400.0000000    0.0964886
125440.0000000    0.0922823
125480.0000000    0.1038707
125520.0000000    0.0985545
125560.0000000    0.1076179
125600.0000000    0.1167563
125640.0000000    0.1028811
125680.0000000    0.0937986
125720.0000000    0.0922204
125760.0000000    0.0925439
125800.0000000    0.0988533
125840.0000000    0.1005618
125880.0000000    0.1023684
125920.0000000    0.0966123
125960.0000000    0.1001508
126000.0000000    0.1005128
126040.0000000    0.1061731
126080.0000000    0.1016729
126120.0000000    0.1053921
126160.0000000    0.0924785
126200.0000000    0.0976670
126240.0000000    0.0953528
126280.0000000    0.1046558
126320.0000000    0.1052949
126360.0000000    0.0916478
126400.0000000    0.1056785
126440.0000000    0.1116914
126480.0000000    0.1025731
126520.0000000    0.0976725
126560.0000000    0.1106602
126600.0000000    0.1165936
126640.0000000    0.1026589
126680.0000000    0.1140396
126720.0000000    0.1000964
126760.0000000    0.0917757
126800.0000000    0.1011945
126840.0000000    0.0943543
126880.0000000    0.0936699
126920.0000000    0.0980367
126960.0000000    0.0998102
127000.0000000    0.0989973
127040.0000000    0.0943472
127080.0000000    0.0982566
127120.0000000    0.0987651
127160.0000000    0.0912904
127200.0000000    0.0903603
127240.0000000    0.0842317
127280.0000000    0.0889214
127320.0000000    0.0911863
127360.0000000    0.0864371
127400.0000000    0.0874801
127440.0000000    0.1037312
127480.0000000    0.0987329
127520.0000000    0.1017482
127560.0000000    0.0861130
127600.0000000    0.0962798
127640.0000000    0.0931158
127680.0000000    0.0969419
127720.0000000    0.0958499
127760.0000000    0.0973701
127800.0000000    0.0961150
127840.0000000    0.0909446
127880.0000000    0.0967107
127920.0000000    0.0993353
127960.0000000    0.0985218
128000.0000000    0.0991364
128040.0000000    0.1107309
128080.0000000    0.1088997
128120.0000000    0.1036802
128160.0000000    0.0923021
128200.0000000    0.0948128
128240.0000000    0.1020519
128280.0000000    0.0993000
128320.0000000    0.0971015
128360.0000000    0.1022465
128400.0000000    0.0940398
128440.0000000    0.1037164
128480.0000000    0.0967173
128520.0000000    0.0968639
128560.0000000    0.0970303
128600.0000000    0.0931253
128640.0000000    0.0995750
128680.0000000    0.0937713
128720.0000000    0.1028747
128760.0000000    0.0923373
128800.0000000    0.0948954
128840.0000000    0.0848054
128880.0000000    0.0818691
128920.0000000    0.0869381
128960.0000000    0.0942755
129000.0000000    0.0874309
129040.0000000    0.0944963
129080.0000000    0.0876230
129120.0000000    0.1047413
129160.0000000    0.1015512
129200.0000000    0.0929477
129240.0000000    0.0916723
129280.0000000    0.0939832
129320.0000000    0.0905065
129360.0000000    0.0886778
129400.0000000    0.0941271
129440.0000000    0.0961059
129480.0000000    0.0864777
129520.0000000    0.0942673
129560.0000000    0.0899917
129600.0000000    0.0874218
129640.0000000    0.0932495
129680.0000000    0.1015017
129720.0000000    0.0948974
129760.0000000    0.0933686
129800.0000000    0.0890466
129840.0000000    0.0919955
129880.0000000    0.0975689
129920.0000000    0.0946460
129960.0000000    0.0959469
130000.0000000    0.1092264
130040.0000000    0.1032979
130080.0000000    0.1030108
130120.0000000    0.0912275
130160.0000000    0.0993580
130200.0000000    0.0901510
130240.0000000    0.1009792
130280.0000000    0.0881184
130320.0000000    0.1029102
130360.0000000    0.1039964
130400.0000000    0.1051648
130440.0000000    0.0983771
130480.0000000    0.1128157
130520.0000000    0.1106196
130560.0000000    0.0954090
130600.0000000    0.0995547
130640.0000000    0.0970169
130680.0000000    0.1001057
130720.0000000    0.1073815
130760.0000000    0.0997682
130800.0000000    0.0971479
130840.0000000    0.0944555
130880.0000000    0.1077448
130920.0000000    0.1079994
130960.0000000    0.0938548
131000.0000000    0.1021000
131040.0000000    0.0972239
131080.0000000    0.1016003
131120.0000000    0.1047295
131160.0000000    0.1046743
131200.0000000    0.1010639
131240.0000000    0.1032747
131280.0000000    0.0988047
131320.0000000    0.1017030
131360.0000000    0.0938552
131400.0000000    0.0957447
131440.0000000    0.1001056
131480.0000000    0.1011067
131520.0000000    0.1042575
131560.0000000    0.0989019
131600.0000000    0.1163218
131640.0000000    0.1012544
131680.0000000    0.1008932
131720.0000000    0.1059601
131760.0000000    0.1174596
131800.0000000    0.1049125
131840.0000000    0.1030811
131880.0000000    0.1120444
131920.0000000    0.1197335
131960.0000000    0.1018883
132000.0000000    0.1141572
132040.0000000    0.1180268
132080.0000000    0.1042380
132120.0000000    0.1009011
132160.0000000    0.1042983
132200.0000000    0.1002822
132240.0000000    0.1065972
132280.0000000    0.0986753
132320.0000000    0.0977671
132360.0000000    0.1200762
132400.0000000    0.1018083
132440.0000000    0.1048160
132480.0000000    0.0930016
132520.0000000    0.1006582
132560.0000000    0.1040489
132600.0000000    0.0956234
132640.0000000    0.0986630
132680.0000000    0.0964639
132720.0000000    0.0989908
132760.0000000    0.1080896
132800.0000000    0.1027072
132840.0000000    0.1138364
132880.0000000    0.1160669
132920.0000000    0.1131689
132960.0000000    0.1074483
133000.0000000    0.0971579
133040.0000000    0.1094759
133080.0000000    0.0994626
133120.0000000    0.1005980
133160.0000000    0.1013970
133200.0000000    0.1086314
133240.0000000    0.1128545
133280.0000000    0.1217238
133320.0000000    0.1050162
133360.0000000    0.1003391
133400.0000000    0.1195731
133440.0000000    0.1201441
133480.0000000    0.1057267
133520.0000000    0.1206684
133560.0000000    0.1022884
133600.0000000    0.1190475
133640.0000000    0.1137626
133680.0000000    0.1182868
133720.0000000    0.1125834
133760.0000000    0.1023781
133800.0000000    0.1000965
133840.0000000    0.1012390
133880.0000000    0.0882977
133920.0000000    0.0910158
133960.0000000    0.0852898
134000.0000000    0.0904971
134040.0000000    0.1028087
134080.0000000    0.0992663
134120.0000000    0.1028518
134160.0000000    0.1005958
134200.0000000    0.0910739
134240.0000000    0.0959097
134280.0000000    0.0992006
134320.0000000    0.0941707
134360.0000000    0.0972264
134400.0000000    0.1008009
134440.0000000    0.1089811
134480.0000000    0.1124201
134520.0000000    0.1011979
134560.0000000    0.1042754
134600.0000000    0.0945260
134640.0000000    0.0911964
134680.0000000    0.0938851
134720.0000000    0.0974406
134760.0000000    0.0951074
134800.0000000    0.0897921
134840.0000000    0.0947848
134880.0000000    0.1056535
134920.0000000    0.1034083
134960.0000000    0.1032487
135000.0000000    0.0964826
135040.0000000    0.1016315
135080.0000000    0.1020595
135120.0000000    0.1005626
135160.0000000    0.0990503
135200.0000000    0.0956786
135240.0000000    0.0978188
135280.0000000    0.0961105
135320.0000000    0.0974088
135360.0000000    0.0903915
135400.0000000    0.0955984
135440.0000000    0.0876685
135480.0000000    0.0920132
135520.0000000    0.1038142
135560.0000000    0.0981082
135600.0000000    0.0907048
135640.0000000    0.0901687
135680.0000000    0.1047274
135720.0000000    0.0989072
135760.0000000    0.0983065
135800.0000000    0.0877550
135840.0000000    0.0953469
135880.0000000    0.0904267
135920.0000000    0.0966472
135960.0000000    0.0939547
136000.0000000    0.0927465
136040.0000000    0.0948785
136080.0000000    0.0914590
136120.0000000    0.0933958
136160.0000000    0.0939600
136200.0000000    0.0962165
136240.0000000    0.0877400
136280.0000000    0.0958542
136320.0000000    0.1045090
136360.0000000    0.0973502
136400.0000000    0.0997774
136440.0000000    0.0975556
136480.0000000    0.0947225
136520.0000000    0.0865156
136560.0000000    0.0934159
136600.0000000    0.0982956
136640.0000000    0.0977012
136680.0000000    0.0956982
136720.0000000    0.0961838
136760.0000000    0.1061272
136800.0000000    0.1003895
136840.0000000    0.1021587
136880.0000000    0.1110279
136920.0000000    0.1063305
136960.0000000    0.1011637
137000.0000000    0.1089128
137040.0000000    0.1058791
137080.0000000    0.1058911
137120.0000000    0.1061237
137160.0000000    0.0974216
137200.0000000    0.1119707
137240.0000000    0.1063247
137280.0000000    0.1099203
137320.0000000    0.1105199
137360.0000000    0.1150722
137400.0000000    0.1044386
137440.0000000    0.1094201
137480.0000000    0.1150444
137520.0000000    0.1234393
137560.0000000    0.1186156
137600.0000000    0.1223102
137640.0000000    0.1088645
137680.0000000    0.1218299
137720.0000000    0.1108304
137760.0000000    0.1110512
137800.0000000    0.1197559
137840.0000000    0.1099311
137880.0000000    0.1130822
137920.0000000    0.1154666
137960.0000000    0.1230620
138000.0000000    0.1138932
138040.0000000    0.1048919
138080.0000000    0.1214155
138120.0000000    0.1148000
138160.0000000    0.1179445
138200.0000000    0.1104407
138240.0000000    0.1100562
138280.0000000    0.1160810
138320.0000000    0.1226236
138360.0000000    0.1207904
138400.0000000    0.1088877
138440.0000000    0.1123636
138480.0000000    0.1073297
138520.0000000    0.1046836
138560.0000000    0.1017356
138600.0000000    0.1093934
138640.0000000    0.1135034
138680.0000000    0.1037503
138720.0000000    0.1055378
138760.0000000    0.1187960
138800.0000000    0.1142199
138840.0000000    0.1178717
138880.0000000    0.1135300
138920.0000000    0.1152111
138960.0000000    0.1086004
139000.0000000    0.1066980
139040.0000000    0.1035660
139080.0000000    0.0990408
139120.0000000    0.1082918
139160.0000000    0.1181315
139200.0000000    0.1148356
139240.0000000    0.1178706
139280.0000000    0.1197573
139320.0000000    0.1093058
139360.0000000    0.1083348
139400.0000000    0.1147553
139440.0000000    0.1116738
139480.0000000    0.1095215
139520.0000000    0.1105859
139560.0000000    0.1131747
139600.0000000    0.1131528
139640.0000000    0.1169541
139680.0000000    0.1110170
139720.0000000    0.1107004
139760.0000000    0.1128132
139800.0000000    0.1197708
139840.0000000    0.1149659
139880.0000000    0.1120740
139920.0000000    0.1100792
139960.0000000    0.0997518
140000.0000000    0.1076582
140040.0000000    0.1042690
140080.0000000    0.1041780
140120.0000000    0.1048653
140160.0000000    0.1060956
140200.0000000    0.0986712
140240.0000000    0.1042485
140280.0000000    0.0967471
140320.0000000    0.0933336
140360.0000000    0.0898794
140400.0000000    0.0970259
140440.0000000    0.0985345
140480.0000000    0.1006808
140520.0000000    0.0908898
140560.0000000    0.1049137
140600.0000000    0.0976500
140640.0000000    0.1039712
140680.0000000    0.1036618
140720.0000000    0.1033789
140760.0000000    0.1040979
140800.0000000    0.0996752
140840.0000000    0.0950586
140880.0000000    0.1072235
140920.0000000    0.1019125
140960.0000000    0.1056828
141000.0000000    0.1053445
141040.0000000    0.1027188
141080.0000000    0.1035849
141120.0000000    0.1068162
141160.0000000    0.1016184
141200.0000000    0.1015843
141240.0000000    0.1029845
141280.0000000    0.1015238
141320.0000000    0.0896074
141360.0000000    0.0976403
141400.0000000    0.0952357
141440.0000000    0.1025895
141480.0000000    0.1066223
141520.0000000    0.1064654
141560.0000000    0.1014235
141600.0000000    0.1025402
141640.0000000    0.1043600
141680.0000000    0.1039691
141720.0000000    0.0984829
141760.0000000    0.1092352
141800.0000000    0.1217582
141840.0000000    0.1039395
141880.0000000    0.0959008
141920.0000000    0.0892239
141960.0000000    0.1041377
142000.0000000    0.0897338
142040.0000000    0.0990841
142080.0000000    0.1052804
142120.0000000    0.0974276
142160.0000000    0.0967190
142200.0000000    0.1021644
142240.0000000    0.0993021
142280.0000000    0.1099321
142320.0000000    0.0995607
142360.0000000    0.0933425
142400.0000000    0.1082995
142440.0000000    0.0940487
142480.0000000    0.0955605
142520.0000000    0.0942329
142560.0000000    0.0929122
142600.0000000    0.1018661
142640.0000000    0.0969128
142680.0000000    0.1058081
142720.0000000    0.0944724
142760.0000000    0.1002068
142800.0000000    0.1062956
142840.0000000    0.0987180
142880.0000000    0.0985715
142920.0000000    0.0913743
142960.0000000    0.1010529
143000.0000000    0.0999632
143040.0000000    0.1030724
143080.0000000    0.0911907
143120.0000000    0.0964186
143160.0000000    0.0973605
143200.0000000    0.1126540
143240.0000000    0.1011266
143280.0000000    0.1003160
143320.0000000    0.0935838
143360.0000000    0.0927813
143400.0000000    0.1038448
143440.0000000    0.0908462
143480.0000000    0.1042222
143520.0000000    0.0961137
143560.0000000    0.0891104
143600.0000000    0.0935296
143640.0000000    0.0935094
143680.0000000    0.0924701
143720.0000000    0.1005229
143760.0000000    0.0991339
143800.0000000    0.0960503
143840.0000000    0.0897264
143880.0000000    0.0898328
143920.0000000    0.1049466
143960.0000000    0.1052452
144000.0000000    0.0885700
144040.0000000    0.0914184
144080.0000000    0.0899734
144120.0000000    0.0971626
144160.0000000    0.0967493
144200.0000000    0.0993220
144240.0000000    0.1037558
144280.0000000    0.0903537
144320.0000000    0.0842966
144360.0000000    0.0934562
144400.0000000    0.0957130
144440.0000000    0.0832922
144480.0000000    0.0896047
144520.0000000    0.0962920
144560.0000000    0.1006846
144600.0000000    0.0991916
144640.0000000    0.1004064
144680.0000000    0.0985843
144720.0000000    0.0968081
144760.0000000    0.0980990
144800.0000000    0.0983583
144840.0000000    0.0997198
144880.0000000    0.1000824
144920.0000000    0.1023721
144960.0000000    0.0916866
145000.0000000    0.0959313
145040.0000000    0.1073854
145080.0000000    0.0915518
145120.0000000    0.1021507
145160.0000000    0.0966743
145200.0000000    0.0963545
145240.0000000    0.0940281
145280.0000000    0.0890101
145320.0000000    0.0988182
145360.0000000    0.0924521
145400.0000000    0.0921474
145440.0000000    0.0955282
145480.0000000    0.0895586
145520.0000000    0.0961245
145560.0000000    0.0990820
145600.0000000    0.0969049
145640.0000000    0.1088035
145680.0000000    0.1032165
145720.0000000    0.1042091
145760.0000000    0.0973406
145800.0000000    0.1124291
145840.0000000    0.0975671
145880.0000000    0.1148187
145920.0000000    0.1024259
145960.0000000    0.1026350
146000.0000000    0.1050728
146040.0000000    0.1082484
146080.0000000    0.1078478
146120.0000000    0.1050520
146160.0000000    0.0953159
146200.0000000    0.1059917
146240.0000000    0.1069418
146280.0000000    0.0988805
146320.0000000    0.1068674
146360.0000000    0.1094703
146400.0000000    0.0941181
146440.0000000    0.1101563
146480.0000000    0.1104773
146520.0000000    0.1094009
146560.0000000    0.1117640
146600.0000000    0.1078466
146640.0000000    0.1118094
146680.0000000    0.0997695
146720.0000000    0.1013660
146760.0000000    0.1033763
146800.0000000    0.1054348
146840.0000000    0.0961182
146880.0000000    0.1069374
146920.0000000    0.1047233
146960.0000000    0.0996379
147000.0000000    0.0946426
147040.0000000    0.0930870
147080.0000000    0.0956454
147120.0000000    0.0973555
147160.0000000    0.0974487
147200.0000000    0.0930805
147240.0000000    0.0979525
147280.0000000    0.1050260
147320.0000000    0.1086267
147360.0000000    0.1040926
147400.0000000    0.1087670
147440.0000000    0.1017210
147480.0000000    0.1192534
147520.0000000    0.1038927
147560.0000000    0.0984194
147600.0000000    0.0992270
147640.0000000    0.1007512
147680.0000000    0.1052234
147720.0000000    0.1064508
147760.0000000    0.1023806
147800.0000000    0.1029037
147840.0000000    0.0993129
147880.0000000    0.0941077
147920.0000000    0.0899606
147960.0000000    0.0918125
148000.0000000    0.0990422
148040.0000000    0.0925262
148080.0000000    0.0927373
148120.0000000    0.1016541
148160.0000000    0.1042596
148200.0000000    0.0976249
148240.0000000    0.1156526
148280.0000000    0.1152125
148320.0000000    0.1139953
148360.0000000    0.1088979
148400.0000000    0.1021677
148440.0000000    0.1097929
148480.0000000    0.1024226
148520.0000000    0.1028193
148560.0000000    0.1080842
148600.0000000    0.1083947
148640.0000000    0.0967416
148680.0000000    0.0992856
148720.0000000    0.1081518
148760.0000000    0.1096837
148800.0000000    0.0966204
148840.0000000    0.1010998
148880.0000000    0.1034129
148920.0000000    0.1042952
148960.0000000    0.0975255
149000.0000000    0.1125851
149040.0000000    0.1043942
149080.0000000    0.1073860
149120.0000000    0.1114575
149160.0000000    0.1057015
149200.0000000    0.1072289
149240.0000000    0.1070734
149280.0000000    0.1016644
149320.0000000    0.1092363
149360.0000000    0.1033313
149400.0000000    0.0995018
149440.0000000    0.0978808
149480.0000000    0.1105125
149520.0000000    0.1086144
149560.0000000    0.1041092
149600.0000000    0.1157846
149640.0000000    0.1006847
149680.0000000    0.1087010
149720.0000000    0.1052858
149760.0000000    0.0981333
149800.0000000    0.0932124
149840.0000000    0.0885797
149880.0000000    0.1001344
149920.0000000    0.0982698
149960.0000000    0.1005916
150000.0000000    0.0961748
150040.0000000    0.1164811
150080.0000000    0.1063815
150120.0000000    0.1133752
150160.0000000    0.1108910
150200.0000000    0.1139112
150240.0000000    0.1072716
150280.0000000    0.1052786
150320.0000000    0.1012163
150360.0000000    0.1126294
150400.0000000    0.1106090
150440.0000000    0.1033589
150480.0000000    0.1100873
150520.0000000    0.1027444
150560.0000000    0.0929424
150600.0000000    0.0929601
150640.0000000    0.1013052
150680.0000000    0.1037099
150720.0000000    0.1065573
150760.0000000    0.0949277
150800.0000000    0.0990089
150840.0000000    0.1003734
150880.0000000    0.0973234
150920.0000000    0.0959804
150960.0000000    0.1001571
151000.0000000    0.0987893
151040.0000000    0.0916386
151080.0000000    0.0859350
151120.0000000    0.0995455
151160.0000000    0.1042045
151200.0000000    0.1168287
151240.0000000    0.1026386
151280.0000000    0.1084652
151320.0000000    0.1058769
151360.0000000    0.1019385
151400.0000000    0.1102706
151440.0000000    0.1034146
151480.0000000    0.1100541
151520.0000000    0.1040508
151560.0000000    0.1016759
151600.0000000    0.1030412
151640.0000000    0.1068599
151680.0000000    0.0999878
151720.0000000    0.0966411
151760.0000000    0.0946629
151800.0000000    0.0924085
151840.0000000    0.1170269
151880.0000000    0.1050316
151920.0000000    0.1009946
151960.0000000    0.0902163
152000.0000000    0.0901469
152040.0000000    0.0992967
152080.0000000    0.0959386
152120.0000000    0.1028362
152160.0000000    0.1013470
152200.0000000    0.1007244
152240.0000000    0.1017072
152280.0000000    0.0980717
152320.0000000    0.0952675
152360.0000000    0.1002219
152400.0000000    0.1024204
152440.0000000    0.0976401
152480.0000000    0.1026055
152520.0000000    0.1052485
152560.0000000    0.1046087
152600.0000000    0.1045849
152640.0000000    0.0918886
152680.0000000    0.1002015
152720.0000000    0.1021870
152760.0000000    0.1021276
152800.0000000    0.0934614
152840.0000000    0.0988808
152880.0000000    0.0943743
152920.0000000    0.1011321
152960.0000000    0.0937015
153000.0000000    0.0865647
153040.0000000    0.0956675
153080.0000000    0.0864807
153120.0000000    0.0957168
153160.0000000    0.1086620
153200.0000000    0.0992613
153240.0000000    0.0964159
153280.0000000    0.1018286
153320.0000000    0.1004550
153360.0000000    0.1029792
153400.0000000    0.0987276
153440.0000000    0.1147071
153480.0000000    0.1120724
153520.0000000    0.1344396
153560.0000000    0.1130159
153600.0000000    0.1088049
153640.0000000    0.1085382
153680.0000000    0.1040654
153720.0000000    0.1082955
153760.0000000    0.1129564
153800.0000000    0.1072602
153840.0000000    0.1110470
153880.0000000    0.1066661
153920.0000000    0.1060821
153960.0000000    0.1092331
154000.0000000    0.1066160
154040.0000000    0.1018895
154080.0000000    0.1006557
154120.0000000    0.1033379
154160.0000000    0.0962906
154200.0000000    0.1025521
154240.0000000    0.1088859
154280.0000000    0.1131853
154320.0000000    0.1019224
154360.0000000    0.0987564
154400.0000000    0.1020950
154440.0000000    0.1050031
154480.0000000    0.0994132
154520.0000000    0.1017689
154560.0000000    0.0954696
154600.0000000    0.0981042
154640.0000000    0.0965082
154680.0000000    0.0876246
154720.0000000    0.0944389
154760.0000000    0.1095651
154800.0000000    0.0970578
154840.0000000    0.0971687
154880.0000000    0.0982786
154920.0000000    0.0990466
154960.0000000    0.1040574
155000.0000000    0.1115901
155040.0000000    0.1021888
155080.0000000    0.0999731
155120.0000000    0.0989685
155160.0000000    0.1048461
155200.0000000    0.1026425
155240.0000000    0.1039584
155280.0000000    0.0997496
155320.0000000    0.0977262
155360.0000000    0.0982022
155400.0000000    0.1022076
155440.0000000    0.1176947
155480.0000000    0.0936329
155520.0000000    0.0974134
155560.0000000    0.0993670
155600.0000000    0.0869820
155640.0000000    0.0968692
155680.0000000    0.1077208
155720.0000000    0.0977789
155760.0000000    0.0952346
155800.0000000    0.1057782
155840.0000000    0.0973863
155880.0000000    0.1095193
155920.0000000    0.1076461
155960.0000000    0.1112397
156000.0000000    0.1152716
156040.0000000    0.1124765
156080.0000000    0.1029022
156120.0000000    0.1112448
156160.0000000    0.0978422
156200.0000000    0.0979079
156240.0000000    0.1004389
156280.0000000    0.0946538
156320.0000000    0.0906370
156360.0000000    0.1009762
156400.0000000    0.0917353
156440.0000000    0.0913345
156480.0000000    0.0956731
156520.0000000    0.0941097
156560.0000000    0.0939305
156600.0000000    0.0962068
156640.0000000    0.1018905
156680.0000000    0.0942686
156720.0000000    0.1045503
156760.0000000    0.0943322
156800.0000000    0.0905639
156840.0000000    0.1055342
156880.0000000    0.0983119
156920.0000000    0.1034959
156960.0000000    0.1006745
157000.0000000    0.1154174
157040.0000000    0.1099439
157080.0000000    0.1166862
157120.0000000    0.1080861
157160.0000000    0.0971180
157200.0000000    0.1025345
157240.0000000    0.1035109
157280.0000000    0.0976061
157320.0000000    0.1016610
157360.0000000    0.0914532
157400.0000000    0.0945035
157440.0000000    0.0962159
157480.0000000    0.0938739
157520.0000000    0.0993450
157560.0000000    0.0882602
157600.0000000    0.1085801
157640.0000000    0.0981235
157680.0000000    0.0852465
157720.0000000    0.0968127
157760.0000000    0.0955006
157800.0000000    0.0900889
157840.0000000    0.0888055
157880.0000000    0.0893050
157920.0000000    0.0895355
157960.0000000    0.0924927
158000.0000000    0.0857289
158040.0000000    0.0879034
158080.0000000    0.0832352
158120.0000000    0.0910227
158160.0000000    0.0904004
158200.0000000    0.0927548
158240.0000000    0.0884365
158280.0000000    0.1046591
158320.0000000    0.0949998
158360.0000000    0.0864062
158400.0000000    0.0950501
158440.0000000    0.0896246
158480.0000000    0.0875982
158520.0000000    0.0893889
158560.0000000    0.0828028
158600.0000000    0.0939897
158640.0000000    0.1080775
158680.0000000    0.0960167
158720.0000000    0.1028413
158760.0000000    0.1014135
158800.0000000    0.1034150
158840.0000000    0.0980673
158880.0000000    0.0991032
158920.0000000    0.0961233
158960.0000000    0.0996266
159000.0000000    0.1074420
159040.0000000    0.1047932
159080.0000000    0.1090092
159120.0000000    0.1062871
159160.0000000    0.0943936
159200.0000000    0.0911629
159240.0000000    0.0924461
159280.0000000    0.1002795
159320.0000000    0.1058104
159360.0000000    0.0978236
159400.0000000    0.0950742
159440.0000000    0.0876023
159480.0000000    0.0935975
159520.0000000    0.0944535
159560.0000000    0.0887387
159600.0000000    0.1029419
159640.0000000    0.1011798
159680.0000000    0.0991517
159720.0000000    0.0914598
159760.0000000    0.0932206
159800.0000000    0.1066821
159840.0000000    0.0941042
159880.0000000    0.0934763
159920.0000000    0.0918167
159960.0000000    0.1037736
160000.0000000    0.1146844
160040.0000000    0.1130187
160080.0000000    0.1100170
160120.0000000    0.1092332
160160.0000000    0.1022083
160200.0000000    0.0983618
160240.0000000    0.0938881
160280.0000000    0.1037476
160320.0000000    0.1045057
160360.0000000    0.0977988
160400.0000000    0.1086499
160440.0000000    0.1091230
160480.0000000    0.0996350
160520.0000000    0.1150655
160560.0000000    0.1064277
160600.0000000    0.1114192
160640.0000000    0.1084620
160680.0000000    0.1007743
160720.0000000    0.1046611
160760.0000000    0.0970943
160800.0000000    0.1098012
160840.0000000    0.1000815
160880.0000000    0.0954607
160920.0000000    0.1020263
160960.0000000    0.1180818
161000.0000000    0.0998157
161040.0000000    0.1016283
161080.0000000    0.1108757
161120.0000000    0.1024276
161160.0000000    0.0995886
161200.0000000    0.1014933
161240.0000000    0.0990269
161280.0000000    0.0968492
161320.0000000    0.1030509
161360.0000000    0.0932477
161400.0000000    0.0938186
161440.0000000    0.1002058
161480.0000000    0.0979980
161520.0000000    0.0994684
161560.0000000    0.1138198
161600.0000000    0.1124108
161640.0000000    0.1110181
161680.0000000    0.1147897
161720.0000000    0.1174302
161760.0000000    0.0921587
161800.0000000    0.0978480
161840.0000000    0.1065627
161880.0000000    0.1228236
161920.0000000    0.1207158
161960.0000000    0.1128910
162000.0000000    0.1124344
162040.0000000    0.1151810
162080.0000000    0.1313305
162120.0000000    0.1108295
162160.0000000    0.1070651
162200.0000000    0.1092818
162240.0000000    0.1220358
162280.0000000    0.1192324
162320.0000000    0.1039551
162360.0000000    0.1154399
162400.0000000    0.1095783
162440.0000000    0.1155921
162480.0000000    0.1126510
162520.0000000    0.1092798
162560.0000000    0.0974720
162600.0000000    0.1185038
162640.0000000    0.0991628
162680.0000000    0.1127811
162720.0000000    0.1026242
162760.0000000    0.0933166
162800.0000000    0.1001394
162840.0000000    0.1084161
162880.0000000    0.1042534
162920.0000000    0.1015784
162960.0000000    0.1005336
163000.0000000    0.1039789
163040.0000000    0.1060693
163080.0000000    0.1002582
163120.0000000    0.1011396
163160.0000000    0.1059303
163200.0000000    0.1153875
163240.0000000    0.1076354
163280.0000000    0.1143994
163320.0000000    0.1012999
163360.0000000    0.1104604
163400.0000000    0.1045525
163440.0000000    0.1005185
163480.0000000    0.1156941
163520.0000000    0.0999301
163560.0000000    0.0914003
163600.0000000    0.1043087
163640.0000000    0.1068927
163680.0000000    0.1091288
163720.0000000    0.1074062
163760.0000000    0.1064779
163800.0000000    0.1086537
163840.0000000    0.1004355
163880.0000000    0.1011628
163920.0000000    0.1098115
163960.0000000    0.1041174
164000.0000000    0.1110147
164040.0000000    0.1091394
164080.0000000    0.1122818
164120.0000000    0.1164111
164160.0000000    0.1046913
164200.0000000    0.1120271
164240.0000000    0.1046001
164280.0000000    0.1143078
164320.0000000    0.1100396
164360.0000000    0.0969518
164400.0000000    0.1037661
164440.0000000    0.1049520
164480.0000000    0.1041931
164520.0000000    0.1168611
164560.0000000    0.1143288
164600.0000000    0.1104534
164640.0000000    0.1169127
164680.0000000    0.1230180
164720.0000000    0.1236238
164760.0000000    0.1266029
164800.0000000    0.1185272
164840.0000000    0.1129799
164880.0000000    0.1169672
164920.0000000    0.1103861
164960.0000000    0.1061235
165000.0000000    0.1055879
165040.0000000    0.1101084
165080.0000000    0.1130574
165120.0000000    0.1201785
165160.0000000    0.1172658
165200.0000000    0.1080540
165240.0000000    0.1014327
165280.0000000    0.1032174
165320.0000000    0.1038917
165360.0000000    0.1067456
165400.0000000    0.1144006
165440.0000000    0.1147397
165480.0000000    0.1134130
165520.0000000    0.1222344
165560.0000000    0.1194707
165600.0000000    0.1118893
165640.0000000    0.1150357
165680.0000000    0.1079314
165720.0000000    0.1090159
165760.0000000    0.1148926
165800.0000000    0.1078438
165840.0000000    0.1144569
165880.0000000    0.1118986
165920.0000000    0.1228361
165960.0000000    0.1020960
166000.0000000    0.1088115
166040.0000000    0.0962429
166080.0000000    0.1071055
166120.0000000    0.1080807
166160.0000000    0.1021615
166200.0000000    0.0938010
166240.0000000    0.0974238
166280.0000000    0.1066279
166320.0000000    0.0986241
166360.0000000    0.1052318
166400.0000000    0.1049508
166440.0000000    0.1172583
166480.0000000    0.1083541
166520.0000000    0.1023073
166560.0000000    0.1059231
166600.0000000    0.1015587
166640.0000000    0.1055130
166680.0000000    0.1020022
166720.0000000    0.0973534
166760.0000000    0.1023787
166800.0000000    0.0994025
166840.0000000    0.1033289
166880.0000000    0.1005510
166920.0000000    0.1051147
166960.0000000    0.1023756
167000.0000000    0.1044472
167040.0000000    0.1074788
167080.0000000    0.1002851
167120.0000000    0.1046897
167160.0000000    0.0991529
167200.0000000    0.1067634
167240.0000000    0.1015509
167280.0000000    0.1060555
167320.0000000    0.1065360
167360.0000000    0.1068977
167400.0000000    0.1116054
167440.0000000    0.1126480
167480.0000000    0.1132920
167520.0000000    0.1077387
167560.0000000    0.1026873
167600.0000000    0.1035407
167640.0000000    0.1145426
167680.0000000    0.1221444
167720.0000000    0.1206726
167760.0000000    0.1155360
167800.0000000    0.1218768
167840.0000000    0.1088975
167880.0000000    0.1105639
167920.0000000    0.1134378
167960.0000000    0.1115707
168000.0000000    0.1072973
168040.0000000    0.1071033
168080.0000000    0.1238958
168120.0000000    0.1210766
168160.0000000    0.1151386
168200.0000000    0.1125967
168240.0000000    0.1108554
168280.0000000    0.1089904
168320.0000000    0.1088170
168360.0000000    0.1112145
168400.0000000    0.1025752
168440.0000000    0.0975966
168480.0000000    0.1043996
168520.0000000    0.1024363
168560.0000000    0.0938789
168600.0000000    0.0988642
168640.0000000    0.1062143
168680.0000000    0.0986808
168720.0000000    0.1005528
168760.0000000    0.0984733
168800.0000000    0.0964395
168840.0000000    0.0961049
168880.0000000    0.1015913
168920.0000000    0.0986604
168960.0000000    0.0978785
169000.0000000    0.1026898
169040.0000000    0.1016353
169080.0000000    0.0923861
169120.0000000    0.0980402
169160.0000000    0.1071162
169200.0000000    0.1063166
169240.0000000    0.1106877
169280.0000000    0.1072512
169320.0000000    0.1152146
169360.0000000    0.1064989
169400.0000000    0.1173029
169440.0000000    0.1232033
169480.0000000    0.1156715
169520.0000000    0.1266713
169560.0000000    0.1083508
169600.0000000    0.1134007
169640.0000000    0.1093766
169680.0000000    0.1025645
169720.0000000    0.1024287
169760.0000000    0.1062610
169800.0000000    0.1147308
169840.0000000    0.1172904
169880.0000000    0.1109915
169920.0000000    0.1039301
169960.0000000    0.1146770
170000.0000000    0.1101631
170040.0000000    0.1146446
170080.0000000    0.1022923
170120.0000000    0.1029127
170160.0000000    0.1050728
170200.0000000    0.1221810
170240.0000000    0.1119531
170280.0000000    0.1108413
170320.0000000    0.1150952
170360.0000000    0.1057279
170400.0000000    0.1033210
170440.0000000    0.1131816
170480.0000000    0.1113139
170520.0000000    0.1071303
170560.0000000    0.1035745
170600.0000000    0.1118943
170640.0000000    0.1107938
170680.0000000    0.1075487
170720.0000000    0.1142653
170760.0000000    0.1150760
170800.0000000    0.1287929
170840.0000000    0.1204309
170880.0000000    0.1113314
170920.0000000    0.1232525
170960.0000000    0.1187344
171000.0000000    0.1096811
171040.0000000    0.1181670
171080.0000000    0.1000434
171120.0000000    0.1078232
171160.0000000    0.1094066
171200.0000000    0.1098879
171240.0000000    0.1096820
171280.0000000    0.1109061
171320.0000000    0.1055056
171360.0000000    0.1084089
171400.0000000    0.1103956
171440.0000000    0.1062673
171480.0000000    0.1035515
171520.0000000    0.1015026
171560.0000000    0.1130418
171600.0000000    0.1139019
171640.0000000    0.1079849
171680.0000000    0.1074863
171720.0000000    0.1110040
171760.0000000    0.1188709
171800.0000000    0.1167461
171840.0000000    0.1054061
171880.0000000    0.1185750
171920.0000000    0.1084508
171960.0000000    0.1041812
172000.0000000    0.1053285
172040.0000000    0.1127079
172080.0000000    0.1102468
172120.0000000    0.1175136
172160.0000000    0.1088446
172200.0000000    0.1115590
172240.0000000    0.1035843
172280.0000000    0.1126562
172320.0000000    0.1113665
172360.0000000    0.1190378
172400.0000000    0.1111282
172440.0000000    0.1136449
172480.0000000    0.1079134
172520.0000000    0.1132659
172560.0000000    0.1049097
172600.0000000    0.1007044
172640.0000000    0.0990110
172680.0000000    0.1163769
172720.0000000    0.1112552
172760.0000000    0.1062912
172800.0000000    0.1099288
172840.0000000    0.1070421
172880.0000000    0.1186614
172920.0000000    0.1171254
172960.0000000    0.1114111
173000.0000000    0.1221000
173040.0000000    0.1292162
173080.0000000    0.1098637
173120.0000000    0.1100937
173160.0000000    0.1103211
173200.0000000    0.1127956
173240.0000000    0.1258340
173280.0000000    0.1247310
173320.0000000    0.1208781
173360.0000000    0.1210744
173400.0000000    0.1237788
173440.0000000    0.1177353
173480.0000000    0.1110202
173520.0000000    0.1045781
173560.0000000    0.1174425
173600.0000000    0.1113166
173640.0000000    0.1217801
173680.0000000    0.1076139
173720.0000000    0.1162934
173760.0000000    0.1125440
173800.0000000    0.1075739
173840.0000000    0.1083309
173880.0000000    0.1086258
173920.0000000    0.1153470
173960.0000000    0.1128846
174000.0000000    0.1162017
174040.0000000    0.1157899
174080.0000000    0.1300135
174120.0000000    0.1165822
174160.0000000    0.1079328
174200.0000000    0.1153039
174240.0000000    0.1011846
174280.0000000    0.1120957
174320.0000000    0.1177004
174360.0000000    0.1132039
174400.0000000    0.1116831
174440.0000000    0.1099892
174480.0000000    0.1108308
174520.0000000    0.1098318
174560.0000000    0.1098568
174600.0000000    0.1132925
174640.0000000    0.1172929
174680.0000000    0.1241063
174720.0000000    0.1085179
174760.0000000    0.1135982
174800.0000000    0.1051639
174840.0000000    0.1213878
174880.0000000    0.1175329
174920.0000000    0.1199914
174960.0000000    0.1106043
175000.0000000    0.1116349
175040.0000000    0.1077570
175080.0000000    0.1070459
175120.0000000    0.1058055
175160.0000000    0.1043153
175200.0000000    0.1173073
175240.0000000    0.1038860
175280.0000000    0.1081673
175320.0000000    0.1171127
175360.0000000    0.1143014
175400.0000000    0.1069058
175440.0000000    0.1055905
175480.0000000    0.0977253
175520.0000000    0.1038609
175560.0000000    0.0996400
175600.0000000    0.1015596
175640.0000000    0.1124443
175680.0000000    0.1101284
175720.0000000    0.1095872
175760.0000000    0.1072822
175800.0000000    0.1088403
175840.0000000    0.1175650
175880.0000000    0.1131440
175920.0000000    0.1156591
175960.0000000    0.1092639
176000.0000000    0.1049183
176040.0000000    0.1135083
176080.0000000    0.1074776
176120.0000000    0.1172665
176160.0000000    0.1145426
176200.0000000    0.1130985
176240.0000000    0.1085040
176280.0000000    0.1089895
176320.0000000    0.1135604
176360.0000000    0.1133464
176400.0000000    0.1098386
176440.0000000    0.1159873
176480.0000000    0.1146359
176520.0000000    0.1054771
176560.0000000    0.1081713
176600.0000000    0.1072486
176640.0000000    0.1128627
176680.0000000    0.1068317
176720.0000000    0.1063102
176760.0000000    0.1216286
176800.0000000    0.1101554
176840.0000000    0.1097811
176880.0000000    0.1003359
176920.0000000    0.1068467
176960.0000000    0.1106177
177000.0000000    0.1105862
177040.0000000    0.1102369
177080.0000000    0.1128122
177120.0000000    0.1168444
177160.0000000    0.1160197
177200.0000000    0.1255307
177240.0000000    0.1120034
177280.0000000    0.1108563
177320.0000000    0.1034047
177360.0000000    0.1072329
177400.0000000    0.1204036
177440.0000000    0.1094314
177480.0000000    0.1166586
177520.0000000    0.1172652
177560.0000000    0.1030863
177600.0000000    0.1080180
177640.0000000    0.1171726
177680.0000000    0.0923703
177720.0000000    0.1081887
177760.0000000    0.1020040
177800.0000000    0.1060227
177840.0000000    0.1135697
177880.0000000    0.1140481
177920.0000000    0.1170175
177960.0000000    0.1136192
178000.0000000    0.1152305
178040.0000000    0.1068521
178080.0000000    0.1145656
178120.0000000    0.1067362
178160.0000000    0.1050462
178200.0000000    0.1044698
178240.0000000    0.1108238
178280.0000000    0.1055910
178320.0000000    0.1107824
178360.0000000    0.1018423
178400.0000000    0.1084553
178440.0000000    0.1178487
178480.0000000    0.1105275
178520.0000000    0.1181470
178560.0000000    0.1010822
178600.0000000    0.1054612
178640.0000000    0.1114287
178680.0000000    0.1141014
178720.0000000    0.1096144
178760.0000000    0.1089530
178800.0000000    0.1104124
178840.0000000    0.1020096
178880.0000000    0.1143344
178920.0000000    0.0983370
178960.0000000    0.1041366
179000.0000000    0.1065942
179040.0000000    0.1033448
179080.0000000    0.1012032
179120.0000000    0.1042665
179160.0000000    0.1000366
179200.0000000    0.1230619
179240.0000000    0.1155737
179280.0000000    0.1031694
179320.0000000    0.1130133
179360.0000000    0.1064846
179400.0000000    0.1103002
179440.0000000    0.1106047
179480.0000000    0.1155881
179520.0000000    0.1059664
179560.0000000    0.1128257
179600.0000000    0.1176344
179640.0000000    0.1078511
179680.0000000    0.1113087
179720.0000000    0.1058480
179760.0000000    0.1090776
179800.0000000    0.1104553
179840.0000000    0.1124781
179880.0000000    0.1105005
179920.0000000    0.1069402
179960.0000000    0.1053896
180000.0000000    0.1101805
180040.0000000    0.1117564
180080.0000000    0.1116515
180120.0000000    0.1053273
180160.0000000    0.1082064
180200.0000000    0.1098175
180240.0000000    0.1088089
180280.0000000    0.1141574
180320.0000000    0.1007607
180360.0000000    0.1149365
180400.0000000    0.1022866
180440.0000000    0.1034010
180480.0000000    0.1071900
180520.0000000    0.1121545
180560.0000000    0.1060970
180600.0000000    0.1141644
180640.0000000    0.1044628
180680.0000000    0.1156561
180720.0000000    0.1127034
180760.0000000    0.1128667
180800.0000000    0.1098221
180840.0000000    0.1088779
180880.0000000    0.1027449
180920.0000000    0.1121907
180960.0000000    0.1156243
181000.0000000    0.1190651
181040.0000000    0.1065526
181080.0000000    0.1244653
181120.0000000    0.1082272
181160.0000000    0.1059367
181200.0000000    0.1073933
181240.0000000    0.1063634
181280.0000000    0.1132086
181320.0000000    0.1031507
181360.0000000    0.1128895
181400.0000000    0.1051361
181440.0000000    0.1020628
181480.0000000    0.1002799
181520.0000000    0.1070790
181560.0000000    0.1100184
181600.0000000    0.1054277
181640.0000000    0.1114716
181680.0000000    0.1089059
181720.0000000    0.1055221
181760.0000000    0.1059582
181800.0000000    0.1166984
181840.0000000    0.1081146
181880.0000000    0.1046506
181920.0000000    0.0998600
181960.0000000    0.1003434
182000.0000000    0.1047848
182040.0000000    0.0999956
182080.0000000    0.0975200
182120.0000000    0.1102030
182160.0000000    0.1051507
182200.0000000    0.1068519
182240.0000000    0.1043575
182280.0000000    0.1011335
182320.0000000    0.1066436
182360.0000000    0.1043434
182400.0000000    0.1048811
182440.0000000    0.1073456
182480.0000000    0.1147503
182520.0000000    0.1081198
182560.0000000    0.1093215
182600.0000000    0.1070250
182640.0000000    0.1061626
182680.0000000    0.1096634
182720.0000000    0.1085676
182760.0000000    0.1010363
182800.0000000    0.1016300
182840.0000000    0.1097661
182880.0000000    0.1128656
182920.0000000    0.1100534
182960.0000000    0.1066628
183000.0000000    0.1115241
183040.0000000    0.1025407
183080.0000000    0.1079943
183120.0000000    0.0966462
183160.0000000    0.1006562
183200.0000000    0.0965133
183240.0000000    0.1020313
183280.0000000    0.0913016
183320.0000000    0.0973459
183360.0000000    0.0971485
183400.0000000    0.1023866
183440.0000000    0.1039239
183480.0000000    0.0985682
183520.0000000    0.0976853
183560.0000000    0.0981872
183600.0000000    0.1054137
183640.0000000    0.1085160
183680.0000000    0.1124581
183720.0000000    0.1103123
183760.0000000    0.1083692
183800.0000000    0.1084099
183840.0000000    0.1044337
183880.0000000    0.1089826
183920.0000000    0.1114110
183960.0000000    0.0986396
184000.0000000    0.0998247
184040.0000000    0.1071365
184080.0000000    0.1046265
184120.0000000    0.1093247
184160.0000000    0.1059722
184200.0000000    0.1089730
184240.0000000    0.1020220
184280.0000000    0.1033377
184320.0000000    0.0971636
184360.0000000    0.1119159
184400.0000000    0.1049729
184440.0000000    0.1024870
184480.0000000    0.1034489
184520.0000000    0.1022335
184560.0000000    0.1058549
184600.0000000    0.1073742
184640.0000000    0.1146351
184680.0000000    0.1214330
184720.0000000    0.1095103
184760.0000000    0.1114219
184800.0000000    0.0971214
184840.0000000    0.1053549
184880.0000000    0.1118515
184920.0000000    0.1049761
184960.0000000    0.0983994
185000.0000000    0.1102711
185040.0000000    0.1070597
185080.0000000    0.1072690
185120.0000000    0.0946212
185160.0000000    0.0966231
185200.0000000    0.0980463
185240.0000000    0.0948756
185280.0000000    0.0987737
185320.0000000    0.0974932
185360.0000000    0.0968422
185400.0000000    0.0993696
185440.0000000    0.1023596
185480.0000000    0.0988016
185520.0000000    0.1022741
185560.0000000    0.1073122
185600.0000000    0.1187105
185640.0000000    0.1067353
185680.0000000    0.1116926
185720.0000000    0.0973526
185760.0000000    0.1095652
185800.0000000    0.1055558
185840.0000000    0.1129643
185880.0000000    0.0994036
185920.0000000    0.1081640
185960.0000000    0.1136154
186000.0000000    0.1124961
186040.0000000    0.1110174
186080.0000000    0.1109773
186120.0000000    0.1200419
186160.0000000    0.1173936
186200.0000000    0.1102409
186240.0000000    0.1069328
186280.0000000    0.1067502
186320.0000000    0.1045264
186360.0000000    0.1091057
186400.0000000    0.1098645
186440.0000000    0.1080277
186480.0000000    0.1017382
186520.0000000    0.1092489
186560.0000000    0.1029670
186600.0000000    0.1086238
186640.0000000    0.1063910
186680.0000000    0.1147228
186720.0000000    0.1036312
186760.0000000    0.1134634
186800.0000000    0.1062474
186840.0000000    0.1097751
186880.0000000    0.1093348
186920.0000000    0.1098899
186960.0000000    0.1114465
187000.0000000    0.1057966
187040.0000000    0.1129269
187080.0000000    0.1079656
187120.0000000    0.1067301
187160.0000000    0.1101733
187200.0000000    0.0976081
187240.0000000    0.1093779
187280.0000000    0.1062509
187320.0000000    0.1059200
187360.0000000    0.1037564
187400.0000000    0.1028059
187440.0000000    0.1049710
187480.0000000    0.1035819
187520.0000000    0.0982622
187560.0000000    0.1023329
187600.0000000    0.0919200
187640.0000000    0.1074471
187680.0000000    0.1051330
187720.0000000    0.0927675
187760.0000000    0.0963542
187800.0000000    0.1058591
187840.0000000    0.1105142
187880.0000000    0.1097499
187920.0000000    0.1119924
187960.0000000    0.1074709
188000.0000000    0.1066792
188040.0000000    0.1037242
188080.0000000    0.1125360
188120.0000000    0.1113275
188160.0000000    0.1135492
188200.0000000    0.1189445
188240.0000000    0.1187135
188280.0000000    0.1203509
188320.0000000    0.1199180
188360.0000000    0.1208774
188400.0000000    0.1119292
188440.0000000    0.1187072
188480.0000000    0.1168040
188520.0000000    0.1134510
188560.0000000    0.1155750
188600.0000000    0.1106515
188640.0000000    0.1090804
188680.0000000    0.1163115
188720.0000000    0.1074319
188760.0000000    0.1122729
188800.0000000    0.1127938
188840.0000000    0.1077197
188880.0000000    0.1074643
188920.0000000    0.1045951
188960.0000000    0.1047252
189000.0000000    0.1009607
189040.0000000    0.1025793
189080.0000000    0.1020580
189120.0000000    0.0990229
189160.0000000    0.0980639
189200.0000000    0.1042658
189240.0000000    0.1021128
189280.0000000    0.1120497
189320.0000000    0.1013937
189360.0000000    0.1061695
189400.0000000    0.0999510
189440.0000000    0.1079506
189480.0000000    0.1058495
189520.0000000    0.1153978
189560.0000000    0.1082639
189600.0000000    0.0943399
189640.0000000    0.0986918
189680.0000000    0.1029663
189720.0000000    0.1031912
189760.0000000    0.0995532
189800.0000000    0.0964436
189840.0000000    0.1026906
189880.0000000    0.0970988
189920.0000000    0.0954418
189960.0000000    0.1018313
190000.0000000    0.1011887
190040.0000000    0.0936859
190080.0000000    0.0977423
190120.0000000    0.0941097
190160.0000000    0.1112128
190200.0000000    0.1147617
190240.0000000    0.1043133
190280.0000000    0.1127420
190320.0000000    0.1182479
190360.0000000    0.1123940
190400.0000000    0.1099255
190440.0000000    0.1145902
190480.0000000    0.1125791
190520.0000000    0.1030994
190560.0000000    0.1049884
190600.0000000    0.1061273
190640.0000000    0.1008339
190680.0000000    0.1045245
190720.0000000    0.1035902
190760.0000000    0.1059553
190800.0000000    0.0989371
190840.0000000    0.1016019
190880.0000000    0.0981437
190920.0000000    0.0993373
190960.0000000    0.1094421
191000.0000000    0.1056191
191040.0000000    0.1058142
191080.0000000    0.1011441
191120.0000000    0.1066929
191160.0000000    0.1037393
191200.0000000    0.1079033
191240.0000000    0.0983895
191280.0000000    0.0969265
191320.0000000    0.0986654
191360.0000000    0.0933010
191400.0000000    0.1054447
191440.0000000    0.0970411
191480.0000000    0.0892110
191520.0000000    0.0969391
191560.0000000    0.1042542
191600.0000000    0.0937251
191640.0000000    0.0877855
191680.0000000    0.0884178
191720.0000000    0.0935233
191760.0000000    0.0954753
191800.0000000    0.0922416
191840.0000000    0.0930154
191880.0000000    0.0841339
191920.0000000    0.0924361
191960.0000000    0.0870252
192000.0000000    0.1059180
192040.0000000    0.0972056
192080.0000000    0.0868144
192120.0000000    0.0957855
192160.0000000    0.1036088
192200.0000000    0.0913804
192240.0000000    0.0942581
192280.0000000    0.0939987
192320.0000000    0.0869990
192360.0000000    0.0979720
192400.0000000    0.1101921
192440.0000000    0.0971284
192480.0000000    0.1013323
192520.0000000    0.0967411
192560.0000000    0.0963343
192600.0000000    0.0985212
192640.0000000    0.0940437
192680.0000000    0.0961910
192720.0000000    0.0987067
192760.0000000    0.0998066
192800.0000000    0.0938052
192840.0000000    0.0972359
192880.0000000    0.1029053
192920.0000000    0.0987194
192960.0000000    0.1033510
193000.0000000    0.0949854
193040.0000000    0.1037934
193080.0000000    0.0966551
193120.0000000    0.0925446
193160.0000000    0.0948456
193200.0000000    0.0953375
193240.0000000    0.1112646
193280.0000000    0.1065535
193320.0000000    0.1008852
193360.0000000    0.0950826
193400.0000000    0.0999027
193440.0000000    0.0924337
193480.0000000    0.1077934
193520.0000000    0.1057316
193560.0000000    0.1114799
193600.0000000    0.1087470
193640.0000000    0.0952426
193680.0000000    0.1089288
193720.0000000    0.1065482
193760.0000000    0.1066545
193800.0000000    0.1015455
193840.0000000    0.0972253
193880.0000000    0.0963215
193920.0000000    0.1008988
193960.0000000    0.0964167
194000.0000000    0.1011663
194040.0000000    0.1073888
194080.0000000    0.0954937
194120.0000000    0.1060040
194160.0000000    0.1007614
194200.0000000    0.1097103
194240.0000000    0.0935147
194280.0000000    0.1008716
194320.0000000    0.1104572
194360.0000000    0.1053319
194400.0000000    0.0968193
194440.0000000    0.0999735
194480.0000000    0.1060291
194520.0000000    0.1080976
194560.0000000    0.1058655
194600.0000000    0.0985165
194640.0000000    0.1025415
194680.0000000    0.1002658
194720.0000000    0.1114836
194760.0000000    0.1038920
194800.0000000    0.1016753
194840.0000000    0.0955277
194880.0000000    0.1073860
194920.0000000    0.1006403
194960.0000000    0.1021837
195000.0000000    0.1020343
195040.0000000    0.0947015
195080.0000000    0.0994417
195120.0000000    0.1045297
195160.0000000    0.0987142
195200.0000000    0.1143078
195240.0000000    0.1047394
195280.0000000    0.1023147
195320.0000000    0.1096677
195360.0000000    0.1093017
195400.0000000    0.1063715
195440.0000000    0.1151295
195480.0000000    0.1082377
195520.0000000    0.1097167
195560.0000000    0.1059512
195600.0000000    0.1037543
195640.0000000    0.0989341
195680.0000000    0.1006028
195720.0000000    0.1046519
195760.0000000    0.0996069
195800.0000000    0.0940136
195840.0000000    0.1005549
195880.0000000    0.0918230
195920.0000000    0.1148334
195960.0000000    0.1022180
196000.0000000    0.0999563
196040.0000000    0.0917169
196080.0000000    0.0981949
196120.0000000    0.0992526
196160.0000000    0.1021954
196200.0000000    0.1119768
196240.0000000    0.1090570
196280.0000000    0.1119424
196320.0000000    0.1060640
196360.0000000    0.1025431
196400.0000000    0.0985894
196440.0000000    0.0992020
196480.0000000    0.0999566
196520.0000000    0.0969528
196560.0000000    0.1087575
196600.0000000    0.1122883
196640.0000000    0.1042755
196680.0000000    0.1136354
196720.0000000    0.1157300
196760.0000000    0.1179428
196800.0000000    0.1235431
196840.0000000    0.1338379
196880.0000000    0.1289399
196920.0000000    0.1233961
196960.0000000    0.1152216
197000.0000000    0.1225970
197040.0000000    0.1257204
197080.0000000    0.1377819
197120.0000000    0.1184053
197160.0000000    0.1198753
197200.0000000    0.1183845
197240.0000000    0.1094724
197280.0000000    0.1096917
197320.0000000    0.1245267
197360.0000000    0.1255123
197400.0000000    0.1226862
197440.0000000    0.1228271
197480.0000000    0.1148028
197520.0000000    0.1153570
197560.0000000    0.1164570
197600.0000000    0.1155797
197640.0000000    0.1007412
197680.0000000    0.1158526
197720.0000000    0.1122003
197760.0000000    0.1179831
197800.0000000    0.1120244
197840.0000000    0.1245580
197880.0000000    0.1313518
197920.0000000    0.1164999
197960.0000000    0.0951199
198000.0000000    0.1072519
198040.0000000    0.1111724
198080.0000000    0.1185284
198120.0000000    0.1065616
198160.0000000    0.1129998
198200.0000000    0.1159370
198240.0000000    0.1063509
198280.0000000    0.1083678
198320.0000000    0.1085144
198360.0000000    0.1143687
198400.0000000    0.1168767
198440.0000000    0.1095030
198480.0000000    0.1145785
198520.0000000    0.0999486
198560.0000000    0.1058883
198600.0000000    0.1084520
198640.0000000    0.1165261
198680.0000000    0.1151789
198720.0000000    0.1203130
198760.0000000    0.1139365
198800.0000000    0.1161705
198840.0000000    0.1095242
198880.0000000    0.1216195
198920.0000000    0.1084649
198960.0000000    0.1182322
199000.0000000    0.1281577
199040.0000000    0.1208396
199080.0000000    0.1149410
199120.0000000    0.1208174
199160.0000000    0.1163096
199200.0000000    0.1261264
199240.0000000    0.1167656
199280.0000000    0.1192901
199320.0000000    0.1105829
199360.0000000    0.1201034
199400.0000000    0.1169512
199440.0000000    0.1114340
199480.0000000    0.1196948
199520.0000000    0.1162561
199560.0000000    0.1195041
199600.0000000    0.1180276
199640.0000000    0.1190787
199680.0000000    0.1190974
199720.0000000    0.1006401
199760.0000000    0.1240488
199800.0000000    0.1218553
199840.0000000    0.1243744
199880.0000000    0.1190150
199920.0000000    0.1172046
199960.0000000    0.1194963
200000.0000000    0.1119605
200040.0000000    0.1176193
200080.0000000    0.1035582
200120.0000000    0.1045918
200160.0000000    0.1062996
200200.0000000    0.1072394
200240.0000000    0.1118177
200280.0000000    0.1168601
200320.0000000    0.1034978
200360.0000000    0.1048210
200400.0000000    0.1093687
200440.0000000    0.0955139
200480.0000000    0.1126709
200520.0000000    0.1021437
200560.0000000    0.1019822
200600.0000000    0.1123536
200640.0000000    0.1006489
200680.0000000    0.1054259
200720.0000000    0.1044471
200760.0000000    0.1232286
200800.0000000    0.1073504
200840.0000000    0.1012661
200880.0000000    0.1047496
200920.0000000    0.0986007
200960.0000000    0.1064557
201000.0000000    0.0927988
201040.0000000    0.1072879
201080.0000000    0.1096004
201120.0000000    0.1006761
201160.0000000    0.1047869
201200.0000000    0.1144331
201240.0000000    0.1014594
201280.0000000    0.1081477
201320.0000000    0.1207411
201360.0000000    0.1170085
201400.0000000    0.1076435
201440.0000000    0.1034178
201480.0000000    0.1085654
201520.0000000    0.0994651
201560.0000000    0.1078380
201600.0000000    0.0906485
201640.0000000    0.0982816
201680.0000000    0.1070852
201720.0000000    0.0986635
201760.0000000    0.0992200
201800.0000000    0.1009798
201840.0000000    0.0948718
201880.0000000    0.0980700
201920.0000000    0.0911951
201960.0000000    0.0954887
202000.0000000    0.0936559
202040.0000000    0.0908716
202080.0000000    0.0965225
202120.0000000    0.0938589
202160.0000000    0.0970372
202200.0000000    0.0987310
202240.0000000    0.0996706
202280.0000000    0.0992782
202320.0000000    0.1068921
202360.0000000    0.1065798
202400.0000000    0.1064487
202440.0000000    0.1008946
202480.0000000    0.1025393
202520.0000000    0.1165838
202560.0000000    0.0974843
202600.0000000    0.1008734
202640.0000000    0.1121798
202680.0000000    0.1162118
202720.0000000    0.1119407
202760.0000000    0.1063009
202800.0000000    0.1016814
202840.0000000    0.1074293
202880.0000000    0.1021276
202920.0000000    0.1115436
202960.0000000    0.1216096
203000.0000000    0.1069201
203040.0000000    0.1205333
203080.0000000    0.1037358
203120.0000000    0.1188002
203160.0000000    0.1109019
203200.0000000    0.1018599
203240.0000000    0.1023569
203280.0000000    0.1050282
203320.0000000    0.0963244
203360.0000000    0.1111876
203400.0000000    0.1086937
203440.0000000    0.1021359
203480.0000000    0.1001379
203520.0000000    0.1085787
203560.0000000    0.1162443
203600.0000000    0.1076801
203640.0000000    0.1050862
203680.0000000    0.1112419
203720.0000000    0.0950583
203760.0000000    0.0993548
203800.0000000    0.1047550
203840.0000000    0.1169400
203880.0000000    0.1145285
203920.0000000    0.0998357
203960.0000000    0.1064490
204000.0000000    0.1124919
204040.0000000    0.0970994
204080.0000000    0.1014157
204120.0000000    0.0978164
204160.0000000    0.0981862
204200.0000000    0.0996000
204240.0000000    0.1041537
204280.0000000    0.1137642
204320.0000000    0.1108886
204360.0000000    0.1098161
204400.0000000    0.1047890
204440.0000000    0.1069004
204480.0000000    0.1046039
204520.0000000    0.1043307
204560.0000000    0.1029447
204600.0000000    0.1045994
204640.0000000    0.0992504
204680.0000000    0.1054070
204720.0000000    0.1068330
204760.0000000    0.0990875
204800.0000000    0.1016451
204840.0000000    0.0952895
204880.0000000    0.0940954
204920.0000000    0.1011305
204960.0000000    0.0959521
205000.0000000    0.1052239
205040.0000000    0.1077623
205080.0000000    0.1057444
205120.0000000    0.1054543
205160.0000000    0.1084811
205200.0000000    0.1157831
205240.0000000    0.1125682
205280.0000000    0.1087913
205320.0000000    0.1027802
205360.0000000    0.1022493
205400.0000000    0.1016467
205440.0000000    0.1072417
205480.0000000    0.0999992
205520.0000000    0.1047499
205560.0000000    0.1054331
205600.0000000    0.1018662
205640.0000000    0.1052577
205680.0000000    0.1055216
205720.0000000    0.0998530
205760.0000000    0.1049959
205800.0000000    0.1010383
205840.0000000    0.1004533
205880.0000000    0.0945666
205920.0000000    0.1055773
205960.0000000    0.0962990
206000.0000000    0.0961117
206040.0000000    0.0958044
206080.0000000    0.0971478
206120.0000000    0.0975581
206160.0000000    0.1013064
206200.0000000    0.1013401
206240.0000000    0.1060556
206280.0000000    0.0994015
206320.0000000    0.1015001
206360.0000000    0.0978773
206400.0000000    0.0963571
206440.0000000    0.1015006
206480.0000000    0.1009982
206520.0000000    0.1002210
206560.0000000    0.1012326
206600.0000000    0.1059072
206640.0000000    0.1063963
206680.0000000    0.1107351
206720.0000000    0.1064103
206760.0000000    0.0993220
206800.0000000    0.1042772
206840.0000000    0.1067146
206880.0000000    0.1007442
206920.0000000    0.0934948
206960.0000000    0.1016351
207000.0000000    0.0949148
207040.0000000    0.1074796
207080.0000000    0.1005316
207120.0000000    0.1089626
207160.0000000    0.1024477
207200.0000000    0.0989583
207240.0000000    0.1039928
207280.0000000    0.1032688
207320.0000000    0.1086055
207360.0000000    0.0903710
207400.0000000    0.0996753
207440.0000000    0.1020860
207480.0000000    0.1010548
207520.0000000    0.1106517
207560.0000000    0.0994620
207600.0000000    0.1027664
207640.0000000    0.1024614
207680.0000000    0.1012878
207720.0000000    0.1090959
207760.0000000    0.1114526
207800.0000000    0.0982135
207840.0000000    0.1126829
207880.0000000    0.1008076
207920.0000000    0.0995847
207960.0000000    0.1003743
208000.0000000    0.1126960
208040.0000000    0.1008888
208080.0000000    0.1036201
208120.0000000    0.1101498
208160.0000000    0.1069673
208200.0000000    0.1067320
208240.0000000    0.1121935
208280.0000000    0.1113032
208320.0000000    0.1034689
208360.0000000    0.1021827
208400.0000000    0.1138927
208440.0000000    0.1134270
208480.0000000    0.1097559
208520.0000000    0.1174736
208560.0000000    0.1147058
208600.0000000    0.1022973
208640.0000000    0.1155452
208680.0000000    0.1235100
208720.0000000    0.1172482
208760.0000000    0.1124761
208800.0000000    0.1136078
208840.0000000    0.1133597
208880.0000000    0.1077350
208920.0000000    0.1058661
208960.0000000    0.1138281
209000.0000000    0.1117499
209040.0000000    0.1084437
209080.0000000    0.1099648
209120.0000000    0.1087002
209160.0000000    0.1098077
209200.0000000    0.1042248
209240.0000000    0.1167994
209280.0000000    0.1078595
209320.0000000    0.1029034
209360.0000000    0.1051630
209400.0000000    0.1222152
209440.0000000    0.1136528
209480.0000000    0.1046194
209520.0000000    0.1067331
209560.0000000    0.1034594
209600.0000000    0.1249615
209640.0000000    0.1088782
209680.0000000    0.1050719
209720.0000000    0.1085850
209760.0000000    0.1093431
209800.0000000    0.1187383
209840.0000000    0.1071890
209880.0000000    0.1042686
209920.0000000    0.1080905
209960.0000000    0.1005267
210000.0000000    0.1140049
210040.0000000    0.1153921
210080.0000000    0.1204601
210120.0000000    0.1055422
210160.0000000    0.1135609
210200.0000000    0.1077336
210240.0000000    0.1057925
210280.0000000    0.1104409
210320.0000000    0.1094835
210360.0000000    0.1111420
210400.0000000    0.1080227
210440.0000000    0.1278132
210480.0000000    0.1154886
210520.0000000    0.1130256
210560.0000000    0.1143199
210600.0000000    0.1134338
210640.0000000    0.1167812
210680.0000000    0.1181246
210720.0000000    0.1186454
210760.0000000    0.1118686
210800.0000000    0.1166030
210840.0000000    0.1202733
210880.0000000    0.1213259
210920.0000000    0.1180295
210960.0000000    0.1107783
211000.0000000    0.1165608
211040.0000000    0.1176675
211080.0000000    0.1209921
211120.0000000    0.1161754
211160.0000000    0.1279360
211200.0000000    0.1200126
211240.0000000    0.1198933
211280.0000000    0.1142092
211320.0000000    0.1250916
211360.0000000    0.1230888
211400.0000000    0.1183225
211440.0000000    0.1289110
211480.0000000    0.1229255
211520.0000000    0.1237629
211560.0000000    0.1184608
211600.0000000    0.1092287
211640.0000000    0.1225906
211680.0000000    0.1234451
211720.0000000    0.1203226
211760.0000000    0.1275844
211800.0000000    0.1199430
211840.0000000    0.1127259
211880.0000000    0.1200350
211920.0000000    0.1134541
211960.0000000    0.1288645
212000.0000000    0.1155330
212040.0000000    0.1199906
212080.0000000    0.1274396
212120.0000000    0.1275739
212160.0000000    0.1227233
212200.0000000    0.1215581
212240.0000000    0.1170871
212280.0000000    0.1151045
212320.0000000    0.1209071
212360.0000000    0.1126052
212400.0000000    0.1199313
212440.0000000    0.1224503
212480.0000000    0.1151210
212520.0000000    0.1239086
212560.0000000    0.1148323
212600.0000000    0.1136815
212640.0000000    0.1274309
212680.0000000    0.1169306
212720.0000000    0.1188608
212760.0000000    0.1200665
212800.0000000    0.1211869
212840.0000000    0.1160097
212880.0000000    0.1159068
212920.0000000    0.1238122
212960.0000000    0.1172114
213000.0000000    0.1164052
213040.0000000    0.1137387
213080.0000000    0.1185953
213120.0000000    0.1229353
213160.0000000    0.1081571
213200.0000000    0.1071824
213240.0000000    0.1149762
213280.0000000    0.1131188
213320.0000000    0.1127211
213360.0000000    0.1131508
213400.0000000    0.1150285
213440.0000000    0.1115329
213480.0000000    0.1133112
213520.0000000    0.1140672
213560.0000000    0.1160341
213600.0000000    0.1189405
213640.0000000    0.1105091
213680.0000000    0.1181329
213720.0000000    0.1250058
213760.0000000    0.1192764
213800.0000000    0.1065199
213840.0000000    0.1134114
213880.0000000    0.1153211
213920.0000000    0.1110895
213960.0000000    0.1104912
214000.0000000    0.1045041
214040.0000000    0.1108629
214080.0000000    0.1073184
214120.0000000    0.1099273
214160.0000000    0.1036339
214200.0000000    0.1023743
214240.0000000    0.0995685
214280.0000000    0.0983778
214320.0000000    0.1028980
214360.0000000    0.1101172
214400.0000000    0.1090794
214440.0000000    0.1015784
214480.0000000    0.1066396
214520.0000000    0.1121346
214560.0000000    0.0998289
214600.0000000    0.1102900
214640.0000000    0.1023958
214680.0000000    0.1025551
214720.0000000    0.1025921
214760.0000000    0.1113203
214800.0000000    0.1113920
214840.0000000    0.1040114
214880.0000000    0.1034512
214920.0000000    0.1109080
214960.0000000    0.1113811
215000.0000000    0.1091335
215040.0000000    0.1054205
215080.0000000    0.1148456
215120.0000000    0.1078666
215160.0000000    0.1137308
215200.0000000    0.1085334
215240.0000000    0.1086414
215280.0000000    0.1053673
215320.0000000    0.1106256
215360.0000000    0.1035775
215400.0000000    0.0993462
215440.0000000    0.1013185
215480.0000000    0.1032132
215520.0000000    0.1064067
215560.0000000    0.1017063
215600.0000000    0.1069390
215640.0000000    0.0970424
215680.0000000    0.1068810
215720.0000000    0.1135146
215760.0000000    0.1098468
215800.0000000    0.1089864
215840.0000000    0.1150978
215880.0000000    0.1223722
215920.0000000    0.1085226
215960.0000000    0.1083049
216000.0000000    0.1110039
216040.0000000    0.1093126
216080.0000000    0.1081305
216120.0000000    0.1136392
216160.0000000    0.1154590
216200.0000000    0.1223367
216240.0000000    0.1128542
216280.0000000    0.1123558
216320.0000000    0.1238173
216360.0000000    0.1166435
216400.0000000    0.1085813
216440.0000000    0.1134719
216480.0000000    0.1079884
216520.0000000    0.1136438
216560.0000000    0.1151720
216600.0000000    0.1124057
216640.0000000    0.1059631
216680.0000000    0.1173460
216720.0000000    0.1193175
216760.0000000    0.1101610
216800.0000000    0.1065890
216840.0000000    0.1125350
216880.0000000    0.1081489
216920.0000000    0.1119119
216960.0000000    0.1109429
217000.0000000    0.1067947
217040.0000000    0.1124374
217080.0000000    0.1121610
217120.0000000    0.1068997
217160.0000000    0.1134856
217200.0000000    0.1220703
217240.0000000    0.1210260
217280.0000000    0.1169896
217320.0000000    0.1141855
217360.0000000    0.1197065
217400.0000000    0.1126051
217440.0000000    0.1149400
217480.0000000    0.1119987
217520.0000000    0.1140751
217560.0000000    0.1167160
217600.0000000    0.1214383
217640.0000000    0.1202874
217680.0000000    0.1125595
217720.0000000    0.1165289
217760.0000000    0.1142245
217800.0000000    0.1095638
217840.0000000    0.1163343
217880.0000000    0.1250036
217920.0000000    0.1183982
217960.0000000    0.1188174
218000.0000000    0.1106795
218040.0000000    0.1124801
218080.0000000    0.1193581
218120.0000000    0.1116533
218160.0000000    0.1155228
218200.0000000    0.1131435
218240.0000000    0.1101242
218280.0000000    0.1203645
218320.0000000    0.1128023
218360.0000000    0.1218110
218400.0000000    0.1104760
218440.0000000    0.1040372
218480.0000000    0.1005760
218520.0000000    0.1069206
218560.0000000    0.0994111
218600.0000000    0.1039350
218640.0000000    0.0951500
218680.0000000    0.1001486
218720.0000000    0.1110746
218760.0000000    0.1011021
218800.0000000    0.1096022
218840.0000000    0.1081885
218880.0000000    0.1074675
218920.0000000    0.1055506
218960.0000000    0.1137943
219000.0000000    0.1092846
219040.0000000    0.1205698
219080.0000000    0.1123560
219120.0000000    0.1152633
219160.0000000    0.1119312
219200.0000000    0.1137195
219240.0000000    0.1083307
219280.0000000    0.1124226
219320.0000000    0.1113454
219360.0000000    0.1158307
219400.0000000    0.1025604
219440.0000000    0.1028466
219480.0000000    0.1101139
219520.0000000    0.1198104
219560.0000000    0.1131403
219600.0000000    0.1144952
219640.0000000    0.1089895
219680.0000000    0.1211967
219720.0000000    0.1062176
219760.0000000    0.1122920
219800.0000000    0.1106336
219840.0000000    0.1115323
219880.0000000    0.1115233
219920.0000000    0.1061207
219960.0000000    0.1084936
220000.0000000    0.1028661
220040.0000000    0.1039252
220080.0000000    0.1132172
220120.0000000    0.1028708
220160.0000000    0.1068345
220200.0000000    0.1128359
220240.0000000    0.1185015
220280.0000000    0.1158924
220320.0000000    0.1145785
220360.0000000    0.1195621
220400.0000000    0.1074615
220440.0000000    0.1194876
220480.0000000    0.1176338
220520.0000000    0.1110802
220560.0000000    0.1128668
220600.0000000    0.1245703
220640.0000000    0.1128391
220680.0000000    0.1205176
220720.0000000    0.1128970
220760.0000000    0.1228600
220800.0000000    0.1202282
220840.0000000    0.1151503
220880.0000000    0.1140767
220920.0000000    0.1139217
220960.0000000    0.1107511
221000.0000000    0.1090093
221040.0000000    0.1108306
221080.0000000    0.1120320
221120.0000000    0.1161188
221160.0000000    0.1115221
221200.0000000    0.1046302
221240.0000000    0.1129674
221280.0000000    0.1059777
221320.0000000    0.1112778
221360.0000000    0.1050833
221400.0000000    0.1044366
221440.0000000    0.1147712
221480.0000000    0.1024885
221520.0000000    0.1029896
221560.0000000    0.1078988
221600.0000000    0.1068553
221640.0000000    0.1119772
221680.0000000    0.1134274
221720.0000000    0.1136291
221760.0000000    0.1038275
221800.0000000    0.1106620
221840.0000000    0.1137831
221880.0000000    0.1204201
221920.0000000    0.1181516
221960.0000000    0.1050103
222000.0000000    0.1051210
222040.0000000    0.1039413
222080.0000000    0.1071454
222120.0000000    0.1085594
222160.0000000    0.1084332
222200.0000000    0.1113978
222240.0000000    0.1222045
222280.0000000    0.1110520
222320.0000000    0.1056987
222360.0000000    0.1115446
222400.0000000    0.1103407
222440.0000000    0.1198208
222480.0000000    0.1162389
222520.0000000    0.1192493
222560.0000000    0.1169623
222600.0000000    0.1097011
222640.0000000    0.1014064
222680.0000000    0.1047125
222720.0000000    0.1127640
222760.0000000    0.1064696
222800.0000000    0.1099006
222840.0000000    0.1172879
222880.0000000    0.1124531
222920.0000000    0.1126443
222960.0000000    0.1156531
223000.0000000    0.1147386
223040.0000000    0.1082181
223080.0000000    0.1033011
223120.0000000    0.1028049
223160.0000000    0.1111345
223200.0000000    0.1165508
223240.0000000    0.1074523
223280.0000000    0.1118597
223320.0000000    0.1194790
223360.0000000    0.1129543
223400.0000000    0.1052434
223440.0000000    0.1110707
223480.0000000    0.1149520
223520.0000000    0.1171170
223560.0000000    0.1069846
223600.0000000    0.1118319
223640.0000000    0.1192149
223680.0000000    0.1147072
223720.0000000    0.1183776
223760.0000000    0.1085590
223800.0000000    0.1069143
223840.0000000    0.1074858
223880.0000000    0.1064921
223920.0000000    0.1081085
223960.0000000    0.1007772
224000.0000000    0.0975372
224040.0000000    0.1138020
224080.0000000    0.0999814
224120.0000000    0.1064708
224160.0000000    0.1130490
224200.0000000    0.1121948
224240.0000000    0.1153077
224280.0000000    0.1167220
224320.0000000    0.1205218
224360.0000000    0.1200932
224400.0000000    0.1120775
224440.0000000    0.1073108
224480.0000000    0.1056639
224520.0000000    0.1049200
224560.0000000    0.1079342
224600.0000000    0.0972592
224640.0000000    0.1032357
224680.0000000    0.1014812
224720.0000000    0.1139034
224760.0000000    0.1081434
224800.0000000    0.0992118
224840.0000000    0.1029351
224880.0000000    0.1009739
224920.0000000    0.0983610
224960.0000000    0.0963540
225000.0000000    0.0985561
225040.0000000    0.1037843
225080.0000000    0.1057055
225120.0000000    0.0982131
225160.0000000    0.1052235
225200.0000000    0.1010821
225240.0000000    0.0951654
225280.0000000    0.1000993
225320.0000000    0.0993485
225360.0000000    0.0993438
225400.0000000    0.1026383
225440.0000000    0.0987331
225480.0000000    0.1138927
225520.0000000    0.0952474
225560.0000000    0.1037551
225600.0000000    0.1008256
225640.0000000    0.1099692
225680.0000000    0.1086668
225720.0000000    0.0977255
225760.0000000    0.1063018
225800.0000000    0.0921698
225840.0000000    0.0936230
225880.0000000    0.1028647
225920.0000000    0.0935451
225960.0000000    0.0914573
226000.0000000    0.0979182
226040.0000000    0.0922436
226080.0000000    0.1051033
226120.0000000    0.1017374
226160.0000000    0.0889458
226200.0000000    0.0932331
226240.0000000    0.0952990
226280.0000000    0.1048790
226320.0000000    0.1042511
226360.0000000    0.1028907
226400.0000000    0.1050322
226440.0000000    0.1129146
226480.0000000    0.1056636
226520.0000000    0.1086651
226560.0000000    0.1016402
226600.0000000    0.0992126
226640.0000000    0.1041907
226680.0000000    0.1129417
226720.0000000    0.1066910
226760.0000000    0.1108913
226800.0000000    0.1081944
226840.0000000    0.1014138
226880.0000000    0.1000556
226920.0000000    0.0960630
226960.0000000    0.1100115
227000.0000000    0.0991547
227040.0000000    0.0995655
227080.0000000    0.0943921
227120.0000000    0.0965506
227160.0000000    0.0940820
227200.0000000    0.1003999
227240.0000000    0.1029739
227280.0000000    0.0900556
227320.0000000    0.0998051
227360.0000000    0.1036976
227400.0000000    0.0981675
227440.0000000    0.1039404
227480.0000000    0.0993875
227520.0000000    0.1084573
227560.0000000    0.1013078
227600.0000000    0.1007708
227640.0000000    0.1079372
227680.0000000    0.0933798
227720.0000000    0.0977305
227760.0000000    0.1042820
227800.0000000    0.0968431
227840.0000000    0.1032629
227880.0000000    0.0964771
227920.0000000    0.0975586
227960.0000000    0.0997146
228000.0000000    0.0955467
228040.0000000    0.1059875
228080.0000000    0.0994033
228120.0000000    0.1004855
228160.0000000    0.1067111
228200.0000000    0.1064471
228240.0000000    0.1009651
228280.0000000    0.0900609
228320.0000000    0.1029696
228360.0000000    0.1110345
228400.0000000    0.1085725
228440.0000000    0.1135321
228480.0000000    0.1107197
228520.0000000    0.1055750
228560.0000000    0.1042470
228600.0000000    0.1116205
228640.0000000    0.1118571
228680.0000000    0.1048960
228720.0000000    0.0985985
228760.0000000    0.0965408
228800.0000000    0.1032985
228840.0000000    0.1099676
228880.0000000    0.0971835
228920.0000000    0.1128533
228960.0000000    0.1148155
229000.0000000    0.1061426
229040.0000000    0.0990102
229080.0000000    0.1038400
229120.0000000    0.1006865
229160.0000000    0.1044913
229200.0000000    0.1007672
229240.0000000    0.0959444
229280.0000000    0.1058098
229320.0000000    0.1126105
229360.0000000    0.1088928
229400.0000000    0.1054476
229440.0000000    0.1005806
229480.0000000    0.1062704
229520.0000000    0.0959393
229560.0000000    0.1029465
229600.0000000    0.1128227
229640.0000000    0.1106594
229680.0000000    0.1031950
229720.0000000    0.1088274
229760.0000000    0.1033782
229800.0000000    0.1132626
229840.0000000    0.1081325
229880.0000000    0.1148959
229920.0000000    0.1077776
229960.0000000    0.1106894
230000.0000000    0.1106191
230040.0000000    0.1102466
230080.0000000    0.1120198
230120.0000000    0.1065304
230160.0000000    0.1077428
230200.0000000    0.1028962
230240.0000000    0.1097218
230280.0000000    0.1013887
230320.0000000    0.1095527
230360.0000000    0.1009159
230400.0000000    0.1106122
230440.0000000    0.1072456
230480.0000000    0.0968772
230520.0000000    0.1050519
230560.0000000    0.1011074
230600.0000000    0.1080995
230640.0000000    0.1280363
230680.0000000    0.1164472
230720.0000000    0.1047157
230760.0000000    0.1016183
230800.0000000    0.1069704
230840.0000000    0.0952003
230880.0000000    0.0986223
230920.0000000    0.1051172
230960.0000000    0.0996395
231000.0000000    0.0942980
231040.0000000    0.1042746
231080.0000000    0.0964869
231120.0000000    0.1042829
231160.0000000    0.0977938
231200.0000000    0.1014050
231240.0000000    0.1086648
231280.0000000    0.1036206
231320.0000000    0.1063956
231360.0000000    0.1033571
231400.0000000    0.1065506
231440.0000000    0.1088402
231480.0000000    0.1069367
231520.0000000    0.0998495
231560.0000000    0.1082187
231600.0000000    0.1005614
231640.0000000    0.0908042
231680.0000000    0.1062806
231720.0000000    0.0959158
231760.0000000    0.0909414
231800.0000000    0.1031827
231840.0000000    0.0928995
231880.0000000    0.0982143
231920.0000000    0.1039922
231960.0000000    0.1046719
232000.0000000    0.0990221
232040.0000000    0.0918781
232080.0000000    0.0999286
232120.0000000    0.0949474
232160.0000000    0.0973551
232200.0000000    0.0922923
232240.0000000    0.1025712
232280.0000000    0.0987107
232320.0000000    0.1123792
232360.0000000    0.1056335
232400.0000000    0.1099508
232440.0000000    0.1047445
232480.0000000    0.1110047
232520.0000000    0.1067230
232560.0000000    0.0961439
232600.0000000    0.0971534
232640.0000000    0.0957179
232680.0000000    0.1014445
232720.0000000    0.0999454
232760.0000000    0.1063373
232800.0000000    0.1111585
232840.0000000    0.1035934
232880.0000000    0.1071684
232920.0000000    0.1057428
232960.0000000    0.1066182
233000.0000000    0.1041057
233040.0000000    0.1086479
233080.0000000    0.1110389
233120.0000000    0.1047216
233160.0000000    0.1020446
233200.0000000    0.1016089
233240.0000000    0.0929113
233280.0000000    0.0971484
233320.0000000    0.0994347
233360.0000000    0.1076352
233400.0000000    0.1024257
233440.0000000    0.1068873
233480.0000000    0.1021968
233520.0000000    0.0977448
233560.0000000    0.1025418
233600.0000000    0.0977107
233640.0000000    0.1005259
233680.0000000    0.1035910
233720.0000000    0.1022333
233760.0000000    0.0993526
233800.0000000    0.0955224
233840.0000000    0.0947563
233880.0000000    0.0928063
233920.0000000    0.1024044
233960.0000000    0.1057679
234000.0000000    0.1101987
234040.0000000    0.1035772
234080.0000000    0.1006524
234120.0000000    0.1040501
234160.0000000    0.0986136
234200.0000000    0.0996354
234240.0000000    0.0979560
234280.0000000    0.1011948
234320.0000000    0.1003421
234360.0000000    0.1050334
234400.0000000    0.1012680
234440.0000000    0.0995056
234480.0000000    0.1024064
234520.0000000    0.1014168
234560.0000000    0.0966558
234600.0000000    0.1079272
234640.0000000    0.1181521
234680.0000000    0.1108636
234720.0000000    0.1032588
234760.0000000    0.1041592
234800.0000000    0.1044018
234840.0000000    0.1173807
234880.0000000    0.1020652
234920.0000000    0.1050038
234960.0000000    0.1090232
235000.0000000    0.1081610
235040.0000000    0.1009685
235080.0000000    0.1146424
235120.0000000    0.1087506
235160.0000000    0.1165717
235200.0000000    0.1075489
235240.0000000    0.1128896
235280.0000000    0.0985615
235320.0000000    0.1010042
235360.0000000    0.1045444
235400.0000000    0.1042826
235440.0000000    0.1156106
235480.0000000    0.0979061
235520.0000000    0.1081546
235560.0000000    0.1079375
235600.0000000    0.1163306
235640.0000000    0.1082964
235680.0000000    0.1049162
235720.0000000    0.1092455
235760.0000000    0.1080012
235800.0000000    0.1123844
235840.0000000    0.1199138
235880.0000000    0.1074395
235920.0000000    0.1223167
235960.0000000    0.1058529
236000.0000000    0.1202979
236040.0000000    0.1146266
236080.0000000    0.1118730
236120.0000000    0.1063231
236160.0000000    0.1086726
236200.0000000    0.1239292
236240.0000000    0.1140861
236280.0000000    0.1134427
236320.0000000    0.1136035
236360.0000000    0.1308056
236400.0000000    0.1167514
236440.0000000    0.1106298
236480.0000000    0.1150998
236520.0000000    0.1077586
236560.0000000    0.1144765
236600.0000000    0.1075481
236640.0000000    0.1073643
236680.0000000    0.1116520
236720.0000000    0.1117947
236760.0000000    0.1054609
236800.0000000    0.1014776
236840.0000000    0.1124076
236880.0000000    0.1004927
236920.0000000    0.1051519
236960.0000000    0.1170929
237000.0000000    0.1142833
237040.0000000    0.1106056
237080.0000000    0.1099392
237120.0000000    0.1054264
237160.0000000    0.1051791
237200.0000000    0.1077880
237240.0000000    0.1175053
237280.0000000    0.1089878
237320.0000000    0.1202990
237360.0000000    0.1150920
237400.0000000    0.1166873
237440.0000000    0.1090631
237480.0000000    0.1112906
237520.0000000    0.1148779
237560.0000000    0.1081728
237600.0000000    0.1066320
237640.0000000    0.1137621
237680.0000000    0.1140664
237720.0000000    0.1200336
237760.0000000    0.1174871
237800.0000000    0.1202541
237840.0000000    0.1141989
237880.0000000    0.1149079
237920.0000000    0.1292725
237960.0000000    0.1277113
238000.0000000    0.1211330
238040.0000000    0.1280737
238080.0000000    0.1182843
238120.0000000    0.1245101
238160.0000000    0.1270628
238200.0000000    0.1176876
238240.0000000    0.1149638
238280.0000000    0.1117684
238320.0000000    0.1207345
238360.0000000    0.1177072
238400.0000000    0.1181119
238440.0000000    0.1189274
238480.0000000    0.1199589
238520.0000000    0.1274553
238560.0000000    0.1158172
238600.0000000    0.1260777
238640.0000000    0.1139796
238680.0000000    0.1211494
238720.0000000    0.1166514
238760.0000000    0.1111796
238800.0000000    0.1147315
238840.0000000    0.1081895
238880.0000000    0.1165282
238920.0000000    0.1234055
238960.0000000    0.1172657
239000.0000000    0.1105021
239040.0000000    0.1062198
239080.0000000    0.1120274
239120.0000000    0.1006029
239160.0000000    0.1037550
239200.0000000    0.1177713
239240.0000000    0.1061440
239280.0000000    0.1171058
239320.0000000    0.1123197
239360.0000000    0.1072481
239400.0000000    0.1042588
239440.0000000    0.1085887
239480.0000000    0.1051546
239520.0000000    0.1094490
239560.0000000    0.1178851
239600.0000000    0.1011876
239640.0000000    0.1054991
239680.0000000    0.1153426
239720.0000000    0.0973780
239760.0000000    0.1085376
239800.0000000    0.1131179
239840.0000000    0.1077597
239880.0000000    0.1019196
239920.0000000    0.1137063
239960.0000000    0.1013248
240000.0000000    0.1077412
240040.0000000    0.0998726
240080.0000000    0.1052849
240120.0000000    0.1028892
240160.0000000    0.1018788
240200.0000000    0.1063386
240240.0000000    0.1000638
240280.0000000    0.1033819
240320.0000000    0.0977341
240360.0000000    0.1009684
240400.0000000    0.0993301
240440.0000000    0.1024537
240480.0000000    0.1054432
240520.0000000    0.1222649
240560.0000000    0.1071570
240600.0000000    0.1094609
240640.0000000    0.1028683
240680.0000000    0.1027202
240720.0000000    0.1071083
240760.0000000    0.0989396
240800.0000000    0.0998634
240840.0000000    0.1057612
240880.0000000    0.1077630
240920.0000000    0.1048107
240960.0000000    0.0999560
241000.0000000    0.1069574
241040.0000000    0.1109029
241080.0000000    0.1075478
241120.0000000    0.1043245
241160.0000000    0.1027183
241200.0000000    0.1046732
241240.0000000    0.1088888
241280.0000000    0.1166342
241320.0000000    0.1085467
241360.0000000    0.1087657
241400.0000000    0.1126318
241440.0000000    0.1093708
241480.0000000    0.1156865
241520.0000000    0.1149319
241560.0000000    0.1071752
241600.0000000    0.1112229
241640.0000000    0.1162471
241680.0000000    0.1170236
241720.0000000    0.1057684
241760.0000000    0.1100428
241800.0000000    0.1133394
241840.0000000    0.1173875
241880.0000000    0.1072092
241920.0000000    0.1066438
241960.0000000    0.1088913
242000.0000000    0.1198379
242040.0000000    0.1112852
242080.0000000    0.1081120
242120.0000000    0.1063912
242160.0000000    0.1106626
242200.0000000    0.1086873
242240.0000000    0.1126701
242280.0000000    0.1015658
242320.0000000    0.1019483
242360.0000000    0.1069280
242400.0000000    0.1099473
242440.0000000    0.1002542
242480.0000000    0.1096350
242520.0000000    0.1184660
242560.0000000    0.1044948
242600.0000000    0.1099009
242640.0000000    0.1001255
242680.0000000    0.1096252
242720.0000000    0.0999227
242760.0000000    0.1071007
242800.0000000    0.1107805
242840.0000000    0.1080781
242880.0000000    0.1076217
242920.0000000    0.0991343
242960.0000000    0.1083995
243000.0000000    0.1090276
243040.0000000    0.1042867
243080.0000000    0.0935340
243120.0000000    0.1215663
243160.0000000    0.1122206
243200.0000000    0.1055229
243240.0000000    0.1067983
243280.0000000    0.1009235
243320.0000000    0.1189695
243360.0000000    0.1079316
243400.0000000    0.1039038
243440.0000000    0.1214298
243480.0000000    0.1079845
243520.0000000    0.1139728
243560.0000000    0.1178988
243600.0000000    0.1223095
243640.0000000    0.1174280
243680.0000000    0.1062926
243720.0000000    0.1069166
243760.0000000    0.1122455
243800.0000000    0.1174508
243840.0000000    0.1181472
243880.0000000    0.1170230
243920.0000000    0.1170661
243960.0000000    0.1125520
244000.0000000    0.1052986
244040.0000000    0.1124596
244080.0000000    0.1069629
244120.0000000    0.0986758
244160.0000000    0.1016206
244200.0000000    0.1053831
244240.0000000    0.1012487
244280.0000000    0.1057433
244320.0000000    0.0976492
244360.0000000    0.1064346
244400.0000000    0.1013749
244440.0000000    0.1049012
244480.0000000    0.1048748
244520.0000000    0.1113191
244560.0000000    0.1057427
244600.0000000    0.1155883
244640.0000000    0.1078883
244680.0000000    0.1141541
244720.0000000    0.1135601
244760.0000000    0.1038860
244800.0000000    0.1102231
244840.0000000    0.1108965
244880.0000000    0.1124297
244920.0000000    0.1072888
244960.0000000    0.1104225
245000.0000000    0.1128157
245040.0000000    0.1102990
245080.0000000    0.1075751
245120.0000000    0.1065867
245160.0000000    0.1007255
245200.0000000    0.0985777
245240.0000000    0.1132380
245280.0000000    0.1206574
245320.0000000    0.1221317
245360.0000000    0.1235529
245400.0000000    0.1284781
245440.0000000    0.1172414
245480.0000000    0.1162037
245520.0000000    0.1264715
245560.0000000    0.1155296
245600.0000000    0.1173895
245640.0000000    0.1172960
245680.0000000    0.1216607
245720.0000000    0.1085445
245760.0000000    0.1183838
245800.0000000    0.1189269
245840.0000000    0.1169877
245880.0000000    0.1238572
245920.0000000    0.1241085
245960.0000000    0.1253256
246000.0000000    0.1298128
246040.0000000    0.1177828
246080.0000000    0.1174972
246120.0000000    0.1263058
246160.0000000    0.1171019
246200.0000000    0.1220045
246240.0000000    0.1218548
246280.0000000    0.1282654
246320.0000000    0.1211271
246360.0000000    0.1176970
246400.0000000    0.1195324
246440.0000000    0.1151998
246480.0000000    0.1118089
246520.0000000    0.1123640
246560.0000000    0.1145742
246600.0000000    0.1183571
246640.0000000    0.1230723
246680.0000000    0.1174435
246720.0000000    0.1192553
246760.0000000    0.1243984
246800.0000000    0.1198214
246840.0000000    0.1093391
246880.0000000    0.1056598
246920.0000000    0.1110990
246960.0000000    0.1131547
247000.0000000    0.1104860
247040.0000000    0.1113065
247080.0000000    0.1177335
247120.0000000    0.1132584
247160.0000000    0.1126106
247200.0000000    0.1172517
247240.0000000    0.1062008
247280.0000000    0.1003375
247320.0000000    0.1073390
247360.0000000    0.0985124
247400.0000000    0.0965764
247440.0000000    0.0939181
247480.0000000    0.0990299
247520.0000000    0.1091018
247560.0000000    0.1019154
247600.0000000    0.1025914
247640.0000000    0.0978102
247680.0000000    0.1035523
247720.0000000    0.0961520
247760.0000000    0.0976335
247800.0000000    0.0966030
247840.0000000    0.0954830
247880.0000000    0.0957951
247920.0000000    0.0961455
247960.0000000    0.0901067
248000.0000000    0.0970461
248040.0000000    0.0938922
248080.0000000    0.0950637
248120.0000000    0.0982614
248160.0000000    0.1052974
248200.0000000    0.1058377
248240.0000000    0.0985774
248280.0000000    0.1018860
248320.0000000    0.1081437
248360.0000000    0.1096867
248400.0000000    0.1101831
248440.0000000    0.1027404
248480.0000000    0.0966065
248520.0000000    0.1018459
248560.0000000    0.1107723
248600.0000000    0.1014255
248640.0000000    0.0969937
248680.0000000    0.1015212
248720.0000000    0.1008701
248760.0000000    0.0992218
248800.0000000    0.0962684
248840.0000000    0.1012911
248880.0000000    0.0982589
248920.0000000    0.1043968
248960.0000000    0.0967289
249000.0000000    0.1061962
249040.0000000    0.0998856
249080.0000000    0.1051989
249120.0000000    0.1062690
249160.0000000    0.0993135
249200.0000000    0.0912144
249240.0000000    0.0983309
249280.0000000    0.0984289
249320.0000000    0.0963068
249360.0000000    0.1008700
249400.0000000    0.1090075
249440.0000000    0.0960538
249480.0000000    0.0942475
249520.0000000    0.1028837
249560.0000000    0.0997597
249600.0000000    0.1013290
249640.0000000    0.1117595
249680.0000000    0.0993795
249720.0000000    0.1069746
249760.0000000    0.1004094
249800.0000000    0.1043671
249840.0000000    0.1059906
249880.0000000    0.1075571
249920.0000000    0.0969750
249960.0000000    0.1031374
250000.0000000    0.1049533
250040.0000000    0.1088756
250080.0000000    0.0982704
250120.0000000    0.1079480
250160.0000000    0.1027036
250200.0000000    0.1010000
250240.0000000    0.1040901
250280.0000000    0.1052637
250320.0000000    0.1011101
250360.0000000    0.1102242
250400.0000000    0.0962006
250440.0000000    0.1085090
250480.0000000    0.1054498
250520.0000000    0.1094652
250560.0000000    0.1176527
250600.0000000    0.1179110
250640.0000000    0.1111177
250680.0000000    0.1027637
250720.0000000    0.1135924
250760.0000000    0.0998740
250800.0000000    0.1040481
250840.0000000    0.1044208
250880.0000000    0.1064695
250920.0000000    0.1012609
250960.0000000    0.1088432
251000.0000000    0.1156133
251040.0000000    0.1011228
251080.0000000    0.1123922
251120.0000000    0.1032894
251160.0000000    0.0991825
251200.0000000    0.0996486
251240.0000000    0.1121821
251280.0000000    0.1023076
251320.0000000    0.1062653
251360.0000000    0.0951169
251400.0000000    0.0996566
251440.0000000    0.1009961
251480.0000000    0.1026427
251520.0000000    0.1024725
251560.0000000    0.1020635
251600.0000000    0.0946834
251640.0000000    0.0966664
251680.0000000    0.0958521
251720.0000000    0.1023481
251760.0000000    0.0974122
251800.0000000    0.1050038
251840.0000000    0.1016980
251880.0000000    0.0988177
251920.0000000    0.1036018
251960.0000000    0.0962504
252000.0000000    0.0982543
252040.0000000    0.0981677
252080.0000000    0.1049224
252120.0000000    0.0939963
252160.0000000    0.1076012
252200.0000000    0.0992735
252240.0000000    0.0973412
252280.0000000    0.1053588
252320.0000000    0.0996676
252360.0000000    0.0941582
252400.0000000    0.0961639
252440.0000000    0.0988864
252480.0000000    0.0977149
252520.0000000    0.1006048
252560.0000000    0.1065525
252600.0000000    0.1066569
252640.0000000    0.1016512
252680.0000000    0.1085003
252720.0000000    0.0997313
252760.0000000    0.1137967
252800.0000000    0.1085964
252840.0000000    0.1117692
252880.0000000    0.1080192
252920.0000000    0.1072785
252960.0000000    0.1071774
253000.0000000    0.1155544
253040.0000000    0.1115807
253080.0000000    0.1111738
253120.0000000    0.1213104
253160.0000000    0.1150196
253200.0000000    0.1025197
253240.0000000    0.1044578
253280.0000000    0.1101306
253320.0000000    0.0972392
253360.0000000    0.0993952
253400.0000000    0.1009013
253440.0000000    0.0987912
253480.0000000    0.1056170
253520.0000000    0.0999292
253560.0000000    0.0975736
253600.0000000    0.0992513
253640.0000000    0.1018919
253680.0000000    0.1004587
253720.0000000    0.1069413
253760.0000000    0.1014826
253800.0000000    0.0987928
253840.0000000    0.0994691
253880.0000000    0.1076687
253920.0000000    0.1098936
253960.0000000    0.0955076
254000.0000000    0.1067255
254040.0000000    0.1077185
254080.0000000    0.1124129
254120.0000000    0.1066460
254160.0000000    0.1039879
254200.0000000    0.0943604
254240.0000000    0.1028483
254280.0000000    0.0968222
254320.0000000    0.1071938
254360.0000000    0.1081791
254400.0000000    0.1150265
254440.0000000    0.1032138
254480.0000000    0.0977767
254520.0000000    0.1011616
254560.0000000    0.1077410
254600.0000000    0.1113029
254640.0000000    0.1181293
254680.0000000    0.1178469
254720.0000000    0.1033631
254760.0000000    0.1090792
254800.0000000    0.0968034
254840.0000000    0.0955511
254880.0000000    0.1088327
254920.0000000    0.1183617
254960.0000000    0.1076632
255000.0000000    0.1008252
255040.0000000    0.1001679
255080.0000000    0.1038437
255120.0000000    0.1085418
255160.0000000    0.1145224
255200.0000000    0.1113362
255240.0000000    0.1122336
255280.0000000    0.1048531
255320.0000000    0.1029976
255360.0000000    0.1177553
255400.0000000    0.1150593
255440.0000000    0.1162658
255480.0000000    0.1045799
255520.0000000    0.1112294
255560.0000000    0.1047659
255600.0000000    0.1034139
255640.0000000    0.1189327
255680.0000000    0.1013748
255720.0000000    0.1172385
255760.0000000    0.1101782
255800.0000000    0.1196263
255840.0000000    0.1143119
255880.0000000    0.1269468
255920.0000000    0.1179981
255960.0000000    0.1113840
256000.0000000    0.1028544
256040.0000000    0.1102398
256080.0000000    0.1068691
256120.0000000    0.1085802
256160.0000000    0.1116462
256200.0000000    0.1073729
256240.0000000    0.1105263
256280.0000000    0.1328226
256320.0000000    0.1079607
256360.0000000    0.1041683
256400.0000000    0.1034101
256440.0000000    0.1081847
256480.0000000    0.1008322
256520.0000000    0.1091789
256560.0000000    0.0951733
256600.0000000    0.0913839
256640.0000000    0.1001978
256680.0000000    0.0973732
256720.0000000    0.1035966
256760.0000000    0.1118179
256800.0000000    0.1163553
256840.0000000    0.1043338
256880.0000000    0.0946877
256920.0000000    0.0977012
256960.0000000    0.1091231
257000.0000000    0.0999767
257040.0000000    0.0983798
257080.0000000    0.1026964
257120.0000000    0.0986340
257160.0000000    0.0957927
257200.0000000    0.0968778
257240.0000000    0.0963144
257280.0000000    0.0927969
257320.0000000    0.0932297
257360.0000000    0.0964640
257400.0000000    0.1012373
257440.0000000    0.0943437
257480.0000000    0.1058909
257520.0000000    0.0958435
257560.0000000    0.1008219
257600.0000000    0.1060158
257640.0000000    0.1006929
257680.0000000    0.0986818
257720.0000000    0.0968451
257760.0000000    0.0972604
257800.0000000    0.0925852
257840.0000000    0.0895370
257880.0000000    0.0917621
257920.0000000    0.1011903
257960.0000000    0.0969509
258000.0000000    0.1166947
258040.0000000    0.1121648
258080.0000000    0.1022208
258120.0000000    0.1045883
258160.0000000    0.0993800
258200.0000000    0.1050998
258240.0000000    0.1088106
258280.0000000    0.1161911
258320.0000000    0.1131295
258360.0000000    0.1037938
258400.0000000    0.1060779
258440.0000000    0.1102748
258480.0000000    0.1129976
258520.0000000    0.1036851
258560.0000000    0.1062948
258600.0000000    0.1029252
258640.0000000    0.1040611
258680.0000000    0.1006730
258720.0000000    0.0972906
258760.0000000    0.0987520
258800.0000000    0.1104430
258840.0000000    0.1059620
258880.0000000    0.1166713
258920.0000000    0.0933296
258960.0000000    0.1073510
259000.0000000    0.1044660
259040.0000000    0.1122641
259080.0000000    0.1154608
259120.0000000    0.1070574
259160.0000000    0.1133243
259200.0000000    0.1116292
259240.0000000    0.1073753
259280.0000000    0.1021979
259320.0000000    0.1015966
259360.0000000    0.1004714
259400.0000000    0.0996072
259440.0000000    0.1011287
259480.0000000    0.1103358
259520.0000000    0.1024102
259560.0000000    0.0958645
259600.0000000    0.0948464
259640.0000000    0.0980262
259680.0000000    0.0990917
259720.0000000    0.1032236
259760.0000000    0.1036635
259800.0000000    0.1005214
259840.0000000    0.1071274
259880.0000000    0.0990941
259920.0000000    0.1033716
259960.0000000    0.1002338
260000.0000000    0.0999159
260040.0000000    0.0986868
260080.0000000    0.1048484
260120.0000000    0.1011939
260160.0000000    0.1029118
260200.0000000    0.1079792
260240.0000000    0.1125703
260280.0000000    0.1029131
260320.0000000    0.1006828
260360.0000000    0.1040076
260400.0000000    0.1127527
260440.0000000    0.1080902
260480.0000000    0.0982049
260520.0000000    0.0997834
260560.0000000    0.1143365
260600.0000000    0.1023044
260640.0000000    0.1146945
260680.0000000    0.1029802
260720.0000000    0.1177589
260760.0000000    0.1025861
260800.0000000    0.1087316
260840.0000000    0.1063838
260880.0000000    0.1107483
260920.0000000    0.1043813
260960.0000000    0.1087942
261000.0000000    0.1100928
261040.0000000    0.1110017
261080.0000000    0.1014536
261120.0000000    0.1093663
261160.0000000    0.1188927
261200.0000000    0.1150406
261240.0000000    0.1064933
261280.0000000    0.1218045
261320.0000000    0.1125236
261360.0000000    0.1080702
261400.0000000    0.1120388
261440.0000000    0.1080146
261480.0000000    0.1084418
261520.0000000    0.1047042
261560.0000000    0.1038617
261600.0000000    0.1074851
261640.0000000    0.1093560
261680.0000000    0.1187538
261720.0000000    0.1234805
261760.0000000    0.1096556
261800.0000000    0.1154270
261840.0000000    0.1162935
261880.0000000    0.1069398
261920.0000000    0.1100485
261960.0000000    0.1192974
262000.0000000    0.1239941
262040.0000000    0.1049684
262080.0000000    0.1052748
262120.0000000    0.1109454
262160.0000000    0.1064427
262200.0000000    0.1067738
262240.0000000    0.1053569
262280.0000000    0.1128280
262320.0000000    0.1074348
262360.0000000    0.1107244
262400.0000000    0.1109817
262440.0000000    0.1076604
262480.0000000    0.1139601
262520.0000000    0.1202150
262560.0000000    0.1200237
262600.0000000    0.1032238
262640.0000000    0.1034413
262680.0000000    0.1036204
262720.0000000    0.1026925
262760.0000000    0.1019777
262800.0000000    0.0959937
262840.0000000    0.1034215
262880.0000000    0.1091884
262920.0000000    0.1039705
262960.0000000    0.1040971
263000.0000000    0.1090450
263040.0000000    0.1167096
263080.0000000    0.1090768
263120.0000000    0.1105861
263160.0000000    0.1166055
263200.0000000    0.1178396
263240.0000000    0.1223501
263280.0000000    0.1134625
263320.0000000    0.1240756
263360.0000000    0.1156153
263400.0000000    0.1184314
263440.0000000    0.1165222
263480.0000000    0.1198513
263520.0000000    0.1204286
263560.0000000    0.1100794
263600.0000000    0.1264339
263640.0000000    0.1226318
263680.0000000    0.1187197
263720.0000000    0.1227157
263760.0000000    0.1093277
263800.0000000    0.1161718
263840.0000000    0.1184026
263880.0000000    0.1186747
263920.0000000    0.1273970
263960.0000000    0.1265869
264000.0000000    0.1270829
264040.0000000    0.1183811
264080.0000000    0.1114851
264120.0000000    0.1190544
264160.0000000    0.1153290
264200.0000000    0.1246971
264240.0000000    0.1181300
264280.0000000    0.1273144
264320.0000000    0.1312525
264360.0000000    0.1176239
264400.0000000    0.1182695
264440.0000000    0.1163826
264480.0000000    0.1266472
264520.0000000    0.1205741
264560.0000000    0.1220763
264600.0000000    0.1102349
264640.0000000    0.1098816
264680.0000000    0.1060564
264720.0000000    0.1224693
264760.0000000    0.1185244
264800.0000000    0.1180907
264840.0000000    0.1153670
264880.0000000    0.1116770
264920.0000000    0.1145462
264960.0000000    0.1043789
265000.0000000    0.1105948
265040.0000000    0.1134291
265080.0000000    0.0994255
265120.0000000    0.1032288
265160.0000000    0.1123464
265200.0000000    0.1071799
265240.0000000    0.1208779
265280.0000000    0.1110091
265320.0000000    0.1118832
265360.0000000    0.1140778
265400.0000000    0.1095957
265440.0000000    0.1086322
265480.0000000    0.1015087
265520.0000000    0.1084143
265560.0000000    0.1199035
265600.0000000    0.1106398
265640.0000000    0.1228871
265680.0000000    0.1156145
265720.0000000    0.1145596
265760.0000000    0.1044656
265800.0000000    0.1044862
265840.0000000    0.1117205
265880.0000000    0.1109495
265920.0000000    0.1054422
265960.0000000    0.0977843
266000.0000000    0.1031222
266040.0000000    0.1036168
266080.0000000    0.1007626
266120.0000000    0.1068767
266160.0000000    0.1050179
266200.0000000    0.0996404
266240.0000000    0.1057600
266280.0000000    0.1083688
266320.0000000    0.0984894
266360.0000000    0.0980681
266400.0000000    0.1024028
266440.0000000    0.1030729
266480.0000000    0.1033188
266520.0000000    0.0969329
266560.0000000    0.0934293
266600.0000000    0.1067149
266640.0000000    0.0974924
266680.0000000    0.1032325
266720.0000000    0.0974380
266760.0000000    0.1089652
266800.0000000    0.1076514
266840.0000000    0.1080193
266880.0000000    0.1054695
266920.0000000    0.1028411
266960.0000000    0.1035749
267000.0000000    0.1032676
267040.0000000    0.1064128
267080.0000000    0.1048283
267120.0000000    0.0923848
267160.0000000    0.0980016
267200.0000000    0.1057061
267240.0000000    0.1074685
267280.0000000    0.1194079
267320.0000000    0.1126855
267360.0000000    0.1015735
267400.0000000    0.1151890
267440.0000000    0.1112136
267480.0000000    0.1190404
267520.0000000    0.1117768
267560.0000000    0.1123096
267600.0000000    0.1159029
267640.0000000    0.1040021
267680.0000000    0.1015118
267720.0000000    0.1008370
267760.0000000    0.1036905
267800.0000000    0.1033395
267840.0000000    0.0916883
267880.0000000    0.1004502
267920.0000000    0.0961922
267960.0000000    0.1034122
268000.0000000    0.0981170
268040.0000000    0.0916137
268080.0000000    0.1005999
268120.0000000    0.1131935
268160.0000000    0.0922471
268200.0000000    0.1008026
268240.0000000    0.1045498
268280.0000000    0.1044511
268320.0000000    0.1023329
268360.0000000    0.0935895
268400.0000000    0.0919346
268440.0000000    0.0977611
268480.0000000    0.1126290
268520.0000000    0.1051033
268560.0000000    0.1093823
268600.0000000    0.1268187
268640.0000000    0.1084697
268680.0000000    0.1101416
268720.0000000    0.1140174
268760.0000000    0.1196918
268800.0000000    0.1103808
268840.0000000    0.1166913
268880.0000000    0.1046474
268920.0000000    0.1248119
268960.0000000    0.1273234
269000.0000000    0.1373934
269040.0000000    0.1120966
269080.0000000    0.1201819
269120.0000000    0.1285300
269160.0000000    0.1219231
269200.0000000    0.1254269
269240.0000000    0.1182488
269280.0000000    0.1112384
269320.0000000    0.1098926
269360.0000000    0.1066630
269400.0000000    0.1046094
269440.0000000    0.1082660
269480.0000000    0.1063263
269520.0000000    0.1048629
269560.0000000    0.1045114
269600.0000000    0.1166374
269640.0000000    0.1150967
269680.0000000    0.1055355
269720.0000000    0.1098444
269760.0000000    0.1024307
269800.0000000    0.1055863
269840.0000000    0.1040167
269880.0000000    0.1113445
269920.0000000    0.1023479
269960.0000000    0.1075158
270000.0000000    0.1099907
270040.0000000    0.1110112
270080.0000000    0.1126191
270120.0000000    0.1216582
270160.0000000    0.1079364
270200.0000000    0.1042582
270240.0000000    0.1057970
270280.0000000    0.1135252
270320.0000000    0.1104576
270360.0000000    0.1175511
270400.0000000    0.1063441
270440.0000000    0.1090766
270480.0000000    0.1170772
270520.0000000    0.1219357
270560.0000000    0.1216943
270600.0000000    0.1071955
270640.0000000    0.1066293
270680.0000000    0.1051510
270720.0000000    0.1103017
270760.0000000    0.1193377
270800.0000000    0.1124406
270840.0000000    0.1047408
270880.0000000    0.1069571
270920.0000000    0.1087727
270960.0000000    0.1112668
271000.0000000    0.1050728
271040.0000000    0.1004355
271080.0000000    0.1092385
271120.0000000    0.1061168
271160.0000000    0.1119870
271200.0000000    0.1116219
271240.0000000    0.1130984
271280.0000000    0.1069168
271320.0000000    0.1100971
271360.0000000    0.1095894
271400.0000000    0.1158061
271440.0000000    0.1162944
271480.0000000    0.1043958
271520.0000000    0.1018616
271560.0000000    0.1147384
271600.0000000    0.1081902
271640.0000000    0.1126359
271680.0000000    0.1016136
271720.0000000    0.1168805
271760.0000000    0.1089651
271800.0000000    0.1243859
271840.0000000    0.1159402
271880.0000000    0.1169179
271920.0000000    0.1101058
271960.0000000    0.1191624
272000.0000000    0.1075607
272040.0000000    0.1032163
272080.0000000    0.1078838
272120.0000000    0.0985230
272160.0000000    0.1094494
272200.0000000    0.1081894
272240.0000000    0.1125354
272280.0000000    0.1115074
272320.0000000    0.1178502
272360.0000000    0.1104564
272400.0000000    0.1138327
272440.0000000    0.1151376
272480.0000000    0.1089388
272520.0000000    0.1084468
272560.0000000    0.1093239
272600.0000000    0.1017488
272640.0000000    0.1000719
272680.0000000    0.1101737
272720.0000000    0.1138943
272760.0000000    0.1076729
272800.0000000    0.1059884
272840.0000000    0.1088731
272880.0000000    0.1071453
272920.0000000    0.1128656
272960.0000000    0.1022966
273000.0000000    0.1216993
273040.0000000    0.1262162
273080.0000000    0.1172911
273120.0000000    0.1095806
273160.0000000    0.1055094
273200.0000000    0.1097869
273240.0000000    0.1135310
273280.0000000    0.1087466
273320.0000000    0.1068870
273360.0000000    0.1072388
273400.0000000    0.1162596
273440.0000000    0.1059592
273480.0000000    0.1063928
273520.0000000    0.1215310
273560.0000000    0.1152990
273600.0000000    0.1214849
273640.0000000    0.1190087
273680.0000000    0.1146898
273720.0000000    0.1216949
273760.0000000    0.1210371
273800.0000000    0.1125919
273840.0000000    0.1098463
273880.0000000    0.1102046
273920.0000000    0.1129719
273960.0000000    0.1182488
274000.0000000    0.1128779
274040.0000000    0.1172308
274080.0000000    0.1124473
274120.0000000    0.1127979
274160.0000000    0.1124932
274200.0000000    0.1104620
274240.0000000    0.1207208
274280.0000000    0.1119268
274320.0000000    0.1266137
274360.0000000    0.1256626
274400.0000000    0.1155493
274440.0000000    0.1245004
274480.0000000    0.1285626
274520.0000000    0.1118587
274560.0000000    0.1123939
274600.0000000    0.1059958
274640.0000000    0.1059901
274680.0000000    0.1090376
274720.0000000    0.1090971
274760.0000000    0.1091640
274800.0000000    0.1071143
274840.0000000    0.1100526
274880.0000000    0.1054050
274920.0000000    0.1074461
274960.0000000    0.1120755
275000.0000000    0.1115891
275040.0000000    0.1113011
275080.0000000    0.1100913
275120.0000000    0.1102547
275160.0000000    0.1126133
275200.0000000    0.1026371
275240.0000000    0.1016959
275280.0000000    0.1033210
275320.0000000    0.0981236
275360.0000000    0.1009613
275400.0000000    0.1080812
275440.0000000    0.1066270
275480.0000000    0.1080555
275520.0000000    0.1201894
275560.0000000    0.1144254
275600.0000000    0.1046248
275640.0000000    0.1118230
275680.0000000    0.1143918
275720.0000000    0.1148046
275760.0000000    0.1142085
275800.0000000    0.1071844
275840.0000000    0.1118678
275880.0000000    0.1135466
275920.0000000    0.1108678
275960.0000000    0.1125673
276000.0000000    0.1197339
276040.0000000    0.1168373
276080.0000000    0.1154783
276120.0000000    0.1203331
276160.0000000    0.1071465
276200.0000000    0.1105889
276240.0000000    0.1048275
276280.0000000    0.1133471
276320.0000000    0.1019280
276360.0000000    0.1064192
276400.0000000    0.1098209
276440.0000000    0.1102063
276480.0000000    0.1044220
276520.0000000    0.1091146
276560.0000000    0.1158081
276600.0000000    0.1042658
276640.0000000    0.1193406
276680.0000000    0.1120495
276720.0000000    0.1129694
276760.0000000    0.1109337
276800.0000000    0.1053332
276840.0000000    0.1046856
276880.0000000    0.1039443
276920.0000000    0.1075740
276960.0000000    0.1161858
277000.0000000    0.1087942
277040.0000000    0.1121638
277080.0000000    0.1120722
277120.0000000    0.1015390
277160.0000000    0.1053896
277200.0000000    0.1082280
277240.0000000    0.1036661
277280.0000000    0.1007458
277320.0000000    0.1019852
277360.0000000    0.1058046
277400.0000000    0.1039071
277440.0000000    0.1152114
277480.0000000    0.1122773
277520.0000000    0.1040869
277560.0000000    0.1095796
277600.0000000    0.1014947
277640.0000000    0.1226915
277680.0000000    0.1101611
277720.0000000    0.1068689
277760.0000000    0.1047067
277800.0000000    0.1106778
277840.0000000    0.1046016
277880.0000000    0.1170073
277920.0000000    0.0994765
277960.0000000    0.1084941
278000.0000000    0.1106363
278040.0000000    0.1067346
278080.0000000    0.1105999
278120.0000000    0.1113462
278160.0000000    0.1137044
278200.0000000    0.1119622
278240.0000000    0.1108314
278280.0000000    0.1131103
278320.0000000    0.1111338
278360.0000000    0.1132124
278400.0000000    0.1096719
278440.0000000    0.1180677
278480.0000000    0.1151392
278520.0000000    0.1221859
278560.0000000    0.1297347
278600.0000000    0.1351254
278640.0000000    0.1293067
278680.0000000    0.1319266
278720.0000000    0.1233420
278760.0000000    0.1309753
278800.0000000    0.1346737
278840.0000000    0.1296602
278880.0000000    0.1294332
278920.0000000    0.1240938
278960.0000000    0.1305938
279000.0000000    0.1267121
279040.0000000    0.1221003
279080.0000000    0.1307225
279120.0000000    0.1300854
279160.0000000    0.1250850
279200.0000000    0.1249971
279240.0000000    0.1274409
279280.0000000    0.1172894
279320.0000000    0.1198616
279360.0000000    0.1281556
279400.0000000    0.1210205
279440.0000000    0.1228394
279480.0000000    0.1329958
279520.0000000    0.1313582
279560.0000000    0.1362878
279600.0000000    0.1402584
279640.0000000    0.1253546
279680.0000000    0.1179981
279720.0000000    0.1302009
279760.0000000    0.1248707
279800.0000000    0.1155297
279840.0000000    0.1245040
279880.0000000    0.1215497
279920.0000000    0.1219114
279960.0000000    0.1297991
280000.0000000    0.1184938
280040.0000000    0.1150107
280080.0000000    0.1122598
280120.0000000    0.1183036
280160.0000000    0.1300712
280200.0000000    0.1289485
280240.0000000    0.1309396
280280.0000000    0.1268493
280320.0000000    0.1165771
280360.0000000    0.1098873
280400.0000000    0.1188343
280440.0000000    0.1186021
280480.0000000    0.1077838
280520.0000000    0.1139630
280560.0000000    0.1129189
280600.0000000    0.1137750
280640.0000000    0.1245964
280680.0000000    0.1156370
280720.0000000    0.1120703
280760.0000000    0.1167367
280800.0000000    0.1267793
280840.0000000    0.1096063
280880.0000000    0.1118093
280920.0000000    0.1147598
280960.0000000    0.1128026
281000.0000000    0.1066155
281040.0000000    0.1172634
281080.0000000    0.1070742
281120.0000000    0.1172169
281160.0000000    0.1126076
281200.0000000    0.1151696
281240.0000000    0.1198968
281280.0000000    0.1131322
281320.0000000    0.1269941
281360.0000000    0.1187289
281400.0000000    0.1158979
281440.0000000    0.1159750
281480.0000000    0.1137296
281520.0000000    0.1107369
281560.0000000    0.1201346
281600.0000000    0.1189471
281640.0000000    0.1164049
281680.0000000    0.1261878
281720.0000000    0.1243311
281760.0000000    0.1210064
281800.0000000    0.1187511
281840.0000000    0.1158590
281880.0000000    0.1251562
281920.0000000    0.1201479
281960.0000000    0.1231974
282000.0000000    0.1209154
282040.0000000    0.1110514
282080.0000000    0.1105644
282120.0000000    0.1158825
282160.0000000    0.1118478
282200.0000000    0.1143009
282240.0000000    0.1177781
282280.0000000    0.1120596
282320.0000000    0.1187761
282360.0000000    0.1214495
282400.0000000    0.1207121
282440.0000000    0.1207545
282480.0000000    0.1171447
282520.0000000    0.1284478
282560.0000000    0.1293670
282600.0000000    0.1206478
282640.0000000    0.1193533
282680.0000000    0.1079794
282720.0000000    0.1147170
282760.0000000    0.1166545
282800.0000000    0.1126066
282840.0000000    0.1101283
282880.0000000    0.1133904
282920.0000000    0.1102474
282960.0000000    0.1192728
283000.0000000    0.1204075
283040.0000000    0.1138673
283080.0000000    0.1176310
283120.0000000    0.1161953
283160.0000000    0.1186321
283200.0000000    0.1114824
283240.0000000    0.1154310
283280.0000000    0.1220857
283320.0000000    0.1227412
283360.0000000    0.1180224
283400.0000000    0.1184732
283440.0000000    0.1272796
283480.0000000    0.1180026
283520.0000000    0.1197001
283560.0000000    0.1217569
283600.0000000    0.1204331
283640.0000000    0.1217916
283680.0000000    0.1191712
283720.0000000    0.1116984
283760.0000000    0.1116792
283800.0000000    0.1095747
283840.0000000    0.1215085
283880.0000000    0.1153265
283920.0000000    0.1183838
283960.0000000    0.1071521
284000.0000000    0.1135266
284040.0000000    0.1103204
284080.0000000    0.1203694
284120.0000000    0.1031495
284160.0000000    0.1133559
284200.0000000    0.1129587
284240.0000000    0.1087339
284280.0000000    0.1067674
284320.0000000    0.1140356
284360.0000000    0.1060128
284400.0000000    0.1180594
284440.0000000    0.1089329
284480.0000000    0.1071625
284520.0000000    0.1102313
284560.0000000    0.1186816
284600.0000000    0.1167812
284640.0000000    0.1119123
284680.0000000    0.1180710
284720.0000000    0.1150608
284760.0000000    0.1095477
284800.0000000    0.1118893
284840.0000000    0.1124672
284880.0000000    0.1211131
284920.0000000    0.1070218
284960.0000000    0.1095811
285000.0000000    0.1097026
285040.0000000    0.1174414
285080.0000000    0.1104511
285120.0000000    0.1126557
285160.0000000    0.1117311
285200.0000000    0.1147061
285240.0000000    0.1200399
285280.0000000    0.1121810
285320.0000000    0.1045111
285360.0000000    0.1165715
285400.0000000    0.1142587
285440.0000000    0.1120849
285480.0000000    0.1183988
285520.0000000    0.1250594
285560.0000000    0.1167397
285600.0000000    0.1145508
285640.0000000    0.1121986
285680.0000000    0.1192145
285720.0000000    0.1128409
285760.0000000    0.1171864
285800.0000000    0.1074790
285840.0000000    0.1105466
285880.0000000    0.1157075
285920.0000000    0.1188499
285960.0000000    0.1114155
286000.0000000    0.1104149
286040.0000000    0.1111402
286080.0000000    0.1172376
286120.0000000    0.1141749
286160.0000000    0.1213445
286200.0000000    0.1163365
286240.0000000    0.1145971
286280.0000000    0.1170626
286320.0000000    0.1172850
286360.0000000    0.1212667
286400.0000000    0.1180878
286440.0000000    0.1122244
286480.0000000    0.1161199
286520.0000000    0.1214319
286560.0000000    0.1235769
286600.0000000    0.1315806
286640.0000000    0.1324846
286680.0000000    0.1219797
286720.0000000    0.1253907
286760.0000000    0.1390876
286800.0000000    0.1336796
286840.0000000    0.1394094
286880.0000000    0.1414631
286920.0000000    0.1378834
286960.0000000    0.1314487
287000.0000000    0.1298743
287040.0000000    0.1351145
287080.0000000    0.1292868
287120.0000000    0.1288878
287160.0000000    0.1232650
287200.0000000    0.1227024
287240.0000000    0.1190505
287280.0000000    0.1255167
287320.0000000    0.1237095
287360.0000000    0.1125962
287400.0000000    0.1105331
287440.0000000    0.1135200
287480.0000000    0.1153030
287520.0000000    0.1163872
287560.0000000    0.1103899
287600.0000000    0.1212063
287640.0000000    0.1122076
287680.0000000    0.1154671
287720.0000000    0.1163800
287760.0000000    0.1153375
287800.0000000    0.1171912
287840.0000000    0.1194213
287880.0000000    0.1181710
287920.0000000    0.1091580
287960.0000000    0.1181739
288000.0000000    0.1197610
288040.0000000    0.1127500
288080.0000000    0.1125383
288120.0000000    0.1165171
288160.0000000    0.1281741
288200.0000000    0.1289708
288240.0000000    0.1255337
288280.0000000    0.1153163
288320.0000000    0.1123956
288360.0000000    0.1182754
288400.0000000    0.1164887
288440.0000000    0.1315959
288480.0000000    0.1172862
288520.0000000    0.1228109
288560.0000000    0.1299950
288600.0000000    0.1266545
288640.0000000    0.1170862
288680.0000000    0.1265180
288720.0000000    0.1313473
288760.0000000    0.1229554
288800.0000000    0.1248923
288840.0000000    0.1294491
288880.0000000    0.1277138
288920.0000000    0.1213904
288960.0000000    0.1218902
289000.0000000    0.1352567
289040.0000000    0.1265118
289080.0000000    0.1217754
289120.0000000    0.1305345
289160.0000000    0.1250918
289200.0000000    0.1326526
289240.0000000    0.1350378
289280.0000000    0.1336809
289320.0000000    0.1431735
289360.0000000    0.1365435
289400.0000000    0.1504514
289440.0000000    0.1405307
289480.0000000    0.1346355
289520.0000000    0.1434964
289560.0000000    0.1308945
289600.0000000    0.1289555
289640.0000000    0.1147481
289680.0000000    0.1209422
289720.0000000    0.1201068
289760.0000000    0.1221217
289800.0000000    0.1297203
289840.0000000    0.1330703
289880.0000000    0.1248785
289920.0000000    0.1268311
289960.0000000    0.1303081
290000.0000000    0.1247279
290040.0000000    0.1303082
290080.0000000    0.1133911
290120.0000000    0.1205480
290160.0000000    0.1192917
290200.0000000    0.1199222
290240.0000000    0.1193997
290280.0000000    0.1195575
290320.0000000    0.1094219
290360.0000000    0.1169055
290400.0000000    0.1197966
290440.0000000    0.1221296
290480.0000000    0.1184729
290520.0000000    0.1221460
290560.0000000    0.1222136
290600.0000000    0.1168567
290640.0000000    0.1143384
290680.0000000    0.1158699
290720.0000000    0.1246443
290760.0000000    0.1277125
290800.0000000    0.1288268
290840.0000000    0.1407138
290880.0000000    0.1279834
290920.0000000    0.1249131
290960.0000000    0.1383236
291000.0000000    0.1371376
291040.0000000    0.1349431
291080.0000000    0.1379573
291120.0000000    0.1347740
291160.0000000    0.1299765
291200.0000000    0.1241547
291240.0000000    0.1219355
291280.0000000    0.1242326
291320.0000000    0.1282798
291360.0000000    0.1176351
291400.0000000    0.1215905
291440.0000000    0.1194936
291480.0000000    0.1186764
291520.0000000    0.1215101
291560.0000000    0.1261270
291600.0000000    0.1189368
291640.0000000    0.1156437
291680.0000000    0.1149912
291720.0000000    0.1185149
291760.0000000    0.1184622
291800.0000000    0.1164274
291840.0000000    0.1233268
291880.0000000    0.1162458
291920.0000000    0.1165722
291960.0000000    0.1218940
292000.0000000    0.1199197
292040.0000000    0.1180791
292080.0000000    0.1210028
292120.0000000    0.1146888
292160.0000000    0.1126569
292200.0000000    0.1181932
292240.0000000    0.1171797
292280.0000000    0.1266884
292320.0000000    0.1180215
292360.0000000    0.1292821
292400.0000000    0.1314390
292440.0000000    0.1322134
292480.0000000    0.1242054
292520.0000000    0.1239565
292560.0000000    0.1262973
292600.0000000    0.1308654
292640.0000000    0.1254117
292680.0000000    0.1284991
292720.0000000    0.1282633
292760.0000000    0.1265973
292800.0000000    0.1232384
292840.0000000    0.1333260
292880.0000000    0.1482075
292920.0000000    0.1400620
292960.0000000    0.1395192
293000.0000000    0.1419961
293040.0000000    0.1335286
293080.0000000    0.1311463
293120.0000000    0.1315277
293160.0000000    0.1335343
293200.0000000    0.1231282
293240.0000000    0.1331433
293280.0000000    0.1335682
293320.0000000    0.1347385
293360.0000000    0.1356350
293400.0000000    0.1294985
293440.0000000    0.1296293
293480.0000000    0.1294113
293520.0000000    0.1299378
293560.0000000    0.1301513
293600.0000000    0.1154069
293640.0000000    0.1225951
293680.0000000    0.1263058
293720.0000000    0.1296422
293760.0000000    0.1290631
293800.0000000    0.1315064
293840.0000000    0.1277850
293880.0000000    0.1298527
293920.0000000    0.1492910
293960.0000000    0.1337983
294000.0000000    0.1338698
294040.0000000    0.1396255
294080.0000000    0.1304666
294120.0000000    0.1282035
294160.0000000    0.1363945
294200.0000000    0.1276515
294240.0000000    0.1347837
294280.0000000    0.1267639
294320.0000000    0.1317344
294360.0000000    0.1320862
294400.0000000    0.1393282
294440.0000000    0.1322387
294480.0000000    0.1337915
294520.0000000    0.1243410
294560.0000000    0.1375186
294600.0000000    0.1387161
294640.0000000    0.1325119
294680.0000000    0.1438320
294720.0000000    0.1366868
294760.0000000    0.1257920
294800.0000000    0.1303885
294840.0000000    0.1303297
294880.0000000    0.1174437
294920.0000000    0.1303092
294960.0000000    0.1380024
295000.0000000    0.1235023
295040.0000000    0.1253490
295080.0000000    0.1359327
295120.0000000    0.1259200
295160.0000000    0.1300294
295200.0000000    0.1183139
295240.0000000    0.1183027
295280.0000000    0.1205971
295320.0000000    0.1162191
295360.0000000    0.1275351
295400.0000000    0.1329019
295440.0000000    0.1259922
295480.0000000    0.1311462
295520.0000000    0.1313605
295560.0000000    0.1241520
295600.0000000    0.1318782
295640.0000000    0.1384078
295680.0000000    0.1204364
295720.0000000    0.1232014
295760.0000000    0.1226557
295800.0000000    0.1265806
295840.0000000    0.1223333
295880.0000000    0.1192233
295920.0000000    0.1182132
295960.0000000    0.1205652
296000.0000000    0.1181262
296040.0000000    0.1228972
296080.0000000    0.1172202
296120.0000000    0.1280227
296160.0000000    0.1216853
296200.0000000    0.1325917
296240.0000000    0.1137523
296280.0000000    0.1219676
296320.0000000    0.1172642
296360.0000000    0.1137712
296400.0000000    0.1160572
296440.0000000    0.1294792
296480.0000000    0.1170961
296520.0000000    0.1182917
296560.0000000    0.1233898
296600.0000000    0.1259312
296640.0000000    0.1318253
296680.0000000    0.1313867
296720.0000000    0.1284719
296760.0000000    0.1308974
296800.0000000    0.1262646
296840.0000000    0.1298360
296880.0000000    0.1233383
296920.0000000    0.1289715
296960.0000000    0.1323861
297000.0000000    0.1292545
297040.0000000    0.1287930
297080.0000000    0.1278657
297120.0000000    0.1249045
297160.0000000    0.1255026
297200.0000000    0.1277502
297240.0000000    0.1202693
297280.0000000    0.1267293
297320.0000000    0.1275665
297360.0000000    0.1257305
297400.0000000    0.1248535
297440.0000000    0.1178806
297480.0000000    0.1219875
297520.0000000    0.1257845
297560.0000000    0.1378583
297600.0000000    0.1289181
297640.0000000    0.1346409
297680.0000000    0.1351800
297720.0000000    0.1328094
297760.0000000    0.1382937
297800.0000000    0.1270732
297840.0000000    0.1294506
297880.0000000    0.1319902
297920.0000000    0.1292873
297960.0000000    0.1266492
298000.0000000    0.1284956
298040.0000000    0.1295637
298080.0000000    0.1300074
298120.0000000    0.1353691
298160.0000000    0.1358934
298200.0000000    0.1383941
298240.0000000    0.1389568
298280.0000000    0.1420323
298320.0000000    0.1325399
298360.0000000    0.1432086
298400.0000000    0.1332438
298440.0000000    0.1292628
298480.0000000    0.1431414
298520.0000000    0.1410288
298560.0000000    0.1356119
298600.0000000    0.1395557
298640.0000000    0.1377248
298680.0000000    0.1405923
298720.0000000    0.1277184
298760.0000000    0.1391919
298800.0000000    0.1388465
298840.0000000    0.1367228
298880.0000000    0.1314744
298920.0000000    0.1342922
298960.0000000    0.1382999
299000.0000000    0.1382095
299040.0000000    0.1311732
299080.0000000    0.1309462
299120.0000000    0.1326210
299160.0000000    0.1374619
299200.0000000    0.1403129
299240.0000000    0.1272061
299280.0000000    0.1222659
299320.0000000    0.1265962
299360.0000000    0.1323887
299400.0000000    0.1339757
299440.0000000    0.1319731
299480.0000000    0.1406288
299520.0000000    0.1312052
299560.0000000    0.1306440
299600.0000000    0.1325820
299640.0000000    0.1363512
299680.0000000    0.1413174
299720.0000000    0.1399487
299760.0000000    0.1364441
299800.0000000    0.1369851
299840.0000000    0.1367810
299880.0000000    0.1326871
299920.0000000    0.1420447
299960.0000000    0.1346708
300000.0000000    0.1374194
300040.0000000    0.1367459
300080.0000000    0.1327702
300120.0000000    0.1333982
300160.0000000    0.1331117
300200.0000000    0.1404849
300240.0000000    0.1313187
300280.0000000    0.1344670
300320.0000000    0.1381434
300360.0000000    0.1402883
300400.0000000    0.1370465
300440.0000000    0.1323043
300480.0000000    0.1461151
300520.0000000    0.1387399
300560.0000000    0.1386221
300600.0000000    0.1405708
300640.0000000    0.1342082
300680.0000000    0.1405542
300720.0000000    0.1342644
300760.0000000    0.1395818
300800.0000000    0.1361195
300840.0000000    0.1293324
300880.0000000    0.1349759
300920.0000000    0.1377136
300960.0000000    0.1400363
301000.0000000    0.1375186
301040.0000000    0.1350076
301080.0000000    0.1325022
301120.0000000    0.1324953
301160.0000000    0.1321045
301200.0000000    0.1267241
301240.0000000    0.1263174
301280.0000000    0.1305565
301320.0000000    0.1261013
301360.0000000    0.1244214
301400.0000000    0.1218753
301440.0000000    0.1223168
301480.0000000    0.1280231
301520.0000000    0.1283207
301560.0000000    0.1313408
301600.0000000    0.1279831
301640.0000000    0.1218877
301680.0000000    0.1220411
301720.0000000    0.1218079
301760.0000000    0.1120371
301800.0000000    0.1226836
301840.0000000    0.1209194
301880.0000000    0.1312598
301920.0000000    0.1092226
301960.0000000    0.1240759
302000.0000000    0.1218155
302040.0000000    0.1223568
302080.0000000    0.1155317
302120.0000000    0.1075358
302160.0000000    0.1128951
302200.0000000    0.1173134
302240.0000000    0.1275120
302280.0000000    0.1157232
302320.0000000    0.1139382
302360.0000000    0.1176199
302400.0000000    0.1126850
302440.0000000    0.1145171
302480.0000000    0.1239421
302520.0000000    0.1207437
302560.0000000    0.1209705
302600.0000000    0.1197396
302640.0000000    0.1183886
302680.0000000    0.1215530
302720.0000000    0.1249626
302760.0000000    0.1143254
302800.0000000    0.1285740
302840.0000000    0.1242987
302880.0000000    0.1129874
302920.0000000    0.1110458
302960.0000000    0.1229360
303000.0000000    0.1297030
303040.0000000    0.1241431
303080.0000000    0.1322637
303120.0000000    0.1258594
303160.0000000    0.1290243
303200.0000000    0.1231750
303240.0000000    0.1232626
303280.0000000    0.1197588
303320.0000000    0.1198457
303360.0000000    0.1178163
303400.0000000    0.1245330
303440.0000000    0.1287957
303480.0000000    0.1313715
303520.0000000    0.1219072
303560.0000000    0.1137525
303600.0000000    0.1258878
303640.0000000    0.1233844
303680.0000000    0.1195969
303720.0000000    0.1184936
303760.0000000    0.1143763
303800.0000000    0.1207382
303840.0000000    0.1136862
303880.0000000    0.1126093
303920.0000000    0.1134082
303960.0000000    0.1181916
304000.0000000    0.1133641
304040.0000000    0.1090629
304080.0000000    0.1127607
304120.0000000    0.1072035
304160.0000000    0.1229932
304200.0000000    0.1268999
304240.0000000    0.1169630
304280.0000000    0.1257227
304320.0000000    0.1211271
304360.0000000    0.1144059
304400.0000000    0.1163371
304440.0000000    0.1271913
304480.0000000    0.1178265
304520.0000000    0.1257079
304560.0000000    0.1163721
304600.0000000    0.1236113
304640.0000000    0.1144942
304680.0000000    0.1179877
304720.0000000    0.1315071
304760.0000000    0.1224358
304800.0000000    0.1246289
304840.0000000    0.1222783
304880.0000000    0.1189031
304920.0000000    0.1147952
304960.0000000    0.1151091
305000.0000000    0.1176878
305040.0000000    0.1068018
305080.0000000    0.1178525
305120.0000000    0.1177507
305160.0000000    0.1201888
305200.0000000    0.1067352
305240.0000000    0.1104550
305280.0000000    0.1161004
305320.0000000    0.1210473
305360.0000000    0.1198257
305400.0000000    0.1174080
305440.0000000    0.1077470
305480.0000000    0.1145651
305520.0000000    0.1202392
305560.0000000    0.1137737
305600.0000000    0.1180706
305640.0000000    0.1230569
305680.0000000    0.1158495
305720.0000000    0.1160059
305760.0000000    0.1259289
305800.0000000    0.1157524
305840.0000000    0.1207674
305880.0000000    0.1100347
305920.0000000    0.1171530
305960.0000000    0.1231397
306000.0000000    0.1157991
306040.0000000    0.1268946
306080.0000000    0.1218838
306120.0000000    0.1232176
306160.0000000    0.1258098
306200.0000000    0.1275351
306240.0000000    0.1295235
306280.0000000    0.1303347
306320.0000000    0.1243219
306360.0000000    0.1252789
306400.0000000    0.1210632
306440.0000000    0.1226603
306480.0000000    0.1268905
306520.0000000    0.1161136
306560.0000000    0.1148380
306600.0000000    0.1171905
306640.0000000    0.1163725
306680.0000000    0.1264260
306720.0000000    0.1351276
306760.0000000    0.1292621
306800.0000000    0.1337821
306840.0000000    0.1432310
306880.0000000    0.1503222
306920.0000000    0.1441995
306960.0000000    0.1374048
307000.0000000    0.1377107
307040.0000000    0.1299785
307080.0000000    0.1286378
307120.0000000    0.1347824
307160.0000000    0.1265247
307200.0000000    0.1277148
307240.0000000    0.1284530
307280.0000000    0.1328832
307320.0000000    0.1280231
307360.0000000    0.1431403
307400.0000000    0.1348059
307440.0000000    0.1357063
307480.0000000    0.1335688
307520.0000000    0.1187892
307560.0000000    0.1221310
307600.0000000    0.1316866
307640.0000000    0.1257276
307680.0000000    0.1311169
307720.0000000    0.1272016
307760.0000000    0.1200207
307800.0000000    0.1214614
307840.0000000    0.1325920
307880.0000000    0.1255080
307920.0000000    0.1220487
307960.0000000    0.1192670
308000.0000000    0.1233031
308040.0000000    0.1281013
308080.0000000    0.1258968
308120.0000000    0.1331288
308160.0000000    0.1366140
308200.0000000    0.1280751
308240.0000000    0.1322131
308280.0000000    0.1349986
308320.0000000    0.1221566
308360.0000000    0.1329874
308400.0000000    0.1455178
308440.0000000    0.1346476
308480.0000000    0.1295861
308520.0000000    0.1223164
308560.0000000    0.1067347
308600.0000000    0.1324924
308640.0000000    0.1186111
308680.0000000    0.1172908
308720.0000000    0.1253289
308760.0000000    0.1184571
308800.0000000    0.1109800
308840.0000000    0.1180636
308880.0000000    0.1184875
308920.0000000    0.1141974
308960.0000000    0.1251881
309000.0000000    0.1174570
309040.0000000    0.1122419
309080.0000000    0.1147407
309120.0000000    0.1164939
309160.0000000    0.1221217
309200.0000000    0.1283082
309240.0000000    0.1198563
309280.0000000    0.1185182
309320.0000000    0.1266154
309360.0000000    0.1225503
309400.0000000    0.1296015
309440.0000000    0.1242545
309480.0000000    0.1160957
309520.0000000    0.1211005
309560.0000000    0.1148808
309600.0000000    0.1212391
309640.0000000    0.1085763
309680.0000000    0.1190639
309720.0000000    0.1238494
309760.0000000    0.1319595
309800.0000000    0.1251147
309840.0000000    0.1177780
309880.0000000    0.1223414
309920.0000000    0.1131611
309960.0000000    0.1200870
310000.0000000    0.1152159
310040.0000000    0.1254442
310080.0000000    0.1237669
310120.0000000    0.1261215
310160.0000000    0.1307505
310200.0000000    0.1225125
310240.0000000    0.1259548
310280.0000000    0.1242908
310320.0000000    0.1264711
310360.0000000    0.1348912
310400.0000000    0.1318478
310440.0000000    0.1293461
310480.0000000    0.1265323
310520.0000000    0.1259039
310560.0000000    0.1240881
310600.0000000    0.1258681
310640.0000000    0.1202437
310680.0000000    0.1290480
310720.0000000    0.1149285
310760.0000000    0.1179877
310800.0000000    0.1155412
310840.0000000    0.1287337
310880.0000000    0.1245196
310920.0000000    0.1273599
310960.0000000    0.1397628
311000.0000000    0.1163438
311040.0000000    0.1228864
311080.0000000    0.1256367
311120.0000000    0.1238621
311160.0000000    0.1335913
311200.0000000    0.1248516
311240.0000000    0.1271147
311280.0000000    0.1193594
311320.0000000    0.1253884
311360.0000000    0.1235189
311400.0000000    0.1217691
311440.0000000    0.1241537
311480.0000000    0.1204634
311520.0000000    0.1196114
311560.0000000    0.1179026
311600.0000000    0.1175804
311640.0000000    0.1150438
311680.0000000    0.1248659
311720.0000000    0.1199834
311760.0000000    0.1185357
311800.0000000    0.1208556
311840.0000000    0.1283085
311880.0000000    0.1231279
311920.0000000    0.1283382
311960.0000000    0.1237807
312000.0000000    0.1230894
312040.0000000    0.1212693
312080.0000000    0.1234209
312120.0000000    0.1226876
312160.0000000    0.1288354
312200.0000000    0.1246032
312240.0000000    0.1233027
312280.0000000    0.1281787
312320.0000000    0.1206622
312360.0000000    0.1255415
312400.0000000    0.1193917
312440.0000000    0.1201863
312480.0000000    0.1116980
312520.0000000    0.1151213
312560.0000000    0.1192134
312600.0000000    0.1200556
312640.0000000    0.1415643
312680.0000000    0.1214081
312720.0000000    0.1092741
312760.0000000    0.1143008
312800.0000000    0.1215268
312840.0000000    0.1143961
312880.0000000    0.1178782
312920.0000000    0.1177369
312960.0000000    0.1142315
313000.0000000    0.1180840
313040.0000000    0.1201257
313080.0000000    0.1090325
313120.0000000    0.1136819
313160.0000000    0.1173445
313200.0000000    0.1145015
313240.0000000    0.1224934
313280.0000000    0.1128959
313320.0000000    0.1171619
313360.0000000    0.1131403
313400.0000000    0.1120196
313440.0000000    0.1014248
313480.0000000    0.1081328
313520.0000000    0.1132074
313560.0000000    0.1056266
313600.0000000    0.1089875
313640.0000000    0.1118026
313680.0000000    0.1057517
313720.0000000    0.1185025
313760.0000000    0.1134706
313800.0000000    0.1038940
313840.0000000    0.1137060
313880.0000000    0.1142847
313920.0000000    0.1059086
313960.0000000    0.1158262
314000.0000000    0.1199632
314040.0000000    0.1243625
314080.0000000    0.1069877
314120.0000000    0.1183430
314160.0000000    0.1150148
314200.0000000    0.1172571
314240.0000000    0.1164292
314280.0000000    0.1265730
314320.0000000    0.1081693
314360.0000000    0.1208549
314400.0000000    0.1183434
314440.0000000    0.1196601
314480.0000000    0.1331110
314520.0000000    0.1258285
314560.0000000    0.1115510
314600.0000000    0.1189630
314640.0000000    0.1133961
314680.0000000    0.1172981
314720.0000000    0.1250755
314760.0000000    0.1213927
314800.0000000    0.1142417
314840.0000000    0.1218530
314880.0000000    0.1160510
314920.0000000    0.1171267
314960.0000000    0.1142638
315000.0000000    0.1117426
315040.0000000    0.1146932
315080.0000000    0.1192966
315120.0000000    0.1234140
315160.0000000    0.1236462
315200.0000000    0.1223846
315240.0000000    0.1175954
315280.0000000    0.1157270
315320.0000000    0.1156572
315360.0000000    0.1136047
315400.0000000    0.1105161
315440.0000000    0.1075131
315480.0000000    0.1089239
315520.0000000    0.1055264
315560.0000000    0.1132685
315600.0000000    0.1159203
315640.0000000    0.1079637
315680.0000000    0.1092120
315720.0000000    0.1135408
315760.0000000    0.1182539
315800.0000000    0.1103759
315840.0000000    0.1084076
315880.0000000    0.1131691
315920.0000000    0.1269501
315960.0000000    0.1220156
316000.0000000    0.1082406
316040.0000000    0.1223515
316080.0000000    0.1170278
316120.0000000    0.1210894
316160.0000000    0.1111550
316200.0000000    0.1060787
316240.0000000    0.1028854
316280.0000000    0.1180458
316320.0000000    0.1023193
316360.0000000    0.1124770
316400.0000000    0.1161645
316440.0000000    0.1081528
316480.0000000    0.1112795
316520.0000000    0.1258975
316560.0000000    0.1146318
316600.0000000    0.1157400
316640.0000000    0.1114583
316680.0000000    0.1166604
316720.0000000    0.1145868
316760.0000000    0.1149635
316800.0000000    0.1156807
316840.0000000    0.1254794
316880.0000000    0.1131666
316920.0000000    0.1129832
316960.0000000    0.1112356
317000.0000000    0.1087978
317040.0000000    0.1037981
317080.0000000    0.1060565
317120.0000000    0.1017805
317160.0000000    0.1167636
317200.0000000    0.1153767
317240.0000000    0.1022488
317280.0000000    0.1071252
317320.0000000    0.1035670
317360.0000000    0.1064135
317400.0000000    0.1045138
317440.0000000    0.1063963
317480.0000000    0.1074635
317520.0000000    0.1236107
317560.0000000    0.1120291
317600.0000000    0.1136243
317640.0000000    0.1095480
317680.0000000    0.1077690
317720.0000000    0.1106443
317760.0000000    0.1101703
317800.0000000    0.1058277
317840.0000000    0.1231361
317880.0000000    0.1142512
317920.0000000    0.1083269
317960.0000000    0.1089308
318000.0000000    0.1216162
318040.0000000    0.1154386
318080.0000000    0.1194186
318120.0000000    0.1203710
318160.0000000    0.1218885
318200.0000000    0.1244586
318240.0000000    0.1231511
318280.0000000    0.1243753
318320.0000000    0.1191907
318360.0000000    0.1090790
318400.0000000    0.1109372
318440.0000000    0.1061574
318480.0000000    0.1100771
318520.0000000    0.1111317
318560.0000000    0.1145607
318600.0000000    0.1036728
318640.0000000    0.1085078
318680.0000000    0.1172117
318720.0000000    0.1150250
318760.0000000    0.1141226
318800.0000000    0.1081252
318840.0000000    0.1073292
318880.0000000    0.1111492
318920.0000000    0.1045882
318960.0000000    0.1096421
319000.0000000    0.1080038
319040.0000000    0.1138211
319080.0000000    0.1102074
319120.0000000    0.1113982
319160.0000000    0.1117845
319200.0000000    0.1163770
319240.0000000    0.1095827
319280.0000000    0.1019722
319320.0000000    0.1090510
319360.0000000    0.1081019
319400.0000000    0.1065375
319440.0000000    0.1063692
319480.0000000    0.1100815
319520.0000000    0.1081495
319560.0000000    0.1104259
319600.0000000    0.1168485
319640.0000000    0.1097325
319680.0000000    0.1124660
319720.0000000    0.1110220
319760.0000000    0.1071695
319800.0000000    0.1165017
319840.0000000    0.1076741
319880.0000000    0.1143365
319920.0000000    0.1092934
319960.0000000    0.1137592
320000.0000000    0.1164627
320040.0000000    0.1248861
320080.0000000    0.1144383
320120.0000000    0.1137442
320160.0000000    0.1119412
320200.0000000    0.1200153
320240.0000000    0.1135120
320280.0000000    0.1239425
320320.0000000    0.1210983
320360.0000000    0.1207977
320400.0000000    0.1239292
320440.0000000    0.1215116
320480.0000000    0.1134663
320520.0000000    0.1188917
320560.0000000    0.1112733
320600.0000000    0.1156669
320640.0000000    0.1171996
320680.0000000    0.1086650
320720.0000000    0.1105465
320760.0000000    0.1180759
320800.0000000    0.1119269
320840.0000000    0.1196438
320880.0000000    0.1184459
320920.0000000    0.1118245
320960.0000000    0.1141270
321000.0000000    0.1131449
321040.0000000    0.1201905
321080.0000000    0.1230907
321120.0000000    0.1141435
321160.0000000    0.1274038
321200.0000000    0.1228073
321240.0000000    0.1226038
321280.0000000    0.1135022
321320.0000000    0.1189051
321360.0000000    0.1235779
321400.0000000    0.1156736
321440.0000000    0.1282494
321480.0000000    0.1138062
321520.0000000    0.1126248
321560.0000000    0.1238294
321600.0000000    0.1274915
321640.0000000    0.1177756
321680.0000000    0.1302905
321720.0000000    0.1302416
321760.0000000    0.1251889
321800.0000000    0.1131765
321840.0000000    0.1156211
321880.0000000    0.1263506
321920.0000000    0.1165624
321960.0000000    0.1182758
322000.0000000    0.1161650
322040.0000000    0.1220675
322080.0000000    0.1154418
322120.0000000    0.1190517
322160.0000000    0.1215052
322200.0000000    0.1170493
322240.0000000    0.1160318
322280.0000000    0.1059128
322320.0000000    0.1107889
322360.0000000    0.1164307
322400.0000000    0.1156468
322440.0000000    0.1182484
322480.0000000    0.1233157
322520.0000000    0.1154852
322560.0000000    0.1150022
322600.0000000    0.1216675
322640.0000000    0.1262004
322680.0000000    0.1232581
322720.0000000    0.1166456
322760.0000000    0.1217924
322800.0000000    0.1172462
322840.0000000    0.1208264
322880.0000000    0.1140869
322920.0000000    0.1129859
322960.0000000    0.1139103
323000.0000000    0.1214408
323040.0000000    0.1155466
323080.0000000    0.1116887
323120.0000000    0.1150404
323160.0000000    0.1227527
323200.0000000    0.1212836
323240.0000000    0.1196650
323280.0000000    0.1197790
323320.0000000    0.1204410
323360.0000000    0.1239104
323400.0000000    0.1150867
323440.0000000    0.1243309
323480.0000000    0.1168289
323520.0000000    0.1188839
323560.0000000    0.1122280
323600.0000000    0.1168186
323640.0000000    0.1214577
323680.0000000    0.1156223
323720.0000000    0.1121337
323760.0000000    0.1167449
323800.0000000    0.1163417
323840.0000000    0.1144976
323880.0000000    0.1142826
323920.0000000    0.1061178
323960.0000000    0.1116363
324000.0000000    0.1199083
324040.0000000    0.1112811
324080.0000000    0.1113229
324120.0000000    0.1054967
324160.0000000    0.1090623
324200.0000000    0.1057831
324240.0000000    0.1100300
324280.0000000    0.1114147
324320.0000000    0.1128478
324360.0000000    0.1125578
324400.0000000    0.1195000
324440.0000000    0.1155325
324480.0000000    0.1158826
324520.0000000    0.1114260
324560.0000000    0.1134545
324600.0000000    0.1170987
324640.0000000    0.1161148
324680.0000000    0.1261503
324720.0000000    0.1129641
324760.0000000    0.1053476
324800.0000000    0.1020358
324840.0000000    0.1230517
324880.0000000    0.1095371
324920.0000000    0.1184688
324960.0000000    0.1013354
325000.0000000    0.1154384
325040.0000000    0.1097956
325080.0000000    0.0995604
325120.0000000    0.1014171
325160.0000000    0.1026539
325200.0000000    0.0993324
325240.0000000    0.1138061
325280.0000000    0.1071107
325320.0000000    0.1042067
325360.0000000    0.1055664
325400.0000000    0.1030648
325440.0000000    0.1082503
325480.0000000    0.1020721
325520.0000000    0.0950146
325560.0000000    0.1031574
325600.0000000    0.1045581
325640.0000000    0.1078825
325680.0000000    0.1028101
325720.0000000    0.1076840
325760.0000000    0.1026121
325800.0000000    0.1004363
325840.0000000    0.0992102
325880.0000000    0.1007050
325920.0000000    0.0971863
325960.0000000    0.1027757
326000.0000000    0.0993233
326040.0000000    0.0981376
326080.0000000    0.0988884
326120.0000000    0.1038624
326160.0000000    0.1093623
326200.0000000    0.1005212
326240.0000000    0.1015347
326280.0000000    0.0963768
326320.0000000    0.1004366
326360.0000000    0.1023826
326400.0000000    0.1023454
326440.0000000    0.1038523
326480.0000000    0.1002910
326520.0000000    0.1032568
326560.0000000    0.0957508
326600.0000000    0.0988412
326640.0000000    0.1016066
326680.0000000    0.1063017
326720.0000000    0.1001589
326760.0000000    0.1034023
326800.0000000    0.1110514
326840.0000000    0.1006797
326880.0000000    0.0981447
326920.0000000    0.1098439
326960.0000000    0.1006552
327000.0000000    0.1050658
327040.0000000    0.0997374
327080.0000000    0.0949570
327120.0000000    0.1038006
327160.0000000    0.1096427
327200.0000000    0.1060835
327240.0000000    0.1024121
327280.0000000    0.1050569
327320.0000000    0.1077692
327360.0000000    0.0950860
327400.0000000    0.1062319
327440.0000000    0.1142324
327480.0000000    0.1171644
327520.0000000    0.1082132
327560.0000000    0.1033097
327600.0000000    0.0973554
327640.0000000    0.1045343
327680.0000000    0.0984664
327720.0000000    0.1018478
327760.0000000    0.0994509
327800.0000000    0.1015142
327840.0000000    0.1092536
327880.0000000    0.1035006
327920.0000000    0.0980583
327960.0000000    0.1074625
328000.0000000    0.1106973
328040.0000000    0.1107749
328080.0000000    0.1139300
328120.0000000    0.1110749
328160.0000000    0.1090455
328200.0000000    0.1056198
328240.0000000    0.1100675
328280.0000000    0.1114304
328320.0000000    0.1077690
328360.0000000    0.0992713
328400.0000000    0.1083418
328440.0000000    0.1007627
328480.0000000    0.1097251
328520.0000000    0.1065360
328560.0000000    0.1130888
328600.0000000    0.1055274
328640.0000000    0.1158836
328680.0000000    0.1063286
328720.0000000    0.1101536
328760.0000000    0.1126892
328800.0000000    0.0973701
328840.0000000    0.1063600
328880.0000000    0.1001472
328920.0000000    0.1069064
328960.0000000    0.1068203
329000.0000000    0.1040515
329040.0000000    0.1014300
329080.0000000    0.1011416
329120.0000000    0.1035867
329160.0000000    0.1067489
329200.0000000    0.1037042
329240.0000000    0.1111407
329280.0000000    0.1051154
329320.0000000    0.1047257
329360.0000000    0.1170368
329400.0000000    0.1186673
329440.0000000    0.1149411
329480.0000000    0.1230303
329520.0000000    0.1236307
329560.0000000    0.1241301
329600.0000000    0.1289427
329640.0000000    0.1312671
329680.0000000    0.1288528
329720.0000000    0.1267859
329760.0000000    0.1227819
329800.0000000    0.1279298
329840.0000000    0.1254138
329880.0000000    0.1273603
329920.0000000    0.1221814
329960.0000000    0.1182559
330000.0000000    0.1215004
330040.0000000    0.1227667
330080.0000000    0.1118233
330120.0000000    0.1145567
330160.0000000    0.1097270
330200.0000000    0.1145016
330240.0000000    0.1048111
330280.0000000    0.1212759
330320.0000000    0.1066006
330360.0000000    0.1046670
330400.0000000    0.1030168
330440.0000000    0.1093502
330480.0000000    0.1083334
330520.0000000    0.1035155
330560.0000000    0.1146519
330600.0000000    0.1066758
330640.0000000    0.1138836
330680.0000000    0.1129766
330720.0000000    0.1157687
330760.0000000    0.1103316
330800.0000000    0.1116637
330840.0000000    0.1117366
330880.0000000    0.1066584
330920.0000000    0.1081518
330960.0000000    0.1160966
331000.0000000    0.1278766
331040.0000000    0.1208140
331080.0000000    0.1199392
331120.0000000    0.1163069
331160.0000000    0.1217520
331200.0000000    0.1194068
331240.0000000    0.1159728
331280.0000000    0.1219108
331320.0000000    0.1237429
331360.0000000    0.1231008
331400.0000000    0.1239971
331440.0000000    0.1176337
331480.0000000    0.1248428
331520.0000000    0.1287727
331560.0000000    0.1288994
331600.0000000    0.1250514
331640.0000000    0.1298369
331680.0000000    0.1295977
331720.0000000    0.1230899
331760.0000000    0.1213712
331800.0000000    0.1179895
331840.0000000    0.1477821
331880.0000000    0.1303706
331920.0000000    0.1220087
331960.0000000    0.1266990
332000.0000000    0.1249785
332040.0000000    0.1286679
332080.0000000    0.1369169
332120.0000000    0.1284078
332160.0000000    0.1320517
332200.0000000    0.1428218
332240.0000000    0.1347772
332280.0000000    0.1343788
332320.0000000    0.1361700
332360.0000000    0.1274983
332400.0000000    0.1328968
332440.0000000    0.1210480
332480.0000000    0.1266596
332520.0000000    0.1183140
332560.0000000    0.1363482
332600.0000000    0.1289620
332640.0000000    0.1393115
332680.0000000    0.1305517
332720.0000000    0.1156721
332760.0000000    0.1314562
332800.0000000    0.1220899
332840.0000000    0.1229473
332880.0000000    0.1357256
332920.0000000    0.1266299
332960.0000000    0.1339970
333000.0000000    0.1291863
333040.0000000    0.1238939
333080.0000000    0.1219406
333120.0000000    0.1248093
333160.0000000    0.1138007
333200.0000000    0.1144120
333240.0000000    0.1116951
333280.0000000    0.1221981
333320.0000000    0.1185870
333360.0000000    0.1163801
333400.0000000    0.1197018
333440.0000000    0.1194125
333480.0000000    0.1247149
333520.0000000    0.1110567
333560.0000000    0.1206523
333600.0000000    0.1176062
333640.0000000    0.1097643
333680.0000000    0.1256128
333720.0000000    0.1145964
333760.0000000    0.1173852
333800.0000000    0.1109936
333840.0000000    0.1190796
333880.0000000    0.1138478
333920.0000000    0.1164766
333960.0000000    0.1153955
334000.0000000    0.1124794
334040.0000000    0.1196805
334080.0000000    0.1224260
334120.0000000    0.1159457
334160.0000000    0.1273345
334200.0000000    0.1170585
334240.0000000    0.1372310
334280.0000000    0.1222587
334320.0000000    0.1133697
334360.0000000    0.1197641
334400.0000000    0.1132636
334440.0000000    0.1084188
334480.0000000    0.1141684
334520.0000000    0.1209686
334560.0000000    0.1213102
334600.0000000    0.1197167
334640.0000000    0.1174255
334680.0000000    0.1089651
334720.0000000    0.1131040
334760.0000000    0.1112504
334800.0000000    0.1216719
334840.0000000    0.1139880
334880.0000000    0.1167931
334920.0000000    0.1144324
334960.0000000    0.1111625
335000.0000000    0.1136733
335040.0000000    0.1088918
335080.0000000    0.1207801
335120.0000000    0.1139846
335160.0000000    0.1052752
335200.0000000    0.1222214
335240.0000000    0.1143002
335280.0000000    0.1194641
335320.0000000    0.1261028
335360.0000000    0.1276527
335400.0000000    0.1365339
335440.0000000    0.1160376
335480.0000000    0.1142665
335520.0000000    0.1144878
335560.0000000    0.1117025
335600.0000000    0.1108786
335640.0000000    0.1199824
335680.0000000    0.1186165
335720.0000000    0.1219938
335760.0000000    0.1258430
335800.0000000    0.1205322
335840.0000000    0.1152661
335880.0000000    0.1110587
335920.0000000    0.1196652
335960.0000000    0.1257094
336000.0000000    0.1384683
336040.0000000    0.1206047
336080.0000000    0.1097379
336120.0000000    0.1157496
336160.0000000    0.1069371
336200.0000000    0.1186508
336240.0000000    0.1157325
336280.0000000    0.1151102
336320.0000000    0.1128920
336360.0000000    0.1190170
336400.0000000    0.1181876
336440.0000000    0.1184947
336480.0000000    0.1207055
336520.0000000    0.1294302
336560.0000000    0.1174708
336600.0000000    0.1101514
336640.0000000    0.1190899
336680.0000000    0.1207672
336720.0000000    0.1147135
336760.0000000    0.1140885
336800.0000000    0.1278524
336840.0000000    0.1186458
336880.0000000    0.1220718
336920.0000000    0.1218961
336960.0000000    0.1144774
337000.0000000    0.1217657
337040.0000000    0.1159818
337080.0000000    0.1186593
337120.0000000    0.1204139
337160.0000000    0.1132064
337200.0000000    0.1083919
337240.0000000    0.1108069
337280.0000000    0.1167565
337320.0000000    0.1220646
337360.0000000    0.1116600
337400.0000000    0.1132869
337440.0000000    0.1171973
337480.0000000    0.1319335
337520.0000000    0.1219054
337560.0000000    0.1156264
337600.0000000    0.1189722
337640.0000000    0.1212006
337680.0000000    0.1148530
337720.0000000    0.1128860
337760.0000000    0.1210220
337800.0000000    0.1242574
337840.0000000    0.1220663
337880.0000000    0.1228405
337920.0000000    0.1146073
337960.0000000    0.1182778
338000.0000000    0.1201714
338040.0000000    0.1189240
338080.0000000    0.1186772
338120.0000000    0.1226720
338160.0000000    0.1091260
338200.0000000    0.1174730
338240.0000000    0.1212777
338280.0000000    0.1163991
338320.0000000    0.1184271
338360.0000000    0.1187781
338400.0000000    0.1141476
338440.0000000    0.1228075
338480.0000000    0.1082252
338520.0000000    0.1119060
338560.0000000    0.1162262
338600.0000000    0.1082676
338640.0000000    0.1063080
338680.0000000    0.1008820
338720.0000000    0.1095665
338760.0000000    0.1133830
338800.0000000    0.1067938
338840.0000000    0.1091107
338880.0000000    0.1319532
338920.0000000    0.1166978
338960.0000000    0.1189127
339000.0000000    0.1172136
339040.0000000    0.1290295
339080.0000000    0.1187804
339120.0000000    0.1247271
339160.0000000    0.1215107
339200.0000000    0.1229710
339240.0000000    0.1126758
339280.0000000    0.1040667
339320.0000000    0.1064853
339360.0000000    0.1069407
339400.0000000    0.1084782
339440.0000000    0.1162560
339480.0000000    0.1287549
339520.0000000    0.1153551
339560.0000000    0.1167497
339600.0000000    0.1081599
339640.0000000    0.1205241
339680.0000000    0.1083730
339720.0000000    0.1103875
339760.0000000    0.1148995
339800.0000000    0.1027706
339840.0000000    0.1082493
339880.0000000    0.1114098
339920.0000000    0.1190691
339960.0000000    0.1173800
340000.0000000    0.1186523
340040.0000000    0.1116808
340080.0000000    0.1157612
340120.0000000    0.1010428
340160.0000000    0.1119946
340200.0000000    0.1095763
340240.0000000    0.1154088
340280.0000000    0.1154173
340320.0000000    0.1159110
340360.0000000    0.1072356
340400.0000000    0.1160101
340440.0000000    0.1095812
340480.0000000    0.1008233
340520.0000000    0.1058905
340560.0000000    0.0976566
340600.0000000    0.1049930
340640.0000000    0.1049540
340680.0000000    0.1086457
340720.0000000    0.1054509
340760.0000000    0.1156220
340800.0000000    0.1032965
340840.0000000    0.1074717
340880.0000000    0.1148419
340920.0000000    0.1100628
340960.0000000    0.1035186
341000.0000000    0.1163494
341040.0000000    0.1126012
341080.0000000    0.1133917
341120.0000000    0.1136535
341160.0000000    0.1109494
341200.0000000    0.1147961
341240.0000000    0.1187167
341280.0000000    0.1126435
341320.0000000    0.1077351
341360.0000000    0.1110853
341400.0000000    0.1043495
341440.0000000    0.0991785
341480.0000000    0.1023056
341520.0000000    0.1096574
341560.0000000    0.1134082
341600.0000000    0.1053930
341640.0000000    0.1047336
341680.0000000    0.0991666
341720.0000000    0.0961308
341760.0000000    0.1003843
341800.0000000    0.1003186
341840.0000000    0.1059837
341880.0000000    0.1006127
341920.0000000    0.1024205
341960.0000000    0.0939181
342000.0000000    0.1045820
342040.0000000    0.1078184
342080.0000000    0.1033520
342120.0000000    0.1104187
342160.0000000    0.1095623
342200.0000000    0.1042024
342240.0000000    0.1003218
342280.0000000    0.1011769
342320.0000000    0.1072954
342360.0000000    0.1049185
342400.0000000    0.1113644
342440.0000000    0.1077319
342480.0000000    0.0965115
342520.0000000    0.1080204
342560.0000000    0.1145677
342600.0000000    0.1132084
342640.0000000    0.1113914
342680.0000000    0.1130722
342720.0000000    0.1051602
342760.0000000    0.1091961
342800.0000000    0.1160995
342840.0000000    0.1037667
342880.0000000    0.1028103
342920.0000000    0.1005791
342960.0000000    0.1019861
343000.0000000    0.0986741
343040.0000000    0.1071958
343080.0000000    0.1186078
343120.0000000    0.1086442
343160.0000000    0.1114745
343200.0000000    0.1106281
343240.0000000    0.1007982
343280.0000000    0.1083731
343320.0000000    0.1021170
343360.0000000    0.0980493
343400.0000000    0.1020158
343440.0000000    0.1190853
343480.0000000    0.1012618
343520.0000000    0.1086210
343560.0000000    0.1058439
343600.0000000    0.1052563
343640.0000000    0.1004174
343680.0000000    0.1028427
343720.0000000    0.1025409
343760.0000000    0.1054809
343800.0000000    0.1093730
343840.0000000    0.1052600
343880.0000000    0.1079687
343920.0000000    0.0972832
343960.0000000    0.1038231
344000.0000000    0.1030544
344040.0000000    0.1062568
344080.0000000    0.0966797
344120.0000000    0.1088011
344160.0000000    0.1084744
344200.0000000    0.1069365
344240.0000000    0.1024845
344280.0000000    0.1073406
344320.0000000    0.1111851
344360.0000000    0.1086729
344400.0000000    0.1066968
344440.0000000    0.0964650
344480.0000000    0.0955881
344520.0000000    0.0905994
344560.0000000    0.0960198
344600.0000000    0.0921536
344640.0000000    0.0994506
344680.0000000    0.1064364
344720.0000000    0.0972236
344760.0000000    0.0974836
344800.0000000    0.0981260
344840.0000000    0.0991654
344880.0000000    0.0985420
344920.0000000    0.0970623
344960.0000000    0.0986712
345000.0000000    0.1000346
345040.0000000    0.1102768
345080.0000000    0.1031792
345120.0000000    0.0997511
345160.0000000    0.1031110
345200.0000000    0.0992252
345240.0000000    0.1084180
345280.0000000    0.1017990
345320.0000000    0.1025885
345360.0000000    0.1145784
345400.0000000    0.1010909
345440.0000000    0.1022983
345480.0000000    0.1158833
345520.0000000    0.1059094
345560.0000000    0.1088644
345600.0000000    0.1173146
345640.0000000    0.1113262
345680.0000000    0.1085543
345720.0000000    0.1056200
345760.0000000    0.1107722
345800.0000000    0.1051400
345840.0000000    0.0983824
345880.0000000    0.0984831
345920.0000000    0.1088501
345960.0000000    0.1071651
346000.0000000    0.1029193
346040.0000000    0.1051590
346080.0000000    0.1168417
346120.0000000    0.1025817
346160.0000000    0.1078348
346200.0000000    0.1130517
346240.0000000    0.1059665
346280.0000000    0.1020481
346320.0000000    0.0974625
346360.0000000    0.1082243
346400.0000000    0.1111112
346440.0000000    0.1070230
346480.0000000    0.1063727
346520.0000000    0.1071949
346560.0000000    0.1054729
346600.0000000    0.1114135
346640.0000000    0.1194954
346680.0000000    0.1027437
346720.0000000    0.1127419
346760.0000000    0.1155256
346800.0000000    0.1100798
346840.0000000    0.1090752
346880.0000000    0.1215129
346920.0000000    0.1089204
346960.0000000    0.1075319
347000.0000000    0.1150986
347040.0000000    0.1221463
347080.0000000    0.1123491
347120.0000000    0.1088897
347160.0000000    0.1035828
347200.0000000    0.1151805
347240.0000000    0.1063108
347280.0000000    0.1072030
347320.0000000    0.1153281
347360.0000000    0.1042856
347400.0000000    0.1122381
347440.0000000    0.1081774
347480.0000000    0.1149400
347520.0000000    0.1240821
347560.0000000    0.1149322
347600.0000000    0.1232352
347640.0000000    0.1040260
347680.0000000    0.1189977
347720.0000000    0.1235811
347760.0000000    0.1040139
347800.0000000    0.1072483
347840.0000000    0.1089755
347880.0000000    0.1117551
347920.0000000    0.0963728
347960.0000000    0.1059790
348000.0000000    0.1107820
348040.0000000    0.1131181
348080.0000000    0.1219421
348120.0000000    0.1243412
348160.0000000    0.1292531
348200.0000000    0.1130359
348240.0000000    0.1170350
348280.0000000    0.1076347
348320.0000000    0.1063455
348360.0000000    0.1109776
348400.0000000    0.1103165
348440.0000000    0.1172319
348480.0000000    0.1053664
348520.0000000    0.1238157
348560.0000000    0.1255477
348600.0000000    0.1291361
348640.0000000    0.1121634
348680.0000000    0.1111402
348720.0000000    0.1011392
348760.0000000    0.1218710
348800.0000000    0.1182938
348840.0000000    0.1236755
348880.0000000    0.1168726
348920.0000000    0.1058697
348960.0000000    0.1248073
349000.0000000    0.1186926
349040.0000000    0.1231635
349080.0000000    0.1178133
349120.0000000    0.1196277
349160.0000000    0.1203114
349200.0000000    0.1177965
349240.0000000    0.1075248
349280.0000000    0.1261149
349320.0000000    0.1325167
349360.0000000    0.1126572
349400.0000000    0.1244622
349440.0000000    0.1363332
349480.0000000    0.1307010
349520.0000000    0.1223926
349560.0000000    0.1215009
349600.0000000    0.1268429
349640.0000000    0.1112679
349680.0000000    0.1082142
349720.0000000    0.1087530
349760.0000000    0.1122207
349800.0000000    0.1081094
349840.0000000    0.1138957
349880.0000000    0.1054976
349920.0000000    0.1211397
349960.0000000    0.1108736
350000.0000000    0.0966266
350040.0000000    0.1038304
350080.0000000    0.1064030
350120.0000000    0.1128141
350160.0000000    0.1087108
350200.0000000    0.1207736
350240.0000000    0.1007217
350280.0000000    0.1172824
350320.0000000    0.1060993
350360.0000000    0.1039306
350400.0000000    0.1133092
350440.0000000    0.1121311
350480.0000000    0.1162256
350520.0000000    0.0995166
350560.0000000    0.1002719
350600.0000000    0.1014469
350640.0000000    0.1137714
350680.0000000    0.1188619
350720.0000000    0.1182379
350760.0000000    0.1063931
350800.0000000    0.1126015
350840.0000000    0.1189657
350880.0000000    0.1119212
350920.0000000    0.1139609
350960.0000000    0.1098535
351000.0000000    0.1094066
351040.0000000    0.1131346
351080.0000000    0.1078921
351120.0000000    0.1012027
351160.0000000    0.1092164
351200.0000000    0.1074765
351240.0000000    0.1201675
351280.0000000    0.1189373
351320.0000000    0.1250977
351360.0000000    0.1243832
351400.0000000    0.1207066
351440.0000000    0.1132163
351480.0000000    0.1078419
351520.0000000    0.1137321
351560.0000000    0.1121464
351600.0000000    0.1048426
351640.0000000    0.1058221
351680.0000000    0.1046250
351720.0000000    0.1078173
351760.0000000    0.1020201
351800.0000000    0.1131622
351840.0000000    0.1100348
351880.0000000    0.1086657
351920.0000000    0.1100895
351960.0000000    0.1166665
352000.0000000    0.1243677
352040.0000000    0.1198267
352080.0000000    0.1056623
352120.0000000    0.1103340
352160.0000000    0.1209921
352200.0000000    0.1213276
352240.0000000    0.1147468
352280.0000000    0.1205293
352320.0000000    0.1200635
352360.0000000    0.1210412
352400.0000000    0.1180329
352440.0000000    0.1151262
352480.0000000    0.1220795
352520.0000000    0.1133510
352560.0000000    0.1169286
352600.0000000    0.1228754
352640.0000000    0.1251959
352680.0000000    0.1285870
352720.0000000    0.1192939
352760.0000000    0.1165007
352800.0000000    0.1098156
352840.0000000    0.1152340
352880.0000000    0.1088078
352920.0000000    0.1256622
352960.0000000    0.1122392
353000.0000000    0.1091762
353040.0000000    0.1168786
353080.0000000    0.1194909
353120.0000000    0.1070290
353160.0000000    0.1087701
353200.0000000    0.1048827
353240.0000000    0.1116752
353280.0000000    0.1255383
353320.0000000    0.1173297
353360.0000000    0.1149232
353400.0000000    0.1054586
353440.0000000    0.1008346
353480.0000000    0.1027898
353520.0000000    0.1065677
353560.0000000    0.1078372
353600.0000000    0.1145805
353640.0000000    0.1156036
353680.0000000    0.1208366
353720.0000000    0.1114620
353760.0000000    0.1115694
353800.0000000    0.1109497
353840.0000000    0.1059220
353880.0000000    0.1145682
353920.0000000    0.1219250
353960.0000000    0.1135848
354000.0000000    0.1124237
354040.0000000    0.1092357
354080.0000000    0.0998869
354120.0000000    0.1016368
354160.0000000    0.1159434
354200.0000000    0.1226998
354240.0000000    0.1155041
354280.0000000    0.1154410
354320.0000000    0.1150839
354360.0000000    0.1138886
354400.0000000    0.1156960
354440.0000000    0.1105177
354480.0000000    0.1112459
354520.0000000    0.1081115
354560.0000000    0.1082609
354600.0000000    0.1123215
354640.0000000    0.1184352
354680.0000000    0.1231819
354720.0000000    0.1089134
354760.0000000    0.1134068
354800.0000000    0.1153903
354840.0000000    0.1132511
354880.0000000    0.1079539
354920.0000000    0.1103709
354960.0000000    0.1185670
355000.0000000    0.1114880
355040.0000000    0.1208664
355080.0000000    0.1048547
355120.0000000    0.1102572
355160.0000000    0.1089420
355200.0000000    0.1163980
355240.0000000    0.1057440
355280.0000000    0.1130643
355320.0000000    0.1115114
355360.0000000    0.1035040
355400.0000000    0.1024846
355440.0000000    0.1150055
355480.0000000    0.1062371
355520.0000000    0.1143674
355560.0000000    0.1121030
355600.0000000    0.1179876
355640.0000000    0.1071794
355680.0000000    0.1127658
355720.0000000    0.1053846
355760.0000000    0.1034644
355800.0000000    0.1092029
355840.0000000    0.1219868
355880.0000000    0.1058902
355920.0000000    0.1098612
355960.0000000    0.1093655
356000.0000000    0.1026445
356040.0000000    0.1000085
356080.0000000    0.0982319
356120.0000000    0.1061280
356160.0000000    0.1106275
356200.0000000    0.1193646
356240.0000000    0.1098962
356280.0000000    0.1064451
356320.0000000    0.1148261
356360.0000000    0.1244383
356400.0000000    0.1170001
356440.0000000    0.1296177
356480.0000000    0.1165237
356520.0000000    0.1073201
356560.0000000    0.1163771
356600.0000000    0.1208256
356640.0000000    0.1238404
356680.0000000    0.1266765
356720.0000000    0.1136010
356760.0000000    0.1096283
356800.0000000    0.1173055
356840.0000000    0.1178021
356880.0000000    0.1101754
356920.0000000    0.1083523
356960.0000000    0.0990369
357000.0000000    0.1096566
357040.0000000    0.1163287
357080.0000000    0.1132089
357120.0000000    0.1104013
357160.0000000    0.1109812
357200.0000000    0.1083354
357240.0000000    0.1059659
357280.0000000    0.1076442
357320.0000000    0.1194004
357360.0000000    0.1056793
357400.0000000    0.1130831
357440.0000000    0.1077101
357480.0000000    0.1149605
357520.0000000    0.1045493
357560.0000000    0.1130409
357600.0000000    0.1089948
357640.0000000    0.1077099
357680.0000000    0.1021120
357720.0000000    0.1109261
357760.0000000    0.1017722
357800.0000000    0.0970128
357840.0000000    0.0944607
357880.0000000    0.1065064
357920.0000000    0.1093867
357960.0000000    0.1013403
358000.0000000    0.1077135
358040.0000000    0.1066589
358080.0000000    0.1064912
358120.0000000    0.0964486
358160.0000000    0.1077649
358200.0000000    0.1070197
358240.0000000    0.1121315
358280.0000000    0.1057302
358320.0000000    0.1029956
358360.0000000    0.1097009
358400.0000000    0.1222435
358440.0000000    0.1126064
358480.0000000    0.1147493
358520.0000000    0.1207444
358560.0000000    0.1190583
358600.0000000    0.1090824
358640.0000000    0.1092254
358680.0000000    0.1136133
358720.0000000    0.1218751
358760.0000000    0.1115680
358800.0000000    0.1197569
358840.0000000    0.1182745
358880.0000000    0.1154431
358920.0000000    0.1093200
358960.0000000    0.1180199
359000.0000000    0.1129947
359040.0000000    0.1098667
359080.0000000    0.1178828
359120.0000000    0.1143027
359160.0000000    0.1135199
359200.0000000    0.1051302
359240.0000000    0.1091609
359280.0000000    0.1071806
359320.0000000    0.1100303
359360.0000000    0.1134284
359400.0000000    0.1247781
359440.0000000    0.1072332
359480.0000000    0.0987112
359520.0000000    0.1058386
359560.0000000    0.1058557
359600.0000000    0.1167599
359640.0000000    0.1137228
359680.0000000    0.1050063
359720.0000000    0.1091364
359760.0000000    0.1097641
359800.0000000    0.1124449
359840.0000000    0.1204943
359880.0000000    0.1047400
359920.0000000    0.1034548
359960.0000000    0.1096132
360000.0000000    0.1154162
360040.0000000    0.1070461
360080.0000000    0.1037671
360120.0000000    0.1277604
360160.0000000    0.1118785
360200.0000000    0.1137072
360240.0000000    0.1050364
360280.0000000    0.1121051
360320.0000000    0.1176938
360360.0000000    0.1146546
360400.0000000    0.1143029
360440.0000000    0.1057751
360480.0000000    0.1031494
360520.0000000    0.1079650
360560.0000000    0.1147956
360600.0000000    0.1089072
360640.0000000    0.1056474
360680.0000000    0.1085223
360720.0000000    0.0913728
360760.0000000    0.1069700
360800.0000000    0.1008186
360840.0000000    0.1012258
360880.0000000    0.1044443
360920.0000000    0.1082659
360960.0000000    0.1039794
361000.0000000    0.0984888
361040.0000000    0.1011095
361080.0000000    0.1091753
361120.0000000    0.1078500
361160.0000000    0.1060342
361200.0000000    0.1040697
361240.0000000    0.1029841
361280.0000000    0.0997642
361320.0000000    0.1095564
361360.0000000    0.1014544
361400.0000000    0.1108307
361440.0000000    0.1118733
361480.0000000    0.0998650
361520.0000000    0.0981222
361560.0000000    0.1060907
361600.0000000    0.1044068
361640.0000000    0.1051455
361680.0000000    0.0983338
361720.0000000    0.1050513
361760.0000000    0.0988437
361800.0000000    0.1033770
361840.0000000    0.1061284
361880.0000000    0.1132954
361920.0000000    0.0981974
361960.0000000    0.0984594
362000.0000000    0.1018173
362040.0000000    0.1083932
362080.0000000    0.1029086
362120.0000000    0.1025320
362160.0000000    0.1049556
362200.0000000    0.0946557
362240.0000000    0.0974045
362280.0000000    0.0952011
362320.0000000    0.0968098
362360.0000000    0.1016285
362400.0000000    0.0975931
362440.0000000    0.1101844
362480.0000000    0.0976521
362520.0000000    0.1021401
362560.0000000    0.1070884
362600.0000000    0.1119170
362640.0000000    0.1013225
362680.0000000    0.1052898
362720.0000000    0.1021748
362760.0000000    0.1131576
362800.0000000    0.1028482
362840.0000000    0.1101573
362880.0000000    0.1079439
362920.0000000    0.1091336
362960.0000000    0.1097827
363000.0000000    0.1102703
363040.0000000    0.1230626
363080.0000000    0.1278176
363120.0000000    0.1132761
363160.0000000    0.1187585
363200.0000000    0.1164705
363240.0000000    0.1091823
363280.0000000    0.1058274
363320.0000000    0.1053343
363360.0000000    0.0919286
363400.0000000    0.1036864
363440.0000000    0.0939141
363480.0000000    0.1004251
363520.0000000    0.1094750
363560.0000000    0.1046472
363600.0000000    0.1146002
363640.0000000    0.1232185
363680.0000000    0.1085226
363720.0000000    0.1208022
363760.0000000    0.1175694
363800.0000000    0.1174324
363840.0000000    0.1157306
363880.0000000    0.1101501
363920.0000000    0.1152718
363960.0000000    0.1122738
364000.0000000    0.1155339
364040.0000000    0.1069372
364080.0000000    0.1078576
364120.0000000    0.1112792
364160.0000000    0.1116544
364200.0000000    0.1104105
364240.0000000    0.1073476
364280.0000000    0.1155196
364320.0000000    0.1144497
364360.0000000    0.1161205
364400.0000000    0.1102291
364440.0000000    0.1123097
364480.0000000    0.1133330
364520.0000000    0.1151993
364560.0000000    0.1125818
364600.0000000    0.1162252
364640.0000000    0.1221108
364680.0000000    0.1212037
364720.0000000    0.1187245
364760.0000000    0.1058468
364800.0000000    0.1077754
364840.0000000    0.1043038
364880.0000000    0.1107539
364920.0000000    0.1121037
364960.0000000    0.1060328
365000.0000000    0.1059920
365040.0000000    0.1126072
365080.0000000    0.1156522
365120.0000000    0.1130929
365160.0000000    0.1141484
365200.0000000    0.1125869
365240.0000000    0.1185515
365280.0000000    0.1089451
365320.0000000    0.1162562
365360.0000000    0.1187037
365400.0000000    0.1107352
365440.0000000    0.1107262
365480.0000000    0.1084085
365520.0000000    0.1053384
365560.0000000    0.1113537
365600.0000000    0.1139259
365640.0000000    0.1102871
365680.0000000    0.1050046
365720.0000000    0.1102332
365760.0000000    0.1065968
365800.0000000    0.1089438
365840.0000000    0.1128557
365880.0000000    0.1198089
365920.0000000    0.1111612
365960.0000000    0.1117057
366000.0000000    0.1207363
366040.0000000    0.1203922
366080.0000000    0.1089093
366120.0000000    0.1094243
366160.0000000    0.1159431
366200.0000000    0.1147514
366240.0000000    0.1136174
366280.0000000    0.1056739
366320.0000000    0.1142667
366360.0000000    0.1251235
366400.0000000    0.1087206
366440.0000000    0.1158144
366480.0000000    0.1137952
366520.0000000    0.1113676
366560.0000000    0.1124590
366600.0000000    0.1181249
366640.0000000    0.1153768
366680.0000000    0.1095160
366720.0000000    0.1091508
366760.0000000    0.1097192
366800.0000000    0.1146252
366840.0000000    0.1049527
366880.0000000    0.1086272
366920.0000000    0.1076342
366960.0000000    0.1106398
367000.0000000    0.1118123
367040.0000000    0.1092542
367080.0000000    0.1133134
367120.0000000    0.1096466
367160.0000000    0.1130668
367200.0000000    0.1088511
367240.0000000    0.1064821
367280.0000000    0.1120391
367320.0000000    0.1142365
367360.0000000    0.1083843
367400.0000000    0.1064674
367440.0000000    0.1131289
367480.0000000    0.1130883
367520.0000000    0.1159647
367560.0000000    0.1114689
367600.0000000    0.1180370
367640.0000000    0.1070570
367680.0000000    0.1094915
367720.0000000    0.1212655
367760.0000000    0.1154253
367800.0000000    0.1133799
367840.0000000    0.1200930
367880.0000000    0.1155093
367920.0000000    0.1143467
367960.0000000    0.1104255
368000.0000000    0.1106061
368040.0000000    0.1169690
368080.0000000    0.1103100
368120.0000000    0.1229281
368160.0000000    0.1200315
368200.0000000    0.1281428
368240.0000000    0.1292335
368280.0000000    0.1173339
368320.0000000    0.1137734
368360.0000000    0.1146011
368400.0000000    0.1204150
368440.0000000    0.1163871
368480.0000000    0.1209358
368520.0000000    0.1126693
368560.0000000    0.1079961
368600.0000000    0.1165261
368640.0000000    0.1090705
368680.0000000    0.1073252
368720.0000000    0.1149769
368760.0000000    0.1109581
368800.0000000    0.1175674
368840.0000000    0.1238212
368880.0000000    0.1229529
368920.0000000    0.1121252
368960.0000000    0.1083023
369000.0000000    0.1223263
369040.0000000    0.1212018
369080.0000000    0.1121365
369120.0000000    0.1198288
369160.0000000    0.1204110
369200.0000000    0.1169696
369240.0000000    0.1219995
369280.0000000    0.1316845
369320.0000000    0.1289417
369360.0000000    0.1187501
369400.0000000    0.1194267
369440.0000000    0.1244352
369480.0000000    0.1138506
369520.0000000    0.1168680
369560.0000000    0.1042492
369600.0000000    0.1075575
369640.0000000    0.1109413
369680.0000000    0.1268274
369720.0000000    0.1203017
369760.0000000    0.1215872
369800.0000000    0.1193784
369840.0000000    0.1082929
369880.0000000    0.1071075
369920.0000000    0.1134503
369960.0000000    0.1067970
370000.0000000    0.1192733
370040.0000000    0.1177475
370080.0000000    0.1139384
370120.0000000    0.1206013
370160.0000000    0.1106557
370200.0000000    0.1276869
370240.0000000    0.1250729
370280.0000000    0.1175793
370320.0000000    0.1172533
370360.0000000    0.1105034
370400.0000000    0.1121234
370440.0000000    0.1150836
370480.0000000    0.1231883
370520.0000000    0.1228989
370560.0000000    0.1081470
370600.0000000    0.1183902
370640.0000000    0.1169170
370680.0000000    0.1142929
370720.0000000    0.1191448
370760.0000000    0.1080410
370800.0000000    0.1232163
370840.0000000    0.1108641
370880.0000000    0.1121885
370920.0000000    0.1126944
370960.0000000    0.1169601
371000.0000000    0.1130457
371040.0000000    0.1198534
371080.0000000    0.1153565
371120.0000000    0.1134286
371160.0000000    0.1113601
371200.0000000    0.1066127
371240.0000000    0.1159212
371280.0000000    0.1239565
371320.0000000    0.1291125
371360.0000000    0.1173030
371400.0000000    0.1159795
371440.0000000    0.1185818
371480.0000000    0.1160414
371520.0000000    0.1226144
371560.0000000    0.1173253
371600.0000000    0.1173839
371640.0000000    0.1080130
371680.0000000    0.1102371
371720.0000000    0.1107983
371760.0000000    0.1077494
371800.0000000    0.1071861
371840.0000000    0.1144264
371880.0000000    0.1083126
371920.0000000    0.1204349
371960.0000000    0.1139637
372000.0000000    0.1070825
372040.0000000    0.1090926
372080.0000000    0.1086091
372120.0000000    0.1148432
372160.0000000    0.1146146
372200.0000000    0.1085619
372240.0000000    0.1127890
372280.0000000    0.1090837
372320.0000000    0.1131354
372360.0000000    0.1069477
372400.0000000    0.1128680
372440.0000000    0.1018742
372480.0000000    0.1044292
372520.0000000    0.1103140
372560.0000000    0.1146590
372600.0000000    0.1033892
372640.0000000    0.1053003
372680.0000000    0.1037580
372720.0000000    0.1228249
372760.0000000    0.1171611
372800.0000000    0.1070532
372840.0000000    0.1165139
372880.0000000    0.1155098
372920.0000000    0.1204617
372960.0000000    0.1304379
373000.0000000    0.1190753
373040.0000000    0.1238689
373080.0000000    0.1209994
373120.0000000    0.1211262
373160.0000000    0.1141392
373200.0000000    0.1119526
373240.0000000    0.1053216
373280.0000000    0.1096971
373320.0000000    0.1146987
373360.0000000    0.1122165
373400.0000000    0.1122407
373440.0000000    0.1024371
373480.0000000    0.1072177
373520.0000000    0.1051968
373560.0000000    0.0994370
373600.0000000    0.1175719
373640.0000000    0.1077885
373680.0000000    0.1049940
373720.0000000    0.1140836
373760.0000000    0.1196559
373800.0000000    0.1054652
373840.0000000    0.1116021
373880.0000000    0.1129601
373920.0000000    0.1102983
373960.0000000    0.1096940
374000.0000000    0.1163440
374040.0000000    0.1156845
374080.0000000    0.1036473
374120.0000000    0.1079237
374160.0000000    0.1096670
374200.0000000    0.1078655
374240.0000000    0.1163267
374280.0000000    0.1205832
374320.0000000    0.1086242
374360.0000000    0.1200928
374400.0000000    0.1103473
374440.0000000    0.1082489
374480.0000000    0.1121399
374520.0000000    0.1103675
374560.0000000    0.1128718
374600.0000000    0.1166360
374640.0000000    0.1196600
374680.0000000    0.1145073
374720.0000000    0.1231164
374760.0000000    0.1146213
374800.0000000    0.1111505
374840.0000000    0.1082223
374880.0000000    0.1137466
374920.0000000    0.1076355
374960.0000000    0.1085369
375000.0000000    0.1074565
375040.0000000    0.1120595
375080.0000000    0.1146865
375120.0000000    0.1201178
375160.0000000    0.1088739
375200.0000000    0.1083612
375240.0000000    0.1104018
375280.0000000    0.1147639
375320.0000000    0.1040905
375360.0000000    0.1141073
375400.0000000    0.1176516
375440.0000000    0.1157197
375480.0000000    0.1219663
375520.0000000    0.1141205
375560.0000000    0.1148897
375600.0000000    0.1162214
375640.0000000    0.1147714
375680.0000000    0.1292530
375720.0000000    0.1173678
375760.0000000    0.1198810
375800.0000000    0.1258725
375840.0000000    0.1243405
375880.0000000    0.1201939
375920.0000000    0.1091774
375960.0000000    0.1259991
376000.0000000    0.1144878
376040.0000000    0.1133499
376080.0000000    0.1089336
376120.0000000    0.1125877
376160.0000000    0.1193655
376200.0000000    0.1206982
376240.0000000    0.1180903
376280.0000000    0.1147755
376320.0000000    0.1092980
376360.0000000    0.1190800
376400.0000000    0.1107024
376440.0000000    0.1145177
376480.0000000    0.1157071
376520.0000000    0.1149973
376560.0000000    0.1122364
376600.0000000    0.1183275
376640.0000000    0.1090274
376680.0000000    0.1090255
376720.0000000    0.1112954
376760.0000000    0.1115664
376800.0000000    0.1198758
376840.0000000    0.1220027
376880.0000000    0.1279852
376920.0000000    0.1125174
376960.0000000    0.1216440
377000.0000000    0.1169323
377040.0000000    0.1189315
377080.0000000    0.1204246
377120.0000000    0.1169256
377160.0000000    0.1138117
377200.0000000    0.1116482
377240.0000000    0.1036524
377280.0000000    0.1062839
377320.0000000    0.1162596
377360.0000000    0.1159038
377400.0000000    0.1075777
377440.0000000    0.1166902
377480.0000000    0.1059535
377520.0000000    0.1037491
377560.0000000    0.1089822
377600.0000000    0.1121158
377640.0000000    0.1249731
377680.0000000    0.1187149
377720.0000000    0.1181139
377760.0000000    0.1053265
377800.0000000    0.1101574
377840.0000000    0.1106947
377880.0000000    0.1101620
377920.0000000    0.1153073
377960.0000000    0.1139178
378000.0000000    0.1010748
378040.0000000    0.1165540
378080.0000000    0.1093675
378120.0000000    0.1136138
378160.0000000    0.1122059
378200.0000000    0.1076776
378240.0000000    0.0995775
378280.0000000    0.1152600
378320.0000000    0.1118089
378360.0000000    0.1141158
378400.0000000    0.1076621
378440.0000000    0.1066644
378480.0000000    0.1123218
378520.0000000    0.1134574
378560.0000000    0.1161249
378600.0000000    0.1110470
378640.0000000    0.1126786
378680.0000000    0.1202486
378720.0000000    0.1150150
378760.0000000    0.1194220
378800.0000000    0.1117020
378840.0000000    0.1215434
378880.0000000    0.1117715
378920.0000000    0.1086649
378960.0000000    0.1110107
379000.0000000    0.1265369
379040.0000000    0.1172814
379080.0000000    0.1191831
379120.0000000    0.1114444
379160.0000000    0.1224218
379200.0000000    0.1212204
379240.0000000    0.1197258
379280.0000000    0.1217806
379320.0000000    0.1200514
379360.0000000    0.1194268
379400.0000000    0.1150083
379440.0000000    0.1161125
379480.0000000    0.1089858
379520.0000000    0.1078136
379560.0000000    0.1198050
379600.0000000    0.1084573
379640.0000000    0.1163897
379680.0000000    0.1173592
379720.0000000    0.1095136
379760.0000000    0.1265181
379800.0000000    0.1088144
379840.0000000    0.1050907
379880.0000000    0.1136477
379920.0000000    0.1047515
379960.0000000    0.1051459
380000.0000000    0.1188020
380040.0000000    0.1081401
380080.0000000    0.1080737
380120.0000000    0.0974065
380160.0000000    0.1060640
380200.0000000    0.1048534
380240.0000000    0.1083994
380280.0000000    0.1067875
380320.0000000    0.1088488
380360.0000000    0.1068239
380400.0000000    0.0933692
380440.0000000    0.1048990
380480.0000000    0.0986407
380520.0000000    0.1063468
380560.0000000    0.1080309
380600.0000000    0.1137485
380640.0000000    0.1046745
380680.0000000    0.1026438
380720.0000000    0.1098105
380760.0000000    0.1050465
380800.0000000    0.1068196
380840.0000000    0.1047613
380880.0000000    0.0990057
380920.0000000    0.1052519
380960.0000000    0.1070421
381000.0000000    0.1067516
381040.0000000    0.1108621
381080.0000000    0.1137342
381120.0000000    0.1160423
381160.0000000    0.1097246
381200.0000000    0.1074452
381240.0000000    0.1038470
381280.0000000    0.1146021
381320.0000000    0.1069381
381360.0000000    0.1024379
381400.0000000    0.1048222
381440.0000000    0.1106525
381480.0000000    0.1016928
381520.0000000    0.1147958
381560.0000000    0.1045934
381600.0000000    0.1064649
381640.0000000    0.1055039
381680.0000000    0.1041935
381720.0000000    0.1093331
381760.0000000    0.1051817
381800.0000000    0.1156343
381840.0000000    0.1130435
381880.0000000    0.1175888
381920.0000000    0.1145337
381960.0000000    0.1140722
382000.0000000    0.1136792
382040.0000000    0.1228892
382080.0000000    0.1129062
382120.0000000    0.1125646
382160.0000000    0.1008151
382200.0000000    0.1226592
382240.0000000    0.1137448
382280.0000000    0.1104511
382320.0000000    0.1101557
382360.0000000    0.1160719
382400.0000000    0.1065885
382440.0000000    0.1008507
382480.0000000    0.1101126
382520.0000000    0.1118596
382560.0000000    0.1166392
382600.0000000    0.1181547
382640.0000000    0.1219550
382680.0000000    0.1134646
382720.0000000    0.1129204
382760.0000000    0.1115493
382800.0000000    0.1010529
382840.0000000    0.1097867
382880.0000000    0.0979799
382920.0000000    0.1037131
382960.0000000    0.1158867
383000.0000000    0.1140241
383040.0000000    0.1108665
383080.0000000    0.1048737
383120.0000000    0.1019458
383160.0000000    0.1069773
383200.0000000    0.1156632
383240.0000000    0.1179947
383280.0000000    0.1124336
383320.0000000    0.1142895
383360.0000000    0.1154642
383400.0000000    0.1234915
383440.0000000    0.1210747
383480.0000000    0.1294650
383520.0000000    0.1184953
383560.0000000    0.1128576
383600.0000000    0.1089302
383640.0000000    0.0988938
383680.0000000    0.1076239
383720.0000000    0.1129041
383760.0000000    0.1210287
383800.0000000    0.1219700
383840.0000000    0.1150688
383880.0000000    0.1216960
383920.0000000    0.1110621
383960.0000000    0.1148776
384000.0000000    0.1159015
384040.0000000    0.1129950
384080.0000000    0.1051114
384120.0000000    0.1122321
384160.0000000    0.1165287
384200.0000000    0.1092773
384240.0000000    0.1087095
384280.0000000    0.1076636
384320.0000000    0.1100873
384360.0000000    0.1073901
384400.0000000    0.1221392
384440.0000000    0.1108155
384480.0000000    0.1098401
384520.0000000    0.1109628
384560.0000000    0.1103912
384600.0000000    0.1062832
384640.0000000    0.1121055
384680.0000000    0.1096535
384720.0000000    0.1128722
384760.0000000    0.1133712
384800.0000000    0.1168802
384840.0000000    0.1156750
384880.0000000    0.1187886
384920.0000000    0.1130335
384960.0000000    0.1075367
385000.0000000    0.1088803
385040.0000000    0.1160017
385080.0000000    0.1145687
385120.0000000    0.1077846
385160.0000000    0.1112193
385200.0000000    0.1107669
385240.0000000    0.1106412
385280.0000000    0.1155320
385320.0000000    0.1062102
385360.0000000    0.1127907
385400.0000000    0.1095035
385440.0000000    0.1020771
385480.0000000    0.0993967
385520.0000000    0.1155725
385560.0000000    0.1072807
385600.0000000    0.1166896
385640.0000000    0.1013866
385680.0000000    0.1050006
385720.0000000    0.1139614
385760.0000000    0.1120749
385800.0000000    0.1271525
385840.0000000    0.1284911
385880.0000000    0.1182341
385920.0000000    0.1157692
385960.0000000    0.1164925
386000.0000000    0.1160551
386040.0000000    0.1096234
386080.0000000    0.1072472
386120.0000000    0.1176957
386160.0000000    0.1167460
386200.0000000    0.1159317
386240.0000000    0.1254450
386280.0000000    0.1099059
386320.0000000    0.1041175
386360.0000000    0.1223274
386400.0000000    0.1106689
386440.0000000    0.1179307
386480.0000000    0.1135995
386520.0000000    0.1087153
386560.0000000    0.1052199
386600.0000000    0.1025363
386640.0000000    0.1166852
386680.0000000    0.1016388
386720.0000000    0.1179695
386760.0000000    0.1179065
386800.0000000    0.1078446
386840.0000000    0.1160605
386880.0000000    0.1179516
386920.0000000    0.1181996
386960.0000000    0.1305072
387000.0000000    0.1198773
387040.0000000    0.1050615
387080.0000000    0.1190657
387120.0000000    0.1185630
387160.0000000    0.1315101
387200.0000000    0.1272900
387240.0000000    0.1354371
387280.0000000    0.1246147
387320.0000000    0.1174403
387360.0000000    0.1210974
387400.0000000    0.1298504
387440.0000000    0.1060086
387480.0000000    0.1096187
387520.0000000    0.1228930
387560.0000000    0.1112747
387600.0000000    0.1116663
387640.0000000    0.1131926
387680.0000000    0.1150807
387720.0000000    0.1162643
387760.0000000    0.1192927
387800.0000000    0.1047320
387840.0000000    0.1134182
387880.0000000    0.1078399
387920.0000000    0.1162154
387960.0000000    0.1140268
388000.0000000    0.1133058
388040.0000000    0.1089353
388080.0000000    0.1077315
388120.0000000    0.1067082
388160.0000000    0.1005285
388200.0000000    0.1090678
388240.0000000    0.1128740
388280.0000000    0.1154963
388320.0000000    0.1058727
388360.0000000    0.1047870
388400.0000000    0.1084857
388440.0000000    0.1054376
388480.0000000    0.1166483
388520.0000000    0.1183044
388560.0000000    0.1282079
388600.0000000    0.1181648
388640.0000000    0.1245817
388680.0000000    0.1269390
388720.0000000    0.1317288
388760.0000000    0.1261072
388800.0000000    0.1130663
388840.0000000    0.1174962
388880.0000000    0.1234200
388920.0000000    0.1197289
388960.0000000    0.1246059
389000.0000000    0.1206028
389040.0000000    0.1071174
389080.0000000    0.1181291
389120.0000000    0.1105155
389160.0000000    0.1137132
389200.0000000    0.1075691
389240.0000000    0.1122802
389280.0000000    0.1084204
389320.0000000    0.1104955
389360.0000000    0.1089880
389400.0000000    0.1089095
389440.0000000    0.1123726
389480.0000000    0.1164577
389520.0000000    0.1177337
389560.0000000    0.1201306
389600.0000000    0.1191048
389640.0000000    0.1143156
389680.0000000    0.1174431
389720.0000000    0.1179270
389760.0000000    0.1130111
389800.0000000    0.1156602
389840.0000000    0.1057836
389880.0000000    0.1157557
389920.0000000    0.1173050
389960.0000000    0.1085840
390000.0000000    0.1124394
390040.0000000    0.1160910
390080.0000000    0.1149500
390120.0000000    0.1150158
390160.0000000    0.1085980
390200.0000000    0.1195047
390240.0000000    0.1065227
390280.0000000    0.1158625
390320.0000000    0.1106380
390360.0000000    0.1051636
390400.0000000    0.1234259
390440.0000000    0.1116119
390480.0000000    0.1030888
390520.0000000    0.1011574
390560.0000000    0.1064027
390600.0000000    0.1034719
390640.0000000    0.1161605
390680.0000000    0.1145454
390720.0000000    0.1151911
390760.0000000    0.1185357
390800.0000000    0.1030953
390840.0000000    0.1115893
390880.0000000    0.1116756
390920.0000000    0.1049610
390960.0000000    0.1137119
391000.0000000    0.1099601
391040.0000000    0.1103422
391080.0000000    0.1083927
391120.0000000    0.1104636
391160.0000000    0.1138603
391200.0000000    0.1033687
391240.0000000    0.1136287
391280.0000000    0.1190145
391320.0000000    0.1097529
391360.0000000    0.1141877
391400.0000000    0.1196196
391440.0000000    0.1114331
391480.0000000    0.1085419
391520.0000000    0.1179675
391560.0000000    0.1229810
391600.0000000    0.1273485
391640.0000000    0.1110097
391680.0000000    0.1181690
391720.0000000    0.1219851
391760.0000000    0.1175231
391800.0000000    0.1314967
391840.0000000    0.1230895
391880.0000000    0.1198623
391920.0000000    0.1192889
391960.0000000    0.1198011
392000.0000000    0.1132293
392040.0000000    0.1091058
392080.0000000    0.1082424
392120.0000000    0.1107513
392160.0000000    0.1188360
392200.0000000    0.1253692
392240.0000000    0.1157751
392280.0000000    0.1194618
392320.0000000    0.1175525
392360.0000000    0.1214974
392400.0000000    0.1229425
392440.0000000    0.1176306
392480.0000000    0.1092913
392520.0000000    0.1162669
392560.0000000    0.1169526
392600.0000000    0.1236343
392640.0000000    0.1135360
392680.0000000    0.1175986
392720.0000000    0.1300759
392760.0000000    0.1218734
392800.0000000    0.1193020
392840.0000000    0.1255752
392880.0000000    0.1161299
392920.0000000    0.1239803
392960.0000000    0.1059275
393000.0000000    0.1061634
393040.0000000    0.1158464
393080.0000000    0.1143570
393120.0000000    0.1112330
393160.0000000    0.1183969
393200.0000000    0.1120730
393240.0000000    0.1230889
393280.0000000    0.1141198
393320.0000000    0.1268229
393360.0000000    0.1197415
393400.0000000    0.1257670
393440.0000000    0.1111846
393480.0000000    0.1186369
393520.0000000    0.1099132
393560.0000000    0.1138599
393600.0000000    0.1165573
393640.0000000    0.1121556
393680.0000000    0.1144989
393720.0000000    0.1023832
393760.0000000    0.1103834
393800.0000000    0.1010896
393840.0000000    0.0993764
393880.0000000    0.1046469
393920.0000000    0.1118873
393960.0000000    0.1120601
394000.0000000    0.1058103
394040.0000000    0.1167422
394080.0000000    0.1110699
394120.0000000    0.1106760
394160.0000000    0.1185397
394200.0000000    0.1146918
394240.0000000    0.1082477
394280.0000000    0.1027997
394320.0000000    0.1113099
394360.0000000    0.1035258
394400.0000000    0.1084714
394440.0000000    0.1097371
394480.0000000    0.1196875
394520.0000000    0.1314887
394560.0000000    0.1040749
394600.0000000    0.1146244
394640.0000000    0.1090212
394680.0000000    0.1005482
394720.0000000    0.0999936
394760.0000000    0.1052248
394800.0000000    0.1002081
394840.0000000    0.1074997
394880.0000000    0.1112734
394920.0000000    0.1122066
394960.0000000    0.1187818
395000.0000000    0.1155518
395040.0000000    0.1114783
395080.0000000    0.1165221
395120.0000000    0.1110027
395160.0000000    0.1096281
395200.0000000    0.1059792
395240.0000000    0.1078409
395280.0000000    0.1128609
395320.0000000    0.1073267
395360.0000000    0.1106607
395400.0000000    0.1069159
395440.0000000    0.1094324
395480.0000000    0.1305675
395520.0000000    0.1184465
395560.0000000    0.1237325
395600.0000000    0.1229144
395640.0000000    0.1050123
395680.0000000    0.1144562
395720.0000000    0.1221464
395760.0000000    0.1158191
395800.0000000    0.1146863
395840.0000000    0.1036996
395880.0000000    0.1213342
395920.0000000    0.1035550
395960.0000000    0.1211401
396000.0000000    0.1104956
396040.0000000    0.1077396
396080.0000000    0.1052633
396120.0000000    0.1141248
396160.0000000    0.1073605
396200.0000000    0.1069735
396240.0000000    0.1160340
396280.0000000    0.1136422
396320.0000000    0.1195628
396360.0000000    0.1069330
396400.0000000    0.1183723
396440.0000000    0.1206071
396480.0000000    0.1142859
396520.0000000    0.1116566
396560.0000000    0.1088330
396600.0000000    0.1205504
396640.0000000    0.1168993
396680.0000000    0.1044823
396720.0000000    0.1128136
396760.0000000    0.1208572
396800.0000000    0.1115637
396840.0000000    0.1183159
396880.0000000    0.1067909
396920.0000000    0.1135411
396960.0000000    0.1328564
397000.0000000    0.1110819
397040.0000000    0.1216435
397080.0000000    0.1136799
397120.0000000    0.1183119
397160.0000000    0.1070273
397200.0000000    0.1170317
397240.0000000    0.1083144
397280.0000000    0.1078627
397320.0000000    0.1115758
397360.0000000    0.1132863
397400.0000000    0.1056944
397440.0000000    0.1054968
397480.0000000    0.1069129
397520.0000000    0.1201546
397560.0000000    0.1116153
397600.0000000    0.1261352
397640.0000000    0.1079721
397680.0000000    0.1182637
397720.0000000    0.1223455
397760.0000000    0.1154879
397800.0000000    0.1269342
397840.0000000    0.1287467
397880.0000000    0.1217208
397920.0000000    0.1179987
397960.0000000    0.1283226
398000.0000000    0.1253515
398040.0000000    0.1240740
398080.0000000    0.1125791
398120.0000000    0.1063163
398160.0000000    0.1077745
398200.0000000    0.1009454
398240.0000000    0.1086623
398280.0000000    0.1032935
398320.0000000    0.1086876
398360.0000000    0.1125585
398400.0000000    0.1070993
398440.0000000    0.1101473
398480.0000000    0.1026175
398520.0000000    0.1148146
398560.0000000    0.1075535
398600.0000000    0.1200571
398640.0000000    0.1169187
398680.0000000    0.1259502
398720.0000000    0.1267056
398760.0000000    0.1242025
398800.0000000    0.1184496
398840.0000000    0.1162062
398880.0000000    0.1148784
398920.0000000    0.1118658
398960.0000000    0.1078396
399000.0000000    0.1158129
399040.0000000    0.1133456
399080.0000000    0.1092363
399120.0000000    0.1160053
399160.0000000    0.1191449
399200.0000000    0.1062377
399240.0000000    0.1031346
399280.0000000    0.1177158
399320.0000000    0.1082841
399360.0000000    0.1261530
399400.0000000    0.1043076
399440.0000000    0.1119997
399480.0000000    0.1164307
399520.0000000    0.1070883
399560.0000000    0.1154334
399600.0000000    0.1172166
399640.0000000    0.1045744
399680.0000000    0.1148269
399720.0000000    0.1140338
399760.0000000    0.1100609
399800.0000000    0.1146143
399840.0000000    0.1273730
399880.0000000    0.1276560
399920.0000000    0.1286529
399960.0000000    0.1374829
400000.0000000    0.1288115
400040.0000000    0.1198221
400080.0000000    0.1283586
400120.0000000    0.1250914
400160.0000000    0.1188254
400200.0000000    0.1173327
400240.0000000    0.1185242
400280.0000000    0.1182979
400320.0000000    0.1152870
400360.0000000    0.1033454
400400.0000000    0.1097099
400440.0000000    0.1038867
400480.0000000    0.1138337
400520.0000000    0.1074904
400560.0000000    0.1057823
400600.0000000    0.1116239
400640.0000000    0.1092653
400680.0000000    0.1133684
400720.0000000    0.1199497
400760.0000000    0.1163388
400800.0000000    0.1189440
400840.0000000    0.1035050
400880.0000000    0.1082251
400920.0000000    0.1090264
400960.0000000    0.1133298
401000.0000000    0.1110560
401040.0000000    0.1205486
401080.0000000    0.1123082
401120.0000000    0.1094026
401160.0000000    0.1159949
401200.0000000    0.1213353
401240.0000000    0.1138814
401280.0000000    0.1207903
401320.0000000    0.1132567
401360.0000000    0.1149964
401400.0000000    0.1052853
401440.0000000    0.1083431
401480.0000000    0.1086916
401520.0000000    0.1097891
401560.0000000    0.1132410
401600.0000000    0.1185037
401640.0000000    0.1201589
401680.0000000    0.1263804
401720.0000000    0.1117577
401760.0000000    0.1222880
401800.0000000    0.1175709
401840.0000000    0.1131562
401880.0000000    0.1188109
401920.0000000    0.1225296
401960.0000000    0.1152590
402000.0000000    0.1156877
402040.0000000    0.1205901
402080.0000000    0.1181300
402120.0000000    0.1241261
402160.0000000    0.1230909
402200.0000000    0.1163653
402240.0000000    0.1221176
402280.0000000    0.1227553
402320.0000000    0.1195249
402360.0000000    0.1244108
402400.0000000    0.1343547
402440.0000000    0.1261319
402480.0000000    0.1147458
402520.0000000    0.1185211
402560.0000000    0.1134113
402600.0000000    0.1117470
402640.0000000    0.1076269
402680.0000000    0.0936672
402720.0000000    0.1043276
402760.0000000    0.0995533
402800.0000000    0.1092759
402840.0000000    0.1096353
402880.0000000    0.1085688
402920.0000000    0.1139515
402960.0000000    0.1079715
403000.0000000    0.1079461
403040.0000000    0.1196830
403080.0000000    0.1140213
403120.0000000    0.1183351
403160.0000000    0.1065434
403200.0000000    0.1135668
403240.0000000    0.1107528
403280.0000000    0.1047339
403320.0000000    0.0980800
403360.0000000    0.1027969
403400.0000000    0.1167277
403440.0000000    0.1140158
403480.0000000    0.1134174
403520.0000000    0.1201071
403560.0000000    0.1218170
403600.0000000    0.1089468
403640.0000000    0.1013462
403680.0000000    0.1010233
403720.0000000    0.1029474
403760.0000000    0.1029882
403800.0000000    0.1089082
403840.0000000    0.0993641
403880.0000000    0.1093078
403920.0000000    0.1170169
403960.0000000    0.1107542
404000.0000000    0.1050007
404040.0000000    0.1062065
404080.0000000    0.1153031
404120.0000000    0.1176349
404160.0000000    0.1072249
404200.0000000    0.1206372
404240.0000000    0.1116253
404280.0000000    0.1168802
404320.0000000    0.1187455
404360.0000000    0.1132188
404400.0000000    0.1139589
404440.0000000    0.1109302
404480.0000000    0.1125765
404520.0000000    0.1042767
404560.0000000    0.1072912
404600.0000000    0.1156463
404640.0000000    0.1116896
404680.0000000    0.1110942
404720.0000000    0.1182001
404760.0000000    0.1101027
404800.0000000    0.1155399
404840.0000000    0.1096232
404880.0000000    0.1115570
404920.0000000    0.1232344
404960.0000000    0.1239157
405000.0000000    0.1266090
405040.0000000    0.1391494
405080.0000000    0.1230653
405120.0000000    0.1394052
405160.0000000    0.1360119
405200.0000000    0.1287463
405240.0000000    0.1185632
405280.0000000    0.1228647
405320.0000000    0.1205454
405360.0000000    0.1210778
405400.0000000    0.1321852
405440.0000000    0.1167127
405480.0000000    0.1115186
405520.0000000    0.1107947
405560.0000000    0.1018507
405600.0000000    0.1140155
405640.0000000    0.0967334
405680.0000000    0.1069940
405720.0000000    0.1088498
405760.0000000    0.1094655
405800.0000000    0.0998675
405840.0000000    0.1160533
405880.0000000    0.1111603
405920.0000000    0.1054140
405960.0000000    0.1001373
406000.0000000    0.1131199
406040.0000000    0.1140572
406080.0000000    0.1152359
406120.0000000    0.1122920
406160.0000000    0.1179687
406200.0000000    0.1083992
406240.0000000    0.1096070
406280.0000000    0.1137314
406320.0000000    0.1085198
406360.0000000    0.1088288
406400.0000000    0.1123979
406440.0000000    0.1100453
406480.0000000    0.1132628
406520.0000000    0.1035144
406560.0000000    0.1198485
406600.0000000    0.1127341
406640.0000000    0.1076586
406680.0000000    0.1020135
406720.0000000    0.1212342
406760.0000000    0.1110296
406800.0000000    0.1193653
406840.0000000    0.1182876
406880.0000000    0.1200679
406920.0000000    0.1047370
406960.0000000    0.1159489
407000.0000000    0.1201440
407040.0000000    0.1037169
407080.0000000    0.0992284
407120.0000000    0.1006133
407160.0000000    0.1029077
407200.0000000    0.1015294
407240.0000000    0.1075650
407280.0000000    0.1111928
407320.0000000    0.1067467
407360.0000000    0.1039236
407400.0000000    0.1140772
407440.0000000    0.0954879
407480.0000000    0.1115354
407520.0000000    0.1085915
407560.0000000    0.1133029
407600.0000000    0.1120962
407640.0000000    0.1146937
407680.0000000    0.1119874
407720.0000000    0.1327024
407760.0000000    0.1119124
407800.0000000    0.1080483
407840.0000000    0.1121962
407880.0000000    0.1315826
407920.0000000    0.1143730
407960.0000000    0.1155812
408000.0000000    0.1243037
408040.0000000    0.1109821
408080.0000000    0.1239535
408120.0000000    0.1178903
408160.0000000    0.1272845
408200.0000000    0.1210840
408240.0000000    0.1205240
408280.0000000    0.1138450
408320.0000000    0.1227352
408360.0000000    0.1212409
408400.0000000    0.1124266
408440.0000000    0.1124349
408480.0000000    0.1099190
408520.0000000    0.1255997
408560.0000000    0.1307368
408600.0000000    0.1202255
408640.0000000    0.1155680
408680.0000000    0.1111915
408720.0000000    0.1119261
408760.0000000    0.1017593
408800.0000000    0.1129412
408840.0000000    0.1137088
408880.0000000    0.1105997
408920.0000000    0.1169445
408960.0000000    0.1139928
409000.0000000    0.1100408
409040.0000000    0.1108301
409080.0000000    0.1173510
409120.0000000    0.1163764
409160.0000000    0.1121329
409200.0000000    0.1196123
409240.0000000    0.1166822
409280.0000000    0.1128618
409320.0000000    0.1117015
409360.0000000    0.1237624
409400.0000000    0.1139725
409440.0000000    0.1095601
409480.0000000    0.1040567
409520.0000000    0.1170307
409560.0000000    0.1056076
409600.0000000    0.1107772
409640.0000000    0.0997778
409680.0000000    0.1087091
409720.0000000    0.1101009
409760.0000000    0.1007735
409800.0000000    0.1046478
409840.0000000    0.1080016
409880.0000000    0.1071573
409920.0000000    0.1160182
409960.0000000    0.1098957
410000.0000000    0.1033345
410040.0000000    0.1075417
410080.0000000    0.1171267
410120.0000000    0.1095678
410160.0000000    0.1052975
410200.0000000    0.1041315
410240.0000000    0.1022886
410280.0000000    0.1065100
410320.0000000    0.1019218
410360.0000000    0.1173333
410400.0000000    0.1041522
410440.0000000    0.1120143
410480.0000000    0.1185012
410520.0000000    0.1145391
410560.0000000    0.1088381
410600.0000000    0.1035774
410640.0000000    0.0966340
410680.0000000    0.1074502
410720.0000000    0.1099862
410760.0000000    0.1023407
410800.0000000    0.1127055
410840.0000000    0.1093449
410880.0000000    0.1057222
410920.0000000    0.1019944
410960.0000000    0.1001814
411000.0000000    0.1055474
411040.0000000    0.1093786
411080.0000000    0.1128733
411120.0000000    0.1096251
411160.0000000    0.1046710
411200.0000000    0.1177951
411240.0000000    0.1053872
411280.0000000    0.0984560
411320.0000000    0.1042373
411360.0000000    0.0930571
411400.0000000    0.1079588
411440.0000000    0.0914729
411480.0000000    0.0921835
411520.0000000    0.0940880
411560.0000000    0.1066780
411600.0000000    0.1061668
411640.0000000    0.1165687
411680.0000000    0.1022440
411720.0000000    0.1120956
411760.0000000    0.1190216
411800.0000000    0.1066558
411840.0000000    0.1157987
411880.0000000    0.1147333
411920.0000000    0.1168160
411960.0000000    0.1075377
412000.0000000    0.1082583
412040.0000000    0.1203989
412080.0000000    0.1270968
412120.0000000    0.1242702
412160.0000000    0.1198104
412200.0000000    0.1162565
412240.0000000    0.1214154
412280.0000000    0.1248710
412320.0000000    0.1276860
412360.0000000    0.1224022
412400.0000000    0.1220032
412440.0000000    0.1187980
412480.0000000    0.1170749
412520.0000000    0.1149933
412560.0000000    0.1175194
412600.0000000    0.1197097
412640.0000000    0.1231136
412680.0000000    0.1274655
412720.0000000    0.1293322
412760.0000000    0.1187577
412800.0000000    0.1318296
412840.0000000    0.1223951
412880.0000000    0.1134322
412920.0000000    0.1190690
412960.0000000    0.1265687
413000.0000000    0.1227639
413040.0000000    0.1211033
413080.0000000    0.1242933
413120.0000000    0.1162359
413160.0000000    0.1120711
413200.0000000    0.1139690
413240.0000000    0.1125530
413280.0000000    0.1043384
413320.0000000    0.1236556
413360.0000000    0.1215485
413400.0000000    0.1073576
413440.0000000    0.1096153
413480.0000000    0.1102223
413520.0000000    0.1075761
413560.0000000    0.1055651
413600.0000000    0.1089028
413640.0000000    0.1075070
413680.0000000    0.1024415
413720.0000000    0.1123180
413760.0000000    0.1187117
413800.0000000    0.1083756
413840.0000000    0.1161016
413880.0000000    0.1095184
413920.0000000    0.1011769
413960.0000000    0.1106582
414000.0000000    0.0956171
414040.0000000    0.1124703
414080.0000000    0.1157727
414120.0000000    0.1063852
414160.0000000    0.1073838
414200.0000000    0.0996588
414240.0000000    0.1073152
414280.0000000    0.1058670
414320.0000000    0.1061913
414360.0000000    0.1077130
414400.0000000    0.1075854
414440.0000000    0.1057041
414480.0000000    0.1208986
414520.0000000    0.1193109
414560.0000000    0.1080659
414600.0000000    0.1186091
414640.0000000    0.1100599
414680.0000000    0.1067274
414720.0000000    0.1083318
414760.0000000    0.1078535
414800.0000000    0.1055217
414840.0000000    0.1040920
414880.0000000    0.1093922
414920.0000000    0.1010744
414960.0000000    0.0998812
415000.0000000    0.1109833
415040.0000000    0.1064864
415080.0000000    0.1077476
415120.0000000    0.1153643
415160.0000000    0.1110503
415200.0000000    0.1041696
415240.0000000    0.1062017
415280.0000000    0.1104055
415320.0000000    0.1129406
415360.0000000    0.1121901
415400.0000000    0.1027142
415440.0000000    0.1121871
415480.0000000    0.1105080
415520.0000000    0.1105518
415560.0000000    0.1249163
415600.0000000    0.1042704
415640.0000000    0.1120322
415680.0000000    0.1243999
415720.0000000    0.1128988
415760.0000000    0.1125069
415800.0000000    0.1186135
415840.0000000    0.1231342
415880.0000000    0.1355549
415920.0000000    0.1151865
415960.0000000    0.1219066
416000.0000000    0.1196404
416040.0000000    0.1212267
416080.0000000    0.1236494
416120.0000000    0.1207073
416160.0000000    0.1113234
416200.0000000    0.1207617
416240.0000000    0.1239840
416280.0000000    0.1164135
416320.0000000    0.1297896
416360.0000000    0.1200204
416400.0000000    0.1017341
416440.0000000    0.1160745
416480.0000000    0.1044301
416520.0000000    0.1089249
416560.0000000    0.1201186
416600.0000000    0.1161857
416640.0000000    0.1175843
416680.0000000    0.1103051
416720.0000000    0.1205555
416760.0000000    0.1141289
416800.0000000    0.1126746
416840.0000000    0.1209844
416880.0000000    0.1077600
416920.0000000    0.1092518
416960.0000000    0.1038331
417000.0000000    0.1056992
417040.0000000    0.0999903
417080.0000000    0.1142710
417120.0000000    0.1199627
417160.0000000    0.1110287
417200.0000000    0.1237886
417240.0000000    0.1149848
417280.0000000    0.1098777
417320.0000000    0.1118589
417360.0000000    0.1091033
417400.0000000    0.1140400
417440.0000000    0.1114682
417480.0000000    0.1184297
417520.0000000    0.1216834
417560.0000000    0.1178561
417600.0000000    0.1265886
417640.0000000    0.1172080
417680.0000000    0.1156187
417720.0000000    0.1121294
417760.0000000    0.1228172
417800.0000000    0.1272069
417840.0000000    0.1072212
417880.0000000    0.1096415
417920.0000000    0.1132290
417960.0000000    0.1039782
418000.0000000    0.1024334
418040.0000000    0.1151922
418080.0000000    0.1130138
418120.0000000    0.1147492
418160.0000000    0.1124376
418200.0000000    0.1101295
418240.0000000    0.1151366
418280.0000000    0.1124565
418320.0000000    0.1048506
418360.0000000    0.1072310
418400.0000000    0.1095542
418440.0000000    0.1057801
418480.0000000    0.1151189
418520.0000000    0.1035296
418560.0000000    0.1251654
418600.0000000    0.1173402
418640.0000000    0.1154090
418680.0000000    0.1116605
418720.0000000    0.1144710
418760.0000000    0.1135578
418800.0000000    0.1280300
418840.0000000    0.1135357
418880.0000000    0.1172538
418920.0000000    0.1120736
418960.0000000    0.1152212
419000.0000000    0.1102803
419040.0000000    0.1140745
419080.0000000    0.1146544
419120.0000000    0.1093871
419160.0000000    0.1194360
419200.0000000    0.1154239
419240.0000000    0.1291585
419280.0000000    0.1136357
419320.0000000    0.1148330
419360.0000000    0.1109346
419400.0000000    0.1165242
419440.0000000    0.1128735
419480.0000000    0.1194009
419520.0000000    0.1093342
419560.0000000    0.1161090
419600.0000000    0.1117810
419640.0000000    0.1167635
419680.0000000    0.1063732
419720.0000000    0.1242545
419760.0000000    0.1106734
419800.0000000    0.1119195
419840.0000000    0.1214652
419880.0000000    0.1207872
419920.0000000    0.1211113
419960.0000000    0.1169754
420000.0000000    0.1229665
420040.0000000    0.1126989
420080.0000000    0.1077220
420120.0000000    0.1115873
420160.0000000    0.1141448
420200.0000000    0.1286151
420240.0000000    0.1313564
420280.0000000    0.1183928
420320.0000000    0.1100802
420360.0000000    0.1186427
420400.0000000    0.1189471
420440.0000000    0.1109683
420480.0000000    0.1164327
420520.0000000    0.1089413
420560.0000000    0.1017764
420600.0000000    0.1103745
420640.0000000    0.1123981
420680.0000000    0.1192160
420720.0000000    0.1178306
420760.0000000    0.1119296
420800.0000000    0.1189327
420840.0000000    0.1066130
420880.0000000    0.1136658
420920.0000000    0.1184639
420960.0000000    0.1142919
421000.0000000    0.1112630
421040.0000000    0.1189436
421080.0000000    0.1309072
421120.0000000    0.1236795
421160.0000000    0.1189023
421200.0000000    0.1145032
421240.0000000    0.1077580
421280.0000000    0.1052753
421320.0000000    0.1109307
421360.0000000    0.1097055
421400.0000000    0.1127009
421440.0000000    0.1146007
421480.0000000    0.1081583
421520.0000000    0.1077950
421560.0000000    0.1145223
421600.0000000    0.1107601
421640.0000000    0.1203092
421680.0000000    0.1136942
421720.0000000    0.1018660
421760.0000000    0.1056365
421800.0000000    0.1043078
421840.0000000    0.1098150
421880.0000000    0.1087269
421920.0000000    0.1305470
421960.0000000    0.1104148
422000.0000000    0.1126250
422040.0000000    0.1090872
422080.0000000    0.1175585
422120.0000000    0.1077988
422160.0000000    0.1072847
422200.0000000    0.1125937
422240.0000000    0.1103346
422280.0000000    0.1191277
422320.0000000    0.1139006
422360.0000000    0.1153399
422400.0000000    0.1134759
422440.0000000    0.1059381
422480.0000000    0.1095008
422520.0000000    0.1132074
422560.0000000    0.1158310
422600.0000000    0.1040738
422640.0000000    0.1072269
422680.0000000    0.1130491
422720.0000000    0.1161058
422760.0000000    0.1061392
422800.0000000    0.1135060
422840.0000000    0.1089628
422880.0000000    0.1118397
422920.0000000    0.1183791
422960.0000000    0.1110530
423000.0000000    0.1076446
423040.0000000    0.1184911
423080.0000000    0.1104024
423120.0000000    0.1124613
423160.0000000    0.1141089
423200.0000000    0.1099327
423240.0000000    0.1141155
423280.0000000    0.1164498
423320.0000000    0.1038013
423360.0000000    0.1111807
423400.0000000    0.1153006
423440.0000000    0.1181122
423480.0000000    0.1149647
423520.0000000    0.1051726
423560.0000000    0.1116321
423600.0000000    0.1142355
423640.0000000    0.1079546
423680.0000000    0.1078422
423720.0000000    0.1119937
423760.0000000    0.1085356
423800.0000000    0.1116170
423840.0000000    0.1064912
423880.0000000    0.1129940
423920.0000000    0.1185011
423960.0000000    0.1118264
424000.0000000    0.1036893
424040.0000000    0.1093256
424080.0000000    0.1180796
424120.0000000    0.1197161
424160.0000000    0.1184870
424200.0000000    0.1173931
424240.0000000    0.1182572
424280.0000000    0.1171237
424320.0000000    0.1035929
424360.0000000    0.1129339
424400.0000000    0.1074225
424440.0000000    0.1107628
424480.0000000    0.1138262
424520.0000000    0.1065768
424560.0000000    0.1109058
424600.0000000    0.1169799
424640.0000000    0.1159948
424680.0000000    0.1026243
424720.0000000    0.1140982
424760.0000000    0.1101318
424800.0000000    0.1050393
424840.0000000    0.1127679
424880.0000000    0.0935933
424920.0000000    0.1039846
424960.0000000    0.1035721
425000.0000000    0.1017058
425040.0000000    0.1054594
425080.0000000    0.1010799
425120.0000000    0.0997639
425160.0000000    0.1129156
425200.0000000    0.1099824
425240.0000000    0.1235791
425280.0000000    0.1155282
425320.0000000    0.1173824
425360.0000000    0.1086756
425400.0000000    0.1054955
425440.0000000    0.1141616
425480.0000000    0.1188550
425520.0000000    0.1203560
425560.0000000    0.1127967
425600.0000000    0.1097087
425640.0000000    0.1126881
425680.0000000    0.1195472
425720.0000000    0.1118634
425760.0000000    0.1211321
425800.0000000    0.1127143
425840.0000000    0.1125076
425880.0000000    0.1090182
425920.0000000    0.1130206
425960.0000000    0.1056079
426000.0000000    0.1036594
426040.0000000    0.1028485
426080.0000000    0.1188160
426120.0000000    0.1110411
426160.0000000    0.1092889
426200.0000000    0.1124193
426240.0000000    0.1189592
426280.0000000    0.1248897
426320.0000000    0.1166098
426360.0000000    0.1207726
426400.0000000    0.1231565
426440.0000000    0.1145322
426480.0000000    0.1093720
426520.0000000    0.1151112
426560.0000000    0.1252666
426600.0000000    0.1141093
426640.0000000    0.1088290
426680.0000000    0.1031996
426720.0000000    0.1023471
426760.0000000    0.1022387
426800.0000000    0.1147938
426840.0000000    0.1060173
426880.0000000    0.1098729
426920.0000000    0.1134760
426960.0000000    0.0998914
427000.0000000    0.1023288
427040.0000000    0.1105391
427080.0000000    0.1052258
427120.0000000    0.1055400
427160.0000000    0.1030261
427200.0000000    0.1048512
427240.0000000    0.1008035
427280.0000000    0.1097700
427320.0000000    0.1076378
427360.0000000    0.1062045
427400.0000000    0.1166536
427440.0000000    0.1130906
427480.0000000    0.1141685
427520.0000000    0.1161388
427560.0000000    0.1092026
427600.0000000    0.1130832
427640.0000000    0.1142994
427680.0000000    0.1180873
427720.0000000    0.1262039
427760.0000000    0.1201893
427800.0000000    0.1188243
427840.0000000    0.1117702
427880.0000000    0.1194898
427920.0000000    0.1219072
427960.0000000    0.1219650
428000.0000000    0.1258792
428040.0000000    0.1153929
428080.0000000    0.1124049
428120.0000000    0.1196574
428160.0000000    0.1223276
428200.0000000    0.1211992
428240.0000000    0.1143899
428280.0000000    0.1241795
428320.0000000    0.1103777
428360.0000000    0.1228998
428400.0000000    0.1039356
428440.0000000    0.1218143
428480.0000000    0.1035543
428520.0000000    0.1115988
428560.0000000    0.1048105
428600.0000000    0.1110132
428640.0000000    0.1002777
428680.0000000    0.1181353
428720.0000000    0.1067917
428760.0000000    0.1069703
428800.0000000    0.1091930
428840.0000000    0.1093245
428880.0000000    0.1059891
428920.0000000    0.0980298
428960.0000000    0.1138823
429000.0000000    0.1051145
429040.0000000    0.1110875
429080.0000000    0.1131666
429120.0000000    0.1116900
429160.0000000    0.1096435
429200.0000000    0.1090286
429240.0000000    0.1159562
429280.0000000    0.1050224
429320.0000000    0.1167636
429360.0000000    0.1175883
429400.0000000    0.1195381
429440.0000000    0.1101373
429480.0000000    0.1197986
429520.0000000    0.1136481
429560.0000000    0.1222012
429600.0000000    0.1297973
429640.0000000    0.1169492
429680.0000000    0.1204019
429720.0000000    0.1054669
429760.0000000    0.1136705
429800.0000000    0.1154768
429840.0000000    0.1084933
429880.0000000    0.1189878
429920.0000000    0.1144656
429960.0000000    0.1114230
430000.0000000    0.1176086
430040.0000000    0.1167939
430080.0000000    0.1126503
430120.0000000    0.1138328
430160.0000000    0.1158918
430200.0000000    0.1080261
430240.0000000    0.1077911
430280.0000000    0.1199981
430320.0000000    0.1222735
430360.0000000    0.1057092
430400.0000000    0.1068900
430440.0000000    0.1104942
430480.0000000    0.1037207
430520.0000000    0.1085275
430560.0000000    0.1137592
430600.0000000    0.1097819
430640.0000000    0.1300706
430680.0000000    0.1222858
430720.0000000    0.1197499
430760.0000000    0.1130915
430800.0000000    0.1140281
430840.0000000    0.1234637
430880.0000000    0.1297952
430920.0000000    0.1308115
430960.0000000    0.1154177
431000.0000000    0.1189766
431040.0000000    0.1069560
431080.0000000    0.1163844
431120.0000000    0.1109189
431160.0000000    0.1175004
431200.0000000    0.1137772
431240.0000000    0.1197465
431280.0000000    0.1139434
431320.0000000    0.1199423
431360.0000000    0.1212645
431400.0000000    0.1122321
431440.0000000    0.1105646
431480.0000000    0.1150127
431520.0000000    0.1201029
431560.0000000    0.1173484
431600.0000000    0.1098061
431640.0000000    0.1265298
431680.0000000    0.1103247
431720.0000000    0.1148857
431760.0000000    0.1140799
431800.0000000    0.1136914
431840.0000000    0.1195454
431880.0000000    0.1204008
431920.0000000    0.1289310
431960.0000000    0.1294107
432000.0000000    0.1261123
432040.0000000    0.1205970
432080.0000000    0.1208741
432120.0000000    0.1164741
432160.0000000    0.1228015
432200.0000000    0.1187934
432240.0000000    0.1155142
432280.0000000    0.1265598
432320.0000000    0.1226107
432360.0000000    0.1153108
432400.0000000    0.1082481
432440.0000000    0.1228596
432480.0000000    0.1255209
432520.0000000    0.1223373
432560.0000000    0.1138313
432600.0000000    0.1159832
432640.0000000    0.1153372
432680.0000000    0.1165754
432720.0000000    0.1134209
432760.0000000    0.1295493
432800.0000000    0.1171699
432840.0000000    0.1202329
432880.0000000    0.1154566
432920.0000000    0.1209975
432960.0000000    0.1199310
433000.0000000    0.1149056
433040.0000000    0.1217301
433080.0000000    0.1279467
433120.0000000    0.1214740
433160.0000000    0.1153204
433200.0000000    0.1202281
433240.0000000    0.1169745
433280.0000000    0.1176327
433320.0000000    0.1263321
433360.0000000    0.1257474
433400.0000000    0.1152452
433440.0000000    0.1215429
433480.0000000    0.1239858
433520.0000000    0.1195415
433560.0000000    0.1183306
433600.0000000    0.1196700
433640.0000000    0.1212851
433680.0000000    0.1232410
433720.0000000    0.1252196
433760.0000000    0.1253789
433800.0000000    0.1135059
433840.0000000    0.1227205
433880.0000000    0.1221146
433920.0000000    0.1254140
433960.0000000    0.1333958
434000.0000000    0.1272012
434040.0000000    0.1256097
434080.0000000    0.1174374
434120.0000000    0.1253350
434160.0000000    0.1238515
434200.0000000    0.1191913
434240.0000000    0.1325925
434280.0000000    0.1283553
434320.0000000    0.1364993
434360.0000000    0.1290726
434400.0000000    0.1266099
434440.0000000    0.1306570
434480.0000000    0.1304278
434520.0000000    0.1279841
434560.0000000    0.1381148
434600.0000000    0.1286799
434640.0000000    0.1328724
434680.0000000    0.1393040
434720.0000000    0.1237445
434760.0000000    0.1317659
434800.0000000    0.1215597
434840.0000000    0.1267956
434880.0000000    0.1167277
434920.0000000    0.1149194
434960.0000000    0.1232264
435000.0000000    0.1193119
435040.0000000    0.1174958
435080.0000000    0.1165220
435120.0000000    0.1093420
435160.0000000    0.1165608
435200.0000000    0.1210304
435240.0000000    0.1206160
435280.0000000    0.1252034
435320.0000000    0.1163380
435360.0000000    0.1198186
435400.0000000    0.1131055
435440.0000000    0.1187638
435480.0000000    0.1305993
435520.0000000    0.1302564
435560.0000000    0.1274666
435600.0000000    0.1366342
435640.0000000    0.1233130
435680.0000000    0.1325814
435720.0000000    0.1287489
435760.0000000    0.1262537
435800.0000000    0.1297050
435840.0000000    0.1407920
435880.0000000    0.1264019
435920.0000000    0.1294784
435960.0000000    0.1171070
436000.0000000    0.1105639
436040.0000000    0.1185297
436080.0000000    0.1249665
436120.0000000    0.1209860
436160.0000000    0.1171383
436200.0000000    0.1182361
436240.0000000    0.1225600
436280.0000000    0.1252141
436320.0000000    0.1204318
436360.0000000    0.1198719
436400.0000000    0.1186507
436440.0000000    0.1219486
436480.0000000    0.1298704
436520.0000000    0.1285805
436560.0000000    0.1270645
436600.0000000    0.1136338
436640.0000000    0.1327469
436680.0000000    0.1206055
436720.0000000    0.1221632
436760.0000000    0.1210655
436800.0000000    0.1052414
436840.0000000    0.1106889
436880.0000000    0.1111163
436920.0000000    0.1230298
436960.0000000    0.1217830
437000.0000000    0.1247997
437040.0000000    0.1213108
437080.0000000    0.1274820
437120.0000000    0.1323264
437160.0000000    0.1266578
437200.0000000    0.1207637
437240.0000000    0.1215049
437280.0000000    0.1266047
437320.0000000    0.1176207
437360.0000000    0.1138953
437400.0000000    0.1253015
437440.0000000    0.1219131
437480.0000000    0.1212086
437520.0000000    0.1201215
437560.0000000    0.1162358
437600.0000000    0.1230297
437640.0000000    0.1089311
437680.0000000    0.1075165
437720.0000000    0.1117261
437760.0000000    0.1157710
437800.0000000    0.1094768
437840.0000000    0.1143422
437880.0000000    0.1134629
437920.0000000    0.1193675
437960.0000000    0.1158162
438000.0000000    0.1070740
438040.0000000    0.1124849
438080.0000000    0.1173160
438120.0000000    0.1173902
438160.0000000    0.1143633
438200.0000000    0.1092207
438240.0000000    0.1147209
438280.0000000    0.1109389
438320.0000000    0.1059487
438360.0000000    0.1066536
438400.0000000    0.1160682
438440.0000000    0.1210612
438480.0000000    0.1099893
438520.0000000    0.1040844
438560.0000000    0.1082851
438600.0000000    0.1092029
438640.0000000    0.1080215
438680.0000000    0.1188169
438720.0000000    0.1058575
438760.0000000    0.1143005
438800.0000000    0.1081346
438840.0000000    0.1071443
438880.0000000    0.1088583
438920.0000000    0.1094337
438960.0000000    0.1158214
439000.0000000    0.0965241
439040.0000000    0.1005895
439080.0000000    0.1064120
439120.0000000    0.1030941
439160.0000000    0.1112965
439200.0000000    0.1078700
439240.0000000    0.1099647
439280.0000000    0.1131652
439320.0000000    0.1062138
439360.0000000    0.1219150
439400.0000000    0.1073496
439440.0000000    0.1102419
439480.0000000    0.1168298
439520.0000000    0.1065164
439560.0000000    0.1043156
439600.0000000    0.1131500
439640.0000000    0.1093046
439680.0000000    0.1086287
439720.0000000    0.1082140
439760.0000000    0.1059273
439800.0000000    0.1096512
439840.0000000    0.1171213
439880.0000000    0.1018921
439920.0000000    0.1124421
439960.0000000    0.1101806
440000.0000000    0.1066660
440040.0000000    0.1160892
440080.0000000    0.1174634
440120.0000000    0.1202787
440160.0000000    0.1039182
440200.0000000    0.1020242
440240.0000000    0.1088581
440280.0000000    0.1055697
440320.0000000    0.1076466
440360.0000000    0.0999889
440400.0000000    0.1193174
440440.0000000    0.1100244
440480.0000000    0.1074567
440520.0000000    0.1237236
440560.0000000    0.1150085
440600.0000000    0.1128081
440640.0000000    0.1073275
440680.0000000    0.1156736
440720.0000000    0.1177128
440760.0000000    0.1176512
440800.0000000    0.1165890
440840.0000000    0.1132096
440880.0000000    0.1188516
440920.0000000    0.1154893
440960.0000000    0.1214870
441000.0000000    0.1158064
441040.0000000    0.1132097
441080.0000000    0.1089888
441120.0000000    0.1110071
441160.0000000    0.1183417
441200.0000000    0.1009424
441240.0000000    0.1105102
441280.0000000    0.1035354
441320.0000000    0.1040017
441360.0000000    0.1076322
441400.0000000    0.1153990
441440.0000000    0.1254046
441480.0000000    0.1160237
441520.0000000    0.1185043
441560.0000000    0.1225069
441600.0000000    0.0999759
441640.0000000    0.1161587
441680.0000000    0.1117309
441720.0000000    0.1082389
441760.0000000    0.1126352
441800.0000000    0.1093512
441840.0000000    0.1116159
441880.0000000    0.1145400
441920.0000000    0.1201229
441960.0000000    0.1163449
442000.0000000    0.1180688
442040.0000000    0.1100077
442080.0000000    0.1150007
442120.0000000    0.1146060
442160.0000000    0.1197836
442200.0000000    0.1222501
442240.0000000    0.1219911
442280.0000000    0.1165191
442320.0000000    0.1142596
442360.0000000    0.1234887
442400.0000000    0.1132351
442440.0000000    0.1248325
442480.0000000    0.1152698
442520.0000000    0.1108109
442560.0000000    0.1167162
442600.0000000    0.1028883
442640.0000000    0.1136102
442680.0000000    0.1206276
442720.0000000    0.1237388
442760.0000000    0.1126844
442800.0000000    0.1102188
442840.0000000    0.1223085
442880.0000000    0.1168122
442920.0000000    0.1180711
442960.0000000    0.1159154
443000.0000000    0.1095275
443040.0000000    0.1149578
443080.0000000    0.1166007
443120.0000000    0.1204604
443160.0000000    0.1218516
443200.0000000    0.1226149
443240.0000000    0.1237270
443280.0000000    0.1205484
443320.0000000    0.1269924
443360.0000000    0.1138416
443400.0000000    0.1250924
443440.0000000    0.1152369
443480.0000000    0.1202261
443520.0000000    0.1189214
443560.0000000    0.1228217
443600.0000000    0.1092124
443640.0000000    0.1244597
443680.0000000    0.1261653
443720.0000000    0.1156080
443760.0000000    0.1237255
443800.0000000    0.1222521
443840.0000000    0.1165807
443880.0000000    0.1231149
443920.0000000    0.1322284
443960.0000000    0.1187275
444000.0000000    0.1091025
444040.0000000    0.1157194
444080.0000000    0.1222965
444120.0000000    0.1381662
444160.0000000    0.1208389
444200.0000000    0.1181065
444240.0000000    0.1213861
444280.0000000    0.1266128
444320.0000000    0.1288434
444360.0000000    0.1263573
444400.0000000    0.1284710
444440.0000000    0.1222493
444480.0000000    0.1157549
444520.0000000    0.1338534
444560.0000000    0.1171977
444600.0000000    0.1172224
444640.0000000    0.1133129
444680.0000000    0.1167827
444720.0000000    0.1194508
444760.0000000    0.1167527
444800.0000000    0.1219304
444840.0000000    0.1189632
444880.0000000    0.1127106
444920.0000000    0.1252515
444960.0000000    0.1137839
445000.0000000    0.1188639
445040.0000000    0.1136483
445080.0000000    0.1041818
445120.0000000    0.1111456
445160.0000000    0.1144644
445200.0000000    0.1233351
445240.0000000    0.1193355
445280.0000000    0.1318771
445320.0000000    0.1200858
445360.0000000    0.1282697
445400.0000000    0.1228064
445440.0000000    0.1183269
445480.0000000    0.1321556
445520.0000000    0.1404918
445560.0000000    0.1253072
445600.0000000    0.1354917
445640.0000000    0.1321559
445680.0000000    0.1365257
445720.0000000    0.1472362
445760.0000000    0.1303696
445800.0000000    0.1311999
445840.0000000    0.1335257
445880.0000000    0.1244768
445920.0000000    0.1310533
445960.0000000    0.1322773
446000.0000000    0.1412991
446040.0000000    0.1377575
446080.0000000    0.1363940
446120.0000000    0.1373435
446160.0000000    0.1335617
446200.0000000    0.1377578
446240.0000000    0.1428993
446280.0000000    0.1246807
446320.0000000    0.1253004
446360.0000000    0.1302238
446400.0000000    0.1337338
446440.0000000    0.1333994
446480.0000000    0.1376536
446520.0000000    0.1284278
446560.0000000    0.1216816
446600.0000000    0.1271190
446640.0000000    0.1305065
446680.0000000    0.1328102
446720.0000000    0.1263595
446760.0000000    0.1162176
446800.0000000    0.1213864
446840.0000000    0.1318960
446880.0000000    0.1358560
446920.0000000    0.1400442
446960.0000000    0.1432121
447000.0000000    0.1302421
447040.0000000    0.1395848
447080.0000000    0.1316536
447120.0000000    0.1436957
447160.0000000    0.1355145
447200.0000000    0.1501169
447240.0000000    0.1322336
447280.0000000    0.1351110
447320.0000000    0.1419425
447360.0000000    0.1353050
447400.0000000    0.1317047
447440.0000000    0.1369892
447480.0000000    0.1352443
447520.0000000    0.1605808
447560.0000000    0.1466189
447600.0000000    0.1512289
447640.0000000    0.1385083
447680.0000000    0.1361360
447720.0000000    0.1385838
447760.0000000    0.1373516
447800.0000000    0.1350568
447840.0000000    0.1438398
447880.0000000    0.1270728
447920.0000000    0.1374422
447960.0000000    0.1293947
448000.0000000    0.1378419
448040.0000000    0.1317400
448080.0000000    0.1447188
448120.0000000    0.1325052
448160.0000000    0.1351487
448200.0000000    0.1334703
448240.0000000    0.1418798
448280.0000000    0.1260132
448320.0000000    0.1313122
448360.0000000    0.1195833
448400.0000000    0.1370213
448440.0000000    0.1283233
448480.0000000    0.1520282
448520.0000000    0.1481117
448560.0000000    0.1422559
448600.0000000    0.1615793
448640.0000000    0.1429423
448680.0000000    0.1297738
448720.0000000    0.1292145
448760.0000000    0.1214390
448800.0000000    0.1246589
448840.0000000    0.1353627
448880.0000000    0.1350243
448920.0000000    0.1323172
448960.0000000    0.1306657
449000.0000000    0.1357788
449040.0000000    0.1415014
449080.0000000    0.1226499
449120.0000000    0.1416033
449160.0000000    0.1392410
449200.0000000    0.1342632
449240.0000000    0.1348457
449280.0000000    0.1370462
449320.0000000    0.1297316
449360.0000000    0.1268234
449400.0000000    0.1388021
449440.0000000    0.1264206
449480.0000000    0.1439535
449520.0000000    0.1477198
449560.0000000    0.1393375
449600.0000000    0.1327282
449640.0000000    0.1467488
449680.0000000    0.1397504
449720.0000000    0.1437617
449760.0000000    0.1401126
449800.0000000    0.1404023
449840.0000000    0.1464944
449880.0000000    0.1390749
449920.0000000    0.1416602
449960.0000000    0.1305822
450000.0000000    0.1370415
450040.0000000    0.1225614
450080.0000000    0.1387724
450120.0000000    0.1273641
450160.0000000    0.1351193
450200.0000000    0.1418803
450240.0000000    0.1485642
450280.0000000    0.1480060
450320.0000000    0.1589310
450360.0000000    0.1528854
450400.0000000    0.1409538
450440.0000000    0.1513553
450480.0000000    0.1551849
450520.0000000    0.1534255
450560.0000000    0.1552559
450600.0000000    0.1525471
450640.0000000    0.1520161
450680.0000000    0.1653029
450720.0000000    0.1435917
450760.0000000    0.1453179
450800.0000000    0.1344418
450840.0000000    0.1316437
450880.0000000    0.1318268
450920.0000000    0.1417235
450960.0000000    0.1441393
451000.0000000    0.1416254
451040.0000000    0.1486677
451080.0000000    0.1551834
451120.0000000    0.1463091
451160.0000000    0.1333046
451200.0000000    0.1481453
451240.0000000    0.1449975
451280.0000000    0.1504647
451320.0000000    0.1509409
451360.0000000    0.1434079
451400.0000000    0.1431116
451440.0000000    0.1606565
451480.0000000    0.1560396
451520.0000000    0.1402893
451560.0000000    0.1583181
451600.0000000    0.1652766
451640.0000000    0.1676202
451680.0000000    0.1438575
451720.0000000    0.1480590
451760.0000000    0.1516749
451800.0000000    0.1390145
451840.0000000    0.1369541
451880.0000000    0.1567958
451920.0000000    0.1382053
451960.0000000    0.1379614
452000.0000000    0.1483998
452040.0000000    0.1459707
452080.0000000    0.1378165
452120.0000000    0.1398774
452160.0000000    0.1660028
452200.0000000    0.1443209
452240.0000000    0.1561953
452280.0000000    0.1443944
452320.0000000    0.1422662
452360.0000000    0.1412767
452400.0000000    0.1515608
452440.0000000    0.1556071
452480.0000000    0.1530372
452520.0000000    0.1246689
452560.0000000    0.1454347
452600.0000000    0.1394208
452640.0000000    0.1315591
452680.0000000    0.1453558
452720.0000000    0.1483511
452760.0000000    0.1576826
452800.0000000    0.1387271
452840.0000000    0.1419052
452880.0000000    0.1414872
452920.0000000    0.1428305
452960.0000000    0.1509196
453000.0000000    0.1458399
453040.0000000    0.1328585
453080.0000000    0.1476094
453120.0000000    0.1348009
453160.0000000    0.1351638
453200.0000000    0.1361397
453240.0000000    0.1383962
453280.0000000    0.1432076
453320.0000000    0.1381305
453360.0000000    0.1417272
453400.0000000    0.1332395
453440.0000000    0.1299480
453480.0000000    0.1414746
453520.0000000    0.1470974
453560.0000000    0.1395449
453600.0000000    0.1409032
453640.0000000    0.1473646
453680.0000000    0.1466557
453720.0000000    0.1425302
453760.0000000    0.1524038
453800.0000000    0.1369274
453840.0000000    0.1363548
453880.0000000    0.1483250
453920.0000000    0.1425178
453960.0000000    0.1463386
454000.0000000    0.1504280
454040.0000000    0.1296707
454080.0000000    0.1341411
454120.0000000    0.1361514
454160.0000000    0.1314093
454200.0000000    0.1387378
454240.0000000    0.1263215
454280.0000000    0.1482962
454320.0000000    0.1410921
454360.0000000    0.1369912
454400.0000000    0.1317251
454440.0000000    0.1419351
454480.0000000    0.1383259
454520.0000000    0.1263016
454560.0000000    0.1420239
454600.0000000    0.1469495
454640.0000000    0.1310532
454680.0000000    0.1330626
454720.0000000    0.1434494
454760.0000000    0.1435446
454800.0000000    0.1317100
454840.0000000    0.1310537
454880.0000000    0.1258612
454920.0000000    0.1350348
454960.0000000    0.1398202
455000.0000000    0.1310861
455040.0000000    0.1283657
455080.0000000    0.1243353
455120.0000000    0.1197944
455160.0000000    0.1236624
455200.0000000    0.1120044
455240.0000000    0.1271456
455280.0000000    0.1131686
455320.0000000    0.1198616
455360.0000000    0.1239524
455400.0000000    0.1139204
455440.0000000    0.1141572
455480.0000000    0.1140168
455520.0000000    0.1130015
455560.0000000    0.1158934
455600.0000000    0.1109423
455640.0000000    0.1121741
455680.0000000    0.1107556
455720.0000000    0.1276395
455760.0000000    0.1117379
455800.0000000    0.1127830
455840.0000000    0.1165639
455880.0000000    0.1239176
455920.0000000    0.1301279
455960.0000000    0.1259870
456000.0000000    0.1201737
456040.0000000    0.1235939
456080.0000000    0.1237646
456120.0000000    0.1347922
456160.0000000    0.1244986
456200.0000000    0.1181716
456240.0000000    0.1120011
456280.0000000    0.1130539
456320.0000000    0.1182830
456360.0000000    0.1173114
456400.0000000    0.1132655
456440.0000000    0.1113984
456480.0000000    0.1294961
456520.0000000    0.1215451
456560.0000000    0.1309878
456600.0000000    0.1378095
456640.0000000    0.1342629
456680.0000000    0.1314585
456720.0000000    0.1371436
456760.0000000    0.1349598
456800.0000000    0.1150247
456840.0000000    0.1230002
456880.0000000    0.1242885
456920.0000000    0.1370327
456960.0000000    0.1355659
457000.0000000    0.1339748
457040.0000000    0.1262400
457080.0000000    0.1191333
457120.0000000    0.1214461
457160.0000000    0.1303366
457200.0000000    0.1227119
457240.0000000    0.1322285
457280.0000000    0.1312845
457320.0000000    0.1184859
457360.0000000    0.1255343
457400.0000000    0.1185393
457440.0000000    0.1289743
457480.0000000    0.1252532
457520.0000000    0.1288270
457560.0000000    0.1257251
457600.0000000    0.1275670
457640.0000000    0.1336548
457680.0000000    0.1378427
457720.0000000    0.1259483
457760.0000000    0.1453016
457800.0000000    0.1188728
457840.0000000    0.1199822
457880.0000000    0.1277426
457920.0000000    0.1300247
457960.0000000    0.1401722
458000.0000000    0.1352607
458040.0000000    0.1256056
458080.0000000    0.1366062
458120.0000000    0.1394404
458160.0000000    0.1266513
458200.0000000    0.1347604
458240.0000000    0.1422100
458280.0000000    0.1453174
458320.0000000    0.1292252
458360.0000000    0.1384875
458400.0000000    0.1379558
458440.0000000    0.1444942
458480.0000000    0.1444308
458520.0000000    0.1370025
458560.0000000    0.1431234
458600.0000000    0.1394224
458640.0000000    0.1466731
458680.0000000    0.1341821
458720.0000000    0.1290536
458760.0000000    0.1284521
458800.0000000    0.1221842
458840.0000000    0.1313030
458880.0000000    0.1388335
458920.0000000    0.1238914
458960.0000000    0.1108575
459000.0000000    0.1183650
459040.0000000    0.1297138
459080.0000000    0.1296305
459120.0000000    0.1342803
459160.0000000    0.1243876
459200.0000000    0.1303181
459240.0000000    0.1404698
459280.0000000    0.1372527
459320.0000000    0.1360434
459360.0000000    0.1317664
459400.0000000    0.1412206
459440.0000000    0.1264593
459480.0000000    0.1179338
459520.0000000    0.1131261
459560.0000000    0.1390125
459600.0000000    0.1360750
459640.0000000    0.1359884
459680.0000000    0.1254288
459720.0000000    0.1404026
459760.0000000    0.1294976
459800.0000000    0.1158677
459840.0000000    0.1266777
459880.0000000    0.1183518
459920.0000000    0.1222601
459960.0000000    0.1201097
460000.0000000    0.1236182
460040.0000000    0.1135713
460080.0000000    0.1204698
460120.0000000    0.1136476
460160.0000000    0.1298264
460200.0000000    0.1376893
460240.0000000    0.1252880
460280.0000000    0.1278269
460320.0000000    0.1253274
460360.0000000    0.1344487
460400.0000000    0.1539316
460440.0000000    0.1360405
460480.0000000    0.1278412
460520.0000000    0.1256090
460560.0000000    0.1200581
460600.0000000    0.1246699
460640.0000000    0.1179095
460680.0000000    0.1206637
460720.0000000    0.1311538
460760.0000000    0.1163875
460800.0000000    0.1313739
460840.0000000    0.1284464
460880.0000000    0.1239788
460920.0000000    0.1243547
460960.0000000    0.1161386
461000.0000000    0.1327631
461040.0000000    0.1280265
461080.0000000    0.1231138
461120.0000000    0.1292100
461160.0000000    0.1388455
461200.0000000    0.1171577
461240.0000000    0.1229627
461280.0000000    0.1241387
461320.0000000    0.1173714
461360.0000000    0.1211474
461400.0000000    0.1314861
461440.0000000    0.1403639
461480.0000000    0.1509551
461520.0000000    0.1208816
461560.0000000    0.1284192
461600.0000000    0.1307666
461640.0000000    0.1400972
461680.0000000    0.1288142
461720.0000000    0.1310934
461760.0000000    0.1133802
461800.0000000    0.1211376
461840.0000000    0.1196657
461880.0000000    0.1277954
461920.0000000    0.1259300
461960.0000000    0.1340155
462000.0000000    0.1488357
462040.0000000    0.1337418
462080.0000000    0.1291061
462120.0000000    0.1178254
462160.0000000    0.1363657
462200.0000000    0.1167384
462240.0000000    0.1170022
462280.0000000    0.1165195
462320.0000000    0.1188588
462360.0000000    0.1336732
462400.0000000    0.1410861
462440.0000000    0.1506374
462480.0000000    0.1453540
462520.0000000    0.1372373
462560.0000000    0.1310735
462600.0000000    0.1354414
462640.0000000    0.1378201
462680.0000000    0.1136715
462720.0000000    0.1359493
462760.0000000    0.1355300
462800.0000000    0.1464362
462840.0000000    0.1354576
462880.0000000    0.1574125
462920.0000000    0.1570292
462960.0000000    0.1382519
463000.0000000    0.1452427
463040.0000000    0.1539846
463080.0000000    0.1347319
463120.0000000    0.1421908
463160.0000000    0.1298780
463200.0000000    0.1211026
463240.0000000    0.1586385
463280.0000000    0.1569823
463320.0000000    0.1423427
463360.0000000    0.1407302
463400.0000000    0.1406362
463440.0000000    0.1329328
463480.0000000    0.1433559
463520.0000000    0.1452559
463560.0000000    0.1470071
463600.0000000    0.1589857
463640.0000000    0.1428659
463680.0000000    0.1559881
463720.0000000    0.1453484
463760.0000000    0.1318242
463800.0000000    0.1269878
463840.0000000    0.1401684
463880.0000000    0.1326683
463920.0000000    0.1363613
463960.0000000    0.1523973
464000.0000000    0.1643626
464040.0000000    0.1369431
464080.0000000    0.1371404
464120.0000000    0.1447325
464160.0000000    0.1313945
464200.0000000    0.1526759
464240.0000000    0.1278334
464280.0000000    0.1276114
464320.0000000    0.1289433
464360.0000000    0.1539750
464400.0000000    0.1304891
464440.0000000    0.1412862
464480.0000000    0.1264676
464520.0000000    0.1325410
464560.0000000    0.1276609
464600.0000000    0.1356994
464640.0000000    0.1270363
464680.0000000    0.1247741
464720.0000000    0.1402191
464760.0000000    0.1375100
464800.0000000    0.1390387
464840.0000000    0.1205278
464880.0000000    0.1340841
464920.0000000    0.1286661
464960.0000000    0.1206596
465000.0000000    0.1417364
465040.0000000    0.1486540
465080.0000000    0.1493463
465120.0000000    0.1345603
465160.0000000    0.1395725
465200.0000000    0.1294489
465240.0000000    0.1277981
465280.0000000    0.1297714
465320.0000000    0.1287077
465360.0000000    0.1381494
465400.0000000    0.1284364
465440.0000000    0.1272208
465480.0000000    0.1393746
465520.0000000    0.1413067
465560.0000000    0.1299759
465600.0000000    0.1494511
465640.0000000    0.1468781
465680.0000000    0.1392629
465720.0000000    0.1386400
465760.0000000    0.1423910
465800.0000000    0.1358888
465840.0000000    0.1405013
465880.0000000    0.1317240
465920.0000000    0.1332335
465960.0000000    0.1341854
466000.0000000    0.1317683
466040.0000000    0.1348564
466080.0000000    0.1431001
466120.0000000    0.1393665
466160.0000000    0.1390268
466200.0000000    0.1468033
466240.0000000    0.1499406
466280.0000000    0.1349469
466320.0000000    0.1536185
466360.0000000    0.1340098
466400.0000000    0.1470144
466440.0000000    0.1419573
466480.0000000    0.1372048
466520.0000000    0.1364188
466560.0000000    0.1317105
466600.0000000    0.1482382
466640.0000000    0.1324030
466680.0000000    0.1544554
466720.0000000    0.1499804
466760.0000000    0.1541324
466800.0000000    0.1468647
466840.0000000    0.1372914
466880.0000000    0.1285172
466920.0000000    0.1267815
466960.0000000    0.1248020
467000.0000000    0.1343052
467040.0000000    0.1325444
467080.0000000    0.1245862
467120.0000000    0.1449155
467160.0000000    0.1277640
467200.0000000    0.1398767
467240.0000000    0.1394062
467280.0000000    0.1319463
467320.0000000    0.1297019
467360.0000000    0.1391315
467400.0000000    0.1525388
467440.0000000    0.1369226
467480.0000000    0.1300208
467520.0000000    0.1392797
467560.0000000    0.1368552
467600.0000000    0.1289620
467640.0000000    0.1240212
467680.0000000    0.1278930
467720.0000000    0.1303310
467760.0000000    0.1313298
467800.0000000    0.1242260
467840.0000000    0.1430902
467880.0000000    0.1298971
467920.0000000    0.1406911
467960.0000000    0.1313330
468000.0000000    0.1240207
468040.0000000    0.1225840
468080.0000000    0.1214088
468120.0000000    0.1350559
468160.0000000    0.1412809
468200.0000000    0.1251010
468240.0000000    0.1396301
468280.0000000    0.1450141
468320.0000000    0.1430845
468360.0000000    0.1389578
468400.0000000    0.1354378
468440.0000000    0.1297608
468480.0000000    0.1304173
468520.0000000    0.1563101
468560.0000000    0.1412024
468600.0000000    0.1356020
468640.0000000    0.1369035
468680.0000000    0.1343777
468720.0000000    0.1514052
468760.0000000    0.1385137
468800.0000000    0.1431807
468840.0000000    0.1501624
468880.0000000    0.1550724
468920.0000000    0.1642017
468960.0000000    0.1829203
469000.0000000    0.1777196
469040.0000000    0.1653765
469080.0000000    0.1777758
469120.0000000    0.1631889
469160.0000000    0.1575525
469200.0000000    0.1589212
469240.0000000    0.1726919
469280.0000000    0.1794638
469320.0000000    0.1568413
469360.0000000    0.1573496
469400.0000000    0.1674950
469440.0000000    0.1674058
469480.0000000    0.1711480
469520.0000000    0.1639356
469560.0000000    0.1708576
469600.0000000    0.1656065
469640.0000000    0.1756350
469680.0000000    0.1687718
469720.0000000    0.1669030
469760.0000000    0.1683745
469800.0000000    0.1847337
469840.0000000    0.1720795
469880.0000000    0.1713043
469920.0000000    0.1716353
469960.0000000    0.1638581
470000.0000000    0.1685270
470040.0000000    0.1758130
470080.0000000    0.1782528
470120.0000000    0.1813720
470160.0000000    0.1758535
470200.0000000    0.1844505
470240.0000000    0.1784292
470280.0000000    0.1785481
470320.0000000    0.1801742
470360.0000000    0.1802460
470400.0000000    0.1717001
470440.0000000    0.1713266
470480.0000000    0.1772765
470520.0000000    0.1737809
470560.0000000    0.1677979
470600.0000000    0.1612356
470640.0000000    0.1521974
470680.0000000    0.1842134
470720.0000000    0.1744255
470760.0000000    0.1740613
470800.0000000    0.1787222
470840.0000000    0.1854366
470880.0000000    0.1875612
470920.0000000    0.1778277
470960.0000000    0.1545813
471000.0000000    0.1861012
471040.0000000    0.1828437
471080.0000000    0.1689848
471120.0000000    0.1755717
471160.0000000    0.1869418
471200.0000000    0.1745172
471240.0000000    0.1735855
471280.0000000    0.1565298
471320.0000000    0.1521545
471360.0000000    0.1692775
471400.0000000    0.1552470
471440.0000000    0.1440026
471480.0000000    0.1585264
471520.0000000    0.1634846
471560.0000000    0.1530710
471600.0000000    0.1571504
471640.0000000    0.1559624
471680.0000000    0.1551057
471720.0000000    0.1745790
471760.0000000    0.1827188
471800.0000000    0.1908486
471840.0000000    0.1652541
471880.0000000    0.1676324
471920.0000000    0.1697214
471960.0000000    0.1856878
472000.0000000    0.1820781
472040.0000000    0.1730559
472080.0000000    0.1723093
472120.0000000    0.1649583
472160.0000000    0.1632431
472200.0000000    0.1538085
472240.0000000    0.1447789
472280.0000000    0.1469720
472320.0000000    0.1558758
472360.0000000    0.1694055
472400.0000000    0.1763194
472440.0000000    0.1642978
472480.0000000    0.1635586
472520.0000000    0.1694483
472560.0000000    0.1801101
472600.0000000    0.1725729
472640.0000000    0.1678802
472680.0000000    0.1982334
472720.0000000    0.1899015
472760.0000000    0.1859454
472800.0000000    0.1781279
472840.0000000    0.1780058
472880.0000000    0.1915631
472920.0000000    0.1688974
472960.0000000    0.1670601
473000.0000000    0.1920137
473040.0000000    0.1983337
473080.0000000    0.1841303
473120.0000000    0.1887069
473160.0000000    0.1746081
473200.0000000    0.1772568
473240.0000000    0.1889222
473280.0000000    0.1791426
473320.0000000    0.1906464
473360.0000000    0.1959363
473400.0000000    0.1716348
473440.0000000    0.1865626
473480.0000000    0.1701206
473520.0000000    0.1646986
473560.0000000    0.1849955
473600.0000000    0.1648479
473640.0000000    0.1428488
473680.0000000    0.1517874
473720.0000000    0.1638407
473760.0000000    0.1725918
473800.0000000    0.1795481
473840.0000000    0.1670302
473880.0000000    0.1663522
473920.0000000    0.1810341
473960.0000000    0.1662825
474000.0000000    0.1955267
474040.0000000    0.1743842
474080.0000000    0.1879275
474120.0000000    0.1749766
474160.0000000    0.1915070
474200.0000000    0.1835426
474240.0000000    0.1915273
474280.0000000    0.1869315
474320.0000000    0.1822998
474360.0000000    0.1818422
474400.0000000    0.1777673
474440.0000000    0.1885035
474480.0000000    0.1899900
474520.0000000    0.1780499
474560.0000000    0.1980850
474600.0000000    0.1879128
474640.0000000    0.2006943
474680.0000000    0.2020337
474720.0000000    0.1966727
474760.0000000    0.1917013
474800.0000000    0.2052632
474840.0000000    0.1935504
474880.0000000    0.1959238
474920.0000000    0.2054576
474960.0000000    0.2018502
475000.0000000    0.1883219
475040.0000000    0.2021782
475080.0000000    0.1964865
475120.0000000    0.2164982
475160.0000000    0.1959419
475200.0000000    0.2105232
475240.0000000    0.1922925
475280.0000000    0.2034321
475320.0000000    0.1971545
475360.0000000    0.1831873
475400.0000000    0.1882353
475440.0000000    0.2008309
475480.0000000    0.1904793
475520.0000000    0.1960838
475560.0000000    0.1771630
475600.0000000    0.1677943
475640.0000000    0.1815638
475680.0000000    0.1763425
475720.0000000    0.1788962
475760.0000000    0.1812770
475800.0000000    0.1827162
475840.0000000    0.1941600
475880.0000000    0.1737169
475920.0000000    0.1849473
475960.0000000    0.1825976
476000.0000000    0.1771934
476040.0000000    0.1788338
476080.0000000    0.1926674
476120.0000000    0.1776315
476160.0000000    0.1856613
476200.0000000    0.1676311
476240.0000000    0.1733638
476280.0000000    0.1831833
476320.0000000    0.1751438
476360.0000000    0.1796711
476400.0000000    0.1808684
476440.0000000    0.1687200
476480.0000000    0.1886125
476520.0000000    0.1657170
476560.0000000    0.1644509
476600.0000000    0.1856802
476640.0000000    0.1843066
476680.0000000    0.1629115
476720.0000000    0.1794047
476760.0000000    0.1915628
476800.0000000    0.1853611
476840.0000000    0.1899258
476880.0000000    0.1618574
476920.0000000    0.1902087
476960.0000000    0.1789244
477000.0000000    0.1727805
477040.0000000    0.1751918
477080.0000000    0.1532702
477120.0000000    0.1868780
477160.0000000    0.1899763
477200.0000000    0.1975816
477240.0000000    0.1745295
477280.0000000    0.1895529
477320.0000000    0.1883863
477360.0000000    0.1914973
477400.0000000    0.1787281
477440.0000000    0.1909440
477480.0000000    0.2075804
477520.0000000    0.1935770
477560.0000000    0.1929929
477600.0000000    0.1933918
477640.0000000    0.2015234
477680.0000000    0.2047831
477720.0000000    0.1949329
477760.0000000    0.1818558
477800.0000000    0.1808044
477840.0000000    0.1943998
477880.0000000    0.2016779
477920.0000000    0.1865343
477960.0000000    0.1866240
478000.0000000    0.1828900
478040.0000000    0.2046838
478080.0000000    0.1997172
478120.0000000    0.2013486
478160.0000000    0.1872424
478200.0000000    0.2120737
478240.0000000    0.2192301
478280.0000000    0.2125183
478320.0000000    0.1865603
478360.0000000    0.2000749
478400.0000000    0.2026645
478440.0000000    0.1953379
478480.0000000    0.1929371
478520.0000000    0.1919659
478560.0000000    0.1932645
478600.0000000    0.1843777
478640.0000000    0.1998413
478680.0000000    0.1894147
478720.0000000    0.1924457
478760.0000000    0.1949373
478800.0000000    0.1920855
478840.0000000    0.2023404
478880.0000000    0.2031408
478920.0000000    0.2065960
478960.0000000    0.2129436
479000.0000000    0.2097784
479040.0000000    0.2000799
479080.0000000    0.2010575
479120.0000000    0.1952879
479160.0000000    0.2094009
479200.0000000    0.2122593
479240.0000000    0.1883920
479280.0000000    0.2100733
479320.0000000    0.1979588
479360.0000000    0.1931667
479400.0000000    0.2095529
479440.0000000    0.2142164
479480.0000000    0.2080907
479520.0000000    0.2087674
479560.0000000    0.2053302
479600.0000000    0.2013600
479640.0000000    0.2078210
479680.0000000    0.1954062
479720.0000000    0.1953004
479760.0000000    0.1850495
479800.0000000    0.1911768
479840.0000000    0.1813291
479880.0000000    0.1997477
479920.0000000    0.1694547
479960.0000000    0.1972473
480000.0000000    0.1932590
480040.0000000    0.1932384
480080.0000000    0.1869991
480120.0000000    0.1925772
480160.0000000    0.1856389
480200.0000000    0.1926904
480240.0000000    0.2067062
480280.0000000    0.1913409
480320.0000000    0.1828054
480360.0000000    0.1839228
480400.0000000    0.1783842
480440.0000000    0.1848443
480480.0000000    0.1944015
480520.0000000    0.1984305
480560.0000000    0.1917132
480600.0000000    0.2052469
480640.0000000    0.2150009
480680.0000000    0.2234736
480720.0000000    0.2150199
480760.0000000    0.2130360
480800.0000000    0.1853999
480840.0000000    0.2065151
480880.0000000    0.1960185
480920.0000000    0.1907858
480960.0000000    0.1903576
481000.0000000    0.1801302
481040.0000000    0.1780680
481080.0000000    0.1911575
481120.0000000    0.1887064
481160.0000000    0.1976740
481200.0000000    0.1827394
481240.0000000    0.1773248
481280.0000000    0.1622527
481320.0000000    0.1747186
481360.0000000    0.1756888
481400.0000000    0.1815828
481440.0000000    0.1880157
481480.0000000    0.1688107
481520.0000000    0.1783942
481560.0000000    0.1713685
481600.0000000    0.1915362
481640.0000000    0.1780748
481680.0000000    0.1644295
481720.0000000    0.1572207
481760.0000000    0.1685468
481800.0000000    0.1722112
481840.0000000    0.1795503
481880.0000000    0.1743281
481920.0000000    0.1772373
481960.0000000    0.1892192
482000.0000000    0.1939460
482040.0000000    0.1806568
482080.0000000    0.1685767
482120.0000000    0.1703071
482160.0000000    0.1562492
482200.0000000    0.1545598
482240.0000000    0.1636804
482280.0000000    0.1633538
482320.0000000    0.1602855
482360.0000000    0.1479504
482400.0000000    0.1282263
482440.0000000    0.1680373
482480.0000000    0.1779528
482520.0000000    0.1828195
482560.0000000    0.1804231
482600.0000000    0.1725379
482640.0000000    0.1665697
482680.0000000    0.1781181
482720.0000000    0.1779600
482760.0000000    0.1855910
482800.0000000    0.1806649
482840.0000000    0.1657080
482880.0000000    0.1796621
482920.0000000    0.1769605
482960.0000000    0.1735583
483000.0000000    0.1674169
483040.0000000    0.1601208
483080.0000000    0.1745059
483120.0000000    0.1687342
483160.0000000    0.1769813
483200.0000000    0.1750423
483240.0000000    0.1858333
483280.0000000    0.1712915
483320.0000000    0.1692195
483360.0000000    0.1729930
483400.0000000    0.1767796
483440.0000000    0.1823615
483480.0000000    0.1770694
483520.0000000    0.1755015
483560.0000000    0.1734639
483600.0000000    0.1714262
483640.0000000    0.1852553
483680.0000000    0.1938805
483720.0000000    0.1991942
483760.0000000    0.1704796
483800.0000000    0.1979629
483840.0000000    0.1634661
483880.0000000    0.1770135
483920.0000000    0.1684332
483960.0000000    0.1708937
484000.0000000    0.1632514
484040.0000000    0.1747012
484080.0000000    0.1614275
484120.0000000    0.1878248
484160.0000000    0.1749944
484200.0000000    0.1711503
484240.0000000    0.1762606
484280.0000000    0.1851459
484320.0000000    0.1786537
484360.0000000    0.1702687
484400.0000000    0.1802828
484440.0000000    0.1515903
484480.0000000    0.1625412
484520.0000000    0.1733990
484560.0000000    0.1861873
484600.0000000    0.1947971
484640.0000000    0.1677263
484680.0000000    0.1533304
484720.0000000    0.1734862
484760.0000000    0.1672749
484800.0000000    0.1649269
484840.0000000    0.1684838
484880.0000000    0.1659897
484920.0000000    0.1775171
484960.0000000    0.1701635
485000.0000000    0.1955536
485040.0000000    0.1654997
485080.0000000    0.1799537
485120.0000000    0.1906762
485160.0000000    0.1993221
485200.0000000    0.1905010
485240.0000000    0.1900631
485280.0000000    0.1749572
485320.0000000    0.1741050
485360.0000000    0.2008414
485400.0000000    0.1839503
485440.0000000    0.1767577
485480.0000000    0.1871362
485520.0000000    0.1975444
485560.0000000    0.1908442
485600.0000000    0.1957836
485640.0000000    0.2193159
485680.0000000    0.1861930
485720.0000000    0.1835623
485760.0000000    0.1968979
485800.0000000    0.1897596
485840.0000000    0.1852659
485880.0000000    0.1797564
485920.0000000    0.1928771
485960.0000000    0.1802380
486000.0000000    0.2099874
486040.0000000    0.2100420
486080.0000000    0.2050635
486120.0000000    0.2153345
486160.0000000    0.2112427
486200.0000000    0.2153724
486240.0000000    0.2079690
486280.0000000    0.2159976
486320.0000000    0.2131554
486360.0000000    0.1943959
486400.0000000    0.2045819
486440.0000000    0.1954118
486480.0000000    0.1854801
486520.0000000    0.1923753
486560.0000000    0.1953161
486600.0000000    0.1746265
486640.0000000    0.2069502
486680.0000000    0.2024955
486720.0000000    0.1988310
486760.0000000    0.1994933
486800.0000000    0.1850560
486840.0000000    0.1791975
486880.0000000    0.1931097
486920.0000000    0.1906228
486960.0000000    0.2058654
487000.0000000    0.1917266
487040.0000000    0.1740374
487080.0000000    0.1819669
487120.0000000    0.1846115
487160.0000000    0.1908773
487200.0000000    0.2048137
487240.0000000    0.1898398
487280.0000000    0.1856530
487320.0000000    0.1731359
487360.0000000    0.1762838
487400.0000000    0.1947096
487440.0000000    0.1614326
487480.0000000    0.1887412
487520.0000000    0.1804753
487560.0000000    0.1757800
487600.0000000    0.1676780
487640.0000000    0.1793808
487680.0000000    0.1951800
487720.0000000    0.1938806
487760.0000000    0.1650458
487800.0000000    0.1819319
487840.0000000    0.1730004
487880.0000000    0.1736300
487920.0000000    0.1608454
487960.0000000    0.1712269
488000.0000000    0.1745996
488040.0000000    0.1655852
488080.0000000    0.1783314
488120.0000000    0.2074755
488160.0000000    0.1930145
488200.0000000    0.2064455
488240.0000000    0.1980630
488280.0000000    0.1844965
488320.0000000    0.1946802
488360.0000000    0.2078127
488400.0000000    0.2007985
488440.0000000    0.1988112
488480.0000000    0.2120504
488520.0000000    0.2105410
488560.0000000    0.1919456
488600.0000000    0.1879832
488640.0000000    0.2089933
488680.0000000    0.1992867
488720.0000000    0.1842397
488760.0000000    0.1978446
488800.0000000    0.1920994
488840.0000000    0.1814075
488880.0000000    0.1882781
488920.0000000    0.2086270
488960.0000000    0.1925834
489000.0000000    0.2199446
489040.0000000    0.2447899
489080.0000000    0.2172759
489120.0000000    0.2104663
489160.0000000    0.2045412
489200.0000000    0.2024399
489240.0000000    0.1900421
489280.0000000    0.1958817
489320.0000000    0.2006110
489360.0000000    0.2087833
489400.0000000    0.2105210
489440.0000000    0.2245370
489480.0000000    0.2112826
489520.0000000    0.2102592
489560.0000000    0.2022942
489600.0000000    0.2086663
489640.0000000    0.2218773
489680.0000000    0.2062569
489720.0000000    0.1980000
489760.0000000    0.1865566
489800.0000000    0.1887625
489840.0000000    0.1963889
489880.0000000    0.2056618
489920.0000000    0.1954996
489960.0000000    0.1932366
490000.0000000    0.1791394
490040.0000000    0.1776678
490080.0000000    0.1965744
490120.0000000    0.1883706
490160.0000000    0.1967275
490200.0000000    0.2006791
490240.0000000    0.1895760
490280.0000000    0.1941640
490320.0000000    0.1785669
490360.0000000    0.1809140
490400.0000000    0.1762459
490440.0000000    0.1837650
490480.0000000    0.1956042
490520.0000000    0.2022832
490560.0000000    0.1890382
490600.0000000    0.1908067
490640.0000000    0.1975001
490680.0000000    0.1808867
490720.0000000    0.1793346
490760.0000000    0.1807158
490800.0000000    0.1848979
490840.0000000    0.1776386
490880.0000000    0.1867739
490920.0000000    0.1800415
490960.0000000    0.1818197
491000.0000000    0.1807207
491040.0000000    0.1929246
491080.0000000    0.1729210
491120.0000000    0.1729979
491160.0000000    0.1798332
491200.0000000    0.1769160
491240.0000000    0.1706202
491280.0000000    0.1762440
491320.0000000    0.1796430
491360.0000000    0.1739291
491400.0000000    0.1725400
491440.0000000    0.1734673
491480.0000000    0.1700478
491520.0000000    0.1662067
491560.0000000    0.1539128
491600.0000000    0.1761017
491640.0000000    0.1830734
491680.0000000    0.1733785
491720.0000000    0.1808740
491760.0000000    0.1993258
491800.0000000    0.1888353
491840.0000000    0.1796976
491880.0000000    0.1806603
491920.0000000    0.1868049
491960.0000000    0.1912437
492000.0000000    0.1665791
492040.0000000    0.1946879
492080.0000000    0.1803873
492120.0000000    0.1892964
492160.0000000    0.1852591
492200.0000000    0.1871027
492240.0000000    0.1943706
492280.0000000    0.1812434
492320.0000000    0.1767803
492360.0000000    0.1732349
492400.0000000    0.1790478
492440.0000000    0.1875725
492480.0000000    0.1802974
492520.0000000    0.1802717
492560.0000000    0.1870529
492600.0000000    0.1723074
492640.0000000    0.1757319
492680.0000000    0.1831380
492720.0000000    0.2101571
492760.0000000    0.1879865
492800.0000000    0.1840657
492840.0000000    0.1869074
492880.0000000    0.1731362
492920.0000000    0.1914274
492960.0000000    0.1771780
493000.0000000    0.1693648
493040.0000000    0.1584401
493080.0000000    0.1913350
493120.0000000    0.1746770
493160.0000000    0.1843321
493200.0000000    0.1818512
493240.0000000    0.1981315
493280.0000000    0.1983664
493320.0000000    0.2101139
493360.0000000    0.1660259
493400.0000000    0.1842057
493440.0000000    0.1789058
493480.0000000    0.1828946
493520.0000000    0.1697186
493560.0000000    0.1712081
493600.0000000    0.2027419
493640.0000000    0.1950366
493680.0000000    0.1818031
493720.0000000    0.1806556
493760.0000000    0.1880886
493800.0000000    0.1869349
493840.0000000    0.1770522
493880.0000000    0.1829779
493920.0000000    0.1910180
493960.0000000    0.1903939
494000.0000000    0.1866847
494040.0000000    0.1875270
494080.0000000    0.1928236
494120.0000000    0.1907959
494160.0000000    0.1729115
494200.0000000    0.1906358
494240.0000000    0.1861657
494280.0000000    0.1766232
494320.0000000    0.1863735
494360.0000000    0.1913771
494400.0000000    0.1849987
494440.0000000    0.1824106
494480.0000000    0.1842360
494520.0000000    0.1917084
494560.0000000    0.1885589
494600.0000000    0.1932666
494640.0000000    0.1724470
494680.0000000    0.1777949
494720.0000000    0.1805570
494760.0000000    0.1802500
494800.0000000    0.1764404
494840.0000000    0.1876349
494880.0000000    0.1960089
494920.0000000    0.1756063
494960.0000000    0.1693403
495000.0000000    0.1896650
495040.0000000    0.1933744
495080.0000000    0.1710129
495120.0000000    0.1875930
495160.0000000    0.1866754
495200.0000000    0.1904385
495240.0000000    0.1690140
495280.0000000    0.1662585
495320.0000000    0.1780009
495360.0000000    0.1576670
495400.0000000    0.1855303
495440.0000000    0.1821494
495480.0000000    0.1828596
495520.0000000    0.1777279
495560.0000000    0.1732421
495600.0000000    0.1712271
495640.0000000    0.1768455
495680.0000000    0.1731336
495720.0000000    0.1870105
495760.0000000    0.1678970
495800.0000000    0.1667593
495840.0000000    0.1739693
495880.0000000    0.1695765
495920.0000000    0.1755909
495960.0000000    0.1758773
496000.0000000    0.1882550
496040.0000000    0.1796424
496080.0000000    0.1748718
496120.0000000    0.1869062
496160.0000000    0.1927248
496200.0000000    0.1901674
496240.0000000    0.1849693
496280.0000000    0.1845749
496320.0000000    0.2052723
496360.0000000    0.1876598
496400.0000000    0.1803152
496440.0000000    0.1920698
496480.0000000    0.1751437
496520.0000000    0.1681415
496560.0000000    0.1910990
496600.0000000    0.1757680
496640.0000000    0.1804785
496680.0000000    0.1746863
496720.0000000    0.1901900
496760.0000000    0.1881805
496800.0000000    0.1713322
496840.0000000    0.1763437
496880.0000000    0.1836247
496920.0000000    0.1813599
496960.0000000    0.1931821
497000.0000000    0.1880962
497040.0000000    0.1839435
497080.0000000    0.1784912
497120.0000000    0.1848026
497160.0000000    0.2088397
497200.0000000    0.2044404
497240.0000000    0.1954639
497280.0000000    0.2008296
497320.0000000    0.2216221
497360.0000000    0.2158006
497400.0000000    0.2116808
497440.0000000    0.2340727
497480.0000000    0.2055648
497520.0000000    0.1879506
497560.0000000    0.2072893
497600.0000000    0.2048690
497640.0000000    0.1980444
497680.0000000    0.1830881
497720.0000000    0.1927053
497760.0000000    0.1860100
497800.0000000    0.1873549
497840.0000000    0.1999731
497880.0000000    0.1825964
497920.0000000    0.1790917
497960.0000000    0.1757165
498000.0000000    0.1866627
498040.0000000    0.1998551
498080.0000000    0.2033226
498120.0000000    0.1815717
498160.0000000    0.1899653
498200.0000000    0.1954776
498240.0000000    0.2087556
498280.0000000    0.1832363
498320.0000000    0.1725041
498360.0000000    0.1834090
498400.0000000    0.1727501
498440.0000000    0.1727347
498480.0000000    0.1689573
498520.0000000    0.1904034
498560.0000000    0.1959046
498600.0000000    0.1778358
498640.0000000    0.1845755
498680.0000000    0.1796911
498720.0000000    0.1776841
498760.0000000    0.1683893
498800.0000000    0.1631736
498840.0000000    0.1706286
498880.0000000    0.1689564
498920.0000000    0.1767492
498960.0000000    0.1701216
499000.0000000    0.1646591
499040.0000000    0.1637236
499080.0000000    0.1763355
499120.0000000    0.1807051
499160.0000000    0.1703918
499200.0000000    0.1789670
499240.0000000    0.1669706
499280.0000000    0.1687790
499320.0000000    0.1598004
499360.0000000    0.1749913
499400.0000000    0.1816762
499440.0000000    0.1683677
499480.0000000    0.1734227
499520.0000000    0.1691523
499560.0000000    0.1691497
499600.0000000    0.1551239
499640.0000000    0.1602944
499680.0000000    0.1619417
499720.0000000    0.1722467
499760.0000000    0.1867742
499800.0000000    0.1758114
499840.0000000    0.1655755
499880.0000000    0.1752550
499920.0000000    0.1723301
499960.0000000    0.1643305
500000.0000000    0.1822880
500040.0000000    0.1734582
500080.0000000    0.1712052
500120.0000000    0.1774068
500160.0000000    0.1835063
500200.0000000    0.1776648
500240.0000000    0.1794064
500280.0000000    0.1686988
500320.0000000    0.1612166
500360.0000000    0.1741822
500400.0000000    0.1704090
500440.0000000    0.1724402
500480.0000000    0.1714354
500520.0000000    0.1638699
500560.0000000    0.1770870
500600.0000000    0.1607487
500640.0000000    0.1630039
500680.0000000    0.1680673
500720.0000000    0.1802945
500760.0000000    0.1561672
500800.0000000    0.1544363
500840.0000000    0.1656361
500880.0000000    0.1457320
500920.0000000    0.1694968
500960.0000000    0.1793144
501000.0000000    0.1674204
501040.0000000    0.1790211
501080.0000000    0.1858590
501120.0000000    0.1931532
501160.0000000    0.1691326
501200.0000000    0.1615770
501240.0000000    0.1871299
501280.0000000    0.1761314
501320.0000000    0.1634827
501360.0000000    0.1629563
501400.0000000    0.1755545
501440.0000000    0.1700333
501480.0000000    0.1747662
501520.0000000    0.1789558
501560.0000000    0.1512947
501600.0000000    0.1890740
501640.0000000    0.1716045
501680.0000000    0.1746964
501720.0000000    0.1746075
501760.0000000    0.1874113
501800.0000000    0.1585052
501840.0000000    0.1688576
501880.0000000    0.1775525
501920.0000000    0.1491322
501960.0000000    0.1760160
502000.0000000    0.1897737
502040.0000000    0.1724243
502080.0000000    0.1747562
502120.0000000    0.1660247
502160.0000000    0.1673144
502200.0000000    0.1866108
502240.0000000    0.1752041
502280.0000000    0.1652941
502320.0000000    0.1763507
502360.0000000    0.1719884
502400.0000000    0.1744953
502440.0000000    0.1882475
502480.0000000    0.1762961
502520.0000000    0.1731159
502560.0000000    0.1644140
502600.0000000    0.1870376
502640.0000000    0.1686134
502680.0000000    0.1639691
502720.0000000    0.1748511
502760.0000000    0.1585322
502800.0000000    0.1837123
502840.0000000    0.1690100
502880.0000000    0.1636377
502920.0000000    0.1661399
502960.0000000    0.1849196
503000.0000000    0.1869570
503040.0000000    0.1776069
503080.0000000    0.1817054
503120.0000000    0.1842783
503160.0000000    0.1805345
503200.0000000    0.2001257
503240.0000000    0.1905805
503280.0000000    0.1830897
503320.0000000    0.1734579
503360.0000000    0.1742844
503400.0000000    0.1825175
503440.0000000    0.1812725
503480.0000000    0.1712031
503520.0000000    0.1835352
503560.0000000    0.1773508
503600.0000000    0.1625445
503640.0000000    0.1606071
503680.0000000    0.1771793
503720.0000000    0.1934616
503760.0000000    0.1824892
503800.0000000    0.1824740
503840.0000000    0.1846770
503880.0000000    0.1770667
503920.0000000    0.1905979
503960.0000000    0.1828144
504000.0000000    0.1741225
504040.0000000    0.1777282
504080.0000000    0.1954302
504120.0000000    0.1780688
504160.0000000    0.1737206
504200.0000000    0.1720673
504240.0000000    0.1761834
504280.0000000    0.1901873
504320.0000000    0.1927619
504360.0000000    0.1837846
504400.0000000    0.1937052
504440.0000000    0.2035104
504480.0000000    0.1898802
504520.0000000    0.1926855
504560.0000000    0.1907080
504600.0000000    0.1886381
504640.0000000    0.1894346
504680.0000000    0.1890797
504720.0000000    0.1848384
504760.0000000    0.1878972
504800.0000000    0.1814796
504840.0000000    0.1773375
504880.0000000    0.1689488
504920.0000000    0.1811072
504960.0000000    0.1703720
505000.0000000    0.1856513
505040.0000000    0.1775834
505080.0000000    0.1684670
505120.0000000    0.1856414
505160.0000000    0.1639304
505200.0000000    0.1649302
505240.0000000    0.1789981
505280.0000000    0.1644636
505320.0000000    0.1816640
505360.0000000    0.1883011
505400.0000000    0.1919987
505440.0000000    0.1902488
505480.0000000    0.2054578
505520.0000000    0.1859396
505560.0000000    0.1578327
505600.0000000    0.1752602
505640.0000000    0.1931744
505680.0000000    0.1957271
505720.0000000    0.1994080
505760.0000000    0.1782718
505800.0000000    0.1869925
505840.0000000    0.1920836
505880.0000000    0.1692243
505920.0000000    0.1741561
505960.0000000    0.1763419
506000.0000000    0.1707487
506040.0000000    0.1935933
506080.0000000    0.1515170
506120.0000000    0.1778553
506160.0000000    0.1856179
506200.0000000    0.1820299
506240.0000000    0.1828642
506280.0000000    0.1908524
506320.0000000    0.2020380
506360.0000000    0.2036256
506400.0000000    0.2196871
506440.0000000    0.1846619
506480.0000000    0.2016156
506520.0000000    0.1860376
506560.0000000    0.1898514
506600.0000000    0.1923697
506640.0000000    0.1941413
506680.0000000    0.1834514
506720.0000000    0.1857376
506760.0000000    0.2041746
506800.0000000    0.1888879
506840.0000000    0.1762635
506880.0000000    0.1998577
506920.0000000    0.1765390
506960.0000000    0.1874895
507000.0000000    0.1992276
507040.0000000    0.1858101
507080.0000000    0.1979218
507120.0000000    0.1820536
507160.0000000    0.1693443
507200.0000000    0.1920698
507240.0000000    0.1931973
507280.0000000    0.2028413
507320.0000000    0.1944150
507360.0000000    0.1887648
507400.0000000    0.1797044
507440.0000000    0.1714739
507480.0000000    0.1847248
507520.0000000    0.1865142
507560.0000000    0.1936389
507600.0000000    0.1882323
507640.0000000    0.1967188
507680.0000000    0.1891301
507720.0000000    0.2128539
507760.0000000    0.2042076
507800.0000000    0.1681547
507840.0000000    0.2034097
507880.0000000    0.1894786
507920.0000000    0.1916844
507960.0000000    0.1912821
508000.0000000    0.1837258
508040.0000000    0.1819093
508080.0000000    0.2001693
508120.0000000    0.2199128
508160.0000000    0.2339498
508200.0000000    0.2175043
508240.0000000    0.2173864
508280.0000000    0.2447648
508320.0000000    0.2236509
508360.0000000    0.2030135
508400.0000000    0.2116312
508440.0000000    0.2349233
508480.0000000    0.2487554
508520.0000000    0.2552048
508560.0000000    0.2706627
508600.0000000    0.2439209
508640.0000000    0.2446668
508680.0000000    0.2443244
508720.0000000    0.2172535
508760.0000000    0.2188097
508800.0000000    0.2080683
508840.0000000    0.2078689
508880.0000000    0.2221251
508920.0000000    0.2329194
508960.0000000    0.2017435
509000.0000000    0.2242339
509040.0000000    0.2152788
509080.0000000    0.2278189
509120.0000000    0.2279599
509160.0000000    0.2108982
509200.0000000    0.2187006
509240.0000000    0.2056385
509280.0000000    0.2194942
509320.0000000    0.2224263
509360.0000000    0.2150097
509400.0000000    0.2238162
509440.0000000    0.2355999
509480.0000000    0.2262657
509520.0000000    0.2140442
509560.0000000    0.1708120
509600.0000000    0.1981106
509640.0000000    0.1992613
509680.0000000    0.2012982
509720.0000000    0.2247443
509760.0000000    0.2163743
509800.0000000    0.2135146
509840.0000000    0.2141492
509880.0000000    0.1962808
509920.0000000    0.1872322
509960.0000000    0.1934491
510000.0000000    0.1931585
510040.0000000    0.2026455
510080.0000000    0.2035442
510120.0000000    0.2200434
510160.0000000    0.2162389
510200.0000000    0.2124698
510240.0000000    0.2107230
510280.0000000    0.2189505
510320.0000000    0.2075559
510360.0000000    0.2048835
510400.0000000    0.1664565
510440.0000000    0.1916595
510480.0000000    0.1873154
510520.0000000    0.2015863
510560.0000000    0.1908520
510600.0000000    0.1984615
510640.0000000    0.1906853
510680.0000000    0.1772324
510720.0000000    0.1824826
510760.0000000    0.1983486
510800.0000000    0.1803174
510840.0000000    0.1864429
510880.0000000    0.1708359
510920.0000000    0.1774392
510960.0000000    0.1720886
511000.0000000    0.1999010
511040.0000000    0.1960054
511080.0000000    0.1801000
511120.0000000    0.1784086
511160.0000000    0.1969090
511200.0000000    0.1913964
511240.0000000    0.1739903
511280.0000000    0.1780160
511320.0000000    0.1870331
511360.0000000    0.1643285
511400.0000000    0.1785412
511440.0000000    0.1741399
511480.0000000    0.1826740
511520.0000000    0.1880754
511560.0000000    0.1757236
511600.0000000    0.1728648
511640.0000000    0.1748703
511680.0000000    0.1732886
511720.0000000    0.1753943
511760.0000000    0.1753825
511800.0000000    0.1781017
511840.0000000    0.1733251
511880.0000000    0.1622211
511920.0000000    0.1576362
511960.0000000    0.1701559
512000.0000000    0.1634809
512040.0000000    0.1749509
512080.0000000    0.1827480
512120.0000000    0.2000004
512160.0000000    0.1791635
512200.0000000    0.1859794
512240.0000000    0.1861657
512280.0000000    0.1803595
512320.0000000    0.1826356
512360.0000000    0.1701858
512400.0000000    0.1740972
512440.0000000    0.1540957
512480.0000000    0.1868211
512520.0000000    0.1814006
512560.0000000    0.1579759
512600.0000000    0.1703164
512640.0000000    0.1783048
512680.0000000    0.1817392
512720.0000000    0.1990234
512760.0000000    0.1834227
512800.0000000    0.1947354
512840.0000000    0.1857603
512880.0000000    0.1880951
512920.0000000    0.1734111
512960.0000000    0.2003239
513000.0000000    0.1698450
513040.0000000    0.1975116
513080.0000000    0.2140359
513120.0000000    0.1942548
513160.0000000    0.1656777
513200.0000000    0.1765649
513240.0000000    0.1871113
513280.0000000    0.1638545
513320.0000000    0.1896117
513360.0000000    0.1785806
513400.0000000    0.1735254
513440.0000000    0.1825209
513480.0000000    0.1905706
513520.0000000    0.1690041
513560.0000000    0.1705095
513600.0000000    0.1617339
513640.0000000    0.1839735
513680.0000000    0.1639601
513720.0000000    0.1694810
513760.0000000    0.1804684
513800.0000000    0.1711467
513840.0000000    0.1823081
513880.0000000    0.1879651
513920.0000000    0.1976081
513960.0000000    0.1716090
514000.0000000    0.1767722
514040.0000000    0.1926905
514080.0000000    0.1900848
514120.0000000    0.1882520
514160.0000000    0.1769851
514200.0000000    0.2046277
514240.0000000    0.1959169
514280.0000000    0.1919863
514320.0000000    0.2133325
514360.0000000    0.2175549
514400.0000000    0.2046751
514440.0000000    0.1919285
514480.0000000    0.1895934
514520.0000000    0.1800302
514560.0000000    0.1942712
514600.0000000    0.1910438
514640.0000000    0.1850990
514680.0000000    0.1945990
514720.0000000    0.1938792
514760.0000000    0.1853915
514800.0000000    0.2153226
514840.0000000    0.1971969
514880.0000000    0.2047489
514920.0000000    0.1845163
514960.0000000    0.1916662
515000.0000000    0.1836142
515040.0000000    0.1972943
515080.0000000    0.1831029
515120.0000000    0.2060388
515160.0000000    0.2102739
515200.0000000    0.2385056
515240.0000000    0.2159247
515280.0000000    0.1984788
515320.0000000    0.2220029
515360.0000000    0.2043540
515400.0000000    0.1947690
515440.0000000    0.1772441
515480.0000000    0.1839197
515520.0000000    0.1685098
515560.0000000    0.1860749
515600.0000000    0.1745803
515640.0000000    0.1924447
515680.0000000    0.1968953
515720.0000000    0.2072353
515760.0000000    0.2064823
515800.0000000    0.2173832
515840.0000000    0.2118671
515880.0000000    0.2154416
515920.0000000    0.2191450
515960.0000000    0.1852112
516000.0000000    0.2040449
516040.0000000    0.2029980
516080.0000000    0.1922918
516120.0000000    0.1971777
516160.0000000    0.1787852
516200.0000000    0.2015735
516240.0000000    0.1877827
516280.0000000    0.1741616
516320.0000000    0.1688099
516360.0000000    0.1962369
516400.0000000    0.2038372
516440.0000000    0.1870390
516480.0000000    0.1882595
516520.0000000    0.1997012
516560.0000000    0.2015739
516600.0000000    0.1933533
516640.0000000    0.1972621
516680.0000000    0.1915380
516720.0000000    0.2144593
516760.0000000    0.1964038
516800.0000000    0.2223312
516840.0000000    0.2076705
516880.0000000    0.2052186
516920.0000000    0.1888504
516960.0000000    0.1769778
517000.0000000    0.1787956
517040.0000000    0.1849944
517080.0000000    0.1900498
517120.0000000    0.1965376
517160.0000000    0.1896639
517200.0000000    0.2075631
517240.0000000    0.1981326
517280.0000000    0.1961889
517320.0000000    0.2031481
517360.0000000    0.1919162
517400.0000000    0.2000267
517440.0000000    0.1944799
517480.0000000    0.2057101
517520.0000000    0.2061008
517560.0000000    0.1910194
517600.0000000    0.1995168
517640.0000000    0.2044205
517680.0000000    0.1892919
517720.0000000    0.1950546
517760.0000000    0.1997539
517800.0000000    0.2019717
517840.0000000    0.1735192
517880.0000000    0.1697646
517920.0000000    0.1747341
517960.0000000    0.1788793
518000.0000000    0.1897661
518040.0000000    0.1838075
518080.0000000    0.1803281
518120.0000000    0.1856401
518160.0000000    0.1950047
518200.0000000    0.2038564
518240.0000000    0.2201381
518280.0000000    0.2140326
518320.0000000    0.2189308
518360.0000000    0.2367074
518400.0000000    0.2093321
518440.0000000    0.2037997
518480.0000000    0.2212564
518520.0000000    0.2232073
518560.0000000    0.1976528
518600.0000000    0.2098322
518640.0000000    0.2030555
518680.0000000    0.1992097
518720.0000000    0.1894336
518760.0000000    0.2035768
518800.0000000    0.2099124
518840.0000000    0.1904407
518880.0000000    0.1922908
518920.0000000    0.1901387
518960.0000000    0.1836361
519000.0000000    0.1925150
519040.0000000    0.1851556
519080.0000000    0.1973541
519120.0000000    0.1852417
519160.0000000    0.1976571
519200.0000000    0.1984578
519240.0000000    0.2067911
519280.0000000    0.2163202
519320.0000000    0.1865653
519360.0000000    0.2000791
519400.0000000    0.2106483
519440.0000000    0.1938840
519480.0000000    0.1886541
519520.0000000    0.2052494
519560.0000000    0.2039864
519600.0000000    0.1832880
519640.0000000    0.1832336
519680.0000000    0.1979188
519720.0000000    0.1898955
519760.0000000    0.1834859
519800.0000000    0.1941715
519840.0000000    0.1726689
519880.0000000    0.1711265
519920.0000000    0.1733902
519960.0000000    0.1806862
520000.0000000    0.1642948
520040.0000000    0.1565767
520080.0000000    0.1735937
520120.0000000    0.1844956
520160.0000000    0.1951722
520200.0000000    0.1909100
520240.0000000    0.1664769
520280.0000000    0.1724040
520320.0000000    0.1755347
520360.0000000    0.1915329
520400.0000000    0.1975410
520440.0000000    0.1616707
520480.0000000    0.1575918
520520.0000000    0.1776658
520560.0000000    0.1782278
520600.0000000    0.1676488
520640.0000000    0.1994217
520680.0000000    0.1835186
520720.0000000    0.1743056
520760.0000000    0.1972311
520800.0000000    0.1750978
520840.0000000    0.1951919
520880.0000000    0.1995951
520920.0000000    0.2167391
520960.0000000    0.2171849
521000.0000000    0.2101446
521040.0000000    0.1899663
521080.0000000    0.1897476
521120.0000000    0.1839786
521160.0000000    0.1834703
521200.0000000    0.1939621
521240.0000000    0.1973536
521280.0000000    0.2049819
521320.0000000    0.1746465
521360.0000000    0.2018577
521400.0000000    0.2080428
521440.0000000    0.2020254
521480.0000000    0.1875134
521520.0000000    0.1997337
521560.0000000    0.1762831
521600.0000000    0.1991771
521640.0000000    0.2099027
521680.0000000    0.2073420
521720.0000000    0.1930925
521760.0000000    0.1906744
521800.0000000    0.1922057
521840.0000000    0.1891423
521880.0000000    0.1967598
521920.0000000    0.1911400
521960.0000000    0.1865194
522000.0000000    0.1814654
522040.0000000    0.1930538
522080.0000000    0.1752560
522120.0000000    0.1889360
522160.0000000    0.2030984
522200.0000000    0.1964284
522240.0000000    0.1957197
522280.0000000    0.1831401
522320.0000000    0.1809885
522360.0000000    0.1709235
522400.0000000    0.1997017
522440.0000000    0.1801012
522480.0000000    0.1961846
522520.0000000    0.1857363
522560.0000000    0.1884555
522600.0000000    0.1837956
522640.0000000    0.1856607
522680.0000000    0.2006463
522720.0000000    0.1964999
522760.0000000    0.1968026
522800.0000000    0.1840167
522840.0000000    0.1902870
522880.0000000    0.1876178
522920.0000000    0.2050845
522960.0000000    0.2112403
523000.0000000    0.2027199
523040.0000000    0.2129009
523080.0000000    0.2311593
523120.0000000    0.2145610
523160.0000000    0.2104257
523200.0000000    0.1879299
523240.0000000    0.1906334
523280.0000000    0.1945116
523320.0000000    0.1933730
523360.0000000    0.1946469
523400.0000000    0.2072390
523440.0000000    0.1838366
523480.0000000    0.2058164
523520.0000000    0.2226108
523560.0000000    0.2031987
523600.0000000    0.2126194
523640.0000000    0.2046975
523680.0000000    0.2128706
523720.0000000    0.2104410
523760.0000000    0.1971560
523800.0000000    0.2223710
523840.0000000    0.1947449
523880.0000000    0.2045480
523920.0000000    0.1987386
523960.0000000    0.1918234
524000.0000000    0.2118711
524040.0000000    0.2134887
524080.0000000    0.2106189
524120.0000000    0.2060897
524160.0000000    0.2405484
524200.0000000    0.2322341
524240.0000000    0.2429142
524280.0000000    0.2364835
524320.0000000    0.2282816
524360.0000000    0.2229168
524400.0000000    0.2506378
524440.0000000    0.2465214
524480.0000000    0.2047003
524520.0000000    0.2100611
524560.0000000    0.2224455
524600.0000000    0.2107015
524640.0000000    0.2196055
524680.0000000    0.2006772
524720.0000000    0.2317587
524760.0000000    0.2126084
524800.0000000    0.2174153
524840.0000000    0.2018397
524880.0000000    0.2128699
524920.0000000    0.2239559
524960.0000000    0.2090955
525000.0000000    0.1869437
525040.0000000    0.2249635
525080.0000000    0.2148232
525120.0000000    0.2057664
525160.0000000    0.2062509
525200.0000000    0.1976376
525240.0000000    0.1862771
525280.0000000    0.2173133
525320.0000000    0.1982275
525360.0000000    0.2020592
525400.0000000    0.2064850
525440.0000000    0.2233972
525480.0000000    0.2204930
525520.0000000    0.2402612
525560.0000000    0.2202576
525600.0000000    0.2202378
525640.0000000    0.2156748
525680.0000000    0.2354124
525720.0000000    0.2308277
525760.0000000    0.2121041
525800.0000000    0.2226629
525840.0000000    0.2179829
525880.0000000    0.2347884
525920.0000000    0.2131341
525960.0000000    0.2039482
526000.0000000    0.2116702
526040.0000000    0.2088194
526080.0000000    0.2189455
526120.0000000    0.2103924
526160.0000000    0.2035753
526200.0000000    0.1907216
526240.0000000    0.2007708
526280.0000000    0.1955892
526320.0000000    0.2049247
526360.0000000    0.1971520
526400.0000000    0.2095250
526440.0000000    0.1869640
526480.0000000    0.1962008
526520.0000000    0.1880729
526560.0000000    0.1991415
526600.0000000    0.1894003
526640.0000000    0.1995985
526680.0000000    0.1905726
526720.0000000    0.1848915
526760.0000000    0.1857125
526800.0000000    0.1686683
526840.0000000    0.1810711
526880.0000000    0.1802979
526920.0000000    0.1862691
526960.0000000    0.2044808
527000.0000000    0.2103296
527040.0000000    0.1841955
527080.0000000    0.1824658
527120.0000000    0.2057690
527160.0000000    0.2113907
527200.0000000    0.2016872
527240.0000000    0.2274794
527280.0000000    0.2174787
527320.0000000    0.1954534
527360.0000000    0.1845876
527400.0000000    0.1940444
527440.0000000    0.1952154
527480.0000000    0.1977637
527520.0000000    0.1937351
527560.0000000    0.2015113
527600.0000000    0.2102612
527640.0000000    0.2013644
527680.0000000    0.1931222
527720.0000000    0.2400351
527760.0000000    0.2090176
527800.0000000    0.2074391
527840.0000000    0.2016466
527880.0000000    0.2046238
527920.0000000    0.1924553
527960.0000000    0.2045173
528000.0000000    0.2237076
528040.0000000    0.2121846
528080.0000000    0.2029128
528120.0000000    0.2042517
528160.0000000    0.2195271
528200.0000000    0.2330167
528240.0000000    0.2219602
528280.0000000    0.2118868
528320.0000000    0.2140291
528360.0000000    0.2134240
528400.0000000    0.2180540
528440.0000000    0.2002496
528480.0000000    0.1979660
528520.0000000    0.1926036
528560.0000000    0.2360239
528600.0000000    0.2373627
528640.0000000    0.2198049
528680.0000000    0.2299653
528720.0000000    0.2329383
528760.0000000    0.2077072
528800.0000000    0.2136024
528840.0000000    0.2214810
528880.0000000    0.2074848
528920.0000000    0.2079316
528960.0000000    0.2088763
529000.0000000    0.2094057
529040.0000000    0.2030591
529080.0000000    0.2049175
529120.0000000    0.2104045
529160.0000000    0.1997607
529200.0000000    0.1812703
529240.0000000    0.1979214
529280.0000000    0.2015115
529320.0000000    0.1979825
529360.0000000    0.1889856
529400.0000000    0.2040526
529440.0000000    0.2124223
529480.0000000    0.1833703
529520.0000000    0.1937504
529560.0000000    0.1887367
529600.0000000    0.1864946
529640.0000000    0.2044113
529680.0000000    0.1943964
529720.0000000    0.2087233
529760.0000000    0.1944069
529800.0000000    0.2095487
529840.0000000    0.2231086
529880.0000000    0.2261494
529920.0000000    0.2194548
529960.0000000    0.2315925
530000.0000000    0.2343540
530040.0000000    0.2229427
530080.0000000    0.2174456
530120.0000000    0.2325730
530160.0000000    0.2360753
530200.0000000    0.2451687
530240.0000000    0.2538111
530280.0000000    0.2383415
530320.0000000    0.2305002
530360.0000000    0.2268974
530400.0000000    0.2159797
530440.0000000    0.2027214
530480.0000000    0.2073022
530520.0000000    0.2130776
530560.0000000    0.2207410
530600.0000000    0.1989723
530640.0000000    0.1927838
530680.0000000    0.2021950
530720.0000000    0.2067556
530760.0000000    0.2087126
530800.0000000    0.2332860
530840.0000000    0.1846987
530880.0000000    0.1860596
530920.0000000    0.1958551
530960.0000000    0.2118107
531000.0000000    0.1689526
531040.0000000    0.1951013
531080.0000000    0.2048277
531120.0000000    0.1896709
531160.0000000    0.1878245
531200.0000000    0.2029241
531240.0000000    0.1866118
531280.0000000    0.1960327
531320.0000000    0.1910311
531360.0000000    0.1753921
531400.0000000    0.1728623
531440.0000000    0.1979750
531480.0000000    0.2180126
531520.0000000    0.1836333
531560.0000000    0.2028167
531600.0000000    0.1960028
531640.0000000    0.1792347
531680.0000000    0.1898365
531720.0000000    0.1849423
531760.0000000    0.2145783
531800.0000000    0.2177903
531840.0000000    0.2106780
531880.0000000    0.2075722
531920.0000000    0.1887511
531960.0000000    0.1904896
532000.0000000    0.1795032
532040.0000000    0.1691179
532080.0000000    0.2012521
532120.0000000    0.2003518
532160.0000000    0.1925404
532200.0000000    0.1836368
532240.0000000    0.1975338
532280.0000000    0.1851457
532320.0000000    0.1722462
532360.0000000    0.2007559
532400.0000000    0.1924163
532440.0000000    0.2015152
532480.0000000    0.1841800
532520.0000000    0.1735599
532560.0000000    0.1917015
532600.0000000    0.1814028
532640.0000000    0.1737453
532680.0000000    0.1700476
532720.0000000    0.1681171
532760.0000000    0.1857243
532800.0000000    0.1881803
532840.0000000    0.1818101
532880.0000000    0.1637897
532920.0000000    0.1888591
532960.0000000    0.1676282
533000.0000000    0.1849936
533040.0000000    0.1853349
533080.0000000    0.1966211
533120.0000000    0.1992770
533160.0000000    0.1805924
533200.0000000    0.1863580
533240.0000000    0.1917301
533280.0000000    0.1786735
533320.0000000    0.1964122
533360.0000000    0.1832099
533400.0000000    0.1900855
533440.0000000    0.1940623
533480.0000000    0.1932169
533520.0000000    0.1932805
533560.0000000    0.1833957
533600.0000000    0.2015067
533640.0000000    0.2116868
533680.0000000    0.1918054
533720.0000000    0.2107762
533760.0000000    0.1923531
533800.0000000    0.1908261
533840.0000000    0.1874105
533880.0000000    0.1919763
533920.0000000    0.1965605
533960.0000000    0.1936673
534000.0000000    0.1840282
534040.0000000    0.2016462
534080.0000000    0.1820102
534120.0000000    0.1897314
534160.0000000    0.1877835
534200.0000000    0.1914100
534240.0000000    0.1901246
534280.0000000    0.1759459
534320.0000000    0.1743349
534360.0000000    0.1895303
534400.0000000    0.1914511
534440.0000000    0.1679554
534480.0000000    0.1718363
534520.0000000    0.1959754
534560.0000000    0.1874085
534600.0000000    0.1780855
534640.0000000    0.1843185
534680.0000000    0.1800693
534720.0000000    0.1850630
534760.0000000    0.1882378
534800.0000000    0.1784260
534840.0000000    0.1969788
534880.0000000    0.1944933
534920.0000000    0.2064304
534960.0000000    0.2071224
535000.0000000    0.1930923
535040.0000000    0.1992716
535080.0000000    0.1904587
535120.0000000    0.1944105
535160.0000000    0.1867541
535200.0000000    0.1982226
535240.0000000    0.1860087
535280.0000000    0.1969378
535320.0000000    0.1983403
535360.0000000    0.1790123
535400.0000000    0.1853972
535440.0000000    0.2037242
535480.0000000    0.1990000
535520.0000000    0.1974355
535560.0000000    0.1799792
535600.0000000    0.2004183
535640.0000000    0.1942547
535680.0000000    0.1706196
535720.0000000    0.1924051
535760.0000000    0.1792903
535800.0000000    0.1692066
535840.0000000    0.1600702
535880.0000000    0.1806507
535920.0000000    0.1993840
535960.0000000    0.1955277
536000.0000000    0.1889277
536040.0000000    0.1813727
536080.0000000    0.1982335
536120.0000000    0.2071499
536160.0000000    0.1992783
536200.0000000    0.1940089
536240.0000000    0.1775494
536280.0000000    0.1809128
536320.0000000    0.1994419
536360.0000000    0.1797914
536400.0000000    0.1867168
536440.0000000    0.1941999
536480.0000000    0.1916615
536520.0000000    0.1842667
536560.0000000    0.1661287
536600.0000000    0.1810102
536640.0000000    0.1840950
536680.0000000    0.1733444
536720.0000000    0.1820431
536760.0000000    0.1722969
536800.0000000    0.1878914
536840.0000000    0.1921202
536880.0000000    0.1848751
536920.0000000    0.1906129
536960.0000000    0.1951807
537000.0000000    0.1863848
537040.0000000    0.2085950
537080.0000000    0.2131507
537120.0000000    0.1819425
537160.0000000    0.1905779
537200.0000000    0.2121872
537240.0000000    0.1833453
537280.0000000    0.2134280
537320.0000000    0.1861415
537360.0000000    0.1847182
537400.0000000    0.1885150
537440.0000000    0.1908982
537480.0000000    0.2053120
537520.0000000    0.1877326
537560.0000000    0.1888478
537600.0000000    0.1999578
537640.0000000    0.1892387
537680.0000000    0.1904595
537720.0000000    0.1967656
537760.0000000    0.2115595
537800.0000000    0.2072251
537840.0000000    0.1764635
537880.0000000    0.2045380
537920.0000000    0.2022301
537960.0000000    0.1939106
538000.0000000    0.1840627
538040.0000000    0.1806135
538080.0000000    0.1759443
538120.0000000    0.1668629
538160.0000000    0.1853557
538200.0000000    0.1850047
538240.0000000    0.1840659
538280.0000000    0.2285016
538320.0000000    0.2136998
538360.0000000    0.2021273
538400.0000000    0.2073017
538440.0000000    0.1966820
538480.0000000    0.1782085
538520.0000000    0.1801102
538560.0000000    0.1889057
538600.0000000    0.1809743
538640.0000000    0.2039561
538680.0000000    0.1925256
538720.0000000    0.2155434
538760.0000000    0.1966553
538800.0000000    0.1977069
538840.0000000    0.2075946
538880.0000000    0.2039206
538920.0000000    0.2212938
538960.0000000    0.2048906
539000.0000000    0.1878792
539040.0000000    0.2030586
539080.0000000    0.1897259
539120.0000000    0.2026131
539160.0000000    0.1860953
539200.0000000    0.1883879
539240.0000000    0.1912057
539280.0000000    0.2149767
539320.0000000    0.1923312
539360.0000000    0.1852381
539400.0000000    0.2079530
539440.0000000    0.1926569
539480.0000000    0.1956755
539520.0000000    0.2013452
539560.0000000    0.2102198
539600.0000000    0.1825169
539640.0000000    0.1833572
539680.0000000    0.1894320
539720.0000000    0.1973001
539760.0000000    0.1887835
539800.0000000    0.1899396
539840.0000000    0.1840779
539880.0000000    0.2001850
539920.0000000    0.2022349
539960.0000000    0.2015250
540000.0000000    0.1908239
540040.0000000    0.1781544
540080.0000000    0.1781700
540120.0000000    0.1723081
540160.0000000    0.1892138
540200.0000000    0.1870494
540240.0000000    0.1640856
540280.0000000    0.1652051
540320.0000000    0.1755393
540360.0000000    0.1801641
540400.0000000    0.1809400
540440.0000000    0.1804169
540480.0000000    0.1621925
540520.0000000    0.1856138
540560.0000000    0.1751484
540600.0000000    0.2047608
540640.0000000    0.1737544
540680.0000000    0.1691794
540720.0000000    0.1544575
540760.0000000    0.1822572
540800.0000000    0.1881523
540840.0000000    0.1738558
540880.0000000    0.1546833
540920.0000000    0.1866190
540960.0000000    0.1942513
541000.0000000    0.1893292
541040.0000000    0.1807882
541080.0000000    0.1556553
541120.0000000    0.1760450
541160.0000000    0.1734090
541200.0000000    0.1984168
541240.0000000    0.1795350
541280.0000000    0.1772489
541320.0000000    0.1674029
541360.0000000    0.2041532
541400.0000000    0.1767532
541440.0000000    0.1933991
541480.0000000    0.2190916
541520.0000000    0.1936560
541560.0000000    0.1845522
541600.0000000    0.1875419
541640.0000000    0.2005706
541680.0000000    0.2045950
541720.0000000    0.2388118
541760.0000000    0.1990537
541800.0000000    0.2382139
541840.0000000    0.2276636
541880.0000000    0.2334591
541920.0000000    0.2337659
541960.0000000    0.2558251
542000.0000000    0.2367778
542040.0000000    0.2297730
542080.0000000    0.2302619
542120.0000000    0.2233079
542160.0000000    0.2166721
542200.0000000    0.2064317
542240.0000000    0.2234695
542280.0000000    0.2027725
542320.0000000    0.1957339
542360.0000000    0.1966801
542400.0000000    0.1920615
542440.0000000    0.2017411
542480.0000000    0.1914776
542520.0000000    0.2015939
542560.0000000    0.1860511
542600.0000000    0.2038466
542640.0000000    0.1961971
542680.0000000    0.2094078
542720.0000000    0.2340022
542760.0000000    0.2180524
542800.0000000    0.2033637
542840.0000000    0.2116203
542880.0000000    0.2006410
542920.0000000    0.2025342
542960.0000000    0.1965063
543000.0000000    0.1932155
543040.0000000    0.1849401
543080.0000000    0.2206450
543120.0000000    0.2025151
543160.0000000    0.2127243
543200.0000000    0.2263557
543240.0000000    0.2036092
543280.0000000    0.2231104
543320.0000000    0.2320935
543360.0000000    0.2238641
543400.0000000    0.2062180
543440.0000000    0.2035651
543480.0000000    0.2011622
543520.0000000    0.2037202
543560.0000000    0.2068319
543600.0000000    0.2009836
543640.0000000    0.2006024
543680.0000000    0.2110785
543720.0000000    0.2071270
543760.0000000    0.2077499
543800.0000000    0.1882364
543840.0000000    0.2191945
543880.0000000    0.1782454
543920.0000000    0.2055996
543960.0000000    0.2128266
544000.0000000    0.2117968
544040.0000000    0.2019181
544080.0000000    0.1828087
544120.0000000    0.2030046
544160.0000000    0.2106316
544200.0000000    0.1932965
544240.0000000    0.1914218
544280.0000000    0.1860279
544320.0000000    0.2004383
544360.0000000    0.1890446
544400.0000000    0.1993220
544440.0000000    0.1902900
544480.0000000    0.1723687
544520.0000000    0.1616173
544560.0000000    0.1732029
544600.0000000    0.1902477
544640.0000000    0.1833011
544680.0000000    0.1823777
544720.0000000    0.1880117
544760.0000000    0.1824451
544800.0000000    0.1873709
544840.0000000    0.1816177
544880.0000000    0.1897255
544920.0000000    0.1882731
544960.0000000    0.1912075
545000.0000000    0.2068417
545040.0000000    0.2102452
545080.0000000    0.2122146
545120.0000000    0.2016175
545160.0000000    0.1944794
545200.0000000    0.2028076
545240.0000000    0.2055923
545280.0000000    0.2225810
545320.0000000    0.2075974
545360.0000000    0.2093879
545400.0000000    0.2069544
545440.0000000    0.1923872
545480.0000000    0.2043923
545520.0000000    0.2201411
545560.0000000    0.2250718
545600.0000000    0.2249042
545640.0000000    0.2287605
545680.0000000    0.1742704
545720.0000000    0.1961259
545760.0000000    0.1704561
545800.0000000    0.1815007
545840.0000000    0.1780617
545880.0000000    0.1662618
545920.0000000    0.1760651
545960.0000000    0.1781274
546000.0000000    0.1795110
546040.0000000    0.1709443
546080.0000000    0.1902355
546120.0000000    0.1938575
546160.0000000    0.1792952
546200.0000000    0.1738096
546240.0000000    0.1716659
546280.0000000    0.1936375
546320.0000000    0.1869231
546360.0000000    0.1813749
546400.0000000    0.2106189
546440.0000000    0.1886030
546480.0000000    0.1893552
546520.0000000    0.1940614
546560.0000000    0.1867224
546600.0000000    0.1824380
546640.0000000    0.1738807
546680.0000000    0.1860179
546720.0000000    0.1919354
546760.0000000    0.1855641
546800.0000000    0.1698833
546840.0000000    0.1781633
546880.0000000    0.1747302
546920.0000000    0.1948080
546960.0000000    0.1920920
547000.0000000    0.1930593
547040.0000000    0.1826739
547080.0000000    0.1870656
547120.0000000    0.1905027
547160.0000000    0.1853751
547200.0000000    0.1848736
547240.0000000    0.1854389
547280.0000000    0.1781059
547320.0000000    0.1650106
547360.0000000    0.1572073
547400.0000000    0.1645300
547440.0000000    0.1692860
547480.0000000    0.1757354
547520.0000000    0.1825404
547560.0000000    0.1873601
547600.0000000    0.1930944
547640.0000000    0.1982997
547680.0000000    0.1929288
547720.0000000    0.1572230
547760.0000000    0.1509432
547800.0000000    0.1561382
547840.0000000    0.1558360
547880.0000000    0.1878370
547920.0000000    0.1783664
547960.0000000    0.1745051
548000.0000000    0.1929861
548040.0000000    0.1803938
548080.0000000    0.1836828
548120.0000000    0.1778677
548160.0000000    0.1693495
548200.0000000    0.1687939
548240.0000000    0.1991029
548280.0000000    0.1984096
548320.0000000    0.1993209
548360.0000000    0.1911559
548400.0000000    0.2122603
548440.0000000    0.2076068
548480.0000000    0.1900759
548520.0000000    0.2074799
548560.0000000    0.2011731
548600.0000000    0.1994022
548640.0000000    0.2111141
548680.0000000    0.1955403
548720.0000000    0.2000852
548760.0000000    0.1896538
548800.0000000    0.2094098
548840.0000000    0.2041145
548880.0000000    0.2145330
548920.0000000    0.1979603
548960.0000000    0.1751631
549000.0000000    0.1681886
549040.0000000    0.1561608
549080.0000000    0.2073981
549120.0000000    0.1845483
549160.0000000    0.1744026
549200.0000000    0.1982935
549240.0000000    0.1850902
549280.0000000    0.1593609
549320.0000000    0.1566451
549360.0000000    0.1715259
549400.0000000    0.1564505
549440.0000000    0.1520062
549480.0000000    0.1404293
549520.0000000    0.1758512
549560.0000000    0.1755187
549600.0000000    0.1887229
549640.0000000    0.1832083
549680.0000000    0.1843774
549720.0000000    0.1829992
549760.0000000    0.1751206
549800.0000000    0.1768459
549840.0000000    0.1810581
549880.0000000    0.1743755
549920.0000000    0.1877189
549960.0000000    0.1896500
550000.0000000    0.1611730
550040.0000000    0.1733287
550080.0000000    0.1861331
550120.0000000    0.1768615
550160.0000000    0.1689236
550200.0000000    0.1655942
550240.0000000    0.1631708
550280.0000000    0.1483781
550320.0000000    0.1737866
550360.0000000    0.1713069
550400.0000000    0.1759827
550440.0000000    0.1738695
550480.0000000    0.1704523
550520.0000000    0.1868487
550560.0000000    0.1898563
550600.0000000    0.1939197
550640.0000000    0.1879743
550680.0000000    0.1749795
550720.0000000    0.1645419
550760.0000000    0.1764067
550800.0000000    0.1726875
550840.0000000    0.1719719
550880.0000000    0.1876802
550920.0000000    0.1560614
550960.0000000    0.1578174
551000.0000000    0.1684923
551040.0000000    0.1716674
551080.0000000    0.1782161
551120.0000000    0.1673532
551160.0000000    0.1708736
551200.0000000    0.1711153
551240.0000000    0.1553462
551280.0000000    0.1712389
551320.0000000    0.1810855
551360.0000000    0.1786791
551400.0000000    0.1932426
551440.0000000    0.1754945
551480.0000000    0.1939081
551520.0000000    0.1709543
551560.0000000    0.1681599
551600.0000000    0.1919396
551640.0000000    0.1871730
551680.0000000    0.1742286
551720.0000000    0.1698010
551760.0000000    0.1630192
551800.0000000    0.1616839
551840.0000000    0.1541298
551880.0000000    0.1634362
551920.0000000    0.1594206
551960.0000000    0.1672072
552000.0000000    0.1779640
552040.0000000    0.1856581
552080.0000000    0.1704737
552120.0000000    0.1789991
552160.0000000    0.1734617
552200.0000000    0.1839351
552240.0000000    0.1933744
552280.0000000    0.1847742
552320.0000000    0.1894514
552360.0000000    0.2025603
552400.0000000    0.1881435
552440.0000000    0.1847600
552480.0000000    0.2147989
552520.0000000    0.2241737
552560.0000000    0.2070887
552600.0000000    0.1938084
552640.0000000    0.1699888
552680.0000000    0.1830786
552720.0000000    0.2053303
552760.0000000    0.1978721
552800.0000000    0.2021182
552840.0000000    0.1851930
552880.0000000    0.1832944
552920.0000000    0.1706703
552960.0000000    0.1801191
553000.0000000    0.1690897
553040.0000000    0.1782993
553080.0000000    0.1918419
553120.0000000    0.1778144
553160.0000000    0.1771177
553200.0000000    0.1804743
553240.0000000    0.1639573
553280.0000000    0.1911027
553320.0000000    0.1996383
553360.0000000    0.2206665
553400.0000000    0.2151192
553440.0000000    0.2170663
553480.0000000    0.1903414
553520.0000000    0.1958843
553560.0000000    0.2022984
553600.0000000    0.1941326
553640.0000000    0.1862876
553680.0000000    0.2101240
553720.0000000    0.2119709
553760.0000000    0.1906760
553800.0000000    0.2260610
553840.0000000    0.2341421
553880.0000000    0.2167277
553920.0000000    0.2039105
553960.0000000    0.1998182
554000.0000000    0.2023558
554040.0000000    0.2110456
554080.0000000    0.2295685
554120.0000000    0.2348534
554160.0000000    0.2049355
554200.0000000    0.2295007
554240.0000000    0.2288583
554280.0000000    0.2085237
554320.0000000    0.2069220
554360.0000000    0.1866548
554400.0000000    0.2093910
554440.0000000    0.2227569
554480.0000000    0.2279591
554520.0000000    0.2154968
554560.0000000    0.2175998
554600.0000000    0.2463257
554640.0000000    0.2497118
554680.0000000    0.2573489
554720.0000000    0.2434648
554760.0000000    0.2378161
554800.0000000    0.2272726
554840.0000000    0.2198924
554880.0000000    0.2062675
554920.0000000    0.2441610
554960.0000000    0.2193164
555000.0000000    0.2291290
555040.0000000    0.2349880
555080.0000000    0.2328343
555120.0000000    0.2205075
555160.0000000    0.2396042
555200.0000000    0.2462166
555240.0000000    0.2470352
555280.0000000    0.2523936
555320.0000000    0.2384358
555360.0000000    0.2426958
555400.0000000    0.2388263
555440.0000000    0.2282610
555480.0000000    0.2374217
555520.0000000    0.2276903
555560.0000000    0.2450561
555600.0000000    0.2445919
555640.0000000    0.2262817
555680.0000000    0.2385436
555720.0000000    0.2496067
555760.0000000    0.2473644
555800.0000000    0.2380567
555840.0000000    0.2370520
555880.0000000    0.2417312
555920.0000000    0.2324263
555960.0000000    0.2377210
556000.0000000    0.2297924
556040.0000000    0.2245411
556080.0000000    0.2475346
556120.0000000    0.2454465
556160.0000000    0.2203231
556200.0000000    0.2191792
556240.0000000    0.2367521
556280.0000000    0.2387450
556320.0000000    0.2386729
556360.0000000    0.2428654
556400.0000000    0.2437759
556440.0000000    0.2602915
556480.0000000    0.2459877
556520.0000000    0.2417301
556560.0000000    0.2264886
556600.0000000    0.2304365
556640.0000000    0.2424961
556680.0000000    0.2498536
556720.0000000    0.2595877
556760.0000000    0.2643754
556800.0000000    0.2804401
556840.0000000    0.2731111
556880.0000000    0.2721878
556920.0000000    0.2744006
556960.0000000    0.2580505
557000.0000000    0.2607795
557040.0000000    0.2613818
557080.0000000    0.2547128
557120.0000000    0.2715571
557160.0000000    0.2655504
557200.0000000    0.2552128
557240.0000000    0.2424154
557280.0000000    0.2714118
557320.0000000    0.2854295
557360.0000000    0.2335666
557400.0000000    0.2753826
557440.0000000    0.2747595
557480.0000000    0.2654625
557520.0000000    0.2500011
557560.0000000    0.2602372
557600.0000000    0.2631650
557640.0000000    0.2453238
557680.0000000    0.2266523
557720.0000000    0.2303606
557760.0000000    0.2270781
557800.0000000    0.2348094
557840.0000000    0.2229408
557880.0000000    0.2302551
557920.0000000    0.2178910
557960.0000000    0.2455368
558000.0000000    0.2341783
558040.0000000    0.2429792
558080.0000000    0.2310209
558120.0000000    0.2261744
558160.0000000    0.2110472
558200.0000000    0.2274269
558240.0000000    0.2273773
558280.0000000    0.2161554
558320.0000000    0.2104803
558360.0000000    0.2085594
558400.0000000    0.2110515
558440.0000000    0.2065720
558480.0000000    0.1918073
558520.0000000    0.2000506
558560.0000000    0.2055751
558600.0000000    0.2289852
558640.0000000    0.2375344
558680.0000000    0.2370645
558720.0000000    0.2411248
558760.0000000    0.2333250
558800.0000000    0.2282131
558840.0000000    0.2335318
558880.0000000    0.2325377
558920.0000000    0.2356710
558960.0000000    0.2507105
559000.0000000    0.2353679
559040.0000000    0.2437143
559080.0000000    0.2404354
559120.0000000    0.2341988
559160.0000000    0.2333648
559200.0000000    0.2324514
559240.0000000    0.2115103
559280.0000000    0.1987841
559320.0000000    0.2041394
559360.0000000    0.2284402
559400.0000000    0.2243990
559440.0000000    0.2379593
559480.0000000    0.2246900
559520.0000000    0.1957604
559560.0000000    0.2131416
559600.0000000    0.1930443
559640.0000000    0.1993694
559680.0000000    0.1878728
559720.0000000    0.1814807
559760.0000000    0.1853712
559800.0000000    0.1860644
559840.0000000    0.1983348
559880.0000000    0.2220026
559920.0000000    0.2168440
559960.0000000    0.1999072
560000.0000000    0.2093546
560040.0000000    0.1991316
560080.0000000    0.1986575
560120.0000000    0.2081712
560160.0000000    0.2028020
560200.0000000    0.2179223
560240.0000000    0.2314584
560280.0000000    0.2213787
560320.0000000    0.2031253
560360.0000000    0.2162647
560400.0000000    0.2075755
560440.0000000    0.2119476
560480.0000000    0.2124400
560520.0000000    0.2142465
560560.0000000    0.1911279
560600.0000000    0.2014334
560640.0000000    0.2175169
560680.0000000    0.2327719
560720.0000000    0.2322541
560760.0000000    0.2281572
560800.0000000    0.2299006
560840.0000000    0.2071567
560880.0000000    0.1951498
560920.0000000    0.1814109
560960.0000000    0.1777080
561000.0000000    0.1944092
561040.0000000    0.2126078
561080.0000000    0.1914600
561120.0000000    0.2159767
561160.0000000    0.2071248
561200.0000000    0.2203242
561240.0000000    0.1978995
561280.0000000    0.1852996
561320.0000000    0.1944333
561360.0000000    0.2037855
561400.0000000    0.2021380
561440.0000000    0.2029360
561480.0000000    0.1915491
561520.0000000    0.1914394
561560.0000000    0.1800275
561600.0000000    0.1897991
561640.0000000    0.1936784
561680.0000000    0.1978870
561720.0000000    0.1887111
561760.0000000    0.1747076
561800.0000000    0.1874239
561840.0000000    0.1791177
561880.0000000    0.1936953
561920.0000000    0.1842364
561960.0000000    0.2155854
562000.0000000    0.1923254
562040.0000000    0.1941348
562080.0000000    0.1831876
562120.0000000    0.1903732
562160.0000000    0.1944256
562200.0000000    0.1985381
562240.0000000    0.1969334
562280.0000000    0.1986255
562320.0000000    0.1914562
562360.0000000    0.1866313
562400.0000000    0.1951405
562440.0000000    0.1910577
562480.0000000    0.2040159
562520.0000000    0.2022034
562560.0000000    0.2045766
562600.0000000    0.2039220
562640.0000000    0.2007517
562680.0000000    0.1930918
562720.0000000    0.2160865
562760.0000000    0.1949194
562800.0000000    0.2015805
562840.0000000    0.1990605
562880.0000000    0.1986101
562920.0000000    0.2084637
562960.0000000    0.1975416
563000.0000000    0.1803320
563040.0000000    0.1888686
563080.0000000    0.2062850
563120.0000000    0.2154955
563160.0000000    0.2104500
563200.0000000    0.2300708
563240.0000000    0.2338245
563280.0000000    0.2048298
563320.0000000    0.2282250
563360.0000000    0.2237858
563400.0000000    0.2298483
563440.0000000    0.2374009
563480.0000000    0.2272881
563520.0000000    0.2356978
563560.0000000    0.2386699
563600.0000000    0.2189356
563640.0000000    0.2146395
563680.0000000    0.2224367
563720.0000000    0.2238866
563760.0000000    0.2218605
563800.0000000    0.2171565
563840.0000000    0.2262324
563880.0000000    0.2216524
563920.0000000    0.2087385
563960.0000000    0.2136189
564000.0000000    0.2262220
564040.0000000    0.2039962
564080.0000000    0.2237634
564120.0000000    0.2184570
564160.0000000    0.2013924
564200.0000000    0.2099105
564240.0000000    0.2010814
564280.0000000    0.2075349
564320.0000000    0.2004633
564360.0000000    0.2087426
564400.0000000    0.1939016
564440.0000000    0.1868883
564480.0000000    0.2090429
564520.0000000    0.1917691
564560.0000000    0.2068906
564600.0000000    0.2129829
564640.0000000    0.1942866
564680.0000000    0.2210566
564720.0000000    0.2287457
564760.0000000    0.2158132
564800.0000000    0.2199932
564840.0000000    0.2185922
564880.0000000    0.2072837
564920.0000000    0.2225758
564960.0000000    0.2130742
565000.0000000    0.1993710
565040.0000000    0.2056118
565080.0000000    0.2023003
565120.0000000    0.1943178
565160.0000000    0.2270768
565200.0000000    0.2243879
565240.0000000    0.2199527
565280.0000000    0.2251399
565320.0000000    0.2101347
565360.0000000    0.2069196
565400.0000000    0.2098344
565440.0000000    0.2258027
565480.0000000    0.2298483
565520.0000000    0.2177513
565560.0000000    0.2331193
565600.0000000    0.2293405
565640.0000000    0.2194473
565680.0000000    0.2300415
565720.0000000    0.2160189
565760.0000000    0.2038276
565800.0000000    0.2168911
565840.0000000    0.2258286
565880.0000000    0.2195510
565920.0000000    0.2232220
565960.0000000    0.2311605
566000.0000000    0.2201585
566040.0000000    0.2313967
566080.0000000    0.2379643
566120.0000000    0.2398449
566160.0000000    0.2341393
566200.0000000    0.2363389
566240.0000000    0.2412035
566280.0000000    0.2240507
566320.0000000    0.2342843
566360.0000000    0.2321139
566400.0000000    0.2083555
566440.0000000    0.2127922
566480.0000000    0.1925543
566520.0000000    0.2130325
566560.0000000    0.2172669
566600.0000000    0.2239839
566640.0000000    0.2219982
566680.0000000    0.2355560
566720.0000000    0.2407421
566760.0000000    0.2201031
566800.0000000    0.2108701
566840.0000000    0.2059640
566880.0000000    0.2124515
566920.0000000    0.2151531
566960.0000000    0.2298492
567000.0000000    0.2299743
567040.0000000    0.2315747
567080.0000000    0.2228007
567120.0000000    0.2174910
567160.0000000    0.2047746
567200.0000000    0.2226858
567240.0000000    0.2085313
567280.0000000    0.2109193
567320.0000000    0.2325033
567360.0000000    0.2188827
567400.0000000    0.2202183
567440.0000000    0.2218201
567480.0000000    0.2247682
567520.0000000    0.2317591
567560.0000000    0.2247388
567600.0000000    0.2332703
567640.0000000    0.2214669
567680.0000000    0.2363271
567720.0000000    0.2236142
567760.0000000    0.2301881
567800.0000000    0.2219100
567840.0000000    0.2263013
567880.0000000    0.2254944
567920.0000000    0.2199455
567960.0000000    0.2197484
568000.0000000    0.2150654
568040.0000000    0.2341065
568080.0000000    0.2266725
568120.0000000    0.2237236
568160.0000000    0.2232164
568200.0000000    0.2264741
568240.0000000    0.2171018
568280.0000000    0.2168784
568320.0000000    0.2127276
568360.0000000    0.2299455
568400.0000000    0.2198973
568440.0000000    0.2228175
568480.0000000    0.2118049
568520.0000000    0.2200517
568560.0000000    0.2185703
568600.0000000    0.2225389
568640.0000000    0.2178330
568680.0000000    0.2271338
568720.0000000    0.2312701
568760.0000000    0.2334166
568800.0000000    0.2234537
568840.0000000    0.2234952
568880.0000000    0.2136387
568920.0000000    0.2060573
568960.0000000    0.2095136
569000.0000000    0.2265544
569040.0000000    0.2241802
569080.0000000    0.2165517
569120.0000000    0.2238947
569160.0000000    0.2198660
569200.0000000    0.2191873
569240.0000000    0.2259777
569280.0000000    0.2098250
569320.0000000    0.2222709
569360.0000000    0.2078031
569400.0000000    0.2018153
569440.0000000    0.2261171
569480.0000000    0.2149801
569520.0000000    0.2082131
569560.0000000    0.2322240
569600.0000000    0.2268605
569640.0000000    0.2254616
569680.0000000    0.2289203
569720.0000000    0.2396963
569760.0000000    0.2249022
569800.0000000    0.2325084
569840.0000000    0.2465734
569880.0000000    0.2648173
569920.0000000    0.2455700
569960.0000000    0.2529052
570000.0000000    0.2521009
570040.0000000    0.2540036
570080.0000000    0.2266220
570120.0000000    0.2413625
570160.0000000    0.2226920
570200.0000000    0.2320505
570240.0000000    0.2361118
570280.0000000    0.2401294
570320.0000000    0.2381623
570360.0000000    0.2093411
570400.0000000    0.2261537
570440.0000000    0.2219017
570480.0000000    0.2295563
570520.0000000    0.2408750
570560.0000000    0.2273207
570600.0000000    0.2506325
570640.0000000    0.2380299
570680.0000000    0.2411610
570720.0000000    0.2348749
570760.0000000    0.2509935
570800.0000000    0.2240112
570840.0000000    0.2303913
570880.0000000    0.2555348
570920.0000000    0.2427205
570960.0000000    0.2351794
571000.0000000    0.2326441
571040.0000000    0.2352568
571080.0000000    0.2532941
571120.0000000    0.2480619
571160.0000000    0.2518388
571200.0000000    0.2326344
571240.0000000    0.2405700
571280.0000000    0.2361565
571320.0000000    0.2465563
571360.0000000    0.2416955
571400.0000000    0.2218575
571440.0000000    0.2387635
571480.0000000    0.2365596
571520.0000000    0.2452613
571560.0000000    0.2346666
571600.0000000    0.2557279
571640.0000000    0.2411173
571680.0000000    0.2558410
571720.0000000    0.2475117
571760.0000000    0.2556249
571800.0000000    0.2429060
571840.0000000    0.2373704
571880.0000000    0.2468806
571920.0000000    0.2249268
571960.0000000    0.2355794
572000.0000000    0.2259691
572040.0000000    0.2309242
572080.0000000    0.2272849
572120.0000000    0.2356379
572160.0000000    0.2340363
572200.0000000    0.2448250
572240.0000000    0.2354599
572280.0000000    0.2555425
572320.0000000    0.2507792
572360.0000000    0.2414326
572400.0000000    0.2497272
572440.0000000    0.2531304
572480.0000000    0.2517834
572520.0000000    0.2473357
572560.0000000    0.2460073
572600.0000000    0.2467332
572640.0000000    0.2610079
572680.0000000    0.2506186
572720.0000000    0.2317475
572760.0000000    0.2474538
572800.0000000    0.2398039
572840.0000000    0.2195201
572880.0000000    0.2229288
572920.0000000    0.2329221
572960.0000000    0.2334990
573000.0000000    0.2382098
573040.0000000    0.2189759
573080.0000000    0.2400920
573120.0000000    0.2323073
573160.0000000    0.2424448
573200.0000000    0.2423527
573240.0000000    0.2353123
573280.0000000    0.2460913
573320.0000000    0.2421204
573360.0000000    0.2340351
573400.0000000    0.2341491
573440.0000000    0.2320102
573480.0000000    0.2567558
573520.0000000    0.2445593
573560.0000000    0.2284645
573600.0000000    0.2303741
573640.0000000    0.2173541
573680.0000000    0.2267751
573720.0000000    0.2406937
573760.0000000    0.2685256
573800.0000000    0.2544649
573840.0000000    0.2290863
573880.0000000    0.2295556
573920.0000000    0.2518221
573960.0000000    0.2549746
574000.0000000    0.2611852
574040.0000000    0.2561739
574080.0000000    0.2483125
574120.0000000    0.2557429
574160.0000000    0.2464376
574200.0000000    0.2583463
574240.0000000    0.2490289
574280.0000000    0.2531424
574320.0000000    0.2467777
574360.0000000    0.2546231
[truncated: 297,950 more chars]
