# Supplementary material for: Comment on 'Valid molecular dynamics simulations of human hemoglobin require a surprisingly large box size'
Source: eLife. 2019 Jun 20;8:e44718. doi: 10.7554/eLife.44718 (PMC6586461; doi:10.7554/eLife.44718)
Supplement: Figure 1—source data 1. — The zip archive contains a README file describing which source files correspond to the different panels. [file elife-44718-fig1-data1.zip › figure1/panels_AB/90A/7/rmsd_2dn3.xvg]

# This file was created Fri Nov  9 06:33:04 2018
# Created by:
#             :-) GROMACS - gmx rms, 2018.3-dev-20180823-5d5eb38 (-:
# 
# Executable:   /usr/local/gromacs/2018/2018.3-impi2017-fftw337-gcc640-cuda91/bin/gmx
# Data prefix:  /usr/local/gromacs/2018/2018.3-impi2017-fftw337-gcc640-cuda91
# Working dir:  /home/degroot/hb/2dn2/Meuwly/90a-elife/7
# Command line:
#   gmx rms -s ../../../2dn3/conf.pdb -f xx.xtc -o rmsd_2dn3.xvg -nice 0
# gmx rms is part of G R O M A C S:
#
# Glycine aRginine prOline Methionine Alanine Cystine Serine
#
@    title "RMSD"
@    xaxis  label "Time (ps)"
@    yaxis  label "RMSD (nm)"
@TYPE xy
@ subtitle "Backbone after lsq fit to Backbone"
   0.0000000    0.2453844
  40.0000000    0.2540148
  80.0000000    0.2525293
 120.0000000    0.2717645
 160.0000000    0.2733236
 200.0000000    0.2748961
 240.0000000    0.2713677
 280.0000000    0.2959222
 320.0000000    0.2742985
 360.0000000    0.2724734
 400.0000000    0.2878346
 440.0000000    0.2715383
 480.0000000    0.2762614
 520.0000000    0.2677400
 560.0000000    0.2856427
 600.0000000    0.2741241
 640.0000000    0.2667708
 680.0000000    0.2614834
 720.0000000    0.2588917
 760.0000000    0.2492847
 800.0000000    0.2454001
 840.0000000    0.2641299
 880.0000000    0.2579847
 920.0000000    0.2494311
 960.0000000    0.2530440
1000.0000000    0.2602823
1040.0000000    0.2661783
1080.0000000    0.2744682
1120.0000000    0.2944790
1160.0000000    0.2613805
1200.0000000    0.2739331
1240.0000000    0.2617362
1280.0000000    0.2911119
1320.0000000    0.2615010
1360.0000000    0.2916749
1400.0000000    0.2915731
1440.0000000    0.2962942
1480.0000000    0.2821327
1520.0000000    0.2812218
1560.0000000    0.2792704
1600.0000000    0.2517503
1640.0000000    0.2656322
1680.0000000    0.2624978
1720.0000000    0.2773538
1760.0000000    0.2638992
1800.0000000    0.2861130
1840.0000000    0.2731019
1880.0000000    0.2587173
1920.0000000    0.2445294
1960.0000000    0.2495397
2000.0000000    0.2623052
2040.0000000    0.2729383
2080.0000000    0.2452323
2120.0000000    0.2569880
2160.0000000    0.2592275
2200.0000000    0.2706137
2240.0000000    0.2538581
2280.0000000    0.2736790
2320.0000000    0.2584794
2360.0000000    0.2634604
2400.0000000    0.2720726
2440.0000000    0.2764817
2480.0000000    0.2782917
2520.0000000    0.3007241
2560.0000000    0.2613231
2600.0000000    0.2740277
2640.0000000    0.2656808
2680.0000000    0.2832455
2720.0000000    0.2737553
2760.0000000    0.2687643
2800.0000000    0.2602047
2840.0000000    0.2614471
2880.0000000    0.2739158
2920.0000000    0.2686010
2960.0000000    0.2733838
3000.0000000    0.2536807
3040.0000000    0.2845751
3080.0000000    0.2847220
3120.0000000    0.2683105
3160.0000000    0.2760154
3200.0000000    0.2839268
3240.0000000    0.2981364
3280.0000000    0.2830703
3320.0000000    0.3097070
3360.0000000    0.2964423
3400.0000000    0.2898422
3440.0000000    0.2670797
3480.0000000    0.2952270
3520.0000000    0.2725209
3560.0000000    0.2676066
3600.0000000    0.2937703
3640.0000000    0.2757936
3680.0000000    0.2948183
3720.0000000    0.2871199
3760.0000000    0.3092710
3800.0000000    0.2961353
3840.0000000    0.2828690
3880.0000000    0.2938888
3920.0000000    0.3144255
3960.0000000    0.2734298
4000.0000000    0.2762406
4040.0000000    0.2903544
4080.0000000    0.2961982
4120.0000000    0.2950424
4160.0000000    0.2887049
4200.0000000    0.2903028
4240.0000000    0.3005609
4280.0000000    0.2998173
4320.0000000    0.2840389
4360.0000000    0.2660056
4400.0000000    0.2898307
4440.0000000    0.2863962
4480.0000000    0.2919527
4520.0000000    0.3066219
4560.0000000    0.2777527
4600.0000000    0.2824096
4640.0000000    0.3150107
4680.0000000    0.2771966
4720.0000000    0.2807871
4760.0000000    0.2773964
4800.0000000    0.2844978
4840.0000000    0.2745394
4880.0000000    0.2839410
4920.0000000    0.3012494
4960.0000000    0.2848138
5000.0000000    0.2540605
5040.0000000    0.2853724
5080.0000000    0.2975218
5120.0000000    0.2966397
5160.0000000    0.2889131
5200.0000000    0.2857145
5240.0000000    0.2714375
5280.0000000    0.2788419
5320.0000000    0.2710111
5360.0000000    0.2589376
5400.0000000    0.2795574
5440.0000000    0.2686870
5480.0000000    0.2752357
5520.0000000    0.2583675
5560.0000000    0.2949411
5600.0000000    0.2840779
5640.0000000    0.3009236
5680.0000000    0.2814903
5720.0000000    0.2891885
5760.0000000    0.2924482
5800.0000000    0.3224958
5840.0000000    0.3011025
5880.0000000    0.2612501
5920.0000000    0.2858635
5960.0000000    0.2878844
6000.0000000    0.2682300
6040.0000000    0.2995093
6080.0000000    0.2930200
6120.0000000    0.2835204
6160.0000000    0.3173029
6200.0000000    0.2893324
6240.0000000    0.3044475
6280.0000000    0.2903421
6320.0000000    0.2968653
6360.0000000    0.2996505
6400.0000000    0.3062831
6440.0000000    0.3253874
6480.0000000    0.3027880
6520.0000000    0.2883113
6560.0000000    0.3033327
6600.0000000    0.3038821
6640.0000000    0.2846693
6680.0000000    0.2993735
6720.0000000    0.2817264
6760.0000000    0.2817100
6800.0000000    0.2990546
6840.0000000    0.2906916
6880.0000000    0.2995031
6920.0000000    0.2921229
6960.0000000    0.3001958
7000.0000000    0.2687864
7040.0000000    0.2632554
7080.0000000    0.2714382
7120.0000000    0.2718458
7160.0000000    0.2686931
7200.0000000    0.2689886
7240.0000000    0.2778313
7280.0000000    0.2754436
7320.0000000    0.2692631
7360.0000000    0.2710199
7400.0000000    0.2614850
7440.0000000    0.3082063
7480.0000000    0.2913406
7520.0000000    0.2686137
7560.0000000    0.2713673
7600.0000000    0.2679648
7640.0000000    0.2732243
7680.0000000    0.2727096
7720.0000000    0.2771149
7760.0000000    0.2564173
7800.0000000    0.2534269
7840.0000000    0.2538061
7880.0000000    0.2696905
7920.0000000    0.2696679
7960.0000000    0.2899249
8000.0000000    0.2823913
8040.0000000    0.2770774
8080.0000000    0.2765628
8120.0000000    0.2771344
8160.0000000    0.2732129
8200.0000000    0.2746812
8240.0000000    0.2747411
8280.0000000    0.2697309
8320.0000000    0.2746101
8360.0000000    0.2852618
8400.0000000    0.3029413
8440.0000000    0.3012610
8480.0000000    0.2771898
8520.0000000    0.2863873
8560.0000000    0.2791398
8600.0000000    0.2758381
8640.0000000    0.2596678
8680.0000000    0.2827579
8720.0000000    0.2704419
8760.0000000    0.2794399
8800.0000000    0.2507195
8840.0000000    0.2652879
8880.0000000    0.2780094
8920.0000000    0.2660233
8960.0000000    0.2539339
9000.0000000    0.2587587
9040.0000000    0.2790793
9080.0000000    0.2790027
9120.0000000    0.2764734
9160.0000000    0.2924116
9200.0000000    0.2726816
9240.0000000    0.2570670
9280.0000000    0.2720414
9320.0000000    0.2858276
9360.0000000    0.2717098
9400.0000000    0.2814674
9440.0000000    0.2764155
9480.0000000    0.2844982
9520.0000000    0.2819609
9560.0000000    0.2736218
9600.0000000    0.2787365
9640.0000000    0.2925178
9680.0000000    0.2871079
9720.0000000    0.2811973
9760.0000000    0.2696642
9800.0000000    0.2809514
9840.0000000    0.2666873
9880.0000000    0.2957358
9920.0000000    0.2769577
9960.0000000    0.3004145
10000.0000000    0.2830293
10040.0000000    0.2893775
10080.0000000    0.2945630
10120.0000000    0.3029943
10160.0000000    0.3026124
10200.0000000    0.2913732
10240.0000000    0.2931357
10280.0000000    0.3103316
10320.0000000    0.2988985
10360.0000000    0.2865279
10400.0000000    0.2962568
10440.0000000    0.2965613
10480.0000000    0.2832164
10520.0000000    0.2862709
10560.0000000    0.2920827
10600.0000000    0.3411394
10640.0000000    0.3106848
10680.0000000    0.3057253
10720.0000000    0.3173333
10760.0000000    0.3031271
10800.0000000    0.3034589
10840.0000000    0.3058187
10880.0000000    0.2888592
10920.0000000    0.2685570
10960.0000000    0.2831855
11000.0000000    0.2959423
11040.0000000    0.2969902
11080.0000000    0.2927157
11120.0000000    0.3025942
11160.0000000    0.3033944
11200.0000000    0.2841520
11240.0000000    0.2830114
11280.0000000    0.3105928
11320.0000000    0.3033996
11360.0000000    0.2968041
11400.0000000    0.2809014
11440.0000000    0.3116222
11480.0000000    0.3162922
11520.0000000    0.2847206
11560.0000000    0.2772631
11600.0000000    0.3036322
11640.0000000    0.2728828
11680.0000000    0.2637249
11720.0000000    0.2788981
11760.0000000    0.2906744
11800.0000000    0.2812929
11840.0000000    0.2768421
11880.0000000    0.2682242
11920.0000000    0.2888009
11960.0000000    0.2768324
12000.0000000    0.2790388
12040.0000000    0.3120307
12080.0000000    0.2681687
12120.0000000    0.2947863
12160.0000000    0.2864341
12200.0000000    0.2811029
12240.0000000    0.2803897
12280.0000000    0.2877503
12320.0000000    0.3003639
12360.0000000    0.3133290
12400.0000000    0.3017756
12440.0000000    0.2965022
12480.0000000    0.2925311
12520.0000000    0.3025914
12560.0000000    0.3184302
12600.0000000    0.2914895
12640.0000000    0.2977674
12680.0000000    0.2881510
12720.0000000    0.2884870
12760.0000000    0.2821427
12800.0000000    0.2651258
12840.0000000    0.2713245
12880.0000000    0.2830386
12920.0000000    0.2989193
12960.0000000    0.2719067
13000.0000000    0.2952591
13040.0000000    0.2801311
13080.0000000    0.2800050
13120.0000000    0.2593192
13160.0000000    0.2892458
13200.0000000    0.2840566
13240.0000000    0.2821014
13280.0000000    0.2917897
13320.0000000    0.2767546
13360.0000000    0.2847930
13400.0000000    0.2874008
13440.0000000    0.2915880
13480.0000000    0.2696187
13520.0000000    0.2828517
13560.0000000    0.2555852
13600.0000000    0.2772282
13640.0000000    0.2847113
13680.0000000    0.2760107
13720.0000000    0.2821173
13760.0000000    0.2691462
13800.0000000    0.2780302
13840.0000000    0.2857547
13880.0000000    0.2736505
13920.0000000    0.2904393
13960.0000000    0.2858564
14000.0000000    0.2877593
14040.0000000    0.2887389
14080.0000000    0.2761068
14120.0000000    0.2864081
14160.0000000    0.2995431
14200.0000000    0.2597030
14240.0000000    0.2826357
14280.0000000    0.2786859
14320.0000000    0.2723061
14360.0000000    0.2762704
14400.0000000    0.2591349
14440.0000000    0.2788295
14480.0000000    0.2985301
14520.0000000    0.2935094
14560.0000000    0.2813824
14600.0000000    0.2805175
14640.0000000    0.2924958
14680.0000000    0.2909003
14720.0000000    0.2894772
14760.0000000    0.2882286
14800.0000000    0.2911960
14840.0000000    0.2817148
14880.0000000    0.2760727
14920.0000000    0.2745709
14960.0000000    0.2764420
15000.0000000    0.2733283
15040.0000000    0.2894362
15080.0000000    0.2941999
15120.0000000    0.2913906
15160.0000000    0.2946253
15200.0000000    0.3001225
15240.0000000    0.2878661
15280.0000000    0.2984023
15320.0000000    0.3074890
15360.0000000    0.2820804
15400.0000000    0.2854433
15440.0000000    0.2944104
15480.0000000    0.2818226
15520.0000000    0.2694703
15560.0000000    0.2816222
15600.0000000    0.2897398
15640.0000000    0.2863923
15680.0000000    0.2770098
15720.0000000    0.2831413
15760.0000000    0.2685201
15800.0000000    0.2707596
15840.0000000    0.2763188
15880.0000000    0.2563938
15920.0000000    0.2708021
15960.0000000    0.2718084
16000.0000000    0.2874964
16040.0000000    0.2782975
16080.0000000    0.2790131
16120.0000000    0.2972787
16160.0000000    0.2803779
16200.0000000    0.3007759
16240.0000000    0.2934685
16280.0000000    0.2800937
16320.0000000    0.2889279
16360.0000000    0.2669879
16400.0000000    0.2533384
16440.0000000    0.2896849
16480.0000000    0.2794676
16520.0000000    0.2772888
16560.0000000    0.3051669
16600.0000000    0.2759766
16640.0000000    0.2823936
16680.0000000    0.3034538
16720.0000000    0.2880073
16760.0000000    0.3062221
16800.0000000    0.2808314
16840.0000000    0.2901031
16880.0000000    0.3056189
16920.0000000    0.2897236
16960.0000000    0.2744910
17000.0000000    0.2930372
17040.0000000    0.2766042
17080.0000000    0.3019842
17120.0000000    0.3036524
17160.0000000    0.2949781
17200.0000000    0.2808365
17240.0000000    0.2644638
17280.0000000    0.2638231
17320.0000000    0.2733717
17360.0000000    0.2824945
17400.0000000    0.2976308
17440.0000000    0.2865418
17480.0000000    0.2903984
17520.0000000    0.2741894
17560.0000000    0.2652735
17600.0000000    0.2522748
17640.0000000    0.2741215
17680.0000000    0.2661415
17720.0000000    0.2621296
17760.0000000    0.2837678
17800.0000000    0.2946656
17840.0000000    0.2895789
17880.0000000    0.2600959
17920.0000000    0.2991046
17960.0000000    0.2677862
18000.0000000    0.2896863
18040.0000000    0.2675508
18080.0000000    0.2774054
18120.0000000    0.2761201
18160.0000000    0.2815401
18200.0000000    0.2762561
18240.0000000    0.2924980
18280.0000000    0.2885551
18320.0000000    0.2784376
18360.0000000    0.2736797
18400.0000000    0.2495776
18440.0000000    0.2687643
18480.0000000    0.2877339
18520.0000000    0.2948285
18560.0000000    0.2687089
18600.0000000    0.2740600
18640.0000000    0.2795191
18680.0000000    0.2953563
18720.0000000    0.2888906
18760.0000000    0.2810024
18800.0000000    0.2691649
18840.0000000    0.2732329
18880.0000000    0.2666629
18920.0000000    0.2659911
18960.0000000    0.2666309
19000.0000000    0.2829671
19040.0000000    0.2771244
19080.0000000    0.2642410
19120.0000000    0.2694909
19160.0000000    0.2624834
19200.0000000    0.2712451
19240.0000000    0.2657063
19280.0000000    0.2763816
19320.0000000    0.2822923
19360.0000000    0.2844861
19400.0000000    0.2814871
19440.0000000    0.2761928
19480.0000000    0.2867008
19520.0000000    0.2808021
19560.0000000    0.2640887
19600.0000000    0.2806636
19640.0000000    0.2799538
19680.0000000    0.2567687
19720.0000000    0.2824625
19760.0000000    0.2714034
19800.0000000    0.2807700
19840.0000000    0.2780535
19880.0000000    0.2889014
19920.0000000    0.2779185
19960.0000000    0.2733352
20000.0000000    0.2848344
20040.0000000    0.2716649
20080.0000000    0.2669601
20120.0000000    0.2959455
20160.0000000    0.2959559
20200.0000000    0.2660484
20240.0000000    0.2717758
20280.0000000    0.2755292
20320.0000000    0.2647027
20360.0000000    0.2719553
20400.0000000    0.2692173
20440.0000000    0.2595861
20480.0000000    0.2639093
20520.0000000    0.2741795
20560.0000000    0.2625284
20600.0000000    0.2686086
20640.0000000    0.2699164
20680.0000000    0.2576252
20720.0000000    0.2827268
20760.0000000    0.2775132
20800.0000000    0.2575941
20840.0000000    0.2586126
20880.0000000    0.2510073
20920.0000000    0.2792202
20960.0000000    0.2576413
21000.0000000    0.2499208
21040.0000000    0.2664998
21080.0000000    0.2793830
21120.0000000    0.2837117
21160.0000000    0.2870333
21200.0000000    0.2869602
21240.0000000    0.2594469
21280.0000000    0.2566280
21320.0000000    0.2758588
21360.0000000    0.2640241
21400.0000000    0.2980144
21440.0000000    0.2777578
21480.0000000    0.2948953
21520.0000000    0.2816297
21560.0000000    0.2812721
21600.0000000    0.2676913
21640.0000000    0.2640259
21680.0000000    0.2854384
21720.0000000    0.2853655
21760.0000000    0.2890386
21800.0000000    0.2803702
21840.0000000    0.3016300
21880.0000000    0.2832055
21920.0000000    0.2668428
21960.0000000    0.2810311
22000.0000000    0.2961246
22040.0000000    0.2822472
22080.0000000    0.2926643
22120.0000000    0.3023744
22160.0000000    0.2942636
22200.0000000    0.2867024
22240.0000000    0.2942080
22280.0000000    0.2806514
22320.0000000    0.2785844
22360.0000000    0.2883965
22400.0000000    0.3085365
22440.0000000    0.2938147
22480.0000000    0.2629699
22520.0000000    0.2842068
22560.0000000    0.2996614
22600.0000000    0.2895644
22640.0000000    0.2815312
22680.0000000    0.3086263
22720.0000000    0.2828553
22760.0000000    0.2712005
22800.0000000    0.2879080
22840.0000000    0.2861761
22880.0000000    0.2722976
22920.0000000    0.2673641
22960.0000000    0.2797175
23000.0000000    0.2566940
23040.0000000    0.2771930
23080.0000000    0.2811643
23120.0000000    0.2766578
23160.0000000    0.2633444
23200.0000000    0.2758009
23240.0000000    0.2648340
23280.0000000    0.2743007
23320.0000000    0.2850714
23360.0000000    0.2858269
23400.0000000    0.2687967
23440.0000000    0.2737989
23480.0000000    0.2726467
23520.0000000    0.2637423
23560.0000000    0.2858487
23600.0000000    0.2776927
23640.0000000    0.2702697
23680.0000000    0.2655644
23720.0000000    0.2638874
23760.0000000    0.2619102
23800.0000000    0.2767556
23840.0000000    0.2894888
23880.0000000    0.2692055
23920.0000000    0.2786732
23960.0000000    0.2882757
24000.0000000    0.2824574
24040.0000000    0.2812504
24080.0000000    0.2888758
24120.0000000    0.2897341
24160.0000000    0.2699099
24200.0000000    0.3025096
24240.0000000    0.3016038
24280.0000000    0.2672240
24320.0000000    0.2654304
24360.0000000    0.2898969
24400.0000000    0.2706406
24440.0000000    0.2636799
24480.0000000    0.2822537
24520.0000000    0.2654429
24560.0000000    0.2739946
24600.0000000    0.2880062
24640.0000000    0.2715388
24680.0000000    0.2706210
24720.0000000    0.2746980
24760.0000000    0.2617524
24800.0000000    0.2877364
24840.0000000    0.2870095
24880.0000000    0.2553044
24920.0000000    0.2684043
24960.0000000    0.2782316
25000.0000000    0.2786628
25040.0000000    0.2680678
25080.0000000    0.2842476
25120.0000000    0.2845803
25160.0000000    0.2871268
25200.0000000    0.2746461
25240.0000000    0.2806309
25280.0000000    0.2542275
25320.0000000    0.2840016
25360.0000000    0.2809973
25400.0000000    0.2943028
25440.0000000    0.2992643
25480.0000000    0.2845702
25520.0000000    0.2898820
25560.0000000    0.2951069
25600.0000000    0.2746734
25640.0000000    0.2915796
25680.0000000    0.2659859
25720.0000000    0.2695324
25760.0000000    0.2978980
25800.0000000    0.2772625
25840.0000000    0.2843435
25880.0000000    0.2892176
25920.0000000    0.2942807
25960.0000000    0.2725085
26000.0000000    0.2923061
26040.0000000    0.2828426
26080.0000000    0.3220816
26120.0000000    0.2908680
26160.0000000    0.2946495
26200.0000000    0.2724461
26240.0000000    0.2895176
26280.0000000    0.2994301
26320.0000000    0.2591518
26360.0000000    0.2836396
26400.0000000    0.2709954
26440.0000000    0.2737867
26480.0000000    0.2894903
26520.0000000    0.2813100
26560.0000000    0.2903506
26600.0000000    0.2818720
26640.0000000    0.3005132
26680.0000000    0.2843916
26720.0000000    0.3065236
26760.0000000    0.3074172
26800.0000000    0.2886959
26840.0000000    0.2949103
26880.0000000    0.2965006
26920.0000000    0.2729208
26960.0000000    0.2812493
27000.0000000    0.2850233
27040.0000000    0.2827174
27080.0000000    0.2977794
27120.0000000    0.2832658
27160.0000000    0.3001727
27200.0000000    0.2705164
27240.0000000    0.2897542
27280.0000000    0.3026648
27320.0000000    0.2957278
27360.0000000    0.2848190
27400.0000000    0.2975905
27440.0000000    0.2617737
27480.0000000    0.2776131
27520.0000000    0.2833031
27560.0000000    0.2766984
27600.0000000    0.3003228
27640.0000000    0.3031500
27680.0000000    0.3153912
27720.0000000    0.3235552
27760.0000000    0.3231697
27800.0000000    0.3016220
27840.0000000    0.2887666
27880.0000000    0.3032615
27920.0000000    0.3197721
27960.0000000    0.2870808
28000.0000000    0.3095158
28040.0000000    0.3030216
28080.0000000    0.2985436
28120.0000000    0.3014809
28160.0000000    0.3101156
28200.0000000    0.2984509
28240.0000000    0.2875712
28280.0000000    0.2872777
28320.0000000    0.3034222
28360.0000000    0.2844683
28400.0000000    0.2820841
28440.0000000    0.2971164
28480.0000000    0.2977249
28520.0000000    0.3056811
28560.0000000    0.2944288
28600.0000000    0.3123343
28640.0000000    0.2919989
28680.0000000    0.3159216
28720.0000000    0.3100021
28760.0000000    0.2813915
28800.0000000    0.3015683
28840.0000000    0.2996499
28880.0000000    0.2970728
28920.0000000    0.2991011
28960.0000000    0.2776568
29000.0000000    0.3054876
29040.0000000    0.2711793
29080.0000000    0.2848969
29120.0000000    0.2842359
29160.0000000    0.3092223
29200.0000000    0.2961644
29240.0000000    0.3053742
29280.0000000    0.3028599
29320.0000000    0.2819526
29360.0000000    0.2967263
29400.0000000    0.2824784
29440.0000000    0.2972158
29480.0000000    0.2727834
29520.0000000    0.2877926
29560.0000000    0.2801049
29600.0000000    0.2948054
29640.0000000    0.2841530
29680.0000000    0.2996456
29720.0000000    0.2804767
29760.0000000    0.3082327
29800.0000000    0.2921203
29840.0000000    0.3050903
29880.0000000    0.2930944
29920.0000000    0.3168927
29960.0000000    0.3179739
30000.0000000    0.3275155
30040.0000000    0.3343666
30080.0000000    0.3089029
30120.0000000    0.3193928
30160.0000000    0.3093874
30200.0000000    0.3071780
30240.0000000    0.3051793
30280.0000000    0.3011582
30320.0000000    0.3224108
30360.0000000    0.3174063
30400.0000000    0.3285337
30440.0000000    0.3236332
30480.0000000    0.2848634
30520.0000000    0.2935501
30560.0000000    0.2936942
30600.0000000    0.2961674
30640.0000000    0.2921304
30680.0000000    0.3000294
30720.0000000    0.2995905
30760.0000000    0.2891370
30800.0000000    0.2867977
30840.0000000    0.2764778
30880.0000000    0.2766455
30920.0000000    0.2620429
30960.0000000    0.2625338
31000.0000000    0.2941223
31040.0000000    0.2797460
31080.0000000    0.2870501
31120.0000000    0.2931758
31160.0000000    0.3134055
31200.0000000    0.3002483
31240.0000000    0.2998618
31280.0000000    0.3014521
31320.0000000    0.3107613
31360.0000000    0.2935601
31400.0000000    0.2962155
31440.0000000    0.3097229
31480.0000000    0.3029637
31520.0000000    0.3035882
31560.0000000    0.3118443
31600.0000000    0.2938112
31640.0000000    0.3327631
31680.0000000    0.3157678
31720.0000000    0.2865536
31760.0000000    0.3035043
31800.0000000    0.2869119
31840.0000000    0.2967294
31880.0000000    0.2716803
31920.0000000    0.2890707
31960.0000000    0.2638494
32000.0000000    0.2661059
32040.0000000    0.2973654
32080.0000000    0.2697006
32120.0000000    0.2856853
32160.0000000    0.2862729
32200.0000000    0.2863485
32240.0000000    0.2831269
32280.0000000    0.2850618
32320.0000000    0.2893742
32360.0000000    0.2728328
32400.0000000    0.2983305
32440.0000000    0.2821600
32480.0000000    0.2822318
32520.0000000    0.2898646
32560.0000000    0.2768966
32600.0000000    0.2776860
32640.0000000    0.2724501
32680.0000000    0.2645220
32720.0000000    0.2831916
32760.0000000    0.2790349
32800.0000000    0.2613548
32840.0000000    0.2715540
32880.0000000    0.2777500
32920.0000000    0.2869549
32960.0000000    0.2779349
33000.0000000    0.2659984
33040.0000000    0.2838894
33080.0000000    0.2788436
33120.0000000    0.2786595
33160.0000000    0.2919026
33200.0000000    0.2898818
33240.0000000    0.2881886
33280.0000000    0.2870530
33320.0000000    0.2832114
33360.0000000    0.2722671
33400.0000000    0.2853043
33440.0000000    0.3072701
33480.0000000    0.2854777
33520.0000000    0.2806876
33560.0000000    0.2705134
33600.0000000    0.2861598
33640.0000000    0.2964363
33680.0000000    0.2705970
33720.0000000    0.2567933
33760.0000000    0.2636939
33800.0000000    0.2725223
33840.0000000    0.3057155
33880.0000000    0.2761759
33920.0000000    0.2910108
33960.0000000    0.3237110
34000.0000000    0.3030268
34040.0000000    0.3082670
34080.0000000    0.2840164
34120.0000000    0.2969850
34160.0000000    0.2876233
34200.0000000    0.2748991
34240.0000000    0.2932419
34280.0000000    0.2677749
34320.0000000    0.2793866
34360.0000000    0.2885130
34400.0000000    0.2797307
34440.0000000    0.2868066
34480.0000000    0.2827412
34520.0000000    0.2721629
34560.0000000    0.2880929
34600.0000000    0.2706630
34640.0000000    0.2943183
34680.0000000    0.2821598
34720.0000000    0.2946362
34760.0000000    0.2999778
34800.0000000    0.2823025
34840.0000000    0.2905842
34880.0000000    0.2713682
34920.0000000    0.2707873
34960.0000000    0.2635816
35000.0000000    0.2834432
35040.0000000    0.2966207
35080.0000000    0.2911488
35120.0000000    0.2941148
35160.0000000    0.2796275
35200.0000000    0.2814452
35240.0000000    0.2726761
35280.0000000    0.2770244
35320.0000000    0.2740283
35360.0000000    0.2935339
35400.0000000    0.2856139
35440.0000000    0.2936718
35480.0000000    0.2828877
35520.0000000    0.2829954
35560.0000000    0.2909806
35600.0000000    0.2918052
35640.0000000    0.2995752
35680.0000000    0.2851771
35720.0000000    0.2724753
35760.0000000    0.2725953
35800.0000000    0.2885266
35840.0000000    0.3079603
35880.0000000    0.3013924
35920.0000000    0.2841719
35960.0000000    0.2963457
36000.0000000    0.2763638
36040.0000000    0.2780776
36080.0000000    0.2746445
36120.0000000    0.2865475
36160.0000000    0.2947628
36200.0000000    0.2885808
36240.0000000    0.2844338
36280.0000000    0.2603427
36320.0000000    0.2532795
36360.0000000    0.2614681
36400.0000000    0.2661413
36440.0000000    0.2762104
36480.0000000    0.2701733
36520.0000000    0.2879422
36560.0000000    0.2789153
36600.0000000    0.2869632
36640.0000000    0.3011702
36680.0000000    0.2860499
36720.0000000    0.2985226
36760.0000000    0.2905614
36800.0000000    0.2804665
36840.0000000    0.2923315
36880.0000000    0.2941918
36920.0000000    0.2733859
36960.0000000    0.2761379
37000.0000000    0.2829563
37040.0000000    0.2841311
37080.0000000    0.2817543
37120.0000000    0.2893234
37160.0000000    0.2932168
37200.0000000    0.2807404
37240.0000000    0.2643652
37280.0000000    0.2857108
37320.0000000    0.2932023
37360.0000000    0.2740102
37400.0000000    0.2852312
37440.0000000    0.2792429
37480.0000000    0.2657329
37520.0000000    0.2811440
37560.0000000    0.2765386
37600.0000000    0.2996562
37640.0000000    0.2930854
37680.0000000    0.2959211
37720.0000000    0.2733280
37760.0000000    0.2904576
37800.0000000    0.2813250
37840.0000000    0.2643301
37880.0000000    0.2787730
37920.0000000    0.2592591
37960.0000000    0.2681659
38000.0000000    0.2836169
38040.0000000    0.2792539
38080.0000000    0.2760246
38120.0000000    0.2799330
38160.0000000    0.2872210
38200.0000000    0.2843631
38240.0000000    0.2769016
38280.0000000    0.2875149
38320.0000000    0.2950693
38360.0000000    0.2903922
38400.0000000    0.2898310
38440.0000000    0.2759367
38480.0000000    0.2605476
38520.0000000    0.2575933
38560.0000000    0.2720181
38600.0000000    0.2895030
38640.0000000    0.2822061
38680.0000000    0.2835183
38720.0000000    0.2681831
38760.0000000    0.2685009
38800.0000000    0.2845626
38840.0000000    0.2649156
38880.0000000    0.2708425
38920.0000000    0.2803385
38960.0000000    0.2777951
39000.0000000    0.2645332
39040.0000000    0.2680222
39080.0000000    0.2703109
39120.0000000    0.2728896
39160.0000000    0.2855352
39200.0000000    0.2660825
39240.0000000    0.2716627
39280.0000000    0.2748687
39320.0000000    0.2679291
39360.0000000    0.2701121
39400.0000000    0.2603028
39440.0000000    0.2828726
39480.0000000    0.2717864
39520.0000000    0.2847123
39560.0000000    0.2935375
39600.0000000    0.2896397
39640.0000000    0.2952080
39680.0000000    0.3022434
39720.0000000    0.2689565
39760.0000000    0.2805729
39800.0000000    0.2717385
39840.0000000    0.2792965
39880.0000000    0.2706039
39920.0000000    0.2731533
39960.0000000    0.2820373
40000.0000000    0.2816607
40040.0000000    0.2709605
40080.0000000    0.2571186
40120.0000000    0.2669585
40160.0000000    0.2682686
40200.0000000    0.2714359
40240.0000000    0.2773730
40280.0000000    0.2846726
40320.0000000    0.2705825
40360.0000000    0.2775483
40400.0000000    0.2653534
40440.0000000    0.2856919
40480.0000000    0.2638390
40520.0000000    0.2780071
40560.0000000    0.2636289
40600.0000000    0.2778544
40640.0000000    0.2647048
40680.0000000    0.2554193
40720.0000000    0.2459399
40760.0000000    0.2590441
40800.0000000    0.2577300
40840.0000000    0.2644693
40880.0000000    0.2669592
40920.0000000    0.2615563
40960.0000000    0.2743698
41000.0000000    0.2631724
41040.0000000    0.2617601
41080.0000000    0.2763669
41120.0000000    0.2621838
41160.0000000    0.2683102
41200.0000000    0.2878378
41240.0000000    0.2542091
41280.0000000    0.2687022
41320.0000000    0.2610897
41360.0000000    0.2671348
41400.0000000    0.2577322
41440.0000000    0.2544046
41480.0000000    0.2671488
41520.0000000    0.2497451
41560.0000000    0.2401418
41600.0000000    0.2617635
41640.0000000    0.2703204
41680.0000000    0.2587451
41720.0000000    0.2618023
41760.0000000    0.2521012
41800.0000000    0.2544607
41840.0000000    0.2894503
41880.0000000    0.2581986
41920.0000000    0.2742076
41960.0000000    0.2537006
42000.0000000    0.2706892
42040.0000000    0.2673109
42080.0000000    0.2717726
42120.0000000    0.2597999
42160.0000000    0.2651238
42200.0000000    0.2803067
42240.0000000    0.3113920
42280.0000000    0.2957424
42320.0000000    0.2938001
42360.0000000    0.2784353
42400.0000000    0.2569415
42440.0000000    0.2895923
42480.0000000    0.2900712
42520.0000000    0.2890518
42560.0000000    0.2838891
42600.0000000    0.3034993
42640.0000000    0.2854296
42680.0000000    0.2706178
42720.0000000    0.2889642
42760.0000000    0.2974608
42800.0000000    0.2712256
42840.0000000    0.2777276
42880.0000000    0.2895305
42920.0000000    0.2820709
42960.0000000    0.2755644
43000.0000000    0.2627437
43040.0000000    0.2845692
43080.0000000    0.2920499
43120.0000000    0.2781305
43160.0000000    0.2721603
43200.0000000    0.2805359
43240.0000000    0.2699483
43280.0000000    0.2807784
43320.0000000    0.2909487
43360.0000000    0.2967348
43400.0000000    0.2941248
43440.0000000    0.2755825
43480.0000000    0.2647203
43520.0000000    0.2537714
43560.0000000    0.2639564
43600.0000000    0.2783485
43640.0000000    0.2730726
43680.0000000    0.2483266
43720.0000000    0.2749896
43760.0000000    0.2803863
43800.0000000    0.2723602
43840.0000000    0.2559506
43880.0000000    0.2673472
43920.0000000    0.2524930
43960.0000000    0.2891673
44000.0000000    0.2641376
44040.0000000    0.2746527
44080.0000000    0.2567104
44120.0000000    0.2639092
44160.0000000    0.2778125
44200.0000000    0.2983828
44240.0000000    0.2676449
44280.0000000    0.2838580
44320.0000000    0.2775742
44360.0000000    0.2649662
44400.0000000    0.2645984
44440.0000000    0.2775668
44480.0000000    0.2581612
44520.0000000    0.2709548
44560.0000000    0.2687727
44600.0000000    0.2909355
44640.0000000    0.2730770
44680.0000000    0.2653147
44720.0000000    0.2859209
44760.0000000    0.2847851
44800.0000000    0.2678938
44840.0000000    0.2681992
44880.0000000    0.2824324
44920.0000000    0.2563347
44960.0000000    0.2592627
45000.0000000    0.2883674
45040.0000000    0.3037328
45080.0000000    0.2793773
45120.0000000    0.2867853
45160.0000000    0.2672444
45200.0000000    0.2551543
45240.0000000    0.2475698
45280.0000000    0.2580934
45320.0000000    0.2641137
45360.0000000    0.2651147
45400.0000000    0.2733687
45440.0000000    0.2775722
45480.0000000    0.2875003
45520.0000000    0.2941903
45560.0000000    0.2782189
45600.0000000    0.3016042
45640.0000000    0.2744404
45680.0000000    0.2855383
45720.0000000    0.2937981
45760.0000000    0.2800189
45800.0000000    0.2664242
45840.0000000    0.2570107
45880.0000000    0.2587805
45920.0000000    0.2649635
45960.0000000    0.2602200
46000.0000000    0.2621588
46040.0000000    0.2642969
46080.0000000    0.2721212
46120.0000000    0.2784466
46160.0000000    0.2628243
46200.0000000    0.2529512
46240.0000000    0.2731934
46280.0000000    0.2834646
46320.0000000    0.2793896
46360.0000000    0.2750754
46400.0000000    0.2740859
46440.0000000    0.2887366
46480.0000000    0.2855503
46520.0000000    0.2743796
46560.0000000    0.2749301
46600.0000000    0.2826780
46640.0000000    0.3027902
46680.0000000    0.2937902
46720.0000000    0.2928998
46760.0000000    0.3141257
46800.0000000    0.2817286
46840.0000000    0.2982996
46880.0000000    0.2746988
46920.0000000    0.2791649
46960.0000000    0.2683178
47000.0000000    0.2743095
47040.0000000    0.3025025
47080.0000000    0.2748178
47120.0000000    0.2759118
47160.0000000    0.2837362
47200.0000000    0.2786459
47240.0000000    0.2580769
47280.0000000    0.2818509
47320.0000000    0.2644894
47360.0000000    0.2614883
47400.0000000    0.2600086
47440.0000000    0.2807219
47480.0000000    0.2689767
47520.0000000    0.2804979
47560.0000000    0.2694001
47600.0000000    0.2652097
47640.0000000    0.2708775
47680.0000000    0.2884341
47720.0000000    0.2628731
47760.0000000    0.2690118
47800.0000000    0.2926408
47840.0000000    0.2603192
47880.0000000    0.2704778
47920.0000000    0.2507598
47960.0000000    0.2534809
48000.0000000    0.2438539
48040.0000000    0.2559766
48080.0000000    0.2828719
48120.0000000    0.2770168
48160.0000000    0.3072325
48200.0000000    0.2676266
48240.0000000    0.2537612
48280.0000000    0.2623892
48320.0000000    0.2674977
48360.0000000    0.2528366
48400.0000000    0.2549987
48440.0000000    0.2722518
48480.0000000    0.2711746
48520.0000000    0.2811970
48560.0000000    0.2679095
48600.0000000    0.2590172
48640.0000000    0.2661662
48680.0000000    0.2420499
48720.0000000    0.2698176
48760.0000000    0.2664680
48800.0000000    0.2577800
48840.0000000    0.2737215
48880.0000000    0.2683786
48920.0000000    0.2775124
48960.0000000    0.2668225
49000.0000000    0.2689767
49040.0000000    0.2720713
49080.0000000    0.2581643
49120.0000000    0.2788900
49160.0000000    0.2813012
49200.0000000    0.2889376
49240.0000000    0.2740785
49280.0000000    0.2752910
49320.0000000    0.2679050
49360.0000000    0.2660320
49400.0000000    0.2725269
49440.0000000    0.2635501
49480.0000000    0.2825835
49520.0000000    0.2818148
49560.0000000    0.2802836
49600.0000000    0.2703855
49640.0000000    0.2765898
49680.0000000    0.2630575
49720.0000000    0.2737398
49760.0000000    0.2801545
49800.0000000    0.2685090
49840.0000000    0.2856953
49880.0000000    0.2744409
49920.0000000    0.2482772
49960.0000000    0.2629308
50000.0000000    0.2825868
50040.0000000    0.2830485
50080.0000000    0.2732543
50120.0000000    0.2774567
50160.0000000    0.2762884
50200.0000000    0.2775803
50240.0000000    0.2754450
50280.0000000    0.2800568
50320.0000000    0.2779515
50360.0000000    0.2823676
50400.0000000    0.2797951
50440.0000000    0.2751544
50480.0000000    0.2719958
50520.0000000    0.2616498
50560.0000000    0.2715757
50600.0000000    0.2704562
50640.0000000    0.2562315
50680.0000000    0.2597533
50720.0000000    0.2533217
50760.0000000    0.2650782
50800.0000000    0.2660459
50840.0000000    0.2443567
50880.0000000    0.2571398
50920.0000000    0.2814128
50960.0000000    0.2764386
51000.0000000    0.2704886
51040.0000000    0.2680151
51080.0000000    0.2615722
51120.0000000    0.2570743
51160.0000000    0.2679322
51200.0000000    0.2829970
51240.0000000    0.2728715
51280.0000000    0.2738288
51320.0000000    0.2827917
51360.0000000    0.2706713
51400.0000000    0.2668590
51440.0000000    0.2837670
51480.0000000    0.2590641
51520.0000000    0.2479230
51560.0000000    0.2567055
51600.0000000    0.2747118
51640.0000000    0.2707303
51680.0000000    0.2611645
51720.0000000    0.2727226
51760.0000000    0.2791608
51800.0000000    0.3113748
51840.0000000    0.2808350
51880.0000000    0.2729883
51920.0000000    0.3069443
51960.0000000    0.2831075
52000.0000000    0.2790037
52040.0000000    0.2692145
52080.0000000    0.2958319
52120.0000000    0.2721902
52160.0000000    0.2855431
52200.0000000    0.2697874
52240.0000000    0.2891371
52280.0000000    0.3012930
52320.0000000    0.2950662
52360.0000000    0.2753002
52400.0000000    0.2922226
52440.0000000    0.2751511
52480.0000000    0.2829184
52520.0000000    0.2960745
52560.0000000    0.2846909
52600.0000000    0.2906900
52640.0000000    0.2859940
52680.0000000    0.2739243
52720.0000000    0.3073386
52760.0000000    0.2853184
52800.0000000    0.2921512
52840.0000000    0.2911080
52880.0000000    0.3010981
52920.0000000    0.2904336
52960.0000000    0.2976366
53000.0000000    0.2855952
53040.0000000    0.2748281
53080.0000000    0.3016108
53120.0000000    0.2899550
53160.0000000    0.2983214
53200.0000000    0.2922628
53240.0000000    0.3026102
53280.0000000    0.2796331
53320.0000000    0.3029918
53360.0000000    0.3110432
53400.0000000    0.2872346
53440.0000000    0.3005323
53480.0000000    0.3036064
53520.0000000    0.2793928
53560.0000000    0.2795439
53600.0000000    0.2716621
53640.0000000    0.2848936
53680.0000000    0.3059616
53720.0000000    0.2670009
53760.0000000    0.2595626
53800.0000000    0.2704360
53840.0000000    0.2716298
53880.0000000    0.2833383
53920.0000000    0.2856779
53960.0000000    0.2813545
54000.0000000    0.2912225
54040.0000000    0.2754118
54080.0000000    0.2801910
54120.0000000    0.2810973
54160.0000000    0.2875304
54200.0000000    0.2849001
54240.0000000    0.2834526
54280.0000000    0.2774084
54320.0000000    0.2492591
54360.0000000    0.2570440
54400.0000000    0.2768130
54440.0000000    0.2700388
54480.0000000    0.2620338
54520.0000000    0.2526888
54560.0000000    0.2571614
54600.0000000    0.2577178
54640.0000000    0.2525174
54680.0000000    0.2653801
54720.0000000    0.2712077
54760.0000000    0.2646081
54800.0000000    0.2808186
54840.0000000    0.2722231
54880.0000000    0.2866327
54920.0000000    0.2770759
54960.0000000    0.2779884
55000.0000000    0.2505474
55040.0000000    0.2625897
55080.0000000    0.2530695
55120.0000000    0.2622118
55160.0000000    0.2568218
55200.0000000    0.2511337
55240.0000000    0.2587354
55280.0000000    0.2490399
55320.0000000    0.2748982
55360.0000000    0.2855812
55400.0000000    0.2842287
55440.0000000    0.2503138
55480.0000000    0.2763074
55520.0000000    0.2539519
55560.0000000    0.2598351
55600.0000000    0.2735230
55640.0000000    0.2498697
55680.0000000    0.2660711
55720.0000000    0.2640883
55760.0000000    0.2827165
55800.0000000    0.2627297
55840.0000000    0.2548060
55880.0000000    0.2625754
55920.0000000    0.2643775
55960.0000000    0.2761602
56000.0000000    0.2483342
56040.0000000    0.2555562
56080.0000000    0.2831160
56120.0000000    0.2692603
56160.0000000    0.2568070
56200.0000000    0.2620922
56240.0000000    0.2436260
56280.0000000    0.2264309
56320.0000000    0.2577288
56360.0000000    0.2647253
56400.0000000    0.2629934
56440.0000000    0.2636168
56480.0000000    0.2536492
56520.0000000    0.2489775
56560.0000000    0.2859839
56600.0000000    0.2723746
56640.0000000    0.2563612
56680.0000000    0.2682568
56720.0000000    0.2414351
56760.0000000    0.2334199
56800.0000000    0.2611980
56840.0000000    0.2849477
56880.0000000    0.3029006
56920.0000000    0.2655976
56960.0000000    0.2492147
57000.0000000    0.2530991
57040.0000000    0.2631918
57080.0000000    0.2979656
57120.0000000    0.2502456
57160.0000000    0.2983116
57200.0000000    0.2684314
57240.0000000    0.2409946
57280.0000000    0.2534608
57320.0000000    0.2585525
57360.0000000    0.2530240
57400.0000000    0.2402184
57440.0000000    0.2683920
57480.0000000    0.2732545
57520.0000000    0.2628809
57560.0000000    0.2664015
57600.0000000    0.2599735
57640.0000000    0.2725830
57680.0000000    0.2723087
57720.0000000    0.2545855
57760.0000000    0.2376701
57800.0000000    0.2520233
57840.0000000    0.2612898
57880.0000000    0.2636412
57920.0000000    0.2745071
57960.0000000    0.2709880
58000.0000000    0.2724598
58040.0000000    0.2703926
58080.0000000    0.2937881
58120.0000000    0.3059064
58160.0000000    0.3105573
58200.0000000    0.2952252
58240.0000000    0.2703508
58280.0000000    0.2584720
58320.0000000    0.2514303
58360.0000000    0.2810183
58400.0000000    0.3020721
58440.0000000    0.2736873
58480.0000000    0.2949359
58520.0000000    0.2658150
58560.0000000    0.2909532
58600.0000000    0.2681591
58640.0000000    0.2803316
58680.0000000    0.2901437
58720.0000000    0.2686168
58760.0000000    0.2976480
58800.0000000    0.2801227
58840.0000000    0.2710650
58880.0000000    0.2900254
58920.0000000    0.2794149
58960.0000000    0.2714177
59000.0000000    0.2675466
59040.0000000    0.3152690
59080.0000000    0.2964680
59120.0000000    0.2905440
59160.0000000    0.2798248
59200.0000000    0.2726339
59240.0000000    0.2621363
59280.0000000    0.2696937
59320.0000000    0.2648405
59360.0000000    0.2569958
59400.0000000    0.2681485
59440.0000000    0.2745136
59480.0000000    0.2746518
59520.0000000    0.2513516
59560.0000000    0.2622616
59600.0000000    0.2676948
59640.0000000    0.2610123
59680.0000000    0.2735641
59720.0000000    0.2925444
59760.0000000    0.2832591
59800.0000000    0.2663866
59840.0000000    0.2817874
59880.0000000    0.2840310
59920.0000000    0.2675902
59960.0000000    0.2846901
60000.0000000    0.2749676
60040.0000000    0.3014629
60080.0000000    0.2904539
60120.0000000    0.2442597
60160.0000000    0.2691427
60200.0000000    0.2608010
60240.0000000    0.2671145
60280.0000000    0.2682461
60320.0000000    0.2569773
60360.0000000    0.2615104
60400.0000000    0.2780212
60440.0000000    0.2699856
60480.0000000    0.2747041
60520.0000000    0.2893537
60560.0000000    0.2799146
60600.0000000    0.2743773
60640.0000000    0.2851946
60680.0000000    0.2727239
60720.0000000    0.2760464
60760.0000000    0.2849898
60800.0000000    0.2899071
60840.0000000    0.2697156
60880.0000000    0.2788235
60920.0000000    0.2825635
60960.0000000    0.2882608
61000.0000000    0.2796065
61040.0000000    0.2792513
61080.0000000    0.2742548
61120.0000000    0.2823796
61160.0000000    0.2739716
61200.0000000    0.2791400
61240.0000000    0.2856911
61280.0000000    0.3013339
61320.0000000    0.2693564
61360.0000000    0.2611844
61400.0000000    0.2558454
61440.0000000    0.2613074
61480.0000000    0.2573580
61520.0000000    0.2413208
61560.0000000    0.2319660
61600.0000000    0.2435930
61640.0000000    0.2556126
61680.0000000    0.2741959
61720.0000000    0.2639002
61760.0000000    0.2890004
61800.0000000    0.2793280
61840.0000000    0.2688094
61880.0000000    0.2493150
61920.0000000    0.2539343
61960.0000000    0.2769580
62000.0000000    0.2718472
62040.0000000    0.2741849
62080.0000000    0.2642175
62120.0000000    0.2771452
62160.0000000    0.2815859
62200.0000000    0.2815267
62240.0000000    0.2787450
62280.0000000    0.2860413
62320.0000000    0.2731911
62360.0000000    0.2848487
62400.0000000    0.2916986
62440.0000000    0.2673594
62480.0000000    0.2853254
62520.0000000    0.2768366
62560.0000000    0.2913984
62600.0000000    0.2839253
62640.0000000    0.3065492
62680.0000000    0.3052429
62720.0000000    0.2899402
62760.0000000    0.2776228
62800.0000000    0.2722856
62840.0000000    0.2733113
62880.0000000    0.2591319
62920.0000000    0.2574716
62960.0000000    0.2586981
63000.0000000    0.2687430
63040.0000000    0.2836210
63080.0000000    0.2807085
63120.0000000    0.2732162
63160.0000000    0.3070959
63200.0000000    0.2897081
63240.0000000    0.2944115
63280.0000000    0.2900772
63320.0000000    0.2832719
63360.0000000    0.2904614
63400.0000000    0.2848345
63440.0000000    0.2840624
63480.0000000    0.2828808
63520.0000000    0.2728427
63560.0000000    0.2720780
63600.0000000    0.2733965
63640.0000000    0.2761159
63680.0000000    0.2677884
63720.0000000    0.2783841
63760.0000000    0.2861800
63800.0000000    0.2794330
63840.0000000    0.2945139
63880.0000000    0.2813478
63920.0000000    0.2860237
63960.0000000    0.2830431
64000.0000000    0.2544732
64040.0000000    0.2551244
64080.0000000    0.2618169
64120.0000000    0.2576813
64160.0000000    0.2895836
64200.0000000    0.2967767
64240.0000000    0.2901752
64280.0000000    0.2890171
64320.0000000    0.2932513
64360.0000000    0.3058564
64400.0000000    0.2934192
64440.0000000    0.2752880
64480.0000000    0.3004201
64520.0000000    0.2929399
64560.0000000    0.2975606
64600.0000000    0.2916339
64640.0000000    0.2837323
64680.0000000    0.2886671
64720.0000000    0.2707134
64760.0000000    0.2913790
64800.0000000    0.2917889
64840.0000000    0.2952298
64880.0000000    0.2684940
64920.0000000    0.2743290
64960.0000000    0.2790207
65000.0000000    0.2955616
65040.0000000    0.2906752
65080.0000000    0.2816387
65120.0000000    0.2763798
65160.0000000    0.2749720
65200.0000000    0.2882162
65240.0000000    0.2944908
65280.0000000    0.2878114
65320.0000000    0.2869800
65360.0000000    0.2972670
65400.0000000    0.2715773
65440.0000000    0.2795283
65480.0000000    0.2945328
65520.0000000    0.3007831
65560.0000000    0.2882371
65600.0000000    0.2845100
65640.0000000    0.2985043
65680.0000000    0.2833565
65720.0000000    0.2744097
65760.0000000    0.2763982
65800.0000000    0.3041404
65840.0000000    0.3046298
65880.0000000    0.2979316
65920.0000000    0.2879939
65960.0000000    0.2993995
66000.0000000    0.2949339
66040.0000000    0.2861317
66080.0000000    0.2733586
66120.0000000    0.2800520
66160.0000000    0.2593761
66200.0000000    0.2798381
66240.0000000    0.2774711
66280.0000000    0.3024312
66320.0000000    0.2907140
66360.0000000    0.2805773
66400.0000000    0.2746238
66440.0000000    0.2637739
66480.0000000    0.2805510
66520.0000000    0.2728085
66560.0000000    0.2823936
66600.0000000    0.2605815
66640.0000000    0.2868995
66680.0000000    0.2955675
66720.0000000    0.3088054
66760.0000000    0.2936639
66800.0000000    0.2935664
66840.0000000    0.2795554
66880.0000000    0.2855577
66920.0000000    0.2910289
66960.0000000    0.3115732
67000.0000000    0.2834406
67040.0000000    0.2737181
67080.0000000    0.2806429
67120.0000000    0.2720053
67160.0000000    0.2948953
67200.0000000    0.2799397
67240.0000000    0.2652743
67280.0000000    0.2786625
67320.0000000    0.2906960
67360.0000000    0.2689707
67400.0000000    0.3024437
67440.0000000    0.2952043
67480.0000000    0.2807139
67520.0000000    0.2563938
67560.0000000    0.2780098
67600.0000000    0.2888196
67640.0000000    0.2708015
67680.0000000    0.2797223
67720.0000000    0.2551298
67760.0000000    0.2571995
67800.0000000    0.2724032
67840.0000000    0.2850154
67880.0000000    0.2739418
67920.0000000    0.2616321
67960.0000000    0.2636935
68000.0000000    0.2519608
68040.0000000    0.2683063
68080.0000000    0.2661147
68120.0000000    0.2674327
68160.0000000    0.2778564
68200.0000000    0.2745313
68240.0000000    0.2611531
68280.0000000    0.2813021
68320.0000000    0.2802550
68360.0000000    0.2818896
68400.0000000    0.2952814
68440.0000000    0.2792761
68480.0000000    0.2961662
68520.0000000    0.2721903
68560.0000000    0.2802095
68600.0000000    0.2753862
68640.0000000    0.2780535
68680.0000000    0.2642542
68720.0000000    0.2644653
68760.0000000    0.2453114
68800.0000000    0.2505015
68840.0000000    0.2693084
68880.0000000    0.2418341
68920.0000000    0.2524655
68960.0000000    0.2636056
69000.0000000    0.2473860
69040.0000000    0.2380745
69080.0000000    0.2488977
69120.0000000    0.2639592
69160.0000000    0.2492903
69200.0000000    0.2549933
69240.0000000    0.2458082
69280.0000000    0.2531672
69320.0000000    0.2513371
69360.0000000    0.2603576
69400.0000000    0.2780840
69440.0000000    0.2695056
69480.0000000    0.2861547
69520.0000000    0.2889735
69560.0000000    0.2700171
69600.0000000    0.2823835
69640.0000000    0.2740992
69680.0000000    0.2760097
69720.0000000    0.2746638
69760.0000000    0.2604587
69800.0000000    0.2584913
69840.0000000    0.2600309
69880.0000000    0.2775225
69920.0000000    0.2674383
69960.0000000    0.2759227
70000.0000000    0.2801137
70040.0000000    0.2920335
70080.0000000    0.2939916
70120.0000000    0.3025466
70160.0000000    0.2842259
70200.0000000    0.2892947
70240.0000000    0.2815383
70280.0000000    0.2790936
70320.0000000    0.2848807
70360.0000000    0.2843693
70400.0000000    0.2941450
70440.0000000    0.2873887
70480.0000000    0.2893595
70520.0000000    0.2779499
70560.0000000    0.2810564
70600.0000000    0.2849278
70640.0000000    0.2907934
70680.0000000    0.2856393
70720.0000000    0.3040980
70760.0000000    0.2853451
70800.0000000    0.2901123
70840.0000000    0.2882474
70880.0000000    0.2713545
70920.0000000    0.2802229
70960.0000000    0.2654816
71000.0000000    0.2820038
71040.0000000    0.2691298
71080.0000000    0.2779132
71120.0000000    0.2781097
71160.0000000    0.2797097
71200.0000000    0.2935437
71240.0000000    0.2752979
71280.0000000    0.2682698
71320.0000000    0.2812462
71360.0000000    0.2768140
71400.0000000    0.2844393
71440.0000000    0.2528363
71480.0000000    0.2620107
71520.0000000    0.2577085
71560.0000000    0.2656025
71600.0000000    0.2813802
71640.0000000    0.2601383
71680.0000000    0.2880720
71720.0000000    0.2732416
71760.0000000    0.2855390
71800.0000000    0.2810264
71840.0000000    0.2916900
71880.0000000    0.2984821
71920.0000000    0.2820964
71960.0000000    0.2769666
72000.0000000    0.2722212
72040.0000000    0.2474916
72080.0000000    0.2472346
72120.0000000    0.2684279
72160.0000000    0.2645397
72200.0000000    0.2720615
72240.0000000    0.2762817
72280.0000000    0.2593399
72320.0000000    0.2860353
72360.0000000    0.2489861
72400.0000000    0.2610142
72440.0000000    0.2733487
72480.0000000    0.2820225
72520.0000000    0.2678916
72560.0000000    0.2702383
72600.0000000    0.2528419
72640.0000000    0.2563520
72680.0000000    0.2690846
72720.0000000    0.2650642
72760.0000000    0.2929655
72800.0000000    0.2849330
72840.0000000    0.2775382
72880.0000000    0.2847863
72920.0000000    0.3048361
72960.0000000    0.3031681
73000.0000000    0.2882145
73040.0000000    0.3125435
73080.0000000    0.3024391
73120.0000000    0.3023786
73160.0000000    0.2750332
73200.0000000    0.2744897
73240.0000000    0.2658131
73280.0000000    0.2834055
73320.0000000    0.2730378
73360.0000000    0.2574619
73400.0000000    0.2732217
73440.0000000    0.2752276
73480.0000000    0.2940426
73520.0000000    0.2866613
73560.0000000    0.2828890
73600.0000000    0.2718826
73640.0000000    0.2927561
73680.0000000    0.2972041
73720.0000000    0.2731748
73760.0000000    0.2745255
73800.0000000    0.2747419
73840.0000000    0.2829039
73880.0000000    0.3161526
73920.0000000    0.3306880
73960.0000000    0.3318045
74000.0000000    0.3046622
74040.0000000    0.2944926
74080.0000000    0.2989858
74120.0000000    0.2928262
74160.0000000    0.2912447
74200.0000000    0.3011720
74240.0000000    0.2908843
74280.0000000    0.3097727
74320.0000000    0.3226697
74360.0000000    0.3060184
74400.0000000    0.2956260
74440.0000000    0.3080051
74480.0000000    0.3053959
74520.0000000    0.3006198
74560.0000000    0.3137311
74600.0000000    0.2905193
74640.0000000    0.2668565
74680.0000000    0.2980262
74720.0000000    0.2804605
74760.0000000    0.2782091
74800.0000000    0.2783138
74840.0000000    0.2821234
74880.0000000    0.2803903
74920.0000000    0.2423101
74960.0000000    0.2637431
75000.0000000    0.2557388
75040.0000000    0.2701253
75080.0000000    0.2829176
75120.0000000    0.2801757
75160.0000000    0.2783884
75200.0000000    0.2782846
75240.0000000    0.2832392
75280.0000000    0.2651260
75320.0000000    0.2973200
75360.0000000    0.2843422
75400.0000000    0.2988327
75440.0000000    0.2773153
75480.0000000    0.2851203
75520.0000000    0.2888212
75560.0000000    0.2902287
75600.0000000    0.2826041
75640.0000000    0.2553982
75680.0000000    0.2622420
75720.0000000    0.2789425
75760.0000000    0.2795897
75800.0000000    0.2667226
75840.0000000    0.2490588
75880.0000000    0.2606030
75920.0000000    0.2605608
75960.0000000    0.2605891
76000.0000000    0.2703198
76040.0000000    0.2754652
76080.0000000    0.2766470
76120.0000000    0.2675665
76160.0000000    0.2789543
76200.0000000    0.2752390
76240.0000000    0.2694145
76280.0000000    0.2463262
76320.0000000    0.2664866
76360.0000000    0.2714144
76400.0000000    0.2654574
76440.0000000    0.2667436
76480.0000000    0.2623859
76520.0000000    0.2777971
76560.0000000    0.2669010
76600.0000000    0.2646633
76640.0000000    0.2637280
76680.0000000    0.2761588
76720.0000000    0.2649446
76760.0000000    0.2491914
76800.0000000    0.2734458
76840.0000000    0.2629896
76880.0000000    0.2758368
76920.0000000    0.2804798
76960.0000000    0.2637651
77000.0000000    0.2658599
77040.0000000    0.2669827
77080.0000000    0.2688344
77120.0000000    0.2529901
77160.0000000    0.2841672
77200.0000000    0.2719978
77240.0000000    0.2788552
77280.0000000    0.2864478
77320.0000000    0.2787861
77360.0000000    0.2846468
77400.0000000    0.2721952
77440.0000000    0.2745958
77480.0000000    0.2689809
77520.0000000    0.2589788
77560.0000000    0.2646019
77600.0000000    0.2856053
77640.0000000    0.2603428
77680.0000000    0.2636500
77720.0000000    0.2785473
77760.0000000    0.2776139
77800.0000000    0.2748955
77840.0000000    0.2753336
77880.0000000    0.2756484
77920.0000000    0.2723462
77960.0000000    0.2648620
78000.0000000    0.2738668
78040.0000000    0.2721261
78080.0000000    0.2555419
78120.0000000    0.2657143
78160.0000000    0.2630367
78200.0000000    0.2903912
78240.0000000    0.2675183
78280.0000000    0.2679586
78320.0000000    0.2627360
78360.0000000    0.2673299
78400.0000000    0.2715267
78440.0000000    0.2906354
78480.0000000    0.2732641
78520.0000000    0.2745056
78560.0000000    0.2867534
78600.0000000    0.2923890
78640.0000000    0.2725822
78680.0000000    0.2615301
78720.0000000    0.2630391
78760.0000000    0.2674849
78800.0000000    0.2664936
78840.0000000    0.2711573
78880.0000000    0.2561413
78920.0000000    0.2756148
78960.0000000    0.2451181
79000.0000000    0.2450288
79040.0000000    0.2495579
79080.0000000    0.2472007
79120.0000000    0.2628278
79160.0000000    0.2674153
79200.0000000    0.2693712
79240.0000000    0.2564781
79280.0000000    0.2534632
79320.0000000    0.2695708
79360.0000000    0.2836780
79400.0000000    0.2911877
79440.0000000    0.2705455
79480.0000000    0.2641126
79520.0000000    0.2640672
79560.0000000    0.2626189
79600.0000000    0.2693176
79640.0000000    0.2692965
79680.0000000    0.2480798
79720.0000000    0.2567059
79760.0000000    0.2542635
79800.0000000    0.2617301
79840.0000000    0.2629819
79880.0000000    0.2535208
79920.0000000    0.2643401
79960.0000000    0.2460148
80000.0000000    0.2430165
80040.0000000    0.2485859
80080.0000000    0.2604987
80120.0000000    0.2752218
80160.0000000    0.2600872
80200.0000000    0.2600268
80240.0000000    0.2697553
80280.0000000    0.2600018
80320.0000000    0.2624801
80360.0000000    0.2601894
80400.0000000    0.2657084
80440.0000000    0.2871958
80480.0000000    0.2858883
80520.0000000    0.2770226
80560.0000000    0.2656163
80600.0000000    0.2577710
80640.0000000    0.2543796
80680.0000000    0.2630827
80720.0000000    0.2734016
80760.0000000    0.2791325
80800.0000000    0.2882436
80840.0000000    0.2599297
80880.0000000    0.2582135
80920.0000000    0.2784354
80960.0000000    0.2746152
81000.0000000    0.2811104
81040.0000000    0.2765414
81080.0000000    0.2770563
81120.0000000    0.2552339
81160.0000000    0.2862690
81200.0000000    0.2758962
81240.0000000    0.2812401
81280.0000000    0.2826070
81320.0000000    0.2763420
81360.0000000    0.2855691
81400.0000000    0.2807826
81440.0000000    0.2561555
81480.0000000    0.2804171
81520.0000000    0.2769260
81560.0000000    0.2632605
81600.0000000    0.2757568
81640.0000000    0.2923225
81680.0000000    0.2820848
81720.0000000    0.2748259
81760.0000000    0.2776899
81800.0000000    0.2561308
81840.0000000    0.2735842
81880.0000000    0.2661664
81920.0000000    0.2616749
81960.0000000    0.2560829
82000.0000000    0.2614231
82040.0000000    0.2590320
82080.0000000    0.2729241
82120.0000000    0.2724383
82160.0000000    0.2926866
82200.0000000    0.2792723
82240.0000000    0.2991097
82280.0000000    0.2773257
82320.0000000    0.2739337
82360.0000000    0.2728273
82400.0000000    0.2753389
82440.0000000    0.2681489
82480.0000000    0.2501225
82520.0000000    0.2584849
82560.0000000    0.2808855
82600.0000000    0.2817347
82640.0000000    0.2701613
82680.0000000    0.2769761
82720.0000000    0.2845845
82760.0000000    0.2586994
82800.0000000    0.2638844
82840.0000000    0.2550424
82880.0000000    0.2657947
82920.0000000    0.2717226
82960.0000000    0.2638957
83000.0000000    0.2651263
83040.0000000    0.2626465
83080.0000000    0.2724626
83120.0000000    0.2539039
83160.0000000    0.2602887
83200.0000000    0.2754001
83240.0000000    0.2794745
83280.0000000    0.2948787
83320.0000000    0.2757390
83360.0000000    0.2804963
83400.0000000    0.2744470
83440.0000000    0.2769599
83480.0000000    0.2703368
83520.0000000    0.2752517
83560.0000000    0.2751612
83600.0000000    0.2553915
83640.0000000    0.2855580
83680.0000000    0.2751485
83720.0000000    0.2522415
83760.0000000    0.2567668
83800.0000000    0.2558740
83840.0000000    0.2709332
83880.0000000    0.2900394
83920.0000000    0.2782888
83960.0000000    0.2588912
84000.0000000    0.2675048
84040.0000000    0.3028934
84080.0000000    0.2879249
84120.0000000    0.2614513
84160.0000000    0.2880176
84200.0000000    0.2963198
84240.0000000    0.2889408
84280.0000000    0.2889141
84320.0000000    0.2693636
84360.0000000    0.2839349
84400.0000000    0.2786531
84440.0000000    0.2856619
84480.0000000    0.2717198
84520.0000000    0.2675180
84560.0000000    0.2803431
84600.0000000    0.2853422
84640.0000000    0.2809936
84680.0000000    0.2687996
84720.0000000    0.2635980
84760.0000000    0.2954962
84800.0000000    0.2635984
84840.0000000    0.2608834
84880.0000000    0.2740104
84920.0000000    0.2833104
84960.0000000    0.2749653
85000.0000000    0.2827453
85040.0000000    0.2920830
85080.0000000    0.2871427
85120.0000000    0.2674856
85160.0000000    0.2769722
85200.0000000    0.2687566
85240.0000000    0.2859825
85280.0000000    0.2966842
85320.0000000    0.2790511
85360.0000000    0.2688324
85400.0000000    0.2942584
85440.0000000    0.2848186
85480.0000000    0.2829100
85520.0000000    0.2965617
85560.0000000    0.2826936
85600.0000000    0.2928782
85640.0000000    0.3009701
85680.0000000    0.2944371
85720.0000000    0.2867984
85760.0000000    0.2739049
85800.0000000    0.3010554
85840.0000000    0.3070068
85880.0000000    0.3013118
85920.0000000    0.2949211
85960.0000000    0.3006827
86000.0000000    0.2701043
86040.0000000    0.2691464
86080.0000000    0.2648329
86120.0000000    0.2579947
86160.0000000    0.2621871
86200.0000000    0.2526820
86240.0000000    0.2443079
86280.0000000    0.2573571
86320.0000000    0.2444912
86360.0000000    0.2443259
86400.0000000    0.2468401
86440.0000000    0.2376970
86480.0000000    0.2473945
86520.0000000    0.2457534
86560.0000000    0.2759175
86600.0000000    0.2506233
86640.0000000    0.2452426
86680.0000000    0.2402888
86720.0000000    0.2424405
86760.0000000    0.2698880
86800.0000000    0.2803536
86840.0000000    0.2720993
86880.0000000    0.2515194
86920.0000000    0.2710887
86960.0000000    0.2885152
87000.0000000    0.2814582
87040.0000000    0.2639461
87080.0000000    0.2760476
87120.0000000    0.2706217
87160.0000000    0.2608491
87200.0000000    0.2616566
87240.0000000    0.2605201
87280.0000000    0.2674526
87320.0000000    0.2826486
87360.0000000    0.2736124
87400.0000000    0.2717337
87440.0000000    0.2690604
87480.0000000    0.2811332
87520.0000000    0.2712813
87560.0000000    0.2595229
87600.0000000    0.2572190
87640.0000000    0.2852150
87680.0000000    0.2634641
87720.0000000    0.2799884
87760.0000000    0.2681995
87800.0000000    0.2813124
87840.0000000    0.2867313
87880.0000000    0.2695955
87920.0000000    0.2843266
87960.0000000    0.2779936
88000.0000000    0.2716601
88040.0000000    0.2650229
88080.0000000    0.2830083
88120.0000000    0.2811391
88160.0000000    0.2605803
88200.0000000    0.2769893
88240.0000000    0.2787650
88280.0000000    0.2832629
88320.0000000    0.2672014
88360.0000000    0.2728399
88400.0000000    0.2596257
88440.0000000    0.2744271
88480.0000000    0.2472285
88520.0000000    0.2744380
88560.0000000    0.2591034
88600.0000000    0.2878277
88640.0000000    0.2530756
88680.0000000    0.2594905
88720.0000000    0.2589546
88760.0000000    0.2679174
88800.0000000    0.2645865
88840.0000000    0.2630933
88880.0000000    0.2726111
88920.0000000    0.2455410
88960.0000000    0.2635121
89000.0000000    0.2460856
89040.0000000    0.2520215
89080.0000000    0.2697009
89120.0000000    0.2598634
89160.0000000    0.2405058
89200.0000000    0.2512160
89240.0000000    0.2579203
89280.0000000    0.2644414
89320.0000000    0.2578230
89360.0000000    0.2491467
89400.0000000    0.2399835
89440.0000000    0.2470492
89480.0000000    0.2526955
89520.0000000    0.2635556
89560.0000000    0.2783331
89600.0000000    0.2770155
89640.0000000    0.2798786
89680.0000000    0.2849638
89720.0000000    0.2578471
89760.0000000    0.2660407
89800.0000000    0.2680860
89840.0000000    0.2706525
89880.0000000    0.2687672
89920.0000000    0.2666606
89960.0000000    0.2920111
90000.0000000    0.2696922
90040.0000000    0.2590532
90080.0000000    0.2588398
90120.0000000    0.2654561
90160.0000000    0.2556906
90200.0000000    0.2779752
90240.0000000    0.2555291
90280.0000000    0.2638699
90320.0000000    0.2336479
90360.0000000    0.2493835
90400.0000000    0.2450287
90440.0000000    0.2379526
90480.0000000    0.2413413
90520.0000000    0.2451376
90560.0000000    0.2483665
90600.0000000    0.2531464
90640.0000000    0.2432777
90680.0000000    0.2675358
90720.0000000    0.2549815
90760.0000000    0.2514211
90800.0000000    0.2674963
90840.0000000    0.2552510
90880.0000000    0.2595125
90920.0000000    0.2480309
90960.0000000    0.2634166
91000.0000000    0.2650363
91040.0000000    0.3014593
91080.0000000    0.2769125
91120.0000000    0.2599185
91160.0000000    0.2868530
91200.0000000    0.2617967
91240.0000000    0.2479453
91280.0000000    0.2594411
91320.0000000    0.2601974
91360.0000000    0.2623077
91400.0000000    0.2674729
91440.0000000    0.2476133
91480.0000000    0.2693273
91520.0000000    0.2553519
91560.0000000    0.2602387
91600.0000000    0.2535108
91640.0000000    0.2418458
91680.0000000    0.2474639
91720.0000000    0.2486929
91760.0000000    0.2516742
91800.0000000    0.2592190
91840.0000000    0.2608641
91880.0000000    0.2720300
91920.0000000    0.2642173
91960.0000000    0.2649389
92000.0000000    0.2669970
92040.0000000    0.2713272
92080.0000000    0.2581398
92120.0000000    0.2618198
92160.0000000    0.2744266
92200.0000000    0.2862873
92240.0000000    0.2791064
92280.0000000    0.2792684
92320.0000000    0.2828278
92360.0000000    0.2843153
92400.0000000    0.2605330
92440.0000000    0.2620850
92480.0000000    0.2716797
92520.0000000    0.2643637
92560.0000000    0.2463584
92600.0000000    0.2499518
92640.0000000    0.2606698
92680.0000000    0.2584164
92720.0000000    0.2563258
92760.0000000    0.2858936
92800.0000000    0.2674878
92840.0000000    0.2752488
92880.0000000    0.2639867
92920.0000000    0.2678861
92960.0000000    0.2690967
93000.0000000    0.2631877
93040.0000000    0.2533608
93080.0000000    0.2622448
93120.0000000    0.2317133
93160.0000000    0.2515052
93200.0000000    0.2713442
93240.0000000    0.2646677
93280.0000000    0.2794650
93320.0000000    0.2569481
93360.0000000    0.2501489
93400.0000000    0.2529285
93440.0000000    0.2761800
93480.0000000    0.2787962
93520.0000000    0.2763684
93560.0000000    0.2681164
93600.0000000    0.2724342
93640.0000000    0.2787997
93680.0000000    0.2671767
93720.0000000    0.2584405
93760.0000000    0.2633713
93800.0000000    0.2631522
93840.0000000    0.2710041
93880.0000000    0.2557889
93920.0000000    0.2666693
93960.0000000    0.2510498
94000.0000000    0.2646467
94040.0000000    0.2683688
94080.0000000    0.2724453
94120.0000000    0.2708283
94160.0000000    0.2601092
94200.0000000    0.2520415
94240.0000000    0.2611584
94280.0000000    0.2316924
94320.0000000    0.2751992
94360.0000000    0.2665409
94400.0000000    0.2624456
94440.0000000    0.2497759
94480.0000000    0.2633190
94520.0000000    0.2628732
94560.0000000    0.2825868
94600.0000000    0.2765479
94640.0000000    0.2552783
94680.0000000    0.2784420
94720.0000000    0.2685412
94760.0000000    0.2842828
94800.0000000    0.2878867
94840.0000000    0.2697107
94880.0000000    0.2578114
94920.0000000    0.2747749
94960.0000000    0.2667561
95000.0000000    0.2833875
95040.0000000    0.2647997
95080.0000000    0.2676375
95120.0000000    0.2622927
95160.0000000    0.2641670
95200.0000000    0.2877476
95240.0000000    0.2728379
95280.0000000    0.2928634
95320.0000000    0.2680423
95360.0000000    0.2654669
95400.0000000    0.2697670
95440.0000000    0.2572648
95480.0000000    0.2644330
95520.0000000    0.2557938
95560.0000000    0.2517966
95600.0000000    0.2472998
95640.0000000    0.2489776
95680.0000000    0.2569328
95720.0000000    0.2521031
95760.0000000    0.2479666
95800.0000000    0.2399216
95840.0000000    0.2494251
95880.0000000    0.2728775
95920.0000000    0.2502076
95960.0000000    0.2522439
96000.0000000    0.2676609
96040.0000000    0.2519591
96080.0000000    0.2467327
96120.0000000    0.2349253
96160.0000000    0.2492132
96200.0000000    0.2657118
96240.0000000    0.2636169
96280.0000000    0.2703345
96320.0000000    0.2613924
96360.0000000    0.2678398
96400.0000000    0.2558906
96440.0000000    0.2585403
96480.0000000    0.2556646
96520.0000000    0.2641956
96560.0000000    0.2708515
96600.0000000    0.2411856
96640.0000000    0.2487584
96680.0000000    0.2491854
96720.0000000    0.2461226
96760.0000000    0.2571844
96800.0000000    0.2420484
96840.0000000    0.2749899
96880.0000000    0.2646354
96920.0000000    0.2654445
96960.0000000    0.2512146
97000.0000000    0.2566705
97040.0000000    0.2562120
97080.0000000    0.2518418
97120.0000000    0.2625403
97160.0000000    0.2763639
97200.0000000    0.2686680
97240.0000000    0.2579618
97280.0000000    0.2623695
97320.0000000    0.2589741
97360.0000000    0.2530651
97400.0000000    0.2755658
97440.0000000    0.2633012
97480.0000000    0.2689045
97520.0000000    0.2673714
97560.0000000    0.2661367
97600.0000000    0.2697047
97640.0000000    0.2491330
97680.0000000    0.2791854
97720.0000000    0.2433532
97760.0000000    0.2422020
97800.0000000    0.2522266
97840.0000000    0.2675935
97880.0000000    0.2479488
97920.0000000    0.2526660
97960.0000000    0.2419821
98000.0000000    0.2606481
98040.0000000    0.2588575
98080.0000000    0.2699626
98120.0000000    0.2660416
98160.0000000    0.2690462
98200.0000000    0.2668048
98240.0000000    0.2536275
98280.0000000    0.2603877
98320.0000000    0.2555076
98360.0000000    0.2463875
98400.0000000    0.2427625
98440.0000000    0.2602080
98480.0000000    0.2729141
98520.0000000    0.2556172
98560.0000000    0.2557228
98600.0000000    0.2607562
98640.0000000    0.2464108
98680.0000000    0.2703637
98720.0000000    0.2520025
98760.0000000    0.2484241
98800.0000000    0.2652994
98840.0000000    0.2593257
98880.0000000    0.2683145
98920.0000000    0.2846606
98960.0000000    0.2615178
99000.0000000    0.2800528
99040.0000000    0.2855582
99080.0000000    0.2860255
99120.0000000    0.2679864
99160.0000000    0.2839329
99200.0000000    0.2632765
99240.0000000    0.2718763
99280.0000000    0.2427010
99320.0000000    0.2527576
99360.0000000    0.2450341
99400.0000000    0.2389842
99440.0000000    0.2448464
99480.0000000    0.2424377
99520.0000000    0.2365313
99560.0000000    0.2308350
99600.0000000    0.2515638
99640.0000000    0.2749969
99680.0000000    0.2462011
99720.0000000    0.2384307
99760.0000000    0.2456402
99800.0000000    0.2356605
99840.0000000    0.2513102
99880.0000000    0.2552017
99920.0000000    0.2776831
99960.0000000    0.2771778
100000.0000000    0.2741986
100040.0000000    0.2566917
100080.0000000    0.2525183
100120.0000000    0.2471459
100160.0000000    0.2628760
100200.0000000    0.2483860
100240.0000000    0.2572785
100280.0000000    0.2366263
100320.0000000    0.2866829
100360.0000000    0.2533766
100400.0000000    0.2370589
100440.0000000    0.2659481
100480.0000000    0.2484798
100520.0000000    0.2935134
100560.0000000    0.2611064
100600.0000000    0.2672935
100640.0000000    0.2566907
100680.0000000    0.2437748
100720.0000000    0.2753415
100760.0000000    0.2893856
100800.0000000    0.2884388
100840.0000000    0.2712045
100880.0000000    0.2543829
100920.0000000    0.2486358
100960.0000000    0.2574781
101000.0000000    0.2733837
101040.0000000    0.2815998
101080.0000000    0.2568607
101120.0000000    0.2596045
101160.0000000    0.2561709
101200.0000000    0.2511983
101240.0000000    0.2466720
101280.0000000    0.2604601
101320.0000000    0.2431185
101360.0000000    0.2378003
101400.0000000    0.2541609
101440.0000000    0.2216904
101480.0000000    0.2297280
101520.0000000    0.2612524
101560.0000000    0.2843878
101600.0000000    0.2694427
101640.0000000    0.2669701
101680.0000000    0.2735828
101720.0000000    0.2451788
101760.0000000    0.2384473
101800.0000000    0.2416586
101840.0000000    0.2466040
101880.0000000    0.2489612
101920.0000000    0.2522889
101960.0000000    0.2546657
102000.0000000    0.2686300
102040.0000000    0.2504370
102080.0000000    0.2563166
102120.0000000    0.2615112
102160.0000000    0.2684321
102200.0000000    0.2550091
102240.0000000    0.2477374
102280.0000000    0.2449678
102320.0000000    0.2478565
102360.0000000    0.2422598
102400.0000000    0.2581588
102440.0000000    0.2690663
102480.0000000    0.2676545
102520.0000000    0.2791285
102560.0000000    0.2821014
102600.0000000    0.2547405
102640.0000000    0.2532651
102680.0000000    0.2578525
102720.0000000    0.2719991
102760.0000000    0.2576259
102800.0000000    0.2539531
102840.0000000    0.2812216
102880.0000000    0.2686456
102920.0000000    0.2754976
102960.0000000    0.2690042
103000.0000000    0.2654127
103040.0000000    0.2581706
103080.0000000    0.2364424
103120.0000000    0.2532359
103160.0000000    0.2603309
103200.0000000    0.2643404
103240.0000000    0.2601296
103280.0000000    0.2542016
103320.0000000    0.2532490
103360.0000000    0.2532956
103400.0000000    0.2536861
103440.0000000    0.2611931
103480.0000000    0.2681051
103520.0000000    0.2599342
103560.0000000    0.2533064
103600.0000000    0.2789620
103640.0000000    0.2569100
103680.0000000    0.2306920
103720.0000000    0.2671608
103760.0000000    0.2880825
103800.0000000    0.2593553
103840.0000000    0.2662440
103880.0000000    0.2730130
103920.0000000    0.2837131
103960.0000000    0.2614340
104000.0000000    0.2675982
104040.0000000    0.2482195
104080.0000000    0.2675217
104120.0000000    0.2478097
104160.0000000    0.2534126
104200.0000000    0.2392266
104240.0000000    0.2363584
104280.0000000    0.2512681
104320.0000000    0.2430237
104360.0000000    0.2518258
104400.0000000    0.2544886
104440.0000000    0.2576207
104480.0000000    0.2702298
104520.0000000    0.2613580
104560.0000000    0.2441617
104600.0000000    0.2602803
104640.0000000    0.2604046
104680.0000000    0.2656643
104720.0000000    0.2486868
104760.0000000    0.2733478
104800.0000000    0.2696514
104840.0000000    0.2691239
104880.0000000    0.2942334
104920.0000000    0.2809395
104960.0000000    0.2510494
105000.0000000    0.2591090
105040.0000000    0.2633124
105080.0000000    0.2619126
105120.0000000    0.2450098
105160.0000000    0.2585500
105200.0000000    0.2417941
105240.0000000    0.2321096
105280.0000000    0.2617559
105320.0000000    0.2652207
105360.0000000    0.2455969
105400.0000000    0.2570727
105440.0000000    0.2496412
105480.0000000    0.2641487
105520.0000000    0.2665293
105560.0000000    0.2547117
105600.0000000    0.2815223
105640.0000000    0.2712569
105680.0000000    0.2667254
105720.0000000    0.2740705
105760.0000000    0.2531914
105800.0000000    0.2578378
105840.0000000    0.2661297
105880.0000000    0.2627024
105920.0000000    0.2616710
105960.0000000    0.2548985
106000.0000000    0.2712206
106040.0000000    0.2541194
106080.0000000    0.2573216
106120.0000000    0.2625775
106160.0000000    0.2650385
106200.0000000    0.2542107
106240.0000000    0.2525279
106280.0000000    0.2632894
106320.0000000    0.2456744
106360.0000000    0.2526334
106400.0000000    0.2483941
106440.0000000    0.2647195
106480.0000000    0.2500382
106520.0000000    0.2569846
106560.0000000    0.2388265
106600.0000000    0.2482012
106640.0000000    0.2651109
106680.0000000    0.2558414
106720.0000000    0.2512017
106760.0000000    0.2590620
106800.0000000    0.2557716
106840.0000000    0.2716320
106880.0000000    0.2513485
106920.0000000    0.2481187
106960.0000000    0.2496765
107000.0000000    0.2393271
107040.0000000    0.2471634
107080.0000000    0.2294397
107120.0000000    0.2377972
107160.0000000    0.2504489
107200.0000000    0.2469445
107240.0000000    0.2678653
107280.0000000    0.2628154
107320.0000000    0.2586321
107360.0000000    0.2604187
107400.0000000    0.2609953
107440.0000000    0.2604647
107480.0000000    0.2737538
107520.0000000    0.2725027
107560.0000000    0.2727259
107600.0000000    0.2669615
107640.0000000    0.2560641
107680.0000000    0.2606909
107720.0000000    0.2464556
107760.0000000    0.2395637
107800.0000000    0.2550896
107840.0000000    0.2642381
107880.0000000    0.2488001
107920.0000000    0.2697230
107960.0000000    0.2580322
108000.0000000    0.2744467
108040.0000000    0.2705182
108080.0000000    0.2571500
108120.0000000    0.2632025
108160.0000000    0.2590892
108200.0000000    0.2583541
108240.0000000    0.2797632
108280.0000000    0.2853654
108320.0000000    0.2905150
108360.0000000    0.2718505
108400.0000000    0.2715079
108440.0000000    0.2614153
108480.0000000    0.2697054
108520.0000000    0.2557001
108560.0000000    0.2662896
108600.0000000    0.2662920
108640.0000000    0.2703654
108680.0000000    0.2662667
108720.0000000    0.2631486
108760.0000000    0.2654281
108800.0000000    0.2631735
108840.0000000    0.2639869
108880.0000000    0.2694019
108920.0000000    0.2766328
108960.0000000    0.2659064
109000.0000000    0.2772510
109040.0000000    0.2755352
109080.0000000    0.2664481
109120.0000000    0.2646338
109160.0000000    0.2735007
109200.0000000    0.2695910
109240.0000000    0.2516755
109280.0000000    0.2380298
109320.0000000    0.2453083
109360.0000000    0.2699255
109400.0000000    0.2794926
109440.0000000    0.2642156
109480.0000000    0.2469273
109520.0000000    0.2686191
109560.0000000    0.2636700
109600.0000000    0.2644988
109640.0000000    0.2688308
109680.0000000    0.2757856
109720.0000000    0.2574148
109760.0000000    0.2617863
109800.0000000    0.2481421
109840.0000000    0.2635040
109880.0000000    0.2666408
109920.0000000    0.2519696
109960.0000000    0.2382217
110000.0000000    0.2455159
110040.0000000    0.2583021
110080.0000000    0.2590457
110120.0000000    0.2430906
110160.0000000    0.2709164
110200.0000000    0.2837285
110240.0000000    0.2842521
110280.0000000    0.2879048
110320.0000000    0.2782894
110360.0000000    0.2623852
110400.0000000    0.2661844
110440.0000000    0.2668180
110480.0000000    0.2601909
110520.0000000    0.2624900
110560.0000000    0.2549005
110600.0000000    0.2643976
110640.0000000    0.2602158
110680.0000000    0.2722572
110720.0000000    0.2922330
110760.0000000    0.2554975
110800.0000000    0.2576763
110840.0000000    0.2623785
110880.0000000    0.2816096
110920.0000000    0.2609063
110960.0000000    0.2617249
111000.0000000    0.2699217
111040.0000000    0.2758936
111080.0000000    0.2601382
111120.0000000    0.2549208
111160.0000000    0.2582211
111200.0000000    0.2562751
111240.0000000    0.2614424
111280.0000000    0.2590336
111320.0000000    0.2704352
111360.0000000    0.2674999
111400.0000000    0.2739352
111440.0000000    0.2869061
111480.0000000    0.2674002
111520.0000000    0.2598216
111560.0000000    0.2489091
111600.0000000    0.2647256
111640.0000000    0.2670488
111680.0000000    0.2590653
111720.0000000    0.2754590
111760.0000000    0.2436271
111800.0000000    0.2482393
111840.0000000    0.2625046
111880.0000000    0.2784560
111920.0000000    0.2660792
111960.0000000    0.2366985
112000.0000000    0.2584573
112040.0000000    0.2373574
112080.0000000    0.2644485
112120.0000000    0.2568495
112160.0000000    0.2623551
112200.0000000    0.2582318
112240.0000000    0.2635633
112280.0000000    0.2570921
112320.0000000    0.2286605
112360.0000000    0.2689379
112400.0000000    0.2528912
112440.0000000    0.2558350
112480.0000000    0.2482051
112520.0000000    0.2355365
112560.0000000    0.2389092
112600.0000000    0.2374265
112640.0000000    0.2558091
112680.0000000    0.2734126
112720.0000000    0.2539329
112760.0000000    0.2535221
112800.0000000    0.2641736
112840.0000000    0.2785416
112880.0000000    0.2659249
112920.0000000    0.2508756
112960.0000000    0.2547029
113000.0000000    0.2485576
113040.0000000    0.2656035
113080.0000000    0.2607708
113120.0000000    0.2458103
113160.0000000    0.2409382
113200.0000000    0.2546085
113240.0000000    0.2549699
113280.0000000    0.2560398
113320.0000000    0.2647760
113360.0000000    0.2527393
113400.0000000    0.2498048
113440.0000000    0.2415787
113480.0000000    0.2600428
113520.0000000    0.2569172
113560.0000000    0.2689541
113600.0000000    0.2407929
113640.0000000    0.2397570
113680.0000000    0.2439651
113720.0000000    0.2412758
113760.0000000    0.2503344
113800.0000000    0.2466588
113840.0000000    0.2780817
113880.0000000    0.2786999
113920.0000000    0.2485934
113960.0000000    0.2620147
114000.0000000    0.2682683
114040.0000000    0.2610456
114080.0000000    0.2734415
114120.0000000    0.2459602
114160.0000000    0.2720978
114200.0000000    0.2440239
114240.0000000    0.2570215
114280.0000000    0.2551944
114320.0000000    0.2803477
114360.0000000    0.2905234
114400.0000000    0.2654362
114440.0000000    0.2704456
114480.0000000    0.2683551
114520.0000000    0.2583442
114560.0000000    0.2651584
114600.0000000    0.2558859
114640.0000000    0.2610154
114680.0000000    0.2596883
114720.0000000    0.2479879
114760.0000000    0.2525063
114800.0000000    0.2605919
114840.0000000    0.2436417
114880.0000000    0.2578790
114920.0000000    0.2698787
114960.0000000    0.2615179
115000.0000000    0.2435370
115040.0000000    0.2499647
115080.0000000    0.2617487
115120.0000000    0.2611723
115160.0000000    0.2549881
115200.0000000    0.2620570
115240.0000000    0.2471275
115280.0000000    0.2657289
115320.0000000    0.2848344
115360.0000000    0.2865712
115400.0000000    0.2629140
115440.0000000    0.2648534
115480.0000000    0.2715270
115520.0000000    0.2435659
115560.0000000    0.2674469
115600.0000000    0.2480710
115640.0000000    0.2686455
115680.0000000    0.2532213
115720.0000000    0.2630445
115760.0000000    0.2593121
115800.0000000    0.2499232
115840.0000000    0.2250919
115880.0000000    0.2579391
115920.0000000    0.2629986
115960.0000000    0.2517619
116000.0000000    0.2665831
116040.0000000    0.2728333
116080.0000000    0.2454563
116120.0000000    0.2547031
116160.0000000    0.2410189
116200.0000000    0.2334353
116240.0000000    0.2553003
116280.0000000    0.2449760
116320.0000000    0.2585387
116360.0000000    0.2855222
116400.0000000    0.2647210
116440.0000000    0.2601573
116480.0000000    0.2709393
116520.0000000    0.2689519
116560.0000000    0.2796328
116600.0000000    0.2882214
116640.0000000    0.2655544
116680.0000000    0.2609616
116720.0000000    0.2771637
116760.0000000    0.2600837
116800.0000000    0.2687602
116840.0000000    0.2579049
116880.0000000    0.2609618
116920.0000000    0.2503789
116960.0000000    0.2672479
117000.0000000    0.2617967
117040.0000000    0.2442925
117080.0000000    0.2445994
117120.0000000    0.2462938
117160.0000000    0.2527394
117200.0000000    0.2444219
117240.0000000    0.2500329
117280.0000000    0.2488969
117320.0000000    0.2511669
117360.0000000    0.2530615
117400.0000000    0.2490294
117440.0000000    0.2483931
117480.0000000    0.2434206
117520.0000000    0.2474687
117560.0000000    0.2486563
117600.0000000    0.2704363
117640.0000000    0.2492644
117680.0000000    0.2476109
117720.0000000    0.2502254
117760.0000000    0.2664166
117800.0000000    0.2424041
117840.0000000    0.2477250
117880.0000000    0.2454859
117920.0000000    0.2391092
117960.0000000    0.2333251
118000.0000000    0.2405012
118040.0000000    0.2447891
118080.0000000    0.2459243
118120.0000000    0.2330534
118160.0000000    0.2308844
118200.0000000    0.2590706
118240.0000000    0.2706917
118280.0000000    0.2612049
118320.0000000    0.2652014
118360.0000000    0.2605877
118400.0000000    0.2625596
118440.0000000    0.2626525
118480.0000000    0.2559363
118520.0000000    0.2576471
118560.0000000    0.2616697
118600.0000000    0.2808066
118640.0000000    0.2625660
118680.0000000    0.2683011
118720.0000000    0.2659740
118760.0000000    0.2665889
118800.0000000    0.2608187
118840.0000000    0.2490655
118880.0000000    0.2757871
118920.0000000    0.2610048
118960.0000000    0.2690710
119000.0000000    0.2771579
119040.0000000    0.2550760
119080.0000000    0.2769041
119120.0000000    0.2677764
119160.0000000    0.2577344
119200.0000000    0.2509941
119240.0000000    0.2582754
119280.0000000    0.2518721
119320.0000000    0.2480787
119360.0000000    0.2468282
119400.0000000    0.2323957
119440.0000000    0.2347528
119480.0000000    0.2557777
119520.0000000    0.2540002
119560.0000000    0.2485603
119600.0000000    0.2458239
119640.0000000    0.2458968
119680.0000000    0.2619744
119720.0000000    0.2651331
119760.0000000    0.2414485
119800.0000000    0.2385410
119840.0000000    0.2533794
119880.0000000    0.2701326
119920.0000000    0.2619320
119960.0000000    0.2592417
120000.0000000    0.2560890
120040.0000000    0.2531725
120080.0000000    0.2538854
120120.0000000    0.2493585
120160.0000000    0.2673471
120200.0000000    0.2649668
120240.0000000    0.2671351
120280.0000000    0.2563922
120320.0000000    0.2596353
120360.0000000    0.2627041
120400.0000000    0.2665823
120440.0000000    0.2645336
120480.0000000    0.2759523
120520.0000000    0.2471567
120560.0000000    0.2341472
120600.0000000    0.2608398
120640.0000000    0.2351983
120680.0000000    0.2399544
120720.0000000    0.2434692
120760.0000000    0.2674789
120800.0000000    0.2580024
120840.0000000    0.2496824
120880.0000000    0.2413973
120920.0000000    0.2765448
120960.0000000    0.2582932
121000.0000000    0.2451734
121040.0000000    0.2446772
121080.0000000    0.2735113
121120.0000000    0.2616830
121160.0000000    0.2588830
121200.0000000    0.2618552
121240.0000000    0.2693960
121280.0000000    0.2478709
121320.0000000    0.2550238
121360.0000000    0.2504588
121400.0000000    0.2577341
121440.0000000    0.2481806
121480.0000000    0.2618040
121520.0000000    0.2399123
121560.0000000    0.2463754
121600.0000000    0.2427145
121640.0000000    0.2062008
121680.0000000    0.2447919
121720.0000000    0.2615943
121760.0000000    0.2213588
121800.0000000    0.2464596
121840.0000000    0.2643179
121880.0000000    0.2665348
121920.0000000    0.2610054
121960.0000000    0.2327254
122000.0000000    0.2372732
122040.0000000    0.2599051
122080.0000000    0.2685916
122120.0000000    0.2478125
122160.0000000    0.2599669
122200.0000000    0.2607738
122240.0000000    0.2749904
122280.0000000    0.2402502
122320.0000000    0.2370040
122360.0000000    0.2551066
122400.0000000    0.2500448
122440.0000000    0.2602960
122480.0000000    0.2507967
122520.0000000    0.2605537
122560.0000000    0.2696203
122600.0000000    0.2451615
122640.0000000    0.2427803
122680.0000000    0.2520087
122720.0000000    0.2505271
122760.0000000    0.2624790
122800.0000000    0.2503718
122840.0000000    0.2281058
122880.0000000    0.2310233
122920.0000000    0.2438910
122960.0000000    0.2558891
123000.0000000    0.2378393
123040.0000000    0.2313341
123080.0000000    0.2395833
123120.0000000    0.2454406
123160.0000000    0.2567716
123200.0000000    0.2580357
123240.0000000    0.2371542
123280.0000000    0.2314571
123320.0000000    0.2476312
123360.0000000    0.2459740
123400.0000000    0.2446025
123440.0000000    0.2411276
123480.0000000    0.2481678
123520.0000000    0.2417095
123560.0000000    0.2751826
123600.0000000    0.2589853
123640.0000000    0.2564462
123680.0000000    0.2309031
123720.0000000    0.2325369
123760.0000000    0.2356773
123800.0000000    0.2390535
123840.0000000    0.2274983
123880.0000000    0.2492796
123920.0000000    0.2383643
123960.0000000    0.2544812
124000.0000000    0.2410132
124040.0000000    0.2659086
124080.0000000    0.2393786
124120.0000000    0.2507865
124160.0000000    0.2569539
124200.0000000    0.2352336
124240.0000000    0.2484720
124280.0000000    0.2347491
124320.0000000    0.2353775
124360.0000000    0.2261840
124400.0000000    0.2206370
124440.0000000    0.2312462
124480.0000000    0.2448688
124520.0000000    0.2631977
124560.0000000    0.2599058
124600.0000000    0.2519685
124640.0000000    0.2444774
124680.0000000    0.2415035
124720.0000000    0.2472712
124760.0000000    0.2447169
124800.0000000    0.2301114
124840.0000000    0.2604079
124880.0000000    0.2438156
124920.0000000    0.2401349
124960.0000000    0.2539820
125000.0000000    0.2537356
125040.0000000    0.2367576
125080.0000000    0.2358812
125120.0000000    0.2535848
125160.0000000    0.2387670
125200.0000000    0.2452502
125240.0000000    0.2541443
125280.0000000    0.2274456
125320.0000000    0.2365042
125360.0000000    0.2254213
125400.0000000    0.2257446
125440.0000000    0.2325893
125480.0000000    0.2125139
125520.0000000    0.2343385
125560.0000000    0.2253645
125600.0000000    0.2120691
125640.0000000    0.2247423
125680.0000000    0.2346394
125720.0000000    0.2339525
125760.0000000    0.2440100
125800.0000000    0.2595073
125840.0000000    0.2467029
125880.0000000    0.2457782
125920.0000000    0.2650094
125960.0000000    0.2537127
126000.0000000    0.2565402
126040.0000000    0.2553227
126080.0000000    0.2456139
126120.0000000    0.2591487
126160.0000000    0.2630139
126200.0000000    0.2563677
126240.0000000    0.2421975
126280.0000000    0.2364292
126320.0000000    0.2485752
126360.0000000    0.2583043
126400.0000000    0.2473000
126440.0000000    0.2367449
126480.0000000    0.2498495
126520.0000000    0.2552659
126560.0000000    0.2370508
126600.0000000    0.2516536
126640.0000000    0.2403472
126680.0000000    0.2163382
126720.0000000    0.2485331
126760.0000000    0.2466339
126800.0000000    0.2611394
126840.0000000    0.2583386
126880.0000000    0.2617608
126920.0000000    0.2646377
126960.0000000    0.2478789
127000.0000000    0.2741750
127040.0000000    0.2566653
127080.0000000    0.2853257
127120.0000000    0.2704054
127160.0000000    0.2556330
127200.0000000    0.2551530
127240.0000000    0.2618669
127280.0000000    0.2317459
127320.0000000    0.2623230
127360.0000000    0.2537070
127400.0000000    0.2529518
127440.0000000    0.2291535
127480.0000000    0.2344806
127520.0000000    0.2765994
127560.0000000    0.2618494
127600.0000000    0.2472870
127640.0000000    0.2626141
127680.0000000    0.2355773
127720.0000000    0.2326817
127760.0000000    0.2372318
127800.0000000    0.2458334
127840.0000000    0.2572802
127880.0000000    0.2447722
127920.0000000    0.2406543
127960.0000000    0.2445425
128000.0000000    0.2507224
128040.0000000    0.2306099
128080.0000000    0.2651169
128120.0000000    0.2573482
128160.0000000    0.2555206
128200.0000000    0.2527371
128240.0000000    0.2629898
128280.0000000    0.2515069
128320.0000000    0.2718028
128360.0000000    0.2459307
128400.0000000    0.2642842
128440.0000000    0.2519219
128480.0000000    0.2436982
128520.0000000    0.2608881
128560.0000000    0.2678171
128600.0000000    0.2541069
128640.0000000    0.2528891
128680.0000000    0.2372096
128720.0000000    0.2685420
128760.0000000    0.2578235
128800.0000000    0.2886101
128840.0000000    0.2612288
128880.0000000    0.2625942
128920.0000000    0.2709618
128960.0000000    0.2729707
129000.0000000    0.2686113
129040.0000000    0.2599330
129080.0000000    0.2516522
129120.0000000    0.2824369
129160.0000000    0.2882013
129200.0000000    0.2579525
129240.0000000    0.2558072
129280.0000000    0.2495883
129320.0000000    0.2542078
129360.0000000    0.2454901
129400.0000000    0.2602827
129440.0000000    0.2519066
129480.0000000    0.2594152
129520.0000000    0.2628694
129560.0000000    0.2648924
129600.0000000    0.2604336
129640.0000000    0.2716106
129680.0000000    0.2738364
129720.0000000    0.2673785
129760.0000000    0.2566505
129800.0000000    0.2385018
129840.0000000    0.2459949
129880.0000000    0.2663112
129920.0000000    0.2604288
129960.0000000    0.2696108
130000.0000000    0.2800843
130040.0000000    0.2565964
130080.0000000    0.2763200
130120.0000000    0.2597333
130160.0000000    0.2394695
130200.0000000    0.2641476
130240.0000000    0.2576208
130280.0000000    0.2423151
130320.0000000    0.2667396
130360.0000000    0.2505826
130400.0000000    0.2535744
130440.0000000    0.2590728
130480.0000000    0.2838545
130520.0000000    0.2815301
130560.0000000    0.2476715
130600.0000000    0.2815830
130640.0000000    0.2707082
130680.0000000    0.2804632
130720.0000000    0.2808439
130760.0000000    0.2565210
130800.0000000    0.2405827
130840.0000000    0.2523018
130880.0000000    0.2442494
130920.0000000    0.2673189
130960.0000000    0.2575591
131000.0000000    0.2629347
131040.0000000    0.2611514
131080.0000000    0.2672472
131120.0000000    0.2556393
131160.0000000    0.2673083
131200.0000000    0.2791059
131240.0000000    0.2650710
131280.0000000    0.2674737
131320.0000000    0.2675095
131360.0000000    0.2471101
131400.0000000    0.2697858
131440.0000000    0.2741266
131480.0000000    0.2704709
131520.0000000    0.2405626
131560.0000000    0.2497701
131600.0000000    0.2824259
131640.0000000    0.2645723
131680.0000000    0.2754314
131720.0000000    0.2773306
131760.0000000    0.2660415
131800.0000000    0.2603674
131840.0000000    0.2611863
131880.0000000    0.2595696
131920.0000000    0.2623514
131960.0000000    0.2411028
132000.0000000    0.2409640
132040.0000000    0.2473508
132080.0000000    0.2564773
132120.0000000    0.2688949
132160.0000000    0.2780654
132200.0000000    0.2641755
132240.0000000    0.2459856
132280.0000000    0.2489565
132320.0000000    0.2526195
132360.0000000    0.2675615
132400.0000000    0.2599722
132440.0000000    0.2603480
132480.0000000    0.2444718
132520.0000000    0.2708490
132560.0000000    0.2581364
132600.0000000    0.2687566
132640.0000000    0.2519812
132680.0000000    0.2414648
132720.0000000    0.2276162
132760.0000000    0.2416221
132800.0000000    0.2387060
132840.0000000    0.2490869
132880.0000000    0.2478552
132920.0000000    0.2494520
132960.0000000    0.2365376
133000.0000000    0.2536606
133040.0000000    0.2556150
133080.0000000    0.2602717
133120.0000000    0.2440302
133160.0000000    0.2473199
133200.0000000    0.2416639
133240.0000000    0.2521699
133280.0000000    0.2299281
133320.0000000    0.2348567
133360.0000000    0.2467590
133400.0000000    0.2427597
133440.0000000    0.2296883
133480.0000000    0.2225671
133520.0000000    0.2275082
133560.0000000    0.2511753
133600.0000000    0.2304692
133640.0000000    0.2469987
133680.0000000    0.2441348
133720.0000000    0.2516545
133760.0000000    0.2586889
133800.0000000    0.2559646
133840.0000000    0.2646475
133880.0000000    0.2451106
133920.0000000    0.2632079
133960.0000000    0.2609155
134000.0000000    0.2637943
134040.0000000    0.2617615
134080.0000000    0.2880433
134120.0000000    0.2864033
134160.0000000    0.2822155
134200.0000000    0.2588058
134240.0000000    0.2514955
134280.0000000    0.2780516
134320.0000000    0.2611996
134360.0000000    0.2517230
134400.0000000    0.2485578
134440.0000000    0.2679465
134480.0000000    0.2601304
134520.0000000    0.2420029
134560.0000000    0.2644324
134600.0000000    0.2649264
134640.0000000    0.2481958
134680.0000000    0.2592429
134720.0000000    0.2472956
134760.0000000    0.2648259
134800.0000000    0.2552784
134840.0000000    0.2525107
134880.0000000    0.2320218
134920.0000000    0.2651539
134960.0000000    0.2435939
135000.0000000    0.2590063
135040.0000000    0.2497341
135080.0000000    0.2284322
135120.0000000    0.2326047
135160.0000000    0.2266175
135200.0000000    0.2207966
135240.0000000    0.2413772
135280.0000000    0.2340823
135320.0000000    0.2539431
135360.0000000    0.2510814
135400.0000000    0.2549564
135440.0000000    0.2542488
135480.0000000    0.2688472
135520.0000000    0.2367547
135560.0000000    0.2545751
135600.0000000    0.2545560
135640.0000000    0.2435888
135680.0000000    0.2274310
135720.0000000    0.2438905
135760.0000000    0.2408185
135800.0000000    0.2581540
135840.0000000    0.2451380
135880.0000000    0.2651201
135920.0000000    0.2662172
135960.0000000    0.2632900
136000.0000000    0.2545671
136040.0000000    0.2499375
136080.0000000    0.2525866
136120.0000000    0.2418673
136160.0000000    0.2382877
136200.0000000    0.2516027
136240.0000000    0.2509494
136280.0000000    0.2397435
136320.0000000    0.2662972
136360.0000000    0.2460230
136400.0000000    0.2311151
136440.0000000    0.2389955
136480.0000000    0.2364918
136520.0000000    0.2432767
136560.0000000    0.2432958
136600.0000000    0.2545935
136640.0000000    0.2705013
136680.0000000    0.2627544
136720.0000000    0.2605116
136760.0000000    0.2554323
136800.0000000    0.2588482
136840.0000000    0.2486897
136880.0000000    0.2647475
136920.0000000    0.2638999
136960.0000000    0.2639278
137000.0000000    0.2886556
137040.0000000    0.2786193
137080.0000000    0.2633331
137120.0000000    0.2665420
137160.0000000    0.2766657
137200.0000000    0.2821289
137240.0000000    0.2792746
137280.0000000    0.2895339
137320.0000000    0.2788741
137360.0000000    0.2511443
137400.0000000    0.2756491
137440.0000000    0.2506658
137480.0000000    0.2507538
137520.0000000    0.2556967
137560.0000000    0.2488695
137600.0000000    0.2590371
137640.0000000    0.2522962
137680.0000000    0.2448093
137720.0000000    0.2552127
137760.0000000    0.2484639
137800.0000000    0.2858440
137840.0000000    0.2674067
137880.0000000    0.2820042
137920.0000000    0.2869675
137960.0000000    0.2958865
138000.0000000    0.2623099
138040.0000000    0.2741643
138080.0000000    0.2754664
138120.0000000    0.2705873
138160.0000000    0.2659470
138200.0000000    0.2701880
138240.0000000    0.2738256
138280.0000000    0.2695268
138320.0000000    0.2753921
138360.0000000    0.2702565
138400.0000000    0.2685272
138440.0000000    0.2595095
138480.0000000    0.2692945
138520.0000000    0.2609011
138560.0000000    0.2615482
138600.0000000    0.2645380
138640.0000000    0.2687377
138680.0000000    0.2742777
138720.0000000    0.2775440
138760.0000000    0.3021112
138800.0000000    0.3020823
138840.0000000    0.3020073
138880.0000000    0.2854890
138920.0000000    0.3019082
138960.0000000    0.2827872
139000.0000000    0.2775377
139040.0000000    0.2882168
139080.0000000    0.2638862
139120.0000000    0.2728408
139160.0000000    0.2921728
139200.0000000    0.2910568
139240.0000000    0.2820961
139280.0000000    0.2485185
139320.0000000    0.2822788
139360.0000000    0.2876340
139400.0000000    0.2667623
139440.0000000    0.2762718
139480.0000000    0.2576373
139520.0000000    0.2491752
139560.0000000    0.2884932
139600.0000000    0.2745099
139640.0000000    0.2672486
139680.0000000    0.2548405
139720.0000000    0.2607175
139760.0000000    0.2659592
139800.0000000    0.2739959
139840.0000000    0.2546674
139880.0000000    0.2594694
139920.0000000    0.2656809
139960.0000000    0.2622510
140000.0000000    0.2675646
140040.0000000    0.2593181
140080.0000000    0.2712810
140120.0000000    0.2751373
140160.0000000    0.2759333
140200.0000000    0.2764332
140240.0000000    0.2790991
140280.0000000    0.2582452
140320.0000000    0.2690338
140360.0000000    0.2657387
140400.0000000    0.2725827
140440.0000000    0.2441188
140480.0000000    0.2621165
140520.0000000    0.2781434
140560.0000000    0.2886188
140600.0000000    0.2752604
140640.0000000    0.2773219
140680.0000000    0.2591555
140720.0000000    0.2830451
140760.0000000    0.2753983
140800.0000000    0.2748192
140840.0000000    0.2611266
140880.0000000    0.2829328
140920.0000000    0.2784809
140960.0000000    0.2740794
141000.0000000    0.2683346
141040.0000000    0.2600109
141080.0000000    0.2675737
141120.0000000    0.2875833
141160.0000000    0.2806928
141200.0000000    0.2673545
141240.0000000    0.2734588
141280.0000000    0.2646918
141320.0000000    0.2655030
141360.0000000    0.2715252
141400.0000000    0.2675860
141440.0000000    0.2655595
141480.0000000    0.2725633
141520.0000000    0.2807811
141560.0000000    0.2566513
141600.0000000    0.2666606
141640.0000000    0.2619950
141680.0000000    0.2735871
141720.0000000    0.2578419
141760.0000000    0.2669832
141800.0000000    0.2528298
141840.0000000    0.2460945
141880.0000000    0.2790718
141920.0000000    0.2553310
141960.0000000    0.2640375
142000.0000000    0.2642617
142040.0000000    0.2580262
142080.0000000    0.2547658
142120.0000000    0.2540575
142160.0000000    0.2677815
142200.0000000    0.2463173
142240.0000000    0.2584192
142280.0000000    0.2443936
142320.0000000    0.2693093
142360.0000000    0.2473200
142400.0000000    0.2607055
142440.0000000    0.2554483
142480.0000000    0.2493794
142520.0000000    0.2462986
142560.0000000    0.2611427
142600.0000000    0.2494007
142640.0000000    0.2390893
142680.0000000    0.2575488
142720.0000000    0.2396928
142760.0000000    0.2404783
142800.0000000    0.2413876
142840.0000000    0.2590381
142880.0000000    0.2579271
142920.0000000    0.2493695
142960.0000000    0.2577449
143000.0000000    0.2486215
143040.0000000    0.2483969
143080.0000000    0.2418598
143120.0000000    0.2597186
143160.0000000    0.2645101
143200.0000000    0.2676587
143240.0000000    0.2481978
143280.0000000    0.2718477
143320.0000000    0.2495049
143360.0000000    0.2587641
143400.0000000    0.2408597
143440.0000000    0.2609427
143480.0000000    0.2374251
143520.0000000    0.2526139
143560.0000000    0.2474891
143600.0000000    0.2480527
143640.0000000    0.2561833
143680.0000000    0.2572035
143720.0000000    0.2561707
143760.0000000    0.2500960
143800.0000000    0.2374328
143840.0000000    0.2687100
143880.0000000    0.2527266
143920.0000000    0.2576489
143960.0000000    0.2338976
144000.0000000    0.2657343
144040.0000000    0.2584672
144080.0000000    0.2579114
144120.0000000    0.2539481
144160.0000000    0.2783956
144200.0000000    0.2711899
144240.0000000    0.2799061
144280.0000000    0.2545623
144320.0000000    0.2596370
144360.0000000    0.2694650
144400.0000000    0.2763537
144440.0000000    0.2587085
144480.0000000    0.2730031
144520.0000000    0.2522271
144560.0000000    0.2514180
144600.0000000    0.2400441
144640.0000000    0.2354319
144680.0000000    0.2616194
144720.0000000    0.2626644
144760.0000000    0.2523726
144800.0000000    0.2637039
144840.0000000    0.2408400
144880.0000000    0.2526840
144920.0000000    0.2715193
144960.0000000    0.2608949
145000.0000000    0.2395344
145040.0000000    0.2790081
145080.0000000    0.2615170
145120.0000000    0.2558377
145160.0000000    0.2840536
145200.0000000    0.2570104
145240.0000000    0.2608398
145280.0000000    0.2610179
145320.0000000    0.2672114
145360.0000000    0.2428893
145400.0000000    0.2543862
145440.0000000    0.2672503
145480.0000000    0.2554831
145520.0000000    0.2567662
145560.0000000    0.2746292
145600.0000000    0.2634932
145640.0000000    0.2768264
145680.0000000    0.2458553
145720.0000000    0.2459636
145760.0000000    0.2402108
145800.0000000    0.2274757
145840.0000000    0.2339170
145880.0000000    0.2462739
145920.0000000    0.2577092
145960.0000000    0.2384496
146000.0000000    0.2337318
146040.0000000    0.2596324
146080.0000000    0.2567656
146120.0000000    0.2526371
146160.0000000    0.2570766
146200.0000000    0.2566122
146240.0000000    0.2648117
146280.0000000    0.2504720
146320.0000000    0.2668855
146360.0000000    0.2769463
146400.0000000    0.2666135
146440.0000000    0.2667553
146480.0000000    0.2775845
146520.0000000    0.2750849
146560.0000000    0.2722530
146600.0000000    0.2731071
146640.0000000    0.2801506
146680.0000000    0.2638754
146720.0000000    0.2540751
146760.0000000    0.2581013
146800.0000000    0.2749228
146840.0000000    0.2631156
146880.0000000    0.2701289
146920.0000000    0.2737771
146960.0000000    0.2583539
147000.0000000    0.2675253
147040.0000000    0.2424802
147080.0000000    0.2545388
147120.0000000    0.2471422
147160.0000000    0.2466074
147200.0000000    0.2554691
147240.0000000    0.2674771
147280.0000000    0.2689718
147320.0000000    0.2714864
147360.0000000    0.2852271
147400.0000000    0.2715112
147440.0000000    0.2527074
147480.0000000    0.2716554
147520.0000000    0.2773220
147560.0000000    0.2602633
147600.0000000    0.2649275
147640.0000000    0.2471894
147680.0000000    0.2354409
147720.0000000    0.2448363
147760.0000000    0.2613101
147800.0000000    0.2643208
147840.0000000    0.2637413
147880.0000000    0.2585501
147920.0000000    0.2489377
147960.0000000    0.2630868
148000.0000000    0.2576306
148040.0000000    0.2496086
148080.0000000    0.2501756
148120.0000000    0.2819341
148160.0000000    0.2749954
148200.0000000    0.2460649
148240.0000000    0.2556097
148280.0000000    0.2656656
148320.0000000    0.2624283
148360.0000000    0.2909733
148400.0000000    0.2539938
148440.0000000    0.2498247
148480.0000000    0.2597493
148520.0000000    0.2803246
148560.0000000    0.2834496
148600.0000000    0.2622309
148640.0000000    0.2710259
148680.0000000    0.2591209
148720.0000000    0.2654464
148760.0000000    0.2568356
148800.0000000    0.2661814
148840.0000000    0.2639925
148880.0000000    0.2658225
148920.0000000    0.2663011
148960.0000000    0.2515780
149000.0000000    0.2752119
149040.0000000    0.2736874
149080.0000000    0.2609952
149120.0000000    0.2797824
149160.0000000    0.2717889
149200.0000000    0.2812728
149240.0000000    0.2697516
149280.0000000    0.2589546
149320.0000000    0.2720883
149360.0000000    0.2776822
149400.0000000    0.2583011
149440.0000000    0.2646217
149480.0000000    0.2804970
149520.0000000    0.2911258
149560.0000000    0.2719102
149600.0000000    0.2448500
149640.0000000    0.2468386
149680.0000000    0.2517171
149720.0000000    0.2762958
149760.0000000    0.2538537
149800.0000000    0.2623852
149840.0000000    0.2625225
149880.0000000    0.2506012
149920.0000000    0.2707345
149960.0000000    0.2584285
150000.0000000    0.2615494
150040.0000000    0.2754347
150080.0000000    0.2615291
150120.0000000    0.2433216
150160.0000000    0.2437602
150200.0000000    0.2366015
150240.0000000    0.2634876
150280.0000000    0.2563766
150320.0000000    0.2537516
150360.0000000    0.2397990
150400.0000000    0.2597078
150440.0000000    0.2414147
150480.0000000    0.2463018
150520.0000000    0.2782418
150560.0000000    0.2544163
150600.0000000    0.2711770
150640.0000000    0.2583803
150680.0000000    0.2724876
150720.0000000    0.2913217
150760.0000000    0.2715265
150800.0000000    0.2620097
150840.0000000    0.2593428
150880.0000000    0.2610785
150920.0000000    0.2417871
150960.0000000    0.2638104
151000.0000000    0.2786937
151040.0000000    0.2546730
151080.0000000    0.2500580
151120.0000000    0.2716815
151160.0000000    0.2816974
151200.0000000    0.3079178
151240.0000000    0.2754434
151280.0000000    0.2871822
151320.0000000    0.2829997
151360.0000000    0.2733112
151400.0000000    0.2850750
151440.0000000    0.2591552
151480.0000000    0.2737377
151520.0000000    0.2764272
151560.0000000    0.2677723
151600.0000000    0.2604952
151640.0000000    0.2694506
151680.0000000    0.2792073
151720.0000000    0.2769183
151760.0000000    0.2452606
151800.0000000    0.2284911
151840.0000000    0.2553380
151880.0000000    0.2493581
151920.0000000    0.2590179
151960.0000000    0.2496141
152000.0000000    0.2494704
152040.0000000    0.2583192
152080.0000000    0.2636023
152120.0000000    0.2672134
152160.0000000    0.2481889
152200.0000000    0.2590577
152240.0000000    0.2310623
152280.0000000    0.2351525
152320.0000000    0.2405489
152360.0000000    0.2495768
152400.0000000    0.2524610
152440.0000000    0.2524306
152480.0000000    0.2513599
152520.0000000    0.2518104
152560.0000000    0.2388146
152600.0000000    0.2510554
152640.0000000    0.2485188
152680.0000000    0.2712083
152720.0000000    0.2569016
152760.0000000    0.2786302
152800.0000000    0.2542038
152840.0000000    0.2465633
152880.0000000    0.2482903
152920.0000000    0.2380855
152960.0000000    0.2688302
153000.0000000    0.2562035
153040.0000000    0.2775899
153080.0000000    0.2653816
153120.0000000    0.2774410
153160.0000000    0.2685600
153200.0000000    0.2539450
153240.0000000    0.2541924
153280.0000000    0.2358763
153320.0000000    0.2625312
153360.0000000    0.2514237
153400.0000000    0.2465679
153440.0000000    0.2418548
153480.0000000    0.2303656
153520.0000000    0.2218014
153560.0000000    0.2451401
153600.0000000    0.2295487
153640.0000000    0.2317770
153680.0000000    0.2449231
153720.0000000    0.2326201
153760.0000000    0.2454475
153800.0000000    0.2409804
153840.0000000    0.2287934
153880.0000000    0.2380458
153920.0000000    0.2374405
153960.0000000    0.2593493
154000.0000000    0.2480613
154040.0000000    0.2377621
154080.0000000    0.2530483
154120.0000000    0.2675373
154160.0000000    0.2592011
154200.0000000    0.2588069
154240.0000000    0.2635690
154280.0000000    0.2617808
154320.0000000    0.2605070
154360.0000000    0.2618349
154400.0000000    0.2467736
154440.0000000    0.2601025
154480.0000000    0.2616850
154520.0000000    0.2574251
154560.0000000    0.2530153
154600.0000000    0.2405395
154640.0000000    0.2609484
154680.0000000    0.2591240
154720.0000000    0.2488233
154760.0000000    0.2343201
154800.0000000    0.2464171
154840.0000000    0.2488938
154880.0000000    0.2443139
154920.0000000    0.2475076
154960.0000000    0.2515710
155000.0000000    0.2485623
155040.0000000    0.2466410
155080.0000000    0.2573151
155120.0000000    0.2349008
155160.0000000    0.2578585
155200.0000000    0.2419116
155240.0000000    0.2364728
155280.0000000    0.2526391
155320.0000000    0.2499441
155360.0000000    0.2445400
155400.0000000    0.2319501
155440.0000000    0.2721350
155480.0000000    0.2621985
155520.0000000    0.2701395
155560.0000000    0.2664672
155600.0000000    0.2562715
155640.0000000    0.2451635
155680.0000000    0.2288049
155720.0000000    0.2511812
155760.0000000    0.2338984
155800.0000000    0.2366763
155840.0000000    0.2439060
155880.0000000    0.2184423
155920.0000000    0.2243164
155960.0000000    0.2377857
156000.0000000    0.2220276
156040.0000000    0.2168302
156080.0000000    0.2485310
156120.0000000    0.2399792
156160.0000000    0.2387130
156200.0000000    0.2302544
156240.0000000    0.2312966
156280.0000000    0.2391231
156320.0000000    0.2405145
156360.0000000    0.2429330
156400.0000000    0.2457104
156440.0000000    0.2717092
156480.0000000    0.2518742
156520.0000000    0.2500802
156560.0000000    0.2672764
156600.0000000    0.2394426
156640.0000000    0.2185454
156680.0000000    0.2455950
156720.0000000    0.2338892
156760.0000000    0.2512086
156800.0000000    0.2451093
156840.0000000    0.2553059
156880.0000000    0.2474238
156920.0000000    0.2487389
156960.0000000    0.2522729
157000.0000000    0.2364642
157040.0000000    0.2526678
157080.0000000    0.2590711
157120.0000000    0.2356382
157160.0000000    0.2464301
157200.0000000    0.2403805
157240.0000000    0.2248862
157280.0000000    0.2435229
157320.0000000    0.2537397
157360.0000000    0.2575584
157400.0000000    0.2714911
157440.0000000    0.2614397
157480.0000000    0.2565745
157520.0000000    0.2541065
157560.0000000    0.2378455
157600.0000000    0.2457851
157640.0000000    0.2435443
157680.0000000    0.2339824
157720.0000000    0.2548705
157760.0000000    0.2465692
157800.0000000    0.2491145
157840.0000000    0.2520017
157880.0000000    0.2617830
157920.0000000    0.2418208
157960.0000000    0.2444834
158000.0000000    0.2433069
158040.0000000    0.2491664
158080.0000000    0.2358856
158120.0000000    0.2552803
158160.0000000    0.2657751
158200.0000000    0.2383377
158240.0000000    0.2437012
158280.0000000    0.2448373
158320.0000000    0.2489191
158360.0000000    0.2468794
158400.0000000    0.2574357
158440.0000000    0.2456543
158480.0000000    0.2322803
158520.0000000    0.2385673
158560.0000000    0.2469901
158600.0000000    0.2584070
158640.0000000    0.2120363
158680.0000000    0.2399299
158720.0000000    0.2291702
158760.0000000    0.2319968
158800.0000000    0.2319285
158840.0000000    0.2271250
158880.0000000    0.2316287
158920.0000000    0.2543899
158960.0000000    0.2301178
159000.0000000    0.2329497
159040.0000000    0.2158582
159080.0000000    0.2108750
159120.0000000    0.2136578
159160.0000000    0.2410729
159200.0000000    0.2228680
159240.0000000    0.2554005
159280.0000000    0.2435679
159320.0000000    0.2206125
159360.0000000    0.2299718
159400.0000000    0.2181200
159440.0000000    0.2470213
159480.0000000    0.2674058
159520.0000000    0.2588694
159560.0000000    0.2704657
159600.0000000    0.2455887
159640.0000000    0.2307623
159680.0000000    0.2813843
159720.0000000    0.2576323
159760.0000000    0.2727079
159800.0000000    0.2472560
159840.0000000    0.2604931
159880.0000000    0.2556487
159920.0000000    0.2453550
159960.0000000    0.2430529
160000.0000000    0.2316788
160040.0000000    0.2187777
160080.0000000    0.2168153
160120.0000000    0.2284475
160160.0000000    0.2257451
160200.0000000    0.2538540
160240.0000000    0.2523431
160280.0000000    0.2535482
160320.0000000    0.2481368
160360.0000000    0.2511162
160400.0000000    0.2342332
160440.0000000    0.2300326
160480.0000000    0.2323166
160520.0000000    0.2229746
160560.0000000    0.2402207
160600.0000000    0.2354512
160640.0000000    0.2472097
160680.0000000    0.2566039
160720.0000000    0.2437549
160760.0000000    0.2295105
160800.0000000    0.2344220
160840.0000000    0.2385446
160880.0000000    0.2487044
160920.0000000    0.2484173
160960.0000000    0.2134650
161000.0000000    0.2487458
161040.0000000    0.2522016
161080.0000000    0.2569772
161120.0000000    0.2474840
161160.0000000    0.2588816
161200.0000000    0.2356663
161240.0000000    0.2417668
161280.0000000    0.2551815
161320.0000000    0.2528447
161360.0000000    0.2402222
161400.0000000    0.2413844
161440.0000000    0.2234342
161480.0000000    0.2352060
161520.0000000    0.2255966
161560.0000000    0.2333272
161600.0000000    0.2407129
161640.0000000    0.2164867
161680.0000000    0.2072524
161720.0000000    0.2026646
161760.0000000    0.2464206
161800.0000000    0.2467429
161840.0000000    0.2126529
161880.0000000    0.2208846
161920.0000000    0.2184034
161960.0000000    0.2279893
162000.0000000    0.2256901
162040.0000000    0.2239809
162080.0000000    0.2099260
162120.0000000    0.2245206
162160.0000000    0.2320219
162200.0000000    0.2247456
162240.0000000    0.2348493
162280.0000000    0.2232312
162320.0000000    0.2226106
162360.0000000    0.2167234
162400.0000000    0.2313364
162440.0000000    0.2324292
162480.0000000    0.2289258
162520.0000000    0.2454235
162560.0000000    0.2654483
162600.0000000    0.2433662
162640.0000000    0.2429117
162680.0000000    0.2187950
162720.0000000    0.2407205
162760.0000000    0.2532680
162800.0000000    0.2516123
162840.0000000    0.2423954
162880.0000000    0.2717105
162920.0000000    0.2655212
162960.0000000    0.2490790
163000.0000000    0.2326269
163040.0000000    0.2634089
163080.0000000    0.2301463
163120.0000000    0.2353305
163160.0000000    0.2307942
163200.0000000    0.2313965
163240.0000000    0.2409896
163280.0000000    0.2334877
163320.0000000    0.2576139
163360.0000000    0.2520243
163400.0000000    0.2501245
163440.0000000    0.2515824
163480.0000000    0.2531777
163520.0000000    0.2335705
163560.0000000    0.2529488
163600.0000000    0.2709943
163640.0000000    0.2564629
163680.0000000    0.2432599
163720.0000000    0.2544409
163760.0000000    0.2338780
163800.0000000    0.2486621
163840.0000000    0.2526468
163880.0000000    0.2391298
163920.0000000    0.2786515
163960.0000000    0.2616825
164000.0000000    0.2440407
164040.0000000    0.2602357
164080.0000000    0.2436719
164120.0000000    0.2492131
164160.0000000    0.2590292
164200.0000000    0.2639845
164240.0000000    0.2742023
164280.0000000    0.2779096
164320.0000000    0.2835099
164360.0000000    0.2454202
164400.0000000    0.2668280
164440.0000000    0.2737553
164480.0000000    0.2667774
164520.0000000    0.2573192
164560.0000000    0.2371906
164600.0000000    0.2465369
164640.0000000    0.2359247
164680.0000000    0.2432477
164720.0000000    0.2431158
164760.0000000    0.2556940
164800.0000000    0.2745850
164840.0000000    0.2631652
164880.0000000    0.2466838
164920.0000000    0.2602569
164960.0000000    0.2562549
165000.0000000    0.2616887
165040.0000000    0.2497240
165080.0000000    0.2556194
165120.0000000    0.2436433
165160.0000000    0.2469601
165200.0000000    0.2512424
165240.0000000    0.2609715
165280.0000000    0.2574503
165320.0000000    0.2701523
165360.0000000    0.2463071
165400.0000000    0.2570795
165440.0000000    0.2716641
165480.0000000    0.2641198
165520.0000000    0.2671168
165560.0000000    0.2610266
165600.0000000    0.2515643
165640.0000000    0.2441297
165680.0000000    0.2656272
165720.0000000    0.2413192
165760.0000000    0.2450913
165800.0000000    0.2609011
165840.0000000    0.2546684
165880.0000000    0.2562874
165920.0000000    0.2302114
165960.0000000    0.2601523
166000.0000000    0.2340941
166040.0000000    0.2519961
166080.0000000    0.2564820
166120.0000000    0.2574452
166160.0000000    0.2654830
166200.0000000    0.2728355
166240.0000000    0.2650092
166280.0000000    0.2628843
166320.0000000    0.2660517
166360.0000000    0.2713649
166400.0000000    0.2874597
166440.0000000    0.3035174
166480.0000000    0.2662615
166520.0000000    0.2794646
166560.0000000    0.2594043
166600.0000000    0.2454189
166640.0000000    0.2479621
166680.0000000    0.2656768
166720.0000000    0.2655372
166760.0000000    0.2619023
166800.0000000    0.2712604
166840.0000000    0.2741686
166880.0000000    0.2770737
166920.0000000    0.2676169
166960.0000000    0.2529173
167000.0000000    0.2354579
167040.0000000    0.2610300
167080.0000000    0.2684857
167120.0000000    0.2588645
167160.0000000    0.2773038
167200.0000000    0.2630243
167240.0000000    0.2630488
167280.0000000    0.2646366
167320.0000000    0.2490101
167360.0000000    0.2531931
167400.0000000    0.2491246
167440.0000000    0.2646509
167480.0000000    0.2680544
167520.0000000    0.2487251
167560.0000000    0.2601659
167600.0000000    0.2522943
167640.0000000    0.2501876
167680.0000000    0.2604658
167720.0000000    0.2485022
167760.0000000    0.2418137
167800.0000000    0.2416494
167840.0000000    0.2418194
167880.0000000    0.2520634
167920.0000000    0.2620876
167960.0000000    0.2627378
168000.0000000    0.2507762
168040.0000000    0.2563386
168080.0000000    0.2481787
168120.0000000    0.2522708
168160.0000000    0.2414865
168200.0000000    0.2377177
168240.0000000    0.2344456
168280.0000000    0.2432666
168320.0000000    0.2344899
168360.0000000    0.2428537
168400.0000000    0.2636287
168440.0000000    0.2530482
168480.0000000    0.2467037
168520.0000000    0.2725182
168560.0000000    0.2522103
168600.0000000    0.2619167
168640.0000000    0.2763821
168680.0000000    0.2404772
168720.0000000    0.2603789
168760.0000000    0.2715887
168800.0000000    0.2446676
168840.0000000    0.2529177
168880.0000000    0.2546329
168920.0000000    0.2666838
168960.0000000    0.2744456
169000.0000000    0.2715330
169040.0000000    0.2717789
169080.0000000    0.2446352
169120.0000000    0.2424449
169160.0000000    0.2373941
169200.0000000    0.2674422
169240.0000000    0.2689605
169280.0000000    0.2812588
169320.0000000    0.2723635
169360.0000000    0.2532179
169400.0000000    0.2445884
169440.0000000    0.2280553
169480.0000000    0.2493846
169520.0000000    0.2216176
169560.0000000    0.2495121
169600.0000000    0.2495280
169640.0000000    0.2638554
169680.0000000    0.2468707
169720.0000000    0.2560524
169760.0000000    0.2618068
169800.0000000    0.2550572
169840.0000000    0.2424008
169880.0000000    0.2505476
169920.0000000    0.2793444
169960.0000000    0.2540760
170000.0000000    0.2565294
170040.0000000    0.2753768
170080.0000000    0.2623982
170120.0000000    0.2564215
170160.0000000    0.2672949
170200.0000000    0.2375542
170240.0000000    0.2728092
170280.0000000    0.2809888
170320.0000000    0.2795543
170360.0000000    0.2615273
170400.0000000    0.2663140
170440.0000000    0.2883456
170480.0000000    0.2613124
170520.0000000    0.2780351
170560.0000000    0.2629093
170600.0000000    0.2697161
170640.0000000    0.2637323
170680.0000000    0.2643413
170720.0000000    0.2609440
170760.0000000    0.2545288
170800.0000000    0.2558949
170840.0000000    0.2586593
170880.0000000    0.2591313
170920.0000000    0.2425218
170960.0000000    0.2512838
171000.0000000    0.2517142
171040.0000000    0.2801516
171080.0000000    0.2650068
171120.0000000    0.2715066
171160.0000000    0.2641375
171200.0000000    0.2545559
171240.0000000    0.2577228
171280.0000000    0.2648256
171320.0000000    0.2476708
171360.0000000    0.2584840
171400.0000000    0.2635138
171440.0000000    0.2613747
171480.0000000    0.2758431
171520.0000000    0.2570229
171560.0000000    0.2780629
171600.0000000    0.2795401
171640.0000000    0.2634441
171680.0000000    0.2510376
171720.0000000    0.2744418
171760.0000000    0.2724836
171800.0000000    0.2579277
171840.0000000    0.2581738
171880.0000000    0.2790437
171920.0000000    0.2773702
171960.0000000    0.2514893
172000.0000000    0.2729361
172040.0000000    0.2692180
172080.0000000    0.2660663
172120.0000000    0.2790103
172160.0000000    0.2480595
172200.0000000    0.2522361
172240.0000000    0.2606802
172280.0000000    0.2611146
172320.0000000    0.2631203
172360.0000000    0.2657357
172400.0000000    0.2485976
172440.0000000    0.2584133
172480.0000000    0.2535290
172520.0000000    0.2638400
172560.0000000    0.2719928
172600.0000000    0.2727661
172640.0000000    0.2723984
172680.0000000    0.2604994
172720.0000000    0.2635849
172760.0000000    0.2700037
172800.0000000    0.2764023
172840.0000000    0.2763474
172880.0000000    0.2589437
172920.0000000    0.2644318
172960.0000000    0.2382760
173000.0000000    0.2501675
173040.0000000    0.2557609
173080.0000000    0.2486069
173120.0000000    0.2494161
173160.0000000    0.2616419
173200.0000000    0.2569562
173240.0000000    0.2836444
173280.0000000    0.2681729
173320.0000000    0.2737117
173360.0000000    0.2697895
173400.0000000    0.2878566
173440.0000000    0.2824257
173480.0000000    0.2677899
173520.0000000    0.2740873
173560.0000000    0.2681724
173600.0000000    0.2754700
173640.0000000    0.2978644
173680.0000000    0.2806390
173720.0000000    0.2784692
173760.0000000    0.2679892
173800.0000000    0.2673564
173840.0000000    0.2725936
173880.0000000    0.2572671
173920.0000000    0.2408504
173960.0000000    0.2501267
174000.0000000    0.2609817
174040.0000000    0.2648708
174080.0000000    0.2692591
174120.0000000    0.2429924
174160.0000000    0.2611665
174200.0000000    0.2848927
174240.0000000    0.2690608
174280.0000000    0.2816492
174320.0000000    0.2598021
174360.0000000    0.2859849
174400.0000000    0.2786048
174440.0000000    0.2627198
174480.0000000    0.2752068
174520.0000000    0.2771627
174560.0000000    0.2704563
174600.0000000    0.2833622
174640.0000000    0.2809728
174680.0000000    0.2841210
174720.0000000    0.2548681
174760.0000000    0.2720319
174800.0000000    0.2595403
174840.0000000    0.2516312
174880.0000000    0.2617196
174920.0000000    0.2552654
174960.0000000    0.2755959
175000.0000000    0.2725422
175040.0000000    0.2729591
175080.0000000    0.2600826
175120.0000000    0.2621654
175160.0000000    0.2635344
175200.0000000    0.2664365
175240.0000000    0.2609900
175280.0000000    0.2681403
175320.0000000    0.2780680
175360.0000000    0.2684163
175400.0000000    0.2436966
175440.0000000    0.2562658
175480.0000000    0.2720669
175520.0000000    0.2635739
175560.0000000    0.2529987
175600.0000000    0.2637958
175640.0000000    0.2500422
175680.0000000    0.2784867
175720.0000000    0.2858128
175760.0000000    0.2791212
175800.0000000    0.2695850
175840.0000000    0.2667765
175880.0000000    0.2658328
175920.0000000    0.2752117
175960.0000000    0.2766429
176000.0000000    0.2767396
176040.0000000    0.2740940
176080.0000000    0.2688726
176120.0000000    0.2745796
176160.0000000    0.2758546
176200.0000000    0.2725453
176240.0000000    0.2697419
176280.0000000    0.2784060
176320.0000000    0.2899004
176360.0000000    0.2859569
176400.0000000    0.2716788
176440.0000000    0.2614850
176480.0000000    0.2547640
176520.0000000    0.2669637
176560.0000000    0.2527974
176600.0000000    0.2752013
176640.0000000    0.2803651
176680.0000000    0.2685972
176720.0000000    0.2552262
176760.0000000    0.2627003
176800.0000000    0.2721276
176840.0000000    0.2669826
176880.0000000    0.2419609
176920.0000000    0.2395563
176960.0000000    0.2608823
177000.0000000    0.2712584
177040.0000000    0.2782754
177080.0000000    0.2767965
177120.0000000    0.2839174
177160.0000000    0.2616771
177200.0000000    0.2601251
177240.0000000    0.2645738
177280.0000000    0.2443601
177320.0000000    0.2740036
177360.0000000    0.2638523
177400.0000000    0.2819623
177440.0000000    0.2596597
177480.0000000    0.2723727
177520.0000000    0.2632477
177560.0000000    0.2710515
177600.0000000    0.2445702
177640.0000000    0.2781938
177680.0000000    0.2613738
177720.0000000    0.2674367
177760.0000000    0.2734541
177800.0000000    0.2392260
177840.0000000    0.2563564
177880.0000000    0.2527387
177920.0000000    0.2545862
177960.0000000    0.2576669
178000.0000000    0.2570079
178040.0000000    0.2580634
178080.0000000    0.2525510
178120.0000000    0.2812796
178160.0000000    0.2734935
178200.0000000    0.2541036
178240.0000000    0.2747425
178280.0000000    0.2574878
178320.0000000    0.2528036
178360.0000000    0.2602910
178400.0000000    0.2669406
178440.0000000    0.2804295
178480.0000000    0.2597104
178520.0000000    0.2662027
178560.0000000    0.2620128
178600.0000000    0.2520432
178640.0000000    0.2434075
178680.0000000    0.2501082
178720.0000000    0.2622632
178760.0000000    0.2431152
178800.0000000    0.2532409
178840.0000000    0.2713780
178880.0000000    0.2615540
178920.0000000    0.2566316
178960.0000000    0.2454308
179000.0000000    0.2548304
179040.0000000    0.2495663
179080.0000000    0.2638744
179120.0000000    0.2506368
179160.0000000    0.2620961
179200.0000000    0.2937848
179240.0000000    0.2767828
179280.0000000    0.2749671
179320.0000000    0.2917947
179360.0000000    0.2739362
179400.0000000    0.2669320
179440.0000000    0.2704494
179480.0000000    0.2765073
179520.0000000    0.2756115
179560.0000000    0.2922624
179600.0000000    0.2529744
179640.0000000    0.2555078
179680.0000000    0.2544250
179720.0000000    0.2454658
179760.0000000    0.2517356
179800.0000000    0.2561362
179840.0000000    0.2386532
179880.0000000    0.2397311
179920.0000000    0.2483487
179960.0000000    0.2585844
180000.0000000    0.2374230
180040.0000000    0.2715151
180080.0000000    0.2514092
180120.0000000    0.2637878
180160.0000000    0.2516201
180200.0000000    0.2528549
180240.0000000    0.2347805
180280.0000000    0.2501399
180320.0000000    0.2671472
180360.0000000    0.2839763
180400.0000000    0.2633668
180440.0000000    0.2513982
180480.0000000    0.2495247
180520.0000000    0.2884978
180560.0000000    0.2636321
180600.0000000    0.2677999
180640.0000000    0.2516273
180680.0000000    0.2513972
180720.0000000    0.2651455
180760.0000000    0.2631536
180800.0000000    0.2481498
180840.0000000    0.2722190
180880.0000000    0.2665371
180920.0000000    0.2725731
180960.0000000    0.2761691
181000.0000000    0.2589732
181040.0000000    0.2573580
181080.0000000    0.2634868
181120.0000000    0.2509481
181160.0000000    0.2592403
181200.0000000    0.2518178
181240.0000000    0.2623730
181280.0000000    0.2672738
181320.0000000    0.2698678
181360.0000000    0.2395092
181400.0000000    0.2427462
181440.0000000    0.2600521
181480.0000000    0.2635602
181520.0000000    0.2806538
181560.0000000    0.2552851
181600.0000000    0.2471530
181640.0000000    0.2711915
181680.0000000    0.2676997
181720.0000000    0.2678573
181760.0000000    0.2701505
181800.0000000    0.2687346
181840.0000000    0.2727019
181880.0000000    0.2421710
181920.0000000    0.2622975
181960.0000000    0.2764945
182000.0000000    0.2742292
182040.0000000    0.2602431
182080.0000000    0.2708013
182120.0000000    0.2628867
182160.0000000    0.2676829
182200.0000000    0.2576252
182240.0000000    0.2695397
182280.0000000    0.2552164
182320.0000000    0.2645410
182360.0000000    0.2824328
182400.0000000    0.2707737
182440.0000000    0.2765444
182480.0000000    0.2734241
182520.0000000    0.2660987
182560.0000000    0.2764047
182600.0000000    0.2647424
182640.0000000    0.2650247
182680.0000000    0.2636290
182720.0000000    0.2594625
182760.0000000    0.2667428
182800.0000000    0.2779625
182840.0000000    0.2620845
182880.0000000    0.2656491
182920.0000000    0.2593853
182960.0000000    0.2708573
183000.0000000    0.2664623
183040.0000000    0.2716320
183080.0000000    0.2541505
183120.0000000    0.2626580
183160.0000000    0.2805215
183200.0000000    0.2622749
183240.0000000    0.2552149
183280.0000000    0.2471290
183320.0000000    0.2538284
183360.0000000    0.2557826
183400.0000000    0.2624428
183440.0000000    0.2689688
183480.0000000    0.2584608
183520.0000000    0.2501239
183560.0000000    0.2614149
183600.0000000    0.2682543
183640.0000000    0.2461033
183680.0000000    0.2590777
183720.0000000    0.2542522
183760.0000000    0.2339248
183800.0000000    0.2458550
183840.0000000    0.2514677
183880.0000000    0.2590860
183920.0000000    0.2333448
183960.0000000    0.2552835
184000.0000000    0.2585642
184040.0000000    0.2633109
184080.0000000    0.2482788
184120.0000000    0.2470195
184160.0000000    0.2616538
184200.0000000    0.2519228
184240.0000000    0.2564164
184280.0000000    0.2557012
184320.0000000    0.2534445
184360.0000000    0.2709273
184400.0000000    0.2583648
184440.0000000    0.2648393
184480.0000000    0.2606347
184520.0000000    0.2329611
184560.0000000    0.2481155
184600.0000000    0.2520501
184640.0000000    0.2749478
184680.0000000    0.2976037
184720.0000000    0.2923893
184760.0000000    0.2740096
184800.0000000    0.2529888
184840.0000000    0.2538688
184880.0000000    0.2459427
184920.0000000    0.2519709
184960.0000000    0.2675515
185000.0000000    0.2641904
185040.0000000    0.2847513
185080.0000000    0.2823054
185120.0000000    0.2726118
185160.0000000    0.2459672
185200.0000000    0.2620389
185240.0000000    0.2590444
185280.0000000    0.2788886
185320.0000000    0.2639089
185360.0000000    0.2726355
185400.0000000    0.2640212
185440.0000000    0.2601098
185480.0000000    0.2673653
185520.0000000    0.2784826
185560.0000000    0.2908195
185600.0000000    0.2783741
185640.0000000    0.2752565
185680.0000000    0.2822649
185720.0000000    0.2570792
185760.0000000    0.2710981
185800.0000000    0.2779761
185840.0000000    0.2643628
185880.0000000    0.2545210
185920.0000000    0.2656284
185960.0000000    0.2478718
186000.0000000    0.2471954
186040.0000000    0.2486667
186080.0000000    0.2729144
186120.0000000    0.2698923
186160.0000000    0.2574753
186200.0000000    0.2473091
186240.0000000    0.2724451
186280.0000000    0.2498164
186320.0000000    0.2658824
186360.0000000    0.2751158
186400.0000000    0.2657336
186440.0000000    0.2697010
186480.0000000    0.2660849
186520.0000000    0.2747571
186560.0000000    0.2703694
186600.0000000    0.2866092
186640.0000000    0.2751419
186680.0000000    0.2621439
186720.0000000    0.2718058
186760.0000000    0.2744255
186800.0000000    0.2548755
186840.0000000    0.2572143
186880.0000000    0.2628995
186920.0000000    0.2714965
186960.0000000    0.2549810
187000.0000000    0.2668137
187040.0000000    0.2648872
187080.0000000    0.2570606
187120.0000000    0.2673790
187160.0000000    0.2567707
187200.0000000    0.2638552
187240.0000000    0.2863961
187280.0000000    0.2653391
187320.0000000    0.2686432
187360.0000000    0.2798444
187400.0000000    0.2745615
187440.0000000    0.2746681
187480.0000000    0.2920149
187520.0000000    0.2489721
187560.0000000    0.2705634
187600.0000000    0.2533048
187640.0000000    0.2380913
187680.0000000    0.2409715
187720.0000000    0.2607532
187760.0000000    0.2466252
187800.0000000    0.2517282
187840.0000000    0.2504916
187880.0000000    0.2548085
187920.0000000    0.2563239
187960.0000000    0.2657738
188000.0000000    0.2460862
188040.0000000    0.2587886
188080.0000000    0.2497985
188120.0000000    0.2454819
188160.0000000    0.2454620
188200.0000000    0.2605148
188240.0000000    0.2570374
188280.0000000    0.2634614
188320.0000000    0.2620092
188360.0000000    0.2509276
188400.0000000    0.2631962
188440.0000000    0.2528964
188480.0000000    0.2542292
188520.0000000    0.2531464
188560.0000000    0.2549853
188600.0000000    0.2584898
188640.0000000    0.2738330
188680.0000000    0.2642227
188720.0000000    0.2588336
188760.0000000    0.2707064
188800.0000000    0.2793692
188840.0000000    0.2622615
188880.0000000    0.2328165
188920.0000000    0.2523955
188960.0000000    0.2538497
189000.0000000    0.2614499
189040.0000000    0.2715166
189080.0000000    0.2748778
189120.0000000    0.2522149
189160.0000000    0.2774490
189200.0000000    0.2557054
189240.0000000    0.2655844
189280.0000000    0.2563385
189320.0000000    0.2515715
189360.0000000    0.2462940
189400.0000000    0.2548899
189440.0000000    0.2535939
189480.0000000    0.2506966
189520.0000000    0.2917067
189560.0000000    0.2663465
189600.0000000    0.2685239
189640.0000000    0.2581087
189680.0000000    0.2745411
189720.0000000    0.2734709
189760.0000000    0.2769826
189800.0000000    0.2654239
189840.0000000    0.2789926
189880.0000000    0.2774777
189920.0000000    0.2512620
189960.0000000    0.2683249
190000.0000000    0.2520572
190040.0000000    0.2490381
190080.0000000    0.2666849
190120.0000000    0.2715522
190160.0000000    0.2806529
190200.0000000    0.2347392
190240.0000000    0.2754613
190280.0000000    0.2864934
190320.0000000    0.2798313
190360.0000000    0.2902129
190400.0000000    0.2783018
190440.0000000    0.2672666
190480.0000000    0.2843824
190520.0000000    0.2733390
190560.0000000    0.2743312
190600.0000000    0.2713533
190640.0000000    0.2614191
190680.0000000    0.2565082
190720.0000000    0.2592361
190760.0000000    0.2667101
190800.0000000    0.2592942
190840.0000000    0.2545773
190880.0000000    0.2671438
190920.0000000    0.2507998
190960.0000000    0.2773304
191000.0000000    0.2623656
191040.0000000    0.2691393
191080.0000000    0.2718792
191120.0000000    0.2540625
191160.0000000    0.2704733
191200.0000000    0.2388764
191240.0000000    0.2452952
191280.0000000    0.2456812
191320.0000000    0.2432287
191360.0000000    0.2517523
191400.0000000    0.2899710
191440.0000000    0.2679451
191480.0000000    0.2520734
191520.0000000    0.2671325
191560.0000000    0.2731827
191600.0000000    0.2680106
191640.0000000    0.2649489
191680.0000000    0.2600181
191720.0000000    0.2535158
191760.0000000    0.2467865
191800.0000000    0.2539295
191840.0000000    0.2596284
191880.0000000    0.2548841
191920.0000000    0.2506581
191960.0000000    0.2479827
192000.0000000    0.2488766
192040.0000000    0.2458567
192080.0000000    0.2328050
192120.0000000    0.2500124
192160.0000000    0.2421228
192200.0000000    0.2446172
192240.0000000    0.2311337
192280.0000000    0.2484072
192320.0000000    0.2406268
192360.0000000    0.2436406
192400.0000000    0.2596718
192440.0000000    0.2437887
192480.0000000    0.2458131
192520.0000000    0.2646901
192560.0000000    0.2663872
192600.0000000    0.2445271
192640.0000000    0.2600770
192680.0000000    0.2635940
192720.0000000    0.2470211
192760.0000000    0.2564591
192800.0000000    0.2638010
192840.0000000    0.2484412
192880.0000000    0.2632039
192920.0000000    0.2645171
192960.0000000    0.2683114
193000.0000000    0.2511069
193040.0000000    0.2817061
193080.0000000    0.2716902
193120.0000000    0.2687764
193160.0000000    0.2527428
193200.0000000    0.2462737
193240.0000000    0.2337179
193280.0000000    0.2386237
193320.0000000    0.2541278
193360.0000000    0.2549765
193400.0000000    0.2528984
193440.0000000    0.2566827
193480.0000000    0.2718960
193520.0000000    0.2650045
193560.0000000    0.2893693
193600.0000000    0.2930410
193640.0000000    0.2850666
193680.0000000    0.2902043
193720.0000000    0.2746282
193760.0000000    0.2641316
193800.0000000    0.2778886
193840.0000000    0.2651112
193880.0000000    0.2777300
193920.0000000    0.2706789
193960.0000000    0.2545942
194000.0000000    0.2493080
194040.0000000    0.2630137
194080.0000000    0.2669184
194120.0000000    0.2669443
194160.0000000    0.2707923
194200.0000000    0.2738816
194240.0000000    0.2652245
194280.0000000    0.2530001
194320.0000000    0.2411163
194360.0000000    0.2585891
194400.0000000    0.2468144
194440.0000000    0.2533065
194480.0000000    0.2559313
194520.0000000    0.2592583
194560.0000000    0.2349598
194600.0000000    0.2576061
194640.0000000    0.2258021
194680.0000000    0.2361038
194720.0000000    0.2533781
194760.0000000    0.2246610
194800.0000000    0.2373124
194840.0000000    0.2432091
194880.0000000    0.2262370
194920.0000000    0.2483103
194960.0000000    0.2423375
195000.0000000    0.2454281
195040.0000000    0.2504173
195080.0000000    0.2414495
195120.0000000    0.2592531
195160.0000000    0.2496156
195200.0000000    0.2695923
195240.0000000    0.2703057
195280.0000000    0.2629686
195320.0000000    0.2631844
195360.0000000    0.2685776
195400.0000000    0.2708478
195440.0000000    0.2818922
195480.0000000    0.2471108
195520.0000000    0.2338123
195560.0000000    0.2254367
195600.0000000    0.2268080
195640.0000000    0.2515998
195680.0000000    0.2608249
195720.0000000    0.2458002
195760.0000000    0.2575494
195800.0000000    0.2502806
195840.0000000    0.2498463
195880.0000000    0.2516074
195920.0000000    0.2273342
195960.0000000    0.2587339
196000.0000000    0.2404272
196040.0000000    0.2464520
196080.0000000    0.2513152
196120.0000000    0.2549003
196160.0000000    0.2721723
196200.0000000    0.2552982
196240.0000000    0.2857276
196280.0000000    0.2691040
196320.0000000    0.2536540
196360.0000000    0.2394215
196400.0000000    0.2595328
196440.0000000    0.2711669
196480.0000000    0.2624536
196520.0000000    0.2702864
196560.0000000    0.2809697
196600.0000000    0.2596785
196640.0000000    0.2720772
196680.0000000    0.2347823
196720.0000000    0.2507350
196760.0000000    0.2428340
196800.0000000    0.2351462
196840.0000000    0.2332329
196880.0000000    0.2348541
196920.0000000    0.2400258
196960.0000000    0.2578526
197000.0000000    0.2720847
197040.0000000    0.2468187
197080.0000000    0.2691994
197120.0000000    0.2407702
197160.0000000    0.2328641
197200.0000000    0.2155709
197240.0000000    0.2577167
197280.0000000    0.2519184
197320.0000000    0.2238217
197360.0000000    0.2437129
197400.0000000    0.2712620
197440.0000000    0.2398725
197480.0000000    0.2545306
197520.0000000    0.2477062
197560.0000000    0.2625238
197600.0000000    0.2657492
197640.0000000    0.2655947
197680.0000000    0.2829896
197720.0000000    0.2652836
197760.0000000    0.2656562
197800.0000000    0.2654890
197840.0000000    0.2661659
197880.0000000    0.2971066
197920.0000000    0.2739113
197960.0000000    0.2630012
198000.0000000    0.2410256
198040.0000000    0.2554219
198080.0000000    0.2673853
198120.0000000    0.2510475
198160.0000000    0.2566527
198200.0000000    0.2725572
198240.0000000    0.2473183
198280.0000000    0.2694640
198320.0000000    0.2504938
198360.0000000    0.2490433
198400.0000000    0.2566855
198440.0000000    0.2475812
198480.0000000    0.2740060
198520.0000000    0.2673149
198560.0000000    0.2518955
198600.0000000    0.2735004
198640.0000000    0.2866021
198680.0000000    0.2849703
198720.0000000    0.2883948
198760.0000000    0.2736692
198800.0000000    0.2741092
198840.0000000    0.2691459
198880.0000000    0.2829281
198920.0000000    0.2745372
198960.0000000    0.2834395
199000.0000000    0.2819973
199040.0000000    0.2779604
199080.0000000    0.2720644
199120.0000000    0.2950851
199160.0000000    0.2727258
199200.0000000    0.2634146
199240.0000000    0.2634069
199280.0000000    0.2534037
199320.0000000    0.2416059
199360.0000000    0.2386980
199400.0000000    0.2734289
199440.0000000    0.2498926
199480.0000000    0.2856778
199520.0000000    0.2583287
199560.0000000    0.2406987
199600.0000000    0.2449677
199640.0000000    0.2594944
199680.0000000    0.2552547
199720.0000000    0.2483695
199760.0000000    0.2503058
199800.0000000    0.2496604
199840.0000000    0.2441286
199880.0000000    0.2480706
199920.0000000    0.2498830
199960.0000000    0.2380064
200000.0000000    0.2541953
200040.0000000    0.2618012
200080.0000000    0.2662229
200120.0000000    0.2570535
200160.0000000    0.2565787
200200.0000000    0.2793429
200240.0000000    0.2852174
200280.0000000    0.2857195
200320.0000000    0.2832701
200360.0000000    0.2693494
200400.0000000    0.2716964
200440.0000000    0.2624834
200480.0000000    0.2572212
200520.0000000    0.2643735
200560.0000000    0.2590503
200600.0000000    0.2523173
200640.0000000    0.2636569
200680.0000000    0.2498143
200720.0000000    0.2678086
200760.0000000    0.2842370
200800.0000000    0.2605304
200840.0000000    0.2560312
200880.0000000    0.2688583
200920.0000000    0.2628346
200960.0000000    0.2821628
201000.0000000    0.2615920
201040.0000000    0.2775026
201080.0000000    0.2791615
201120.0000000    0.2641151
201160.0000000    0.2608924
201200.0000000    0.2892808
201240.0000000    0.2619685
201280.0000000    0.2558300
201320.0000000    0.2538056
201360.0000000    0.2598276
201400.0000000    0.2433778
201440.0000000    0.2698795
201480.0000000    0.2769282
201520.0000000    0.2511326
201560.0000000    0.2588350
201600.0000000    0.2513544
201640.0000000    0.2675830
201680.0000000    0.2683751
201720.0000000    0.2607585
201760.0000000    0.2706792
201800.0000000    0.2521737
201840.0000000    0.2663769
201880.0000000    0.2590492
201920.0000000    0.2736080
201960.0000000    0.2417404
202000.0000000    0.2557178
202040.0000000    0.2635381
202080.0000000    0.2721616
202120.0000000    0.2543495
202160.0000000    0.2419884
202200.0000000    0.2471522
202240.0000000    0.2564893
202280.0000000    0.2427029
202320.0000000    0.2378109
202360.0000000    0.2556985
202400.0000000    0.2621160
202440.0000000    0.2513052
202480.0000000    0.2630668
202520.0000000    0.2676462
202560.0000000    0.2526399
202600.0000000    0.2698951
202640.0000000    0.2785438
202680.0000000    0.2688269
202720.0000000    0.2570490
202760.0000000    0.2591963
202800.0000000    0.2523392
202840.0000000    0.2416481
202880.0000000    0.2447189
202920.0000000    0.2607371
202960.0000000    0.2635509
203000.0000000    0.2620241
203040.0000000    0.2677773
203080.0000000    0.2564710
203120.0000000    0.2507327
203160.0000000    0.2454231
203200.0000000    0.2431749
203240.0000000    0.2675958
203280.0000000    0.2623305
203320.0000000    0.2610469
203360.0000000    0.2611636
203400.0000000    0.2448639
203440.0000000    0.2784974
203480.0000000    0.2620505
203520.0000000    0.2748385
203560.0000000    0.2551034
203600.0000000    0.2669776
203640.0000000    0.2753913
203680.0000000    0.2504196
203720.0000000    0.2672260
203760.0000000    0.2660731
203800.0000000    0.2545921
203840.0000000    0.2500046
203880.0000000    0.2475952
203920.0000000    0.2727320
203960.0000000    0.2597848
204000.0000000    0.2625082
204040.0000000    0.2585883
204080.0000000    0.2671121
204120.0000000    0.2485631
204160.0000000    0.2481178
204200.0000000    0.2461833
204240.0000000    0.2700660
204280.0000000    0.2342872
204320.0000000    0.2410935
204360.0000000    0.2439153
204400.0000000    0.2634530
204440.0000000    0.2661563
204480.0000000    0.2655790
204520.0000000    0.2700762
204560.0000000    0.2605654
204600.0000000    0.2758897
204640.0000000    0.2445235
204680.0000000    0.2667487
204720.0000000    0.2771620
204760.0000000    0.2433724
204800.0000000    0.2390537
204840.0000000    0.2494276
204880.0000000    0.2590682
204920.0000000    0.2660704
204960.0000000    0.2676349
205000.0000000    0.2612260
205040.0000000    0.2614700
205080.0000000    0.2628135
205120.0000000    0.2604874
205160.0000000    0.2578312
205200.0000000    0.2622838
205240.0000000    0.2628731
205280.0000000    0.2450812
205320.0000000    0.2628261
205360.0000000    0.2636302
205400.0000000    0.2665138
205440.0000000    0.2866870
205480.0000000    0.2692691
205520.0000000    0.2727861
205560.0000000    0.2746233
205600.0000000    0.2741068
205640.0000000    0.2713023
205680.0000000    0.2646959
205720.0000000    0.2766458
205760.0000000    0.2611599
205800.0000000    0.2790203
205840.0000000    0.2642298
205880.0000000    0.2595905
205920.0000000    0.2720112
205960.0000000    0.2693738
206000.0000000    0.2649455
206040.0000000    0.2590926
206080.0000000    0.2557543
206120.0000000    0.2644877
206160.0000000    0.2561831
206200.0000000    0.2680945
206240.0000000    0.2679915
206280.0000000    0.2635390
206320.0000000    0.2628804
206360.0000000    0.2578492
206400.0000000    0.2399453
206440.0000000    0.2568647
206480.0000000    0.2569776
206520.0000000    0.2476708
206560.0000000    0.2565093
206600.0000000    0.2419065
206640.0000000    0.2632979
206680.0000000    0.2457711
206720.0000000    0.2641848
206760.0000000    0.2616066
206800.0000000    0.2841132
206840.0000000    0.2793203
206880.0000000    0.2663186
206920.0000000    0.2677524
206960.0000000    0.2610258
207000.0000000    0.2653331
207040.0000000    0.2596140
207080.0000000    0.2560886
207120.0000000    0.2558496
207160.0000000    0.2463883
207200.0000000    0.2421351
207240.0000000    0.2454973
207280.0000000    0.2433713
207320.0000000    0.2293085
207360.0000000    0.2426454
207400.0000000    0.2466951
207440.0000000    0.2467637
207480.0000000    0.2577447
207520.0000000    0.2390341
207560.0000000    0.2453944
207600.0000000    0.2448026
207640.0000000    0.2519513
207680.0000000    0.2589967
207720.0000000    0.2523564
207760.0000000    0.2460493
207800.0000000    0.2477086
207840.0000000    0.2549385
207880.0000000    0.2406233
207920.0000000    0.2522878
207960.0000000    0.2343802
208000.0000000    0.2562418
208040.0000000    0.2532893
208080.0000000    0.2521373
208120.0000000    0.2328598
208160.0000000    0.2430420
208200.0000000    0.2515835
208240.0000000    0.2563778
208280.0000000    0.2611474
208320.0000000    0.2564071
208360.0000000    0.2429458
208400.0000000    0.2395448
208440.0000000    0.2574928
208480.0000000    0.2519254
208520.0000000    0.2573622
208560.0000000    0.2374375
208600.0000000    0.2517025
208640.0000000    0.2328729
208680.0000000    0.2472158
208720.0000000    0.2741300
208760.0000000    0.2481477
208800.0000000    0.2379124
208840.0000000    0.2416519
208880.0000000    0.2500823
208920.0000000    0.2459563
208960.0000000    0.2629907
209000.0000000    0.2606789
209040.0000000    0.2607255
209080.0000000    0.2482688
209120.0000000    0.2433078
209160.0000000    0.2457702
209200.0000000    0.2627688
209240.0000000    0.2294859
209280.0000000    0.2519981
209320.0000000    0.2496800
209360.0000000    0.2458984
209400.0000000    0.2416317
209440.0000000    0.2545958
209480.0000000    0.2412504
209520.0000000    0.2440573
209560.0000000    0.2522549
209600.0000000    0.2457247
209640.0000000    0.2415095
209680.0000000    0.2666018
209720.0000000    0.2447320
209760.0000000    0.2461564
209800.0000000    0.2311760
209840.0000000    0.2424926
209880.0000000    0.2567328
209920.0000000    0.2491979
209960.0000000    0.2529568
210000.0000000    0.2399669
210040.0000000    0.2533868
210080.0000000    0.2586338
210120.0000000    0.2607698
210160.0000000    0.2568568
210200.0000000    0.2557921
210240.0000000    0.2499104
210280.0000000    0.2483571
210320.0000000    0.2540798
210360.0000000    0.2639769
210400.0000000    0.2710361
210440.0000000    0.2594593
210480.0000000    0.2531928
210520.0000000    0.2542655
210560.0000000    0.2557981
210600.0000000    0.2619917
210640.0000000    0.2624015
210680.0000000    0.2580250
210720.0000000    0.2572940
210760.0000000    0.2608459
210800.0000000    0.2725028
210840.0000000    0.2530385
210880.0000000    0.2537619
210920.0000000    0.2448490
210960.0000000    0.2606899
211000.0000000    0.2519619
211040.0000000    0.2640133
211080.0000000    0.2565154
211120.0000000    0.2605543
211160.0000000    0.2511327
211200.0000000    0.2560908
211240.0000000    0.2712418
211280.0000000    0.2573004
211320.0000000    0.2423953
211360.0000000    0.2786665
211400.0000000    0.2717318
211440.0000000    0.2529086
211480.0000000    0.2699026
211520.0000000    0.2512720
211560.0000000    0.2570331
211600.0000000    0.2644417
211640.0000000    0.2276683
211680.0000000    0.2413790
211720.0000000    0.2484839
211760.0000000    0.2469938
211800.0000000    0.2596381
211840.0000000    0.2583237
211880.0000000    0.2748099
211920.0000000    0.2599295
211960.0000000    0.2768569
212000.0000000    0.2558021
212040.0000000    0.2561437
212080.0000000    0.2612022
212120.0000000    0.2803381
212160.0000000    0.2745432
212200.0000000    0.2642888
212240.0000000    0.2626363
212280.0000000    0.2606352
212320.0000000    0.2625153
212360.0000000    0.2513691
212400.0000000    0.2666850
212440.0000000    0.2638276
212480.0000000    0.2725399
212520.0000000    0.2546067
212560.0000000    0.2493186
212600.0000000    0.2472392
212640.0000000    0.2695558
212680.0000000    0.2519316
212720.0000000    0.2448448
212760.0000000    0.2659092
212800.0000000    0.2722219
212840.0000000    0.2612973
212880.0000000    0.2662870
212920.0000000    0.2637535
212960.0000000    0.2714389
213000.0000000    0.2468458
213040.0000000    0.2588221
213080.0000000    0.2475110
213120.0000000    0.2310776
213160.0000000    0.2417167
213200.0000000    0.2442517
213240.0000000    0.2563685
213280.0000000    0.2484165
213320.0000000    0.2693987
213360.0000000    0.2448726
213400.0000000    0.2501979
213440.0000000    0.2509105
213480.0000000    0.2583341
213520.0000000    0.2527228
213560.0000000    0.2620569
213600.0000000    0.2625224
213640.0000000    0.2542123
213680.0000000    0.2482890
213720.0000000    0.2504631
213760.0000000    0.2342180
213800.0000000    0.2575003
213840.0000000    0.2677420
213880.0000000    0.2379870
213920.0000000    0.2439371
213960.0000000    0.2599724
214000.0000000    0.2405280
214040.0000000    0.2490896
214080.0000000    0.2492674
214120.0000000    0.2563417
214160.0000000    0.2379632
214200.0000000    0.2612836
214240.0000000    0.2511461
214280.0000000    0.2478379
214320.0000000    0.2412790
214360.0000000    0.2641998
214400.0000000    0.2625903
214440.0000000    0.2462813
214480.0000000    0.2693637
214520.0000000    0.2770693
214560.0000000    0.2523867
214600.0000000    0.2577811
214640.0000000    0.2554042
214680.0000000    0.2619501
214720.0000000    0.2513426
214760.0000000    0.2523583
214800.0000000    0.2558295
214840.0000000    0.2580869
214880.0000000    0.2695624
214920.0000000    0.2736467
214960.0000000    0.2790067
215000.0000000    0.2687562
215040.0000000    0.2595099
215080.0000000    0.2827466
215120.0000000    0.2689691
215160.0000000    0.2924136
215200.0000000    0.2698266
215240.0000000    0.2740998
215280.0000000    0.2727552
215320.0000000    0.2858708
215360.0000000    0.2691381
215400.0000000    0.2653656
215440.0000000    0.2573674
215480.0000000    0.2533578
215520.0000000    0.2475323
215560.0000000    0.2552738
215600.0000000    0.2617306
215640.0000000    0.2672569
215680.0000000    0.2668448
215720.0000000    0.2740081
215760.0000000    0.2631577
215800.0000000    0.2762979
215840.0000000    0.2648382
215880.0000000    0.2885818
215920.0000000    0.2677285
215960.0000000    0.2652157
216000.0000000    0.2579898
216040.0000000    0.2615136
216080.0000000    0.2672999
216120.0000000    0.2693010
216160.0000000    0.2647471
216200.0000000    0.2816074
216240.0000000    0.2604103
216280.0000000    0.2680233
216320.0000000    0.2938859
216360.0000000    0.2844441
216400.0000000    0.2782849
216440.0000000    0.2720806
216480.0000000    0.2692436
216520.0000000    0.2781686
216560.0000000    0.2608725
216600.0000000    0.2697960
216640.0000000    0.2591245
216680.0000000    0.2579430
216720.0000000    0.2640535
216760.0000000    0.2559989
216800.0000000    0.2557099
216840.0000000    0.2445153
216880.0000000    0.2579812
216920.0000000    0.2518795
216960.0000000    0.2391184
217000.0000000    0.2436294
217040.0000000    0.2412648
217080.0000000    0.2450573
217120.0000000    0.2661850
217160.0000000    0.2720632
217200.0000000    0.2279501
217240.0000000    0.2323168
217280.0000000    0.2386450
217320.0000000    0.2631414
217360.0000000    0.2755994
217400.0000000    0.2669299
217440.0000000    0.2450866
217480.0000000    0.2744902
217520.0000000    0.2726855
217560.0000000    0.2494321
217600.0000000    0.2659222
217640.0000000    0.2689836
217680.0000000    0.2649453
217720.0000000    0.2701025
217760.0000000    0.2625276
217800.0000000    0.2633266
217840.0000000    0.2579840
217880.0000000    0.2726406
217920.0000000    0.2713557
217960.0000000    0.2729433
218000.0000000    0.2665932
218040.0000000    0.2535165
218080.0000000    0.2758490
218120.0000000    0.2703398
218160.0000000    0.2707473
218200.0000000    0.2816826
218240.0000000    0.2538453
218280.0000000    0.2669478
218320.0000000    0.2541467
218360.0000000    0.2253932
218400.0000000    0.2425988
218440.0000000    0.2609241
218480.0000000    0.2511096
218520.0000000    0.2568986
218560.0000000    0.2632891
218600.0000000    0.2583244
218640.0000000    0.2578738
218680.0000000    0.2574720
218720.0000000    0.2815153
218760.0000000    0.2658057
218800.0000000    0.2609785
218840.0000000    0.2758613
218880.0000000    0.2468178
218920.0000000    0.2478373
218960.0000000    0.2779754
219000.0000000    0.2594703
219040.0000000    0.2667957
219080.0000000    0.2643096
219120.0000000    0.2345859
219160.0000000    0.2670346
219200.0000000    0.2569988
219240.0000000    0.2622016
219280.0000000    0.2728605
219320.0000000    0.2830712
219360.0000000    0.2834231
219400.0000000    0.2668260
219440.0000000    0.2767226
219480.0000000    0.2659782
219520.0000000    0.2917712
219560.0000000    0.2631190
219600.0000000    0.2541081
219640.0000000    0.2535752
219680.0000000    0.2595837
219720.0000000    0.2495409
219760.0000000    0.2702784
219800.0000000    0.2725377
219840.0000000    0.2734958
219880.0000000    0.2603394
219920.0000000    0.2717249
219960.0000000    0.2618342
220000.0000000    0.2713390
220040.0000000    0.2556456
220080.0000000    0.2750493
220120.0000000    0.2554094
220160.0000000    0.2413606
220200.0000000    0.2532016
220240.0000000    0.2387305
220280.0000000    0.2733359
220320.0000000    0.2604362
220360.0000000    0.2917967
220400.0000000    0.2672805
220440.0000000    0.2883292
220480.0000000    0.2854063
220520.0000000    0.2662573
220560.0000000    0.2769523
220600.0000000    0.2931535
220640.0000000    0.2715146
220680.0000000    0.2812638
220720.0000000    0.2757891
220760.0000000    0.2912637
220800.0000000    0.2752187
220840.0000000    0.2750754
220880.0000000    0.2592341
220920.0000000    0.2571591
220960.0000000    0.2588250
221000.0000000    0.2690648
221040.0000000    0.2676845
221080.0000000    0.2625217
221120.0000000    0.2524785
221160.0000000    0.2661789
221200.0000000    0.2523833
221240.0000000    0.2652104
221280.0000000    0.2626653
221320.0000000    0.2548663
221360.0000000    0.2545542
221400.0000000    0.2550023
221440.0000000    0.2399687
221480.0000000    0.2373302
221520.0000000    0.2459977
221560.0000000    0.2413004
221600.0000000    0.2525125
221640.0000000    0.2538605
221680.0000000    0.2586060
221720.0000000    0.2692211
221760.0000000    0.2614664
221800.0000000    0.2562374
221840.0000000    0.2535883
221880.0000000    0.2580151
221920.0000000    0.2695625
221960.0000000    0.2440776
222000.0000000    0.2574840
222040.0000000    0.2670794
222080.0000000    0.2616321
222120.0000000    0.2713739
222160.0000000    0.2537951
222200.0000000    0.2590295
222240.0000000    0.2835218
222280.0000000    0.2763039
222320.0000000    0.2767587
222360.0000000    0.2688053
222400.0000000    0.2645223
222440.0000000    0.2468724
222480.0000000    0.2647060
222520.0000000    0.2378965
222560.0000000    0.2536539
222600.0000000    0.2586706
222640.0000000    0.2499215
222680.0000000    0.2633867
222720.0000000    0.2747169
222760.0000000    0.2578521
222800.0000000    0.2593857
222840.0000000    0.2859312
222880.0000000    0.2577383
222920.0000000    0.2704383
222960.0000000    0.2783073
223000.0000000    0.2712874
223040.0000000    0.2893348
223080.0000000    0.2641209
223120.0000000    0.2565185
223160.0000000    0.2732873
223200.0000000    0.2865123
223240.0000000    0.2511606
223280.0000000    0.2588820
223320.0000000    0.2874829
223360.0000000    0.2798079
223400.0000000    0.2643839
223440.0000000    0.2784903
223480.0000000    0.2709630
223520.0000000    0.2826322
223560.0000000    0.2688321
223600.0000000    0.2548770
223640.0000000    0.2922218
223680.0000000    0.2958493
223720.0000000    0.2914656
223760.0000000    0.2777444
223800.0000000    0.2775095
223840.0000000    0.2703736
223880.0000000    0.2608766
223920.0000000    0.2722611
223960.0000000    0.2831132
224000.0000000    0.2625633
224040.0000000    0.2846382
224080.0000000    0.2713103
224120.0000000    0.2784452
224160.0000000    0.2908524
224200.0000000    0.2879282
224240.0000000    0.2752337
224280.0000000    0.2981592
224320.0000000    0.2795452
224360.0000000    0.2849697
224400.0000000    0.2818949
224440.0000000    0.2727644
224480.0000000    0.2761444
224520.0000000    0.2779208
224560.0000000    0.2590801
224600.0000000    0.2589009
224640.0000000    0.2711053
224680.0000000    0.2773413
224720.0000000    0.2607833
224760.0000000    0.2764671
224800.0000000    0.2461108
224840.0000000    0.2549054
224880.0000000    0.2699912
224920.0000000    0.2435405
224960.0000000    0.2633391
225000.0000000    0.2542263
225040.0000000    0.2664208
225080.0000000    0.2809640
225120.0000000    0.2636494
225160.0000000    0.2571134
225200.0000000    0.2566107
225240.0000000    0.2605602
225280.0000000    0.2664805
225320.0000000    0.2780513
225360.0000000    0.2633582
225400.0000000    0.2706611
225440.0000000    0.2749166
225480.0000000    0.2821992
225520.0000000    0.2775618
225560.0000000    0.2748035
225600.0000000    0.2752253
225640.0000000    0.2515217
225680.0000000    0.2579557
225720.0000000    0.2701522
225760.0000000    0.2410249
225800.0000000    0.2639440
225840.0000000    0.2576014
225880.0000000    0.2675349
225920.0000000    0.2521992
225960.0000000    0.2492913
226000.0000000    0.2768988
226040.0000000    0.2583641
226080.0000000    0.2554752
226120.0000000    0.2766570
226160.0000000    0.2568826
226200.0000000    0.2579919
226240.0000000    0.2577664
226280.0000000    0.2626528
226320.0000000    0.2737346
226360.0000000    0.2711579
226400.0000000    0.2693732
226440.0000000    0.2982345
226480.0000000    0.2817258
226520.0000000    0.2791473
226560.0000000    0.2651038
226600.0000000    0.2873506
226640.0000000    0.2823386
226680.0000000    0.3071212
226720.0000000    0.2842420
226760.0000000    0.2942061
226800.0000000    0.2928227
226840.0000000    0.2831896
226880.0000000    0.2816425
226920.0000000    0.2637656
226960.0000000    0.3035293
227000.0000000    0.2674688
227040.0000000    0.2738332
227080.0000000    0.2597118
227120.0000000    0.2478745
227160.0000000    0.2624191
227200.0000000    0.2649535
227240.0000000    0.2885801
227280.0000000    0.2496244
227320.0000000    0.2499552
227360.0000000    0.2629963
227400.0000000    0.2625667
227440.0000000    0.2620389
227480.0000000    0.2496729
227520.0000000    0.2836176
227560.0000000    0.2574355
227600.0000000    0.2587256
227640.0000000    0.2642937
227680.0000000    0.2652110
227720.0000000    0.2614418
227760.0000000    0.2566389
227800.0000000    0.2660511
227840.0000000    0.2479071
227880.0000000    0.2558672
227920.0000000    0.2592017
227960.0000000    0.2587636
228000.0000000    0.2597716
228040.0000000    0.2484223
228080.0000000    0.2717193
228120.0000000    0.2595005
228160.0000000    0.2626869
228200.0000000    0.2364057
228240.0000000    0.2343058
228280.0000000    0.2536352
228320.0000000    0.2385160
228360.0000000    0.2475855
228400.0000000    0.2358325
228440.0000000    0.2434602
228480.0000000    0.2608989
228520.0000000    0.2711749
228560.0000000    0.2612171
228600.0000000    0.2556373
228640.0000000    0.2488072
228680.0000000    0.2616036
228720.0000000    0.2667277
228760.0000000    0.2556772
228800.0000000    0.2748052
228840.0000000    0.2724711
228880.0000000    0.2591645
228920.0000000    0.2565529
228960.0000000    0.2655753
229000.0000000    0.2772793
229040.0000000    0.2471066
229080.0000000    0.2477356
229120.0000000    0.2608049
229160.0000000    0.2668777
229200.0000000    0.2652162
229240.0000000    0.2500203
229280.0000000    0.2778607
229320.0000000    0.2526525
229360.0000000    0.2446428
229400.0000000    0.2277365
229440.0000000    0.2270900
229480.0000000    0.2519939
229520.0000000    0.2413564
229560.0000000    0.2291991
229600.0000000    0.2297754
229640.0000000    0.2398221
229680.0000000    0.2634984
229720.0000000    0.2413013
229760.0000000    0.2513686
229800.0000000    0.2666135
229840.0000000    0.2404032
229880.0000000    0.2588792
229920.0000000    0.2438053
229960.0000000    0.2448318
230000.0000000    0.2226494
230040.0000000    0.2309157
230080.0000000    0.2228939
230120.0000000    0.2385713
230160.0000000    0.2473144
230200.0000000    0.2705316
230240.0000000    0.2529294
230280.0000000    0.2567263
230320.0000000    0.2578677
230360.0000000    0.2606471
230400.0000000    0.2655367
230440.0000000    0.2487307
230480.0000000    0.2425171
230520.0000000    0.2333260
230560.0000000    0.2382614
230600.0000000    0.2354718
230640.0000000    0.2333353
230680.0000000    0.2330360
230720.0000000    0.2615666
230760.0000000    0.2773879
230800.0000000    0.2689032
230840.0000000    0.2620708
230880.0000000    0.2632485
230920.0000000    0.2667256
230960.0000000    0.2546808
231000.0000000    0.2504169
231040.0000000    0.2770429
231080.0000000    0.2618968
231120.0000000    0.2485227
231160.0000000    0.2588042
231200.0000000    0.2728188
231240.0000000    0.2715285
231280.0000000    0.2715457
231320.0000000    0.2844229
231360.0000000    0.2725382
231400.0000000    0.2681537
231440.0000000    0.2643974
231480.0000000    0.2699763
231520.0000000    0.2682260
231560.0000000    0.2821356
231600.0000000    0.2741164
231640.0000000    0.2544316
231680.0000000    0.2745941
231720.0000000    0.2662280
231760.0000000    0.2560627
231800.0000000    0.2734856
231840.0000000    0.2495308
231880.0000000    0.2740662
231920.0000000    0.2542843
231960.0000000    0.2666001
232000.0000000    0.2467870
232040.0000000    0.2507455
232080.0000000    0.2564231
232120.0000000    0.2640018
232160.0000000    0.2566797
232200.0000000    0.2499385
232240.0000000    0.2808334
232280.0000000    0.2856151
232320.0000000    0.2837335
232360.0000000    0.3017057
232400.0000000    0.2747574
232440.0000000    0.2766741
232480.0000000    0.2677972
232520.0000000    0.2824849
232560.0000000    0.2699482
232600.0000000    0.2586813
232640.0000000    0.2526947
232680.0000000    0.2652743
232720.0000000    0.2719394
232760.0000000    0.2824431
232800.0000000    0.2707024
232840.0000000    0.2758421
232880.0000000    0.2804353
232920.0000000    0.2662125
232960.0000000    0.2723860
233000.0000000    0.2517284
233040.0000000    0.2535456
233080.0000000    0.2843356
233120.0000000    0.2704908
233160.0000000    0.2663990
233200.0000000    0.2704566
233240.0000000    0.2731058
233280.0000000    0.2632329
233320.0000000    0.2649338
233360.0000000    0.2624117
233400.0000000    0.2629977
233440.0000000    0.2867164
233480.0000000    0.2444842
233520.0000000    0.2404217
233560.0000000    0.2631366
233600.0000000    0.2519672
233640.0000000    0.2496535
233680.0000000    0.2508897
233720.0000000    0.2498640
233760.0000000    0.2521431
233800.0000000    0.2657567
233840.0000000    0.2833470
233880.0000000    0.2585359
233920.0000000    0.2810154
233960.0000000    0.2893383
234000.0000000    0.2772286
234040.0000000    0.2653266
234080.0000000    0.2635736
234120.0000000    0.2820921
234160.0000000    0.2824714
234200.0000000    0.2505085
234240.0000000    0.2560016
234280.0000000    0.2771029
234320.0000000    0.2806280
234360.0000000    0.2731267
234400.0000000    0.2819846
234440.0000000    0.2760310
234480.0000000    0.2864288
234520.0000000    0.2744702
234560.0000000    0.2799260
234600.0000000    0.2841166
234640.0000000    0.3104619
234680.0000000    0.2921526
234720.0000000    0.2847850
234760.0000000    0.2753185
234800.0000000    0.2737246
234840.0000000    0.3015315
234880.0000000    0.2764173
234920.0000000    0.2810594
234960.0000000    0.2726518
235000.0000000    0.2752095
235040.0000000    0.2635818
235080.0000000    0.2844359
235120.0000000    0.2469423
235160.0000000    0.2587691
235200.0000000    0.2673917
235240.0000000    0.2883119
235280.0000000    0.2640164
235320.0000000    0.2726867
235360.0000000    0.2684344
235400.0000000    0.2859830
235440.0000000    0.2928398
235480.0000000    0.2681472
235520.0000000    0.2667439
235560.0000000    0.2581844
235600.0000000    0.2846809
235640.0000000    0.2570104
235680.0000000    0.2729478
235720.0000000    0.2495740
235760.0000000    0.2726338
235800.0000000    0.2685321
235840.0000000    0.2845792
235880.0000000    0.2576517
235920.0000000    0.2746866
235960.0000000    0.2626249
236000.0000000    0.2752164
236040.0000000    0.2856176
236080.0000000    0.2602467
236120.0000000    0.2511075
236160.0000000    0.2521021
236200.0000000    0.2833813
236240.0000000    0.2903004
236280.0000000    0.2817074
236320.0000000    0.2672147
236360.0000000    0.2614827
236400.0000000    0.2663924
236440.0000000    0.2608607
236480.0000000    0.2469368
236520.0000000    0.2634878
236560.0000000    0.2762201
236600.0000000    0.2629369
236640.0000000    0.2691613
236680.0000000    0.2809883
236720.0000000    0.2607759
236760.0000000    0.2694713
236800.0000000    0.2559969
236840.0000000    0.2526349
236880.0000000    0.2729192
236920.0000000    0.2664016
236960.0000000    0.2508064
237000.0000000    0.2518408
237040.0000000    0.2659373
237080.0000000    0.2545330
237120.0000000    0.2596836
237160.0000000    0.2645691
237200.0000000    0.2588853
237240.0000000    0.2598417
237280.0000000    0.2688065
237320.0000000    0.2943921
237360.0000000    0.2792805
237400.0000000    0.2831311
237440.0000000    0.2795263
237480.0000000    0.2660014
237520.0000000    0.2789416
237560.0000000    0.2700378
237600.0000000    0.2789124
237640.0000000    0.2710944
237680.0000000    0.2581173
237720.0000000    0.2771720
237760.0000000    0.2548136
237800.0000000    0.2709236
237840.0000000    0.2724329
237880.0000000    0.2514691
237920.0000000    0.2641523
237960.0000000    0.2843754
238000.0000000    0.2818861
238040.0000000    0.2910961
238080.0000000    0.2555641
238120.0000000    0.2688921
238160.0000000    0.2614186
238200.0000000    0.2631631
238240.0000000    0.2662239
238280.0000000    0.2619178
238320.0000000    0.2755825
238360.0000000    0.2694717
238400.0000000    0.2713245
238440.0000000    0.2859531
238480.0000000    0.2782372
238520.0000000    0.2715490
238560.0000000    0.2645557
238600.0000000    0.2657666
238640.0000000    0.2728948
238680.0000000    0.2766075
238720.0000000    0.2416880
238760.0000000    0.2862417
238800.0000000    0.2771366
238840.0000000    0.2805037
238880.0000000    0.2874824
238920.0000000    0.3081760
238960.0000000    0.2780643
239000.0000000    0.2868072
239040.0000000    0.2749414
239080.0000000    0.2755943
239120.0000000    0.2656221
239160.0000000    0.2685128
239200.0000000    0.3009028
239240.0000000    0.2816125
239280.0000000    0.2783039
239320.0000000    0.2791807
239360.0000000    0.2765344
239400.0000000    0.2674756
239440.0000000    0.2773985
239480.0000000    0.2748169
239520.0000000    0.2834183
239560.0000000    0.2792658
239600.0000000    0.2715738
239640.0000000    0.2777217
239680.0000000    0.2995076
239720.0000000    0.2561528
239760.0000000    0.2855397
239800.0000000    0.2661746
239840.0000000    0.2745038
239880.0000000    0.2555692
239920.0000000    0.2490569
239960.0000000    0.2552208
240000.0000000    0.2625066
240040.0000000    0.2634136
240080.0000000    0.2694701
240120.0000000    0.2536910
240160.0000000    0.2803384
240200.0000000    0.2824849
240240.0000000    0.2879162
240280.0000000    0.2617668
240320.0000000    0.2471321
240360.0000000    0.2561323
240400.0000000    0.2616079
240440.0000000    0.2480881
240480.0000000    0.2532152
240520.0000000    0.3087122
240560.0000000    0.2725039
240600.0000000    0.2868079
240640.0000000    0.2703627
240680.0000000    0.2639393
240720.0000000    0.2612609
240760.0000000    0.2593257
240800.0000000    0.2623845
240840.0000000    0.2587311
240880.0000000    0.2623227
240920.0000000    0.2626210
240960.0000000    0.2448708
241000.0000000    0.2660003
241040.0000000    0.2458954
241080.0000000    0.2619130
241120.0000000    0.2614936
241160.0000000    0.2561907
241200.0000000    0.2596900
241240.0000000    0.2581985
241280.0000000    0.2632180
241320.0000000    0.2520519
241360.0000000    0.2476163
241400.0000000    0.2389273
241440.0000000    0.2405874
241480.0000000    0.2535119
241520.0000000    0.2695343
241560.0000000    0.2494512
241600.0000000    0.2800409
241640.0000000    0.2735777
241680.0000000    0.2606898
241720.0000000    0.2547953
241760.0000000    0.2444509
241800.0000000    0.2636436
241840.0000000    0.2487354
241880.0000000    0.2643911
241920.0000000    0.2572287
241960.0000000    0.2501156
242000.0000000    0.2434712
242040.0000000    0.2598670
242080.0000000    0.2726274
242120.0000000    0.2651553
242160.0000000    0.2517713
242200.0000000    0.2597473
242240.0000000    0.2607657
242280.0000000    0.2595160
242320.0000000    0.2582846
242360.0000000    0.2476544
242400.0000000    0.2386338
242440.0000000    0.2663265
242480.0000000    0.2617285
242520.0000000    0.2237929
242560.0000000    0.2416124
242600.0000000    0.2447283
242640.0000000    0.2513403
242680.0000000    0.2688065
242720.0000000    0.2732563
242760.0000000    0.2745529
242800.0000000    0.2827459
242840.0000000    0.2730592
242880.0000000    0.2667284
242920.0000000    0.2696684
242960.0000000    0.2631869
243000.0000000    0.2715767
243040.0000000    0.2821894
243080.0000000    0.2701867
243120.0000000    0.3195831
243160.0000000    0.2914948
243200.0000000    0.2965310
243240.0000000    0.2879182
243280.0000000    0.2733663
243320.0000000    0.2500466
243360.0000000    0.2637893
243400.0000000    0.2412777
243440.0000000    0.2663925
243480.0000000    0.2657462
243520.0000000    0.2971316
243560.0000000    0.3005760
243600.0000000    0.2980494
243640.0000000    0.2851567
243680.0000000    0.2753126
243720.0000000    0.2680578
243760.0000000    0.2740493
243800.0000000    0.2766074
243840.0000000    0.2781893
243880.0000000    0.2937666
243920.0000000    0.2715454
243960.0000000    0.2784945
244000.0000000    0.2617207
244040.0000000    0.2599289
244080.0000000    0.2867596
244120.0000000    0.2712809
244160.0000000    0.2548027
244200.0000000    0.2572120
244240.0000000    0.2738739
244280.0000000    0.2644919
244320.0000000    0.2528030
244360.0000000    0.2761638
244400.0000000    0.2677427
244440.0000000    0.2735800
244480.0000000    0.2741721
244520.0000000    0.2580442
244560.0000000    0.2580566
244600.0000000    0.2677950
244640.0000000    0.2672365
244680.0000000    0.2673268
244720.0000000    0.2689325
244760.0000000    0.2653928
244800.0000000    0.2608832
244840.0000000    0.2635095
244880.0000000    0.2645718
244920.0000000    0.2829056
244960.0000000    0.2747431
245000.0000000    0.2782700
245040.0000000    0.2809684
245080.0000000    0.2572634
245120.0000000    0.2559548
245160.0000000    0.2508182
245200.0000000    0.2564658
245240.0000000    0.2591893
245280.0000000    0.2677750
245320.0000000    0.2630351
245360.0000000    0.2724991
245400.0000000    0.2952560
245440.0000000    0.2749525
245480.0000000    0.2593940
245520.0000000    0.2762762
245560.0000000    0.2646717
245600.0000000    0.2490328
245640.0000000    0.2584644
245680.0000000    0.2639802
245720.0000000    0.2530658
245760.0000000    0.2598131
245800.0000000    0.2561791
245840.0000000    0.2667224
245880.0000000    0.2577188
245920.0000000    0.2671154
245960.0000000    0.2647944
246000.0000000    0.2868298
246040.0000000    0.2605374
246080.0000000    0.2470903
246120.0000000    0.2664411
246160.0000000    0.2614487
246200.0000000    0.2478645
246240.0000000    0.2597384
246280.0000000    0.2702090
246320.0000000    0.2620902
246360.0000000    0.2559250
246400.0000000    0.2715817
246440.0000000    0.2455741
246480.0000000    0.2638829
246520.0000000    0.2718027
246560.0000000    0.2658442
246600.0000000    0.2561592
246640.0000000    0.2563642
246680.0000000    0.2442374
246720.0000000    0.2560052
246760.0000000    0.2481260
246800.0000000    0.2477703
246840.0000000    0.2517993
246880.0000000    0.2544110
246920.0000000    0.2633347
246960.0000000    0.2582783
247000.0000000    0.2711924
247040.0000000    0.2691188
247080.0000000    0.2677102
247120.0000000    0.2535963
247160.0000000    0.2658625
247200.0000000    0.2846575
247240.0000000    0.2570531
247280.0000000    0.2566805
247320.0000000    0.2694876
247360.0000000    0.2784699
247400.0000000    0.2547419
247440.0000000    0.2468720
247480.0000000    0.2726179
247520.0000000    0.2843481
247560.0000000    0.2829945
247600.0000000    0.2865910
247640.0000000    0.2720303
247680.0000000    0.2704895
247720.0000000    0.2557712
247760.0000000    0.2661387
247800.0000000    0.2654300
247840.0000000    0.2534521
247880.0000000    0.2459244
247920.0000000    0.2441719
247960.0000000    0.2393128
248000.0000000    0.2534036
248040.0000000    0.2564164
248080.0000000    0.2406531
248120.0000000    0.2445307
248160.0000000    0.2494641
248200.0000000    0.2580309
248240.0000000    0.2561691
248280.0000000    0.2687155
248320.0000000    0.2474176
248360.0000000    0.2758966
248400.0000000    0.2554703
248440.0000000    0.2728707
248480.0000000    0.2637789
248520.0000000    0.2534234
248560.0000000    0.2803309
248600.0000000    0.2600062
248640.0000000    0.2597399
248680.0000000    0.2515549
248720.0000000    0.2549572
248760.0000000    0.2727691
248800.0000000    0.2575196
248840.0000000    0.2716916
248880.0000000    0.2674148
248920.0000000    0.2929045
248960.0000000    0.2586801
249000.0000000    0.2512715
249040.0000000    0.2666629
249080.0000000    0.2629976
249120.0000000    0.2861550
249160.0000000    0.2626099
249200.0000000    0.2560450
249240.0000000    0.2676728
249280.0000000    0.2696017
249320.0000000    0.2639547
249360.0000000    0.2590170
249400.0000000    0.2757681
249440.0000000    0.2674447
249480.0000000    0.2725362
249520.0000000    0.2535475
249560.0000000    0.2498328
249600.0000000    0.2539316
249640.0000000    0.2469412
249680.0000000    0.2604820
249720.0000000    0.2777670
249760.0000000    0.2493855
249800.0000000    0.2631255
249840.0000000    0.2647135
249880.0000000    0.2484112
249920.0000000    0.2387221
249960.0000000    0.2423237
250000.0000000    0.2472707
250040.0000000    0.2539119
250080.0000000    0.2489289
250120.0000000    0.2543061
250160.0000000    0.2545465
250200.0000000    0.2583389
250240.0000000    0.2566041
250280.0000000    0.2659060
250320.0000000    0.2440996
250360.0000000    0.2710948
250400.0000000    0.2647789
250440.0000000    0.2606056
250480.0000000    0.2570187
250520.0000000    0.2690339
250560.0000000    0.2767190
250600.0000000    0.2630701
250640.0000000    0.2743253
250680.0000000    0.2629841
250720.0000000    0.2845466
250760.0000000    0.2724457
250800.0000000    0.2616007
250840.0000000    0.2494939
250880.0000000    0.2580816
250920.0000000    0.2568593
250960.0000000    0.2770013
251000.0000000    0.2763464
251040.0000000    0.2803392
251080.0000000    0.2778578
251120.0000000    0.2701397
251160.0000000    0.2642633
251200.0000000    0.2599428
251240.0000000    0.2939855
251280.0000000    0.2575116
251320.0000000    0.2517322
251360.0000000    0.2460049
251400.0000000    0.2432190
251440.0000000    0.2428786
251480.0000000    0.2523935
251520.0000000    0.2427272
251560.0000000    0.2546596
251600.0000000    0.2546308
251640.0000000    0.2439388
251680.0000000    0.2577004
251720.0000000    0.2684522
251760.0000000    0.2517423
251800.0000000    0.2416690
251840.0000000    0.2587141
251880.0000000    0.2559799
251920.0000000    0.2829501
251960.0000000    0.2651830
252000.0000000    0.2429337
252040.0000000    0.2519711
252080.0000000    0.2805851
252120.0000000    0.2527094
252160.0000000    0.2629994
252200.0000000    0.2685010
252240.0000000    0.2720386
252280.0000000    0.2751172
252320.0000000    0.2692262
252360.0000000    0.2553913
252400.0000000    0.2685420
252440.0000000    0.2714463
252480.0000000    0.2492612
252520.0000000    0.2637241
252560.0000000    0.2718577
252600.0000000    0.2715769
252640.0000000    0.2692493
252680.0000000    0.2777390
252720.0000000    0.2747475
252760.0000000    0.2716483
252800.0000000    0.2767254
252840.0000000    0.2816697
252880.0000000    0.2578982
252920.0000000    0.2459089
252960.0000000    0.2498536
253000.0000000    0.2606404
253040.0000000    0.2637481
253080.0000000    0.2722901
253120.0000000    0.2769043
253160.0000000    0.2737500
253200.0000000    0.2793141
253240.0000000    0.2733946
253280.0000000    0.2848569
253320.0000000    0.2722978
253360.0000000    0.2659076
253400.0000000    0.2775497
253440.0000000    0.2809132
253480.0000000    0.2706229
253520.0000000    0.2723319
253560.0000000    0.2507926
253600.0000000    0.2511910
253640.0000000    0.2780285
253680.0000000    0.2507313
253720.0000000    0.2352645
253760.0000000    0.2577426
253800.0000000    0.2375021
253840.0000000    0.2564917
253880.0000000    0.2725797
253920.0000000    0.2765934
253960.0000000    0.2675175
254000.0000000    0.2609357
254040.0000000    0.2812113
254080.0000000    0.2780528
254120.0000000    0.2719038
254160.0000000    0.2715238
254200.0000000    0.2681178
254240.0000000    0.2854345
254280.0000000    0.2677318
254320.0000000    0.2881341
254360.0000000    0.2865605
254400.0000000    0.2767385
254440.0000000    0.2776603
254480.0000000    0.2394037
254520.0000000    0.2658306
254560.0000000    0.2586236
254600.0000000    0.2459641
254640.0000000    0.2670396
254680.0000000    0.2697966
254720.0000000    0.2695790
254760.0000000    0.2701876
254800.0000000    0.2491309
254840.0000000    0.2456822
254880.0000000    0.2642098
254920.0000000    0.2734230
254960.0000000    0.2595913
255000.0000000    0.2626904
255040.0000000    0.2723569
255080.0000000    0.2802154
255120.0000000    0.2777783
255160.0000000    0.2936331
255200.0000000    0.2638467
255240.0000000    0.2826247
255280.0000000    0.2715497
255320.0000000    0.2606705
255360.0000000    0.2784960
255400.0000000    0.2676678
255440.0000000    0.2716167
255480.0000000    0.2717137
255520.0000000    0.2616464
255560.0000000    0.2481005
255600.0000000    0.2580719
255640.0000000    0.2693648
255680.0000000    0.2551414
255720.0000000    0.2984366
255760.0000000    0.2972684
255800.0000000    0.2852729
255840.0000000    0.2868217
255880.0000000    0.2939011
255920.0000000    0.2951373
255960.0000000    0.2773751
256000.0000000    0.2663380
256040.0000000    0.2880428
256080.0000000    0.2736627
256120.0000000    0.2541809
256160.0000000    0.2861074
256200.0000000    0.2664306
256240.0000000    0.2593663
256280.0000000    0.2159866
256320.0000000    0.2250085
256360.0000000    0.2510008
256400.0000000    0.2530192
256440.0000000    0.2324338
256480.0000000    0.2653070
256520.0000000    0.2466674
256560.0000000    0.2538772
256600.0000000    0.2464920
256640.0000000    0.2482823
256680.0000000    0.2555045
256720.0000000    0.2765869
256760.0000000    0.2886232
256800.0000000    0.2942716
256840.0000000    0.2743648
256880.0000000    0.2696809
256920.0000000    0.2455430
256960.0000000    0.2963370
257000.0000000    0.2741706
257040.0000000    0.2777566
257080.0000000    0.2856229
257120.0000000    0.2684025
257160.0000000    0.2623667
257200.0000000    0.2621947
257240.0000000    0.2705795
257280.0000000    0.2522783
257320.0000000    0.2474341
257360.0000000    0.2610583
257400.0000000    0.2616828
257440.0000000    0.2707909
257480.0000000    0.2723604
257520.0000000    0.2666888
257560.0000000    0.2690286
257600.0000000    0.2456638
257640.0000000    0.2617564
257680.0000000    0.2567922
257720.0000000    0.2504707
257760.0000000    0.2738385
257800.0000000    0.2427281
257840.0000000    0.2520314
257880.0000000    0.2564524
257920.0000000    0.2801870
257960.0000000    0.2775430
258000.0000000    0.2901924
258040.0000000    0.2799139
258080.0000000    0.2560250
258120.0000000    0.2675617
258160.0000000    0.2712178
258200.0000000    0.2510914
258240.0000000    0.2681296
258280.0000000    0.2539876
258320.0000000    0.2468040
258360.0000000    0.2557796
258400.0000000    0.2476103
258440.0000000    0.2655950
258480.0000000    0.2673822
258520.0000000    0.2559831
258560.0000000    0.2487134
258600.0000000    0.2555404
258640.0000000    0.2794785
258680.0000000    0.2688233
258720.0000000    0.2798952
258760.0000000    0.2825543
258800.0000000    0.2652626
258840.0000000    0.2734570
258880.0000000    0.2569483
258920.0000000    0.2657393
258960.0000000    0.2854954
259000.0000000    0.2803102
259040.0000000    0.2809741
259080.0000000    0.2765510
259120.0000000    0.2551575
259160.0000000    0.2820844
259200.0000000    0.2643076
259240.0000000    0.2622816
259280.0000000    0.2655348
259320.0000000    0.2782425
259360.0000000    0.2708637
259400.0000000    0.2598528
259440.0000000    0.2586851
259480.0000000    0.2841330
259520.0000000    0.2710963
259560.0000000    0.2639230
259600.0000000    0.2630345
259640.0000000    0.2788869
259680.0000000    0.2762504
259720.0000000    0.2630132
259760.0000000    0.2649498
259800.0000000    0.2385136
259840.0000000    0.2563225
259880.0000000    0.2665262
259920.0000000    0.2664894
259960.0000000    0.2672775
260000.0000000    0.2750791
260040.0000000    0.2599554
260080.0000000    0.2613326
260120.0000000    0.2531180
260160.0000000    0.2742840
260200.0000000    0.2764889
260240.0000000    0.2648565
260280.0000000    0.2688184
260320.0000000    0.2809455
260360.0000000    0.2647554
260400.0000000    0.2749206
260440.0000000    0.2872264
260480.0000000    0.2607380
260520.0000000    0.2872283
260560.0000000    0.2894292
260600.0000000    0.2683868
260640.0000000    0.2703427
260680.0000000    0.2676895
260720.0000000    0.2989772
260760.0000000    0.2604637
260800.0000000    0.2686446
260840.0000000    0.2731636
260880.0000000    0.2652133
260920.0000000    0.2580370
260960.0000000    0.2763814
261000.0000000    0.2799737
261040.0000000    0.2633947
261080.0000000    0.2535136
261120.0000000    0.2610693
261160.0000000    0.2721444
261200.0000000    0.2581879
261240.0000000    0.2696623
261280.0000000    0.2619999
261320.0000000    0.2648971
261360.0000000    0.2474203
261400.0000000    0.2563450
261440.0000000    0.2614662
261480.0000000    0.2783729
261520.0000000    0.2668716
261560.0000000    0.2581078
261600.0000000    0.2682183
261640.0000000    0.2681945
261680.0000000    0.2904018
261720.0000000    0.2923393
261760.0000000    0.2825817
261800.0000000    0.2777544
261840.0000000    0.2612133
261880.0000000    0.2709783
261920.0000000    0.2725320
261960.0000000    0.2707212
262000.0000000    0.2684455
262040.0000000    0.2635524
262080.0000000    0.2705276
262120.0000000    0.2635580
262160.0000000    0.2510743
262200.0000000    0.2636497
262240.0000000    0.2734944
262280.0000000    0.2661728
262320.0000000    0.2613589
262360.0000000    0.2590790
262400.0000000    0.2586473
262440.0000000    0.2723437
262480.0000000    0.2688133
262520.0000000    0.2423689
262560.0000000    0.2501162
262600.0000000    0.2633970
262640.0000000    0.2754177
262680.0000000    0.2719474
262720.0000000    0.2643085
262760.0000000    0.2683405
262800.0000000    0.2563313
262840.0000000    0.2670373
262880.0000000    0.2679464
262920.0000000    0.2640629
262960.0000000    0.2654348
263000.0000000    0.2539898
263040.0000000    0.2605637
263080.0000000    0.2583673
263120.0000000    0.2668526
263160.0000000    0.2672212
263200.0000000    0.2523828
263240.0000000    0.2465645
263280.0000000    0.2563199
263320.0000000    0.2643385
263360.0000000    0.2726223
263400.0000000    0.2726097
263440.0000000    0.2633294
263480.0000000    0.2812186
263520.0000000    0.2815073
263560.0000000    0.2799278
263600.0000000    0.2786455
263640.0000000    0.2489957
263680.0000000    0.2477058
263720.0000000    0.2711313
263760.0000000    0.2628557
263800.0000000    0.2652557
263840.0000000    0.2542283
263880.0000000    0.2681578
263920.0000000    0.2409447
263960.0000000    0.2547459
264000.0000000    0.2467147
264040.0000000    0.2544157
264080.0000000    0.2440518
264120.0000000    0.2621438
264160.0000000    0.2384179
264200.0000000    0.2578615
264240.0000000    0.2459483
264280.0000000    0.2531627
264320.0000000    0.2600817
264360.0000000    0.2494165
264400.0000000    0.2384682
264440.0000000    0.2735753
264480.0000000    0.2365980
264520.0000000    0.2573664
264560.0000000    0.2564721
264600.0000000    0.2473883
264640.0000000    0.2627039
264680.0000000    0.2675254
264720.0000000    0.2715287
264760.0000000    0.2412407
264800.0000000    0.2528680
264840.0000000    0.2670197
264880.0000000    0.2831448
264920.0000000    0.2863703
264960.0000000    0.2657068
265000.0000000    0.2738689
265040.0000000    0.3002721
265080.0000000    0.2685730
265120.0000000    0.2776423
265160.0000000    0.2871802
265200.0000000    0.2749415
265240.0000000    0.2850825
265280.0000000    0.2741975
265320.0000000    0.2776926
265360.0000000    0.2926152
265400.0000000    0.2837196
265440.0000000    0.2695303
265480.0000000    0.2610459
265520.0000000    0.2748563
265560.0000000    0.2849920
265600.0000000    0.2720453
265640.0000000    0.2725750
265680.0000000    0.2594214
265720.0000000    0.2629101
265760.0000000    0.2640159
265800.0000000    0.2715769
265840.0000000    0.2526847
265880.0000000    0.2603040
265920.0000000    0.2699246
265960.0000000    0.2503774
266000.0000000    0.2557009
266040.0000000    0.2800957
266080.0000000    0.2687825
266120.0000000    0.2619728
266160.0000000    0.2544645
266200.0000000    0.2549357
266240.0000000    0.2648141
266280.0000000    0.2697279
266320.0000000    0.2616980
266360.0000000    0.2693703
266400.0000000    0.2631543
266440.0000000    0.2711965
266480.0000000    0.2729692
266520.0000000    0.2590710
266560.0000000    0.2624034
266600.0000000    0.2810425
266640.0000000    0.2669685
266680.0000000    0.2746706
266720.0000000    0.2659265
266760.0000000    0.2662220
266800.0000000    0.2819591
266840.0000000    0.2948070
266880.0000000    0.2561863
266920.0000000    0.2574982
266960.0000000    0.2690555
267000.0000000    0.2862656
267040.0000000    0.2866776
267080.0000000    0.2890056
267120.0000000    0.2619247
267160.0000000    0.2707289
267200.0000000    0.2944136
267240.0000000    0.2990496
267280.0000000    0.3085384
267320.0000000    0.2953842
267360.0000000    0.2852146
267400.0000000    0.2949182
267440.0000000    0.2945149
267480.0000000    0.2990202
267520.0000000    0.2830318
267560.0000000    0.2949944
267600.0000000    0.2973692
267640.0000000    0.2812394
267680.0000000    0.2760742
267720.0000000    0.2722138
267760.0000000    0.2749205
267800.0000000    0.2829928
267840.0000000    0.2680668
267880.0000000    0.2802172
267920.0000000    0.2680029
267960.0000000    0.2877460
268000.0000000    0.2778305
268040.0000000    0.2678851
268080.0000000    0.2771706
268120.0000000    0.3113750
268160.0000000    0.2586299
268200.0000000    0.2793493
268240.0000000    0.2872545
268280.0000000    0.3033760
268320.0000000    0.2965268
268360.0000000    0.2626581
268400.0000000    0.2737949
268440.0000000    0.2910782
268480.0000000    0.3000867
268520.0000000    0.2829515
268560.0000000    0.2979960
268600.0000000    0.3231117
268640.0000000    0.3039153
268680.0000000    0.2965716
268720.0000000    0.2837472
268760.0000000    0.3119627
268800.0000000    0.2840867
268840.0000000    0.2938716
268880.0000000    0.2805094
268920.0000000    0.3003226
268960.0000000    0.3132552
269000.0000000    0.3280497
269040.0000000    0.2739131
269080.0000000    0.2927320
269120.0000000    0.2901414
269160.0000000    0.2839608
269200.0000000    0.2921709
269240.0000000    0.2852887
269280.0000000    0.2808177
269320.0000000    0.2874457
269360.0000000    0.2742627
269400.0000000    0.2790779
269440.0000000    0.2855149
269480.0000000    0.2773045
269520.0000000    0.2797256
269560.0000000    0.2764800
269600.0000000    0.3046414
269640.0000000    0.2893548
269680.0000000    0.2763617
269720.0000000    0.2811312
269760.0000000    0.2755739
269800.0000000    0.2687514
269840.0000000    0.2724941
269880.0000000    0.2905899
269920.0000000    0.2611780
269960.0000000    0.2901478
270000.0000000    0.2819273
270040.0000000    0.2844408
270080.0000000    0.2999180
270120.0000000    0.3130988
270160.0000000    0.2949385
270200.0000000    0.2841095
270240.0000000    0.2876922
270280.0000000    0.2853917
270320.0000000    0.2814765
270360.0000000    0.2904684
270400.0000000    0.2637604
270440.0000000    0.2606993
270480.0000000    0.2691875
270520.0000000    0.2853413
270560.0000000    0.2837352
270600.0000000    0.2665957
270640.0000000    0.2550974
270680.0000000    0.2757022
270720.0000000    0.2801199
270760.0000000    0.2958684
270800.0000000    0.2758393
270840.0000000    0.2773265
270880.0000000    0.2743540
270920.0000000    0.2729915
270960.0000000    0.2918125
271000.0000000    0.2721573
271040.0000000    0.2731239
271080.0000000    0.2744571
271120.0000000    0.2792560
271160.0000000    0.2845137
271200.0000000    0.2900131
271240.0000000    0.2761551
271280.0000000    0.2739477
271320.0000000    0.2724135
271360.0000000    0.2729103
271400.0000000    0.2673616
271440.0000000    0.2760196
271480.0000000    0.2492733
271520.0000000    0.2602068
271560.0000000    0.2672141
271600.0000000    0.2693615
271640.0000000    0.2828843
271680.0000000    0.2666478
271720.0000000    0.2902451
271760.0000000    0.2578745
271800.0000000    0.2632418
271840.0000000    0.2406705
271880.0000000    0.2537029
271920.0000000    0.2570923
271960.0000000    0.2704551
272000.0000000    0.2601035
272040.0000000    0.2615060
272080.0000000    0.2593963
272120.0000000    0.2602752
272160.0000000    0.2684688
272200.0000000    0.2449063
272240.0000000    0.2662266
272280.0000000    0.2754999
272320.0000000    0.2644506
272360.0000000    0.2855855
272400.0000000    0.2848743
272440.0000000    0.2851409
272480.0000000    0.2732028
272520.0000000    0.2778461
272560.0000000    0.2808738
272600.0000000    0.2495254
272640.0000000    0.2732503
272680.0000000    0.2912207
272720.0000000    0.2814249
272760.0000000    0.2741526
272800.0000000    0.2752802
272840.0000000    0.2802239
272880.0000000    0.2719079
272920.0000000    0.2582948
272960.0000000    0.2649354
273000.0000000    0.2932890
273040.0000000    0.2907993
273080.0000000    0.2836268
273120.0000000    0.2815493
273160.0000000    0.2767128
273200.0000000    0.2844761
273240.0000000    0.2875870
273280.0000000    0.2860602
273320.0000000    0.2868454
273360.0000000    0.2599708
273400.0000000    0.2836393
273440.0000000    0.2702773
273480.0000000    0.2766571
273520.0000000    0.3002512
273560.0000000    0.2867185
273600.0000000    0.2914502
273640.0000000    0.2766011
273680.0000000    0.2686307
273720.0000000    0.2939143
273760.0000000    0.2904362
273800.0000000    0.2726414
273840.0000000    0.2645787
273880.0000000    0.2725930
273920.0000000    0.2640355
273960.0000000    0.2929126
274000.0000000    0.2649442
274040.0000000    0.2965533
274080.0000000    0.2846651
274120.0000000    0.2777171
274160.0000000    0.2792380
274200.0000000    0.2852356
274240.0000000    0.2892710
274280.0000000    0.2790135
274320.0000000    0.3014177
274360.0000000    0.3000064
274400.0000000    0.2835090
274440.0000000    0.2802851
274480.0000000    0.2988476
274520.0000000    0.2822226
274560.0000000    0.2903040
274600.0000000    0.2823177
274640.0000000    0.2765035
274680.0000000    0.2818186
274720.0000000    0.2812528
274760.0000000    0.2757269
274800.0000000    0.2563182
274840.0000000    0.2594474
274880.0000000    0.2630642
274920.0000000    0.2722284
274960.0000000    0.2829240
275000.0000000    0.2906668
275040.0000000    0.2644730
275080.0000000    0.2708732
275120.0000000    0.2744633
275160.0000000    0.2793607
275200.0000000    0.2802717
275240.0000000    0.2644154
275280.0000000    0.2878069
275320.0000000    0.2547707
275360.0000000    0.2752631
275400.0000000    0.2912091
275440.0000000    0.2743647
275480.0000000    0.2757968
275520.0000000    0.2826747
275560.0000000    0.2871401
275600.0000000    0.2656611
275640.0000000    0.2888899
275680.0000000    0.2813538
275720.0000000    0.2866136
275760.0000000    0.2708238
275800.0000000    0.2699468
275840.0000000    0.2764290
275880.0000000    0.2746629
275920.0000000    0.2683681
275960.0000000    0.2753512
276000.0000000    0.2681213
276040.0000000    0.2877215
276080.0000000    0.2570905
276120.0000000    0.2703770
276160.0000000    0.2600052
276200.0000000    0.2733942
276240.0000000    0.2644381
276280.0000000    0.2755527
276320.0000000    0.2588595
276360.0000000    0.2627615
276400.0000000    0.2732460
276440.0000000    0.2791706
276480.0000000    0.2782086
276520.0000000    0.2622156
276560.0000000    0.2757744
276600.0000000    0.2742484
276640.0000000    0.2909245
276680.0000000    0.2810728
276720.0000000    0.2940876
276760.0000000    0.2772864
276800.0000000    0.2486308
276840.0000000    0.2624985
276880.0000000    0.2749978
276920.0000000    0.2582195
276960.0000000    0.2888074
277000.0000000    0.2852207
277040.0000000    0.2816648
277080.0000000    0.2901656
277120.0000000    0.2789707
277160.0000000    0.2759075
277200.0000000    0.2825826
277240.0000000    0.2892794
277280.0000000    0.2761932
277320.0000000    0.2657685
277360.0000000    0.2654621
277400.0000000    0.2692388
277440.0000000    0.2719086
277480.0000000    0.2741534
277520.0000000    0.2539812
277560.0000000    0.2685726
277600.0000000    0.2703557
277640.0000000    0.2891228
277680.0000000    0.2827095
277720.0000000    0.2711877
277760.0000000    0.2653058
277800.0000000    0.2795790
277840.0000000    0.2712907
277880.0000000    0.3008246
277920.0000000    0.2701794
277960.0000000    0.2674309
278000.0000000    0.2678430
278040.0000000    0.2655717
278080.0000000    0.2826938
278120.0000000    0.2639523
278160.0000000    0.2656520
278200.0000000    0.2678012
278240.0000000    0.2581439
278280.0000000    0.2517365
278320.0000000    0.2639168
278360.0000000    0.2707216
278400.0000000    0.2744211
278440.0000000    0.2764439
278480.0000000    0.2815157
278520.0000000    0.3019316
278560.0000000    0.3014833
278600.0000000    0.2986826
278640.0000000    0.2918753
278680.0000000    0.3190939
278720.0000000    0.2839497
278760.0000000    0.2979251
278800.0000000    0.2948412
278840.0000000    0.2986061
278880.0000000    0.2864531
278920.0000000    0.2796255
278960.0000000    0.2995497
279000.0000000    0.2896536
279040.0000000    0.2851099
279080.0000000    0.2992758
279120.0000000    0.2917938
279160.0000000    0.2866648
279200.0000000    0.2839110
279240.0000000    0.2681530
279280.0000000    0.2764405
279320.0000000    0.2617717
279360.0000000    0.2675965
279400.0000000    0.2642074
279440.0000000    0.2657967
279480.0000000    0.2862311
279520.0000000    0.2874460
279560.0000000    0.3082677
279600.0000000    0.2825710
279640.0000000    0.2849242
279680.0000000    0.2730061
279720.0000000    0.2892298
279760.0000000    0.2797608
279800.0000000    0.2813647
279840.0000000    0.2906570
279880.0000000    0.2692874
279920.0000000    0.2783614
279960.0000000    0.2742240
280000.0000000    0.2771334
280040.0000000    0.2843049
280080.0000000    0.2819690
280120.0000000    0.2825263
280160.0000000    0.2977376
280200.0000000    0.3032658
280240.0000000    0.3091661
280280.0000000    0.2968406
280320.0000000    0.2938325
280360.0000000    0.2781038
280400.0000000    0.2788957
280440.0000000    0.2658040
280480.0000000    0.2722301
280520.0000000    0.2714928
280560.0000000    0.2669520
280600.0000000    0.2764943
280640.0000000    0.2934229
280680.0000000    0.2742372
280720.0000000    0.2679486
280760.0000000    0.2891576
280800.0000000    0.2923027
280840.0000000    0.2797348
280880.0000000    0.2738854
280920.0000000    0.2710969
280960.0000000    0.2724697
281000.0000000    0.2481966
281040.0000000    0.2787183
281080.0000000    0.2704263
281120.0000000    0.2817302
281160.0000000    0.2886003
281200.0000000    0.2824748
281240.0000000    0.2852734
281280.0000000    0.2790838
281320.0000000    0.3030800
281360.0000000    0.2931566
281400.0000000    0.2726964
281440.0000000    0.2851260
281480.0000000    0.2689808
281520.0000000    0.2658983
281560.0000000    0.2813067
281600.0000000    0.2759682
281640.0000000    0.2763387
281680.0000000    0.2750007
281720.0000000    0.2806389
281760.0000000    0.2840616
281800.0000000    0.2774214
281840.0000000    0.2718257
281880.0000000    0.2745302
281920.0000000    0.2781178
281960.0000000    0.2758591
282000.0000000    0.3025546
282040.0000000    0.2636366
282080.0000000    0.2677705
282120.0000000    0.2888256
282160.0000000    0.2541128
282200.0000000    0.2734916
282240.0000000    0.2680191
282280.0000000    0.2860371
282320.0000000    0.2691975
282360.0000000    0.2830258
282400.0000000    0.2863745
282440.0000000    0.2931710
282480.0000000    0.2829500
282520.0000000    0.3144297
282560.0000000    0.3063456
282600.0000000    0.2548197
282640.0000000    0.2840186
282680.0000000    0.2656394
282720.0000000    0.2657655
282760.0000000    0.2655835
282800.0000000    0.2603896
282840.0000000    0.2662159
282880.0000000    0.2692376
282920.0000000    0.2593712
282960.0000000    0.2688106
283000.0000000    0.2821747
283040.0000000    0.2646680
283080.0000000    0.2719840
283120.0000000    0.2803575
283160.0000000    0.3067190
283200.0000000    0.2792028
283240.0000000    0.2729858
283280.0000000    0.2965661
283320.0000000    0.2936991
283360.0000000    0.2820081
283400.0000000    0.2794412
283440.0000000    0.3036691
283480.0000000    0.2990021
283520.0000000    0.2952869
283560.0000000    0.2821839
283600.0000000    0.2966402
283640.0000000    0.3067989
283680.0000000    0.2677048
283720.0000000    0.2733007
283760.0000000    0.2745133
283800.0000000    0.2556111
283840.0000000    0.2575787
283880.0000000    0.2812533
283920.0000000    0.2882239
283960.0000000    0.2752474
284000.0000000    0.2778388
284040.0000000    0.2657136
284080.0000000    0.2870771
284120.0000000    0.2756160
284160.0000000    0.2880107
284200.0000000    0.2882553
284240.0000000    0.2742873
284280.0000000    0.2710968
284320.0000000    0.2740074
284360.0000000    0.2727362
284400.0000000    0.2718689
284440.0000000    0.2614655
284480.0000000    0.2736272
284520.0000000    0.2544493
284560.0000000    0.2804691
284600.0000000    0.2709098
284640.0000000    0.2679757
284680.0000000    0.2723930
284720.0000000    0.2739102
284760.0000000    0.2500923
284800.0000000    0.2597854
284840.0000000    0.2616100
284880.0000000    0.2637247
284920.0000000    0.2424971
284960.0000000    0.2759923
285000.0000000    0.2563572
285040.0000000    0.2677923
285080.0000000    0.2708221
285120.0000000    0.2742594
285160.0000000    0.2764610
285200.0000000    0.2561320
285240.0000000    0.2724225
285280.0000000    0.2615471
285320.0000000    0.2774357
285360.0000000    0.2564708
285400.0000000    0.2716559
285440.0000000    0.2755349
285480.0000000    0.2944360
285520.0000000    0.2927270
285560.0000000    0.2894315
285600.0000000    0.2721175
285640.0000000    0.2830805
285680.0000000    0.2639792
285720.0000000    0.2624399
285760.0000000    0.2676226
285800.0000000    0.2668332
285840.0000000    0.2604533
285880.0000000    0.2454886
285920.0000000    0.2766190
285960.0000000    0.2614037
286000.0000000    0.2592738
286040.0000000    0.2603903
286080.0000000    0.2737701
286120.0000000    0.2682507
286160.0000000    0.2681428
286200.0000000    0.2634439
286240.0000000    0.2605955
286280.0000000    0.2659071
286320.0000000    0.2692868
286360.0000000    0.2411733
286400.0000000    0.2484205
286440.0000000    0.2488728
286480.0000000    0.2540482
286520.0000000    0.2628382
286560.0000000    0.2801737
286600.0000000    0.2807392
286640.0000000    0.2893019
286680.0000000    0.2877367
286720.0000000    0.2677463
286760.0000000    0.2772717
286800.0000000    0.2536326
286840.0000000    0.2533319
286880.0000000    0.2852391
286920.0000000    0.2828467
286960.0000000    0.2816835
287000.0000000    0.2617683
287040.0000000    0.2826934
287080.0000000    0.2635029
287120.0000000    0.2771702
287160.0000000    0.2757661
287200.0000000    0.3014412
287240.0000000    0.2799184
287280.0000000    0.3028231
287320.0000000    0.2887066
287360.0000000    0.2881980
287400.0000000    0.2845981
287440.0000000    0.2785704
287480.0000000    0.2882814
287520.0000000    0.2573510
287560.0000000    0.2480968
287600.0000000    0.2947310
287640.0000000    0.2871927
287680.0000000    0.2823866
287720.0000000    0.2972435
287760.0000000    0.2871979
287800.0000000    0.2855345
287840.0000000    0.2971497
287880.0000000    0.2899344
287920.0000000    0.2811985
287960.0000000    0.2826957
288000.0000000    0.2873878
288040.0000000    0.2712456
288080.0000000    0.2924803
288120.0000000    0.2934945
288160.0000000    0.2779711
288200.0000000    0.3040167
288240.0000000    0.3076060
288280.0000000    0.2716281
288320.0000000    0.2705387
288360.0000000    0.2748796
288400.0000000    0.2757732
288440.0000000    0.2922206
288480.0000000    0.2864495
288520.0000000    0.2943614
288560.0000000    0.2871171
288600.0000000    0.2916631
288640.0000000    0.2816294
288680.0000000    0.2918954
288720.0000000    0.3002948
288760.0000000    0.2932169
288800.0000000    0.2765703
288840.0000000    0.2923165
288880.0000000    0.2886097
288920.0000000    0.2811002
288960.0000000    0.2802498
289000.0000000    0.3014282
289040.0000000    0.2861183
289080.0000000    0.2707997
289120.0000000    0.2814676
289160.0000000    0.2673037
289200.0000000    0.2858674
289240.0000000    0.2721698
289280.0000000    0.2698502
289320.0000000    0.2697586
289360.0000000    0.2659906
289400.0000000    0.2949486
289440.0000000    0.2846042
289480.0000000    0.2694239
289520.0000000    0.2732894
289560.0000000    0.2719049
289600.0000000    0.2625152
289640.0000000    0.2682216
289680.0000000    0.2876809
289720.0000000    0.2795117
289760.0000000    0.2963188
289800.0000000    0.3035343
289840.0000000    0.3047159
289880.0000000    0.2935371
289920.0000000    0.2782539
289960.0000000    0.3118521
290000.0000000    0.3084744
290040.0000000    0.3144711
290080.0000000    0.2800780
290120.0000000    0.2635500
290160.0000000    0.2818543
290200.0000000    0.2724570
290240.0000000    0.2648092
290280.0000000    0.2798316
290320.0000000    0.2766031
290360.0000000    0.2712621
290400.0000000    0.2747747
290440.0000000    0.2983865
290480.0000000    0.2846434
290520.0000000    0.2790237
290560.0000000    0.2680908
290600.0000000    0.2651603
290640.0000000    0.2729287
290680.0000000    0.2740173
290720.0000000    0.2652951
290760.0000000    0.2899199
290800.0000000    0.2842380
290840.0000000    0.2822193
290880.0000000    0.2714743
290920.0000000    0.2547376
290960.0000000    0.3053781
291000.0000000    0.3008088
291040.0000000    0.3022945
291080.0000000    0.2923754
291120.0000000    0.3019747
291160.0000000    0.2660758
291200.0000000    0.2714453
291240.0000000    0.2783925
291280.0000000    0.2719996
291320.0000000    0.2911939
291360.0000000    0.2864440
291400.0000000    0.2813741
291440.0000000    0.2694584
291480.0000000    0.2811398
291520.0000000    0.2632230
291560.0000000    0.3025582
291600.0000000    0.2855272
291640.0000000    0.2650840
291680.0000000    0.2654722
291720.0000000    0.2829039
291760.0000000    0.2566829
291800.0000000    0.2607235
291840.0000000    0.2818648
291880.0000000    0.2753965
291920.0000000    0.2759464
291960.0000000    0.2788290
292000.0000000    0.2790610
292040.0000000    0.2594338
292080.0000000    0.2595768
292120.0000000    0.2559979
292160.0000000    0.2489779
292200.0000000    0.2648223
292240.0000000    0.2749956
292280.0000000    0.2758412
292320.0000000    0.2865625
292360.0000000    0.3020182
292400.0000000    0.2999928
292440.0000000    0.3152406
292480.0000000    0.3011176
292520.0000000    0.2995181
292560.0000000    0.2916294
292600.0000000    0.3052165
292640.0000000    0.2956308
292680.0000000    0.3030057
292720.0000000    0.2959073
292760.0000000    0.2848684
292800.0000000    0.3016080
292840.0000000    0.3137482
292880.0000000    0.3321637
292920.0000000    0.3161429
292960.0000000    0.3009335
293000.0000000    0.2978993
293040.0000000    0.3099302
293080.0000000    0.2966140
293120.0000000    0.2883668
293160.0000000    0.2771898
293200.0000000    0.2855869
293240.0000000    0.2911386
293280.0000000    0.2659381
293320.0000000    0.2729179
293360.0000000    0.2575228
293400.0000000    0.2909230
293440.0000000    0.2775308
293480.0000000    0.2892878
293520.0000000    0.2761759
293560.0000000    0.2965185
293600.0000000    0.2820701
293640.0000000    0.2747412
293680.0000000    0.2790672
293720.0000000    0.2807389
293760.0000000    0.2780363
293800.0000000    0.2847653
293840.0000000    0.2826393
293880.0000000    0.2576903
293920.0000000    0.2600983
293960.0000000    0.2639667
294000.0000000    0.2645884
294040.0000000    0.2656826
294080.0000000    0.2719083
294120.0000000    0.2566620
294160.0000000    0.2805901
294200.0000000    0.2751798
294240.0000000    0.3060902
294280.0000000    0.2721028
294320.0000000    0.2633886
294360.0000000    0.2718871
294400.0000000    0.2658123
294440.0000000    0.2835773
294480.0000000    0.2676949
294520.0000000    0.2638257
294560.0000000    0.3032652
294600.0000000    0.2734896
294640.0000000    0.2896022
294680.0000000    0.3037034
294720.0000000    0.3037708
294760.0000000    0.2883667
294800.0000000    0.3000799
294840.0000000    0.2939823
294880.0000000    0.2631423
294920.0000000    0.2951130
294960.0000000    0.2939693
295000.0000000    0.2852084
295040.0000000    0.2717885
295080.0000000    0.2437570
295120.0000000    0.2694550
295160.0000000    0.2631810
295200.0000000    0.2476414
295240.0000000    0.2590551
295280.0000000    0.2708007
295320.0000000    0.2584703
295360.0000000    0.2732397
295400.0000000    0.2882083
295440.0000000    0.2632037
295480.0000000    0.2938384
295520.0000000    0.2813084
295560.0000000    0.2695492
295600.0000000    0.2803177
295640.0000000    0.3007256
295680.0000000    0.2772502
295720.0000000    0.2756463
295760.0000000    0.2716384
295800.0000000    0.2656188
295840.0000000    0.2708185
295880.0000000    0.2792329
295920.0000000    0.2557895
295960.0000000    0.2757006
296000.0000000    0.2728736
296040.0000000    0.2970718
296080.0000000    0.2772177
296120.0000000    0.3078531
296160.0000000    0.2796141
296200.0000000    0.3072060
296240.0000000    0.2865746
296280.0000000    0.2949013
296320.0000000    0.2890526
296360.0000000    0.2730564
296400.0000000    0.2862112
296440.0000000    0.2871262
296480.0000000    0.2766054
296520.0000000    0.2879907
296560.0000000    0.2808682
296600.0000000    0.2654969
296640.0000000    0.2614264
296680.0000000    0.2677609
296720.0000000    0.2743503
296760.0000000    0.2737801
296800.0000000    0.2740022
296840.0000000    0.2913064
296880.0000000    0.2617196
296920.0000000    0.2834625
296960.0000000    0.2886834
297000.0000000    0.2733949
297040.0000000    0.2751584
297080.0000000    0.2789868
297120.0000000    0.2653407
297160.0000000    0.2626756
297200.0000000    0.2773810
297240.0000000    0.2632234
297280.0000000    0.2719748
297320.0000000    0.2760491
297360.0000000    0.2718204
297400.0000000    0.2791162
297440.0000000    0.2732146
297480.0000000    0.2836731
297520.0000000    0.2874475
297560.0000000    0.2998224
297600.0000000    0.2675292
297640.0000000    0.2837150
297680.0000000    0.2740648
297720.0000000    0.2660615
297760.0000000    0.2671581
297800.0000000    0.2522680
297840.0000000    0.2605380
297880.0000000    0.2702271
297920.0000000    0.2894746
297960.0000000    0.2686852
298000.0000000    0.2764137
298040.0000000    0.2709812
298080.0000000    0.2769961
298120.0000000    0.2969296
298160.0000000    0.2581761
298200.0000000    0.2861731
298240.0000000    0.2705017
298280.0000000    0.2670298
298320.0000000    0.2755055
298360.0000000    0.2706825
298400.0000000    0.2707197
298440.0000000    0.2768456
298480.0000000    0.2557543
298520.0000000    0.2597291
298560.0000000    0.2610103
298600.0000000    0.2582801
298640.0000000    0.2619691
298680.0000000    0.2686090
298720.0000000    0.2697504
298760.0000000    0.2818082
298800.0000000    0.2848074
298840.0000000    0.2613160
298880.0000000    0.2753179
298920.0000000    0.2620708
298960.0000000    0.2716721
299000.0000000    0.2534397
299040.0000000    0.2753369
299080.0000000    0.2592001
299120.0000000    0.2662368
299160.0000000    0.2650441
299200.0000000    0.2630977
299240.0000000    0.2515156
299280.0000000    0.2796440
299320.0000000    0.2686095
299360.0000000    0.2715293
299400.0000000    0.2541319
299440.0000000    0.2565978
299480.0000000    0.2885743
299520.0000000    0.2734559
299560.0000000    0.2704364
299600.0000000    0.2726347
299640.0000000    0.2820621
299680.0000000    0.2522909
299720.0000000    0.2706030
299760.0000000    0.2726023
299800.0000000    0.2714000
299840.0000000    0.2636109
299880.0000000    0.2681317
299920.0000000    0.2762651
299960.0000000    0.2782666
300000.0000000    0.2802889
300040.0000000    0.2603045
300080.0000000    0.2837476
300120.0000000    0.2859083
300160.0000000    0.2573583
300200.0000000    0.2617513
300240.0000000    0.2663147
300280.0000000    0.2744206
300320.0000000    0.2488898
300360.0000000    0.2656683
300400.0000000    0.2495113
300440.0000000    0.2714852
300480.0000000    0.2955306
300520.0000000    0.2819043
300560.0000000    0.2685466
300600.0000000    0.2686843
300640.0000000    0.2688576
300680.0000000    0.2536632
300720.0000000    0.2810037
300760.0000000    0.2663415
300800.0000000    0.2848108
300840.0000000    0.2609134
300880.0000000    0.2777512
300920.0000000    0.2738906
300960.0000000    0.2872904
301000.0000000    0.2695172
301040.0000000    0.2933734
301080.0000000    0.2956036
301120.0000000    0.2814824
301160.0000000    0.2970678
301200.0000000    0.2596661
301240.0000000    0.2775344
301280.0000000    0.2798990
301320.0000000    0.2777695
301360.0000000    0.2880380
301400.0000000    0.2813658
301440.0000000    0.2919195
301480.0000000    0.3012981
301520.0000000    0.2863141
301560.0000000    0.2957279
301600.0000000    0.2868464
301640.0000000    0.2652490
301680.0000000    0.2820948
301720.0000000    0.2883610
301760.0000000    0.2586897
301800.0000000    0.2884081
301840.0000000    0.2844514
301880.0000000    0.3002361
301920.0000000    0.2510132
301960.0000000    0.2739210
302000.0000000    0.2644029
302040.0000000    0.2614663
302080.0000000    0.2849289
302120.0000000    0.2719439
302160.0000000    0.2793911
302200.0000000    0.2944949
302240.0000000    0.2955202
302280.0000000    0.2997118
302320.0000000    0.2808116
302360.0000000    0.2762779
302400.0000000    0.2790372
302440.0000000    0.2804539
302480.0000000    0.3038394
302520.0000000    0.2869447
302560.0000000    0.2981720
302600.0000000    0.2779996
302640.0000000    0.2855954
302680.0000000    0.2733035
302720.0000000    0.2824266
302760.0000000    0.2707437
302800.0000000    0.2731118
302840.0000000    0.2464895
302880.0000000    0.2701996
302920.0000000    0.2627708
302960.0000000    0.2855893
303000.0000000    0.2626965
303040.0000000    0.2504576
303080.0000000    0.2536703
303120.0000000    0.2763442
303160.0000000    0.2834015
303200.0000000    0.2670256
303240.0000000    0.2737776
303280.0000000    0.2806017
303320.0000000    0.2924493
303360.0000000    0.2639031
303400.0000000    0.2762029
303440.0000000    0.2963406
303480.0000000    0.2719542
303520.0000000    0.2588621
303560.0000000    0.2621950
303600.0000000    0.2788614
303640.0000000    0.2765733
303680.0000000    0.2762690
303720.0000000    0.2787776
303760.0000000    0.2783036
303800.0000000    0.2808887
303840.0000000    0.2660478
303880.0000000    0.2623352
303920.0000000    0.2695761
303960.0000000    0.2684548
304000.0000000    0.2661901
304040.0000000    0.2607633
304080.0000000    0.2700560
304120.0000000    0.2603637
304160.0000000    0.2523323
304200.0000000    0.2532685
304240.0000000    0.2614983
304280.0000000    0.2663853
304320.0000000    0.2758335
304360.0000000    0.2766292
304400.0000000    0.2584066
304440.0000000    0.2519228
304480.0000000    0.2673635
304520.0000000    0.2910757
304560.0000000    0.2598196
304600.0000000    0.2761012
304640.0000000    0.2683356
304680.0000000    0.2677064
304720.0000000    0.2821973
304760.0000000    0.2677318
304800.0000000    0.2605068
304840.0000000    0.2704925
304880.0000000    0.2530658
304920.0000000    0.2674995
304960.0000000    0.2745081
305000.0000000    0.2729370
305040.0000000    0.2630797
305080.0000000    0.2720821
305120.0000000    0.2625862
305160.0000000    0.2912757
305200.0000000    0.2707218
305240.0000000    0.2592961
305280.0000000    0.2592814
305320.0000000    0.2588634
305360.0000000    0.2537029
305400.0000000    0.2576135
305440.0000000    0.2632885
305480.0000000    0.2779079
305520.0000000    0.2802971
305560.0000000    0.2718173
305600.0000000    0.2614229
305640.0000000    0.2947157
305680.0000000    0.2774297
305720.0000000    0.2782747
305760.0000000    0.2582160
305800.0000000    0.2765173
305840.0000000    0.2612454
305880.0000000    0.2672988
305920.0000000    0.2589581
305960.0000000    0.2916389
306000.0000000    0.2715622
306040.0000000    0.2603191
306080.0000000    0.2681557
306120.0000000    0.2574774
306160.0000000    0.2524913
306200.0000000    0.2612414
306240.0000000    0.2625412
306280.0000000    0.2596569
306320.0000000    0.2541222
306360.0000000    0.2732824
306400.0000000    0.2460251
306440.0000000    0.2485056
306480.0000000    0.2732376
306520.0000000    0.2759725
306560.0000000    0.2752264
306600.0000000    0.2550711
306640.0000000    0.2680959
306680.0000000    0.2509720
306720.0000000    0.2631866
306760.0000000    0.2674094
306800.0000000    0.2417614
306840.0000000    0.2538665
306880.0000000    0.2311922
306920.0000000    0.2555284
306960.0000000    0.2627900
307000.0000000    0.2396520
307040.0000000    0.2458183
307080.0000000    0.2613786
307120.0000000    0.2533942
307160.0000000    0.2476744
307200.0000000    0.2569087
307240.0000000    0.2586055
307280.0000000    0.2558061
307320.0000000    0.2560854
307360.0000000    0.2502692
307400.0000000    0.2428482
307440.0000000    0.2401312
307480.0000000    0.2616422
307520.0000000    0.2690024
307560.0000000    0.2766782
307600.0000000    0.2666410
307640.0000000    0.2770381
307680.0000000    0.2973734
307720.0000000    0.2723435
307760.0000000    0.2702690
307800.0000000    0.2711055
307840.0000000    0.2860156
307880.0000000    0.2647170
307920.0000000    0.2537825
307960.0000000    0.2556043
308000.0000000    0.2466683
308040.0000000    0.2692915
308080.0000000    0.2397144
308120.0000000    0.2660324
308160.0000000    0.2533341
308200.0000000    0.2693283
308240.0000000    0.2740850
308280.0000000    0.2645610
308320.0000000    0.2668768
308360.0000000    0.2506722
308400.0000000    0.2704199
308440.0000000    0.2574169
308480.0000000    0.2737049
308520.0000000    0.2733491
308560.0000000    0.2610392
308600.0000000    0.2671872
308640.0000000    0.2602041
308680.0000000    0.2653954
308720.0000000    0.2729859
308760.0000000    0.2529876
308800.0000000    0.2603846
308840.0000000    0.2802675
308880.0000000    0.2756474
308920.0000000    0.2737978
308960.0000000    0.2887837
309000.0000000    0.2778756
309040.0000000    0.2827230
309080.0000000    0.2655576
309120.0000000    0.2515746
309160.0000000    0.2687606
309200.0000000    0.2375030
309240.0000000    0.2517389
309280.0000000    0.2534516
309320.0000000    0.2547104
309360.0000000    0.2700149
309400.0000000    0.2896421
309440.0000000    0.2785749
309480.0000000    0.2753702
309520.0000000    0.2662602
309560.0000000    0.2543033
309600.0000000    0.2775983
309640.0000000    0.2631698
309680.0000000    0.2709751
309720.0000000    0.2614963
309760.0000000    0.2754893
309800.0000000    0.2584807
309840.0000000    0.2893740
309880.0000000    0.2825545
309920.0000000    0.2577797
309960.0000000    0.2691112
310000.0000000    0.2600304
310040.0000000    0.2595053
310080.0000000    0.2627744
310120.0000000    0.2864907
310160.0000000    0.2842724
310200.0000000    0.2716176
310240.0000000    0.2815495
310280.0000000    0.2761975
310320.0000000    0.2698774
310360.0000000    0.2869724
310400.0000000    0.2810701
310440.0000000    0.2861870
310480.0000000    0.2633000
310520.0000000    0.2693734
310560.0000000    0.2651199
310600.0000000    0.2547399
310640.0000000    0.2711896
310680.0000000    0.2861634
310720.0000000    0.2603437
310760.0000000    0.2779594
310800.0000000    0.2750266
310840.0000000    0.2735684
310880.0000000    0.2697351
310920.0000000    0.2760339
310960.0000000    0.3003055
311000.0000000    0.2584917
311040.0000000    0.2811767
311080.0000000    0.2658076
311120.0000000    0.2539148
311160.0000000    0.2795671
311200.0000000    0.2666170
311240.0000000    0.2685604
311280.0000000    0.2748583
311320.0000000    0.2652750
311360.0000000    0.2670387
311400.0000000    0.2769006
311440.0000000    0.2657267
311480.0000000    0.2528242
311520.0000000    0.2571127
311560.0000000    0.2619970
311600.0000000    0.2853128
311640.0000000    0.2755927
311680.0000000    0.2901899
311720.0000000    0.2598358
311760.0000000    0.2639245
311800.0000000    0.2646578
311840.0000000    0.2561449
311880.0000000    0.2395782
311920.0000000    0.2409588
311960.0000000    0.2652450
312000.0000000    0.2640509
312040.0000000    0.2726832
312080.0000000    0.2736234
312120.0000000    0.2803377
312160.0000000    0.2606757
312200.0000000    0.2633483
312240.0000000    0.2627208
312280.0000000    0.2509951
312320.0000000    0.2718314
312360.0000000    0.2809757
312400.0000000    0.2775430
312440.0000000    0.2796751
312480.0000000    0.2660816
312520.0000000    0.2592493
312560.0000000    0.2798283
312600.0000000    0.2696986
312640.0000000    0.2857286
312680.0000000    0.2401936
312720.0000000    0.2492565
312760.0000000    0.2623915
312800.0000000    0.2707696
312840.0000000    0.2542678
312880.0000000    0.2727161
312920.0000000    0.2461686
312960.0000000    0.2629876
313000.0000000    0.2633922
313040.0000000    0.2662390
313080.0000000    0.2604261
313120.0000000    0.2494856
313160.0000000    0.2549314
313200.0000000    0.2624036
313240.0000000    0.2503381
313280.0000000    0.2551412
313320.0000000    0.2511124
313360.0000000    0.2717828
313400.0000000    0.2626285
313440.0000000    0.2693303
313480.0000000    0.2741844
313520.0000000    0.2796700
313560.0000000    0.2522488
313600.0000000    0.2502381
313640.0000000    0.2499624
313680.0000000    0.2458586
313720.0000000    0.2561377
313760.0000000    0.2436615
313800.0000000    0.2464009
313840.0000000    0.2704875
313880.0000000    0.2476270
313920.0000000    0.2550625
313960.0000000    0.2741236
314000.0000000    0.2366475
314040.0000000    0.2678357
314080.0000000    0.2630618
314120.0000000    0.2535074
314160.0000000    0.2520392
314200.0000000    0.2703848
314240.0000000    0.2658510
314280.0000000    0.2504093
314320.0000000    0.2520524
314360.0000000    0.2495430
314400.0000000    0.2358007
314440.0000000    0.2637450
314480.0000000    0.2429927
314520.0000000    0.2507253
314560.0000000    0.2606490
314600.0000000    0.2949763
314640.0000000    0.2769509
314680.0000000    0.2888369
314720.0000000    0.2805066
314760.0000000    0.2877252
314800.0000000    0.2558696
314840.0000000    0.2485925
314880.0000000    0.2636932
314920.0000000    0.2613762
314960.0000000    0.2640574
315000.0000000    0.2544105
315040.0000000    0.2555009
315080.0000000    0.2485879
315120.0000000    0.2491749
315160.0000000    0.2708628
315200.0000000    0.2605395
315240.0000000    0.2781575
315280.0000000    0.2612625
315320.0000000    0.2438824
315360.0000000    0.2402216
315400.0000000    0.2659224
315440.0000000    0.2535664
315480.0000000    0.2770901
315520.0000000    0.2690703
315560.0000000    0.2669043
315600.0000000    0.2757067
315640.0000000    0.2755619
315680.0000000    0.2489932
315720.0000000    0.2728510
315760.0000000    0.2860522
315800.0000000    0.2649907
315840.0000000    0.2575574
315880.0000000    0.2633940
315920.0000000    0.2776910
315960.0000000    0.2847579
316000.0000000    0.2641646
316040.0000000    0.2848393
316080.0000000    0.2737270
316120.0000000    0.2532577
316160.0000000    0.2689247
316200.0000000    0.2622931
316240.0000000    0.2611270
316280.0000000    0.2833684
316320.0000000    0.2578541
316360.0000000    0.2719332
316400.0000000    0.2622396
316440.0000000    0.2651116
316480.0000000    0.2791398
316520.0000000    0.2885059
316560.0000000    0.2666054
316600.0000000    0.2612216
316640.0000000    0.2648388
316680.0000000    0.2803904
316720.0000000    0.2724209
316760.0000000    0.2831502
316800.0000000    0.2751196
316840.0000000    0.3011716
316880.0000000    0.2696730
316920.0000000    0.2786014
316960.0000000    0.2778521
317000.0000000    0.2560906
317040.0000000    0.2599239
317080.0000000    0.2610391
317120.0000000    0.2617103
317160.0000000    0.2644909
317200.0000000    0.2771169
317240.0000000    0.2730069
317280.0000000    0.2628300
317320.0000000    0.2552615
317360.0000000    0.2686250
317400.0000000    0.2479489
317440.0000000    0.2705210
317480.0000000    0.2725227
317520.0000000    0.3105955
317560.0000000    0.2945805
317600.0000000    0.2672504
317640.0000000    0.2444520
317680.0000000    0.2655894
317720.0000000    0.2560449
317760.0000000    0.2494746
317800.0000000    0.2737764
317840.0000000    0.2848600
317880.0000000    0.2700016
317920.0000000    0.2646576
317960.0000000    0.2520476
318000.0000000    0.2497576
318040.0000000    0.2508667
318080.0000000    0.2408258
318120.0000000    0.2570612
318160.0000000    0.2519147
318200.0000000    0.2542373
318240.0000000    0.2618976
318280.0000000    0.2445708
318320.0000000    0.2428107
318360.0000000    0.2325533
318400.0000000    0.2486422
318440.0000000    0.2589110
318480.0000000    0.2694317
318520.0000000    0.2627377
318560.0000000    0.2461419
318600.0000000    0.2627537
318640.0000000    0.2437617
318680.0000000    0.2331166
318720.0000000    0.2495119
318760.0000000    0.2585756
318800.0000000    0.2438587
318840.0000000    0.2523361
318880.0000000    0.2552081
318920.0000000    0.2642920
318960.0000000    0.2690490
319000.0000000    0.2618955
319040.0000000    0.2556428
319080.0000000    0.2356203
319120.0000000    0.2594993
319160.0000000    0.2572277
319200.0000000    0.2415335
319240.0000000    0.2631115
319280.0000000    0.2586500
319320.0000000    0.2500362
319360.0000000    0.2661732
319400.0000000    0.2618077
319440.0000000    0.2832287
319480.0000000    0.2542843
319520.0000000    0.2565788
319560.0000000    0.2725664
319600.0000000    0.2745452
319640.0000000    0.2735728
319680.0000000    0.2779668
319720.0000000    0.2456335
319760.0000000    0.2729671
319800.0000000    0.2746248
319840.0000000    0.2660161
319880.0000000    0.2596131
319920.0000000    0.2705836
319960.0000000    0.2860950
320000.0000000    0.2871896
320040.0000000    0.3141187
320080.0000000    0.2801691
320120.0000000    0.2555135
320160.0000000    0.2614734
320200.0000000    0.2663513
320240.0000000    0.2706818
320280.0000000    0.2538170
320320.0000000    0.2571356
320360.0000000    0.2503253
320400.0000000    0.2585895
320440.0000000    0.2406666
320480.0000000    0.2704557
320520.0000000    0.2479877
320560.0000000    0.2555007
320600.0000000    0.2358837
320640.0000000    0.2374786
320680.0000000    0.2563511
320720.0000000    0.2573381
320760.0000000    0.2703761
320800.0000000    0.2589457
320840.0000000    0.2569835
320880.0000000    0.2624943
320920.0000000    0.2646790
320960.0000000    0.2506838
321000.0000000    0.2659039
321040.0000000    0.2583505
321080.0000000    0.2583400
321120.0000000    0.2508069
321160.0000000    0.2650544
321200.0000000    0.2444234
321240.0000000    0.2495234
321280.0000000    0.2664930
321320.0000000    0.2557841
321360.0000000    0.2557636
321400.0000000    0.2641770
321440.0000000    0.3072506
321480.0000000    0.2696726
321520.0000000    0.2561823
321560.0000000    0.2554951
321600.0000000    0.2513295
321640.0000000    0.2554869
321680.0000000    0.2428574
321720.0000000    0.2567931
321760.0000000    0.2574840
321800.0000000    0.2670652
321840.0000000    0.2690011
321880.0000000    0.2957811
321920.0000000    0.2523890
321960.0000000    0.2694521
322000.0000000    0.2784690
322040.0000000    0.2786310
322080.0000000    0.2508632
322120.0000000    0.2654567
322160.0000000    0.2762550
322200.0000000    0.2722677
322240.0000000    0.2670085
322280.0000000    0.2618262
322320.0000000    0.2695203
322360.0000000    0.2747828
322400.0000000    0.2801567
322440.0000000    0.2862217
322480.0000000    0.2707644
322520.0000000    0.2505771
322560.0000000    0.2506892
322600.0000000    0.2615821
322640.0000000    0.2602850
322680.0000000    0.2671096
322720.0000000    0.2515787
322760.0000000    0.2574617
322800.0000000    0.2656039
322840.0000000    0.2757498
322880.0000000    0.2525140
322920.0000000    0.2581833
322960.0000000    0.2702444
323000.0000000    0.2679414
323040.0000000    0.2580685
323080.0000000    0.2657790
323120.0000000    0.2614308
323160.0000000    0.2711383
323200.0000000    0.2836566
323240.0000000    0.2637947
323280.0000000    0.2512729
323320.0000000    0.2389785
323360.0000000    0.2596306
323400.0000000    0.2711224
323440.0000000    0.2852123
323480.0000000    0.2580203
323520.0000000    0.2696093
323560.0000000    0.2710343
323600.0000000    0.2657845
323640.0000000    0.2588769
323680.0000000    0.2769955
323720.0000000    0.2599105
323760.0000000    0.2560478
323800.0000000    0.2426629
323840.0000000    0.2420008
323880.0000000    0.2607627
323920.0000000    0.2641334
323960.0000000    0.2599934
324000.0000000    0.2832990
324040.0000000    0.2756534
324080.0000000    0.2628322
324120.0000000    0.2815166
324160.0000000    0.2639368
324200.0000000    0.2608821
324240.0000000    0.2617438
324280.0000000    0.2610356
324320.0000000    0.2485666
324360.0000000    0.2448058
324400.0000000    0.2510237
324440.0000000    0.2509203
324480.0000000    0.2479877
324520.0000000    0.2595437
324560.0000000    0.2532105
324600.0000000    0.2534059
324640.0000000    0.2671784
324680.0000000    0.2547163
324720.0000000    0.2601763
324760.0000000    0.2511511
324800.0000000    0.2705449
324840.0000000    0.2818896
324880.0000000    0.2458275
324920.0000000    0.2508747
324960.0000000    0.2559373
325000.0000000    0.2540586
325040.0000000    0.2331280
325080.0000000    0.2668306
325120.0000000    0.2450105
325160.0000000    0.2453253
325200.0000000    0.2479220
325240.0000000    0.2311263
325280.0000000    0.2254248
325320.0000000    0.2363757
325360.0000000    0.2291341
325400.0000000    0.2564987
325440.0000000    0.2705459
325480.0000000    0.2698966
325520.0000000    0.2522318
325560.0000000    0.2681420
325600.0000000    0.2743532
325640.0000000    0.2632649
325680.0000000    0.2675971
325720.0000000    0.2717782
325760.0000000    0.2751355
325800.0000000    0.2644745
325840.0000000    0.2510651
325880.0000000    0.2684422
325920.0000000    0.2711118
325960.0000000    0.2832438
326000.0000000    0.2731515
326040.0000000    0.2732775
326080.0000000    0.2723622
326120.0000000    0.2784447
326160.0000000    0.2841138
326200.0000000    0.2596122
326240.0000000    0.2709799
326280.0000000    0.2617738
326320.0000000    0.2714080
326360.0000000    0.2698177
326400.0000000    0.2690578
326440.0000000    0.2658590
326480.0000000    0.2762920
326520.0000000    0.2796355
326560.0000000    0.2769369
326600.0000000    0.2576561
326640.0000000    0.2596197
326680.0000000    0.2717398
326720.0000000    0.2512651
326760.0000000    0.2713070
326800.0000000    0.2945218
326840.0000000    0.2643642
326880.0000000    0.2609494
326920.0000000    0.2652237
326960.0000000    0.2700248
327000.0000000    0.2721148
327040.0000000    0.2724631
327080.0000000    0.2686172
327120.0000000    0.2583867
327160.0000000    0.2734500
327200.0000000    0.2547567
327240.0000000    0.2638113
327280.0000000    0.2723521
327320.0000000    0.2786357
327360.0000000    0.2568947
327400.0000000    0.2466819
327440.0000000    0.2633583
327480.0000000    0.2785107
327520.0000000    0.2772206
327560.0000000    0.2820304
327600.0000000    0.2734935
327640.0000000    0.2536822
327680.0000000    0.2663063
327720.0000000    0.2636321
327760.0000000    0.2720308
327800.0000000    0.2591212
327840.0000000    0.2582862
327880.0000000    0.2459587
327920.0000000    0.2673733
327960.0000000    0.2493858
328000.0000000    0.2580037
328040.0000000    0.2490122
328080.0000000    0.2512966
328120.0000000    0.2516350
328160.0000000    0.2579325
328200.0000000    0.2791546
328240.0000000    0.2865338
328280.0000000    0.2654473
328320.0000000    0.2607902
328360.0000000    0.2594280
328400.0000000    0.2462361
328440.0000000    0.2526292
328480.0000000    0.2465093
328520.0000000    0.2744487
328560.0000000    0.2650357
328600.0000000    0.2506071
328640.0000000    0.2519815
328680.0000000    0.2532695
328720.0000000    0.2518093
328760.0000000    0.2774889
328800.0000000    0.2599983
328840.0000000    0.2562815
328880.0000000    0.2644413
328920.0000000    0.2431799
328960.0000000    0.2442067
329000.0000000    0.2474785
329040.0000000    0.2500341
329080.0000000    0.2384935
329120.0000000    0.2588000
329160.0000000    0.2586731
329200.0000000    0.2717938
329240.0000000    0.2460299
329280.0000000    0.2458967
329320.0000000    0.2463901
329360.0000000    0.2413423
329400.0000000    0.2318534
329440.0000000    0.2459066
329480.0000000    0.2458528
329520.0000000    0.2398278
329560.0000000    0.2402121
329600.0000000    0.2489045
329640.0000000    0.2429336
329680.0000000    0.2424993
329720.0000000    0.2493726
329760.0000000    0.2486958
329800.0000000    0.2526917
329840.0000000    0.2401526
329880.0000000    0.2644492
329920.0000000    0.2451376
329960.0000000    0.2825335
330000.0000000    0.2412167
330040.0000000    0.2521345
330080.0000000    0.2615575
330120.0000000    0.2713465
330160.0000000    0.2489709
330200.0000000    0.2546980
330240.0000000    0.2779973
330280.0000000    0.2439585
330320.0000000    0.2575541
330360.0000000    0.2524588
330400.0000000    0.2512113
330440.0000000    0.2376153
330480.0000000    0.2587836
330520.0000000    0.2582425
330560.0000000    0.2672983
330600.0000000    0.2592058
330640.0000000    0.2638460
330680.0000000    0.2569658
330720.0000000    0.2523458
330760.0000000    0.2686937
330800.0000000    0.2622748
330840.0000000    0.2820482
330880.0000000    0.2721655
330920.0000000    0.2436648
330960.0000000    0.2524315
331000.0000000    0.2404069
331040.0000000    0.2708619
331080.0000000    0.2451752
331120.0000000    0.2519807
331160.0000000    0.2405908
331200.0000000    0.2584624
331240.0000000    0.2595345
331280.0000000    0.2349376
331320.0000000    0.2376755
331360.0000000    0.2474865
331400.0000000    0.2436776
331440.0000000    0.2413509
331480.0000000    0.2406470
331520.0000000    0.2440551
331560.0000000    0.2339559
331600.0000000    0.2489474
331640.0000000    0.2656168
331680.0000000    0.2511501
331720.0000000    0.2629499
331760.0000000    0.2608521
331800.0000000    0.2501597
331840.0000000    0.2053616
331880.0000000    0.2213122
331920.0000000    0.2501831
331960.0000000    0.2463487
332000.0000000    0.2450973
332040.0000000    0.2430612
332080.0000000    0.2380113
332120.0000000    0.2440852
332160.0000000    0.2513597
332200.0000000    0.2356133
332240.0000000    0.2364580
332280.0000000    0.2355183
332320.0000000    0.2299115
332360.0000000    0.2574901
332400.0000000    0.2392592
332440.0000000    0.2458550
332480.0000000    0.2292632
332520.0000000    0.2477441
332560.0000000    0.2266254
332600.0000000    0.2329500
332640.0000000    0.2231432
332680.0000000    0.2513908
332720.0000000    0.2558457
332760.0000000    0.2401946
332800.0000000    0.2648310
332840.0000000    0.2512107
332880.0000000    0.2255493
332920.0000000    0.2407641
332960.0000000    0.2367933
333000.0000000    0.2422875
333040.0000000    0.2539818
333080.0000000    0.2602659
333120.0000000    0.2479486
333160.0000000    0.2536726
333200.0000000    0.2592502
333240.0000000    0.2725088
333280.0000000    0.2413363
333320.0000000    0.2681506
333360.0000000    0.2521383
333400.0000000    0.2520579
333440.0000000    0.2562990
333480.0000000    0.2727087
333520.0000000    0.2690242
333560.0000000    0.2522532
333600.0000000    0.2556572
333640.0000000    0.2553238
333680.0000000    0.2466426
333720.0000000    0.2627233
333760.0000000    0.2478856
333800.0000000    0.2745372
333840.0000000    0.2742926
333880.0000000    0.2711422
333920.0000000    0.2661977
333960.0000000    0.2624421
334000.0000000    0.2703120
334040.0000000    0.2455243
334080.0000000    0.2441323
334120.0000000    0.2487505
334160.0000000    0.2437782
334200.0000000    0.2379803
334240.0000000    0.2367628
334280.0000000    0.2622531
334320.0000000    0.2654655
334360.0000000    0.2696627
334400.0000000    0.2538399
334440.0000000    0.2750304
334480.0000000    0.2712895
334520.0000000    0.2548856
334560.0000000    0.2496473
334600.0000000    0.2531914
334640.0000000    0.2447244
334680.0000000    0.2567662
334720.0000000    0.2673127
334760.0000000    0.2557225
334800.0000000    0.2503976
334840.0000000    0.2389695
334880.0000000    0.2555582
334920.0000000    0.2634693
334960.0000000    0.2394440
335000.0000000    0.2427316
335040.0000000    0.2430451
335080.0000000    0.2392496
335120.0000000    0.2485928
335160.0000000    0.2405605
335200.0000000    0.2386170
335240.0000000    0.2600519
335280.0000000    0.2432815
335320.0000000    0.2427151
335360.0000000    0.2438281
335400.0000000    0.2324749
335440.0000000    0.2563611
335480.0000000    0.2549345
335520.0000000    0.2487341
335560.0000000    0.2413097
335600.0000000    0.2695629
335640.0000000    0.2532294
335680.0000000    0.2464503
335720.0000000    0.2434712
335760.0000000    0.2352525
335800.0000000    0.2652624
335840.0000000    0.2559827
335880.0000000    0.2541429
335920.0000000    0.2388390
335960.0000000    0.2409099
336000.0000000    0.2155778
336040.0000000    0.2483427
336080.0000000    0.2678110
336120.0000000    0.2496243
336160.0000000    0.2516343
336200.0000000    0.2403435
336240.0000000    0.2475738
336280.0000000    0.2562793
336320.0000000    0.2465668
336360.0000000    0.2676439
336400.0000000    0.2425362
336440.0000000    0.2478055
336480.0000000    0.2458216
336520.0000000    0.2524294
336560.0000000    0.2471605
336600.0000000    0.2446683
336640.0000000    0.2558546
336680.0000000    0.2699963
336720.0000000    0.2553720
336760.0000000    0.2520649
336800.0000000    0.2491822
336840.0000000    0.2347287
336880.0000000    0.2425998
336920.0000000    0.2448082
336960.0000000    0.2386715
337000.0000000    0.2510737
337040.0000000    0.2417750
337080.0000000    0.2752490
337120.0000000    0.2471701
337160.0000000    0.2363841
337200.0000000    0.2685259
337240.0000000    0.2809337
337280.0000000    0.2560861
337320.0000000    0.2469366
337360.0000000    0.2523648
337400.0000000    0.2341139
337440.0000000    0.2500234
337480.0000000    0.2348978
337520.0000000    0.2558835
337560.0000000    0.2695678
337600.0000000    0.2647524
337640.0000000    0.2569256
337680.0000000    0.2629861
337720.0000000    0.2608344
337760.0000000    0.2606589
337800.0000000    0.2520745
337840.0000000    0.2440053
337880.0000000    0.2393125
337920.0000000    0.2423266
337960.0000000    0.2537482
338000.0000000    0.2589981
338040.0000000    0.2575701
338080.0000000    0.2498679
338120.0000000    0.2347418
338160.0000000    0.2508037
338200.0000000    0.2668593
338240.0000000    0.2444932
338280.0000000    0.2619417
338320.0000000    0.2326727
338360.0000000    0.2414922
338400.0000000    0.2519957
338440.0000000    0.2380287
338480.0000000    0.2469095
338520.0000000    0.2449777
338560.0000000    0.2449471
338600.0000000    0.2390811
338640.0000000    0.2573081
338680.0000000    0.2582192
338720.0000000    0.2528655
338760.0000000    0.2555799
338800.0000000    0.2558235
338840.0000000    0.2718545
338880.0000000    0.2261839
338920.0000000    0.2378980
338960.0000000    0.2317338
339000.0000000    0.2412315
339040.0000000    0.2285885
339080.0000000    0.2517428
339120.0000000    0.2469781
339160.0000000    0.2247764
339200.0000000    0.2389804
339240.0000000    0.2491786
339280.0000000    0.2373172
339320.0000000    0.2569547
339360.0000000    0.2575085
339400.0000000    0.2471493
339440.0000000    0.2239853
339480.0000000    0.2275566
339520.0000000    0.2414655
339560.0000000    0.2472290
339600.0000000    0.2465299
339640.0000000    0.2455952
339680.0000000    0.2593243
339720.0000000    0.2595767
339760.0000000    0.2488010
339800.0000000    0.2458911
339840.0000000    0.2512197
339880.0000000    0.2319151
339920.0000000    0.2443678
339960.0000000    0.2700213
340000.0000000    0.2469573
340040.0000000    0.2633016
340080.0000000    0.2535015
340120.0000000    0.2540150
340160.0000000    0.2514890
340200.0000000    0.2471864
340240.0000000    0.2517718
340280.0000000    0.2328681
340320.0000000    0.2533657
340360.0000000    0.2535503
340400.0000000    0.2629448
340440.0000000    0.2616132
340480.0000000    0.2467427
340520.0000000    0.2560906
340560.0000000    0.2656075
340600.0000000    0.2572487
340640.0000000    0.2569398
340680.0000000    0.2545759
340720.0000000    0.2493024
340760.0000000    0.2300535
340800.0000000    0.2529686
340840.0000000    0.2710761
340880.0000000    0.2277133
340920.0000000    0.2395183
340960.0000000    0.2500646
341000.0000000    0.2352692
341040.0000000    0.2339907
341080.0000000    0.2648328
341120.0000000    0.2650930
341160.0000000    0.2419739
341200.0000000    0.2471275
341240.0000000    0.2559923
341280.0000000    0.2635855
341320.0000000    0.2447159
341360.0000000    0.2294514
341400.0000000    0.2327855
341440.0000000    0.2461092
341480.0000000    0.2430757
341520.0000000    0.2510550
341560.0000000    0.2347934
341600.0000000    0.2374106
341640.0000000    0.2433391
341680.0000000    0.2350284
341720.0000000    0.2447999
341760.0000000    0.2430121
341800.0000000    0.2325843
341840.0000000    0.2576394
341880.0000000    0.2484515
341920.0000000    0.2479411
341960.0000000    0.2549967
342000.0000000    0.2651591
342040.0000000    0.2502618
342080.0000000    0.2605796
342120.0000000    0.2583699
342160.0000000    0.2547143
342200.0000000    0.2581008
342240.0000000    0.2546252
342280.0000000    0.2766142
342320.0000000    0.2353899
342360.0000000    0.2571199
342400.0000000    0.2653073
342440.0000000    0.2562577
342480.0000000    0.2595140
342520.0000000    0.2408931
342560.0000000    0.2542084
342600.0000000    0.2398927
342640.0000000    0.2545055
342680.0000000    0.2505752
342720.0000000    0.2553194
342760.0000000    0.2444323
342800.0000000    0.2515152
342840.0000000    0.2454702
342880.0000000    0.2500053
342920.0000000    0.2570834
342960.0000000    0.2487327
343000.0000000    0.2584408
343040.0000000    0.2423427
343080.0000000    0.2560854
343120.0000000    0.2293952
343160.0000000    0.2605550
343200.0000000    0.2303941
343240.0000000    0.2496087
343280.0000000    0.2326039
343320.0000000    0.2339209
343360.0000000    0.2341954
343400.0000000    0.2490512
343440.0000000    0.2600832
343480.0000000    0.2446146
343520.0000000    0.2437437
343560.0000000    0.2624840
343600.0000000    0.2388701
343640.0000000    0.2486744
343680.0000000    0.2794389
343720.0000000    0.2593970
343760.0000000    0.2493920
343800.0000000    0.2423387
343840.0000000    0.2550806
343880.0000000    0.2577209
343920.0000000    0.2668348
343960.0000000    0.2648399
344000.0000000    0.2430000
344040.0000000    0.2425126
344080.0000000    0.2558067
344120.0000000    0.2580087
344160.0000000    0.2618623
344200.0000000    0.2468830
344240.0000000    0.2476744
344280.0000000    0.2653238
344320.0000000    0.2499910
344360.0000000    0.2429282
344400.0000000    0.2553082
344440.0000000    0.2450904
344480.0000000    0.2601089
344520.0000000    0.2515680
344560.0000000    0.2533557
344600.0000000    0.2632847
344640.0000000    0.2685835
344680.0000000    0.2535634
344720.0000000    0.2681221
344760.0000000    0.2456857
344800.0000000    0.2633720
344840.0000000    0.2570569
344880.0000000    0.2618521
344920.0000000    0.2471621
344960.0000000    0.2332554
345000.0000000    0.2477566
345040.0000000    0.2443280
345080.0000000    0.2617729
345120.0000000    0.2492263
345160.0000000    0.2493483
345200.0000000    0.2575627
345240.0000000    0.2732095
345280.0000000    0.2643737
345320.0000000    0.2636503
345360.0000000    0.2712160
345400.0000000    0.2521591
345440.0000000    0.2675933
345480.0000000    0.2519623
345520.0000000    0.2645954
345560.0000000    0.2616328
345600.0000000    0.2338615
345640.0000000    0.2437521
345680.0000000    0.2606390
345720.0000000    0.2745683
345760.0000000    0.2818717
345800.0000000    0.2585628
345840.0000000    0.2562892
345880.0000000    0.2549815
345920.0000000    0.2781785
345960.0000000    0.2618954
346000.0000000    0.2726054
346040.0000000    0.2616144
346080.0000000    0.2755536
346120.0000000    0.2675904
346160.0000000    0.2550277
346200.0000000    0.2484137
346240.0000000    0.2714729
346280.0000000    0.2646962
346320.0000000    0.2573987
346360.0000000    0.2456763
346400.0000000    0.2719400
346440.0000000    0.2689211
346480.0000000    0.2738413
346520.0000000    0.2786347
346560.0000000    0.2629909
346600.0000000    0.2809853
346640.0000000    0.2678294
346680.0000000    0.2635672
346720.0000000    0.2726873
346760.0000000    0.2683412
346800.0000000    0.2439361
346840.0000000    0.2682570
346880.0000000    0.2791167
346920.0000000    0.2723249
346960.0000000    0.2724844
347000.0000000    0.2440265
347040.0000000    0.2457181
347080.0000000    0.2413646
347120.0000000    0.2514094
347160.0000000    0.2386309
347200.0000000    0.2495320
347240.0000000    0.2493114
347280.0000000    0.2439230
347320.0000000    0.2657481
347360.0000000    0.2581367
347400.0000000    0.2583033
347440.0000000    0.2424444
347480.0000000    0.2582111
347520.0000000    0.2555331
347560.0000000    0.2427454
347600.0000000    0.2580532
347640.0000000    0.2493165
347680.0000000    0.2613526
347720.0000000    0.2441861
347760.0000000    0.2527432
347800.0000000    0.2390215
347840.0000000    0.2422624
347880.0000000    0.2535335
347920.0000000    0.2570165
347960.0000000    0.2489535
348000.0000000    0.2561058
348040.0000000    0.2418476
348080.0000000    0.2562047
348120.0000000    0.2533642
348160.0000000    0.2436038
348200.0000000    0.2467406
348240.0000000    0.2582482
348280.0000000    0.2477969
348320.0000000    0.2602309
348360.0000000    0.2539681
348400.0000000    0.2521539
348440.0000000    0.2497283
348480.0000000    0.2597709
348520.0000000    0.2424793
348560.0000000    0.2268313
348600.0000000    0.2298838
348640.0000000    0.2361663
348680.0000000    0.2448767
348720.0000000    0.2460900
348760.0000000    0.2396820
348800.0000000    0.2462330
348840.0000000    0.2401208
348880.0000000    0.2567545
348920.0000000    0.2578406
348960.0000000    0.2435739
349000.0000000    0.2501496
349040.0000000    0.2334329
349080.0000000    0.2451992
349120.0000000    0.2561891
349160.0000000    0.2488101
349200.0000000    0.2571186
349240.0000000    0.2500053
349280.0000000    0.2354148
349320.0000000    0.2226986
349360.0000000    0.2491481
349400.0000000    0.2374548
349440.0000000    0.2400146
349480.0000000    0.2266136
349520.0000000    0.2241104
349560.0000000    0.2336438
349600.0000000    0.2444410
349640.0000000    0.2560890
349680.0000000    0.2483956
349720.0000000    0.2721241
349760.0000000    0.2695085
349800.0000000    0.2528299
349840.0000000    0.2535069
349880.0000000    0.2567266
349920.0000000    0.2502953
349960.0000000    0.2643103
350000.0000000    0.2542080
350040.0000000    0.2569432
350080.0000000    0.2537964
350120.0000000    0.2432224
350160.0000000    0.2442145
350200.0000000    0.2454444
350240.0000000    0.2644183
350280.0000000    0.2316010
350320.0000000    0.2501701
350360.0000000    0.2558491
350400.0000000    0.2548600
350440.0000000    0.2604077
350480.0000000    0.2397440
350520.0000000    0.2414368
350560.0000000    0.2427210
350600.0000000    0.2487299
350640.0000000    0.2385024
350680.0000000    0.2249810
350720.0000000    0.2360295
350760.0000000    0.2504154
350800.0000000    0.2429827
350840.0000000    0.2621910
350880.0000000    0.2539082
350920.0000000    0.2455655
350960.0000000    0.2439751
351000.0000000    0.2709674
351040.0000000    0.2598192
351080.0000000    0.2526690
351120.0000000    0.2753104
351160.0000000    0.2709558
351200.0000000    0.2545828
351240.0000000    0.2513570
351280.0000000    0.2581466
351320.0000000    0.2441489
351360.0000000    0.2499317
351400.0000000    0.2497074
351440.0000000    0.2611744
351480.0000000    0.2577075
351520.0000000    0.2518541
351560.0000000    0.2577862
351600.0000000    0.2529784
351640.0000000    0.2545972
351680.0000000    0.2422930
351720.0000000    0.2521679
351760.0000000    0.2457754
351800.0000000    0.2591631
351840.0000000    0.2577438
351880.0000000    0.2593192
351920.0000000    0.2704830
351960.0000000    0.2586523
352000.0000000    0.2449752
352040.0000000    0.2394456
352080.0000000    0.2559939
352120.0000000    0.2654099
352160.0000000    0.2557565
352200.0000000    0.2468550
352240.0000000    0.2601762
352280.0000000    0.2433570
352320.0000000    0.2599716
352360.0000000    0.2470468
352400.0000000    0.2599718
352440.0000000    0.2695067
352480.0000000    0.2500235
352520.0000000    0.2640055
352560.0000000    0.2808083
352600.0000000    0.2741041
352640.0000000    0.2707414
352680.0000000    0.2779087
352720.0000000    0.2750551
352760.0000000    0.2746913
352800.0000000    0.2762441
352840.0000000    0.2795985
352880.0000000    0.2680970
352920.0000000    0.2749714
352960.0000000    0.2783315
353000.0000000    0.2715059
353040.0000000    0.2650754
353080.0000000    0.2569840
353120.0000000    0.2512105
353160.0000000    0.2766233
353200.0000000    0.2620863
353240.0000000    0.2602672
353280.0000000    0.2583570
353320.0000000    0.2636823
353360.0000000    0.2675514
353400.0000000    0.2679952
353440.0000000    0.2800258
353480.0000000    0.2630693
353520.0000000    0.2659016
353560.0000000    0.2671281
353600.0000000    0.2754524
353640.0000000    0.2603321
353680.0000000    0.2635683
353720.0000000    0.2447444
353760.0000000    0.2643974
353800.0000000    0.2732332
353840.0000000    0.2680994
353880.0000000    0.2624974
353920.0000000    0.2637686
353960.0000000    0.2556070
354000.0000000    0.2509240
354040.0000000    0.2724741
354080.0000000    0.2629187
354120.0000000    0.2512448
354160.0000000    0.2434161
354200.0000000    0.2738152
354240.0000000    0.2730764
354280.0000000    0.2495221
354320.0000000    0.2560762
354360.0000000    0.2441262
354400.0000000    0.2499907
354440.0000000    0.2686080
354480.0000000    0.2491574
354520.0000000    0.2478573
354560.0000000    0.2549863
354600.0000000    0.2410133
354640.0000000    0.2434914
354680.0000000    0.2653531
354720.0000000    0.2541677
354760.0000000    0.2445166
354800.0000000    0.2564544
354840.0000000    0.2431021
354880.0000000    0.2532770
354920.0000000    0.2650404
354960.0000000    0.2549860
355000.0000000    0.2486342
355040.0000000    0.2404314
355080.0000000    0.2520812
355120.0000000    0.2480314
355160.0000000    0.2550650
355200.0000000    0.2475443
355240.0000000    0.2639846
355280.0000000    0.2601100
355320.0000000    0.2613410
355360.0000000    0.2617765
355400.0000000    0.2509409
355440.0000000    0.2521695
355480.0000000    0.2501003
355520.0000000    0.2683095
355560.0000000    0.2620655
355600.0000000    0.2665626
355640.0000000    0.2501760
355680.0000000    0.2506920
355720.0000000    0.2662227
355760.0000000    0.2640143
355800.0000000    0.2645140
355840.0000000    0.2395150
355880.0000000    0.2497447
355920.0000000    0.2291792
355960.0000000    0.2536967
356000.0000000    0.2672967
356040.0000000    0.2485026
356080.0000000    0.2386865
356120.0000000    0.2520125
356160.0000000    0.2304565
356200.0000000    0.2190336
356240.0000000    0.2419734
356280.0000000    0.2539734
356320.0000000    0.2596695
356360.0000000    0.2511742
356400.0000000    0.2422173
356440.0000000    0.2356869
356480.0000000    0.2365500
356520.0000000    0.2506902
356560.0000000    0.2361275
356600.0000000    0.2543386
356640.0000000    0.2377652
356680.0000000    0.2621696
356720.0000000    0.2571990
356760.0000000    0.2749979
356800.0000000    0.2915323
356840.0000000    0.2636302
356880.0000000    0.2628261
356920.0000000    0.2551937
356960.0000000    0.2579214
357000.0000000    0.2667992
357040.0000000    0.2942773
357080.0000000    0.2665907
357120.0000000    0.2725670
357160.0000000    0.2657532
357200.0000000    0.2626230
357240.0000000    0.2641631
357280.0000000    0.2849753
357320.0000000    0.2739428
357360.0000000    0.2630638
357400.0000000    0.2705639
357440.0000000    0.2796053
357480.0000000    0.2720417
357520.0000000    0.2533602
357560.0000000    0.2753239
357600.0000000    0.2756896
357640.0000000    0.2628320
357680.0000000    0.2507083
357720.0000000    0.2536845
357760.0000000    0.2812842
357800.0000000    0.2713566
357840.0000000    0.2608995
357880.0000000    0.2671310
357920.0000000    0.2936114
357960.0000000    0.2638339
358000.0000000    0.2651453
358040.0000000    0.2688915
358080.0000000    0.2775059
358120.0000000    0.2578945
358160.0000000    0.2716392
358200.0000000    0.2665705
358240.0000000    0.2734571
358280.0000000    0.2596524
358320.0000000    0.2521463
358360.0000000    0.2438853
358400.0000000    0.2531567
358440.0000000    0.2429613
358480.0000000    0.2491552
358520.0000000    0.2350992
358560.0000000    0.2366915
358600.0000000    0.2608064
358640.0000000    0.2422991
358680.0000000    0.2368948
358720.0000000    0.2387476
358760.0000000    0.2404479
358800.0000000    0.2552259
358840.0000000    0.2380792
358880.0000000    0.2462873
358920.0000000    0.2655925
358960.0000000    0.2910375
359000.0000000    0.2852558
359040.0000000    0.2756146
359080.0000000    0.3026113
359120.0000000    0.2946080
359160.0000000    0.2973457
359200.0000000    0.2803806
359240.0000000    0.2884430
359280.0000000    0.2821958
359320.0000000    0.2803697
359360.0000000    0.2860884
359400.0000000    0.2855482
359440.0000000    0.2794285
359480.0000000    0.2686719
359520.0000000    0.2717865
359560.0000000    0.2673175
359600.0000000    0.2787206
359640.0000000    0.2677701
359680.0000000    0.2823536
359720.0000000    0.2567158
359760.0000000    0.2537887
359800.0000000    0.2443092
359840.0000000    0.2509962
359880.0000000    0.2575769
359920.0000000    0.2610922
359960.0000000    0.2614800
360000.0000000    0.2732216
360040.0000000    0.2683226
360080.0000000    0.2764002
360120.0000000    0.2990244
360160.0000000    0.2828632
360200.0000000    0.2907508
360240.0000000    0.2653769
360280.0000000    0.2653978
360320.0000000    0.2919077
360360.0000000    0.2663845
360400.0000000    0.2765459
360440.0000000    0.2836584
360480.0000000    0.2496882
360520.0000000    0.2470150
360560.0000000    0.2771921
360600.0000000    0.2814490
360640.0000000    0.2834804
360680.0000000    0.2743586
360720.0000000    0.2611132
360760.0000000    0.2611549
360800.0000000    0.2575991
360840.0000000    0.2610399
360880.0000000    0.2661614
360920.0000000    0.2777544
360960.0000000    0.2657696
361000.0000000    0.2568994
361040.0000000    0.2593827
361080.0000000    0.2584889
361120.0000000    0.2419880
361160.0000000    0.2710785
361200.0000000    0.2545955
361240.0000000    0.2742077
361280.0000000    0.2689272
361320.0000000    0.2856860
361360.0000000    0.2752504
361400.0000000    0.2705374
361440.0000000    0.2700322
361480.0000000    0.2774934
361520.0000000    0.2664857
361560.0000000    0.2872158
361600.0000000    0.2776538
361640.0000000    0.2931977
361680.0000000    0.2543791
361720.0000000    0.2422290
361760.0000000    0.2639402
361800.0000000    0.2638796
361840.0000000    0.2463017
361880.0000000    0.2519883
361920.0000000    0.2474971
361960.0000000    0.2508495
362000.0000000    0.2421137
362040.0000000    0.2678896
362080.0000000    0.2691919
362120.0000000    0.2620779
362160.0000000    0.2495757
362200.0000000    0.2719540
362240.0000000    0.2652584
362280.0000000    0.2675336
362320.0000000    0.2496537
362360.0000000    0.2674164
362400.0000000    0.2600567
362440.0000000    0.3073542
362480.0000000    0.2630188
362520.0000000    0.2700602
362560.0000000    0.2680748
362600.0000000    0.2880699
362640.0000000    0.2645556
362680.0000000    0.2517590
362720.0000000    0.2528161
362760.0000000    0.2553798
362800.0000000    0.2480889
362840.0000000    0.2689304
362880.0000000    0.2579679
362920.0000000    0.2569609
362960.0000000    0.2600586
363000.0000000    0.2574235
363040.0000000    0.2766758
363080.0000000    0.2667575
363120.0000000    0.2452749
363160.0000000    0.2433917
363200.0000000    0.2529656
363240.0000000    0.2626998
363280.0000000    0.2383965
363320.0000000    0.2693761
363360.0000000    0.2521106
363400.0000000    0.2664917
363440.0000000    0.2624040
363480.0000000    0.2576074
363520.0000000    0.2378253
363560.0000000    0.2694595
363600.0000000    0.2586339
363640.0000000    0.2701800
363680.0000000    0.2623884
363720.0000000    0.2550448
363760.0000000    0.2407512
363800.0000000    0.2529779
363840.0000000    0.2476781
363880.0000000    0.2614016
363920.0000000    0.2673720
363960.0000000    0.2580827
364000.0000000    0.2782214
364040.0000000    0.2702488
364080.0000000    0.2684980
364120.0000000    0.2815447
364160.0000000    0.2634299
364200.0000000    0.2595109
364240.0000000    0.2623484
364280.0000000    0.2939323
364320.0000000    0.2904583
364360.0000000    0.2642152
364400.0000000    0.2553962
364440.0000000    0.2672786
364480.0000000    0.2669916
364520.0000000    0.2785387
364560.0000000    0.2596062
364600.0000000    0.2637860
364640.0000000    0.2571791
364680.0000000    0.2831862
364720.0000000    0.2638384
364760.0000000    0.2677185
364800.0000000    0.2475813
364840.0000000    0.2621302
364880.0000000    0.2432656
364920.0000000    0.2736642
364960.0000000    0.2526386
365000.0000000    0.2595971
365040.0000000    0.2688503
365080.0000000    0.2659163
365120.0000000    0.2651037
365160.0000000    0.2658006
365200.0000000    0.2613038
365240.0000000    0.2743742
365280.0000000    0.2586391
365320.0000000    0.2614055
365360.0000000    0.2462285
365400.0000000    0.2562262
365440.0000000    0.2622299
365480.0000000    0.2551798
365520.0000000    0.2728829
365560.0000000    0.2770120
365600.0000000    0.2639326
365640.0000000    0.2576110
365680.0000000    0.2747181
365720.0000000    0.2681440
365760.0000000    0.2836679
365800.0000000    0.2816646
365840.0000000    0.2491826
365880.0000000    0.2466772
365920.0000000    0.2688617
365960.0000000    0.2647577
366000.0000000    0.2917316
366040.0000000    0.2605880
366080.0000000    0.2662642
366120.0000000    0.2664222
366160.0000000    0.2691196
366200.0000000    0.2696390
366240.0000000    0.2606681
366280.0000000    0.2529329
366320.0000000    0.2599256
366360.0000000    0.2925554
366400.0000000    0.2659235
366440.0000000    0.2463185
366480.0000000    0.2610944
366520.0000000    0.2468334
366560.0000000    0.2582144
366600.0000000    0.2531074
366640.0000000    0.2745690
366680.0000000    0.2772534
366720.0000000    0.2687711
366760.0000000    0.2679533
366800.0000000    0.2861755
366840.0000000    0.2777786
366880.0000000    0.2624369
366920.0000000    0.2698415
366960.0000000    0.2668647
367000.0000000    0.2644349
367040.0000000    0.2589425
367080.0000000    0.2726641
367120.0000000    0.2620769
367160.0000000    0.2737105
367200.0000000    0.2654904
367240.0000000    0.2636006
367280.0000000    0.2517632
367320.0000000    0.2649419
367360.0000000    0.2707621
367400.0000000    0.2691029
367440.0000000    0.2573192
367480.0000000    0.2692798
367520.0000000    0.2519027
367560.0000000    0.2669413
367600.0000000    0.2743800
367640.0000000    0.2660478
367680.0000000    0.2687047
367720.0000000    0.2646211
367760.0000000    0.2583558
367800.0000000    0.2460970
367840.0000000    0.2633220
367880.0000000    0.2494709
367920.0000000    0.2617807
367960.0000000    0.2579913
368000.0000000    0.2595992
368040.0000000    0.2508682
368080.0000000    0.2607075
368120.0000000    0.2542273
368160.0000000    0.2562651
368200.0000000    0.2612525
368240.0000000    0.2651055
368280.0000000    0.2616738
368320.0000000    0.2707187
368360.0000000    0.2626643
368400.0000000    0.2689124
368440.0000000    0.2652966
368480.0000000    0.2693860
368520.0000000    0.2559693
368560.0000000    0.2608458
368600.0000000    0.2492716
368640.0000000    0.2570621
368680.0000000    0.2763187
368720.0000000    0.2856825
368760.0000000    0.2773049
368800.0000000    0.2773312
368840.0000000    0.2839816
368880.0000000    0.2937423
368920.0000000    0.2813586
368960.0000000    0.2714576
369000.0000000    0.2936187
369040.0000000    0.2802250
369080.0000000    0.2704281
369120.0000000    0.2601736
369160.0000000    0.2772402
369200.0000000    0.2548456
369240.0000000    0.2843088
369280.0000000    0.2889988
369320.0000000    0.2996093
369360.0000000    0.2733119
369400.0000000    0.2797461
369440.0000000    0.2889686
369480.0000000    0.2690405
369520.0000000    0.2934432
369560.0000000    0.2511052
369600.0000000    0.2577457
369640.0000000    0.2619885
369680.0000000    0.2871594
369720.0000000    0.2672847
369760.0000000    0.2704540
369800.0000000    0.2859721
369840.0000000    0.2604057
369880.0000000    0.2672385
369920.0000000    0.2712963
369960.0000000    0.2667128
370000.0000000    0.2530318
370040.0000000    0.2861789
370080.0000000    0.2675468
370120.0000000    0.2637439
370160.0000000    0.2712251
370200.0000000    0.2736495
370240.0000000    0.2485846
370280.0000000    0.2561693
370320.0000000    0.2621200
370360.0000000    0.2566952
370400.0000000    0.2612993
370440.0000000    0.2481783
370480.0000000    0.2567712
370520.0000000    0.2548761
370560.0000000    0.2609473
370600.0000000    0.2720088
370640.0000000    0.2529495
370680.0000000    0.2609397
370720.0000000    0.2384055
370760.0000000    0.2750911
370800.0000000    0.2665174
370840.0000000    0.2704560
370880.0000000    0.2690710
370920.0000000    0.2518857
370960.0000000    0.2406215
371000.0000000    0.2454759
371040.0000000    0.2455542
371080.0000000    0.2585151
371120.0000000    0.2376347
371160.0000000    0.2428197
371200.0000000    0.2572152
371240.0000000    0.2478332
371280.0000000    0.2343576
371320.0000000    0.2350787
371360.0000000    0.2464958
371400.0000000    0.2394709
371440.0000000    0.2522569
371480.0000000    0.2530726
371520.0000000    0.2509578
371560.0000000    0.2400546
371600.0000000    0.2524151
371640.0000000    0.2630909
371680.0000000    0.2568544
371720.0000000    0.2711164
371760.0000000    0.2696302
371800.0000000    0.2636958
371840.0000000    0.2671868
371880.0000000    0.2552455
371920.0000000    0.2578014
371960.0000000    0.2571479
372000.0000000    0.2535815
372040.0000000    0.2513221
372080.0000000    0.2686230
372120.0000000    0.2578185
372160.0000000    0.2773215
372200.0000000    0.2587425
372240.0000000    0.2497799
372280.0000000    0.2437479
372320.0000000    0.2618402
372360.0000000    0.2709998
372400.0000000    0.2512933
372440.0000000    0.2660981
372480.0000000    0.2606148
372520.0000000    0.2531734
372560.0000000    0.2455350
372600.0000000    0.2618630
372640.0000000    0.2549380
372680.0000000    0.2566381
372720.0000000    0.2538307
372760.0000000    0.2733079
372800.0000000    0.2707862
372840.0000000    0.2621555
372880.0000000    0.2748534
372920.0000000    0.2723019
372960.0000000    0.2840613
373000.0000000    0.2976947
373040.0000000    0.2912062
373080.0000000    0.2867139
373120.0000000    0.2592051
373160.0000000    0.2911739
373200.0000000    0.2636205
373240.0000000    0.2670458
373280.0000000    0.2779704
373320.0000000    0.2777779
373360.0000000    0.2625406
373400.0000000    0.2566992
373440.0000000    0.2570182
373480.0000000    0.2567643
373520.0000000    0.2647898
373560.0000000    0.2484470
373600.0000000    0.2708442
373640.0000000    0.2648588
373680.0000000    0.2533240
373720.0000000    0.2706301
373760.0000000    0.2855608
373800.0000000    0.2543918
373840.0000000    0.2697893
373880.0000000    0.2723020
373920.0000000    0.2775441
373960.0000000    0.2507958
374000.0000000    0.2543948
374040.0000000    0.2669970
374080.0000000    0.2559528
374120.0000000    0.2518250
374160.0000000    0.2463575
374200.0000000    0.2619351
374240.0000000    0.2523510
374280.0000000    0.2827586
374320.0000000    0.2550116
374360.0000000    0.2628169
374400.0000000    0.2668871
374440.0000000    0.2712157
374480.0000000    0.2517952
374520.0000000    0.2587525
374560.0000000    0.2639426
374600.0000000    0.2573586
374640.0000000    0.2398065
374680.0000000    0.2639152
374720.0000000    0.2522102
374760.0000000    0.2549269
374800.0000000    0.2448170
374840.0000000    0.2607677
374880.0000000    0.2630925
374920.0000000    0.2551583
374960.0000000    0.2545639
375000.0000000    0.2555329
375040.0000000    0.2483902
375080.0000000    0.2369663
375120.0000000    0.2415764
375160.0000000    0.2592198
375200.0000000    0.2685742
375240.0000000    0.2623658
375280.0000000    0.2638360
375320.0000000    0.2548044
375360.0000000    0.2485925
375400.0000000    0.2497768
375440.0000000    0.2577387
375480.0000000    0.2613415
375520.0000000    0.2611579
375560.0000000    0.2554328
375600.0000000    0.2337119
375640.0000000    0.2467296
375680.0000000    0.2388903
375720.0000000    0.2424236
375760.0000000    0.2650216
375800.0000000    0.2358421
375840.0000000    0.2337414
375880.0000000    0.2604125
375920.0000000    0.2595713
375960.0000000    0.2283019
376000.0000000    0.2431131
376040.0000000    0.2333011
376080.0000000    0.2434507
376120.0000000    0.2307133
376160.0000000    0.2472432
376200.0000000    0.2458428
376240.0000000    0.2378785
376280.0000000    0.2422286
376320.0000000    0.2556602
376360.0000000    0.2519114
376400.0000000    0.2375142
376440.0000000    0.2433632
376480.0000000    0.2433987
376520.0000000    0.2398584
376560.0000000    0.2396028
376600.0000000    0.2419195
376640.0000000    0.2472811
376680.0000000    0.2512868
376720.0000000    0.2503771
376760.0000000    0.2410951
376800.0000000    0.2418856
376840.0000000    0.2308211
376880.0000000    0.2482958
376920.0000000    0.2653094
376960.0000000    0.2514352
377000.0000000    0.2480648
377040.0000000    0.2527239
377080.0000000    0.2538449
377120.0000000    0.2361007
377160.0000000    0.2328717
377200.0000000    0.2394358
377240.0000000    0.2446801
377280.0000000    0.2561590
377320.0000000    0.2595820
377360.0000000    0.2543386
377400.0000000    0.2506825
377440.0000000    0.2472050
377480.0000000    0.2562068
377520.0000000    0.2644703
377560.0000000    0.2811273
377600.0000000    0.2513865
377640.0000000    0.2582313
377680.0000000    0.2644033
377720.0000000    0.2766763
377760.0000000    0.2549438
377800.0000000    0.2560214
377840.0000000    0.2635390
377880.0000000    0.2690632
377920.0000000    0.2771936
377960.0000000    0.2768378
378000.0000000    0.2642590
378040.0000000    0.2451927
378080.0000000    0.2475642
378120.0000000    0.2522776
378160.0000000    0.2538091
378200.0000000    0.2753534
378240.0000000    0.2623844
378280.0000000    0.2676043
378320.0000000    0.2480241
378360.0000000    0.2634093
378400.0000000    0.2481561
378440.0000000    0.2400844
378480.0000000    0.2462917
378520.0000000    0.2799371
378560.0000000    0.2665533
378600.0000000    0.2610383
378640.0000000    0.2628281
378680.0000000    0.2421101
378720.0000000    0.2606135
378760.0000000    0.2358898
378800.0000000    0.2425817
378840.0000000    0.2477507
378880.0000000    0.2603488
378920.0000000    0.2750576
378960.0000000    0.2669129
379000.0000000    0.2722915
379040.0000000    0.2464492
379080.0000000    0.2606609
379120.0000000    0.2547565
379160.0000000    0.2607290
379200.0000000    0.2522053
379240.0000000    0.2511680
379280.0000000    0.2518986
379320.0000000    0.2536760
379360.0000000    0.2549742
379400.0000000    0.2738889
379440.0000000    0.2401309
379480.0000000    0.2723913
379520.0000000    0.2686725
379560.0000000    0.2528948
379600.0000000    0.2503431
379640.0000000    0.2472836
379680.0000000    0.2699350
379720.0000000    0.2398289
379760.0000000    0.2353207
379800.0000000    0.2418792
379840.0000000    0.2591157
379880.0000000    0.2605517
379920.0000000    0.2610883
379960.0000000    0.2524501
380000.0000000    0.2563963
380040.0000000    0.2622758
380080.0000000    0.2645360
380120.0000000    0.2493068
380160.0000000    0.2642409
380200.0000000    0.2609493
380240.0000000    0.2567610
380280.0000000    0.2431838
380320.0000000    0.2518535
380360.0000000    0.2580203
380400.0000000    0.2486821
380440.0000000    0.2403229
380480.0000000    0.2539637
380520.0000000    0.2767661
380560.0000000    0.2850894
380600.0000000    0.2845179
380640.0000000    0.2429185
380680.0000000    0.2597343
380720.0000000    0.2365748
380760.0000000    0.2587402
380800.0000000    0.2764251
380840.0000000    0.2463691
380880.0000000    0.2671938
380920.0000000    0.2528532
380960.0000000    0.2369963
381000.0000000    0.2387959
381040.0000000    0.2409040
381080.0000000    0.2452842
381120.0000000    0.2207421
381160.0000000    0.2600728
381200.0000000    0.2499443
381240.0000000    0.2648597
381280.0000000    0.2518301
381320.0000000    0.2331876
381360.0000000    0.2655741
381400.0000000    0.2667170
381440.0000000    0.2559740
381480.0000000    0.2561979
381520.0000000    0.2554999
381560.0000000    0.2746746
381600.0000000    0.2645036
381640.0000000    0.2634825
381680.0000000    0.2675467
381720.0000000    0.2557114
381760.0000000    0.2636248
381800.0000000    0.2706189
381840.0000000    0.2410109
381880.0000000    0.2498892
381920.0000000    0.2518227
381960.0000000    0.2470528
382000.0000000    0.2303996
382040.0000000    0.2428882
382080.0000000    0.2454691
382120.0000000    0.2508961
382160.0000000    0.2596559
382200.0000000    0.2610650
382240.0000000    0.2539945
382280.0000000    0.2514461
382320.0000000    0.2696780
382360.0000000    0.2579300
382400.0000000    0.2457134
382440.0000000    0.2584126
382480.0000000    0.2620357
382520.0000000    0.2327422
382560.0000000    0.2442970
382600.0000000    0.2524803
382640.0000000    0.2322747
382680.0000000    0.2392996
382720.0000000    0.2497394
382760.0000000    0.2329892
382800.0000000    0.2444005
382840.0000000    0.2511636
382880.0000000    0.2577330
382920.0000000    0.2518469
382960.0000000    0.2535559
383000.0000000    0.2658372
383040.0000000    0.2589478
383080.0000000    0.2252693
383120.0000000    0.2424015
383160.0000000    0.2336450
383200.0000000    0.2548943
383240.0000000    0.2318794
383280.0000000    0.2310434
383320.0000000    0.2353164
383360.0000000    0.2362730
383400.0000000    0.2220063
383440.0000000    0.2310852
383480.0000000    0.2396824
383520.0000000    0.2471086
383560.0000000    0.2450977
383600.0000000    0.2560853
383640.0000000    0.2469388
383680.0000000    0.2518401
383720.0000000    0.2463586
383760.0000000    0.2594152
383800.0000000    0.2430839
383840.0000000    0.2432279
383880.0000000    0.2448481
383920.0000000    0.2639024
383960.0000000    0.2344343
384000.0000000    0.2373049
384040.0000000    0.2587918
384080.0000000    0.2536898
384120.0000000    0.2436193
384160.0000000    0.2177596
384200.0000000    0.2340588
384240.0000000    0.2627636
384280.0000000    0.2566157
384320.0000000    0.2837889
384360.0000000    0.2680890
384400.0000000    0.2751516
384440.0000000    0.2822613
384480.0000000    0.2639280
384520.0000000    0.2689518
384560.0000000    0.2680678
384600.0000000    0.2694416
384640.0000000    0.2717795
384680.0000000    0.2540832
384720.0000000    0.2790722
384760.0000000    0.2487001
384800.0000000    0.2459346
384840.0000000    0.2475664
384880.0000000    0.2447596
384920.0000000    0.2427762
384960.0000000    0.2564038
385000.0000000    0.2653873
385040.0000000    0.2967623
385080.0000000    0.2623467
385120.0000000    0.2508015
385160.0000000    0.2504112
385200.0000000    0.2666036
385240.0000000    0.2471075
385280.0000000    0.2495777
385320.0000000    0.2596481
385360.0000000    0.2235632
385400.0000000    0.2343282
385440.0000000    0.2713807
385480.0000000    0.2498423
385520.0000000    0.2385354
385560.0000000    0.2506132
385600.0000000    0.2713402
385640.0000000    0.2675049
385680.0000000    0.2574753
385720.0000000    0.2716882
385760.0000000    0.2501463
385800.0000000    0.2520588
385840.0000000    0.2874441
385880.0000000    0.2637210
385920.0000000    0.2607151
385960.0000000    0.2311433
386000.0000000    0.2422708
386040.0000000    0.2428609
386080.0000000    0.2537472
386120.0000000    0.2486464
386160.0000000    0.2578088
386200.0000000    0.2600872
386240.0000000    0.2633430
386280.0000000    0.2616296
386320.0000000    0.2726727
386360.0000000    0.2517493
386400.0000000    0.2584923
386440.0000000    0.2585160
386480.0000000    0.2669730
386520.0000000    0.2695817
386560.0000000    0.2492513
386600.0000000    0.2521193
386640.0000000    0.2533904
386680.0000000    0.2537810
386720.0000000    0.2383472
386760.0000000    0.2691907
386800.0000000    0.2593895
386840.0000000    0.2500121
386880.0000000    0.2450591
386920.0000000    0.2393631
386960.0000000    0.2816372
387000.0000000    0.2371258
387040.0000000    0.2539308
387080.0000000    0.2309863
387120.0000000    0.2401185
387160.0000000    0.2403902
387200.0000000    0.2491368
387240.0000000    0.2342148
387280.0000000    0.2486353
387320.0000000    0.2450483
387360.0000000    0.2424774
387400.0000000    0.2415086
387440.0000000    0.2401609
387480.0000000    0.2559548
387520.0000000    0.2591029
387560.0000000    0.2651569
387600.0000000    0.2789536
387640.0000000    0.2871333
387680.0000000    0.2729773
387720.0000000    0.2715750
387760.0000000    0.2686293
387800.0000000    0.2688405
387840.0000000    0.2780768
387880.0000000    0.2593227
387920.0000000    0.2678599
387960.0000000    0.2336935
388000.0000000    0.2648768
388040.0000000    0.2799661
388080.0000000    0.2601995
388120.0000000    0.2636372
388160.0000000    0.2632069
388200.0000000    0.2642313
388240.0000000    0.2596259
388280.0000000    0.2756037
388320.0000000    0.2385736
388360.0000000    0.2552703
388400.0000000    0.2443734
388440.0000000    0.2475416
388480.0000000    0.2596476
388520.0000000    0.2620449
388560.0000000    0.2763518
388600.0000000    0.2635190
388640.0000000    0.2621385
388680.0000000    0.2538953
388720.0000000    0.2667397
388760.0000000    0.2668015
388800.0000000    0.2564061
388840.0000000    0.2499945
388880.0000000    0.2376206
388920.0000000    0.2533783
388960.0000000    0.2544142
389000.0000000    0.2401203
389040.0000000    0.2483192
389080.0000000    0.2455059
389120.0000000    0.2484668
389160.0000000    0.2558596
389200.0000000    0.2477735
389240.0000000    0.2641634
389280.0000000    0.2590243
389320.0000000    0.2577161
389360.0000000    0.2604815
389400.0000000    0.2655483
389440.0000000    0.2452013
389480.0000000    0.2358067
389520.0000000    0.2320339
389560.0000000    0.2427410
389600.0000000    0.2391177
389640.0000000    0.2490000
389680.0000000    0.2397854
389720.0000000    0.2523475
389760.0000000    0.2596085
389800.0000000    0.2678755
389840.0000000    0.2584583
389880.0000000    0.2499991
389920.0000000    0.2712479
389960.0000000    0.2557068
390000.0000000    0.2549454
390040.0000000    0.2527517
390080.0000000    0.2386940
390120.0000000    0.2627902
390160.0000000    0.2624219
390200.0000000    0.2588172
390240.0000000    0.2653311
390280.0000000    0.2706808
390320.0000000    0.2339593
390360.0000000    0.2404265
390400.0000000    0.2378485
390440.0000000    0.2492515
390480.0000000    0.2509559
390520.0000000    0.2528040
390560.0000000    0.2441182
390600.0000000    0.2666512
390640.0000000    0.2416572
390680.0000000    0.2424755
390720.0000000    0.2443375
390760.0000000    0.2450994
390800.0000000    0.2558913
390840.0000000    0.2489436
390880.0000000    0.2475744
390920.0000000    0.2563260
390960.0000000    0.2598279
391000.0000000    0.2577637
391040.0000000    0.2480398
391080.0000000    0.2575303
391120.0000000    0.2815108
391160.0000000    0.2688036
391200.0000000    0.2542085
391240.0000000    0.2604962
391280.0000000    0.2745610
391320.0000000    0.2617078
391360.0000000    0.2633910
391400.0000000    0.2724804
391440.0000000    0.2739952
391480.0000000    0.2641265
391520.0000000    0.2773778
391560.0000000    0.2681206
391600.0000000    0.2395756
391640.0000000    0.2567166
391680.0000000    0.2764256
391720.0000000    0.2628267
391760.0000000    0.2636658
391800.0000000    0.2679281
391840.0000000    0.3000157
391880.0000000    0.2822247
391920.0000000    0.2729843
391960.0000000    0.2883330
392000.0000000    0.2787720
392040.0000000    0.2752179
392080.0000000    0.2702430
392120.0000000    0.2538406
392160.0000000    0.2689025
392200.0000000    0.2303510
392240.0000000    0.2429262
392280.0000000    0.2745602
392320.0000000    0.2488251
392360.0000000    0.2438337
392400.0000000    0.2465931
392440.0000000    0.2517131
392480.0000000    0.2586713
392520.0000000    0.2544843
392560.0000000    0.2602998
392600.0000000    0.2469222
392640.0000000    0.2511219
392680.0000000    0.2374982
392720.0000000    0.2369880
392760.0000000    0.2705138
392800.0000000    0.2390756
392840.0000000    0.2500046
392880.0000000    0.2397708
392920.0000000    0.2505833
392960.0000000    0.2526603
393000.0000000    0.2519105
393040.0000000    0.2650818
393080.0000000    0.2595460
393120.0000000    0.2715140
393160.0000000    0.2742821
393200.0000000    0.2669496
393240.0000000    0.2519916
393280.0000000    0.2425573
393320.0000000    0.2603705
393360.0000000    0.2382243
393400.0000000    0.2665397
393440.0000000    0.2530432
393480.0000000    0.2576518
393520.0000000    0.2704120
393560.0000000    0.2664140
393600.0000000    0.2937315
393640.0000000    0.2702491
393680.0000000    0.2789740
393720.0000000    0.2592177
393760.0000000    0.2490462
393800.0000000    0.2623255
393840.0000000    0.2460001
393880.0000000    0.2668474
393920.0000000    0.2412950
393960.0000000    0.2601457
394000.0000000    0.2756140
394040.0000000    0.2447931
394080.0000000    0.2552242
394120.0000000    0.2562195
394160.0000000    0.2353122
394200.0000000    0.2442233
394240.0000000    0.2619152
394280.0000000    0.2604942
394320.0000000    0.2493173
394360.0000000    0.2699806
394400.0000000    0.2656490
394440.0000000    0.2647645
394480.0000000    0.2788598
394520.0000000    0.2670728
394560.0000000    0.2635022
394600.0000000    0.2338687
394640.0000000    0.2530890
394680.0000000    0.2583386
394720.0000000    0.2662421
394760.0000000    0.2780861
394800.0000000    0.2652278
394840.0000000    0.2741773
394880.0000000    0.2752931
394920.0000000    0.2630029
394960.0000000    0.2451816
395000.0000000    0.2573172
395040.0000000    0.2488429
395080.0000000    0.2340785
395120.0000000    0.2427232
395160.0000000    0.2456649
395200.0000000    0.2505147
395240.0000000    0.2583565
395280.0000000    0.2548118
395320.0000000    0.2589756
395360.0000000    0.2552051
395400.0000000    0.2496081
395440.0000000    0.2461312
395480.0000000    0.2464013
395520.0000000    0.2674760
395560.0000000    0.2448224
395600.0000000    0.2466766
395640.0000000    0.2569419
395680.0000000    0.2441174
395720.0000000    0.2365000
395760.0000000    0.2458066
395800.0000000    0.2597391
395840.0000000    0.2588070
395880.0000000    0.2482111
395920.0000000    0.2417992
395960.0000000    0.2374356
396000.0000000    0.2471457
396040.0000000    0.2589770
396080.0000000    0.2568831
396120.0000000    0.2531918
396160.0000000    0.2635146
396200.0000000    0.2678737
396240.0000000    0.2579746
396280.0000000    0.2679285
396320.0000000    0.2551927
396360.0000000    0.2488903
396400.0000000    0.2526970
396440.0000000    0.2391606
396480.0000000    0.2396599
396520.0000000    0.2498076
396560.0000000    0.2596805
396600.0000000    0.2650575
396640.0000000    0.2434172
396680.0000000    0.2457194
396720.0000000    0.2557201
396760.0000000    0.2521767
396800.0000000    0.2478704
396840.0000000    0.2417281
396880.0000000    0.2494193
396920.0000000    0.2671420
396960.0000000    0.2446760
397000.0000000    0.2667527
397040.0000000    0.2449574
397080.0000000    0.2608123
397120.0000000    0.2515548
397160.0000000    0.2419546
397200.0000000    0.2323323
397240.0000000    0.2453752
397280.0000000    0.2662401
397320.0000000    0.2449513
397360.0000000    0.2460044
397400.0000000    0.2397947
397440.0000000    0.2461737
397480.0000000    0.2379951
397520.0000000    0.2275381
397560.0000000    0.2509231
397600.0000000    0.2622064
397640.0000000    0.2592438
397680.0000000    0.2503624
397720.0000000    0.2401700
397760.0000000    0.2576812
397800.0000000    0.2754298
397840.0000000    0.2765858
397880.0000000    0.2650898
397920.0000000    0.2722220
397960.0000000    0.2753103
398000.0000000    0.2661093
398040.0000000    0.2813268
398080.0000000    0.2664299
398120.0000000    0.2603742
398160.0000000    0.2690431
398200.0000000    0.2626022
398240.0000000    0.2594357
398280.0000000    0.2758754
398320.0000000    0.2652600
398360.0000000    0.2741620
398400.0000000    0.2574621
398440.0000000    0.2779415
398480.0000000    0.2574299
398520.0000000    0.2676651
398560.0000000    0.2666229
398600.0000000    0.2521365
398640.0000000    0.2611546
398680.0000000    0.2309630
398720.0000000    0.2476886
398760.0000000    0.2442923
398800.0000000    0.2661326
398840.0000000    0.2569369
398880.0000000    0.2714652
398920.0000000    0.2726081
398960.0000000    0.2586754
399000.0000000    0.2502770
399040.0000000    0.2658703
399080.0000000    0.2618440
399120.0000000    0.2690546
399160.0000000    0.2412653
399200.0000000    0.2457877
399240.0000000    0.2576657
399280.0000000    0.2442861
399320.0000000    0.2503804
399360.0000000    0.2437084
399400.0000000    0.2561956
399440.0000000    0.2707450
399480.0000000    0.2337992
399520.0000000    0.2439748
399560.0000000    0.2448254
399600.0000000    0.2504517
399640.0000000    0.2579393
399680.0000000    0.2503934
399720.0000000    0.2423769
399760.0000000    0.2453614
399800.0000000    0.2449362
399840.0000000    0.2338481
399880.0000000    0.2322988
399920.0000000    0.2401685
399960.0000000    0.2387720
400000.0000000    0.2627655
400040.0000000    0.2480940
400080.0000000    0.2464537
400120.0000000    0.2527904
400160.0000000    0.2621765
400200.0000000    0.2507443
400240.0000000    0.2484532
400280.0000000    0.2830683
400320.0000000    0.2643360
400360.0000000    0.2498774
400400.0000000    0.2421578
400440.0000000    0.2552691
400480.0000000    0.2682213
400520.0000000    0.2568499
400560.0000000    0.2713153
400600.0000000    0.2618402
400640.0000000    0.2583636
400680.0000000    0.2391264
400720.0000000    0.2267543
400760.0000000    0.2328662
400800.0000000    0.2412676
400840.0000000    0.2576976
400880.0000000    0.2344872
400920.0000000    0.2476459
400960.0000000    0.2479210
401000.0000000    0.2353735
401040.0000000    0.2440263
401080.0000000    0.2531417
401120.0000000    0.2520585
401160.0000000    0.2428917
401200.0000000    0.2578101
401240.0000000    0.2433355
401280.0000000    0.2411306
401320.0000000    0.2547302
401360.0000000    0.2569604
401400.0000000    0.2464509
401440.0000000    0.2554638
401480.0000000    0.2634365
401520.0000000    0.2526827
401560.0000000    0.2434973
401600.0000000    0.2301216
401640.0000000    0.2466996
401680.0000000    0.2385527
401720.0000000    0.2615908
401760.0000000    0.2775805
401800.0000000    0.2654960
401840.0000000    0.2753585
401880.0000000    0.2705728
401920.0000000    0.2812312
401960.0000000    0.2747993
402000.0000000    0.2379578
402040.0000000    0.2531644
402080.0000000    0.2785454
402120.0000000    0.2438349
402160.0000000    0.2405620
402200.0000000    0.2445856
402240.0000000    0.2515182
402280.0000000    0.2544745
402320.0000000    0.2588371
402360.0000000    0.2460026
402400.0000000    0.2350993
402440.0000000    0.2432884
402480.0000000    0.2509918
402520.0000000    0.2593983
402560.0000000    0.2652163
402600.0000000    0.2602430
402640.0000000    0.2628842
402680.0000000    0.2551732
402720.0000000    0.2639619
402760.0000000    0.2542692
402800.0000000    0.2385261
402840.0000000    0.2633930
402880.0000000    0.2588286
402920.0000000    0.2568579
402960.0000000    0.2644419
403000.0000000    0.2558405
403040.0000000    0.2698502
403080.0000000    0.2763549
403120.0000000    0.2698286
403160.0000000    0.2592341
403200.0000000    0.2712884
403240.0000000    0.2724823
403280.0000000    0.2528542
403320.0000000    0.2659245
403360.0000000    0.2464862
403400.0000000    0.2560862
403440.0000000    0.2587623
403480.0000000    0.2426541
403520.0000000    0.2516355
403560.0000000    0.2477531
403600.0000000    0.2437150
403640.0000000    0.2619224
403680.0000000    0.2606662
403720.0000000    0.2715128
403760.0000000    0.2622945
403800.0000000    0.2649049
403840.0000000    0.2544442
403880.0000000    0.2397245
403920.0000000    0.2555979
403960.0000000    0.2762664
404000.0000000    0.2595143
404040.0000000    0.2614436
404080.0000000    0.2700813
404120.0000000    0.2595711
404160.0000000    0.2679180
404200.0000000    0.2710934
404240.0000000    0.2656654
404280.0000000    0.2555088
404320.0000000    0.2379082
404360.0000000    0.2465544
404400.0000000    0.2457206
404440.0000000    0.2381893
404480.0000000    0.2597907
404520.0000000    0.2759233
404560.0000000    0.2543052
404600.0000000    0.2549232
404640.0000000    0.2626521
404680.0000000    0.2463886
404720.0000000    0.2487963
404760.0000000    0.2576770
404800.0000000    0.2546715
404840.0000000    0.2696937
404880.0000000    0.2585072
404920.0000000    0.2644033
404960.0000000    0.2630503
405000.0000000    0.2636804
405040.0000000    0.2705293
405080.0000000    0.2667765
405120.0000000    0.2790197
405160.0000000    0.2641729
405200.0000000    0.2585992
405240.0000000    0.2621431
405280.0000000    0.2622070
405320.0000000    0.2662487
405360.0000000    0.2759929
405400.0000000    0.2939275
405440.0000000    0.2945178
405480.0000000    0.2557806
405520.0000000    0.2516470
405560.0000000    0.2673126
405600.0000000    0.2412771
405640.0000000    0.2595642
405680.0000000    0.2680753
405720.0000000    0.2606487
405760.0000000    0.2433732
405800.0000000    0.2559395
405840.0000000    0.2353284
405880.0000000    0.2367462
405920.0000000    0.2392525
405960.0000000    0.2432585
406000.0000000    0.2435023
406040.0000000    0.2465437
406080.0000000    0.2446711
406120.0000000    0.2250601
406160.0000000    0.2340904
406200.0000000    0.2512885
406240.0000000    0.2667901
406280.0000000    0.2687310
406320.0000000    0.2451544
406360.0000000    0.2858575
406400.0000000    0.2632579
406440.0000000    0.2388965
406480.0000000    0.2266458
406520.0000000    0.2437172
406560.0000000    0.2243694
406600.0000000    0.2505779
406640.0000000    0.2627614
406680.0000000    0.2470077
406720.0000000    0.2455338
406760.0000000    0.2363397
406800.0000000    0.2547879
406840.0000000    0.2691854
406880.0000000    0.2396127
406920.0000000    0.2399079
406960.0000000    0.2544710
407000.0000000    0.2468585
407040.0000000    0.2661321
407080.0000000    0.2544785
407120.0000000    0.2609537
407160.0000000    0.2493141
407200.0000000    0.2700458
407240.0000000    0.2635829
407280.0000000    0.2435843
407320.0000000    0.2526520
407360.0000000    0.2549434
407400.0000000    0.2420664
407440.0000000    0.2566189
407480.0000000    0.2412949
407520.0000000    0.2633986
407560.0000000    0.2617538
407600.0000000    0.2402574
407640.0000000    0.2375508
407680.0000000    0.2582039
407720.0000000    0.2579543
407760.0000000    0.2685404
407800.0000000    0.2678170
407840.0000000    0.2455155
407880.0000000    0.2787918
407920.0000000    0.2557984
407960.0000000    0.2548729
408000.0000000    0.2677040
408040.0000000    0.2487163
408080.0000000    0.2595123
408120.0000000    0.2571197
408160.0000000    0.2329488
408200.0000000    0.2414806
408240.0000000    0.2366807
408280.0000000    0.2504945
408320.0000000    0.2601631
408360.0000000    0.2667446
408400.0000000    0.2397502
408440.0000000    0.2464949
408480.0000000    0.2606936
408520.0000000    0.2582876
408560.0000000    0.2831709
408600.0000000    0.2595778
408640.0000000    0.2702076
408680.0000000    0.2715462
408720.0000000    0.2703824
408760.0000000    0.2720774
408800.0000000    0.2539657
408840.0000000    0.2404677
408880.0000000    0.2339546
408920.0000000    0.2378976
408960.0000000    0.2471158
409000.0000000    0.2501697
409040.0000000    0.2556412
409080.0000000    0.2661570
409120.0000000    0.2504904
409160.0000000    0.2541975
409200.0000000    0.2774695
409240.0000000    0.2641325
409280.0000000    0.2433036
409320.0000000    0.2395048
409360.0000000    0.2519373
409400.0000000    0.2862268
409440.0000000    0.2570583
409480.0000000    0.2636940
409520.0000000    0.2866626
409560.0000000    0.2672205
409600.0000000    0.2656012
409640.0000000    0.2494777
409680.0000000    0.2603446
409720.0000000    0.2475085
409760.0000000    0.2709653
409800.0000000    0.2590201
409840.0000000    0.2733898
409880.0000000    0.2695710
409920.0000000    0.2305989
409960.0000000    0.2559554
410000.0000000    0.2578748
410040.0000000    0.2599101
410080.0000000    0.2367047
410120.0000000    0.2599497
410160.0000000    0.2699167
410200.0000000    0.2691400
410240.0000000    0.2608334
410280.0000000    0.2680658
410320.0000000    0.2740749
410360.0000000    0.2814814
410400.0000000    0.2620849
410440.0000000    0.2857130
410480.0000000    0.2969065
410520.0000000    0.2671309
410560.0000000    0.2730673
410600.0000000    0.2725992
410640.0000000    0.2636727
410680.0000000    0.2684318
410720.0000000    0.2659197
410760.0000000    0.2630223
410800.0000000    0.2664801
410840.0000000    0.2652426
410880.0000000    0.2624054
410920.0000000    0.2558354
410960.0000000    0.2764229
411000.0000000    0.2754795
411040.0000000    0.2856594
411080.0000000    0.2785250
411120.0000000    0.2824906
411160.0000000    0.2767475
411200.0000000    0.2832977
411240.0000000    0.2637597
411280.0000000    0.2614045
411320.0000000    0.2618214
411360.0000000    0.2779853
411400.0000000    0.2640437
411440.0000000    0.2465742
411480.0000000    0.2683882
411520.0000000    0.2548867
411560.0000000    0.2492114
411600.0000000    0.2669420
411640.0000000    0.2621068
411680.0000000    0.2575131
411720.0000000    0.2651713
411760.0000000    0.2600423
411800.0000000    0.2616932
411840.0000000    0.2724547
411880.0000000    0.2786314
411920.0000000    0.2536845
411960.0000000    0.2794270
412000.0000000    0.2640412
412040.0000000    0.2588811
412080.0000000    0.2599118
412120.0000000    0.2765611
412160.0000000    0.2767745
412200.0000000    0.2707556
412240.0000000    0.2708163
412280.0000000    0.2682703
412320.0000000    0.2609394
412360.0000000    0.2506474
412400.0000000    0.2623054
412440.0000000    0.2772527
412480.0000000    0.2716924
412520.0000000    0.2680164
412560.0000000    0.2729766
412600.0000000    0.2469095
412640.0000000    0.2639725
412680.0000000    0.2558708
412720.0000000    0.2471686
412760.0000000    0.2430050
412800.0000000    0.2547450
412840.0000000    0.2635514
412880.0000000    0.2620846
412920.0000000    0.2726601
412960.0000000    0.2540255
413000.0000000    0.2807561
413040.0000000    0.2646204
413080.0000000    0.2827086
413120.0000000    0.2855303
413160.0000000    0.2661125
413200.0000000    0.2808386
413240.0000000    0.2690516
413280.0000000    0.2634660
413320.0000000    0.2843525
413360.0000000    0.2835761
413400.0000000    0.2389873
413440.0000000    0.2780409
413480.0000000    0.2725094
413520.0000000    0.2610878
413560.0000000    0.2592836
413600.0000000    0.2713903
413640.0000000    0.2719859
413680.0000000    0.2613725
413720.0000000    0.2662993
413760.0000000    0.2636636
413800.0000000    0.2496125
413840.0000000    0.2638437
413880.0000000    0.2609012
413920.0000000    0.2713994
413960.0000000    0.2751382
414000.0000000    0.2605051
414040.0000000    0.2784750
414080.0000000    0.2797354
414120.0000000    0.2748515
414160.0000000    0.2719090
414200.0000000    0.2657753
414240.0000000    0.2830576
414280.0000000    0.2781660
414320.0000000    0.2574673
414360.0000000    0.2758908
414400.0000000    0.2742449
414440.0000000    0.2596676
414480.0000000    0.2698457
414520.0000000    0.2704678
414560.0000000    0.2706794
414600.0000000    0.2915079
414640.0000000    0.2653582
414680.0000000    0.2671244
414720.0000000    0.2630791
414760.0000000    0.2784891
414800.0000000    0.2626474
414840.0000000    0.2628855
414880.0000000    0.2699816
414920.0000000    0.2789434
414960.0000000    0.2713446
415000.0000000    0.2633856
415040.0000000    0.2639458
415080.0000000    0.2553504
415120.0000000    0.2570075
415160.0000000    0.2635210
415200.0000000    0.2571750
415240.0000000    0.2484755
415280.0000000    0.2530807
415320.0000000    0.2523317
415360.0000000    0.2630453
415400.0000000    0.2658991
415440.0000000    0.2626734
415480.0000000    0.2827797
415520.0000000    0.2842622
415560.0000000    0.2696365
415600.0000000    0.2679485
415640.0000000    0.2738623
415680.0000000    0.3033117
415720.0000000    0.2828935
415760.0000000    0.2768669
415800.0000000    0.2881750
415840.0000000    0.2924011
415880.0000000    0.2971315
415920.0000000    0.2728133
415960.0000000    0.2787518
416000.0000000    0.2880026
416040.0000000    0.2650703
416080.0000000    0.2745861
416120.0000000    0.2679378
416160.0000000    0.2561352
416200.0000000    0.2630854
416240.0000000    0.2835434
416280.0000000    0.2651927
416320.0000000    0.2711030
416360.0000000    0.2791493
416400.0000000    0.2679292
416440.0000000    0.2750960
416480.0000000    0.2608042
416520.0000000    0.2734346
416560.0000000    0.2730966
416600.0000000    0.2540972
416640.0000000    0.2601688
416680.0000000    0.2538845
416720.0000000    0.2620187
416760.0000000    0.2796417
416800.0000000    0.2916371
416840.0000000    0.2954207
416880.0000000    0.2563933
416920.0000000    0.2629736
416960.0000000    0.2719481
417000.0000000    0.2745544
417040.0000000    0.2613795
417080.0000000    0.2536243
417120.0000000    0.2396372
417160.0000000    0.2583436
417200.0000000    0.2745599
417240.0000000    0.2756690
417280.0000000    0.2725270
417320.0000000    0.2708295
417360.0000000    0.2580766
417400.0000000    0.2572519
417440.0000000    0.2528127
417480.0000000    0.2551654
417520.0000000    0.2653230
417560.0000000    0.2607647
417600.0000000    0.2522768
417640.0000000    0.2632533
417680.0000000    0.2586826
417720.0000000    0.2586088
417760.0000000    0.2301489
417800.0000000    0.2555486
417840.0000000    0.2640975
417880.0000000    0.2399022
417920.0000000    0.2402261
417960.0000000    0.2465473
418000.0000000    0.2402890
418040.0000000    0.2386285
418080.0000000    0.2833298
418120.0000000    0.2636611
418160.0000000    0.2587066
418200.0000000    0.2702951
418240.0000000    0.2574534
418280.0000000    0.2515744
418320.0000000    0.2472136
418360.0000000    0.2477445
418400.0000000    0.2423400
418440.0000000    0.2538409
418480.0000000    0.2404756
418520.0000000    0.2625767
418560.0000000    0.2729095
418600.0000000    0.2406844
418640.0000000    0.2540853
418680.0000000    0.2464396
418720.0000000    0.2682144
418760.0000000    0.2554005
418800.0000000    0.2643965
418840.0000000    0.2524156
418880.0000000    0.2372915
418920.0000000    0.2612255
418960.0000000    0.2514179
419000.0000000    0.2419590
419040.0000000    0.2525893
419080.0000000    0.2568064
419120.0000000    0.2559095
419160.0000000    0.2545837
419200.0000000    0.2655611
419240.0000000    0.2561265
419280.0000000    0.2462339
419320.0000000    0.2796752
419360.0000000    0.2530276
419400.0000000    0.2624246
419440.0000000    0.2455091
419480.0000000    0.2562538
419520.0000000    0.2675462
419560.0000000    0.2573234
419600.0000000    0.2397510
419640.0000000    0.2445311
419680.0000000    0.2634169
419720.0000000    0.2639841
419760.0000000    0.2751003
419800.0000000    0.2642636
419840.0000000    0.2597106
419880.0000000    0.2709814
419920.0000000    0.2499970
419960.0000000    0.2609420
420000.0000000    0.2409304
420040.0000000    0.2552637
420080.0000000    0.2440292
420120.0000000    0.2681347
420160.0000000    0.2591045
420200.0000000    0.2475279
420240.0000000    0.2474373
420280.0000000    0.2417499
420320.0000000    0.2482907
420360.0000000    0.2473362
420400.0000000    0.2713906
420440.0000000    0.2438289
420480.0000000    0.2485528
420520.0000000    0.2481631
420560.0000000    0.2493642
420600.0000000    0.2516512
420640.0000000    0.2472386
420680.0000000    0.2461482
420720.0000000    0.2577260
420760.0000000    0.2559880
420800.0000000    0.2411789
420840.0000000    0.2540002
420880.0000000    0.2469145
420920.0000000    0.2409452
420960.0000000    0.2588157
421000.0000000    0.2736814
421040.0000000    0.2367347
421080.0000000    0.2441875
421120.0000000    0.2591163
421160.0000000    0.2488664
421200.0000000    0.2581749
421240.0000000    0.2549569
421280.0000000    0.2507521
421320.0000000    0.2474575
421360.0000000    0.2580290
421400.0000000    0.2704803
421440.0000000    0.2556600
421480.0000000    0.2504348
421520.0000000    0.2526397
421560.0000000    0.2565182
421600.0000000    0.2537050
421640.0000000    0.2577074
421680.0000000    0.2542019
421720.0000000    0.2642131
421760.0000000    0.2516950
421800.0000000    0.2741347
421840.0000000    0.2513681
421880.0000000    0.2505281
421920.0000000    0.2298472
421960.0000000    0.2506053
422000.0000000    0.2741133
422040.0000000    0.2545511
422080.0000000    0.2897927
422120.0000000    0.2838757
422160.0000000    0.2591753
422200.0000000    0.2757722
422240.0000000    0.2684701
422280.0000000    0.2576376
422320.0000000    0.2774519
422360.0000000    0.2668192
422400.0000000    0.2536656
422440.0000000    0.2594172
422480.0000000    0.2571541
422520.0000000    0.2702895
422560.0000000    0.2605296
422600.0000000    0.2638254
422640.0000000    0.2670262
422680.0000000    0.2582904
422720.0000000    0.2496844
422760.0000000    0.2539761
422800.0000000    0.2613412
422840.0000000    0.2600636
422880.0000000    0.2680838
422920.0000000    0.2810257
422960.0000000    0.2558508
423000.0000000    0.2571283
423040.0000000    0.3127576
423080.0000000    0.2643068
423120.0000000    0.2761938
423160.0000000    0.2805452
423200.0000000    0.2759335
423240.0000000    0.2535677
423280.0000000    0.2569414
423320.0000000    0.2477490
423360.0000000    0.2406000
423400.0000000    0.2487137
423440.0000000    0.2312608
423480.0000000    0.2590756
423520.0000000    0.2570836
423560.0000000    0.2541754
423600.0000000    0.2491123
423640.0000000    0.2638591
423680.0000000    0.2581760
423720.0000000    0.2605183
423760.0000000    0.2733399
423800.0000000    0.2554303
423840.0000000    0.2585680
423880.0000000    0.2325763
423920.0000000    0.2594463
423960.0000000    0.2547190
424000.0000000    0.2563937
424040.0000000    0.2300544
424080.0000000    0.2419567
424120.0000000    0.2513128
424160.0000000    0.2360962
424200.0000000    0.2501873
424240.0000000    0.2324405
424280.0000000    0.2540706
424320.0000000    0.2726198
424360.0000000    0.2812942
424400.0000000    0.2810857
424440.0000000    0.2654960
424480.0000000    0.2663912
424520.0000000    0.2458161
424560.0000000    0.2443367
424600.0000000    0.2538301
424640.0000000    0.2696354
424680.0000000    0.2509977
424720.0000000    0.2413666
424760.0000000    0.2418476
424800.0000000    0.2312609
424840.0000000    0.2644589
424880.0000000    0.2429479
424920.0000000    0.2720678
424960.0000000    0.2506432
425000.0000000    0.2725573
425040.0000000    0.2536059
425080.0000000    0.2700893
425120.0000000    0.2529334
425160.0000000    0.2544866
425200.0000000    0.2562378
425240.0000000    0.2518812
425280.0000000    0.2620687
425320.0000000    0.2740183
425360.0000000    0.2490889
425400.0000000    0.2601400
425440.0000000    0.2536339
425480.0000000    0.2667957
425520.0000000    0.2792423
425560.0000000    0.2749368
425600.0000000    0.2470091
425640.0000000    0.2763925
425680.0000000    0.2593701
425720.0000000    0.2516623
425760.0000000    0.2584774
425800.0000000    0.2840708
425840.0000000    0.2599894
425880.0000000    0.2544017
425920.0000000    0.2502618
425960.0000000    0.2736079
426000.0000000    0.2699777
426040.0000000    0.2647519
426080.0000000    0.2793736
426120.0000000    0.2797970
426160.0000000    0.2521321
426200.0000000    0.2700390
426240.0000000    0.2810489
426280.0000000    0.2766013
426320.0000000    0.2624812
426360.0000000    0.2503800
426400.0000000    0.2378288
426440.0000000    0.2768998
426480.0000000    0.2620658
426520.0000000    0.2426422
426560.0000000    0.2711925
426600.0000000    0.2767405
426640.0000000    0.2781681
426680.0000000    0.2807234
426720.0000000    0.2717680
426760.0000000    0.2666258
426800.0000000    0.2781257
426840.0000000    0.2782756
426880.0000000    0.2979543
426920.0000000    0.2898105
426960.0000000    0.2826594
427000.0000000    0.2716354
427040.0000000    0.2593527
427080.0000000    0.2744813
427120.0000000    0.2735091
427160.0000000    0.2687558
427200.0000000    0.2709670
427240.0000000    0.2650847
427280.0000000    0.2732213
427320.0000000    0.2775868
427360.0000000    0.2841612
427400.0000000    0.2844154
427440.0000000    0.2838762
427480.0000000    0.3031478
427520.0000000    0.2953549
427560.0000000    0.2697855
427600.0000000    0.2765461
427640.0000000    0.2875012
427680.0000000    0.2862606
427720.0000000    0.2946406
427760.0000000    0.2854079
427800.0000000    0.2806725
427840.0000000    0.2692123
427880.0000000    0.2920964
427920.0000000    0.2815496
427960.0000000    0.2754945
428000.0000000    0.2745295
428040.0000000    0.2724749
428080.0000000    0.2757945
428120.0000000    0.2814760
428160.0000000    0.2759750
428200.0000000    0.2822827
428240.0000000    0.2960919
428280.0000000    0.2864249
428320.0000000    0.2645278
428360.0000000    0.2786263
428400.0000000    0.2534111
428440.0000000    0.2670830
428480.0000000    0.2604724
428520.0000000    0.2483726
428560.0000000    0.2512367
428600.0000000    0.2622213
428640.0000000    0.2319061
428680.0000000    0.2507083
428720.0000000    0.2538180
428760.0000000    0.2549095
428800.0000000    0.2612411
428840.0000000    0.2558131
428880.0000000    0.2665722
428920.0000000    0.2569158
428960.0000000    0.2906336
429000.0000000    0.2665190
429040.0000000    0.2771011
429080.0000000    0.2569921
429120.0000000    0.2613894
429160.0000000    0.2458948
429200.0000000    0.2740043
429240.0000000    0.2446792
429280.0000000    0.2409193
429320.0000000    0.2684059
429360.0000000    0.2622325
429400.0000000    0.2584780
429440.0000000    0.2486818
429480.0000000    0.2491974
429520.0000000    0.2517916
429560.0000000    0.2656126
429600.0000000    0.2454740
429640.0000000    0.2623415
429680.0000000    0.2455916
429720.0000000    0.2574519
429760.0000000    0.2596793
429800.0000000    0.2752353
429840.0000000    0.2614975
429880.0000000    0.2796637
429920.0000000    0.2828209
429960.0000000    0.2649140
430000.0000000    0.2953700
430040.0000000    0.2715054
430080.0000000    0.2715959
430120.0000000    0.2708444
430160.0000000    0.2620150
430200.0000000    0.2507843
430240.0000000    0.2679310
430280.0000000    0.2825144
430320.0000000    0.2815635
430360.0000000    0.2727489
430400.0000000    0.2738835
430440.0000000    0.2488200
430480.0000000    0.2561496
430520.0000000    0.2469958
430560.0000000    0.2577258
430600.0000000    0.2572606
430640.0000000    0.2277899
430680.0000000    0.2336362
430720.0000000    0.2354043
430760.0000000    0.2434872
430800.0000000    0.2650219
430840.0000000    0.2596169
430880.0000000    0.2475219
430920.0000000    0.2472818
430960.0000000    0.2664141
431000.0000000    0.2656161
431040.0000000    0.2642624
431080.0000000    0.2651257
431120.0000000    0.2487943
431160.0000000    0.2619247
431200.0000000    0.2530829
431240.0000000    0.2641476
431280.0000000    0.2488626
431320.0000000    0.2379875
431360.0000000    0.2528003
431400.0000000    0.2631595
431440.0000000    0.2650372
431480.0000000    0.2542260
431520.0000000    0.2436009
431560.0000000    0.2444478
431600.0000000    0.2608494
431640.0000000    0.2733684
431680.0000000    0.2731825
431720.0000000    0.2712710
431760.0000000    0.2668090
431800.0000000    0.2474953
431840.0000000    0.2581919
431880.0000000    0.2490949
431920.0000000    0.2594847
431960.0000000    0.2515411
432000.0000000    0.2525689
432040.0000000    0.2523295
432080.0000000    0.2591082
432120.0000000    0.2338374
432160.0000000    0.2247021
432200.0000000    0.2390429
432240.0000000    0.2387904
432280.0000000    0.2548711
432320.0000000    0.2796108
432360.0000000    0.2554845
432400.0000000    0.2630425
432440.0000000    0.2638563
432480.0000000    0.2656074
432520.0000000    0.2417396
432560.0000000    0.2476102
432600.0000000    0.2612058
432640.0000000    0.2485482
432680.0000000    0.2544804
432720.0000000    0.2676724
432760.0000000    0.2614906
432800.0000000    0.2799268
432840.0000000    0.2644826
432880.0000000    0.2626376
432920.0000000    0.2620920
432960.0000000    0.2713534
433000.0000000    0.2442535
433040.0000000    0.2373442
433080.0000000    0.2334791
433120.0000000    0.2611554
433160.0000000    0.2298312
433200.0000000    0.2543935
433240.0000000    0.2522264
433280.0000000    0.2705280
433320.0000000    0.2835817
433360.0000000    0.2737986
433400.0000000    0.2848625
433440.0000000    0.2491025
433480.0000000    0.2733063
433520.0000000    0.2576079
433560.0000000    0.2644714
433600.0000000    0.2666330
433640.0000000    0.2647657
433680.0000000    0.2753676
433720.0000000    0.2794507
433760.0000000    0.2527173
433800.0000000    0.2681642
433840.0000000    0.2712142
433880.0000000    0.2789793
433920.0000000    0.2695916
433960.0000000    0.2673291
434000.0000000    0.2674342
434040.0000000    0.2403736
434080.0000000    0.2416720
434120.0000000    0.2448595
434160.0000000    0.2515999
434200.0000000    0.2650582
434240.0000000    0.2508724
434280.0000000    0.2590558
434320.0000000    0.2441985
434360.0000000    0.2479279
434400.0000000    0.2356189
434440.0000000    0.2466796
434480.0000000    0.2583353
434520.0000000    0.2516285
434560.0000000    0.2399158
434600.0000000    0.2498770
434640.0000000    0.2375848
434680.0000000    0.2532307
434720.0000000    0.2452646
434760.0000000    0.2539335
434800.0000000    0.2554848
434840.0000000    0.2590786
434880.0000000    0.2675680
434920.0000000    0.2796178
434960.0000000    0.2573072
435000.0000000    0.2627612
435040.0000000    0.2839474
435080.0000000    0.2713714
435120.0000000    0.2719659
435160.0000000    0.2654325
435200.0000000    0.2736508
435240.0000000    0.2537765
435280.0000000    0.2765410
435320.0000000    0.2689088
435360.0000000    0.2535614
435400.0000000    0.2541062
435440.0000000    0.2542521
435480.0000000    0.2665992
435520.0000000    0.2607350
435560.0000000    0.2754469
435600.0000000    0.2856376
435640.0000000    0.2729913
435680.0000000    0.2505354
435720.0000000    0.2613984
435760.0000000    0.2676616
435800.0000000    0.2602892
435840.0000000    0.2581281
435880.0000000    0.2498322
435920.0000000    0.2576684
435960.0000000    0.2578861
436000.0000000    0.2623453
436040.0000000    0.2903648
436080.0000000    0.2730748
436120.0000000    0.2616600
436160.0000000    0.2637464
436200.0000000    0.2550906
436240.0000000    0.2659501
436280.0000000    0.2758231
436320.0000000    0.2525450
436360.0000000    0.2522651
436400.0000000    0.2513816
436440.0000000    0.2491472
436480.0000000    0.2521450
436520.0000000    0.2757474
436560.0000000    0.2695223
436600.0000000    0.2640707
436640.0000000    0.2525326
436680.0000000    0.2544224
436720.0000000    0.2458683
436760.0000000    0.2601164
436800.0000000    0.2479544
436840.0000000    0.2699133
436880.0000000    0.2776625
436920.0000000    0.2768867
436960.0000000    0.2866815
437000.0000000    0.2702792
437040.0000000    0.2730558
437080.0000000    0.2538854
437120.0000000    0.2634495
437160.0000000    0.2536784
437200.0000000    0.2595700
437240.0000000    0.2357571
437280.0000000    0.2443895
437320.0000000    0.2539281
437360.0000000    0.2701558
437400.0000000    0.2698985
437440.0000000    0.2521162
437480.0000000    0.2758680
437520.0000000    0.2652071
437560.0000000    0.2780960
437600.0000000    0.2903381
437640.0000000    0.2746059
437680.0000000    0.2677506
437720.0000000    0.2667362
437760.0000000    0.2544149
437800.0000000    0.2571911
437840.0000000    0.2392532
437880.0000000    0.2471888
437920.0000000    0.2489564
437960.0000000    0.2597452
438000.0000000    0.2582591
438040.0000000    0.2693758
438080.0000000    0.2505720
438120.0000000    0.2442473
438160.0000000    0.2522689
438200.0000000    0.2658707
438240.0000000    0.2404190
438280.0000000    0.2374870
438320.0000000    0.2577583
438360.0000000    0.2620649
438400.0000000    0.2682716
438440.0000000    0.2619373
438480.0000000    0.2782089
438520.0000000    0.2688429
438560.0000000    0.2595120
438600.0000000    0.2505726
438640.0000000    0.2697313
438680.0000000    0.2546109
438720.0000000    0.2715850
438760.0000000    0.2789634
438800.0000000    0.2472893
438840.0000000    0.2704159
438880.0000000    0.2861129
438920.0000000    0.2805527
438960.0000000    0.2720509
439000.0000000    0.2785470
439040.0000000    0.2731434
439080.0000000    0.2552487
439120.0000000    0.2646139
439160.0000000    0.2408101
439200.0000000    0.2452894
439240.0000000    0.2363412
439280.0000000    0.2577996
439320.0000000    0.2601599
439360.0000000    0.2354517
439400.0000000    0.2497891
439440.0000000    0.2486182
439480.0000000    0.2443997
439520.0000000    0.2512432
439560.0000000    0.2459625
439600.0000000    0.2775823
439640.0000000    0.2435470
439680.0000000    0.2254175
439720.0000000    0.2531951
439760.0000000    0.2588875
439800.0000000    0.2633122
439840.0000000    0.2442917
439880.0000000    0.2352923
439920.0000000    0.2426034
439960.0000000    0.2501926
440000.0000000    0.2496008
440040.0000000    0.2401235
440080.0000000    0.2361808
440120.0000000    0.2398374
440160.0000000    0.2457420
440200.0000000    0.2459068
440240.0000000    0.2634245
440280.0000000    0.2632195
440320.0000000    0.2668987
440360.0000000    0.2509178
440400.0000000    0.2728429
440440.0000000    0.2586204
440480.0000000    0.2540185
440520.0000000    0.2547474
440560.0000000    0.2537445
440600.0000000    0.2622230
440640.0000000    0.2550639
440680.0000000    0.2272217
440720.0000000    0.2515986
440760.0000000    0.2489027
440800.0000000    0.2493857
440840.0000000    0.2348596
440880.0000000    0.2312483
440920.0000000    0.2330729
440960.0000000    0.2616195
441000.0000000    0.2467781
441040.0000000    0.2723608
441080.0000000    0.2532462
441120.0000000    0.2394335
441160.0000000    0.2333342
441200.0000000    0.2350495
441240.0000000    0.2570466
441280.0000000    0.2597240
441320.0000000    0.2567819
441360.0000000    0.2465546
441400.0000000    0.2426922
441440.0000000    0.2450517
441480.0000000    0.2319992
441520.0000000    0.2702548
441560.0000000    0.2411055
441600.0000000    0.2530535
441640.0000000    0.2707464
441680.0000000    0.2589104
441720.0000000    0.2645937
441760.0000000    0.2823037
441800.0000000    0.2719249
441840.0000000    0.2676880
441880.0000000    0.2685612
441920.0000000    0.2660410
441960.0000000    0.2695988
442000.0000000    0.2619401
442040.0000000    0.2481304
442080.0000000    0.2654592
442120.0000000    0.2643528
442160.0000000    0.2658781
442200.0000000    0.2623735
442240.0000000    0.2474807
442280.0000000    0.2745657
442320.0000000    0.2635071
442360.0000000    0.2756851
442400.0000000    0.2528245
442440.0000000    0.2281664
442480.0000000    0.2598581
442520.0000000    0.2531292
442560.0000000    0.2645635
442600.0000000    0.2620376
442640.0000000    0.2653780
442680.0000000    0.2498948
442720.0000000    0.2509771
442760.0000000    0.2569902
442800.0000000    0.2653841
442840.0000000    0.2646586
442880.0000000    0.2633763
442920.0000000    0.2502907
442960.0000000    0.2591374
443000.0000000    0.2541369
443040.0000000    0.2664014
443080.0000000    0.2612793
443120.0000000    0.2536783
443160.0000000    0.2360935
443200.0000000    0.2520350
443240.0000000    0.2557085
443280.0000000    0.2461042
443320.0000000    0.2300393
443360.0000000    0.2645622
443400.0000000    0.2815097
443440.0000000    0.2708668
443480.0000000    0.2488319
443520.0000000    0.2734012
443560.0000000    0.2613760
443600.0000000    0.2773978
443640.0000000    0.2921140
443680.0000000    0.2942747
443720.0000000    0.2697764
443760.0000000    0.3031717
443800.0000000    0.2716237
443840.0000000    0.2644169
443880.0000000    0.2863230
443920.0000000    0.2977902
443960.0000000    0.2749907
444000.0000000    0.2748633
444040.0000000    0.2759621
444080.0000000    0.2788823
444120.0000000    0.2838096
444160.0000000    0.2634664
444200.0000000    0.2627148
444240.0000000    0.2624930
444280.0000000    0.2630395
444320.0000000    0.2794205
444360.0000000    0.2663945
444400.0000000    0.2828052
444440.0000000    0.2806371
444480.0000000    0.2668547
444520.0000000    0.2787094
444560.0000000    0.2823556
444600.0000000    0.2809323
444640.0000000    0.2766235
444680.0000000    0.2741732
444720.0000000    0.2550017
444760.0000000    0.2673200
444800.0000000    0.2816697
444840.0000000    0.2647150
444880.0000000    0.2651639
444920.0000000    0.2732882
444960.0000000    0.2313715
445000.0000000    0.2471906
445040.0000000    0.2394838
445080.0000000    0.2614235
445120.0000000    0.2634246
445160.0000000    0.2688020
445200.0000000    0.2388332
445240.0000000    0.2223388
445280.0000000    0.2397809
445320.0000000    0.2230081
445360.0000000    0.2499687
445400.0000000    0.2380483
445440.0000000    0.2301992
445480.0000000    0.2241980
445520.0000000    0.2455012
445560.0000000    0.2401872
445600.0000000    0.2425425
445640.0000000    0.2463561
445680.0000000    0.2596579
445720.0000000    0.2631170
445760.0000000    0.2591707
445800.0000000    0.2562589
445840.0000000    0.2783678
445880.0000000    0.2444130
445920.0000000    0.2658684
445960.0000000    0.2393756
446000.0000000    0.2313717
446040.0000000    0.2310808
446080.0000000    0.2453207
446120.0000000    0.2359906
446160.0000000    0.2358786
446200.0000000    0.2204250
446240.0000000    0.2269995
446280.0000000    0.2472838
446320.0000000    0.2421511
446360.0000000    0.2303643
446400.0000000    0.2276062
446440.0000000    0.2339040
446480.0000000    0.2408410
446520.0000000    0.2352987
446560.0000000    0.2410433
446600.0000000    0.2353298
446640.0000000    0.2169857
446680.0000000    0.2305737
446720.0000000    0.2473964
446760.0000000    0.2435858
446800.0000000    0.2469453
446840.0000000    0.2467312
446880.0000000    0.2436038
446920.0000000    0.2121172
446960.0000000    0.2097552
447000.0000000    0.2224724
447040.0000000    0.2224452
447080.0000000    0.2293286
447120.0000000    0.2074700
447160.0000000    0.2170578
447200.0000000    0.2051198
447240.0000000    0.2361091
447280.0000000    0.2275522
447320.0000000    0.2493270
447360.0000000    0.2309255
447400.0000000    0.2314694
447440.0000000    0.2254384
447480.0000000    0.2322439
447520.0000000    0.2071522
447560.0000000    0.2053610
447600.0000000    0.2139139
447640.0000000    0.2239947
447680.0000000    0.2189696
447720.0000000    0.2380022
447760.0000000    0.2337984
447800.0000000    0.2130839
447840.0000000    0.2127499
447880.0000000    0.2183216
447920.0000000    0.2107712
447960.0000000    0.2226491
448000.0000000    0.2229302
448040.0000000    0.2278082
448080.0000000    0.2173502
448120.0000000    0.2331529
448160.0000000    0.2262054
448200.0000000    0.2309778
448240.0000000    0.2305676
448280.0000000    0.2280916
448320.0000000    0.2455771
448360.0000000    0.2296048
448400.0000000    0.2420619
448440.0000000    0.2209035
448480.0000000    0.2259376
448520.0000000    0.2136843
448560.0000000    0.2111645
448600.0000000    0.2020188
448640.0000000    0.2159349
448680.0000000    0.2209567
448720.0000000    0.2292327
448760.0000000    0.2521401
448800.0000000    0.2230439
448840.0000000    0.2259292
448880.0000000    0.2513891
448920.0000000    0.2271607
448960.0000000    0.2414773
449000.0000000    0.2380538
449040.0000000    0.2289085
449080.0000000    0.2376169
449120.0000000    0.2250349
449160.0000000    0.2274696
449200.0000000    0.2269147
449240.0000000    0.2243455
449280.0000000    0.2196504
449320.0000000    0.2242043
449360.0000000    0.2184502
449400.0000000    0.2260203
449440.0000000    0.2351584
449480.0000000    0.2134580
449520.0000000    0.2143761
449560.0000000    0.2159562
449600.0000000    0.2134953
449640.0000000    0.2119909
449680.0000000    0.2135275
449720.0000000    0.2090249
449760.0000000    0.2147837
449800.0000000    0.2055852
449840.0000000    0.2082750
449880.0000000    0.2201530
449920.0000000    0.2232017
449960.0000000    0.2282739
450000.0000000    0.2284593
450040.0000000    0.2475895
450080.0000000    0.2318218
450120.0000000    0.2455732
450160.0000000    0.2341262
450200.0000000    0.2411661
450240.0000000    0.2325600
450280.0000000    0.2290851
450320.0000000    0.2246258
450360.0000000    0.2310935
450400.0000000    0.2357212
450440.0000000    0.2333625
450480.0000000    0.2363275
450520.0000000    0.2400084
450560.0000000    0.2271408
450600.0000000    0.2384732
450640.0000000    0.2476092
450680.0000000    0.2143044
450720.0000000    0.2403014
450760.0000000    0.2436038
450800.0000000    0.2553373
450840.0000000    0.2428789
450880.0000000    0.2364664
450920.0000000    0.2395101
450960.0000000    0.2405950
451000.0000000    0.2266673
451040.0000000    0.2182562
451080.0000000    0.2192171
451120.0000000    0.2159499
451160.0000000    0.2249746
451200.0000000    0.2202579
451240.0000000    0.2222091
451280.0000000    0.2083390
451320.0000000    0.2170609
451360.0000000    0.2301522
451400.0000000    0.2134246
451440.0000000    0.2037808
451480.0000000    0.2126648
451520.0000000    0.2070744
451560.0000000    0.2058135
451600.0000000    0.2030724
451640.0000000    0.1943862
451680.0000000    0.2062658
451720.0000000    0.2050519
451760.0000000    0.2136395
451800.0000000    0.2311874
451840.0000000    0.2259023
451880.0000000    0.2328782
451920.0000000    0.2348228
451960.0000000    0.2260122
452000.0000000    0.2224691
452040.0000000    0.2046798
452080.0000000    0.2217713
452120.0000000    0.2123187
452160.0000000    0.2053135
452200.0000000    0.2120206
452240.0000000    0.2143289
452280.0000000    0.2166878
452320.0000000    0.2080983
452360.0000000    0.2057562
452400.0000000    0.2064545
452440.0000000    0.2084295
452480.0000000    0.2033715
452520.0000000    0.2352526
452560.0000000    0.2241816
452600.0000000    0.2203868
452640.0000000    0.2263924
452680.0000000    0.2222880
452720.0000000    0.2196090
452760.0000000    0.2003414
452800.0000000    0.2168185
452840.0000000    0.2227453
452880.0000000    0.2060925
452920.0000000    0.2084761
452960.0000000    0.2074136
453000.0000000    0.2133733
453040.0000000    0.2348603
453080.0000000    0.2178033
453120.0000000    0.2367668
453160.0000000    0.2242781
453200.0000000    0.2265764
453240.0000000    0.2155890
453280.0000000    0.2208849
453320.0000000    0.2140868
453360.0000000    0.2148394
453400.0000000    0.2319401
453440.0000000    0.2505539
453480.0000000    0.2169365
453520.0000000    0.2199823
453560.0000000    0.2197699
453600.0000000    0.2329055
453640.0000000    0.2391796
453680.0000000    0.2056695
453720.0000000    0.1946156
453760.0000000    0.1978904
453800.0000000    0.2079429
453840.0000000    0.2266366
453880.0000000    0.2172526
453920.0000000    0.2199784
453960.0000000    0.2165227
454000.0000000    0.2180728
454040.0000000    0.2250234
454080.0000000    0.2467837
454120.0000000    0.2182270
454160.0000000    0.2136834
454200.0000000    0.2097757
454240.0000000    0.2281857
454280.0000000    0.2193339
454320.0000000    0.2099128
454360.0000000    0.2298548
454400.0000000    0.2371780
454440.0000000    0.2274013
454480.0000000    0.2348187
454520.0000000    0.2338113
454560.0000000    0.2125995
454600.0000000    0.2210840
454640.0000000    0.2296785
454680.0000000    0.2442509
454720.0000000    0.2409632
454760.0000000    0.2354009
454800.0000000    0.2634799
454840.0000000    0.2409981
454880.0000000    0.2701266
454920.0000000    0.2578128
454960.0000000    0.2429455
455000.0000000    0.2587754
455040.0000000    0.2469624
455080.0000000    0.2574857
455120.0000000    0.2508975
455160.0000000    0.2417562
455200.0000000    0.2581612
455240.0000000    0.3028107
455280.0000000    0.2566742
455320.0000000    0.2631080
455360.0000000    0.2666156
455400.0000000    0.2875674
455440.0000000    0.2833984
455480.0000000    0.2807909
455520.0000000    0.2790788
455560.0000000    0.2606409
455600.0000000    0.2729202
455640.0000000    0.2666052
455680.0000000    0.2617513
455720.0000000    0.2684702
455760.0000000    0.2644149
455800.0000000    0.2568966
455840.0000000    0.2708726
455880.0000000    0.2787349
455920.0000000    0.2752952
455960.0000000    0.2614267
456000.0000000    0.2653510
456040.0000000    0.2818079
456080.0000000    0.2827736
456120.0000000    0.2620279
456160.0000000    0.2857182
456200.0000000    0.2779020
456240.0000000    0.2738049
456280.0000000    0.2739345
456320.0000000    0.2651341
456360.0000000    0.2528443
456400.0000000    0.2462955
456440.0000000    0.2664976
456480.0000000    0.2671818
456520.0000000    0.2550858
456560.0000000    0.2353770
456600.0000000    0.2244780
456640.0000000    0.2258554
456680.0000000    0.2547414
456720.0000000    0.2407762
456760.0000000    0.2226253
456800.0000000    0.2325874
456840.0000000    0.2301362
456880.0000000    0.2378812
456920.0000000    0.2325782
456960.0000000    0.2293118
457000.0000000    0.2523018
457040.0000000    0.2289751
457080.0000000    0.2376090
457120.0000000    0.2582842
457160.0000000    0.2370615
457200.0000000    0.2275133
457240.0000000    0.2487773
457280.0000000    0.2702155
457320.0000000    0.2444390
457360.0000000    0.2431515
457400.0000000    0.2529428
457440.0000000    0.2276246
457480.0000000    0.2295757
457520.0000000    0.2332284
457560.0000000    0.2149483
457600.0000000    0.2343745
457640.0000000    0.2213958
457680.0000000    0.2283343
457720.0000000    0.2289608
457760.0000000    0.2269474
457800.0000000    0.2610483
457840.0000000    0.2530588
457880.0000000    0.2625692
457920.0000000    0.2537629
457960.0000000    0.2605246
458000.0000000    0.2574023
458040.0000000    0.2506033
458080.0000000    0.2518395
458120.0000000    0.2451049
458160.0000000    0.2628551
458200.0000000    0.2264472
458240.0000000    0.2207945
458280.0000000    0.2052140
458320.0000000    0.2194646
458360.0000000    0.2114031
458400.0000000    0.2270338
458440.0000000    0.2114145
458480.0000000    0.2257762
458520.0000000    0.2397532
458560.0000000    0.2449352
458600.0000000    0.2356186
458640.0000000    0.2373598
458680.0000000    0.2232947
458720.0000000    0.2194069
458760.0000000    0.2238794
458800.0000000    0.2419052
458840.0000000    0.2348022
458880.0000000    0.2200934
458920.0000000    0.2294353
458960.0000000    0.2401491
459000.0000000    0.2541783
459040.0000000    0.2562340
459080.0000000    0.2485507
459120.0000000    0.2206879
459160.0000000    0.2316836
459200.0000000    0.2121611
459240.0000000    0.2133932
459280.0000000    0.2090037
459320.0000000    0.2159310
459360.0000000    0.2160865
459400.0000000    0.2165156
459440.0000000    0.2334607
459480.0000000    0.2422541
459520.0000000    0.2398563
459560.0000000    0.2209611
459600.0000000    0.2123187
459640.0000000    0.2236674
459680.0000000    0.2376452
459720.0000000    0.2264869
459760.0000000    0.2406221
459800.0000000    0.2418409
459840.0000000    0.2194468
459880.0000000    0.2374903
459920.0000000    0.2494839
459960.0000000    0.2413412
460000.0000000    0.2373369
460040.0000000    0.2477068
460080.0000000    0.2420070
460120.0000000    0.2459758
460160.0000000    0.2305311
460200.0000000    0.2188102
460240.0000000    0.2268980
460280.0000000    0.2213786
460320.0000000    0.2172924
460360.0000000    0.2221536
460400.0000000    0.2027535
460440.0000000    0.2157569
460480.0000000    0.2386094
460520.0000000    0.2329392
460560.0000000    0.2511060
460600.0000000    0.2444199
460640.0000000    0.2567569
460680.0000000    0.2328413
460720.0000000    0.2177222
460760.0000000    0.2188875
460800.0000000    0.2287582
460840.0000000    0.2112428
460880.0000000    0.2145433
460920.0000000    0.2165933
460960.0000000    0.2342609
461000.0000000    0.2127577
461040.0000000    0.2201888
461080.0000000    0.2243263
461120.0000000    0.2106185
461160.0000000    0.1988261
461200.0000000    0.2210806
461240.0000000    0.2103847
461280.0000000    0.2210090
461320.0000000    0.2186735
461360.0000000    0.2246546
461400.0000000    0.2043093
461440.0000000    0.2088521
461480.0000000    0.2057064
461520.0000000    0.2151984
461560.0000000    0.2278352
461600.0000000    0.2215918
461640.0000000    0.2300387
461680.0000000    0.2194450
461720.0000000    0.2166631
461760.0000000    0.2430750
461800.0000000    0.2488173
461840.0000000    0.2288155
461880.0000000    0.2203432
461920.0000000    0.2389446
461960.0000000    0.2069020
462000.0000000    0.2289097
462040.0000000    0.2105966
462080.0000000    0.2228634
462120.0000000    0.2344037
462160.0000000    0.2310731
462200.0000000    0.2501653
462240.0000000    0.2537282
462280.0000000    0.2478882
462320.0000000    0.2438883
462360.0000000    0.2252668
462400.0000000    0.2224895
462440.0000000    0.2131542
462480.0000000    0.2169224
462520.0000000    0.2309520
462560.0000000    0.2186243
462600.0000000    0.2163593
462640.0000000    0.2015241
462680.0000000    0.2287709
462720.0000000    0.2155041
462760.0000000    0.1996165
462800.0000000    0.2004659
462840.0000000    0.2151894
462880.0000000    0.2083244
462920.0000000    0.2023201
462960.0000000    0.2194381
463000.0000000    0.2105835
463040.0000000    0.2181248
463080.0000000    0.2088584
463120.0000000    0.2128528
463160.0000000    0.2069166
463200.0000000    0.2126449
463240.0000000    0.2050681
463280.0000000    0.1954198
463320.0000000    0.2164339
463360.0000000    0.2211766
463400.0000000    0.2277070
463440.0000000    0.2171436
463480.0000000    0.2107536
463520.0000000    0.2267965
463560.0000000    0.2136668
463600.0000000    0.1889614
463640.0000000    0.2149906
463680.0000000    0.1939227
463720.0000000    0.2112927
463760.0000000    0.2291131
463800.0000000    0.2415869
463840.0000000    0.2116971
463880.0000000    0.2100626
463920.0000000    0.2050135
463960.0000000    0.2079140
464000.0000000    0.1965960
464040.0000000    0.2100768
464080.0000000    0.2260867
464120.0000000    0.2096655
464160.0000000    0.2246853
464200.0000000    0.2169856
464240.0000000    0.2248847
464280.0000000    0.2187642
464320.0000000    0.2203859
464360.0000000    0.2056853
464400.0000000    0.2417936
464440.0000000    0.2328127
464480.0000000    0.2420666
464520.0000000    0.2337699
464560.0000000    0.2422819
464600.0000000    0.2263541
464640.0000000    0.2294116
464680.0000000    0.2268579
464720.0000000    0.2365785
464760.0000000    0.2400198
464800.0000000    0.2398458
464840.0000000    0.2398852
464880.0000000    0.2193815
464920.0000000    0.2399209
464960.0000000    0.2458308
465000.0000000    0.2214634
465040.0000000    0.2364253
465080.0000000    0.2325593
465120.0000000    0.2530651
465160.0000000    0.2408169
465200.0000000    0.2311404
465240.0000000    0.2310003
465280.0000000    0.2366433
465320.0000000    0.2332440
465360.0000000    0.2176853
465400.0000000    0.2403559
465440.0000000    0.2375185
465480.0000000    0.2305350
465520.0000000    0.2141352
465560.0000000    0.2266050
465600.0000000    0.2143908
465640.0000000    0.2316079
465680.0000000    0.2349744
465720.0000000    0.2324456
465760.0000000    0.2225142
465800.0000000    0.2382335
465840.0000000    0.2072470
465880.0000000    0.2218795
465920.0000000    0.2282509
465960.0000000    0.2255440
466000.0000000    0.2355132
466040.0000000    0.2287225
466080.0000000    0.2200661
466120.0000000    0.2073664
466160.0000000    0.2157355
466200.0000000    0.2318127
466240.0000000    0.2175803
466280.0000000    0.2307965
466320.0000000    0.2181461
466360.0000000    0.2146677
466400.0000000    0.2080958
466440.0000000    0.2257428
466480.0000000    0.2251614
466520.0000000    0.2212360
466560.0000000    0.2283573
466600.0000000    0.2438337
466640.0000000    0.2362481
466680.0000000    0.1947038
466720.0000000    0.1908844
466760.0000000    0.2078560
466800.0000000    0.2320635
466840.0000000    0.2280184
466880.0000000    0.2464432
466920.0000000    0.2269309
466960.0000000    0.2297270
467000.0000000    0.2173581
467040.0000000    0.2276439
467080.0000000    0.2261448
467120.0000000    0.2173859
467160.0000000    0.2265555
467200.0000000    0.2195007
467240.0000000    0.2216879
467280.0000000    0.2197020
467320.0000000    0.2450674
467360.0000000    0.2164030
467400.0000000    0.2167616
467440.0000000    0.2203240
467480.0000000    0.2396232
467520.0000000    0.1981619
467560.0000000    0.2026350
467600.0000000    0.2268827
467640.0000000    0.2369483
467680.0000000    0.2218138
467720.0000000    0.2217865
467760.0000000    0.2368052
467800.0000000    0.2332765
467840.0000000    0.2169658
467880.0000000    0.2239687
467920.0000000    0.2283851
467960.0000000    0.2281012
468000.0000000    0.2373084
468040.0000000    0.2276976
468080.0000000    0.2316629
468120.0000000    0.2344853
468160.0000000    0.2227584
468200.0000000    0.2243070
468240.0000000    0.2056239
468280.0000000    0.2214097
468320.0000000    0.2202155
468360.0000000    0.2121437
468400.0000000    0.2173176
468440.0000000    0.2336815
468480.0000000    0.2141495
468520.0000000    0.2013216
468560.0000000    0.2167781
468600.0000000    0.2134107
468640.0000000    0.2032311
468680.0000000    0.2222078
468720.0000000    0.2034506
468760.0000000    0.2146208
468800.0000000    0.2022903
468840.0000000    0.1879181
468880.0000000    0.1946937
468920.0000000    0.1868968
468960.0000000    0.1869416
469000.0000000    0.1820935
469040.0000000    0.1879034
469080.0000000    0.1798725
469120.0000000    0.2010606
469160.0000000    0.1838115
469200.0000000    0.1884874
469240.0000000    0.1987409
469280.0000000    0.1980904
469320.0000000    0.1957429
469360.0000000    0.1886008
469400.0000000    0.1974001
469440.0000000    0.1986013
469480.0000000    0.1990637
469520.0000000    0.2045416
469560.0000000    0.1886474
469600.0000000    0.1962062
469640.0000000    0.1919752
469680.0000000    0.1907281
469720.0000000    0.1974927
469760.0000000    0.1946499
469800.0000000    0.1793001
469840.0000000    0.1931671
469880.0000000    0.1811158
469920.0000000    0.1710047
469960.0000000    0.1831685
470000.0000000    0.1776534
470040.0000000    0.1698078
470080.0000000    0.1805592
470120.0000000    0.1794986
470160.0000000    0.1724128
470200.0000000    0.1680645
470240.0000000    0.1719993
470280.0000000    0.1657698
470320.0000000    0.1708646
470360.0000000    0.1669883
470400.0000000    0.1592952
470440.0000000    0.1605951
470480.0000000    0.1624124
470520.0000000    0.1641565
470560.0000000    0.1660868
470600.0000000    0.1726645
470640.0000000    0.1768716
470680.0000000    0.1460733
470720.0000000    0.1536177
470760.0000000    0.1598674
470800.0000000    0.1630272
470840.0000000    0.1499349
470880.0000000    0.1566859
470920.0000000    0.1657215
470960.0000000    0.1835333
471000.0000000    0.1787448
471040.0000000    0.1608672
471080.0000000    0.1649869
471120.0000000    0.1710917
471160.0000000    0.1669931
471200.0000000    0.1692304
471240.0000000    0.1760282
471280.0000000    0.1786708
471320.0000000    0.1807486
471360.0000000    0.1750720
471400.0000000    0.1750173
471440.0000000    0.1833981
471480.0000000    0.1612790
471520.0000000    0.1640898
471560.0000000    0.1804412
471600.0000000    0.1936653
471640.0000000    0.1606914
471680.0000000    0.1687635
471720.0000000    0.1479919
471760.0000000    0.1462956
471800.0000000    0.1502390
471840.0000000    0.1569970
471880.0000000    0.1647173
471920.0000000    0.1605928
471960.0000000    0.1627464
472000.0000000    0.1622395
472040.0000000    0.1804573
472080.0000000    0.1777813
472120.0000000    0.1682083
472160.0000000    0.1799687
472200.0000000    0.1781682
472240.0000000    0.1731827
472280.0000000    0.1651909
472320.0000000    0.1679457
472360.0000000    0.1560627
472400.0000000    0.1604614
472440.0000000    0.1582086
472480.0000000    0.1572302
472520.0000000    0.1619269
472560.0000000    0.1603530
472600.0000000    0.1671970
472640.0000000    0.1661678
472680.0000000    0.1458838
472720.0000000    0.1509499
472760.0000000    0.1536959
472800.0000000    0.1488362
472840.0000000    0.1477285
472880.0000000    0.1451787
472920.0000000    0.1635390
472960.0000000    0.1622145
473000.0000000    0.1635799
473040.0000000    0.1491263
473080.0000000    0.1589917
473120.0000000    0.1546462
473160.0000000    0.1686292
473200.0000000    0.1634157
473240.0000000    0.1554894
473280.0000000    0.1591890
473320.0000000    0.1614491
473360.0000000    0.1521337
473400.0000000    0.1661559
473440.0000000    0.1561804
473480.0000000    0.1577315
473520.0000000    0.1614918
473560.0000000    0.1620839
473600.0000000    0.1783681
473640.0000000    0.2025149
473680.0000000    0.1992833
473720.0000000    0.1902990
473760.0000000    0.1708804
473800.0000000    0.1651702
473840.0000000    0.1680858
473880.0000000    0.1657425
473920.0000000    0.1658810
473960.0000000    0.1739625
474000.0000000    0.1667707
474040.0000000    0.1721331
474080.0000000    0.1425685
474120.0000000    0.1659008
474160.0000000    0.1549437
474200.0000000    0.1679905
474240.0000000    0.1582899
474280.0000000    0.1811032
474320.0000000    0.1746573
474360.0000000    0.1843918
474400.0000000    0.1723816
474440.0000000    0.1679974
474480.0000000    0.1539021
474520.0000000    0.1690924
474560.0000000    0.1579213
474600.0000000    0.1645106
474640.0000000    0.1678060
474680.0000000    0.1610762
474720.0000000    0.1596775
474760.0000000    0.1688701
474800.0000000    0.1622842
474840.0000000    0.1571421
474880.0000000    0.1681656
474920.0000000    0.1635395
474960.0000000    0.1672073
475000.0000000    0.1698263
475040.0000000    0.1651127
475080.0000000    0.1754796
475120.0000000    0.1616116
475160.0000000    0.1590809
475200.0000000    0.1560048
475240.0000000    0.1652187
475280.0000000    0.1643540
475320.0000000    0.1652495
475360.0000000    0.1649803
475400.0000000    0.1601208
475440.0000000    0.1662389
475480.0000000    0.1571899
475520.0000000    0.1704126
475560.0000000    0.1763252
475600.0000000    0.1981671
475640.0000000    0.1710670
475680.0000000    0.1678857
475720.0000000    0.1607627
475760.0000000    0.1737442
475800.0000000    0.1743482
475840.0000000    0.1759118
475880.0000000    0.1845202
475920.0000000    0.1741807
475960.0000000    0.1754828
476000.0000000    0.1679682
476040.0000000    0.1626755
476080.0000000    0.1617948
476120.0000000    0.1713074
476160.0000000    0.1791832
476200.0000000    0.1756228
476240.0000000    0.1809046
476280.0000000    0.1634011
476320.0000000    0.1643530
476360.0000000    0.1605007
476400.0000000    0.1718147
476440.0000000    0.1830570
476480.0000000    0.1581451
476520.0000000    0.1699379
476560.0000000    0.1884176
476600.0000000    0.1601475
476640.0000000    0.1595203
476680.0000000    0.1612097
476720.0000000    0.1564366
476760.0000000    0.1608010
476800.0000000    0.1666525
476840.0000000    0.1639027
476880.0000000    0.1786225
476920.0000000    0.1589609
476960.0000000    0.1798946
477000.0000000    0.1772351
477040.0000000    0.1798908
477080.0000000    0.1847512
477120.0000000    0.1553666
477160.0000000    0.1631363
477200.0000000    0.1660014
477240.0000000    0.1629498
477280.0000000    0.1495873
477320.0000000    0.1570388
477360.0000000    0.1683147
477400.0000000    0.1518290
477440.0000000    0.1609994
477480.0000000    0.1530886
477520.0000000    0.1562405
477560.0000000    0.1528582
477600.0000000    0.1591533
477640.0000000    0.1493668
477680.0000000    0.1558996
477720.0000000    0.1683502
477760.0000000    0.1768491
477800.0000000    0.1784086
477840.0000000    0.1642417
477880.0000000    0.1486375
477920.0000000    0.1665591
477960.0000000    0.1648701
478000.0000000    0.1688744
478040.0000000    0.1502730
478080.0000000    0.1595943
478120.0000000    0.1586079
478160.0000000    0.1619656
478200.0000000    0.1549344
478240.0000000    0.1653921
478280.0000000    0.1765197
478320.0000000    0.1794608
478360.0000000    0.1933316
478400.0000000    0.1926390
478440.0000000    0.1885237
478480.0000000    0.1793240
478520.0000000    0.1888075
478560.0000000    0.1763678
478600.0000000    0.1965390
478640.0000000    0.1955553
478680.0000000    0.1987303
478720.0000000    0.1759196
478760.0000000    0.1846243
478800.0000000    0.1803568
478840.0000000    0.1802178
478880.0000000    0.1808057
478920.0000000    0.1722425
478960.0000000    0.1794157
479000.0000000    0.1827427
479040.0000000    0.1906846
479080.0000000    0.1821856
479120.0000000    0.1725479
479160.0000000    0.1576593
479200.0000000    0.1685482
479240.0000000    0.1705470
479280.0000000    0.1549062
479320.0000000    0.1741719
479360.0000000    0.1690487
479400.0000000    0.1552051
479440.0000000    0.1628636
479480.0000000    0.1620238
479520.0000000    0.1593893
479560.0000000    0.1527379
479600.0000000    0.1621013
479640.0000000    0.1595613
479680.0000000    0.1652058
479720.0000000    0.1613374
479760.0000000    0.1743298
479800.0000000    0.1674865
479840.0000000    0.1674749
479880.0000000    0.1463059
479920.0000000    0.1663432
479960.0000000    0.1475111
480000.0000000    0.1570165
480040.0000000    0.1531347
480080.0000000    0.1567621
480120.0000000    0.1610447
480160.0000000    0.1588940
480200.0000000    0.1682410
480240.0000000    0.1653184
480280.0000000    0.1695135
480320.0000000    0.1867865
480360.0000000    0.1903874
480400.0000000    0.1955236
480440.0000000    0.1727970
480480.0000000    0.1777095
480520.0000000    0.1759477
480560.0000000    0.1834245
480600.0000000    0.1922646
480640.0000000    0.1754009
480680.0000000    0.1721081
480720.0000000    0.1828118
480760.0000000    0.1725347
480800.0000000    0.1687931
480840.0000000    0.1628692
480880.0000000    0.1640338
480920.0000000    0.1777286
480960.0000000    0.1699666
481000.0000000    0.1901542
481040.0000000    0.1880789
481080.0000000    0.1655290
481120.0000000    0.1568656
481160.0000000    0.1363346
481200.0000000    0.1565360
481240.0000000    0.1551997
481280.0000000    0.1642944
481320.0000000    0.1743546
481360.0000000    0.1749946
481400.0000000    0.1672432
481440.0000000    0.1524601
481480.0000000    0.1638011
481520.0000000    0.1523318
481560.0000000    0.1581104
481600.0000000    0.1544270
481640.0000000    0.1574151
481680.0000000    0.1584450
481720.0000000    0.1579938
481760.0000000    0.1659395
481800.0000000    0.1579681
481840.0000000    0.1795692
481880.0000000    0.1590898
481920.0000000    0.1681426
481960.0000000    0.1514014
482000.0000000    0.1509318
482040.0000000    0.1680824
482080.0000000    0.1880740
482120.0000000    0.1616557
482160.0000000    0.1603311
482200.0000000    0.1807178
482240.0000000    0.1574647
482280.0000000    0.1785735
482320.0000000    0.1721856
482360.0000000    0.1800806
482400.0000000    0.1953776
482440.0000000    0.1680135
482480.0000000    0.1507760
482520.0000000    0.1712608
482560.0000000    0.1562046
482600.0000000    0.1710947
482640.0000000    0.1661114
482680.0000000    0.1684721
482720.0000000    0.1630373
482760.0000000    0.1450693
482800.0000000    0.1522451
482840.0000000    0.1747340
482880.0000000    0.1724633
482920.0000000    0.1538488
482960.0000000    0.1521641
483000.0000000    0.1715850
483040.0000000    0.1869970
483080.0000000    0.1737976
483120.0000000    0.1788498
483160.0000000    0.1586945
483200.0000000    0.1564203
483240.0000000    0.1557208
483280.0000000    0.1732246
483320.0000000    0.1634308
483360.0000000    0.1753910
483400.0000000    0.1538460
483440.0000000    0.1639920
483480.0000000    0.1519061
483520.0000000    0.1519239
483560.0000000    0.1706720
483600.0000000    0.1608051
483640.0000000    0.1551206
483680.0000000    0.1487316
483720.0000000    0.1462067
483760.0000000    0.1607098
483800.0000000    0.1421466
483840.0000000    0.1706842
483880.0000000    0.1618850
483920.0000000    0.1747770
483960.0000000    0.1666254
484000.0000000    0.1767302
484040.0000000    0.1601620
484080.0000000    0.1702414
484120.0000000    0.1496391
484160.0000000    0.1681636
484200.0000000    0.1798781
484240.0000000    0.1576834
484280.0000000    0.1550971
484320.0000000    0.1550185
484360.0000000    0.1688429
484400.0000000    0.1416766
484440.0000000    0.1745265
484480.0000000    0.1618031
484520.0000000    0.1458559
484560.0000000    0.1512948
484600.0000000    0.1523036
484640.0000000    0.1527286
484680.0000000    0.1777438
484720.0000000    0.1599955
484760.0000000    0.1525091
484800.0000000    0.1708048
484840.0000000    0.1558363
484880.0000000    0.1597155
484920.0000000    0.1672051
484960.0000000    0.1786123
485000.0000000    0.1678600
485040.0000000    0.1796569
485080.0000000    0.1816758
485120.0000000    0.1642978
485160.0000000    0.1620900
485200.0000000    0.1700677
485240.0000000    0.1597772
485280.0000000    0.1560510
485320.0000000    0.1620765
485360.0000000    0.1393772
485400.0000000    0.1452514
485440.0000000    0.1616912
485480.0000000    0.1600131
485520.0000000    0.1512725
485560.0000000    0.1589379
485600.0000000    0.1711449
485640.0000000    0.1752912
485680.0000000    0.1869527
485720.0000000    0.1751278
485760.0000000    0.1697294
485800.0000000    0.1815595
485840.0000000    0.1788299
485880.0000000    0.1824605
485920.0000000    0.1719847
485960.0000000    0.1743276
486000.0000000    0.1576884
486040.0000000    0.1590044
486080.0000000    0.1505762
486120.0000000    0.1604085
486160.0000000    0.1652218
486200.0000000    0.1577411
486240.0000000    0.1674110
486280.0000000    0.1710350
486320.0000000    0.1563287
486360.0000000    0.1616738
486400.0000000    0.1504108
486440.0000000    0.1504073
486480.0000000    0.1718487
486520.0000000    0.1775128
486560.0000000    0.1600919
486600.0000000    0.1706419
486640.0000000    0.1613719
486680.0000000    0.1703944
486720.0000000    0.1613981
486760.0000000    0.1572178
486800.0000000    0.1569538
486840.0000000    0.1758418
486880.0000000    0.1697076
486920.0000000    0.1568175
486960.0000000    0.1556979
487000.0000000    0.1498740
487040.0000000    0.1747928
487080.0000000    0.1639734
487120.0000000    0.1610042
487160.0000000    0.1591213
487200.0000000    0.1578214
487240.0000000    0.1510897
487280.0000000    0.1681068
487320.0000000    0.1630266
487360.0000000    0.1527432
487400.0000000    0.1608315
487440.0000000    0.1707409
487480.0000000    0.1597974
487520.0000000    0.1454830
487560.0000000    0.1574107
487600.0000000    0.1607305
487640.0000000    0.1546320
487680.0000000    0.1371453
487720.0000000    0.1490741
487760.0000000    0.1561212
487800.0000000    0.1485743
487840.0000000    0.1660418
487880.0000000    0.1664015
487920.0000000    0.1795657
487960.0000000    0.1642146
488000.0000000    0.1663299
488040.0000000    0.1850362
488080.0000000    0.1743471
488120.0000000    0.1569673
488160.0000000    0.1654751
488200.0000000    0.1600492
488240.0000000    0.1641220
488280.0000000    0.1675632
488320.0000000    0.1504146
488360.0000000    0.1511941
488400.0000000    0.1565651
488440.0000000    0.1516300
488480.0000000    0.1576814
488520.0000000    0.1590117
488560.0000000    0.1587041
488600.0000000    0.1577625
488640.0000000    0.1445644
488680.0000000    0.1387470
488720.0000000    0.1558912
488760.0000000    0.1463423
488800.0000000    0.1449710
488840.0000000    0.1601662
488880.0000000    0.1522412
488920.0000000    0.1407175
488960.0000000    0.1506772
489000.0000000    0.1470445
489040.0000000    0.1457699
489080.0000000    0.1523621
489120.0000000    0.1431502
489160.0000000    0.1380092
489200.0000000    0.1414081
489240.0000000    0.1549960
489280.0000000    0.1471309
489320.0000000    0.1481844
489360.0000000    0.1407947
489400.0000000    0.1439110
489440.0000000    0.1407168
489480.0000000    0.1403695
489520.0000000    0.1324728
489560.0000000    0.1320594
489600.0000000    0.1458336
489640.0000000    0.1398790
489680.0000000    0.1457684
489720.0000000    0.1480059
489760.0000000    0.1596942
489800.0000000    0.1673344
489840.0000000    0.1552403
489880.0000000    0.1453279
489920.0000000    0.1458654
489960.0000000    0.1586832
490000.0000000    0.1546682
490040.0000000    0.1748542
490080.0000000    0.1510788
490120.0000000    0.1642150
490160.0000000    0.1488544
490200.0000000    0.1532558
490240.0000000    0.1528985
490280.0000000    0.1586824
490320.0000000    0.1678814
490360.0000000    0.1638428
490400.0000000    0.1616708
490440.0000000    0.1636169
490480.0000000    0.1393057
490520.0000000    0.1627016
490560.0000000    0.1607087
490600.0000000    0.1463854
490640.0000000    0.1693109
490680.0000000    0.1760949
490720.0000000    0.1616491
490760.0000000    0.1574791
490800.0000000    0.1696875
490840.0000000    0.1528283
490880.0000000    0.1582953
490920.0000000    0.1735352
490960.0000000    0.1543665
491000.0000000    0.1671226
491040.0000000    0.1528468
491080.0000000    0.1767955
491120.0000000    0.1784503
491160.0000000    0.1656292
491200.0000000    0.1563863
491240.0000000    0.1672309
491280.0000000    0.1683694
491320.0000000    0.1648017
491360.0000000    0.1678839
491400.0000000    0.1708622
491440.0000000    0.1765577
491480.0000000    0.1792857
491520.0000000    0.1848285
491560.0000000    0.1821014
491600.0000000    0.1824919
491640.0000000    0.1573627
491680.0000000    0.1737083
491720.0000000    0.1663512
491760.0000000    0.1617203
491800.0000000    0.1700969
491840.0000000    0.1666079
491880.0000000    0.1589695
491920.0000000    0.1647750
491960.0000000    0.1640520
492000.0000000    0.1699104
492040.0000000    0.1608397
492080.0000000    0.1542031
492120.0000000    0.1541785
492160.0000000    0.1591478
492200.0000000    0.1631708
492240.0000000    0.1611987
492280.0000000    0.1731886
492320.0000000    0.1634854
492360.0000000    0.1713696
492400.0000000    0.1618476
492440.0000000    0.1580820
492480.0000000    0.1615192
492520.0000000    0.1572883
492560.0000000    0.1670749
492600.0000000    0.1733519
492640.0000000    0.1667757
492680.0000000    0.1675842
492720.0000000    0.1519698
492760.0000000    0.1509038
492800.0000000    0.1549943
492840.0000000    0.1406841
492880.0000000    0.1494046
492920.0000000    0.1365334
492960.0000000    0.1482073
493000.0000000    0.1541110
493040.0000000    0.1627559
493080.0000000    0.1493778
493120.0000000    0.1566413
493160.0000000    0.1418644
493200.0000000    0.1544679
493240.0000000    0.1543276
493280.0000000    0.1568071
493320.0000000    0.1520798
493360.0000000    0.1782922
493400.0000000    0.1589416
493440.0000000    0.1608891
493480.0000000    0.1695618
493520.0000000    0.1691429
493560.0000000    0.1685841
493600.0000000    0.1484731
493640.0000000    0.1424820
493680.0000000    0.1586941
493720.0000000    0.1518495
493760.0000000    0.1506266
493800.0000000    0.1549576
493840.0000000    0.1660826
493880.0000000    0.1616603
493920.0000000    0.1523856
493960.0000000    0.1648446
494000.0000000    0.1652160
494040.0000000    0.1565289
494080.0000000    0.1453030
494120.0000000    0.1708321
494160.0000000    0.1704202
494200.0000000    0.1530455
494240.0000000    0.1666509
494280.0000000    0.1608200
494320.0000000    0.1532900
494360.0000000    0.1447852
494400.0000000    0.1591217
494440.0000000    0.1587604
494480.0000000    0.1538521
494520.0000000    0.1449655
494560.0000000    0.1450052
494600.0000000    0.1628233
494640.0000000    0.1768152
494680.0000000    0.1649928
494720.0000000    0.1765274
494760.0000000    0.1684102
494800.0000000    0.1637676
494840.0000000    0.1462484
494880.0000000    0.1524473
494920.0000000    0.1624313
494960.0000000    0.1710728
495000.0000000    0.1533245
495040.0000000    0.1482595
495080.0000000    0.1552076
495120.0000000    0.1589050
495160.0000000    0.1785619
495200.0000000    0.1645491
495240.0000000    0.1790237
495280.0000000    0.1730954
495320.0000000    0.1646073
495360.0000000    0.1758469
495400.0000000    0.1660998
495440.0000000    0.1632621
495480.0000000    0.1605381
495520.0000000    0.1540329
495560.0000000    0.1644468
495600.0000000    0.1727676
495640.0000000    0.1650525
495680.0000000    0.1744810
495720.0000000    0.1539950
495760.0000000    0.1629220
495800.0000000    0.1603604
495840.0000000    0.1668399
495880.0000000    0.1725136
495920.0000000    0.1672800
495960.0000000    0.1598405
496000.0000000    0.1445226
496040.0000000    0.1561467
496080.0000000    0.1629419
496120.0000000    0.1450659
496160.0000000    0.1463143
496200.0000000    0.1573397
496240.0000000    0.1664666
496280.0000000    0.1576988
496320.0000000    0.1368739
496360.0000000    0.1561845
496400.0000000    0.1546726
496440.0000000    0.1502696
496480.0000000    0.1615350
496520.0000000    0.1617090
496560.0000000    0.1544358
496600.0000000    0.1607257
496640.0000000    0.1526219
496680.0000000    0.1565232
496720.0000000    0.1463688
496760.0000000    0.1566976
496800.0000000    0.1641216
496840.0000000    0.1576751
496880.0000000    0.1740801
496920.0000000    0.1678192
496960.0000000    0.1478429
497000.0000000    0.1659306
497040.0000000    0.1627433
497080.0000000    0.1959788
497120.0000000    0.1839380
497160.0000000    0.1645694
497200.0000000    0.1676473
497240.0000000    0.1486778
497280.0000000    0.1583271
497320.0000000    0.1491697
497360.0000000    0.1504694
497400.0000000    0.1486845
497440.0000000    0.1415782
497480.0000000    0.1553884
497520.0000000    0.1459593
497560.0000000    0.1539828
497600.0000000    0.1618044
497640.0000000    0.1495899
497680.0000000    0.1536627
497720.0000000    0.1507327
497760.0000000    0.1552310
497800.0000000    0.1705882
497840.0000000    0.1537932
497880.0000000    0.1647505
497920.0000000    0.1652193
497960.0000000    0.1671561
498000.0000000    0.1579771
498040.0000000    0.1554003
498080.0000000    0.1523130
498120.0000000    0.1686630
498160.0000000    0.1638476
498200.0000000    0.1633654
498240.0000000    0.1511336
498280.0000000    0.1554701
498320.0000000    0.1787101
498360.0000000    0.1612851
498400.0000000    0.1749580
498440.0000000    0.1750573
498480.0000000    0.1693180
498520.0000000    0.1536712
498560.0000000    0.1477599
498600.0000000    0.1570251
498640.0000000    0.1541391
498680.0000000    0.1723843
498720.0000000    0.1605471
498760.0000000    0.1824717
498800.0000000    0.1794188
498840.0000000    0.1628486
498880.0000000    0.1802479
498920.0000000    0.1527782
498960.0000000    0.1691650
499000.0000000    0.1680226
499040.0000000    0.1803153
499080.0000000    0.1829407
499120.0000000    0.1652190
499160.0000000    0.1682646
499200.0000000    0.1669496
499240.0000000    0.1783511
499280.0000000    0.1794461
499320.0000000    0.1804252
499360.0000000    0.1718591
499400.0000000    0.1718007
499440.0000000    0.1824920
499480.0000000    0.1860692
499520.0000000    0.1843636
499560.0000000    0.1777314
499600.0000000    0.1910577
499640.0000000    0.1815271
499680.0000000    0.1866015
499720.0000000    0.1714875
499760.0000000    0.1537240
499800.0000000    0.1807608
499840.0000000    0.1851330
499880.0000000    0.1713117
499920.0000000    0.1622122
499960.0000000    0.1743863
500000.0000000    0.1605467
500040.0000000    0.1577574
500080.0000000    0.1813927
500120.0000000    0.1807972
500160.0000000    0.1509794
500200.0000000    0.1653677
500240.0000000    0.1767218
500280.0000000    0.1780431
500320.0000000    0.1879080
500360.0000000    0.1738984
500400.0000000    0.1749216
500440.0000000    0.1802749
500480.0000000    0.1783035
500520.0000000    0.1758394
500560.0000000    0.1729195
500600.0000000    0.1744224
500640.0000000    0.1767456
500680.0000000    0.1769355
500720.0000000    0.1605630
500760.0000000    0.1801560
500800.0000000    0.1915639
500840.0000000    0.1725453
500880.0000000    0.2012302
500920.0000000    0.1658716
500960.0000000    0.1780722
501000.0000000    0.1849374
501040.0000000    0.1698846
501080.0000000    0.1696847
501120.0000000    0.1559848
501160.0000000    0.1710516
501200.0000000    0.1744489
501240.0000000    0.1535558
501280.0000000    0.1694282
501320.0000000    0.1718465
501360.0000000    0.1746722
501400.0000000    0.1691248
501440.0000000    0.1657829
501480.0000000    0.1679849
501520.0000000    0.1579140
501560.0000000    0.1772455
501600.0000000    0.1473064
501640.0000000    0.1603407
501680.0000000    0.1531924
501720.0000000    0.1696908
501760.0000000    0.1675940
501800.0000000    0.1796974
501840.0000000    0.1689820
501880.0000000    0.1622901
501920.0000000    0.1704129
501960.0000000    0.1727015
502000.0000000    0.1651591
502040.0000000    0.1688586
502080.0000000    0.1627129
502120.0000000    0.1635312
502160.0000000    0.1687922
502200.0000000    0.1595015
502240.0000000    0.1583339
502280.0000000    0.1805022
502320.0000000    0.1547548
502360.0000000    0.1580867
502400.0000000    0.1605417
502440.0000000    0.1461477
502480.0000000    0.1518779
502520.0000000    0.1738997
502560.0000000    0.1586886
502600.0000000    0.1546940
502640.0000000    0.1562856
502680.0000000    0.1608425
502720.0000000    0.1501703
502760.0000000    0.1642765
502800.0000000    0.1572775
502840.0000000    0.1695387
502880.0000000    0.1709330
502920.0000000    0.1609421
502960.0000000    0.1501249
503000.0000000    0.1495852
503040.0000000    0.1483105
503080.0000000    0.1464495
503120.0000000    0.1390140
503160.0000000    0.1557320
503200.0000000    0.1420704
503240.0000000    0.1584884
503280.0000000    0.1596732
503320.0000000    0.1640367
503360.0000000    0.1600347
503400.0000000    0.1579922
503440.0000000    0.1516561
503480.0000000    0.1627412
503520.0000000    0.1632205
503560.0000000    0.1644688
503600.0000000    0.1700136
503640.0000000    0.1650562
503680.0000000    0.1512773
503720.0000000    0.1425276
503760.0000000    0.1521069
503800.0000000    0.1458680
503840.0000000    0.1430410
503880.0000000    0.1509396
503920.0000000    0.1514500
503960.0000000    0.1401532
504000.0000000    0.1571677
504040.0000000    0.1518396
504080.0000000    0.1471292
504120.0000000    0.1403527
504160.0000000    0.1644252
504200.0000000    0.1497294
504240.0000000    0.1443668
504280.0000000    0.1505964
504320.0000000    0.1443790
504360.0000000    0.1582713
504400.0000000    0.1522380
504440.0000000    0.1486739
504480.0000000    0.1526185
504520.0000000    0.1459006
504560.0000000    0.1549079
504600.0000000    0.1453612
504640.0000000    0.1397264
504680.0000000    0.1430277
504720.0000000    0.1470657
504760.0000000    0.1478601
504800.0000000    0.1524015
504840.0000000    0.1574392
504880.0000000    0.1549478
504920.0000000    0.1507910
504960.0000000    0.1662211
505000.0000000    0.1462029
505040.0000000    0.1690086
505080.0000000    0.1634202
505120.0000000    0.1568409
505160.0000000    0.1662204
505200.0000000    0.1595276
505240.0000000    0.1561296
505280.0000000    0.1572713
505320.0000000    0.1504003
505360.0000000    0.1568941
505400.0000000    0.1520221
505440.0000000    0.1401442
505480.0000000    0.1323964
505520.0000000    0.1570231
505560.0000000    0.1658644
505600.0000000    0.1491650
505640.0000000    0.1457463
505680.0000000    0.1469987
505720.0000000    0.1424505
505760.0000000    0.1496844
505800.0000000    0.1461770
505840.0000000    0.1546381
505880.0000000    0.1602219
505920.0000000    0.1507340
505960.0000000    0.1601612
506000.0000000    0.1681544
506040.0000000    0.1528284
506080.0000000    0.1899937
506120.0000000    0.1503414
506160.0000000    0.1433811
506200.0000000    0.1551584
506240.0000000    0.1550618
506280.0000000    0.1439886
506320.0000000    0.1357557
506360.0000000    0.1392765
506400.0000000    0.1405137
506440.0000000    0.1450729
506480.0000000    0.1317670
506520.0000000    0.1468064
506560.0000000    0.1444184
506600.0000000    0.1400345
506640.0000000    0.1463743
506680.0000000    0.1469558
506720.0000000    0.1401161
506760.0000000    0.1455265
506800.0000000    0.1483912
506840.0000000    0.1656130
506880.0000000    0.1509724
506920.0000000    0.1585483
506960.0000000    0.1568635
507000.0000000    0.1448756
507040.0000000    0.1603218
507080.0000000    0.1551318
507120.0000000    0.1527338
507160.0000000    0.1670384
507200.0000000    0.1480171
507240.0000000    0.1496628
507280.0000000    0.1422740
507320.0000000    0.1352327
507360.0000000    0.1575017
507400.0000000    0.1542774
507440.0000000    0.1657037
507480.0000000    0.1600256
507520.0000000    0.1467141
507560.0000000    0.1483430
507600.0000000    0.1597058
507640.0000000    0.1564257
507680.0000000    0.1412089
507720.0000000    0.1388918
507760.0000000    0.1486299
507800.0000000    0.1565619
507840.0000000    0.1449038
507880.0000000    0.1526049
507920.0000000    0.1321807
507960.0000000    0.1472209
508000.0000000    0.1432620
508040.0000000    0.1550076
508080.0000000    0.1315596
508120.0000000    0.1381935
508160.0000000    0.1381590
508200.0000000    0.1363278
508240.0000000    0.1415160
508280.0000000    0.1394074
508320.0000000    0.1518403
508360.0000000    0.1580190
508400.0000000    0.1579678
508440.0000000    0.1532405
508480.0000000    0.1494661
508520.0000000    0.1560048
508560.0000000    0.1438666
508600.0000000    0.1349046
508640.0000000    0.1377671
508680.0000000    0.1360906
508720.0000000    0.1335665
508760.0000000    0.1378641
508800.0000000    0.1322195
508840.0000000    0.1383965
508880.0000000    0.1345591
508920.0000000    0.1402632
508960.0000000    0.1425628
509000.0000000    0.1534964
509040.0000000    0.1468866
509080.0000000    0.1378048
509120.0000000    0.1298468
509160.0000000    0.1466561
509200.0000000    0.1264112
509240.0000000    0.1398373
509280.0000000    0.1489157
509320.0000000    0.1434759
509360.0000000    0.1437139
509400.0000000    0.1360989
509440.0000000    0.1273316
509480.0000000    0.1410355
509520.0000000    0.1405441
509560.0000000    0.1583884
509600.0000000    0.1427855
509640.0000000    0.1530766
509680.0000000    0.1486040
509720.0000000    0.1293577
509760.0000000    0.1430963
509800.0000000    0.1479881
509840.0000000    0.1363733
509880.0000000    0.1495915
509920.0000000    0.1556940
509960.0000000    0.1503737
510000.0000000    0.1510354
510040.0000000    0.1515449
510080.0000000    0.1528199
510120.0000000    0.1511059
510160.0000000    0.1365616
510200.0000000    0.1395506
510240.0000000    0.1340134
510280.0000000    0.1352458
510320.0000000    0.1479000
510360.0000000    0.1471964
510400.0000000    0.1575383
510440.0000000    0.1408205
510480.0000000    0.1578625
510520.0000000    0.1483285
510560.0000000    0.1522729
510600.0000000    0.1587508
510640.0000000    0.1522602
510680.0000000    0.1652387
510720.0000000    0.1628299
510760.0000000    0.1521674
510800.0000000    0.1580365
510840.0000000    0.1620637
510880.0000000    0.1683963
510920.0000000    0.1665673
510960.0000000    0.1596020
511000.0000000    0.1490135
511040.0000000    0.1524530
511080.0000000    0.1699916
511120.0000000    0.1605258
511160.0000000    0.1488454
511200.0000000    0.1605763
511240.0000000    0.1765349
511280.0000000    0.1596967
511320.0000000    0.1575691
511360.0000000    0.1730658
511400.0000000    0.1667449
511440.0000000    0.1629573
511480.0000000    0.1591314
511520.0000000    0.1584783
511560.0000000    0.1756554
511600.0000000    0.1613841
511640.0000000    0.1724357
511680.0000000    0.1785308
511720.0000000    0.1580112
511760.0000000    0.1669548
511800.0000000    0.1615326
511840.0000000    0.1642576
511880.0000000    0.1807144
511920.0000000    0.1916958
511960.0000000    0.1650713
512000.0000000    0.1900950
512040.0000000    0.1777073
512080.0000000    0.1906565
512120.0000000    0.1760614
512160.0000000    0.1707165
512200.0000000    0.1627593
512240.0000000    0.1599833
512280.0000000    0.1595787
512320.0000000    0.1552374
512360.0000000    0.1669584
512400.0000000    0.1580024
512440.0000000    0.1858308
512480.0000000    0.1724952
512520.0000000    0.1724726
512560.0000000    0.1807041
512600.0000000    0.1783088
512640.0000000    0.1700225
512680.0000000    0.1530984
512720.0000000    0.1452969
512760.0000000    0.1574800
512800.0000000    0.1598608
512840.0000000    0.1560301
512880.0000000    0.1533111
512920.0000000    0.1668850
512960.0000000    0.1571566
513000.0000000    0.1580642
513040.0000000    0.1529639
513080.0000000    0.1436200
513120.0000000    0.1550567
513160.0000000    0.1780294
513200.0000000    0.1619898
513240.0000000    0.1656477
513280.0000000    0.1754551
513320.0000000    0.1659780
513360.0000000    0.1701047
513400.0000000    0.1650152
513440.0000000    0.1605649
513480.0000000    0.1536508
513520.0000000    0.1594651
513560.0000000    0.1655961
513600.0000000    0.1718797
513640.0000000    0.1719268
513680.0000000    0.1857971
513720.0000000    0.1764863
513760.0000000    0.1624382
513800.0000000    0.1709507
513840.0000000    0.1755644
513880.0000000    0.1529284
513920.0000000    0.1601693
513960.0000000    0.1662875
514000.0000000    0.1574762
514040.0000000    0.1652781
514080.0000000    0.1683284
514120.0000000    0.1591403
514160.0000000    0.1743055
514200.0000000    0.1626396
514240.0000000    0.1655011
514280.0000000    0.1572904
514320.0000000    0.1522909
514360.0000000    0.1460899
514400.0000000    0.1514960
514440.0000000    0.1609267
514480.0000000    0.1613376
514520.0000000    0.1741602
514560.0000000    0.1714838
514600.0000000    0.1827931
514640.0000000    0.1612345
514680.0000000    0.1724862
514720.0000000    0.1789009
514760.0000000    0.1612984
514800.0000000    0.1616520
514840.0000000    0.1448127
514880.0000000    0.1448264
514920.0000000    0.1520925
514960.0000000    0.1610485
515000.0000000    0.1625434
515040.0000000    0.1426737
515080.0000000    0.1565235
515120.0000000    0.1455273
515160.0000000    0.1405564
515200.0000000    0.1368129
515240.0000000    0.1437480
515280.0000000    0.1530022
515320.0000000    0.1561865
515360.0000000    0.1599910
515400.0000000    0.1576747
515440.0000000    0.1708754
515480.0000000    0.1712620
515520.0000000    0.1762007
515560.0000000    0.1519703
515600.0000000    0.1582787
515640.0000000    0.1432863
515680.0000000    0.1515974
515720.0000000    0.1375150
515760.0000000    0.1480993
515800.0000000    0.1468605
515840.0000000    0.1367947
515880.0000000    0.1433597
515920.0000000    0.1371099
515960.0000000    0.1485366
516000.0000000    0.1426575
516040.0000000    0.1438712
516080.0000000    0.1489364
516120.0000000    0.1411983
516160.0000000    0.1549926
516200.0000000    0.1447969
516240.0000000    0.1423371
516280.0000000    0.1700342
516320.0000000    0.1674131
516360.0000000    0.1466227
516400.0000000    0.1356589
516440.0000000    0.1506968
516480.0000000    0.1539290
516520.0000000    0.1441352
516560.0000000    0.1486895
516600.0000000    0.1562898
516640.0000000    0.1387884
516680.0000000    0.1348275
516720.0000000    0.1396448
516760.0000000    0.1380997
516800.0000000    0.1293777
516840.0000000    0.1439100
516880.0000000    0.1571761
516920.0000000    0.1617677
516960.0000000    0.1581500
517000.0000000    0.1622514
517040.0000000    0.1553750
517080.0000000    0.1511535
517120.0000000    0.1556959
517160.0000000    0.1562224
517200.0000000    0.1539712
517240.0000000    0.1516226
517280.0000000    0.1644775
517320.0000000    0.1551301
517360.0000000    0.1588944
517400.0000000    0.1491879
517440.0000000    0.1483644
517480.0000000    0.1420493
517520.0000000    0.1441478
517560.0000000    0.1502955
517600.0000000    0.1376886
517640.0000000    0.1421245
517680.0000000    0.1532970
517720.0000000    0.1722592
517760.0000000    0.1616426
517800.0000000    0.1435672
517840.0000000    0.1601533
517880.0000000    0.1662507
517920.0000000    0.1636356
517960.0000000    0.1618878
518000.0000000    0.1564443
518040.0000000    0.1568486
518080.0000000    0.1679646
518120.0000000    0.1524845
518160.0000000    0.1549738
518200.0000000    0.1612195
518240.0000000    0.1536644
518280.0000000    0.1444322
518320.0000000    0.1370820
518360.0000000    0.1465492
518400.0000000    0.1545518
518440.0000000    0.1577496
518480.0000000    0.1546554
518520.0000000    0.1527739
518560.0000000    0.1429549
518600.0000000    0.1413949
518640.0000000    0.1481678
518680.0000000    0.1421804
518720.0000000    0.1515988
518760.0000000    0.1350675
518800.0000000    0.1306105
518840.0000000    0.1485274
518880.0000000    0.1387366
518920.0000000    0.1459827
518960.0000000    0.1424096
519000.0000000    0.1585591
519040.0000000    0.1421904
519080.0000000    0.1524858
519120.0000000    0.1484251
519160.0000000    0.1448157
519200.0000000    0.1441041
519240.0000000    0.1541114
519280.0000000    0.1709030
519320.0000000    0.1581429
519360.0000000    0.1625801
519400.0000000    0.1504262
519440.0000000    0.1619618
519480.0000000    0.1413773
519520.0000000    0.1415043
519560.0000000    0.1508084
519600.0000000    0.1543811
519640.0000000    0.1467156
519680.0000000    0.1499942
519720.0000000    0.1495186
519760.0000000    0.1634275
519800.0000000    0.1461708
519840.0000000    0.1585827
519880.0000000    0.1697683
519920.0000000    0.1651584
519960.0000000    0.1508199
520000.0000000    0.1549891
520040.0000000    0.1639690
520080.0000000    0.1571192
520120.0000000    0.1547087
520160.0000000    0.1494329
520200.0000000    0.1375471
520240.0000000    0.1553382
520280.0000000    0.1632732
520320.0000000    0.1542398
520360.0000000    0.1472586
520400.0000000    0.1542421
520440.0000000    0.1717894
520480.0000000    0.1785306
520520.0000000    0.1672520
520560.0000000    0.1637235
520600.0000000    0.1654653
520640.0000000    0.1474110
520680.0000000    0.1592230
520720.0000000    0.1662886
520760.0000000    0.1495869
520800.0000000    0.1524300
520840.0000000    0.1606606
520880.0000000    0.1624600
520920.0000000    0.1616738
520960.0000000    0.1669051
521000.0000000    0.1641430
521040.0000000    0.1575068
521080.0000000    0.1633030
521120.0000000    0.1766993
521160.0000000    0.1528152
521200.0000000    0.1567427
521240.0000000    0.1510291
521280.0000000    0.1617579
521320.0000000    0.1669368
521360.0000000    0.1653131
521400.0000000    0.1605176
521440.0000000    0.1569999
521480.0000000    0.1580800
521520.0000000    0.1652402
521560.0000000    0.1761492
521600.0000000    0.1541316
521640.0000000    0.1603246
521680.0000000    0.1654692
521720.0000000    0.1762949
521760.0000000    0.1697911
521800.0000000    0.1641759
521840.0000000    0.1740812
521880.0000000    0.1618899
521920.0000000    0.1667432
521960.0000000    0.1701632
522000.0000000    0.1630363
522040.0000000    0.1563348
522080.0000000    0.1757926
522120.0000000    0.1556373
522160.0000000    0.1611331
522200.0000000    0.1497822
522240.0000000    0.1562970
522280.0000000    0.1513660
522320.0000000    0.1640580
522360.0000000    0.1649166
522400.0000000    0.1433170
522440.0000000    0.1646332
522480.0000000    0.1607967
522520.0000000    0.1536166
522560.0000000    0.1398430
522600.0000000    0.1694335
522640.0000000    0.1565434
522680.0000000    0.1470118
522720.0000000    0.1431332
522760.0000000    0.1395561
522800.0000000    0.1586964
522840.0000000    0.1496819
522880.0000000    0.1583225
522920.0000000    0.1540863
522960.0000000    0.1608637
523000.0000000    0.1564705
523040.0000000    0.1593087
523080.0000000    0.1489294
523120.0000000    0.1519592
523160.0000000    0.1525129
523200.0000000    0.1480054
523240.0000000    0.1606231
523280.0000000    0.1491148
523320.0000000    0.1581098
523360.0000000    0.1593227
523400.0000000    0.1596881
523440.0000000    0.1524675
523480.0000000    0.1415430
523520.0000000    0.1434068
523560.0000000    0.1558453
523600.0000000    0.1541926
523640.0000000    0.1364775
523680.0000000    0.1545833
523720.0000000    0.1395265
523760.0000000    0.1477648
523800.0000000    0.1419653
523840.0000000    0.1419231
523880.0000000    0.1509445
523920.0000000    0.1501311
523960.0000000    0.1572035
524000.0000000    0.1412768
524040.0000000    0.1397543
524080.0000000    0.1401098
524120.0000000    0.1362786
524160.0000000    0.1271240
524200.0000000    0.1307997
524240.0000000    0.1257933
524280.0000000    0.1270033
524320.0000000    0.1278976
524360.0000000    0.1373069
524400.0000000    0.1436495
524440.0000000    0.1336479
524480.0000000    0.1342259
524520.0000000    0.1388216
524560.0000000    0.1342889
524600.0000000    0.1429349
524640.0000000    0.1453695
524680.0000000    0.1452451
524720.0000000    0.1348402
524760.0000000    0.1432739
524800.0000000    0.1396957
524840.0000000    0.1455761
524880.0000000    0.1412884
524920.0000000    0.1337709
524960.0000000    0.1371870
525000.0000000    0.1504354
525040.0000000    0.1413560
525080.0000000    0.1381604
525120.0000000    0.1526965
525160.0000000    0.1449713
525200.0000000    0.1412153
525240.0000000    0.1500695
525280.0000000    0.1512602
525320.0000000    0.1507442
525360.0000000    0.1552873
525400.0000000    0.1517795
525440.0000000    0.1496057
525480.0000000    0.1435190
525520.0000000    0.1346888
525560.0000000    0.1440070
525600.0000000    0.1522121
525640.0000000    0.1490951
525680.0000000    0.1443640
525720.0000000    0.1417477
525760.0000000    0.1464602
525800.0000000    0.1581689
525840.0000000    0.1417720
525880.0000000    0.1538163
525920.0000000    0.1383847
525960.0000000    0.1460451
526000.0000000    0.1439738
526040.0000000    0.1576831
526080.0000000    0.1441691
526120.0000000    0.1492762
526160.0000000    0.1477042
526200.0000000    0.1604682
526240.0000000    0.1550200
526280.0000000    0.1696571
526320.0000000    0.1560053
526360.0000000    0.1623449
526400.0000000    0.1564562
526440.0000000    0.1679532
526480.0000000    0.1678543
526520.0000000    0.1601952
526560.0000000    0.1723499
526600.0000000    0.1580029
526640.0000000    0.1450005
526680.0000000    0.1589884
526720.0000000    0.1625006
526760.0000000    0.1499229
526800.0000000    0.1639027
526840.0000000    0.1629665
526880.0000000    0.1589969
526920.0000000    0.1524163
526960.0000000    0.1338074
527000.0000000    0.1400780
527040.0000000    0.1581019
527080.0000000    0.1670355
527120.0000000    0.1580353
527160.0000000    0.1478655
527200.0000000    0.1450098
527240.0000000    0.1471216
527280.0000000    0.1526872
527320.0000000    0.1593255
527360.0000000    0.1687665
527400.0000000    0.1508180
527440.0000000    0.1635111
527480.0000000    0.1735465
527520.0000000    0.1675528
527560.0000000    0.1559605
527600.0000000    0.1496406
527640.0000000    0.1403887
527680.0000000    0.1512019
527720.0000000    0.1545072
527760.0000000    0.1468088
527800.0000000    0.1453490
527840.0000000    0.1508294
527880.0000000    0.1565504
527920.0000000    0.1555236
527960.0000000    0.1615798
528000.0000000    0.1454620
528040.0000000    0.1439183
528080.0000000    0.1491625
528120.0000000    0.1518357
528160.0000000    0.1448296
528200.0000000    0.1360831
528240.0000000    0.1439931
528280.0000000    0.1452838
528320.0000000    0.1461126
528360.0000000    0.1444054
528400.0000000    0.1471816
528440.0000000    0.1557839
528480.0000000    0.1607507
528520.0000000    0.1593809
528560.0000000    0.1421643
528600.0000000    0.1370514
528640.0000000    0.1499012
528680.0000000    0.1428821
528720.0000000    0.1320601
528760.0000000    0.1603903
528800.0000000    0.1548056
528840.0000000    0.1512793
528880.0000000    0.1388374
528920.0000000    0.1488736
528960.0000000    0.1375408
529000.0000000    0.1560311
529040.0000000    0.1451644
529080.0000000    0.1519725
529120.0000000    0.1550100
529160.0000000    0.1611443
529200.0000000    0.1715822
529240.0000000    0.1570570
529280.0000000    0.1557079
529320.0000000    0.1663060
529360.0000000    0.1521332
529400.0000000    0.1516365
529440.0000000    0.1521863
529480.0000000    0.1694460
529520.0000000    0.1621106
529560.0000000    0.1797535
529600.0000000    0.1741204
529640.0000000    0.1576427
529680.0000000    0.1554475
529720.0000000    0.1604940
529760.0000000    0.1646804
529800.0000000    0.1612843
529840.0000000    0.1486116
529880.0000000    0.1361148
529920.0000000    0.1485767
529960.0000000    0.1300043
530000.0000000    0.1432320
530040.0000000    0.1478744
530080.0000000    0.1508748
530120.0000000    0.1403341
530160.0000000    0.1468399
530200.0000000    0.1310621
530240.0000000    0.1272786
530280.0000000    0.1222915
530320.0000000    0.1404892
530360.0000000    0.1264153
530400.0000000    0.1308809
530440.0000000    0.1335488
530480.0000000    0.1351798
530520.0000000    0.1374579
530560.0000000    0.1388321
530600.0000000    0.1494376
530640.0000000    0.1477166
530680.0000000    0.1567497
530720.0000000    0.1604946
530760.0000000    0.1405241
530800.0000000    0.1427666
530840.0000000    0.1447617
530880.0000000    0.1560658
530920.0000000    0.1479518
530960.0000000    0.1483498
531000.0000000    0.1581930
531040.0000000    0.1559673
531080.0000000    0.1482583
531120.0000000    0.1539770
531160.0000000    0.1400080
531200.0000000    0.1379515
531240.0000000    0.1455908
531280.0000000    0.1524959
531320.0000000    0.1543607
531360.0000000    0.1664228
531400.0000000    0.1508504
531440.0000000    0.1605557
531480.0000000    0.1446346
531520.0000000    0.1446532
531560.0000000    0.1434596
531600.0000000    0.1557091
531640.0000000    0.1682278
531680.0000000    0.1597281
531720.0000000    0.1528442
531760.0000000    0.1489082
531800.0000000    0.1397750
531840.0000000    0.1340623
531880.0000000    0.1465818
531920.0000000    0.1704874
531960.0000000    0.1604224
532000.0000000    0.1766907
532040.0000000    0.1721662
532080.0000000    0.1520061
532120.0000000    0.1541025
532160.0000000    0.1502801
532200.0000000    0.1662290
532240.0000000    0.1631980
532280.0000000    0.1598570
532320.0000000    0.1698450
532360.0000000    0.1470906
532400.0000000    0.1493173
532440.0000000    0.1566141
532480.0000000    0.1601349
532520.0000000    0.1816926
532560.0000000    0.1650329
532600.0000000    0.1817197
532640.0000000    0.1833043
532680.0000000    0.1681491
532720.0000000    0.1788707
532760.0000000    0.1643426
532800.0000000    0.1418840
532840.0000000    0.1639634
532880.0000000    0.1864925
532920.0000000    0.1572886
532960.0000000    0.1813267
533000.0000000    0.1751738
533040.0000000    0.1575647
533080.0000000    0.1632798
533120.0000000    0.1565448
533160.0000000    0.1761234
533200.0000000    0.1732065
533240.0000000    0.1801749
533280.0000000    0.1750648
533320.0000000    0.1790769
533360.0000000    0.1822244
533400.0000000    0.1684471
533440.0000000    0.1793738
533480.0000000    0.1631157
533520.0000000    0.1661241
533560.0000000    0.1809978
533600.0000000    0.1719344
533640.0000000    0.1714976
533680.0000000    0.1832901
533720.0000000    0.1715529
533760.0000000    0.1768559
533800.0000000    0.1781937
533840.0000000    0.1782575
533880.0000000    0.1772084
533920.0000000    0.1908835
533960.0000000    0.1831885
534000.0000000    0.1799108
534040.0000000    0.1792818
534080.0000000    0.1870063
534120.0000000    0.1767856
534160.0000000    0.1804865
534200.0000000    0.1589143
534240.0000000    0.1744264
534280.0000000    0.1879622
534320.0000000    0.1840878
534360.0000000    0.1727716
534400.0000000    0.1607209
534440.0000000    0.1704681
534480.0000000    0.1765350
534520.0000000    0.1775543
534560.0000000    0.1887815
534600.0000000    0.1821005
534640.0000000    0.1827354
534680.0000000    0.1852084
534720.0000000    0.1787052
534760.0000000    0.1708956
534800.0000000    0.1823839
534840.0000000    0.1832482
534880.0000000    0.1888688
534920.0000000    0.1904650
534960.0000000    0.1923196
535000.0000000    0.1824386
535040.0000000    0.2030239
535080.0000000    0.1777029
535120.0000000    0.1795548
535160.0000000    0.1824295
535200.0000000    0.1740347
535240.0000000    0.1868802
535280.0000000    0.1842809
535320.0000000    0.1750977
535360.0000000    0.1730791
535400.0000000    0.1703474
535440.0000000    0.1726277
535480.0000000    0.1699493
535520.0000000    0.1725753
535560.0000000    0.1798411
535600.0000000    0.1856044
535640.0000000    0.1756704
535680.0000000    0.1789275
535720.0000000    0.1645361
535760.0000000    0.1812842
535800.0000000    0.1888098
535840.0000000    0.2128660
535880.0000000    0.1699301
535920.0000000    0.1846528
535960.0000000    0.1826996
536000.0000000    0.1896398
536040.0000000    0.1713134
536080.0000000    0.1766366
536120.0000000    0.1844365
536160.0000000    0.1880622
536200.0000000    0.1753754
536240.0000000    0.1946471
536280.0000000    0.1752005
536320.0000000    0.1599182
536360.0000000    0.1841142
536400.0000000    0.1682454
536440.0000000    0.1762054
536480.0000000    0.1830650
536520.0000000    0.1784343
536560.0000000    0.1766936
536600.0000000    0.1784923
536640.0000000    0.1657390
536680.0000000    0.1766706
536720.0000000    0.1782985
536760.0000000    0.1765632
536800.0000000    0.1703082
536840.0000000    0.1584058
536880.0000000    0.1547571
536920.0000000    0.1703227
536960.0000000    0.1703127
537000.0000000    0.1661751
537040.0000000    0.1723339
537080.0000000    0.1591838
537120.0000000    0.1623090
537160.0000000    0.1482947
537200.0000000    0.1491266
537240.0000000    0.1696256
537280.0000000    0.1639775
537320.0000000    0.1590384
537360.0000000    0.1714137
537400.0000000    0.1561583
537440.0000000    0.1710132
537480.0000000    0.1687768
537520.0000000    0.1717384
537560.0000000    0.1688204
537600.0000000    0.1657824
537640.0000000    0.1670721
537680.0000000    0.1699567
537720.0000000    0.1722271
537760.0000000    0.1527715
537800.0000000    0.1586315
537840.0000000    0.1855857
537880.0000000    0.1568637
537920.0000000    0.1587117
537960.0000000    0.1633779
538000.0000000    0.1650439
538040.0000000    0.1540005
538080.0000000    0.1663111
538120.0000000    0.1859878
538160.0000000    0.1624292
538200.0000000    0.1574279
538240.0000000    0.1661786
538280.0000000    0.1438694
538320.0000000    0.1583825
538360.0000000    0.1473670
538400.0000000    0.1375623
538440.0000000    0.1440461
538480.0000000    0.1601833
538520.0000000    0.1511159
538560.0000000    0.1529460
538600.0000000    0.1708261
538640.0000000    0.1537665
538680.0000000    0.1546679
538720.0000000    0.1340126
538760.0000000    0.1471182
538800.0000000    0.1440377
538840.0000000    0.1399584
538880.0000000    0.1570282
538920.0000000    0.1507446
538960.0000000    0.1499855
539000.0000000    0.1451802
539040.0000000    0.1418596
539080.0000000    0.1515937
539120.0000000    0.1338200
539160.0000000    0.1475448
539200.0000000    0.1468737
539240.0000000    0.1272022
539280.0000000    0.1285637
539320.0000000    0.1510070
539360.0000000    0.1443322
539400.0000000    0.1301605
539440.0000000    0.1400823
539480.0000000    0.1481548
539520.0000000    0.1454497
539560.0000000    0.1388177
539600.0000000    0.1487910
539640.0000000    0.1476053
539680.0000000    0.1391064
539720.0000000    0.1526368
539760.0000000    0.1488459
539800.0000000    0.1553165
539840.0000000    0.1519599
539880.0000000    0.1511479
539920.0000000    0.1512214
539960.0000000    0.1440865
540000.0000000    0.1418427
540040.0000000    0.1527997
540080.0000000    0.1477187
540120.0000000    0.1473429
540160.0000000    0.1495110
540200.0000000    0.1423311
540240.0000000    0.1626115
540280.0000000    0.1627974
540320.0000000    0.1534966
540360.0000000    0.1644159
540400.0000000    0.1621476
540440.0000000    0.1668182
540480.0000000    0.1590221
540520.0000000    0.1708411
540560.0000000    0.1538553
540600.0000000    0.1402545
540640.0000000    0.1557533
540680.0000000    0.1621754
540720.0000000    0.1712280
540760.0000000    0.1408632
540800.0000000    0.1587432
540840.0000000    0.1659961
540880.0000000    0.1820984
540920.0000000    0.1752023
540960.0000000    0.1550984
541000.0000000    0.1719106
541040.0000000    0.1544571
541080.0000000    0.1779659
541120.0000000    0.1466351
541160.0000000    0.1511868
541200.0000000    0.1368600
541240.0000000    0.1445503
541280.0000000    0.1424894
541320.0000000    0.1752950
541360.0000000    0.1419038
541400.0000000    0.1500060
541440.0000000    0.1404055
541480.0000000    0.1403348
541520.0000000    0.1427853
541560.0000000    0.1522846
541600.0000000    0.1480440
541640.0000000    0.1437437
541680.0000000    0.1477293
541720.0000000    0.1396599
541760.0000000    0.1500239
541800.0000000    0.1360260
541840.0000000    0.1326275
541880.0000000    0.1406534
541920.0000000    0.1359720
541960.0000000    0.1317570
542000.0000000    0.1349077
542040.0000000    0.1400684
542080.0000000    0.1463431
542120.0000000    0.1535936
542160.0000000    0.1502960
542200.0000000    0.1484924
542240.0000000    0.1477666
542280.0000000    0.1407982
542320.0000000    0.1564875
542360.0000000    0.1615115
542400.0000000    0.1590990
542440.0000000    0.1442815
542480.0000000    0.1431990
542520.0000000    0.1497610
542560.0000000    0.1479085
542600.0000000    0.1399351
542640.0000000    0.1360572
542680.0000000    0.1322393
542720.0000000    0.1268405
542760.0000000    0.1290991
542800.0000000    0.1308412
542840.0000000    0.1333361
542880.0000000    0.1470467
542920.0000000    0.1415438
542960.0000000    0.1529909
543000.0000000    0.1629458
543040.0000000    0.1532471
543080.0000000    0.1363062
543120.0000000    0.1527961
543160.0000000    0.1331681
543200.0000000    0.1382495
543240.0000000    0.1502667
543280.0000000    0.1448047
543320.0000000    0.1485521
543360.0000000    0.1386432
543400.0000000    0.1437604
543440.0000000    0.1409464
543480.0000000    0.1505727
543520.0000000    0.1447409
543560.0000000    0.1353124
543600.0000000    0.1539198
543640.0000000    0.1620457
543680.0000000    0.1401147
543720.0000000    0.1544904
543760.0000000    0.1509453
543800.0000000    0.1505347
543840.0000000    0.1541704
543880.0000000    0.1515443
543920.0000000    0.1463274
543960.0000000    0.1442451
544000.0000000    0.1436992
544040.0000000    0.1342039
544080.0000000    0.1527685
544120.0000000    0.1551245
544160.0000000    0.1356252
544200.0000000    0.1440116
544240.0000000    0.1408979
544280.0000000    0.1438150
544320.0000000    0.1424267
544360.0000000    0.1419514
544400.0000000    0.1430627
544440.0000000    0.1437956
544480.0000000    0.1605344
544520.0000000    0.1642900
544560.0000000    0.1538583
544600.0000000    0.1373330
544640.0000000    0.1426974
544680.0000000    0.1581869
544720.0000000    0.1475559
544760.0000000    0.1424098
544800.0000000    0.1432481
544840.0000000    0.1497740
544880.0000000    0.1514659
544920.0000000    0.1428461
544960.0000000    0.1499458
545000.0000000    0.1376537
545040.0000000    0.1424981
545080.0000000    0.1439888
545120.0000000    0.1394774
545160.0000000    0.1421638
545200.0000000    0.1417767
545240.0000000    0.1433124
545280.0000000    0.1400276
545320.0000000    0.1420666
545360.0000000    0.1387729
545400.0000000    0.1493737
545440.0000000    0.1437444
545480.0000000    0.1343454
545520.0000000    0.1361722
545560.0000000    0.1303122
545600.0000000    0.1369783
545640.0000000    0.1237548
545680.0000000    0.1616021
545720.0000000    0.1532221
545760.0000000    0.1644811
545800.0000000    0.1609231
545840.0000000    0.1566876
545880.0000000    0.1667916
545920.0000000    0.1692700
545960.0000000    0.1621840
546000.0000000    0.1781071
546040.0000000    0.1711200
546080.0000000    0.1558268
546120.0000000    0.1547468
546160.0000000    0.1648291
546200.0000000    0.1708376
546240.0000000    0.1695628
546280.0000000    0.1624234
546320.0000000    0.1597191
546360.0000000    0.1614593
546400.0000000    0.1466465
546440.0000000    0.1579003
546480.0000000    0.1515428
546520.0000000    0.1532636
546560.0000000    0.1593414
546600.0000000    0.1589428
546640.0000000    0.1711187
546680.0000000    0.1553346
546720.0000000    0.1622353
546760.0000000    0.1561174
546800.0000000    0.1719221
546840.0000000    0.1718532
546880.0000000    0.1610654
546920.0000000    0.1581164
546960.0000000    0.1512481
547000.0000000    0.1615567
547040.0000000    0.1634860
547080.0000000    0.1503125
547120.0000000    0.1447278
547160.0000000    0.1492446
547200.0000000    0.1476159
547240.0000000    0.1502111
547280.0000000    0.1500878
547320.0000000    0.1573986
547360.0000000    0.1877982
547400.0000000    0.1699264
547440.0000000    0.1691079
547480.0000000    0.1688401
547520.0000000    0.1589379
547560.0000000    0.1468103
547600.0000000    0.1542602
547640.0000000    0.1689264
547680.0000000    0.1590747
547720.0000000    0.1890505
547760.0000000    0.2039637
547800.0000000    0.1932688
547840.0000000    0.1910671
547880.0000000    0.1641444
547920.0000000    0.1744081
547960.0000000    0.1546065
548000.0000000    0.1548935
548040.0000000    0.1542659
548080.0000000    0.1458821
548120.0000000    0.1552373
548160.0000000    0.1654874
548200.0000000    0.1666346
548240.0000000    0.1568069
548280.0000000    0.1573488
548320.0000000    0.1526488
548360.0000000    0.1472510
548400.0000000    0.1406278
548440.0000000    0.1446385
548480.0000000    0.1645981
548520.0000000    0.1480935
548560.0000000    0.1395484
548600.0000000    0.1565413
548640.0000000    0.1582239
548680.0000000    0.1570282
548720.0000000    0.1504380
548760.0000000    0.1588010
548800.0000000    0.1480583
548840.0000000    0.1371490
548880.0000000    0.1329028
548920.0000000    0.1481341
548960.0000000    0.1532410
549000.0000000    0.1635927
549040.0000000    0.1747315
549080.0000000    0.1516756
549120.0000000    0.1580494
549160.0000000    0.1685044
549200.0000000    0.1568154
549240.0000000    0.1804727
549280.0000000    0.1961576
549320.0000000    0.2010974
549360.0000000    0.1829139
549400.0000000    0.2003716
549440.0000000    0.2050973
549480.0000000    0.2164360
549520.0000000    0.1774249
549560.0000000    0.1703820
549600.0000000    0.1612964
549640.0000000    0.1627655
549680.0000000    0.1677105
549720.0000000    0.1746408
549760.0000000    0.1763733
549800.0000000    0.1802944
549840.0000000    0.1597740
549880.0000000    0.1734826
549920.0000000    0.1559596
549960.0000000    0.1612775
550000.0000000    0.1665659
550040.0000000    0.1644279
550080.0000000    0.1585193
550120.0000000    0.1611694
550160.0000000    0.1601941
550200.0000000    0.1706901
550240.0000000    0.1657424
550280.0000000    0.1845572
550320.0000000    0.1658144
550360.0000000    0.1593452
550400.0000000    0.1650395
550440.0000000    0.1698103
550480.0000000    0.1705164
550520.0000000    0.1601834
550560.0000000    0.1644129
550600.0000000    0.1620034
550640.0000000    0.1671872
550680.0000000    0.1743231
550720.0000000    0.1834595
550760.0000000    0.1679942
550800.0000000    0.1796143
550840.0000000    0.1761010
550880.0000000    0.1602086
550920.0000000    0.1953538
550960.0000000    0.1689960
551000.0000000    0.1701181
551040.0000000    0.1678836
551080.0000000    0.1657480
551120.0000000    0.1672948
551160.0000000    0.1710696
551200.0000000    0.1691807
551240.0000000    0.1833137
551280.0000000    0.1804181
551320.0000000    0.1768336
551360.0000000    0.1591663
551400.0000000    0.1578388
551440.0000000    0.1803744
551480.0000000    0.1617717
551520.0000000    0.1650377
551560.0000000    0.1641932
551600.0000000    0.1535280
551640.0000000    0.1520879
551680.0000000    0.1602796
551720.0000000    0.1567391
551760.0000000    0.1743656
551800.0000000    0.1950459
551840.0000000    0.2069294
551880.0000000    0.1803191
551920.0000000    0.1787285
551960.0000000    0.1900410
552000.0000000    0.1673415
552040.0000000    0.1522111
552080.0000000    0.1664164
552120.0000000    0.1676909
552160.0000000    0.1573417
552200.0000000    0.1489828
552240.0000000    0.1423399
552280.0000000    0.1567936
552320.0000000    0.1461668
552360.0000000    0.1517814
552400.0000000    0.1609662
552440.0000000    0.1761434
552480.0000000    0.1457087
552520.0000000    0.1354393
552560.0000000    0.1426344
552600.0000000    0.1446301
552640.0000000    0.1581611
552680.0000000    0.1572082
552720.0000000    0.1652895
552760.0000000    0.1620448
552800.0000000    0.1703722
552840.0000000    0.1655671
552880.0000000    0.1585907
552920.0000000    0.1643514
552960.0000000    0.1670146
553000.0000000    0.1729479
553040.0000000    0.1715761
553080.0000000    0.1589374
553120.0000000    0.1733175
553160.0000000    0.1656346
553200.0000000    0.1688509
553240.0000000    0.1699417
553280.0000000    0.1587531
553320.0000000    0.1516212
553360.0000000    0.1549921
553400.0000000    0.1518213
553440.0000000    0.1450323
553480.0000000    0.1525805
553520.0000000    0.1505950
553560.0000000    0.1418610
553600.0000000    0.1444946
553640.0000000    0.1488540
553680.0000000    0.1465680
553720.0000000    0.1504125
553760.0000000    0.1536186
553800.0000000    0.1366313
553840.0000000    0.1400503
553880.0000000    0.1409896
553920.0000000    0.1579322
553960.0000000    0.1611955
554000.0000000    0.1465820
554040.0000000    0.1365918
554080.0000000    0.1348462
554120.0000000    0.1501991
554160.0000000    0.1381718
554200.0000000    0.1304186
554240.0000000    0.1388788
554280.0000000    0.1449356
554320.0000000    0.1362910
554360.0000000    0.1495422
554400.0000000    0.1345362
554440.0000000    0.1342216
554480.0000000    0.1371457
554520.0000000    0.1462999
554560.0000000    0.1452946
554600.0000000    0.1306717
554640.0000000    0.1382561
554680.0000000    0.1370299
554720.0000000    0.1297380
554760.0000000    0.1426239
554800.0000000    0.1396683
554840.0000000    0.1217636
554880.0000000    0.1338272
554920.0000000    0.1374537
554960.0000000    0.1463249
555000.0000000    0.1378024
555040.0000000    0.1267123
555080.0000000    0.1335673
555120.0000000    0.1344956
555160.0000000    0.1266492
555200.0000000    0.1404369
555240.0000000    0.1377942
555280.0000000    0.1313020
555320.0000000    0.1385493
555360.0000000    0.1362260
555400.0000000    0.1357000
555440.0000000    0.1292486
555480.0000000    0.1267243
555520.0000000    0.1188196
555560.0000000    0.1249939
555600.0000000    0.1359868
555640.0000000    0.1372750
555680.0000000    0.1276579
555720.0000000    0.1288229
555760.0000000    0.1247843
555800.0000000    0.1280426
555840.0000000    0.1388414
555880.0000000    0.1490553
555920.0000000    0.1326980
555960.0000000    0.1328876
556000.0000000    0.1315346
556040.0000000    0.1390549
556080.0000000    0.1221812
556120.0000000    0.1237612
556160.0000000    0.1343874
556200.0000000    0.1378618
556240.0000000    0.1363078
556280.0000000    0.1373474
556320.0000000    0.1393319
556360.0000000    0.1374894
556400.0000000    0.1360477
556440.0000000    0.1283710
556480.0000000    0.1346272
556520.0000000    0.1436951
556560.0000000    0.1502199
556600.0000000    0.1394557
556640.0000000    0.1276212
556680.0000000    0.1463141
556720.0000000    0.1422967
556760.0000000    0.1388715
556800.0000000    0.1352539
556840.0000000    0.1392952
556880.0000000    0.1450987
556920.0000000    0.1399544
556960.0000000    0.1383148
557000.0000000    0.1282547
557040.0000000    0.1237452
557080.0000000    0.1246719
557120.0000000    0.1254585
557160.0000000    0.1209618
557200.0000000    0.1254218
557240.0000000    0.1277759
557280.0000000    0.1205749
557320.0000000    0.1297807
557360.0000000    0.1218761
557400.0000000    0.1363306
557440.0000000    0.1325866
557480.0000000    0.1251219
557520.0000000    0.1154198
557560.0000000    0.1234109
557600.0000000    0.1267923
557640.0000000    0.1284048
557680.0000000    0.1261361
557720.0000000    0.1237334
557760.0000000    0.1221159
557800.0000000    0.1354462
557840.0000000    0.1388752
557880.0000000    0.1317675
557920.0000000    0.1388203
557960.0000000    0.1413842
558000.0000000    0.1391481
558040.0000000    0.1179655
558080.0000000    0.1308886
558120.0000000    0.1311916
558160.0000000    0.1424983
558200.0000000    0.1275918
558240.0000000    0.1409251
558280.0000000    0.1363981
558320.0000000    0.1380756
558360.0000000    0.1386226
558400.0000000    0.1425338
558440.0000000    0.1307394
558480.0000000    0.1395008
558520.0000000    0.1308358
558560.0000000    0.1470613
558600.0000000    0.1317619
558640.0000000    0.1404972
558680.0000000    0.1309471
558720.0000000    0.1299306
558760.0000000    0.1299791
558800.0000000    0.1365642
558840.0000000    0.1398567
558880.0000000    0.1285202
558920.0000000    0.1268389
558960.0000000    0.1274680
559000.0000000    0.1306328
559040.0000000    0.1321057
559080.0000000    0.1291378
559120.0000000    0.1239344
559160.0000000    0.1316743
559200.0000000    0.1198893
559240.0000000    0.1277541
559280.0000000    0.1269821
559320.0000000    0.1319002
559360.0000000    0.1228099
559400.0000000    0.1314203
559440.0000000    0.1276096
559480.0000000    0.1193762
559520.0000000    0.1266974
559560.0000000    0.1310621
559600.0000000    0.1468395
559640.0000000    0.1320345
559680.0000000    0.1426390
559720.0000000    0.1464035
559760.0000000    0.1485740
559800.0000000    0.1525696
559840.0000000    0.1356282
559880.0000000    0.1351838
559920.0000000    0.1357923
559960.0000000    0.1367782
560000.0000000    0.1322251
560040.0000000    0.1404303
560080.0000000    0.1372940
560120.0000000    0.1417147
560160.0000000    0.1479541
560200.0000000    0.1346947
560240.0000000    0.1365461
560280.0000000    0.1424328
560320.0000000    0.1491933
560360.0000000    0.1438321
560400.0000000    0.1536958
560440.0000000    0.1419278
560480.0000000    0.1434490
560520.0000000    0.1450831
560560.0000000    0.1571108
560600.0000000    0.1471031
560640.0000000    0.1349274
560680.0000000    0.1319220
560720.0000000    0.1328188
560760.0000000    0.1336196
560800.0000000    0.1356182
560840.0000000    0.1388763
560880.0000000    0.1469596
560920.0000000    0.1557796
560960.0000000    0.1528219
561000.0000000    0.1493517
561040.0000000    0.1345476
561080.0000000    0.1445346
561120.0000000    0.1371860
561160.0000000    0.1341198
561200.0000000    0.1377062
561240.0000000    0.1435951
561280.0000000    0.1501986
561320.0000000    0.1502075
561360.0000000    0.1439969
561400.0000000    0.1371652
561440.0000000    0.1495039
561480.0000000    0.1451305
561520.0000000    0.1499764
561560.0000000    0.1551871
561600.0000000    0.1361781
561640.0000000    0.1551190
561680.0000000    0.1476582
561720.0000000    0.1556332
561760.0000000    0.1654745
561800.0000000    0.1515472
561840.0000000    0.1544111
561880.0000000    0.1424566
561920.0000000    0.1524440
561960.0000000    0.1342168
562000.0000000    0.1476110
562040.0000000    0.1451211
562080.0000000    0.1540714
562120.0000000    0.1590704
562160.0000000    0.1608829
562200.0000000    0.1482647
562240.0000000    0.1552583
562280.0000000    0.1471256
562320.0000000    0.1447306
562360.0000000    0.1497514
562400.0000000    0.1392332
562440.0000000    0.1496451
562480.0000000    0.1456881
562520.0000000    0.1421639
562560.0000000    0.1404065
562600.0000000    0.1496572
562640.0000000    0.1407951
562680.0000000    0.1415645
562720.0000000    0.1375140
562760.0000000    0.1455262
562800.0000000    0.1483377
562840.0000000    0.1420887
562880.0000000    0.1446127
562920.0000000    0.1309492
562960.0000000    0.1437111
563000.0000000    0.1564902
563040.0000000    0.1528265
563080.0000000    0.1533496
563120.0000000    0.1358292
563160.0000000    0.1385916
563200.0000000    0.1332832
563240.0000000    0.1427813
563280.0000000    0.1414961
563320.0000000    0.1406426
563360.0000000    0.1438147
563400.0000000    0.1266173
563440.0000000    0.1342849
563480.0000000    0.1293683
563520.0000000    0.1252363
563560.0000000    0.1252181
563600.0000000    0.1335671
563640.0000000    0.1401921
563680.0000000    0.1346343
563720.0000000    0.1319557
563760.0000000    0.1543856
563800.0000000    0.1692980
563840.0000000    0.1644342
563880.0000000    0.1668525
563920.0000000    0.1562465
563960.0000000    0.1649764
564000.0000000    0.1571258
564040.0000000    0.1676688
564080.0000000    0.1513324
564120.0000000    0.1555835
564160.0000000    0.1507086
564200.0000000    0.1490726
564240.0000000    0.1485290
564280.0000000    0.1519969
564320.0000000    0.1502030
564360.0000000    0.1394442
564400.0000000    0.1444768
564440.0000000    0.1482030
564480.0000000    0.1518744
564520.0000000    0.1518752
564560.0000000    0.1530104
564600.0000000    0.1446232
564640.0000000    0.1649167
564680.0000000    0.1665147
564720.0000000    0.1541150
564760.0000000    0.1684838
564800.0000000    0.1541663
564840.0000000    0.1426586
564880.0000000    0.1472175
564920.0000000    0.1431124
564960.0000000    0.1545271
565000.0000000    0.1553469
565040.0000000    0.1488172
565080.0000000    0.1538533
565120.0000000    0.1610996
565160.0000000    0.1583446
565200.0000000    0.1695610
565240.0000000    0.1670397
565280.0000000    0.1583645
565320.0000000    0.1558447
565360.0000000    0.1685439
565400.0000000    0.1674000
565440.0000000    0.1648360
565480.0000000    0.1557013
565520.0000000    0.1510876
565560.0000000    0.1710657
565600.0000000    0.1666770
565640.0000000    0.1711798
565680.0000000    0.1605605
565720.0000000    0.1454779
565760.0000000    0.1485648
565800.0000000    0.1638591
565840.0000000    0.1556671
565880.0000000    0.1619158
565920.0000000    0.1545609
565960.0000000    0.1560338
566000.0000000    0.1522386
566040.0000000    0.1514160
566080.0000000    0.1534420
566120.0000000    0.1639841
566160.0000000    0.1691701
566200.0000000    0.1566695
566240.0000000    0.1550847
566280.0000000    0.1507884
566320.0000000    0.1562694
566360.0000000    0.1494281
566400.0000000    0.1502764
566440.0000000    0.1569329
566480.0000000    0.1629311
566520.0000000    0.1660784
566560.0000000    0.1636629
566600.0000000    0.1593511
566640.0000000    0.1715732
566680.0000000    0.1696948
566720.0000000    0.1525443
566760.0000000    0.1428445
566800.0000000    0.1586191
566840.0000000    0.1692456
566880.0000000    0.1607289
566920.0000000    0.1556450
566960.0000000    0.1643571
567000.0000000    0.1536127
567040.0000000    0.1632299
567080.0000000    0.1581668
567120.0000000    0.1657200
567160.0000000    0.1606844
567200.0000000    0.1508118
567240.0000000    0.1717854
567280.0000000    0.1705982
567320.0000000    0.1681333
567360.0000000    0.1776206
567400.0000000    0.1763168
567440.0000000    0.1665426
567480.0000000    0.1692780
567520.0000000    0.1682107
567560.0000000    0.1678050
567600.0000000    0.1583530
567640.0000000    0.1737360
567680.0000000    0.1659342
567720.0000000    0.1607568
567760.0000000    0.1584501
567800.0000000    0.1813115
567840.0000000    0.1747468
567880.0000000    0.1701820
567920.0000000    0.1649814
567960.0000000    0.1718208
568000.0000000    0.1610156
568040.0000000    0.1752077
568080.0000000    0.1675553
568120.0000000    0.1654294
568160.0000000    0.1621887
568200.0000000    0.1633667
568240.0000000    0.1773259
568280.0000000    0.1843685
568320.0000000    0.1762753
568360.0000000    0.1762104
568400.0000000    0.1804910
568440.0000000    0.1722913
568480.0000000    0.1777933
568520.0000000    0.1660376
568560.0000000    0.1745488
568600.0000000    0.1759364
568640.0000000    0.1715993
568680.0000000    0.1715118
568720.0000000    0.1730072
568760.0000000    0.1585516
568800.0000000    0.1611596
568840.0000000    0.1642985
568880.0000000    0.1640841
568920.0000000    0.1680813
568960.0000000    0.1681464
569000.0000000    0.1632706
569040.0000000    0.1662118
569080.0000000    0.1745254
569120.0000000    0.1714059
569160.0000000    0.1819206
569200.0000000    0.1802084
569240.0000000    0.1902043
569280.0000000    0.1894499
569320.0000000    0.1695426
569360.0000000    0.1869746
569400.0000000    0.1761860
569440.0000000    0.1800109
569480.0000000    0.1936139
569520.0000000    0.1751067
569560.0000000    0.1721939
569600.0000000    0.1732182
569640.0000000    0.1672433
569680.0000000    0.1643634
569720.0000000    0.1614453
569760.0000000    0.1710201
569800.0000000    0.1609020
569840.0000000    0.1705280
569880.0000000    0.1730688
569920.0000000    0.1759021
569960.0000000    0.1632972
570000.0000000    0.1538460
570040.0000000    0.1846700
570080.0000000    0.1689726
570120.0000000    0.1767873
570160.0000000    0.1786750
570200.0000000    0.1913050
570240.0000000    0.1800696
570280.0000000    0.1993369
570320.0000000    0.1869418
570360.0000000    0.1691354
570400.0000000    0.1812493
570440.0000000    0.1753939
570480.0000000    0.1706105
570520.0000000    0.1665789
570560.0000000    0.1586802
570600.0000000    0.1662434
570640.0000000    0.1574589
570680.0000000    0.1696188
570720.0000000    0.1533211
570760.0000000    0.1562099
570800.0000000    0.1700916
570840.0000000    0.1720143
570880.0000000    0.1607490
570920.0000000    0.1470589
570960.0000000    0.1453169
571000.0000000    0.1578048
571040.0000000    0.1517446
571080.0000000    0.1417118
571120.0000000    0.1559686
571160.0000000    0.1785062
571200.0000000    0.1700292
571240.0000000    0.1697609
571280.0000000    0.1749455
571320.0000000    0.1618011
571360.0000000    0.1559965
571400.0000000    0.1580658
571440.0000000    0.1680383
571480.0000000    0.1678280
571520.0000000    0.1664059
571560.0000000    0.1756595
571600.0000000    0.1740219
571640.0000000    0.1616020
571680.0000000    0.1609662
571720.0000000    0.1638920
571760.0000000    0.1635790
571800.0000000    0.1530983
571840.0000000    0.1684026
571880.0000000    0.1599362
571920.0000000    0.1622168
571960.0000000    0.1681659
572000.0000000    0.1685630
572040.0000000    0.1574618
572080.0000000    0.1660123
572120.0000000    0.1743308
572160.0000000    0.1710474
572200.0000000    0.1823573
572240.0000000    0.1706173
572280.0000000    0.1915020
572320.0000000    0.1723181
572360.0000000    0.1765147
572400.0000000    0.1859180
572440.0000000    0.1835741
572480.0000000    0.1765170
572520.0000000    0.1744484
572560.0000000    0.1841392
572600.0000000    0.1736559
572640.0000000    0.1832777
572680.0000000    0.1706451
572720.0000000    0.1675139
572760.0000000    0.1808564
572800.0000000    0.1818006
572840.0000000    0.1828529
572880.0000000    0.1837922
572920.0000000    0.1835338
572960.0000000    0.1833453
573000.0000000    0.1831670
573040.0000000    0.1945133
573080.0000000    0.1912780
573120.0000000    0.1818078
573160.0000000    0.1838046
573200.0000000    0.1920107
573240.0000000    0.1902726
573280.0000000    0.1814940
573320.0000000    0.1834019
573360.0000000    0.1827492
573400.0000000    0.1967063
573440.0000000    0.1845508
573480.0000000    0.1910260
573520.0000000    0.2107333
573560.0000000    0.1877656
573600.0000000    0.1894364
573640.0000000    0.1939767
573680.0000000    0.1984053
573720.0000000    0.1780214
573760.0000000    0.1819138
573800.0000000    0.1778899
573840.0000000    0.1888030
573880.0000000    0.1760732
573920.0000000    0.1831020
573960.0000000    0.1728308
574000.0000000    0.1836766
574040.0000000    0.1960814
574080.0000000    0.1781948
574120.0000000    0.1859078
574160.0000000    0.1826211
574200.0000000    0.1898563
574240.0000000    0.1900219
574280.0000000    0.1860696
574320.0000000    0.1816731
[truncated: 297,978 more chars]
