# Supplementary material for: Comment on 'Valid molecular dynamics simulations of human hemoglobin require a surprisingly large box size'
Source: eLife. 2019 Jun 20;8:e44718. doi: 10.7554/eLife.44718 (PMC6586461; doi:10.7554/eLife.44718)
Supplement: Figure 1—source data 1. — The zip archive contains a README file describing which source files correspond to the different panels. [file elife-44718-fig1-data1.zip › figure1/panels_AB/90A/c/rmsd_2dn2.xvg]

# This file was created Sun Nov 11 21:48:09 2018
# Created by:
#             :-) GROMACS - gmx rms, 2018.3-dev-20180823-5d5eb38 (-:
# 
# Executable:   /usr/local/gromacs/2018/2018.3-impi2017-fftw337-gcc640-cuda91/bin/gmx
# Data prefix:  /usr/local/gromacs/2018/2018.3-impi2017-fftw337-gcc640-cuda91
# Working dir:  /home/degroot/hb/2dn2/Meuwly/90a-elife/c
# Command line:
#   gmx rms -s ../topol.tpr -f x.xtc -nice 0 -o rmsd_2dn2.xvg
# gmx rms is part of G R O M A C S:
#
# Getting the Right Output Means no Artefacts in Calculating Stuff
#
@    title "RMSD"
@    xaxis  label "Time (ps)"
@    yaxis  label "RMSD (nm)"
@TYPE xy
@ subtitle "Backbone after lsq fit to Backbone"
   0.0000000    0.0000005
  40.0000000    0.0789020
  80.0000000    0.0798299
 120.0000000    0.0802757
 160.0000000    0.0999678
 200.0000000    0.0849541
 240.0000000    0.0973517
 280.0000000    0.0957721
 320.0000000    0.0944019
 360.0000000    0.0906098
 400.0000000    0.0909010
 440.0000000    0.0899889
 480.0000000    0.0932941
 520.0000000    0.0958345
 560.0000000    0.0947357
 600.0000000    0.0942134
 640.0000000    0.1034192
 680.0000000    0.0924293
 720.0000000    0.0994979
 760.0000000    0.1099191
 800.0000000    0.0982560
 840.0000000    0.0965652
 880.0000000    0.0936700
 920.0000000    0.0955508
 960.0000000    0.0936920
1000.0000000    0.1013553
1040.0000000    0.0963603
1080.0000000    0.0936534
1120.0000000    0.1001517
1160.0000000    0.1056883
1200.0000000    0.0929299
1240.0000000    0.1050244
1280.0000000    0.1131299
1320.0000000    0.1064876
1360.0000000    0.1063670
1400.0000000    0.1087853
1440.0000000    0.1056948
1480.0000000    0.1073220
1520.0000000    0.1072178
1560.0000000    0.1056582
1600.0000000    0.1074363
1640.0000000    0.0994554
1680.0000000    0.1048658
1720.0000000    0.1153456
1760.0000000    0.1163138
1800.0000000    0.1099096
1840.0000000    0.1163868
1880.0000000    0.1072451
1920.0000000    0.1062158
1960.0000000    0.1112099
2000.0000000    0.1015439
2040.0000000    0.1099807
2080.0000000    0.1130890
2120.0000000    0.1166792
2160.0000000    0.1151415
2200.0000000    0.1146594
2240.0000000    0.1128695
2280.0000000    0.1212799
2320.0000000    0.1147308
2360.0000000    0.1141180
2400.0000000    0.1076203
2440.0000000    0.1164726
2480.0000000    0.1046561
2520.0000000    0.1105503
2560.0000000    0.1103030
2600.0000000    0.1190628
2640.0000000    0.1181077
2680.0000000    0.1094059
2720.0000000    0.1207524
2760.0000000    0.1175471
2800.0000000    0.1189057
2840.0000000    0.1224531
2880.0000000    0.1240820
2920.0000000    0.1207857
2960.0000000    0.1129634
3000.0000000    0.1263434
3040.0000000    0.1182248
3080.0000000    0.1229683
3120.0000000    0.1250465
3160.0000000    0.1332233
3200.0000000    0.1205498
3240.0000000    0.1238585
3280.0000000    0.1383442
3320.0000000    0.1105570
3360.0000000    0.1239491
3400.0000000    0.1190864
3440.0000000    0.1188648
3480.0000000    0.1093140
3520.0000000    0.1039736
3560.0000000    0.1032404
3600.0000000    0.1119085
3640.0000000    0.1121861
3680.0000000    0.1217467
3720.0000000    0.1256616
3760.0000000    0.1295814
3800.0000000    0.1249046
3840.0000000    0.1192669
3880.0000000    0.1227164
3920.0000000    0.1132257
3960.0000000    0.1173006
4000.0000000    0.1122900
4040.0000000    0.1170150
4080.0000000    0.1150968
4120.0000000    0.1113228
4160.0000000    0.1121855
4200.0000000    0.1025496
4240.0000000    0.1137152
4280.0000000    0.1128148
4320.0000000    0.1081812
4360.0000000    0.1099166
4400.0000000    0.1180956
4440.0000000    0.1111952
4480.0000000    0.1011437
4520.0000000    0.1256367
4560.0000000    0.1145052
4600.0000000    0.1095944
4640.0000000    0.1127549
4680.0000000    0.1194892
4720.0000000    0.1167227
4760.0000000    0.1071375
4800.0000000    0.1063323
4840.0000000    0.1139662
4880.0000000    0.1058297
4920.0000000    0.1089057
4960.0000000    0.1092916
5000.0000000    0.1160645
5040.0000000    0.1045784
5080.0000000    0.1084048
5120.0000000    0.1056402
5160.0000000    0.1048534
5200.0000000    0.1113136
5240.0000000    0.1102526
5280.0000000    0.1011843
5320.0000000    0.1046178
5360.0000000    0.1063129
5400.0000000    0.1112800
5440.0000000    0.1121572
5480.0000000    0.1137117
5520.0000000    0.1113125
5560.0000000    0.1135238
5600.0000000    0.1136086
5640.0000000    0.1074708
5680.0000000    0.1043015
5720.0000000    0.1160668
5760.0000000    0.1047059
5800.0000000    0.1055747
5840.0000000    0.1176391
5880.0000000    0.1075732
5920.0000000    0.1059939
5960.0000000    0.1042298
6000.0000000    0.1118492
6040.0000000    0.1123783
6080.0000000    0.1116320
6120.0000000    0.1077817
6160.0000000    0.1122154
6200.0000000    0.1128916
6240.0000000    0.1126554
6280.0000000    0.1070336
6320.0000000    0.1161588
6360.0000000    0.1071047
6400.0000000    0.1150772
6440.0000000    0.1139734
6480.0000000    0.1218927
6520.0000000    0.1276147
6560.0000000    0.1141106
6600.0000000    0.1261665
6640.0000000    0.1168509
6680.0000000    0.1172090
6720.0000000    0.1167198
6760.0000000    0.1195334
6800.0000000    0.1125802
6840.0000000    0.1188851
6880.0000000    0.1068238
6920.0000000    0.1113221
6960.0000000    0.1201286
7000.0000000    0.1100717
7040.0000000    0.1217229
7080.0000000    0.1227123
7120.0000000    0.1146348
7160.0000000    0.1205561
7200.0000000    0.1304610
7240.0000000    0.1207330
7280.0000000    0.1097673
7320.0000000    0.1258271
7360.0000000    0.1218236
7400.0000000    0.1089327
7440.0000000    0.1208568
7480.0000000    0.1088627
7520.0000000    0.1107803
7560.0000000    0.1122061
7600.0000000    0.1422170
7640.0000000    0.1240415
7680.0000000    0.1263669
7720.0000000    0.1247210
7760.0000000    0.1161346
7800.0000000    0.1244101
7840.0000000    0.1287991
7880.0000000    0.1166402
7920.0000000    0.1207122
7960.0000000    0.1121948
8000.0000000    0.1262961
8040.0000000    0.1169386
8080.0000000    0.1123660
8120.0000000    0.1311039
8160.0000000    0.1343363
8200.0000000    0.1279927
8240.0000000    0.1195191
8280.0000000    0.1392038
8320.0000000    0.1383530
8360.0000000    0.1295401
8400.0000000    0.1198652
8440.0000000    0.1172714
8480.0000000    0.1253435
8520.0000000    0.1189730
8560.0000000    0.1066027
8600.0000000    0.1066739
8640.0000000    0.1158671
8680.0000000    0.1167205
8720.0000000    0.1132221
8760.0000000    0.1130508
8800.0000000    0.1166740
8840.0000000    0.1115799
8880.0000000    0.1180377
8920.0000000    0.1117259
8960.0000000    0.1048702
9000.0000000    0.1174623
9040.0000000    0.1096115
9080.0000000    0.1124946
9120.0000000    0.1074622
9160.0000000    0.1109709
9200.0000000    0.1187190
9240.0000000    0.1136026
9280.0000000    0.1098581
9320.0000000    0.1273261
9360.0000000    0.1295846
9400.0000000    0.1250951
9440.0000000    0.1279502
9480.0000000    0.1129699
9520.0000000    0.1272203
9560.0000000    0.1212486
9600.0000000    0.1128883
9640.0000000    0.1125322
9680.0000000    0.1138072
9720.0000000    0.1030543
9760.0000000    0.1026427
9800.0000000    0.1237397
9840.0000000    0.1215043
9880.0000000    0.1048973
9920.0000000    0.1091617
9960.0000000    0.1177702
10000.0000000    0.1122431
10040.0000000    0.1058247
10080.0000000    0.1074323
10120.0000000    0.1077038
10160.0000000    0.1133810
10200.0000000    0.1137363
10240.0000000    0.1170782
10280.0000000    0.1230127
10320.0000000    0.1151244
10360.0000000    0.1202501
10400.0000000    0.1114923
10440.0000000    0.1158796
10480.0000000    0.1164266
10520.0000000    0.1111500
10560.0000000    0.1017293
10600.0000000    0.1227977
10640.0000000    0.1265127
10680.0000000    0.1099965
10720.0000000    0.1029935
10760.0000000    0.1161024
10800.0000000    0.1230813
10840.0000000    0.1189296
10880.0000000    0.1164838
10920.0000000    0.1096241
10960.0000000    0.1295745
11000.0000000    0.1149788
11040.0000000    0.1159967
11080.0000000    0.1080289
11120.0000000    0.1046319
11160.0000000    0.1030328
11200.0000000    0.1181166
11240.0000000    0.1124839
11280.0000000    0.1108153
11320.0000000    0.1086899
11360.0000000    0.1136757
11400.0000000    0.1047989
11440.0000000    0.1126706
11480.0000000    0.1236683
11520.0000000    0.1180423
11560.0000000    0.1211502
11600.0000000    0.1213633
11640.0000000    0.1211538
11680.0000000    0.1251787
11720.0000000    0.1178438
11760.0000000    0.1248122
11800.0000000    0.1230788
11840.0000000    0.1184976
11880.0000000    0.1325628
11920.0000000    0.1177658
11960.0000000    0.1278524
12000.0000000    0.1284433
12040.0000000    0.1247568
12080.0000000    0.1305966
12120.0000000    0.1315124
12160.0000000    0.1185123
12200.0000000    0.1145197
12240.0000000    0.1089935
12280.0000000    0.1163776
12320.0000000    0.0986789
12360.0000000    0.1149736
12400.0000000    0.1080603
12440.0000000    0.1169403
12480.0000000    0.1193115
12520.0000000    0.1124354
12560.0000000    0.1096259
12600.0000000    0.1094876
12640.0000000    0.1124468
12680.0000000    0.1059327
12720.0000000    0.1051820
12760.0000000    0.1026239
12800.0000000    0.1076391
12840.0000000    0.1116815
12880.0000000    0.1043851
12920.0000000    0.1045124
12960.0000000    0.1126203
13000.0000000    0.1060821
13040.0000000    0.1172203
13080.0000000    0.1231094
13120.0000000    0.1247549
13160.0000000    0.1188027
13200.0000000    0.1125738
13240.0000000    0.1128580
13280.0000000    0.1320952
13320.0000000    0.1160809
13360.0000000    0.1075315
13400.0000000    0.1226970
13440.0000000    0.1242976
13480.0000000    0.1146788
13520.0000000    0.1172062
13560.0000000    0.1075035
13600.0000000    0.1174487
13640.0000000    0.1113533
13680.0000000    0.1108405
13720.0000000    0.1149221
13760.0000000    0.1188791
13800.0000000    0.1155069
13840.0000000    0.1161144
13880.0000000    0.1044644
13920.0000000    0.1098893
13960.0000000    0.1092325
14000.0000000    0.1094358
14040.0000000    0.1018699
14080.0000000    0.1095698
14120.0000000    0.1103063
14160.0000000    0.1074771
14200.0000000    0.1140752
14240.0000000    0.1034936
14280.0000000    0.1065315
14320.0000000    0.1062438
14360.0000000    0.1039539
14400.0000000    0.0985560
14440.0000000    0.1047870
14480.0000000    0.1046405
14520.0000000    0.1067539
14560.0000000    0.1175791
14600.0000000    0.1012764
14640.0000000    0.1150073
14680.0000000    0.1158623
14720.0000000    0.1090645
14760.0000000    0.1009336
14800.0000000    0.1052959
14840.0000000    0.1098485
14880.0000000    0.1057115
14920.0000000    0.1141930
14960.0000000    0.1095434
15000.0000000    0.0968798
15040.0000000    0.1271061
15080.0000000    0.1101783
15120.0000000    0.1203974
15160.0000000    0.1206251
15200.0000000    0.1039639
15240.0000000    0.1082312
15280.0000000    0.1012855
15320.0000000    0.1137742
15360.0000000    0.1071911
15400.0000000    0.1148211
15440.0000000    0.1136146
15480.0000000    0.1099192
15520.0000000    0.1106643
15560.0000000    0.1177485
15600.0000000    0.1108753
15640.0000000    0.1115984
15680.0000000    0.1117459
15720.0000000    0.1187555
15760.0000000    0.1208612
15800.0000000    0.1282238
15840.0000000    0.1229793
15880.0000000    0.1225155
15920.0000000    0.1228426
15960.0000000    0.1091762
16000.0000000    0.1281970
16040.0000000    0.1244546
16080.0000000    0.1204483
16120.0000000    0.1152951
16160.0000000    0.1105946
16200.0000000    0.1207931
16240.0000000    0.1153132
16280.0000000    0.1189136
16320.0000000    0.1169624
16360.0000000    0.1396687
16400.0000000    0.1114456
16440.0000000    0.1053119
16480.0000000    0.1121262
16520.0000000    0.1101027
16560.0000000    0.1102179
16600.0000000    0.1132800
16640.0000000    0.1166587
16680.0000000    0.1337610
16720.0000000    0.1268199
16760.0000000    0.1248003
16800.0000000    0.1099663
16840.0000000    0.1209296
16880.0000000    0.1280349
16920.0000000    0.1182821
16960.0000000    0.1264831
17000.0000000    0.1276667
17040.0000000    0.1150642
17080.0000000    0.1055138
17120.0000000    0.1092492
17160.0000000    0.1093545
17200.0000000    0.1214451
17240.0000000    0.1188626
17280.0000000    0.1234254
17320.0000000    0.1251328
17360.0000000    0.1234718
17400.0000000    0.1121872
17440.0000000    0.1175854
17480.0000000    0.1180370
17520.0000000    0.1093786
17560.0000000    0.1160026
17600.0000000    0.1044824
17640.0000000    0.1080810
17680.0000000    0.1141480
17720.0000000    0.1166862
17760.0000000    0.1091539
17800.0000000    0.1012311
17840.0000000    0.1124228
17880.0000000    0.1236377
17920.0000000    0.1230424
17960.0000000    0.1271597
18000.0000000    0.1238476
18040.0000000    0.1158921
18080.0000000    0.1195554
18120.0000000    0.1119128
18160.0000000    0.1181219
18200.0000000    0.1198960
18240.0000000    0.1096132
18280.0000000    0.1143442
18320.0000000    0.1130436
18360.0000000    0.1067374
18400.0000000    0.1076039
18440.0000000    0.1008497
18480.0000000    0.1031536
18520.0000000    0.1067467
18560.0000000    0.1088217
18600.0000000    0.1129097
18640.0000000    0.1173898
18680.0000000    0.1096616
18720.0000000    0.1056500
18760.0000000    0.1153695
18800.0000000    0.1110617
18840.0000000    0.1133075
18880.0000000    0.1185982
18920.0000000    0.1237387
18960.0000000    0.1201903
19000.0000000    0.1181621
19040.0000000    0.1129224
19080.0000000    0.1129873
19120.0000000    0.1063500
19160.0000000    0.1230812
19200.0000000    0.1097932
19240.0000000    0.1220307
19280.0000000    0.1075745
19320.0000000    0.0967151
19360.0000000    0.1138821
19400.0000000    0.1154896
19440.0000000    0.1156973
19480.0000000    0.1241160
19520.0000000    0.1190670
19560.0000000    0.1110788
19600.0000000    0.1164556
19640.0000000    0.1134657
19680.0000000    0.1323319
19720.0000000    0.1108328
19760.0000000    0.1090053
19800.0000000    0.1193480
19840.0000000    0.1135312
19880.0000000    0.1121703
19920.0000000    0.1079496
19960.0000000    0.1121609
20000.0000000    0.1075058
20040.0000000    0.1026487
20080.0000000    0.1015849
20120.0000000    0.1095883
20160.0000000    0.1152162
20200.0000000    0.1149903
20240.0000000    0.1104250
20280.0000000    0.1038185
20320.0000000    0.1107853
20360.0000000    0.1150800
20400.0000000    0.1099504
20440.0000000    0.1140979
20480.0000000    0.1215760
20520.0000000    0.1116600
20560.0000000    0.1086088
20600.0000000    0.1192587
20640.0000000    0.1124114
20680.0000000    0.1176367
20720.0000000    0.1254106
20760.0000000    0.1326535
20800.0000000    0.1063608
20840.0000000    0.1212317
20880.0000000    0.1091760
20920.0000000    0.1153219
20960.0000000    0.1076291
21000.0000000    0.1305538
21040.0000000    0.1242330
21080.0000000    0.1304994
21120.0000000    0.1334146
21160.0000000    0.1136673
21200.0000000    0.1113754
21240.0000000    0.1188761
21280.0000000    0.1159407
21320.0000000    0.1123266
21360.0000000    0.1081381
21400.0000000    0.1249731
21440.0000000    0.1239183
21480.0000000    0.1267333
21520.0000000    0.1260091
21560.0000000    0.1285878
21600.0000000    0.1169564
21640.0000000    0.1113654
21680.0000000    0.1168882
21720.0000000    0.1237934
21760.0000000    0.1168178
21800.0000000    0.1136114
21840.0000000    0.1149815
21880.0000000    0.1143701
21920.0000000    0.1151207
21960.0000000    0.1112436
22000.0000000    0.1121564
22040.0000000    0.1042283
22080.0000000    0.1132301
22120.0000000    0.1191927
22160.0000000    0.1154623
22200.0000000    0.1048582
22240.0000000    0.1141506
22280.0000000    0.1158819
22320.0000000    0.1083558
22360.0000000    0.1182630
22400.0000000    0.1316533
22440.0000000    0.1167804
22480.0000000    0.1165753
22520.0000000    0.1240092
22560.0000000    0.1244941
22600.0000000    0.1169485
22640.0000000    0.1138476
22680.0000000    0.1216420
22720.0000000    0.1201891
22760.0000000    0.1217911
22800.0000000    0.1250011
22840.0000000    0.1269457
22880.0000000    0.1244103
22920.0000000    0.1144702
22960.0000000    0.1088924
23000.0000000    0.1253173
23040.0000000    0.1261331
23080.0000000    0.1325738
23120.0000000    0.1201990
23160.0000000    0.1165201
23200.0000000    0.1228213
23240.0000000    0.1215794
23280.0000000    0.1229012
23320.0000000    0.1181546
23360.0000000    0.1070455
23400.0000000    0.1116978
23440.0000000    0.1173714
23480.0000000    0.1180828
23520.0000000    0.1283087
23560.0000000    0.1174317
23600.0000000    0.1156911
23640.0000000    0.1179114
23680.0000000    0.1144632
23720.0000000    0.1114744
23760.0000000    0.1071834
23800.0000000    0.1111319
23840.0000000    0.1047104
23880.0000000    0.1034201
23920.0000000    0.1030869
23960.0000000    0.1179430
24000.0000000    0.1076252
24040.0000000    0.1062416
24080.0000000    0.1152975
24120.0000000    0.1085527
24160.0000000    0.1032466
24200.0000000    0.1092386
24240.0000000    0.1197193
24280.0000000    0.1291693
24320.0000000    0.1105838
24360.0000000    0.1128530
24400.0000000    0.1107073
24440.0000000    0.0991885
24480.0000000    0.1003939
24520.0000000    0.1169667
24560.0000000    0.1103941
24600.0000000    0.1124765
24640.0000000    0.1161932
24680.0000000    0.1091518
24720.0000000    0.1137901
24760.0000000    0.1134717
24800.0000000    0.1152966
24840.0000000    0.1105476
24880.0000000    0.1232037
24920.0000000    0.1283241
24960.0000000    0.1066279
25000.0000000    0.1058657
25040.0000000    0.1186720
25080.0000000    0.1105105
25120.0000000    0.1127460
25160.0000000    0.1110661
25200.0000000    0.1206739
25240.0000000    0.1178023
25280.0000000    0.1215753
25320.0000000    0.1181549
25360.0000000    0.1176256
25400.0000000    0.1264793
25440.0000000    0.1252496
25480.0000000    0.1149778
25520.0000000    0.1102532
25560.0000000    0.1103532
25600.0000000    0.1163930
25640.0000000    0.1093581
25680.0000000    0.1067463
25720.0000000    0.1167691
25760.0000000    0.1101295
25800.0000000    0.1089120
25840.0000000    0.1113181
25880.0000000    0.1107391
25920.0000000    0.1196490
25960.0000000    0.1223835
26000.0000000    0.1229461
26040.0000000    0.1223414
26080.0000000    0.1245906
26120.0000000    0.1234216
26160.0000000    0.1181806
26200.0000000    0.1219396
26240.0000000    0.1131724
26280.0000000    0.1173414
26320.0000000    0.1217364
26360.0000000    0.1183105
26400.0000000    0.1146857
26440.0000000    0.1198655
26480.0000000    0.1134786
26520.0000000    0.1119707
26560.0000000    0.1161233
26600.0000000    0.1225974
26640.0000000    0.1210596
26680.0000000    0.1188493
26720.0000000    0.1178811
26760.0000000    0.1060812
26800.0000000    0.1050200
26840.0000000    0.1170429
26880.0000000    0.1208995
26920.0000000    0.1243022
26960.0000000    0.1101840
27000.0000000    0.1305537
27040.0000000    0.1081111
27080.0000000    0.1150285
27120.0000000    0.1131678
27160.0000000    0.1142235
27200.0000000    0.1122626
27240.0000000    0.1128618
27280.0000000    0.1104265
27320.0000000    0.1231116
27360.0000000    0.1126224
27400.0000000    0.1183103
27440.0000000    0.1191666
27480.0000000    0.1159978
27520.0000000    0.1299202
27560.0000000    0.1259194
27600.0000000    0.1237808
27640.0000000    0.1054517
27680.0000000    0.1115279
27720.0000000    0.1078318
27760.0000000    0.1055204
27800.0000000    0.1059030
27840.0000000    0.1156543
27880.0000000    0.1168212
27920.0000000    0.1129960
27960.0000000    0.1075974
28000.0000000    0.1080468
28040.0000000    0.1272589
28080.0000000    0.1299362
28120.0000000    0.1199082
28160.0000000    0.1211267
28200.0000000    0.1168308
28240.0000000    0.1215826
28280.0000000    0.1221561
28320.0000000    0.1079270
28360.0000000    0.1202849
28400.0000000    0.1227057
28440.0000000    0.1138630
28480.0000000    0.1152195
28520.0000000    0.1277847
28560.0000000    0.1153402
28600.0000000    0.1181406
28640.0000000    0.1109206
28680.0000000    0.1187919
28720.0000000    0.1175417
28760.0000000    0.1114550
28800.0000000    0.1225120
28840.0000000    0.1010218
28880.0000000    0.1124489
28920.0000000    0.1161999
28960.0000000    0.1193258
29000.0000000    0.1148102
29040.0000000    0.1221754
29080.0000000    0.1165049
29120.0000000    0.1128834
29160.0000000    0.1143334
29200.0000000    0.1271096
29240.0000000    0.1060245
29280.0000000    0.1155271
29320.0000000    0.1254330
29360.0000000    0.1150098
29400.0000000    0.1108979
29440.0000000    0.1151616
29480.0000000    0.1073722
29520.0000000    0.1193379
29560.0000000    0.1120002
29600.0000000    0.1164438
29640.0000000    0.1176391
29680.0000000    0.1062716
29720.0000000    0.1131332
29760.0000000    0.1157868
29800.0000000    0.1156103
29840.0000000    0.1174869
29880.0000000    0.1136521
29920.0000000    0.1076734
29960.0000000    0.1136773
30000.0000000    0.1151519
30040.0000000    0.1031961
30080.0000000    0.1029049
30120.0000000    0.1083552
30160.0000000    0.1063766
30200.0000000    0.1096175
30240.0000000    0.1122257
30280.0000000    0.1107596
30320.0000000    0.1180741
30360.0000000    0.1146791
30400.0000000    0.1169011
30440.0000000    0.1217961
30480.0000000    0.1111385
30520.0000000    0.1194837
30560.0000000    0.1199084
30600.0000000    0.1232599
30640.0000000    0.1160415
30680.0000000    0.1221359
30720.0000000    0.1218486
30760.0000000    0.1197115
30800.0000000    0.1217963
30840.0000000    0.1353929
30880.0000000    0.1267195
30920.0000000    0.1289955
30960.0000000    0.1201329
31000.0000000    0.1125760
31040.0000000    0.1221374
31080.0000000    0.1270427
31120.0000000    0.1278431
31160.0000000    0.1261848
31200.0000000    0.1222940
31240.0000000    0.1153594
31280.0000000    0.1154775
31320.0000000    0.1140435
31360.0000000    0.1364247
31400.0000000    0.1336630
31440.0000000    0.1203280
31480.0000000    0.1223836
31520.0000000    0.1012814
31560.0000000    0.1094211
31600.0000000    0.1164319
31640.0000000    0.1122079
31680.0000000    0.1286161
31720.0000000    0.1290140
31760.0000000    0.1180935
31800.0000000    0.1182804
31840.0000000    0.1129454
31880.0000000    0.1151837
31920.0000000    0.1045078
31960.0000000    0.1194276
32000.0000000    0.1178065
32040.0000000    0.1054452
32080.0000000    0.1040736
32120.0000000    0.1097060
32160.0000000    0.1031547
32200.0000000    0.1101301
32240.0000000    0.1097858
32280.0000000    0.1130469
32320.0000000    0.1137892
32360.0000000    0.1133220
32400.0000000    0.1148008
32440.0000000    0.1196821
32480.0000000    0.1273499
32520.0000000    0.1106570
32560.0000000    0.1256604
32600.0000000    0.1197366
32640.0000000    0.1211293
32680.0000000    0.1175645
32720.0000000    0.1243254
32760.0000000    0.1103488
32800.0000000    0.1186284
32840.0000000    0.1261120
32880.0000000    0.1170419
32920.0000000    0.1282556
32960.0000000    0.1133456
33000.0000000    0.1213156
33040.0000000    0.1189523
33080.0000000    0.1380378
33120.0000000    0.1279058
33160.0000000    0.1272303
33200.0000000    0.1233498
33240.0000000    0.1119132
33280.0000000    0.1136993
33320.0000000    0.1177359
33360.0000000    0.1236634
33400.0000000    0.1290332
33440.0000000    0.1180482
33480.0000000    0.1241629
33520.0000000    0.1300668
33560.0000000    0.1305714
33600.0000000    0.1128275
33640.0000000    0.1276725
33680.0000000    0.1296689
33720.0000000    0.1252589
33760.0000000    0.1342140
33800.0000000    0.1327184
33840.0000000    0.1383106
33880.0000000    0.1271224
33920.0000000    0.1270282
33960.0000000    0.1211089
34000.0000000    0.1335347
34040.0000000    0.1233371
34080.0000000    0.1264505
34120.0000000    0.1250568
34160.0000000    0.1251518
34200.0000000    0.1241619
34240.0000000    0.1220953
34280.0000000    0.1273925
34320.0000000    0.1326413
34360.0000000    0.1271999
34400.0000000    0.1175351
34440.0000000    0.1383306
34480.0000000    0.1353141
34520.0000000    0.1370298
34560.0000000    0.1262053
34600.0000000    0.1150880
34640.0000000    0.1214701
34680.0000000    0.1120749
34720.0000000    0.1224652
34760.0000000    0.1112709
34800.0000000    0.1103213
34840.0000000    0.1147370
34880.0000000    0.1131573
34920.0000000    0.1165596
34960.0000000    0.1160988
35000.0000000    0.1288633
35040.0000000    0.1157040
35080.0000000    0.1127375
35120.0000000    0.1197193
35160.0000000    0.1289130
35200.0000000    0.1245881
35240.0000000    0.1316889
35280.0000000    0.1267867
35320.0000000    0.1159319
35360.0000000    0.1366713
35400.0000000    0.1229842
35440.0000000    0.1352536
35480.0000000    0.1207740
35520.0000000    0.1394296
35560.0000000    0.1344027
35600.0000000    0.1340501
35640.0000000    0.1255403
35680.0000000    0.1152274
35720.0000000    0.1196087
35760.0000000    0.1177332
35800.0000000    0.1171843
35840.0000000    0.1289030
35880.0000000    0.1191696
35920.0000000    0.1286960
35960.0000000    0.1231196
36000.0000000    0.1402807
36040.0000000    0.1428356
36080.0000000    0.1354071
36120.0000000    0.1272338
36160.0000000    0.1351645
36200.0000000    0.1210050
36240.0000000    0.1310524
36280.0000000    0.1386713
36320.0000000    0.1341721
36360.0000000    0.1362464
36400.0000000    0.1348796
36440.0000000    0.1399753
36480.0000000    0.1325029
36520.0000000    0.1260239
36560.0000000    0.1312910
36600.0000000    0.1373775
36640.0000000    0.1354020
36680.0000000    0.1458161
36720.0000000    0.1361372
36760.0000000    0.1306352
36800.0000000    0.1317739
36840.0000000    0.1414776
36880.0000000    0.1338778
36920.0000000    0.1394135
36960.0000000    0.1274347
37000.0000000    0.1419138
37040.0000000    0.1416439
37080.0000000    0.1407333
37120.0000000    0.1379253
37160.0000000    0.1409233
37200.0000000    0.1468782
37240.0000000    0.1385407
37280.0000000    0.1337392
37320.0000000    0.1239917
37360.0000000    0.1254219
37400.0000000    0.1271194
37440.0000000    0.1359378
37480.0000000    0.1302800
37520.0000000    0.1240503
37560.0000000    0.1325005
37600.0000000    0.1258495
37640.0000000    0.1305289
37680.0000000    0.1264468
37720.0000000    0.1307895
37760.0000000    0.1251540
37800.0000000    0.1306307
37840.0000000    0.1269609
37880.0000000    0.1259179
37920.0000000    0.1314207
37960.0000000    0.1278535
38000.0000000    0.1352951
38040.0000000    0.1327268
38080.0000000    0.1357030
38120.0000000    0.1392468
38160.0000000    0.1369471
38200.0000000    0.1390415
38240.0000000    0.1166864
38280.0000000    0.1164078
38320.0000000    0.1242161
38360.0000000    0.1306038
38400.0000000    0.1314906
38440.0000000    0.1312016
38480.0000000    0.1399428
38520.0000000    0.1462672
38560.0000000    0.1377092
38600.0000000    0.1389257
38640.0000000    0.1353262
38680.0000000    0.1282728
38720.0000000    0.1402186
38760.0000000    0.1337159
38800.0000000    0.1275885
38840.0000000    0.1344278
38880.0000000    0.1403940
38920.0000000    0.1335590
38960.0000000    0.1205203
39000.0000000    0.1341104
39040.0000000    0.1174707
39080.0000000    0.1243282
39120.0000000    0.1202792
39160.0000000    0.1176711
39200.0000000    0.1329388
39240.0000000    0.1251689
39280.0000000    0.1316064
39320.0000000    0.1272897
39360.0000000    0.1187153
39400.0000000    0.1205013
39440.0000000    0.1207519
39480.0000000    0.1300722
39520.0000000    0.1177340
39560.0000000    0.1274316
39600.0000000    0.1209560
39640.0000000    0.1328755
39680.0000000    0.1341935
39720.0000000    0.1399920
39760.0000000    0.1312242
39800.0000000    0.1285923
39840.0000000    0.1282652
39880.0000000    0.1243681
39920.0000000    0.1353566
39960.0000000    0.1484940
40000.0000000    0.1415835
40040.0000000    0.1385590
40080.0000000    0.1393700
40120.0000000    0.1282289
40160.0000000    0.1241351
40200.0000000    0.1369308
40240.0000000    0.1241902
40280.0000000    0.1193157
40320.0000000    0.1383980
40360.0000000    0.1375981
40400.0000000    0.1472859
40440.0000000    0.1329709
40480.0000000    0.1374032
40520.0000000    0.1263619
40560.0000000    0.1316909
40600.0000000    0.1343991
40640.0000000    0.1256454
40680.0000000    0.1265215
40720.0000000    0.1258309
40760.0000000    0.1196826
40800.0000000    0.1271781
40840.0000000    0.1204784
40880.0000000    0.1226179
40920.0000000    0.1247798
40960.0000000    0.1182034
41000.0000000    0.1197599
41040.0000000    0.1137099
41080.0000000    0.1052665
41120.0000000    0.1107651
41160.0000000    0.1203587
41200.0000000    0.1166002
41240.0000000    0.1098275
41280.0000000    0.1113880
41320.0000000    0.1079604
41360.0000000    0.1048322
41400.0000000    0.1006624
41440.0000000    0.1045666
41480.0000000    0.1071753
41520.0000000    0.1081117
41560.0000000    0.0968301
41600.0000000    0.1049717
41640.0000000    0.1001646
41680.0000000    0.0973766
41720.0000000    0.1040051
41760.0000000    0.0912311
41800.0000000    0.0983696
41840.0000000    0.0944314
41880.0000000    0.0985563
41920.0000000    0.1038911
41960.0000000    0.0970796
42000.0000000    0.0992474
42040.0000000    0.1006446
42080.0000000    0.1108672
42120.0000000    0.1072314
42160.0000000    0.1044849
42200.0000000    0.1042379
42240.0000000    0.1093909
42280.0000000    0.1106415
42320.0000000    0.1068423
42360.0000000    0.1084827
42400.0000000    0.1047259
42440.0000000    0.1016926
42480.0000000    0.1070262
42520.0000000    0.1043623
42560.0000000    0.1026448
42600.0000000    0.1049606
42640.0000000    0.1114908
42680.0000000    0.1121134
42720.0000000    0.1068349
42760.0000000    0.1096269
42800.0000000    0.1197525
42840.0000000    0.1149101
42880.0000000    0.1079411
42920.0000000    0.1078045
42960.0000000    0.1119285
43000.0000000    0.1246577
43040.0000000    0.1058317
43080.0000000    0.1059306
43120.0000000    0.1132244
43160.0000000    0.1181698
43200.0000000    0.1129101
43240.0000000    0.1131109
43280.0000000    0.1095759
43320.0000000    0.1149784
43360.0000000    0.1056062
43400.0000000    0.1120218
43440.0000000    0.1110240
43480.0000000    0.1277263
43520.0000000    0.1125127
43560.0000000    0.1171703
43600.0000000    0.1206039
43640.0000000    0.1138146
43680.0000000    0.1148894
43720.0000000    0.1252680
43760.0000000    0.1301682
43800.0000000    0.1196257
43840.0000000    0.1138059
43880.0000000    0.1169924
43920.0000000    0.1189397
43960.0000000    0.1244914
44000.0000000    0.1235663
44040.0000000    0.1210874
44080.0000000    0.1275092
44120.0000000    0.1161626
44160.0000000    0.1238730
44200.0000000    0.1235544
44240.0000000    0.1199841
44280.0000000    0.1271209
44320.0000000    0.1351544
44360.0000000    0.1146580
44400.0000000    0.1183110
44440.0000000    0.1076847
44480.0000000    0.1156584
44520.0000000    0.1155368
44560.0000000    0.1117000
44600.0000000    0.1179531
44640.0000000    0.1198966
44680.0000000    0.1183730
44720.0000000    0.1174023
44760.0000000    0.1084470
44800.0000000    0.1120635
44840.0000000    0.1122936
44880.0000000    0.1130653
44920.0000000    0.1236373
44960.0000000    0.1214642
45000.0000000    0.1268407
45040.0000000    0.1129996
45080.0000000    0.1191506
45120.0000000    0.1208262
45160.0000000    0.1085136
45200.0000000    0.1218115
45240.0000000    0.1239542
45280.0000000    0.1173431
45320.0000000    0.1174450
45360.0000000    0.1302751
45400.0000000    0.1171195
45440.0000000    0.1192914
45480.0000000    0.1196868
45520.0000000    0.1251876
45560.0000000    0.1315525
45600.0000000    0.1279036
45640.0000000    0.1155658
45680.0000000    0.1170953
45720.0000000    0.1244700
45760.0000000    0.1177991
45800.0000000    0.1144347
45840.0000000    0.1087047
45880.0000000    0.1131715
45920.0000000    0.1202760
45960.0000000    0.1210574
46000.0000000    0.1156318
46040.0000000    0.1100689
46080.0000000    0.1156117
46120.0000000    0.1131707
46160.0000000    0.1047533
46200.0000000    0.1069654
46240.0000000    0.1086977
46280.0000000    0.1128730
46320.0000000    0.1123416
46360.0000000    0.1156053
46400.0000000    0.1140085
46440.0000000    0.1046726
46480.0000000    0.1116243
46520.0000000    0.1106078
46560.0000000    0.1121778
46600.0000000    0.1158106
46640.0000000    0.1129735
46680.0000000    0.1127305
46720.0000000    0.1054399
46760.0000000    0.1036611
46800.0000000    0.1132674
46840.0000000    0.1112860
46880.0000000    0.1093906
46920.0000000    0.1157992
46960.0000000    0.1130914
47000.0000000    0.1218963
47040.0000000    0.1107311
47080.0000000    0.1175429
47120.0000000    0.1217822
47160.0000000    0.1138007
47200.0000000    0.1237744
47240.0000000    0.1289950
47280.0000000    0.1203550
47320.0000000    0.1239099
47360.0000000    0.1298936
47400.0000000    0.1277411
47440.0000000    0.1213334
47480.0000000    0.1200825
47520.0000000    0.1188866
47560.0000000    0.1170042
47600.0000000    0.1297160
47640.0000000    0.1143143
47680.0000000    0.1159609
47720.0000000    0.1132748
47760.0000000    0.1206256
47800.0000000    0.1099910
47840.0000000    0.1100175
47880.0000000    0.1189056
47920.0000000    0.1053050
47960.0000000    0.1125010
48000.0000000    0.1074361
48040.0000000    0.1047235
48080.0000000    0.1138017
48120.0000000    0.1087602
48160.0000000    0.0992278
48200.0000000    0.1067528
48240.0000000    0.1102593
48280.0000000    0.1138932
48320.0000000    0.1134316
48360.0000000    0.1149437
48400.0000000    0.1025101
48440.0000000    0.1148099
48480.0000000    0.1196299
48520.0000000    0.1038180
48560.0000000    0.1186542
48600.0000000    0.1158473
48640.0000000    0.1158471
48680.0000000    0.1054383
48720.0000000    0.1203870
48760.0000000    0.1132042
48800.0000000    0.1207091
48840.0000000    0.1225792
48880.0000000    0.1328534
48920.0000000    0.1233870
48960.0000000    0.1165556
49000.0000000    0.1049953
49040.0000000    0.1106923
49080.0000000    0.1113497
49120.0000000    0.1185119
49160.0000000    0.1322404
49200.0000000    0.1370774
49240.0000000    0.1422689
49280.0000000    0.1330431
49320.0000000    0.1349739
49360.0000000    0.1476161
49400.0000000    0.1450931
49440.0000000    0.1287446
49480.0000000    0.1355938
49520.0000000    0.1352422
49560.0000000    0.1353373
49600.0000000    0.1209634
49640.0000000    0.1377372
49680.0000000    0.1379598
49720.0000000    0.1300350
49760.0000000    0.1413224
49800.0000000    0.1275132
49840.0000000    0.1256413
49880.0000000    0.1321680
49920.0000000    0.1207287
49960.0000000    0.1059951
50000.0000000    0.1107474
50040.0000000    0.1123974
50080.0000000    0.1083926
50120.0000000    0.1155218
50160.0000000    0.1162872
50200.0000000    0.1190442
50240.0000000    0.1210200
50280.0000000    0.1099467
50320.0000000    0.1153784
50360.0000000    0.1234514
50400.0000000    0.1170204
50440.0000000    0.1129010
50480.0000000    0.1050967
50520.0000000    0.1083559
50560.0000000    0.1183050
50600.0000000    0.1137330
50640.0000000    0.1042691
50680.0000000    0.1073752
50720.0000000    0.1041613
50760.0000000    0.1063038
50800.0000000    0.1040699
50840.0000000    0.1087884
50880.0000000    0.1100795
50920.0000000    0.1073432
50960.0000000    0.0933381
51000.0000000    0.0969770
51040.0000000    0.1001156
51080.0000000    0.1095936
51120.0000000    0.1013164
51160.0000000    0.1107286
51200.0000000    0.1108862
51240.0000000    0.0998603
51280.0000000    0.1001387
51320.0000000    0.1063676
51360.0000000    0.1072443
51400.0000000    0.1085242
51440.0000000    0.1074074
51480.0000000    0.1066701
51520.0000000    0.1048006
51560.0000000    0.1051757
51600.0000000    0.1057890
51640.0000000    0.1117318
51680.0000000    0.1201452
51720.0000000    0.1124425
51760.0000000    0.1177698
51800.0000000    0.1255161
51840.0000000    0.1196896
51880.0000000    0.1130821
51920.0000000    0.1260471
51960.0000000    0.1204908
52000.0000000    0.1116474
52040.0000000    0.1148810
52080.0000000    0.1169756
52120.0000000    0.1221462
52160.0000000    0.1129816
52200.0000000    0.1188835
52240.0000000    0.1131298
52280.0000000    0.1260388
52320.0000000    0.1119995
52360.0000000    0.1115969
52400.0000000    0.1289941
52440.0000000    0.1208370
52480.0000000    0.1194184
52520.0000000    0.1244402
52560.0000000    0.1253873
52600.0000000    0.1077049
52640.0000000    0.1201649
52680.0000000    0.1225456
52720.0000000    0.1181323
52760.0000000    0.1080804
52800.0000000    0.1203014
52840.0000000    0.1212093
52880.0000000    0.1091287
52920.0000000    0.1202542
52960.0000000    0.1126256
53000.0000000    0.1081699
53040.0000000    0.1135266
53080.0000000    0.1032839
53120.0000000    0.0964611
53160.0000000    0.1198402
53200.0000000    0.1091816
53240.0000000    0.1104830
53280.0000000    0.1192882
53320.0000000    0.1152485
53360.0000000    0.1254365
53400.0000000    0.1223474
53440.0000000    0.1154506
53480.0000000    0.1318625
53520.0000000    0.1103923
53560.0000000    0.1086366
53600.0000000    0.1207492
53640.0000000    0.1082539
53680.0000000    0.1151486
53720.0000000    0.1052575
53760.0000000    0.1152218
53800.0000000    0.1078104
53840.0000000    0.1093785
53880.0000000    0.1117925
53920.0000000    0.0910498
53960.0000000    0.1057822
54000.0000000    0.1109957
54040.0000000    0.1064929
54080.0000000    0.1005051
54120.0000000    0.1080765
54160.0000000    0.1022364
54200.0000000    0.1003797
54240.0000000    0.1152545
54280.0000000    0.0980712
54320.0000000    0.1101796
54360.0000000    0.0956533
54400.0000000    0.1043701
54440.0000000    0.1045304
54480.0000000    0.1046866
54520.0000000    0.1105565
54560.0000000    0.1195093
54600.0000000    0.1143254
54640.0000000    0.1109874
54680.0000000    0.1171105
54720.0000000    0.1146186
54760.0000000    0.1235749
54800.0000000    0.1117682
54840.0000000    0.1220095
54880.0000000    0.1143525
54920.0000000    0.1084768
54960.0000000    0.1132105
55000.0000000    0.1066354
55040.0000000    0.1135384
55080.0000000    0.1164064
55120.0000000    0.1185514
55160.0000000    0.1260756
55200.0000000    0.1365991
55240.0000000    0.1231667
55280.0000000    0.1179117
55320.0000000    0.1300251
55360.0000000    0.1340065
55400.0000000    0.1270756
55440.0000000    0.1403512
55480.0000000    0.1338800
55520.0000000    0.1286073
55560.0000000    0.1225215
55600.0000000    0.1237663
55640.0000000    0.1432730
55680.0000000    0.1203772
55720.0000000    0.1158077
55760.0000000    0.1200018
55800.0000000    0.1243305
55840.0000000    0.1268052
55880.0000000    0.1231622
55920.0000000    0.1165698
55960.0000000    0.1251919
56000.0000000    0.1122141
56040.0000000    0.1069522
56080.0000000    0.1206474
56120.0000000    0.1144141
56160.0000000    0.1298588
56200.0000000    0.1254652
56240.0000000    0.1182870
56280.0000000    0.1286683
56320.0000000    0.1131013
56360.0000000    0.1127283
56400.0000000    0.1299649
56440.0000000    0.1131511
56480.0000000    0.1165055
56520.0000000    0.1172654
56560.0000000    0.1077677
56600.0000000    0.1092040
56640.0000000    0.1081032
56680.0000000    0.1163981
56720.0000000    0.1043583
56760.0000000    0.1064888
56800.0000000    0.1130140
56840.0000000    0.1146779
56880.0000000    0.1026419
56920.0000000    0.1069650
56960.0000000    0.1055931
57000.0000000    0.1080598
57040.0000000    0.1011605
57080.0000000    0.1145154
57120.0000000    0.1129404
57160.0000000    0.1173045
57200.0000000    0.1061523
57240.0000000    0.1071196
57280.0000000    0.1211859
57320.0000000    0.1232718
57360.0000000    0.1165638
57400.0000000    0.1339777
57440.0000000    0.1237940
57480.0000000    0.1087113
57520.0000000    0.1156974
57560.0000000    0.1185045
57600.0000000    0.1090784
57640.0000000    0.1094360
57680.0000000    0.1179721
57720.0000000    0.1167744
57760.0000000    0.1235863
57800.0000000    0.1204239
57840.0000000    0.1285706
57880.0000000    0.1191983
57920.0000000    0.1148540
57960.0000000    0.1192118
58000.0000000    0.1165829
58040.0000000    0.1187832
58080.0000000    0.1085006
58120.0000000    0.1175916
58160.0000000    0.1059925
58200.0000000    0.1093659
58240.0000000    0.1206665
58280.0000000    0.1161835
58320.0000000    0.1112876
58360.0000000    0.1146272
58400.0000000    0.1168673
58440.0000000    0.1101971
58480.0000000    0.1205474
58520.0000000    0.1075835
58560.0000000    0.1128856
58600.0000000    0.1136575
58640.0000000    0.1150758
58680.0000000    0.1211971
58720.0000000    0.1249445
58760.0000000    0.1189558
58800.0000000    0.1233510
58840.0000000    0.1170522
58880.0000000    0.1162137
58920.0000000    0.1156776
58960.0000000    0.1211834
59000.0000000    0.1167321
59040.0000000    0.1189423
59080.0000000    0.1230992
59120.0000000    0.1175682
59160.0000000    0.1175060
59200.0000000    0.1363633
59240.0000000    0.1349601
59280.0000000    0.1181845
59320.0000000    0.1289620
59360.0000000    0.1148318
59400.0000000    0.1035790
59440.0000000    0.1086631
59480.0000000    0.1063383
59520.0000000    0.1197835
59560.0000000    0.1223881
59600.0000000    0.1191988
59640.0000000    0.1312220
59680.0000000    0.1295943
59720.0000000    0.1289041
59760.0000000    0.1170229
59800.0000000    0.1265528
59840.0000000    0.1129456
59880.0000000    0.1283887
59920.0000000    0.1258272
59960.0000000    0.1264772
60000.0000000    0.1136510
60040.0000000    0.1171351
60080.0000000    0.1252775
60120.0000000    0.1274679
60160.0000000    0.1299041
60200.0000000    0.1376814
60240.0000000    0.1237587
60280.0000000    0.1235795
60320.0000000    0.1297898
60360.0000000    0.1198239
60400.0000000    0.1130549
60440.0000000    0.1166802
60480.0000000    0.1180402
60520.0000000    0.1105763
60560.0000000    0.1105427
60600.0000000    0.1182118
60640.0000000    0.1130874
60680.0000000    0.1120722
60720.0000000    0.1211325
60760.0000000    0.1209148
60800.0000000    0.1185070
60840.0000000    0.1187440
60880.0000000    0.1128284
60920.0000000    0.1102652
60960.0000000    0.1130408
61000.0000000    0.1074183
61040.0000000    0.1184827
61080.0000000    0.1129361
61120.0000000    0.1185264
61160.0000000    0.1258567
61200.0000000    0.1300109
61240.0000000    0.1181458
61280.0000000    0.1219591
61320.0000000    0.1203042
61360.0000000    0.1223843
61400.0000000    0.1314156
61440.0000000    0.1243247
61480.0000000    0.1304270
61520.0000000    0.1241885
61560.0000000    0.1288107
61600.0000000    0.1294523
61640.0000000    0.1196748
61680.0000000    0.1152463
61720.0000000    0.1215775
61760.0000000    0.1236913
61800.0000000    0.1120314
61840.0000000    0.1211724
61880.0000000    0.1182916
61920.0000000    0.1285552
61960.0000000    0.1175237
62000.0000000    0.1195528
62040.0000000    0.1195427
62080.0000000    0.1189825
62120.0000000    0.1154611
62160.0000000    0.1197467
62200.0000000    0.1111048
62240.0000000    0.1033853
62280.0000000    0.1067839
62320.0000000    0.1077784
62360.0000000    0.1139560
62400.0000000    0.1056048
62440.0000000    0.1138295
62480.0000000    0.1148631
62520.0000000    0.1140930
62560.0000000    0.1223269
62600.0000000    0.1251846
62640.0000000    0.1112896
62680.0000000    0.1090779
62720.0000000    0.1166011
62760.0000000    0.1230946
62800.0000000    0.1107362
62840.0000000    0.1125245
62880.0000000    0.1170128
62920.0000000    0.1192689
62960.0000000    0.1248453
63000.0000000    0.1196804
63040.0000000    0.1244375
63080.0000000    0.1216288
63120.0000000    0.1199609
63160.0000000    0.1250195
63200.0000000    0.1354397
63240.0000000    0.1355528
63280.0000000    0.1237784
63320.0000000    0.1287080
63360.0000000    0.1267058
63400.0000000    0.1346660
63440.0000000    0.1277303
63480.0000000    0.1270667
63520.0000000    0.1291636
63560.0000000    0.1212283
63600.0000000    0.1154994
63640.0000000    0.1147083
63680.0000000    0.1087049
63720.0000000    0.1106835
63760.0000000    0.1094145
63800.0000000    0.1024377
63840.0000000    0.1029168
63880.0000000    0.1149142
63920.0000000    0.1038150
63960.0000000    0.1020800
64000.0000000    0.0973470
64040.0000000    0.0929122
64080.0000000    0.1008427
64120.0000000    0.1065671
64160.0000000    0.1084688
64200.0000000    0.1032512
64240.0000000    0.1058523
64280.0000000    0.1021004
64320.0000000    0.1002520
64360.0000000    0.1052129
64400.0000000    0.1038037
64440.0000000    0.1081093
64480.0000000    0.1038246
64520.0000000    0.1021215
64560.0000000    0.1134332
64600.0000000    0.1062372
64640.0000000    0.1094230
64680.0000000    0.1089722
64720.0000000    0.1172649
64760.0000000    0.1108244
64800.0000000    0.1147379
64840.0000000    0.1085028
64880.0000000    0.1040317
64920.0000000    0.1018519
64960.0000000    0.0998841
65000.0000000    0.1051615
65040.0000000    0.1023557
65080.0000000    0.1100666
65120.0000000    0.1043560
65160.0000000    0.1106011
65200.0000000    0.0967618
65240.0000000    0.0951786
65280.0000000    0.1111083
65320.0000000    0.0993308
65360.0000000    0.1019433
65400.0000000    0.0994116
65440.0000000    0.1098985
65480.0000000    0.1075083
65520.0000000    0.1111870
65560.0000000    0.1151456
65600.0000000    0.1121781
65640.0000000    0.1104967
65680.0000000    0.1032333
65720.0000000    0.1078076
65760.0000000    0.1014862
65800.0000000    0.1162034
65840.0000000    0.1191396
65880.0000000    0.1195819
65920.0000000    0.1132862
65960.0000000    0.1068899
66000.0000000    0.1065655
66040.0000000    0.0998293
66080.0000000    0.1027531
66120.0000000    0.1170360
66160.0000000    0.1109375
66200.0000000    0.1048998
66240.0000000    0.0972688
66280.0000000    0.1122008
66320.0000000    0.1075196
66360.0000000    0.1060196
66400.0000000    0.1112380
66440.0000000    0.1144330
66480.0000000    0.1179980
66520.0000000    0.1106936
66560.0000000    0.1166912
66600.0000000    0.1121631
66640.0000000    0.1209246
66680.0000000    0.1206896
66720.0000000    0.1181244
66760.0000000    0.1103961
66800.0000000    0.1217212
66840.0000000    0.1177997
66880.0000000    0.1330780
66920.0000000    0.1436975
66960.0000000    0.1218768
67000.0000000    0.1227015
67040.0000000    0.1171495
67080.0000000    0.1166607
67120.0000000    0.1355484
67160.0000000    0.1265592
67200.0000000    0.1269016
67240.0000000    0.1344226
67280.0000000    0.1295562
67320.0000000    0.1181519
67360.0000000    0.1192821
67400.0000000    0.1305778
67440.0000000    0.1301498
67480.0000000    0.1325559
67520.0000000    0.1250214
67560.0000000    0.1324449
67600.0000000    0.1133968
67640.0000000    0.1213273
67680.0000000    0.1095761
67720.0000000    0.1090699
67760.0000000    0.1142803
67800.0000000    0.1220539
67840.0000000    0.1194832
67880.0000000    0.1293538
67920.0000000    0.1192020
67960.0000000    0.1184882
68000.0000000    0.1272991
68040.0000000    0.1206219
68080.0000000    0.1241197
68120.0000000    0.1262053
68160.0000000    0.1307665
68200.0000000    0.1342031
68240.0000000    0.1286550
68280.0000000    0.1248962
68320.0000000    0.1306374
68360.0000000    0.1319884
68400.0000000    0.1340242
68440.0000000    0.1228836
68480.0000000    0.1210399
68520.0000000    0.1133580
68560.0000000    0.1249689
68600.0000000    0.1250747
68640.0000000    0.1302514
68680.0000000    0.1084444
68720.0000000    0.1154399
68760.0000000    0.1233623
68800.0000000    0.1187657
68840.0000000    0.1204699
68880.0000000    0.1309026
68920.0000000    0.1304584
68960.0000000    0.1330516
69000.0000000    0.1394948
69040.0000000    0.1234707
69080.0000000    0.1229988
69120.0000000    0.1237429
69160.0000000    0.1255604
69200.0000000    0.1171234
69240.0000000    0.1283554
69280.0000000    0.1186251
69320.0000000    0.1116663
69360.0000000    0.1114003
69400.0000000    0.1103115
69440.0000000    0.1230214
69480.0000000    0.1079774
69520.0000000    0.1155276
69560.0000000    0.1179852
69600.0000000    0.1299770
69640.0000000    0.1106460
69680.0000000    0.1311578
69720.0000000    0.1306867
69760.0000000    0.1273760
69800.0000000    0.1193229
69840.0000000    0.1139539
69880.0000000    0.1204151
69920.0000000    0.1098773
69960.0000000    0.1047805
70000.0000000    0.1097238
70040.0000000    0.1032178
70080.0000000    0.1155103
70120.0000000    0.1178355
70160.0000000    0.1178915
70200.0000000    0.1130228
70240.0000000    0.1044669
70280.0000000    0.1046514
70320.0000000    0.1024867
70360.0000000    0.1037695
70400.0000000    0.1080652
70440.0000000    0.1163408
70480.0000000    0.1121979
70520.0000000    0.1105413
70560.0000000    0.1118001
70600.0000000    0.1110679
70640.0000000    0.1070792
70680.0000000    0.1108535
70720.0000000    0.1092320
70760.0000000    0.1039930
70800.0000000    0.1122286
70840.0000000    0.1123709
70880.0000000    0.1099886
70920.0000000    0.1126911
70960.0000000    0.1057936
71000.0000000    0.1013779
71040.0000000    0.1102852
71080.0000000    0.1074851
71120.0000000    0.1062947
71160.0000000    0.1064105
71200.0000000    0.1116152
71240.0000000    0.1041399
71280.0000000    0.0971194
71320.0000000    0.1101870
71360.0000000    0.1094709
71400.0000000    0.1006925
71440.0000000    0.1090953
71480.0000000    0.1140235
71520.0000000    0.1192198
71560.0000000    0.1109258
71600.0000000    0.1119237
71640.0000000    0.1155778
71680.0000000    0.1044784
71720.0000000    0.1121869
71760.0000000    0.1020933
71800.0000000    0.1128016
71840.0000000    0.1091551
71880.0000000    0.1076051
71920.0000000    0.1192132
71960.0000000    0.1217012
72000.0000000    0.1047406
72040.0000000    0.1074375
72080.0000000    0.1244528
72120.0000000    0.1121309
72160.0000000    0.1069160
72200.0000000    0.0985336
72240.0000000    0.1135417
72280.0000000    0.1099160
72320.0000000    0.1080512
72360.0000000    0.1061129
72400.0000000    0.1089380
72440.0000000    0.1037062
72480.0000000    0.1023335
72520.0000000    0.1120321
72560.0000000    0.1124673
72600.0000000    0.1152893
72640.0000000    0.1051016
72680.0000000    0.1136089
72720.0000000    0.1093314
72760.0000000    0.1129571
72800.0000000    0.1192234
72840.0000000    0.1259291
72880.0000000    0.1123610
72920.0000000    0.1106957
72960.0000000    0.1099220
73000.0000000    0.1028440
73040.0000000    0.1035618
73080.0000000    0.1123559
73120.0000000    0.1173941
73160.0000000    0.1142399
73200.0000000    0.1162656
73240.0000000    0.1140666
73280.0000000    0.1135868
73320.0000000    0.1247323
73360.0000000    0.1271909
73400.0000000    0.1320073
73440.0000000    0.1339885
73480.0000000    0.1227075
73520.0000000    0.1175869
73560.0000000    0.1203466
73600.0000000    0.1212685
73640.0000000    0.1221593
73680.0000000    0.1186931
73720.0000000    0.1264412
73760.0000000    0.1231709
73800.0000000    0.1272157
73840.0000000    0.1225244
73880.0000000    0.1283223
73920.0000000    0.1241137
73960.0000000    0.1334820
74000.0000000    0.1239189
74040.0000000    0.1359065
74080.0000000    0.1153902
74120.0000000    0.1218789
74160.0000000    0.1331754
74200.0000000    0.1255869
74240.0000000    0.1161940
74280.0000000    0.1073353
74320.0000000    0.1184089
74360.0000000    0.1116262
74400.0000000    0.1151487
74440.0000000    0.1236392
74480.0000000    0.1084411
74520.0000000    0.1106415
74560.0000000    0.1188488
74600.0000000    0.1110696
74640.0000000    0.1121305
74680.0000000    0.1149054
74720.0000000    0.1192899
74760.0000000    0.1138853
74800.0000000    0.1188465
74840.0000000    0.1188432
74880.0000000    0.1125932
74920.0000000    0.1127834
74960.0000000    0.1262780
75000.0000000    0.1262703
75040.0000000    0.1107396
75080.0000000    0.1108223
75120.0000000    0.1147087
75160.0000000    0.1156249
75200.0000000    0.1155597
75240.0000000    0.1090736
75280.0000000    0.1106216
75320.0000000    0.1118701
75360.0000000    0.1111975
75400.0000000    0.1189313
75440.0000000    0.1101682
75480.0000000    0.1041389
75520.0000000    0.1046827
75560.0000000    0.1005512
75600.0000000    0.1096900
75640.0000000    0.1049522
75680.0000000    0.1037100
75720.0000000    0.1126552
75760.0000000    0.1044564
75800.0000000    0.1040697
75840.0000000    0.1096881
75880.0000000    0.1045667
75920.0000000    0.1037616
75960.0000000    0.1040492
76000.0000000    0.1065027
76040.0000000    0.1031657
76080.0000000    0.1060435
76120.0000000    0.1133977
76160.0000000    0.1042364
76200.0000000    0.1122393
76240.0000000    0.0985590
76280.0000000    0.1068338
76320.0000000    0.0995533
76360.0000000    0.1084639
76400.0000000    0.1134884
76440.0000000    0.1132757
76480.0000000    0.1029311
76520.0000000    0.1044905
76560.0000000    0.1145202
76600.0000000    0.0989680
76640.0000000    0.1031799
76680.0000000    0.0994614
76720.0000000    0.0995546
76760.0000000    0.1022105
76800.0000000    0.1136435
76840.0000000    0.1031221
76880.0000000    0.1154509
76920.0000000    0.1003037
76960.0000000    0.0969975
77000.0000000    0.0966300
77040.0000000    0.1053535
77080.0000000    0.1051833
77120.0000000    0.1060955
77160.0000000    0.1033760
77200.0000000    0.1032190
77240.0000000    0.1070638
77280.0000000    0.0980842
77320.0000000    0.1084491
77360.0000000    0.1017950
77400.0000000    0.1013623
77440.0000000    0.1050802
77480.0000000    0.1099890
77520.0000000    0.1120123
77560.0000000    0.1136639
77600.0000000    0.1161088
77640.0000000    0.1104617
77680.0000000    0.0974957
77720.0000000    0.1003874
77760.0000000    0.1127202
77800.0000000    0.1146111
77840.0000000    0.1155850
77880.0000000    0.1088173
77920.0000000    0.1080498
77960.0000000    0.1164490
78000.0000000    0.1133724
78040.0000000    0.1036895
78080.0000000    0.1167362
78120.0000000    0.1135704
78160.0000000    0.1197878
78200.0000000    0.1160358
78240.0000000    0.1110447
78280.0000000    0.1128561
78320.0000000    0.1093032
78360.0000000    0.1173921
78400.0000000    0.1226168
78440.0000000    0.1153898
78480.0000000    0.1159493
78520.0000000    0.1089621
78560.0000000    0.1234083
78600.0000000    0.1085948
78640.0000000    0.1186359
78680.0000000    0.1149177
78720.0000000    0.1034583
78760.0000000    0.1158766
78800.0000000    0.1200852
78840.0000000    0.1117397
78880.0000000    0.1063906
78920.0000000    0.1312678
78960.0000000    0.1124854
79000.0000000    0.1124512
79040.0000000    0.1097575
79080.0000000    0.1118124
79120.0000000    0.1029334
79160.0000000    0.1249975
79200.0000000    0.1128044
79240.0000000    0.1154348
79280.0000000    0.1148352
79320.0000000    0.1103339
79360.0000000    0.1191908
79400.0000000    0.1169203
79440.0000000    0.1069118
79480.0000000    0.1109422
79520.0000000    0.1077131
79560.0000000    0.1109566
79600.0000000    0.1098186
79640.0000000    0.1151222
79680.0000000    0.1120346
79720.0000000    0.1072840
79760.0000000    0.1131066
79800.0000000    0.1229385
79840.0000000    0.1295283
79880.0000000    0.1219601
79920.0000000    0.1278599
79960.0000000    0.1268304
80000.0000000    0.1328407
80040.0000000    0.1311024
80080.0000000    0.1296272
80120.0000000    0.1292385
80160.0000000    0.1285624
80200.0000000    0.1318219
80240.0000000    0.1205265
80280.0000000    0.1181892
80320.0000000    0.1203658
80360.0000000    0.1202728
80400.0000000    0.1164579
80440.0000000    0.1123273
80480.0000000    0.1250089
80520.0000000    0.1215505
80560.0000000    0.1304068
80600.0000000    0.1170485
80640.0000000    0.1260457
80680.0000000    0.1239914
80720.0000000    0.1281200
80760.0000000    0.1276863
80800.0000000    0.1256815
80840.0000000    0.1161158
80880.0000000    0.1198595
80920.0000000    0.1243747
80960.0000000    0.1248684
81000.0000000    0.1320166
81040.0000000    0.1103553
81080.0000000    0.1182722
81120.0000000    0.1226598
81160.0000000    0.1204563
81200.0000000    0.1276944
81240.0000000    0.1181168
81280.0000000    0.1161200
81320.0000000    0.1198068
81360.0000000    0.1225357
81400.0000000    0.1108618
81440.0000000    0.1195799
81480.0000000    0.1260599
81520.0000000    0.1166618
81560.0000000    0.1215981
81600.0000000    0.1220331
81640.0000000    0.1151917
81680.0000000    0.1210207
81720.0000000    0.1111692
81760.0000000    0.1174520
81800.0000000    0.1186196
81840.0000000    0.1035421
81880.0000000    0.1061572
81920.0000000    0.1038730
81960.0000000    0.1062882
82000.0000000    0.1219102
82040.0000000    0.1214760
82080.0000000    0.1231971
82120.0000000    0.1158502
82160.0000000    0.1067748
82200.0000000    0.1080672
82240.0000000    0.1048207
82280.0000000    0.1139525
82320.0000000    0.1190851
82360.0000000    0.1222469
82400.0000000    0.1136414
82440.0000000    0.1098111
82480.0000000    0.1129300
82520.0000000    0.1159184
82560.0000000    0.1165875
82600.0000000    0.1108589
82640.0000000    0.1192447
82680.0000000    0.1165128
82720.0000000    0.1161287
82760.0000000    0.1095383
82800.0000000    0.1096914
82840.0000000    0.1161879
82880.0000000    0.1140730
82920.0000000    0.1034486
82960.0000000    0.1028527
83000.0000000    0.1088821
83040.0000000    0.1068235
83080.0000000    0.1167948
83120.0000000    0.1116577
83160.0000000    0.0994008
83200.0000000    0.0962522
83240.0000000    0.1052127
83280.0000000    0.1124712
83320.0000000    0.1037216
83360.0000000    0.1184598
83400.0000000    0.0997454
83440.0000000    0.0986619
83480.0000000    0.1096318
83520.0000000    0.1125298
83560.0000000    0.1151132
83600.0000000    0.1065293
83640.0000000    0.1111296
83680.0000000    0.1045910
83720.0000000    0.1178141
83760.0000000    0.1065481
83800.0000000    0.1175625
83840.0000000    0.1125316
83880.0000000    0.1152143
83920.0000000    0.1156173
83960.0000000    0.1124561
84000.0000000    0.1231457
84040.0000000    0.1152568
84080.0000000    0.1177565
84120.0000000    0.1115502
84160.0000000    0.1144862
84200.0000000    0.1241664
84240.0000000    0.1194536
84280.0000000    0.1054167
84320.0000000    0.1087095
84360.0000000    0.1141014
84400.0000000    0.1114911
84440.0000000    0.1011526
84480.0000000    0.1086745
84520.0000000    0.1153803
84560.0000000    0.1032114
84600.0000000    0.1127392
84640.0000000    0.1074358
84680.0000000    0.1205688
84720.0000000    0.1209226
84760.0000000    0.1227981
84800.0000000    0.1217465
84840.0000000    0.1117270
84880.0000000    0.1000931
84920.0000000    0.1233254
84960.0000000    0.1214262
85000.0000000    0.1234884
85040.0000000    0.1271472
85080.0000000    0.1235512
85120.0000000    0.1104056
85160.0000000    0.1249002
85200.0000000    0.1106678
85240.0000000    0.1040652
85280.0000000    0.1074826
85320.0000000    0.1065040
85360.0000000    0.1140148
85400.0000000    0.1124860
85440.0000000    0.1130040
85480.0000000    0.0958240
85520.0000000    0.0969291
85560.0000000    0.1072370
85600.0000000    0.1122911
85640.0000000    0.0973424
85680.0000000    0.1134265
85720.0000000    0.1056330
85760.0000000    0.1118972
85800.0000000    0.1125200
85840.0000000    0.1134653
85880.0000000    0.1199172
85920.0000000    0.1109290
85960.0000000    0.1061446
86000.0000000    0.1049751
86040.0000000    0.1053183
86080.0000000    0.0997610
86120.0000000    0.1075875
86160.0000000    0.1142583
86200.0000000    0.1197475
86240.0000000    0.1053775
86280.0000000    0.1077038
86320.0000000    0.1102535
86360.0000000    0.1153311
86400.0000000    0.1081884
86440.0000000    0.1222929
86480.0000000    0.1052020
86520.0000000    0.1157277
86560.0000000    0.1154233
86600.0000000    0.1124753
86640.0000000    0.1171635
86680.0000000    0.1138580
86720.0000000    0.1094374
86760.0000000    0.1074801
86800.0000000    0.1130924
86840.0000000    0.1054725
86880.0000000    0.1076706
86920.0000000    0.1190735
86960.0000000    0.1285668
87000.0000000    0.1152750
87040.0000000    0.1198797
87080.0000000    0.1151798
87120.0000000    0.1259403
87160.0000000    0.1233749
87200.0000000    0.1159069
87240.0000000    0.1093598
87280.0000000    0.1165814
87320.0000000    0.1143611
87360.0000000    0.1191106
87400.0000000    0.1249446
87440.0000000    0.1213665
87480.0000000    0.1172233
87520.0000000    0.1222055
87560.0000000    0.1157771
87600.0000000    0.1116150
87640.0000000    0.1051544
87680.0000000    0.1056751
87720.0000000    0.1084170
87760.0000000    0.1006245
87800.0000000    0.1070040
87840.0000000    0.1136131
87880.0000000    0.1118609
87920.0000000    0.1014569
87960.0000000    0.1101171
88000.0000000    0.1064597
88040.0000000    0.1126102
88080.0000000    0.1202554
88120.0000000    0.1194469
88160.0000000    0.1246497
88200.0000000    0.1276385
88240.0000000    0.1239646
88280.0000000    0.1194251
88320.0000000    0.1281267
88360.0000000    0.1199964
88400.0000000    0.1139777
88440.0000000    0.1150184
88480.0000000    0.1080404
88520.0000000    0.1085453
88560.0000000    0.1164996
88600.0000000    0.1146408
88640.0000000    0.1150046
88680.0000000    0.1033636
88720.0000000    0.1063508
88760.0000000    0.1211751
88800.0000000    0.1117539
88840.0000000    0.1084172
88880.0000000    0.1249635
88920.0000000    0.1265350
88960.0000000    0.1137479
89000.0000000    0.1118198
89040.0000000    0.1002395
89080.0000000    0.1080654
89120.0000000    0.1058801
89160.0000000    0.1023158
89200.0000000    0.1185497
89240.0000000    0.1026218
89280.0000000    0.1257779
89320.0000000    0.1080144
89360.0000000    0.1168917
89400.0000000    0.1236516
89440.0000000    0.1187955
89480.0000000    0.1200002
89520.0000000    0.1216274
89560.0000000    0.1087371
89600.0000000    0.1222037
89640.0000000    0.1223663
89680.0000000    0.1089150
89720.0000000    0.1257150
89760.0000000    0.1084855
89800.0000000    0.1034847
89840.0000000    0.1127496
89880.0000000    0.1176513
89920.0000000    0.1031770
89960.0000000    0.1136927
90000.0000000    0.1254087
90040.0000000    0.1169255
90080.0000000    0.1094442
90120.0000000    0.1158930
90160.0000000    0.1065001
90200.0000000    0.1005057
90240.0000000    0.1153425
90280.0000000    0.1156445
90320.0000000    0.1240550
90360.0000000    0.1145052
90400.0000000    0.1148376
90440.0000000    0.1081211
90480.0000000    0.1149102
90520.0000000    0.1067827
90560.0000000    0.0994813
90600.0000000    0.1137687
90640.0000000    0.1115479
90680.0000000    0.1129721
90720.0000000    0.1080767
90760.0000000    0.1066968
90800.0000000    0.1045596
90840.0000000    0.0988608
90880.0000000    0.1019232
90920.0000000    0.1092208
90960.0000000    0.1019689
91000.0000000    0.1187313
91040.0000000    0.1203262
91080.0000000    0.1095541
91120.0000000    0.1098160
91160.0000000    0.1084714
91200.0000000    0.1111427
91240.0000000    0.1023088
91280.0000000    0.1063857
91320.0000000    0.1078804
91360.0000000    0.1148138
91400.0000000    0.1079973
91440.0000000    0.1190769
91480.0000000    0.1188516
91520.0000000    0.0984808
91560.0000000    0.1153263
91600.0000000    0.1120255
91640.0000000    0.1140436
91680.0000000    0.1231847
91720.0000000    0.1278375
91760.0000000    0.1203126
91800.0000000    0.1225147
91840.0000000    0.1187653
91880.0000000    0.1147169
91920.0000000    0.1089966
91960.0000000    0.1005889
92000.0000000    0.0990776
92040.0000000    0.1057429
92080.0000000    0.1051423
92120.0000000    0.1042686
92160.0000000    0.1106357
92200.0000000    0.1059513
92240.0000000    0.1087662
92280.0000000    0.1038058
92320.0000000    0.1009056
92360.0000000    0.1030268
92400.0000000    0.1055848
92440.0000000    0.1045174
92480.0000000    0.1057317
92520.0000000    0.1068278
92560.0000000    0.1059216
92600.0000000    0.1084429
92640.0000000    0.0999389
92680.0000000    0.1034813
92720.0000000    0.0992900
92760.0000000    0.1038554
92800.0000000    0.1002012
92840.0000000    0.1064332
92880.0000000    0.1062218
92920.0000000    0.0996432
92960.0000000    0.1236158
93000.0000000    0.1016061
93040.0000000    0.1075188
93080.0000000    0.1106458
93120.0000000    0.1147352
93160.0000000    0.1098249
93200.0000000    0.1020391
93240.0000000    0.1082762
93280.0000000    0.1068190
93320.0000000    0.1020329
93360.0000000    0.1023675
93400.0000000    0.0961744
93440.0000000    0.0960966
93480.0000000    0.1034082
93520.0000000    0.1068751
93560.0000000    0.1088796
93600.0000000    0.1124960
93640.0000000    0.1053101
93680.0000000    0.1016218
93720.0000000    0.1110255
93760.0000000    0.1142316
93800.0000000    0.1165458
93840.0000000    0.1001115
93880.0000000    0.1048127
93920.0000000    0.1184991
93960.0000000    0.1135550
94000.0000000    0.1050383
94040.0000000    0.1171989
94080.0000000    0.1175233
94120.0000000    0.1114489
94160.0000000    0.1140521
94200.0000000    0.1067955
94240.0000000    0.1071738
94280.0000000    0.1060942
94320.0000000    0.1063714
94360.0000000    0.1001712
94400.0000000    0.1124772
94440.0000000    0.0997854
94480.0000000    0.1167263
94520.0000000    0.1145152
94560.0000000    0.1112142
94600.0000000    0.1108410
94640.0000000    0.1118540
94680.0000000    0.1114606
94720.0000000    0.1023219
94760.0000000    0.1159849
94800.0000000    0.1125627
94840.0000000    0.1152243
94880.0000000    0.1171258
94920.0000000    0.1278616
94960.0000000    0.1208681
95000.0000000    0.1108234
95040.0000000    0.1149140
95080.0000000    0.1146909
95120.0000000    0.1156289
95160.0000000    0.1162832
95200.0000000    0.1281649
95240.0000000    0.1219532
95280.0000000    0.1294648
95320.0000000    0.1199489
95360.0000000    0.1090069
95400.0000000    0.1098591
95440.0000000    0.1074636
95480.0000000    0.1042137
95520.0000000    0.1114304
95560.0000000    0.1091721
95600.0000000    0.1133015
95640.0000000    0.1127563
95680.0000000    0.1179442
95720.0000000    0.1046010
95760.0000000    0.1079962
95800.0000000    0.1127778
95840.0000000    0.1092983
95880.0000000    0.1343993
95920.0000000    0.1158083
95960.0000000    0.1152593
96000.0000000    0.1233939
96040.0000000    0.1213044
96080.0000000    0.1239690
96120.0000000    0.1216271
96160.0000000    0.1222066
96200.0000000    0.1079109
96240.0000000    0.1240120
96280.0000000    0.1237699
96320.0000000    0.1124870
96360.0000000    0.1377283
96400.0000000    0.1159806
96440.0000000    0.1235960
96480.0000000    0.1137408
96520.0000000    0.1189777
96560.0000000    0.1144261
96600.0000000    0.1108685
96640.0000000    0.1290501
96680.0000000    0.1148223
96720.0000000    0.1218321
96760.0000000    0.1225983
96800.0000000    0.1299876
96840.0000000    0.1121453
96880.0000000    0.1287736
96920.0000000    0.1223630
96960.0000000    0.1228703
97000.0000000    0.1303777
97040.0000000    0.1183111
97080.0000000    0.1213247
97120.0000000    0.1081235
97160.0000000    0.1134750
97200.0000000    0.1012779
97240.0000000    0.1106443
97280.0000000    0.1304747
97320.0000000    0.1093119
97360.0000000    0.1253232
97400.0000000    0.1097427
97440.0000000    0.1073190
97480.0000000    0.1240630
97520.0000000    0.1204634
97560.0000000    0.1274399
97600.0000000    0.1464780
97640.0000000    0.1298134
97680.0000000    0.1283511
97720.0000000    0.1221181
97760.0000000    0.1389652
97800.0000000    0.1151477
97840.0000000    0.1244597
97880.0000000    0.1119194
97920.0000000    0.1274794
97960.0000000    0.1391858
98000.0000000    0.1395730
98040.0000000    0.1364619
98080.0000000    0.1320835
98120.0000000    0.1209114
98160.0000000    0.1171075
98200.0000000    0.1274158
98240.0000000    0.1209306
98280.0000000    0.1255875
98320.0000000    0.1240396
98360.0000000    0.1223577
98400.0000000    0.1292802
98440.0000000    0.1292875
98480.0000000    0.1369992
98520.0000000    0.1367725
98560.0000000    0.1398527
98600.0000000    0.1303892
98640.0000000    0.1435324
98680.0000000    0.1172791
98720.0000000    0.1295103
98760.0000000    0.1155661
98800.0000000    0.1168602
98840.0000000    0.1162911
98880.0000000    0.1154639
98920.0000000    0.1070075
98960.0000000    0.1026276
99000.0000000    0.1133746
99040.0000000    0.1118797
99080.0000000    0.1082612
99120.0000000    0.1117459
99160.0000000    0.1186888
99200.0000000    0.1295699
99240.0000000    0.1244971
99280.0000000    0.1449637
99320.0000000    0.1213852
99360.0000000    0.1240063
99400.0000000    0.1172957
99440.0000000    0.1276747
99480.0000000    0.1326137
99520.0000000    0.1322367
99560.0000000    0.1216980
99600.0000000    0.1212163
99640.0000000    0.1194452
99680.0000000    0.1144788
99720.0000000    0.1287717
99760.0000000    0.1188474
99800.0000000    0.1330763
99840.0000000    0.1261660
99880.0000000    0.1186574
99920.0000000    0.1218851
99960.0000000    0.1283403
100000.0000000    0.1209354
100040.0000000    0.1238548
100080.0000000    0.1114240
100120.0000000    0.1162930
100160.0000000    0.1188205
100200.0000000    0.1142631
100240.0000000    0.1144290
100280.0000000    0.1145406
100320.0000000    0.1158123
100360.0000000    0.1094439
100400.0000000    0.1083558
100440.0000000    0.1043680
100480.0000000    0.1173544
100520.0000000    0.1161072
100560.0000000    0.1186810
100600.0000000    0.1197193
100640.0000000    0.1154748
100680.0000000    0.1086077
100720.0000000    0.1150963
100760.0000000    0.1257339
100800.0000000    0.1207288
100840.0000000    0.1253956
100880.0000000    0.1281312
100920.0000000    0.1183336
100960.0000000    0.1188142
101000.0000000    0.1225269
101040.0000000    0.1195806
101080.0000000    0.1407655
101120.0000000    0.1278204
101160.0000000    0.1240352
101200.0000000    0.1231600
101240.0000000    0.1194366
101280.0000000    0.1319484
101320.0000000    0.1161752
101360.0000000    0.1283033
101400.0000000    0.1313526
101440.0000000    0.1183956
101480.0000000    0.1238158
101520.0000000    0.1261025
101560.0000000    0.1309186
101600.0000000    0.1247840
101640.0000000    0.1083720
101680.0000000    0.1221784
101720.0000000    0.1055644
101760.0000000    0.1096847
101800.0000000    0.1154781
101840.0000000    0.1153642
101880.0000000    0.1111298
101920.0000000    0.1197944
101960.0000000    0.1138059
102000.0000000    0.1161285
102040.0000000    0.1159167
102080.0000000    0.1134269
102120.0000000    0.1166527
102160.0000000    0.1030507
102200.0000000    0.1166000
102240.0000000    0.1193948
102280.0000000    0.1204773
102320.0000000    0.1131357
102360.0000000    0.1203563
102400.0000000    0.1182931
102440.0000000    0.1187473
102480.0000000    0.1211839
102520.0000000    0.1303276
102560.0000000    0.1271140
102600.0000000    0.1221778
102640.0000000    0.1243434
102680.0000000    0.1282394
102720.0000000    0.1119422
102760.0000000    0.1219735
102800.0000000    0.1304226
102840.0000000    0.1253193
102880.0000000    0.1254849
102920.0000000    0.1207374
102960.0000000    0.1158794
103000.0000000    0.1202309
103040.0000000    0.1180917
103080.0000000    0.1258904
103120.0000000    0.1209746
103160.0000000    0.1216663
103200.0000000    0.1122687
103240.0000000    0.1164431
103280.0000000    0.1101426
103320.0000000    0.1058446
103360.0000000    0.1191633
103400.0000000    0.1082639
103440.0000000    0.1162618
103480.0000000    0.1155463
103520.0000000    0.1222897
103560.0000000    0.1239063
103600.0000000    0.1097431
103640.0000000    0.1229240
103680.0000000    0.1157671
103720.0000000    0.1165901
103760.0000000    0.1238541
103800.0000000    0.1140142
103840.0000000    0.1102420
103880.0000000    0.1074767
103920.0000000    0.1153435
103960.0000000    0.1062533
104000.0000000    0.1263650
104040.0000000    0.1285469
104080.0000000    0.1253204
104120.0000000    0.1134110
104160.0000000    0.1145870
104200.0000000    0.1118925
104240.0000000    0.1115913
104280.0000000    0.1147062
104320.0000000    0.1175304
104360.0000000    0.1133204
104400.0000000    0.1125582
104440.0000000    0.1146002
104480.0000000    0.1112924
104520.0000000    0.1186455
104560.0000000    0.1355727
104600.0000000    0.1222350
104640.0000000    0.1245371
104680.0000000    0.1285245
104720.0000000    0.1087174
104760.0000000    0.1108110
104800.0000000    0.1001517
104840.0000000    0.1258585
104880.0000000    0.1172689
104920.0000000    0.1226479
104960.0000000    0.1161846
105000.0000000    0.1208404
105040.0000000    0.1238634
105080.0000000    0.1207713
105120.0000000    0.1213427
105160.0000000    0.1166762
105200.0000000    0.1211697
105240.0000000    0.1299312
105280.0000000    0.1171207
105320.0000000    0.1051578
105360.0000000    0.1132231
105400.0000000    0.1126291
105440.0000000    0.1211567
105480.0000000    0.1191906
105520.0000000    0.1089109
105560.0000000    0.1240106
105600.0000000    0.1123709
105640.0000000    0.1256120
105680.0000000    0.1162346
105720.0000000    0.1295213
105760.0000000    0.1175664
105800.0000000    0.1177653
105840.0000000    0.1205297
105880.0000000    0.1195333
105920.0000000    0.1125995
105960.0000000    0.1239859
106000.0000000    0.1106311
106040.0000000    0.1266015
106080.0000000    0.1200235
106120.0000000    0.1265952
106160.0000000    0.1169564
106200.0000000    0.1181981
106240.0000000    0.1105881
106280.0000000    0.1147886
106320.0000000    0.1143531
106360.0000000    0.1151119
106400.0000000    0.1284848
106440.0000000    0.1143355
106480.0000000    0.1022786
106520.0000000    0.1136127
106560.0000000    0.1172511
106600.0000000    0.1048203
106640.0000000    0.1062462
106680.0000000    0.1131312
106720.0000000    0.1094525
106760.0000000    0.1145397
106800.0000000    0.1127676
106840.0000000    0.1085087
106880.0000000    0.1039181
106920.0000000    0.1190797
106960.0000000    0.1164914
107000.0000000    0.1174568
107040.0000000    0.1174682
107080.0000000    0.1024941
107120.0000000    0.1036937
107160.0000000    0.1163910
107200.0000000    0.1044419
107240.0000000    0.1088533
107280.0000000    0.1129439
107320.0000000    0.1096195
107360.0000000    0.1139439
107400.0000000    0.1042643
107440.0000000    0.1048238
107480.0000000    0.1099691
107520.0000000    0.1199376
107560.0000000    0.1184518
107600.0000000    0.1234760
107640.0000000    0.1068339
107680.0000000    0.1011324
107720.0000000    0.1045347
107760.0000000    0.1083297
107800.0000000    0.1140504
107840.0000000    0.1104380
107880.0000000    0.1199386
107920.0000000    0.1233955
107960.0000000    0.1167504
108000.0000000    0.1090711
108040.0000000    0.1150107
108080.0000000    0.1119193
108120.0000000    0.1060513
108160.0000000    0.1078957
108200.0000000    0.1008403
108240.0000000    0.1043708
108280.0000000    0.1112914
108320.0000000    0.1165761
108360.0000000    0.1184539
108400.0000000    0.1121979
108440.0000000    0.1051641
108480.0000000    0.1213019
108520.0000000    0.1105319
108560.0000000    0.1137416
108600.0000000    0.1109649
108640.0000000    0.1129985
108680.0000000    0.1223944
108720.0000000    0.1126424
108760.0000000    0.1267405
108800.0000000    0.1088805
108840.0000000    0.1129323
108880.0000000    0.1131738
108920.0000000    0.1164413
108960.0000000    0.1126104
109000.0000000    0.1186152
109040.0000000    0.1076458
109080.0000000    0.1073938
109120.0000000    0.1082088
109160.0000000    0.1253619
109200.0000000    0.1063792
109240.0000000    0.1103453
109280.0000000    0.1135324
109320.0000000    0.1072141
109360.0000000    0.1139660
109400.0000000    0.1177465
109440.0000000    0.1076115
109480.0000000    0.1102872
109520.0000000    0.1141957
109560.0000000    0.1154361
109600.0000000    0.1288276
109640.0000000    0.1147786
109680.0000000    0.1226052
109720.0000000    0.1248670
109760.0000000    0.1148903
109800.0000000    0.1197886
109840.0000000    0.1187162
109880.0000000    0.1067815
109920.0000000    0.1099742
109960.0000000    0.1280722
110000.0000000    0.1142720
110040.0000000    0.1187595
110080.0000000    0.1083712
110120.0000000    0.1120965
110160.0000000    0.1269860
110200.0000000    0.1024176
110240.0000000    0.1024283
110280.0000000    0.0994530
110320.0000000    0.1199080
110360.0000000    0.1157069
110400.0000000    0.1176825
110440.0000000    0.1233550
110480.0000000    0.1093257
110520.0000000    0.1164380
110560.0000000    0.1062369
110600.0000000    0.1054230
110640.0000000    0.1089344
110680.0000000    0.1177069
110720.0000000    0.1178984
110760.0000000    0.1183118
110800.0000000    0.0956054
110840.0000000    0.1016653
110880.0000000    0.0958097
110920.0000000    0.1112444
110960.0000000    0.1080190
111000.0000000    0.1112354
111040.0000000    0.0980553
111080.0000000    0.1086532
111120.0000000    0.1072443
111160.0000000    0.1047183
111200.0000000    0.1014760
111240.0000000    0.1128297
111280.0000000    0.1060703
111320.0000000    0.1064633
111360.0000000    0.1069941
111400.0000000    0.1156017
111440.0000000    0.1190614
111480.0000000    0.1093083
111520.0000000    0.0977894
111560.0000000    0.1211152
111600.0000000    0.1044132
111640.0000000    0.1205242
111680.0000000    0.1149045
111720.0000000    0.1146707
111760.0000000    0.1049510
111800.0000000    0.1197634
111840.0000000    0.1093545
111880.0000000    0.1162991
111920.0000000    0.1196865
111960.0000000    0.1207949
112000.0000000    0.1262190
112040.0000000    0.1216775
112080.0000000    0.1098312
112120.0000000    0.1145575
112160.0000000    0.1158791
112200.0000000    0.1152537
112240.0000000    0.1178556
112280.0000000    0.1008779
112320.0000000    0.1022178
112360.0000000    0.0987912
112400.0000000    0.1036479
112440.0000000    0.1151336
112480.0000000    0.1080062
112520.0000000    0.1158678
112560.0000000    0.1158345
112600.0000000    0.1070544
112640.0000000    0.1257054
112680.0000000    0.1182530
112720.0000000    0.1170875
112760.0000000    0.1260853
112800.0000000    0.1267472
112840.0000000    0.1236926
112880.0000000    0.1196387
112920.0000000    0.1175931
112960.0000000    0.1168263
113000.0000000    0.1182889
113040.0000000    0.1107608
113080.0000000    0.1210960
113120.0000000    0.1262628
113160.0000000    0.1026347
113200.0000000    0.1134818
113240.0000000    0.1141752
113280.0000000    0.1143895
113320.0000000    0.1094463
113360.0000000    0.1222248
113400.0000000    0.1240705
113440.0000000    0.1176820
113480.0000000    0.1214406
113520.0000000    0.1142303
113560.0000000    0.1160055
113600.0000000    0.1032161
113640.0000000    0.1170490
113680.0000000    0.1140664
113720.0000000    0.1155647
113760.0000000    0.0986021
113800.0000000    0.1003088
113840.0000000    0.1103878
113880.0000000    0.1039526
113920.0000000    0.1101334
113960.0000000    0.1103290
114000.0000000    0.1098705
114040.0000000    0.1200434
114080.0000000    0.1151025
114120.0000000    0.1078680
114160.0000000    0.1169803
114200.0000000    0.0967359
114240.0000000    0.0988352
114280.0000000    0.1127830
114320.0000000    0.0977389
114360.0000000    0.1112058
114400.0000000    0.1054550
114440.0000000    0.1105919
114480.0000000    0.1040331
114520.0000000    0.1061209
114560.0000000    0.1044756
114600.0000000    0.1050350
114640.0000000    0.1029303
114680.0000000    0.1030649
114720.0000000    0.1062840
114760.0000000    0.0977571
114800.0000000    0.1065162
114840.0000000    0.1039336
114880.0000000    0.1014334
114920.0000000    0.0975694
114960.0000000    0.1140018
115000.0000000    0.1047419
115040.0000000    0.1028090
115080.0000000    0.1105767
115120.0000000    0.0997109
115160.0000000    0.0953568
115200.0000000    0.1091939
115240.0000000    0.1062586
115280.0000000    0.0989722
115320.0000000    0.1007075
115360.0000000    0.1025474
115400.0000000    0.1047264
115440.0000000    0.1120339
115480.0000000    0.1143957
115520.0000000    0.1077331
115560.0000000    0.1115166
115600.0000000    0.1019372
115640.0000000    0.1099968
115680.0000000    0.1102150
115720.0000000    0.1042280
115760.0000000    0.1149342
115800.0000000    0.1137186
115840.0000000    0.1210297
115880.0000000    0.1114109
115920.0000000    0.1139494
115960.0000000    0.1077106
116000.0000000    0.1104690
116040.0000000    0.1067255
116080.0000000    0.1035319
116120.0000000    0.1034246
116160.0000000    0.1119267
116200.0000000    0.1166217
116240.0000000    0.1114881
116280.0000000    0.1040490
116320.0000000    0.1172982
116360.0000000    0.0990511
116400.0000000    0.0989295
116440.0000000    0.1078623
116480.0000000    0.1087987
116520.0000000    0.0997738
116560.0000000    0.1146083
116600.0000000    0.1131118
116640.0000000    0.1161783
116680.0000000    0.1115088
116720.0000000    0.1143853
116760.0000000    0.1054201
116800.0000000    0.1067660
116840.0000000    0.0973286
116880.0000000    0.1152171
116920.0000000    0.1089771
116960.0000000    0.1091573
117000.0000000    0.1190586
117040.0000000    0.1107945
117080.0000000    0.1234177
117120.0000000    0.1196513
117160.0000000    0.1123747
117200.0000000    0.1127355
117240.0000000    0.1123061
117280.0000000    0.1194001
117320.0000000    0.1051465
117360.0000000    0.1168391
117400.0000000    0.1048846
117440.0000000    0.1111034
117480.0000000    0.1088429
117520.0000000    0.1081115
117560.0000000    0.1112975
117600.0000000    0.1191216
117640.0000000    0.1191773
117680.0000000    0.1058974
117720.0000000    0.1124207
117760.0000000    0.1105499
117800.0000000    0.1158366
117840.0000000    0.1076600
117880.0000000    0.1077670
117920.0000000    0.1289675
117960.0000000    0.1199016
118000.0000000    0.1138994
118040.0000000    0.1108464
118080.0000000    0.1142936
118120.0000000    0.1213136
118160.0000000    0.1155088
118200.0000000    0.1052752
118240.0000000    0.0988487
118280.0000000    0.1099551
118320.0000000    0.0995645
118360.0000000    0.1034101
118400.0000000    0.1054279
118440.0000000    0.1147745
118480.0000000    0.0990861
118520.0000000    0.1147337
118560.0000000    0.1017250
118600.0000000    0.0999518
118640.0000000    0.1102352
118680.0000000    0.1168659
118720.0000000    0.1106171
118760.0000000    0.1185688
118800.0000000    0.1107355
118840.0000000    0.0989072
118880.0000000    0.1085845
118920.0000000    0.1098960
118960.0000000    0.1147555
119000.0000000    0.1079586
119040.0000000    0.1119322
119080.0000000    0.1068326
119120.0000000    0.1108709
119160.0000000    0.1114502
119200.0000000    0.1005047
119240.0000000    0.1105630
119280.0000000    0.1031130
119320.0000000    0.1010601
119360.0000000    0.1050085
119400.0000000    0.1044753
119440.0000000    0.1003496
119480.0000000    0.1006719
119520.0000000    0.1007807
119560.0000000    0.1019976
119600.0000000    0.1035194
119640.0000000    0.1005975
119680.0000000    0.1043200
119720.0000000    0.1089361
119760.0000000    0.1053736
119800.0000000    0.1063325
119840.0000000    0.1146511
119880.0000000    0.1061999
119920.0000000    0.1093402
119960.0000000    0.1159518
120000.0000000    0.1169453
120040.0000000    0.1293949
120080.0000000    0.1138452
120120.0000000    0.1179604
120160.0000000    0.1151969
120200.0000000    0.1118824
120240.0000000    0.1042043
120280.0000000    0.1055554
120320.0000000    0.1077034
120360.0000000    0.0984400
120400.0000000    0.1144069
120440.0000000    0.1099193
120480.0000000    0.0999213
120520.0000000    0.0985234
120560.0000000    0.1065041
120600.0000000    0.1116444
120640.0000000    0.1066148
120680.0000000    0.1118145
120720.0000000    0.0991367
120760.0000000    0.1125178
120800.0000000    0.1067846
120840.0000000    0.1179136
120880.0000000    0.1069092
120920.0000000    0.1015197
120960.0000000    0.1051905
121000.0000000    0.1126290
121040.0000000    0.1023996
121080.0000000    0.1028051
121120.0000000    0.1147559
121160.0000000    0.1100000
121200.0000000    0.1080486
121240.0000000    0.1054505
121280.0000000    0.1153166
121320.0000000    0.1145727
121360.0000000    0.1172872
121400.0000000    0.1137293
121440.0000000    0.1146134
121480.0000000    0.1143681
121520.0000000    0.1094582
121560.0000000    0.1132590
121600.0000000    0.1165967
121640.0000000    0.1087392
121680.0000000    0.1209104
121720.0000000    0.1169297
121760.0000000    0.1131486
121800.0000000    0.1143422
121840.0000000    0.1078384
121880.0000000    0.1090513
121920.0000000    0.1177852
121960.0000000    0.1178079
122000.0000000    0.1317926
122040.0000000    0.1129458
122080.0000000    0.1129954
122120.0000000    0.1042592
122160.0000000    0.1080028
122200.0000000    0.1168302
122240.0000000    0.1044873
122280.0000000    0.0990556
122320.0000000    0.1097371
122360.0000000    0.1073991
122400.0000000    0.0990817
122440.0000000    0.1063183
122480.0000000    0.1001149
122520.0000000    0.1044321
122560.0000000    0.1074615
122600.0000000    0.1050459
122640.0000000    0.1081084
122680.0000000    0.1100854
122720.0000000    0.1188090
122760.0000000    0.1084135
122800.0000000    0.1146404
122840.0000000    0.1086646
122880.0000000    0.1166733
122920.0000000    0.1323739
122960.0000000    0.1137903
123000.0000000    0.1103615
123040.0000000    0.1097099
123080.0000000    0.1242682
123120.0000000    0.0990131
123160.0000000    0.1053166
123200.0000000    0.1093716
123240.0000000    0.1026128
123280.0000000    0.1061350
123320.0000000    0.1123476
123360.0000000    0.1077615
123400.0000000    0.1077309
123440.0000000    0.1105845
123480.0000000    0.1024804
123520.0000000    0.1070597
123560.0000000    0.0949340
123600.0000000    0.1034875
123640.0000000    0.1079566
123680.0000000    0.1112655
123720.0000000    0.1018981
123760.0000000    0.1062924
123800.0000000    0.1024279
123840.0000000    0.1008305
123880.0000000    0.1043410
123920.0000000    0.1192019
123960.0000000    0.1235067
124000.0000000    0.1161522
124040.0000000    0.1130010
124080.0000000    0.0959771
124120.0000000    0.1021231
124160.0000000    0.0976376
124200.0000000    0.0981780
124240.0000000    0.1000925
124280.0000000    0.1105850
124320.0000000    0.1026839
124360.0000000    0.1103326
124400.0000000    0.1095879
124440.0000000    0.1042084
124480.0000000    0.0998985
124520.0000000    0.1165896
124560.0000000    0.1065776
124600.0000000    0.1067255
124640.0000000    0.1103171
124680.0000000    0.1107388
124720.0000000    0.1034658
124760.0000000    0.1021167
124800.0000000    0.1009167
124840.0000000    0.1124763
124880.0000000    0.1140174
124920.0000000    0.1000631
124960.0000000    0.0958184
125000.0000000    0.0956950
125040.0000000    0.1051274
125080.0000000    0.1063050
125120.0000000    0.1086065
125160.0000000    0.1079605
125200.0000000    0.1087270
125240.0000000    0.1044752
125280.0000000    0.1051271
125320.0000000    0.1087161
125360.0000000    0.1114572
125400.0000000    0.1101284
125440.0000000    0.1077825
125480.0000000    0.1083071
125520.0000000    0.1060953
125560.0000000    0.1101239
125600.0000000    0.1062411
125640.0000000    0.1080389
125680.0000000    0.1088029
125720.0000000    0.1157651
125760.0000000    0.1060422
125800.0000000    0.1140715
125840.0000000    0.1050903
125880.0000000    0.1082478
125920.0000000    0.1148226
125960.0000000    0.1071748
126000.0000000    0.1130992
126040.0000000    0.1185045
126080.0000000    0.1087881
126120.0000000    0.1050650
126160.0000000    0.1009741
126200.0000000    0.0997451
126240.0000000    0.1055913
126280.0000000    0.1011075
126320.0000000    0.1082908
126360.0000000    0.0993391
126400.0000000    0.0997376
126440.0000000    0.1117934
126480.0000000    0.0999146
126520.0000000    0.1009739
126560.0000000    0.1137350
126600.0000000    0.1152715
126640.0000000    0.1166034
126680.0000000    0.1101364
126720.0000000    0.1180403
126760.0000000    0.1079804
126800.0000000    0.1125781
126840.0000000    0.1327595
126880.0000000    0.1240497
126920.0000000    0.1102622
126960.0000000    0.1188943
127000.0000000    0.1103732
127040.0000000    0.0997035
127080.0000000    0.1089853
127120.0000000    0.1032960
127160.0000000    0.1118641
127200.0000000    0.1099931
127240.0000000    0.1063566
127280.0000000    0.1038809
127320.0000000    0.0991830
127360.0000000    0.0968700
127400.0000000    0.1073363
127440.0000000    0.1043620
127480.0000000    0.1118470
127520.0000000    0.1122451
127560.0000000    0.1152507
127600.0000000    0.1028828
127640.0000000    0.1089794
127680.0000000    0.1121977
127720.0000000    0.1017300
127760.0000000    0.1007144
127800.0000000    0.1061658
127840.0000000    0.1077634
127880.0000000    0.1110225
127920.0000000    0.1059547
127960.0000000    0.1104264
128000.0000000    0.1166146
128040.0000000    0.1064579
128080.0000000    0.1053390
128120.0000000    0.1060249
128160.0000000    0.1034826
128200.0000000    0.1007861
128240.0000000    0.1052909
128280.0000000    0.0998707
128320.0000000    0.1089860
128360.0000000    0.1051260
128400.0000000    0.1054658
128440.0000000    0.1076694
128480.0000000    0.1090979
128520.0000000    0.1058253
128560.0000000    0.1072296
128600.0000000    0.1008339
128640.0000000    0.1154494
128680.0000000    0.1179863
128720.0000000    0.1116319
128760.0000000    0.1157980
128800.0000000    0.1134074
128840.0000000    0.1061169
128880.0000000    0.1011458
128920.0000000    0.1132542
128960.0000000    0.1156033
129000.0000000    0.1126006
129040.0000000    0.1085052
129080.0000000    0.1211277
129120.0000000    0.1142468
129160.0000000    0.1173066
129200.0000000    0.1138315
129240.0000000    0.1171577
129280.0000000    0.1132238
129320.0000000    0.1181739
129360.0000000    0.1150036
129400.0000000    0.1112012
129440.0000000    0.1069908
129480.0000000    0.1142160
129520.0000000    0.1151979
129560.0000000    0.1127397
129600.0000000    0.1165164
129640.0000000    0.1156073
129680.0000000    0.1178131
129720.0000000    0.1241547
129760.0000000    0.1152671
129800.0000000    0.1230026
129840.0000000    0.1162521
129880.0000000    0.1156525
129920.0000000    0.1144720
129960.0000000    0.1086793
130000.0000000    0.1161090
130040.0000000    0.1056157
130080.0000000    0.1052635
130120.0000000    0.1072022
130160.0000000    0.1184136
130200.0000000    0.1097376
130240.0000000    0.1080547
130280.0000000    0.1088011
130320.0000000    0.1053953
130360.0000000    0.1059612
130400.0000000    0.1102252
130440.0000000    0.1039120
130480.0000000    0.1113970
130520.0000000    0.1082316
130560.0000000    0.1017906
130600.0000000    0.1117296
130640.0000000    0.1062995
130680.0000000    0.1035083
130720.0000000    0.1058797
130760.0000000    0.1133180
130800.0000000    0.1099474
130840.0000000    0.1064346
130880.0000000    0.1112063
130920.0000000    0.1041266
130960.0000000    0.1128768
131000.0000000    0.1114727
131040.0000000    0.1008342
131080.0000000    0.1055393
131120.0000000    0.1157596
131160.0000000    0.1165671
131200.0000000    0.1010072
131240.0000000    0.1033554
131280.0000000    0.1085454
131320.0000000    0.1123199
131360.0000000    0.1112407
131400.0000000    0.1088790
131440.0000000    0.1182691
131480.0000000    0.1164734
131520.0000000    0.1114081
131560.0000000    0.1101150
131600.0000000    0.1150539
131640.0000000    0.1233226
131680.0000000    0.1142090
131720.0000000    0.1087434
131760.0000000    0.1097910
131800.0000000    0.1118044
131840.0000000    0.1071579
131880.0000000    0.1089389
131920.0000000    0.1101517
131960.0000000    0.1107347
132000.0000000    0.1082129
132040.0000000    0.1163429
132080.0000000    0.1131089
132120.0000000    0.1167379
132160.0000000    0.1183718
132200.0000000    0.1138943
132240.0000000    0.1149956
132280.0000000    0.1255053
132320.0000000    0.1144250
132360.0000000    0.1184357
132400.0000000    0.1164266
132440.0000000    0.1143173
132480.0000000    0.1153003
132520.0000000    0.1189078
132560.0000000    0.1077333
132600.0000000    0.1104692
132640.0000000    0.1225334
132680.0000000    0.1064464
132720.0000000    0.1088087
132760.0000000    0.1103450
132800.0000000    0.0991788
132840.0000000    0.1062453
132880.0000000    0.1159364
132920.0000000    0.1219039
132960.0000000    0.1117786
133000.0000000    0.1114845
133040.0000000    0.1089205
133080.0000000    0.1083930
133120.0000000    0.0938067
133160.0000000    0.1079939
133200.0000000    0.1150528
133240.0000000    0.1086449
133280.0000000    0.0966295
133320.0000000    0.1062360
133360.0000000    0.1044965
133400.0000000    0.1082167
133440.0000000    0.0975563
133480.0000000    0.1076097
133520.0000000    0.0971711
133560.0000000    0.0946221
133600.0000000    0.1069666
133640.0000000    0.1142359
133680.0000000    0.1231878
133720.0000000    0.1196794
133760.0000000    0.1211304
133800.0000000    0.1073674
133840.0000000    0.1088494
133880.0000000    0.1049851
133920.0000000    0.1078364
133960.0000000    0.1032950
134000.0000000    0.1113481
134040.0000000    0.1037375
134080.0000000    0.1061681
134120.0000000    0.1016206
134160.0000000    0.1035767
134200.0000000    0.1111249
134240.0000000    0.1086311
134280.0000000    0.1062247
134320.0000000    0.0938005
134360.0000000    0.0930485
134400.0000000    0.1173406
134440.0000000    0.1142785
134480.0000000    0.1200333
134520.0000000    0.1033045
134560.0000000    0.1102718
134600.0000000    0.1052841
134640.0000000    0.1247687
134680.0000000    0.1198201
134720.0000000    0.1076981
134760.0000000    0.1051275
134800.0000000    0.0958583
134840.0000000    0.1122865
134880.0000000    0.1082405
134920.0000000    0.1030427
134960.0000000    0.1077613
135000.0000000    0.1033835
135040.0000000    0.1022029
135080.0000000    0.1044561
135120.0000000    0.1046055
135160.0000000    0.1071848
135200.0000000    0.0985299
135240.0000000    0.1080141
135280.0000000    0.1194535
135320.0000000    0.1232739
135360.0000000    0.1067322
135400.0000000    0.1041974
135440.0000000    0.1010255
135480.0000000    0.1095442
135520.0000000    0.1095898
135560.0000000    0.1124905
135600.0000000    0.1166501
135640.0000000    0.1110083
135680.0000000    0.1051568
135720.0000000    0.1081998
135760.0000000    0.1097573
135800.0000000    0.1075604
135840.0000000    0.1132308
135880.0000000    0.1151748
135920.0000000    0.1236386
135960.0000000    0.1089340
136000.0000000    0.1163704
136040.0000000    0.1217305
136080.0000000    0.1066128
136120.0000000    0.1104502
136160.0000000    0.1191761
136200.0000000    0.1180189
136240.0000000    0.1229436
136280.0000000    0.1161884
136320.0000000    0.1204109
136360.0000000    0.1041379
136400.0000000    0.1135626
136440.0000000    0.1176883
136480.0000000    0.1066790
136520.0000000    0.0984569
136560.0000000    0.1072277
136600.0000000    0.0989956
136640.0000000    0.0978196
136680.0000000    0.1042894
136720.0000000    0.1036552
136760.0000000    0.1016624
136800.0000000    0.0966366
136840.0000000    0.0952830
136880.0000000    0.0953029
136920.0000000    0.0943500
136960.0000000    0.1016090
137000.0000000    0.0963746
137040.0000000    0.1045604
137080.0000000    0.1047750
137120.0000000    0.1049971
137160.0000000    0.1068984
137200.0000000    0.1013485
137240.0000000    0.1072289
137280.0000000    0.1053240
137320.0000000    0.1077394
137360.0000000    0.1025417
137400.0000000    0.1009443
137440.0000000    0.1014854
137480.0000000    0.1113456
137520.0000000    0.1131017
137560.0000000    0.1046273
137600.0000000    0.1064282
137640.0000000    0.1073720
137680.0000000    0.0976474
137720.0000000    0.1046278
137760.0000000    0.1008061
137800.0000000    0.1000471
137840.0000000    0.1128678
137880.0000000    0.1049159
137920.0000000    0.1106794
137960.0000000    0.1167138
138000.0000000    0.0959704
138040.0000000    0.1056874
138080.0000000    0.1048710
138120.0000000    0.0997394
138160.0000000    0.1042886
138200.0000000    0.0959841
138240.0000000    0.1054098
138280.0000000    0.1039915
138320.0000000    0.1013072
138360.0000000    0.1070840
138400.0000000    0.1027299
138440.0000000    0.1024276
138480.0000000    0.1009104
138520.0000000    0.1014727
138560.0000000    0.0966692
138600.0000000    0.1037956
138640.0000000    0.1020962
138680.0000000    0.0987466
138720.0000000    0.1032712
138760.0000000    0.1059018
138800.0000000    0.1105564
138840.0000000    0.1048429
138880.0000000    0.1097542
138920.0000000    0.1101682
138960.0000000    0.1103178
139000.0000000    0.1033665
139040.0000000    0.1085998
139080.0000000    0.0994197
139120.0000000    0.1035212
139160.0000000    0.0967987
139200.0000000    0.1124428
139240.0000000    0.1115159
139280.0000000    0.1036176
139320.0000000    0.1132361
139360.0000000    0.1105338
139400.0000000    0.1012582
139440.0000000    0.1153074
139480.0000000    0.1193502
139520.0000000    0.1101309
139560.0000000    0.1105123
139600.0000000    0.1091835
139640.0000000    0.1013530
139680.0000000    0.1120794
139720.0000000    0.1127549
139760.0000000    0.1213730
139800.0000000    0.1197661
139840.0000000    0.1252509
139880.0000000    0.1151570
139920.0000000    0.1034481
139960.0000000    0.1062562
140000.0000000    0.1228041
140040.0000000    0.1135250
140080.0000000    0.1111765
140120.0000000    0.1164045
140160.0000000    0.1127427
140200.0000000    0.1041628
140240.0000000    0.1071081
140280.0000000    0.1083588
140320.0000000    0.1155562
140360.0000000    0.1117831
140400.0000000    0.1267980
140440.0000000    0.1147502
140480.0000000    0.1144940
140520.0000000    0.1123318
140560.0000000    0.1237573
140600.0000000    0.1254095
140640.0000000    0.1277381
140680.0000000    0.1174027
140720.0000000    0.1199105
140760.0000000    0.1044015
140800.0000000    0.1099304
140840.0000000    0.1058868
140880.0000000    0.1035376
140920.0000000    0.0994902
140960.0000000    0.1020363
141000.0000000    0.0939414
141040.0000000    0.1016019
141080.0000000    0.0998153
141120.0000000    0.1074251
141160.0000000    0.1140231
141200.0000000    0.1238573
141240.0000000    0.1159027
141280.0000000    0.1151622
141320.0000000    0.1168010
141360.0000000    0.1241237
141400.0000000    0.1110413
141440.0000000    0.1143000
141480.0000000    0.1131359
141520.0000000    0.1178076
141560.0000000    0.1183012
141600.0000000    0.1174529
141640.0000000    0.1169688
141680.0000000    0.1260345
141720.0000000    0.0991531
141760.0000000    0.1095489
141800.0000000    0.1078966
141840.0000000    0.1055808
141880.0000000    0.1123154
141920.0000000    0.1118523
141960.0000000    0.1055520
142000.0000000    0.1165784
142040.0000000    0.1115492
142080.0000000    0.1199154
142120.0000000    0.1110835
142160.0000000    0.1103489
142200.0000000    0.1089696
142240.0000000    0.1204467
142280.0000000    0.1284239
142320.0000000    0.1170105
142360.0000000    0.1033400
142400.0000000    0.1099189
142440.0000000    0.1069336
142480.0000000    0.1123554
142520.0000000    0.1071351
142560.0000000    0.1065368
142600.0000000    0.1144544
142640.0000000    0.1171255
142680.0000000    0.1054836
142720.0000000    0.1103019
142760.0000000    0.1082948
142800.0000000    0.1052779
142840.0000000    0.1037140
142880.0000000    0.1131997
142920.0000000    0.1060153
142960.0000000    0.1141856
143000.0000000    0.1203095
143040.0000000    0.1053689
143080.0000000    0.1092582
143120.0000000    0.1017454
143160.0000000    0.1112548
143200.0000000    0.0979611
143240.0000000    0.0978766
143280.0000000    0.1086625
143320.0000000    0.1125849
143360.0000000    0.1098809
143400.0000000    0.1108508
143440.0000000    0.1124510
143480.0000000    0.1093299
143520.0000000    0.1038743
143560.0000000    0.1010757
143600.0000000    0.1046552
143640.0000000    0.1016325
143680.0000000    0.0971923
143720.0000000    0.1059371
143760.0000000    0.1037578
143800.0000000    0.0975046
143840.0000000    0.1054798
143880.0000000    0.1027977
143920.0000000    0.0971326
143960.0000000    0.1036859
144000.0000000    0.1048876
144040.0000000    0.1191102
144080.0000000    0.1205588
144120.0000000    0.1135520
144160.0000000    0.1032278
144200.0000000    0.1038603
144240.0000000    0.0978438
144280.0000000    0.1150093
144320.0000000    0.1158177
144360.0000000    0.1208378
144400.0000000    0.1198245
144440.0000000    0.1131686
144480.0000000    0.1050622
144520.0000000    0.1165269
144560.0000000    0.1124598
144600.0000000    0.1109698
144640.0000000    0.1159324
144680.0000000    0.1051398
144720.0000000    0.1086183
144760.0000000    0.1163895
144800.0000000    0.1113333
144840.0000000    0.1096054
144880.0000000    0.1080858
144920.0000000    0.1018478
144960.0000000    0.0996062
145000.0000000    0.1032088
145040.0000000    0.0987554
145080.0000000    0.1102394
145120.0000000    0.1145785
145160.0000000    0.1027928
145200.0000000    0.1059071
145240.0000000    0.1013575
145280.0000000    0.1115738
145320.0000000    0.0994394
145360.0000000    0.1030720
145400.0000000    0.1107609
145440.0000000    0.1113241
145480.0000000    0.1108872
145520.0000000    0.1146218
145560.0000000    0.1086046
145600.0000000    0.1216960
145640.0000000    0.1155120
145680.0000000    0.1162079
145720.0000000    0.1131628
145760.0000000    0.1039915
145800.0000000    0.1110936
145840.0000000    0.1146672
145880.0000000    0.1185157
145920.0000000    0.1226584
145960.0000000    0.1166805
146000.0000000    0.1203194
146040.0000000    0.1205788
146080.0000000    0.1140184
146120.0000000    0.1058017
146160.0000000    0.1228591
146200.0000000    0.1209713
146240.0000000    0.1147872
146280.0000000    0.1086835
146320.0000000    0.1146950
146360.0000000    0.1161503
146400.0000000    0.1022588
146440.0000000    0.1068112
146480.0000000    0.1066928
146520.0000000    0.1236161
146560.0000000    0.1113142
146600.0000000    0.1185758
146640.0000000    0.1110536
146680.0000000    0.1087522
146720.0000000    0.1096850
146760.0000000    0.1137800
146800.0000000    0.1252143
146840.0000000    0.1303822
146880.0000000    0.1261693
146920.0000000    0.1310944
146960.0000000    0.1247274
147000.0000000    0.1202906
147040.0000000    0.1265920
147080.0000000    0.1234299
147120.0000000    0.1084284
147160.0000000    0.1100981
147200.0000000    0.1137192
147240.0000000    0.1171619
147280.0000000    0.1185248
147320.0000000    0.1147158
147360.0000000    0.1199766
147400.0000000    0.1135373
147440.0000000    0.1082693
147480.0000000    0.1177132
147520.0000000    0.1202883
147560.0000000    0.1109544
147600.0000000    0.1159253
147640.0000000    0.1241396
147680.0000000    0.1140582
147720.0000000    0.1238043
147760.0000000    0.1204788
147800.0000000    0.1253465
147840.0000000    0.1234044
147880.0000000    0.1160883
147920.0000000    0.1156850
147960.0000000    0.1137799
148000.0000000    0.1147638
148040.0000000    0.1165070
148080.0000000    0.1205171
148120.0000000    0.1217827
148160.0000000    0.1216029
148200.0000000    0.1231502
148240.0000000    0.1149115
148280.0000000    0.1065551
148320.0000000    0.1099955
148360.0000000    0.1191480
148400.0000000    0.1298550
148440.0000000    0.1182273
148480.0000000    0.1191571
148520.0000000    0.1242842
148560.0000000    0.1227979
148600.0000000    0.1214581
148640.0000000    0.1173047
148680.0000000    0.1216497
148720.0000000    0.1234035
148760.0000000    0.1162973
148800.0000000    0.1243638
148840.0000000    0.1260836
148880.0000000    0.1269936
148920.0000000    0.1232853
148960.0000000    0.1222140
149000.0000000    0.1190807
149040.0000000    0.1191110
149080.0000000    0.1273727
149120.0000000    0.1387169
149160.0000000    0.1243362
149200.0000000    0.1247243
149240.0000000    0.1234244
149280.0000000    0.1264247
149320.0000000    0.1275242
149360.0000000    0.1273090
149400.0000000    0.1313214
149440.0000000    0.1290862
149480.0000000    0.1232805
149520.0000000    0.1210926
149560.0000000    0.1273662
149600.0000000    0.1215810
149640.0000000    0.1200872
149680.0000000    0.1272659
149720.0000000    0.1205519
149760.0000000    0.1174370
149800.0000000    0.1226621
149840.0000000    0.1244189
149880.0000000    0.1366279
149920.0000000    0.1287997
149960.0000000    0.1355915
150000.0000000    0.1185675
150040.0000000    0.1196728
150080.0000000    0.1189396
150120.0000000    0.1218721
150160.0000000    0.1180623
150200.0000000    0.1139659
150240.0000000    0.1221280
150280.0000000    0.1211800
150320.0000000    0.1235591
150360.0000000    0.1280962
150400.0000000    0.1296622
150440.0000000    0.1270618
150480.0000000    0.1174961
150520.0000000    0.1299148
150560.0000000    0.1098691
150600.0000000    0.1166695
150640.0000000    0.1217326
150680.0000000    0.1237495
150720.0000000    0.1198144
150760.0000000    0.1177529
150800.0000000    0.1116985
150840.0000000    0.1028716
150880.0000000    0.1067479
150920.0000000    0.1082751
150960.0000000    0.1108671
151000.0000000    0.1131154
151040.0000000    0.1164165
151080.0000000    0.1059302
151120.0000000    0.1013888
151160.0000000    0.1013563
151200.0000000    0.0999123
151240.0000000    0.1054665
151280.0000000    0.1036866
151320.0000000    0.1054669
151360.0000000    0.1164050
151400.0000000    0.1200141
151440.0000000    0.1160235
151480.0000000    0.1100942
151520.0000000    0.1132932
151560.0000000    0.1165763
151600.0000000    0.1135826
151640.0000000    0.1058903
151680.0000000    0.1079902
151720.0000000    0.1099594
151760.0000000    0.1032962
151800.0000000    0.1074673
151840.0000000    0.1016291
151880.0000000    0.0983116
151920.0000000    0.0972602
151960.0000000    0.1011851
152000.0000000    0.1067385
152040.0000000    0.1009884
152080.0000000    0.0892870
152120.0000000    0.1024842
152160.0000000    0.1030241
152200.0000000    0.0956812
152240.0000000    0.1072630
152280.0000000    0.1117497
152320.0000000    0.1155202
152360.0000000    0.1128267
152400.0000000    0.1478756
152440.0000000    0.1306136
152480.0000000    0.1182895
152520.0000000    0.1131715
152560.0000000    0.1073799
152600.0000000    0.1159223
152640.0000000    0.1094293
152680.0000000    0.1146215
152720.0000000    0.1185374
152760.0000000    0.1220168
152800.0000000    0.1238483
152840.0000000    0.1045986
152880.0000000    0.1199114
152920.0000000    0.1136845
152960.0000000    0.1215330
153000.0000000    0.1242665
153040.0000000    0.1190607
153080.0000000    0.1218979
153120.0000000    0.1216283
153160.0000000    0.1323851
153200.0000000    0.1216988
153240.0000000    0.1320042
153280.0000000    0.1239378
153320.0000000    0.1253756
153360.0000000    0.1154771
153400.0000000    0.1247342
153440.0000000    0.1322000
153480.0000000    0.1278730
153520.0000000    0.1149602
153560.0000000    0.1302018
153600.0000000    0.1122678
153640.0000000    0.1280433
153680.0000000    0.1293298
153720.0000000    0.1322170
153760.0000000    0.1194811
153800.0000000    0.1160502
153840.0000000    0.1068725
153880.0000000    0.1141151
153920.0000000    0.1081634
153960.0000000    0.1090878
154000.0000000    0.1121740
154040.0000000    0.1148546
154080.0000000    0.1157241
154120.0000000    0.1133496
154160.0000000    0.1134707
154200.0000000    0.1163647
154240.0000000    0.1231466
154280.0000000    0.1239315
154320.0000000    0.1267937
154360.0000000    0.1104632
154400.0000000    0.1217444
154440.0000000    0.1115854
154480.0000000    0.1252057
154520.0000000    0.1276175
154560.0000000    0.1208753
154600.0000000    0.1136851
154640.0000000    0.1355147
154680.0000000    0.1218677
154720.0000000    0.1224449
154760.0000000    0.1184374
154800.0000000    0.1164548
154840.0000000    0.1198095
154880.0000000    0.1228879
154920.0000000    0.1150355
154960.0000000    0.1315968
155000.0000000    0.1303423
155040.0000000    0.1251984
155080.0000000    0.1131873
155120.0000000    0.1105889
155160.0000000    0.1152857
155200.0000000    0.1209291
155240.0000000    0.1184450
155280.0000000    0.1280434
155320.0000000    0.1284361
155360.0000000    0.1147025
155400.0000000    0.1243956
155440.0000000    0.1203498
155480.0000000    0.1176738
155520.0000000    0.1223073
155560.0000000    0.1264304
155600.0000000    0.1268758
155640.0000000    0.1253618
155680.0000000    0.1280564
155720.0000000    0.1131949
155760.0000000    0.1062806
155800.0000000    0.1152700
155840.0000000    0.1216078
155880.0000000    0.1184898
155920.0000000    0.1347945
155960.0000000    0.1322547
156000.0000000    0.1197666
156040.0000000    0.1223953
156080.0000000    0.1055738
156120.0000000    0.1176862
156160.0000000    0.1115278
156200.0000000    0.1209102
156240.0000000    0.1192660
156280.0000000    0.1217924
156320.0000000    0.1272912
156360.0000000    0.1242865
156400.0000000    0.1309928
156440.0000000    0.1377653
156480.0000000    0.1287050
156520.0000000    0.1351141
156560.0000000    0.1302940
156600.0000000    0.1348171
156640.0000000    0.1235614
156680.0000000    0.1298952
156720.0000000    0.1287291
156760.0000000    0.1227007
156800.0000000    0.1172612
156840.0000000    0.1146624
156880.0000000    0.1210691
156920.0000000    0.1151617
156960.0000000    0.1169264
157000.0000000    0.1227025
157040.0000000    0.1151945
157080.0000000    0.1218103
157120.0000000    0.1160750
157160.0000000    0.1202005
157200.0000000    0.1185831
157240.0000000    0.1325691
157280.0000000    0.1249714
157320.0000000    0.1189227
157360.0000000    0.1296220
157400.0000000    0.1216335
157440.0000000    0.1212227
157480.0000000    0.1283856
157520.0000000    0.1266322
157560.0000000    0.1267871
157600.0000000    0.1245846
157640.0000000    0.1192857
157680.0000000    0.1156353
157720.0000000    0.1242591
157760.0000000    0.1384083
157800.0000000    0.1334622
157840.0000000    0.1263107
157880.0000000    0.1314188
157920.0000000    0.1236073
157960.0000000    0.1348580
158000.0000000    0.1316330
158040.0000000    0.1212384
158080.0000000    0.1156076
158120.0000000    0.1231931
158160.0000000    0.1289420
158200.0000000    0.1188769
158240.0000000    0.1239851
158280.0000000    0.1225761
158320.0000000    0.1161078
158360.0000000    0.1239043
158400.0000000    0.1328260
158440.0000000    0.1333537
158480.0000000    0.1334165
158520.0000000    0.1230989
158560.0000000    0.1236462
158600.0000000    0.1227522
158640.0000000    0.1227164
158680.0000000    0.1132607
158720.0000000    0.1051651
158760.0000000    0.1099864
158800.0000000    0.1094474
158840.0000000    0.1022007
158880.0000000    0.1071149
158920.0000000    0.1135295
158960.0000000    0.1121756
159000.0000000    0.1055618
159040.0000000    0.1181246
159080.0000000    0.1059059
159120.0000000    0.1106298
159160.0000000    0.1163157
159200.0000000    0.1218062
159240.0000000    0.1209807
159280.0000000    0.1106977
159320.0000000    0.1082523
159360.0000000    0.1076153
159400.0000000    0.1046539
159440.0000000    0.1134408
159480.0000000    0.1083970
159520.0000000    0.1179831
159560.0000000    0.1151851
159600.0000000    0.1248851
159640.0000000    0.1168529
159680.0000000    0.1209330
159720.0000000    0.1204628
159760.0000000    0.1199483
159800.0000000    0.1137343
159840.0000000    0.1083719
159880.0000000    0.1171200
159920.0000000    0.1160765
159960.0000000    0.1259176
160000.0000000    0.1265103
160040.0000000    0.1230471
160080.0000000    0.1250672
160120.0000000    0.1323558
160160.0000000    0.1254900
160200.0000000    0.1219659
160240.0000000    0.1202109
160280.0000000    0.1162109
160320.0000000    0.1129411
160360.0000000    0.1084422
160400.0000000    0.1056085
160440.0000000    0.1179487
160480.0000000    0.1147396
160520.0000000    0.1145183
160560.0000000    0.1248927
160600.0000000    0.1128498
160640.0000000    0.1118937
160680.0000000    0.1150793
160720.0000000    0.1148176
160760.0000000    0.1080114
160800.0000000    0.1098600
160840.0000000    0.1117373
160880.0000000    0.1104477
160920.0000000    0.1138794
160960.0000000    0.1009913
161000.0000000    0.1005304
161040.0000000    0.1110687
161080.0000000    0.1225234
161120.0000000    0.1054760
161160.0000000    0.1162423
161200.0000000    0.1138314
161240.0000000    0.1124739
161280.0000000    0.1105337
161320.0000000    0.1110941
161360.0000000    0.1086880
161400.0000000    0.1168181
161440.0000000    0.1147081
161480.0000000    0.1188157
161520.0000000    0.1076641
161560.0000000    0.1197762
161600.0000000    0.1249790
161640.0000000    0.1107724
161680.0000000    0.1157216
161720.0000000    0.1175351
161760.0000000    0.1135603
161800.0000000    0.1152388
161840.0000000    0.1193280
161880.0000000    0.1146806
161920.0000000    0.1178973
161960.0000000    0.1136711
162000.0000000    0.1089351
162040.0000000    0.1210492
162080.0000000    0.1189100
162120.0000000    0.1265446
162160.0000000    0.1092943
162200.0000000    0.1122392
162240.0000000    0.1202127
162280.0000000    0.1235440
162320.0000000    0.1149513
162360.0000000    0.1032017
162400.0000000    0.1074726
162440.0000000    0.1094720
162480.0000000    0.1062060
162520.0000000    0.1050702
162560.0000000    0.1131165
162600.0000000    0.1078832
162640.0000000    0.1121411
162680.0000000    0.1220609
162720.0000000    0.1175831
162760.0000000    0.1132055
162800.0000000    0.1103793
162840.0000000    0.1095793
162880.0000000    0.1050063
162920.0000000    0.1123995
162960.0000000    0.1044386
163000.0000000    0.1013631
163040.0000000    0.1051471
163080.0000000    0.1187325
163120.0000000    0.1073041
163160.0000000    0.1090215
163200.0000000    0.1172876
163240.0000000    0.1122487
163280.0000000    0.1048953
163320.0000000    0.1118824
163360.0000000    0.1069524
163400.0000000    0.1090758
163440.0000000    0.1120595
163480.0000000    0.1130763
163520.0000000    0.1048778
163560.0000000    0.1028152
163600.0000000    0.1141420
163640.0000000    0.1118301
163680.0000000    0.1199192
163720.0000000    0.1100757
163760.0000000    0.1191390
163800.0000000    0.1155649
163840.0000000    0.1138594
163880.0000000    0.1004455
163920.0000000    0.1184135
163960.0000000    0.1154972
164000.0000000    0.1153018
164040.0000000    0.1197339
164080.0000000    0.1180347
164120.0000000    0.1254951
164160.0000000    0.1216171
164200.0000000    0.1287349
164240.0000000    0.1309775
164280.0000000    0.1241679
164320.0000000    0.1202454
164360.0000000    0.1242841
164400.0000000    0.1180821
164440.0000000    0.1283115
164480.0000000    0.1208256
164520.0000000    0.1112155
164560.0000000    0.1249015
164600.0000000    0.1221237
164640.0000000    0.1208663
164680.0000000    0.1216408
164720.0000000    0.1318733
164760.0000000    0.1258556
164800.0000000    0.1211790
164840.0000000    0.1179712
164880.0000000    0.1060230
164920.0000000    0.1084717
164960.0000000    0.1126328
165000.0000000    0.1198881
165040.0000000    0.1293957
165080.0000000    0.1236095
165120.0000000    0.1219338
165160.0000000    0.1201739
165200.0000000    0.1178283
165240.0000000    0.1091524
165280.0000000    0.1143853
165320.0000000    0.1284382
165360.0000000    0.1150813
165400.0000000    0.1137147
165440.0000000    0.1200426
165480.0000000    0.1160879
165520.0000000    0.1129446
165560.0000000    0.1259027
165600.0000000    0.1185430
165640.0000000    0.1287829
165680.0000000    0.1212781
165720.0000000    0.1152461
165760.0000000    0.1207361
165800.0000000    0.1214283
165840.0000000    0.1308305
165880.0000000    0.1231377
165920.0000000    0.1235752
165960.0000000    0.1156310
166000.0000000    0.1182895
166040.0000000    0.1211082
166080.0000000    0.1300890
166120.0000000    0.1205443
166160.0000000    0.1159378
166200.0000000    0.1115989
166240.0000000    0.1210932
166280.0000000    0.1117980
166320.0000000    0.1118409
166360.0000000    0.1028581
166400.0000000    0.1131100
166440.0000000    0.1280873
166480.0000000    0.1103436
166520.0000000    0.1218037
166560.0000000    0.1200481
166600.0000000    0.1148853
166640.0000000    0.1178981
166680.0000000    0.1227340
166720.0000000    0.1325991
166760.0000000    0.1094714
166800.0000000    0.1257152
166840.0000000    0.1205028
166880.0000000    0.1085855
166920.0000000    0.1234825
166960.0000000    0.1180580
167000.0000000    0.1156142
167040.0000000    0.1247457
167080.0000000    0.1304650
167120.0000000    0.1125898
167160.0000000    0.1064733
167200.0000000    0.1100949
167240.0000000    0.1170751
167280.0000000    0.1161000
167320.0000000    0.1169274
167360.0000000    0.1241353
167400.0000000    0.1148185
167440.0000000    0.1118212
167480.0000000    0.1039516
167520.0000000    0.1027836
167560.0000000    0.1158969
167600.0000000    0.1159187
167640.0000000    0.1094136
167680.0000000    0.1107066
167720.0000000    0.1078561
167760.0000000    0.1147147
167800.0000000    0.1131899
167840.0000000    0.1093923
167880.0000000    0.1146471
167920.0000000    0.1140728
167960.0000000    0.1159304
168000.0000000    0.1286031
168040.0000000    0.1070621
168080.0000000    0.1101403
168120.0000000    0.1127357
168160.0000000    0.1204600
168200.0000000    0.1173367
168240.0000000    0.1338333
168280.0000000    0.1267127
168320.0000000    0.1237538
168360.0000000    0.1259074
168400.0000000    0.1189762
168440.0000000    0.1170325
168480.0000000    0.1283161
168520.0000000    0.1244987
168560.0000000    0.1277423
168600.0000000    0.1202616
168640.0000000    0.1267473
168680.0000000    0.1274687
168720.0000000    0.1211381
168760.0000000    0.1238237
168800.0000000    0.1273239
168840.0000000    0.1325249
168880.0000000    0.1179111
168920.0000000    0.1417062
168960.0000000    0.1423766
169000.0000000    0.1206011
169040.0000000    0.1270704
169080.0000000    0.1232460
169120.0000000    0.1331519
169160.0000000    0.1265028
169200.0000000    0.1172963
169240.0000000    0.1266267
169280.0000000    0.1118403
169320.0000000    0.1132599
169360.0000000    0.1102125
169400.0000000    0.1102504
169440.0000000    0.1054059
169480.0000000    0.1022570
169520.0000000    0.1108528
169560.0000000    0.1092311
169600.0000000    0.1154312
169640.0000000    0.1133283
169680.0000000    0.1194651
169720.0000000    0.1097693
169760.0000000    0.1204672
169800.0000000    0.1256930
169840.0000000    0.1152782
169880.0000000    0.1171448
169920.0000000    0.1211877
169960.0000000    0.1099173
170000.0000000    0.1131893
170040.0000000    0.1157194
170080.0000000    0.1220720
170120.0000000    0.1167131
170160.0000000    0.1081746
170200.0000000    0.1127039
170240.0000000    0.1189833
170280.0000000    0.1156808
170320.0000000    0.1119793
170360.0000000    0.1306780
170400.0000000    0.1179160
170440.0000000    0.1114200
170480.0000000    0.1149016
170520.0000000    0.1150747
170560.0000000    0.1110354
170600.0000000    0.1155101
170640.0000000    0.0980797
170680.0000000    0.1011761
170720.0000000    0.1057497
170760.0000000    0.1014272
170800.0000000    0.1042320
170840.0000000    0.1127348
170880.0000000    0.1118205
170920.0000000    0.1239604
170960.0000000    0.1078383
171000.0000000    0.1159506
171040.0000000    0.1146996
171080.0000000    0.1094584
171120.0000000    0.1128001
171160.0000000    0.1113735
171200.0000000    0.1105817
171240.0000000    0.1182312
171280.0000000    0.1093574
171320.0000000    0.1162159
171360.0000000    0.1113888
171400.0000000    0.1194431
171440.0000000    0.1155827
171480.0000000    0.1192243
171520.0000000    0.1165930
171560.0000000    0.1159443
171600.0000000    0.1202530
171640.0000000    0.1292852
171680.0000000    0.1247119
171720.0000000    0.1220765
171760.0000000    0.1127409
171800.0000000    0.1183259
171840.0000000    0.1133496
171880.0000000    0.1202441
171920.0000000    0.1196121
171960.0000000    0.1289149
172000.0000000    0.1154228
172040.0000000    0.1200162
172080.0000000    0.1162860
172120.0000000    0.1272140
172160.0000000    0.1280435
172200.0000000    0.1226603
172240.0000000    0.1238965
172280.0000000    0.1199347
172320.0000000    0.1109519
172360.0000000    0.1218868
172400.0000000    0.1175962
172440.0000000    0.1242980
172480.0000000    0.1165559
172520.0000000    0.1168755
172560.0000000    0.1302051
172600.0000000    0.1185159
172640.0000000    0.1327964
172680.0000000    0.1211984
172720.0000000    0.1149289
172760.0000000    0.1046671
172800.0000000    0.1185322
172840.0000000    0.1099941
172880.0000000    0.1038169
172920.0000000    0.1155652
172960.0000000    0.1127960
173000.0000000    0.1044115
173040.0000000    0.1177721
173080.0000000    0.1144346
173120.0000000    0.1116069
173160.0000000    0.1122872
173200.0000000    0.1103441
173240.0000000    0.1070253
173280.0000000    0.1108336
173320.0000000    0.1199610
173360.0000000    0.1026381
173400.0000000    0.1185632
173440.0000000    0.1085626
173480.0000000    0.1032430
173520.0000000    0.0989957
173560.0000000    0.1095289
173600.0000000    0.1036620
173640.0000000    0.1074164
173680.0000000    0.1034659
173720.0000000    0.1077764
173760.0000000    0.1035445
173800.0000000    0.1089153
173840.0000000    0.1034265
173880.0000000    0.1013939
173920.0000000    0.1082517
173960.0000000    0.1075069
174000.0000000    0.1033481
174040.0000000    0.1014296
174080.0000000    0.1001427
174120.0000000    0.1102660
174160.0000000    0.1076615
174200.0000000    0.1066684
174240.0000000    0.1066565
174280.0000000    0.1110475
174320.0000000    0.1040047
174360.0000000    0.1026618
174400.0000000    0.1082330
174440.0000000    0.1061284
174480.0000000    0.1050160
174520.0000000    0.1046292
174560.0000000    0.1090848
174600.0000000    0.1041965
174640.0000000    0.1005751
174680.0000000    0.1094026
174720.0000000    0.1087175
174760.0000000    0.1026296
174800.0000000    0.1116056
174840.0000000    0.1105884
174880.0000000    0.1023860
174920.0000000    0.1018480
174960.0000000    0.1138231
175000.0000000    0.1097998
175040.0000000    0.1210543
175080.0000000    0.1034230
175120.0000000    0.1047398
175160.0000000    0.1084709
175200.0000000    0.1049087
175240.0000000    0.1026259
175280.0000000    0.1074372
175320.0000000    0.1116746
175360.0000000    0.1035059
175400.0000000    0.1199730
175440.0000000    0.1074365
175480.0000000    0.1097864
175520.0000000    0.1123452
175560.0000000    0.1141094
175600.0000000    0.1105402
175640.0000000    0.1098581
175680.0000000    0.1076096
175720.0000000    0.0997436
175760.0000000    0.1010044
175800.0000000    0.1134558
175840.0000000    0.1113508
175880.0000000    0.1118927
175920.0000000    0.1143660
175960.0000000    0.1108803
176000.0000000    0.1061488
176040.0000000    0.1003024
176080.0000000    0.1073406
176120.0000000    0.1150538
176160.0000000    0.1076995
176200.0000000    0.1107586
176240.0000000    0.1095523
176280.0000000    0.1056384
176320.0000000    0.1079267
176360.0000000    0.0990345
176400.0000000    0.1034424
176440.0000000    0.1109675
176480.0000000    0.1040275
176520.0000000    0.1039077
176560.0000000    0.1019465
176600.0000000    0.1048308
176640.0000000    0.1072430
176680.0000000    0.1120538
176720.0000000    0.1158361
176760.0000000    0.1087134
176800.0000000    0.1033416
176840.0000000    0.1097583
176880.0000000    0.1135135
176920.0000000    0.1101810
176960.0000000    0.1164309
177000.0000000    0.1093063
177040.0000000    0.1077070
177080.0000000    0.1185612
177120.0000000    0.1182172
177160.0000000    0.1096802
177200.0000000    0.1072185
177240.0000000    0.1140601
177280.0000000    0.1039321
177320.0000000    0.1096710
177360.0000000    0.1081071
177400.0000000    0.1006065
177440.0000000    0.1111286
177480.0000000    0.1084658
177520.0000000    0.1106735
177560.0000000    0.1036738
177600.0000000    0.1004658
177640.0000000    0.1123623
177680.0000000    0.1063064
177720.0000000    0.1144155
177760.0000000    0.1068859
177800.0000000    0.1189091
177840.0000000    0.1105562
177880.0000000    0.1139190
177920.0000000    0.1132398
177960.0000000    0.1136765
178000.0000000    0.1027131
178040.0000000    0.1076405
178080.0000000    0.1092186
178120.0000000    0.1069445
178160.0000000    0.1126208
178200.0000000    0.1121394
178240.0000000    0.1163024
178280.0000000    0.1164406
178320.0000000    0.1093344
178360.0000000    0.1142522
178400.0000000    0.1088780
178440.0000000    0.1120242
178480.0000000    0.1158741
178520.0000000    0.1073442
178560.0000000    0.1177173
178600.0000000    0.1086391
178640.0000000    0.1158696
178680.0000000    0.1081305
178720.0000000    0.1244878
178760.0000000    0.1234139
178800.0000000    0.1041562
178840.0000000    0.1267368
178880.0000000    0.1165988
178920.0000000    0.1045930
178960.0000000    0.1143008
179000.0000000    0.1113616
179040.0000000    0.0998328
179080.0000000    0.1119649
179120.0000000    0.1096676
179160.0000000    0.1149178
179200.0000000    0.1187885
179240.0000000    0.1083969
179280.0000000    0.1076557
179320.0000000    0.1165373
179360.0000000    0.1071234
179400.0000000    0.1255944
179440.0000000    0.1171674
179480.0000000    0.1193126
179520.0000000    0.1278774
179560.0000000    0.1097311
179600.0000000    0.1094105
179640.0000000    0.1132393
179680.0000000    0.1065379
179720.0000000    0.1066754
179760.0000000    0.1133021
179800.0000000    0.1206225
179840.0000000    0.1014518
179880.0000000    0.1171184
179920.0000000    0.1111723
179960.0000000    0.1112945
180000.0000000    0.1130177
180040.0000000    0.1112820
180080.0000000    0.1099693
180120.0000000    0.1075776
180160.0000000    0.1075116
180200.0000000    0.1041568
180240.0000000    0.1047351
180280.0000000    0.1076826
180320.0000000    0.1160734
180360.0000000    0.1052451
180400.0000000    0.1232272
180440.0000000    0.1266505
180480.0000000    0.1193338
180520.0000000    0.1005638
180560.0000000    0.1038980
180600.0000000    0.0995752
180640.0000000    0.1178703
180680.0000000    0.1171984
180720.0000000    0.1182905
180760.0000000    0.1061873
180800.0000000    0.1006526
180840.0000000    0.1080030
180880.0000000    0.1152614
180920.0000000    0.1069061
180960.0000000    0.1003279
181000.0000000    0.1000580
181040.0000000    0.1077122
181080.0000000    0.1000909
181120.0000000    0.1001476
181160.0000000    0.1057852
181200.0000000    0.0999735
181240.0000000    0.1021919
181280.0000000    0.1111437
181320.0000000    0.1061115
181360.0000000    0.1156367
181400.0000000    0.0986270
181440.0000000    0.1096226
181480.0000000    0.1011827
181520.0000000    0.1068961
181560.0000000    0.1054495
181600.0000000    0.0951114
181640.0000000    0.1037947
181680.0000000    0.1062124
181720.0000000    0.1042505
181760.0000000    0.1023250
181800.0000000    0.1038848
181840.0000000    0.1010088
181880.0000000    0.1114018
181920.0000000    0.1019107
181960.0000000    0.1084581
182000.0000000    0.1129153
182040.0000000    0.1109035
182080.0000000    0.1103274
182120.0000000    0.1055994
182160.0000000    0.1159124
182200.0000000    0.1273196
182240.0000000    0.1126706
182280.0000000    0.1196527
182320.0000000    0.1120378
182360.0000000    0.1067362
182400.0000000    0.1079164
182440.0000000    0.1004143
182480.0000000    0.1036163
182520.0000000    0.1036049
182560.0000000    0.1116057
182600.0000000    0.1049154
182640.0000000    0.1048631
182680.0000000    0.1112884
182720.0000000    0.1087016
182760.0000000    0.1049800
182800.0000000    0.1032122
182840.0000000    0.1103223
182880.0000000    0.1095294
182920.0000000    0.1055666
182960.0000000    0.1158842
183000.0000000    0.1085544
183040.0000000    0.1138652
183080.0000000    0.1198403
183120.0000000    0.1303003
183160.0000000    0.1193788
183200.0000000    0.1079474
183240.0000000    0.1079092
183280.0000000    0.1160220
183320.0000000    0.1142479
183360.0000000    0.1054342
183400.0000000    0.1080666
183440.0000000    0.1294840
183480.0000000    0.1152547
183520.0000000    0.1123037
183560.0000000    0.1100242
183600.0000000    0.1174291
183640.0000000    0.1107585
183680.0000000    0.1131135
183720.0000000    0.1135252
183760.0000000    0.1196116
183800.0000000    0.1183729
183840.0000000    0.1129313
183880.0000000    0.1127281
183920.0000000    0.1196721
183960.0000000    0.1089911
184000.0000000    0.1126696
184040.0000000    0.1032941
184080.0000000    0.1222511
184120.0000000    0.1276942
184160.0000000    0.1193409
184200.0000000    0.1150648
184240.0000000    0.1185341
184280.0000000    0.1266401
184320.0000000    0.1184659
184360.0000000    0.1132606
184400.0000000    0.1275744
184440.0000000    0.1165275
184480.0000000    0.1158023
184520.0000000    0.1184788
184560.0000000    0.1116100
184600.0000000    0.1093208
184640.0000000    0.1048375
184680.0000000    0.1055613
184720.0000000    0.1127724
184760.0000000    0.1120570
184800.0000000    0.1157599
184840.0000000    0.1349058
184880.0000000    0.1256156
184920.0000000    0.1187820
184960.0000000    0.1224471
185000.0000000    0.1181444
185040.0000000    0.1032907
185080.0000000    0.1049938
185120.0000000    0.1127038
185160.0000000    0.1128196
185200.0000000    0.1279220
185240.0000000    0.1086765
185280.0000000    0.1223257
185320.0000000    0.1194916
185360.0000000    0.1114385
185400.0000000    0.1097882
185440.0000000    0.1035998
185480.0000000    0.1115869
185520.0000000    0.1110201
185560.0000000    0.1221624
185600.0000000    0.1156106
185640.0000000    0.1275410
185680.0000000    0.1119852
185720.0000000    0.1190361
185760.0000000    0.1269799
185800.0000000    0.1077776
185840.0000000    0.1058644
185880.0000000    0.1114674
185920.0000000    0.1134324
185960.0000000    0.1078732
186000.0000000    0.1038507
186040.0000000    0.1186217
186080.0000000    0.1137415
186120.0000000    0.1058434
186160.0000000    0.1146950
186200.0000000    0.1081067
186240.0000000    0.1184752
186280.0000000    0.1085055
186320.0000000    0.1009785
186360.0000000    0.1016665
186400.0000000    0.1008497
186440.0000000    0.1055591
186480.0000000    0.1014607
186520.0000000    0.1038376
186560.0000000    0.1008620
186600.0000000    0.1081488
186640.0000000    0.1054969
186680.0000000    0.1100731
186720.0000000    0.1125946
186760.0000000    0.1150316
186800.0000000    0.1208117
186840.0000000    0.1231478
186880.0000000    0.1204999
186920.0000000    0.1167538
186960.0000000    0.1207694
187000.0000000    0.1143402
187040.0000000    0.1076171
187080.0000000    0.1106045
187120.0000000    0.1134343
187160.0000000    0.1062954
187200.0000000    0.1176724
187240.0000000    0.1181934
187280.0000000    0.1163739
187320.0000000    0.1130222
187360.0000000    0.1225534
187400.0000000    0.1133439
187440.0000000    0.1081870
187480.0000000    0.1029179
187520.0000000    0.1083248
187560.0000000    0.1113343
187600.0000000    0.1047183
187640.0000000    0.1114988
187680.0000000    0.1086014
187720.0000000    0.1068973
187760.0000000    0.1148721
187800.0000000    0.1219537
187840.0000000    0.1173252
187880.0000000    0.1094499
187920.0000000    0.1143960
187960.0000000    0.1129839
188000.0000000    0.1077274
188040.0000000    0.1092777
188080.0000000    0.1097525
188120.0000000    0.1259768
188160.0000000    0.1267979
188200.0000000    0.1202654
188240.0000000    0.1278955
188280.0000000    0.1184497
188320.0000000    0.1082605
188360.0000000    0.1064151
188400.0000000    0.1139814
188440.0000000    0.1253767
188480.0000000    0.1143864
188520.0000000    0.1044891
188560.0000000    0.1102595
188600.0000000    0.1163023
188640.0000000    0.1096784
188680.0000000    0.1028668
188720.0000000    0.1080771
188760.0000000    0.1107690
188800.0000000    0.1191467
188840.0000000    0.1044645
188880.0000000    0.1077543
188920.0000000    0.1178609
188960.0000000    0.1059436
189000.0000000    0.1136606
189040.0000000    0.1105473
189080.0000000    0.1181759
189120.0000000    0.1230687
189160.0000000    0.1160389
189200.0000000    0.1264139
189240.0000000    0.1126142
189280.0000000    0.1132052
189320.0000000    0.1210416
189360.0000000    0.1246180
189400.0000000    0.1241528
189440.0000000    0.1286840
189480.0000000    0.1064338
189520.0000000    0.1185346
189560.0000000    0.1169026
189600.0000000    0.1264633
189640.0000000    0.1185222
189680.0000000    0.1209897
189720.0000000    0.1144253
189760.0000000    0.1155919
189800.0000000    0.1237123
189840.0000000    0.1143804
189880.0000000    0.1141616
189920.0000000    0.1164377
189960.0000000    0.1162801
190000.0000000    0.1183980
190040.0000000    0.1271938
190080.0000000    0.1207894
190120.0000000    0.1252169
190160.0000000    0.1222523
190200.0000000    0.1113111
190240.0000000    0.1051291
190280.0000000    0.1211190
190320.0000000    0.1221790
190360.0000000    0.1016845
190400.0000000    0.1050201
190440.0000000    0.1070540
190480.0000000    0.1024225
190520.0000000    0.1242163
190560.0000000    0.1080466
190600.0000000    0.1198407
190640.0000000    0.1170131
190680.0000000    0.1137513
190720.0000000    0.1141099
190760.0000000    0.1136986
190800.0000000    0.1129779
190840.0000000    0.1046123
190880.0000000    0.1120764
190920.0000000    0.1048746
190960.0000000    0.1117170
191000.0000000    0.1024327
191040.0000000    0.1082131
191080.0000000    0.1157305
191120.0000000    0.1045052
191160.0000000    0.1120164
191200.0000000    0.1204061
191240.0000000    0.1142737
191280.0000000    0.0992630
191320.0000000    0.1138215
191360.0000000    0.1164363
191400.0000000    0.1063407
191440.0000000    0.1151075
191480.0000000    0.1100040
191520.0000000    0.1119400
191560.0000000    0.1193933
191600.0000000    0.1116111
191640.0000000    0.1353417
191680.0000000    0.1272080
191720.0000000    0.1225344
191760.0000000    0.1141387
191800.0000000    0.1180507
191840.0000000    0.1188519
191880.0000000    0.1086485
191920.0000000    0.1055059
191960.0000000    0.1248653
192000.0000000    0.1230899
192040.0000000    0.1154253
192080.0000000    0.1396374
192120.0000000    0.1330253
192160.0000000    0.1352904
192200.0000000    0.1226595
192240.0000000    0.1332200
192280.0000000    0.1363908
192320.0000000    0.1035499
192360.0000000    0.1186714
192400.0000000    0.1126225
192440.0000000    0.1262062
192480.0000000    0.1080362
192520.0000000    0.1084566
192560.0000000    0.1176511
192600.0000000    0.1211509
192640.0000000    0.1264767
192680.0000000    0.1069138
192720.0000000    0.1217332
192760.0000000    0.1292122
192800.0000000    0.1297832
192840.0000000    0.1253887
192880.0000000    0.1267019
192920.0000000    0.1199637
192960.0000000    0.1270799
193000.0000000    0.1282865
193040.0000000    0.1278501
193080.0000000    0.1226157
193120.0000000    0.1280490
193160.0000000    0.1205295
193200.0000000    0.1284382
193240.0000000    0.1159541
193280.0000000    0.1161414
193320.0000000    0.1187274
193360.0000000    0.1182781
193400.0000000    0.1126849
193440.0000000    0.1125831
193480.0000000    0.1020030
193520.0000000    0.1086931
193560.0000000    0.1074993
193600.0000000    0.1064971
193640.0000000    0.1077177
193680.0000000    0.1128390
193720.0000000    0.1134831
193760.0000000    0.1021076
193800.0000000    0.1043270
193840.0000000    0.0970508
193880.0000000    0.1172986
193920.0000000    0.1132860
193960.0000000    0.1047680
194000.0000000    0.1178149
194040.0000000    0.1078555
194080.0000000    0.0991988
194120.0000000    0.0992194
194160.0000000    0.1094646
194200.0000000    0.1003696
194240.0000000    0.1060894
194280.0000000    0.1223284
194320.0000000    0.1067789
194360.0000000    0.1280818
194400.0000000    0.1240188
194440.0000000    0.1159432
194480.0000000    0.1317522
194520.0000000    0.1228071
194560.0000000    0.1237977
194600.0000000    0.1234951
194640.0000000    0.1275364
194680.0000000    0.1182524
194720.0000000    0.1374744
194760.0000000    0.1227714
194800.0000000    0.1168027
194840.0000000    0.1198751
194880.0000000    0.1245580
194920.0000000    0.1212534
194960.0000000    0.1130862
195000.0000000    0.1100371
195040.0000000    0.1258721
195080.0000000    0.1175329
195120.0000000    0.1193228
195160.0000000    0.1327365
195200.0000000    0.1156173
195240.0000000    0.1229173
195280.0000000    0.1268522
195320.0000000    0.1297366
195360.0000000    0.1141547
195400.0000000    0.1138043
195440.0000000    0.1285950
195480.0000000    0.1195607
195520.0000000    0.1183614
195560.0000000    0.1192683
195600.0000000    0.1285558
195640.0000000    0.1306486
195680.0000000    0.1288530
195720.0000000    0.1250403
195760.0000000    0.1241472
195800.0000000    0.1245288
195840.0000000    0.1153673
195880.0000000    0.1215950
195920.0000000    0.1113563
195960.0000000    0.1243683
196000.0000000    0.1131265
196040.0000000    0.1260263
196080.0000000    0.1237183
196120.0000000    0.1192602
196160.0000000    0.1203928
196200.0000000    0.1188787
196240.0000000    0.1202632
196280.0000000    0.1251937
196320.0000000    0.1382671
196360.0000000    0.1288772
196400.0000000    0.1150694
196440.0000000    0.1214005
196480.0000000    0.1185301
196520.0000000    0.1132403
196560.0000000    0.1154215
196600.0000000    0.1331202
196640.0000000    0.1211919
196680.0000000    0.1133785
196720.0000000    0.1091888
196760.0000000    0.1181921
196800.0000000    0.1176018
196840.0000000    0.1204037
196880.0000000    0.1294121
196920.0000000    0.1259729
196960.0000000    0.1231927
197000.0000000    0.1293930
197040.0000000    0.1319846
197080.0000000    0.1170795
197120.0000000    0.1212685
197160.0000000    0.1173618
197200.0000000    0.1209338
197240.0000000    0.1159853
197280.0000000    0.1226497
197320.0000000    0.1373472
197360.0000000    0.1298117
197400.0000000    0.1226835
197440.0000000    0.1189640
197480.0000000    0.1187541
197520.0000000    0.1297394
197560.0000000    0.1170311
197600.0000000    0.1271342
197640.0000000    0.1286546
197680.0000000    0.1418103
197720.0000000    0.1281381
197760.0000000    0.1276458
197800.0000000    0.1163876
197840.0000000    0.1147119
197880.0000000    0.1190999
197920.0000000    0.1084697
197960.0000000    0.1248808
198000.0000000    0.1191797
198040.0000000    0.1321481
198080.0000000    0.1203308
198120.0000000    0.1155428
198160.0000000    0.1202855
198200.0000000    0.1149195
198240.0000000    0.1176486
198280.0000000    0.1247883
198320.0000000    0.1120342
198360.0000000    0.1116245
198400.0000000    0.1202399
198440.0000000    0.1066888
198480.0000000    0.1066643
198520.0000000    0.1030763
198560.0000000    0.1152312
198600.0000000    0.1098709
198640.0000000    0.1106745
198680.0000000    0.1102824
198720.0000000    0.1207673
198760.0000000    0.1220056
198800.0000000    0.1262064
198840.0000000    0.1293660
198880.0000000    0.1261594
198920.0000000    0.1290032
198960.0000000    0.1220381
199000.0000000    0.1458035
199040.0000000    0.1307528
199080.0000000    0.1255885
199120.0000000    0.1496084
199160.0000000    0.1541197
199200.0000000    0.1476667
199240.0000000    0.1332550
199280.0000000    0.1378753
199320.0000000    0.1233566
199360.0000000    0.1217129
199400.0000000    0.1276349
199440.0000000    0.1320218
199480.0000000    0.1194340
199520.0000000    0.1295675
199560.0000000    0.1144721
199600.0000000    0.1206633
199640.0000000    0.1190453
199680.0000000    0.1230953
199720.0000000    0.1290377
199760.0000000    0.1393326
199800.0000000    0.1149723
199840.0000000    0.1128790
199880.0000000    0.1024072
199920.0000000    0.1189639
199960.0000000    0.1153262
200000.0000000    0.1234919
200040.0000000    0.1245901
200080.0000000    0.1245723
200120.0000000    0.1233964
200160.0000000    0.1317635
200200.0000000    0.1202293
200240.0000000    0.1304844
200280.0000000    0.1244139
200320.0000000    0.1251879
200360.0000000    0.1279783
200400.0000000    0.1086475
200440.0000000    0.1239789
200480.0000000    0.1298501
200520.0000000    0.1135581
200560.0000000    0.1272248
200600.0000000    0.1186982
200640.0000000    0.1236928
200680.0000000    0.1313626
200720.0000000    0.1270430
200760.0000000    0.1259146
200800.0000000    0.1326098
200840.0000000    0.1264100
200880.0000000    0.1404954
200920.0000000    0.1522104
200960.0000000    0.1443230
201000.0000000    0.1256784
201040.0000000    0.1300467
201080.0000000    0.1343719
201120.0000000    0.1435262
201160.0000000    0.1424691
201200.0000000    0.1327745
201240.0000000    0.1247716
201280.0000000    0.1284414
201320.0000000    0.1279679
201360.0000000    0.1309080
201400.0000000    0.1332616
201440.0000000    0.1475354
201480.0000000    0.1336651
201520.0000000    0.1286455
201560.0000000    0.1435176
201600.0000000    0.1334015
201640.0000000    0.1502644
201680.0000000    0.1366308
201720.0000000    0.1342779
201760.0000000    0.1411175
201800.0000000    0.1490283
201840.0000000    0.1408994
201880.0000000    0.1347298
201920.0000000    0.1273433
201960.0000000    0.1149387
202000.0000000    0.1153263
202040.0000000    0.1381504
202080.0000000    0.1324227
202120.0000000    0.1229519
202160.0000000    0.1237675
202200.0000000    0.1254805
202240.0000000    0.1229079
202280.0000000    0.1237315
202320.0000000    0.1133265
202360.0000000    0.1197082
202400.0000000    0.1196706
202440.0000000    0.1239197
202480.0000000    0.1332052
202520.0000000    0.1336863
202560.0000000    0.1273436
202600.0000000    0.1274497
202640.0000000    0.1266482
202680.0000000    0.1300276
202720.0000000    0.1193152
202760.0000000    0.1304651
202800.0000000    0.1371275
202840.0000000    0.1359280
202880.0000000    0.1353269
202920.0000000    0.1517631
202960.0000000    0.1486507
203000.0000000    0.1367644
203040.0000000    0.1298390
203080.0000000    0.1339325
203120.0000000    0.1225800
203160.0000000    0.1273651
203200.0000000    0.1404665
203240.0000000    0.1443052
203280.0000000    0.1485325
203320.0000000    0.1381372
203360.0000000    0.1425409
203400.0000000    0.1471405
203440.0000000    0.1443680
203480.0000000    0.1508605
203520.0000000    0.1360205
203560.0000000    0.1314257
203600.0000000    0.1378304
203640.0000000    0.1427229
203680.0000000    0.1395754
203720.0000000    0.1386634
203760.0000000    0.1343535
203800.0000000    0.1336735
203840.0000000    0.1394757
203880.0000000    0.1283510
203920.0000000    0.1327066
203960.0000000    0.1492359
204000.0000000    0.1363095
204040.0000000    0.1312150
204080.0000000    0.1349957
204120.0000000    0.1454768
204160.0000000    0.1536632
204200.0000000    0.1511968
204240.0000000    0.1344132
204280.0000000    0.1335878
204320.0000000    0.1398315
204360.0000000    0.1311077
204400.0000000    0.1452781
204440.0000000    0.1371528
204480.0000000    0.1301009
204520.0000000    0.1327167
204560.0000000    0.1305658
204600.0000000    0.1325084
204640.0000000    0.1405305
204680.0000000    0.1411328
204720.0000000    0.1259392
204760.0000000    0.1344384
204800.0000000    0.1239177
204840.0000000    0.1108909
204880.0000000    0.1150592
204920.0000000    0.1175958
204960.0000000    0.1199922
205000.0000000    0.1284761
205040.0000000    0.1249554
205080.0000000    0.1252416
205120.0000000    0.1270820
205160.0000000    0.1187863
205200.0000000    0.1189522
205240.0000000    0.1214622
205280.0000000    0.1290088
205320.0000000    0.1242868
205360.0000000    0.1172408
205400.0000000    0.1309283
205440.0000000    0.1224227
205480.0000000    0.1270056
205520.0000000    0.1304210
205560.0000000    0.1350821
205600.0000000    0.1278437
205640.0000000    0.1285271
205680.0000000    0.1193377
205720.0000000    0.1234858
205760.0000000    0.1368468
205800.0000000    0.1236337
205840.0000000    0.1346661
205880.0000000    0.1283151
205920.0000000    0.1207274
205960.0000000    0.1331064
206000.0000000    0.1152026
206040.0000000    0.1230694
206080.0000000    0.1124305
206120.0000000    0.1288775
206160.0000000    0.1287288
206200.0000000    0.1179667
206240.0000000    0.1249920
206280.0000000    0.1309201
206320.0000000    0.1256708
206360.0000000    0.1299951
206400.0000000    0.1473937
206440.0000000    0.1346007
206480.0000000    0.1192956
206520.0000000    0.1256706
206560.0000000    0.1255347
206600.0000000    0.1241627
206640.0000000    0.1307144
206680.0000000    0.1287646
206720.0000000    0.1142406
206760.0000000    0.1268470
206800.0000000    0.1164171
206840.0000000    0.1193081
206880.0000000    0.1216500
206920.0000000    0.1244423
206960.0000000    0.1232475
207000.0000000    0.1201146
207040.0000000    0.1228654
207080.0000000    0.1198891
207120.0000000    0.1152029
207160.0000000    0.1232290
207200.0000000    0.1161649
207240.0000000    0.1090680
207280.0000000    0.1202383
207320.0000000    0.1207122
207360.0000000    0.1141643
207400.0000000    0.1157366
207440.0000000    0.1183928
207480.0000000    0.1058916
207520.0000000    0.1055556
207560.0000000    0.1139089
207600.0000000    0.1268716
207640.0000000    0.1203869
207680.0000000    0.1167503
207720.0000000    0.1035677
207760.0000000    0.1103542
207800.0000000    0.1140193
207840.0000000    0.1102895
207880.0000000    0.1156229
207920.0000000    0.1144303
207960.0000000    0.1083909
208000.0000000    0.1162369
208040.0000000    0.1112250
208080.0000000    0.1057036
208120.0000000    0.1078142
208160.0000000    0.1144562
208200.0000000    0.1068470
208240.0000000    0.1064735
208280.0000000    0.1103703
208320.0000000    0.1065423
208360.0000000    0.1166166
208400.0000000    0.1068290
208440.0000000    0.0968395
208480.0000000    0.1133804
208520.0000000    0.1123747
208560.0000000    0.1036142
208600.0000000    0.1069751
208640.0000000    0.1090956
208680.0000000    0.1192221
208720.0000000    0.1154193
208760.0000000    0.1171230
208800.0000000    0.1175205
208840.0000000    0.1137585
208880.0000000    0.1159983
208920.0000000    0.1011060
208960.0000000    0.1243945
209000.0000000    0.1137338
209040.0000000    0.1140293
209080.0000000    0.1092999
209120.0000000    0.1229304
209160.0000000    0.1139163
209200.0000000    0.1138263
209240.0000000    0.1137111
209280.0000000    0.1104224
209320.0000000    0.1145243
209360.0000000    0.1220727
209400.0000000    0.1152043
209440.0000000    0.1112236
209480.0000000    0.1140460
209520.0000000    0.1126026
209560.0000000    0.1154163
209600.0000000    0.1228032
209640.0000000    0.1222913
209680.0000000    0.1281713
209720.0000000    0.1031411
209760.0000000    0.1097604
209800.0000000    0.1057964
209840.0000000    0.1251338
209880.0000000    0.1158371
209920.0000000    0.1179329
209960.0000000    0.1199706
210000.0000000    0.1185443
210040.0000000    0.1164398
210080.0000000    0.1043920
210120.0000000    0.1196035
210160.0000000    0.1163422
210200.0000000    0.1242381
210240.0000000    0.1152748
210280.0000000    0.1222315
210320.0000000    0.1196906
210360.0000000    0.1229346
210400.0000000    0.1245421
210440.0000000    0.1243979
210480.0000000    0.1151965
210520.0000000    0.1120799
210560.0000000    0.1173291
210600.0000000    0.1138005
210640.0000000    0.1124667
210680.0000000    0.1149410
210720.0000000    0.1100158
210760.0000000    0.1079719
210800.0000000    0.1056854
210840.0000000    0.1140062
210880.0000000    0.1167434
210920.0000000    0.1167558
210960.0000000    0.1101155
211000.0000000    0.1093321
211040.0000000    0.1161655
211080.0000000    0.1059210
211120.0000000    0.1058725
211160.0000000    0.1163878
211200.0000000    0.1105327
211240.0000000    0.1186564
211280.0000000    0.1227307
211320.0000000    0.1189447
211360.0000000    0.1254990
211400.0000000    0.1225039
211440.0000000    0.1217081
211480.0000000    0.1168620
211520.0000000    0.1184469
211560.0000000    0.1130863
211600.0000000    0.1096695
211640.0000000    0.1125194
211680.0000000    0.1200819
211720.0000000    0.1221160
211760.0000000    0.1211457
211800.0000000    0.1125553
211840.0000000    0.1297069
211880.0000000    0.1347410
211920.0000000    0.1152933
211960.0000000    0.1162940
212000.0000000    0.1181663
212040.0000000    0.1164498
212080.0000000    0.1233919
212120.0000000    0.1208215
212160.0000000    0.1264014
212200.0000000    0.1204845
212240.0000000    0.1277888
212280.0000000    0.1180440
212320.0000000    0.1155827
212360.0000000    0.1174990
212400.0000000    0.1127251
212440.0000000    0.1133332
212480.0000000    0.1078540
212520.0000000    0.1085986
212560.0000000    0.1305118
212600.0000000    0.1238956
212640.0000000    0.1149362
212680.0000000    0.1171403
212720.0000000    0.1150055
212760.0000000    0.1139497
212800.0000000    0.1152238
212840.0000000    0.1089708
212880.0000000    0.1066809
212920.0000000    0.1251302
212960.0000000    0.1128864
213000.0000000    0.1124061
213040.0000000    0.1126248
213080.0000000    0.1174590
213120.0000000    0.1243085
213160.0000000    0.1164472
213200.0000000    0.1094418
213240.0000000    0.1145872
213280.0000000    0.1208140
213320.0000000    0.1280339
213360.0000000    0.1219952
213400.0000000    0.1167114
213440.0000000    0.1148407
213480.0000000    0.1264821
213520.0000000    0.1300046
213560.0000000    0.1280403
213600.0000000    0.1273636
213640.0000000    0.1253528
213680.0000000    0.1268208
213720.0000000    0.1337329
213760.0000000    0.1355172
213800.0000000    0.1368034
213840.0000000    0.1327349
213880.0000000    0.1360992
213920.0000000    0.1380280
213960.0000000    0.1397128
214000.0000000    0.1313749
214040.0000000    0.1540122
214080.0000000    0.1379504
214120.0000000    0.1456428
214160.0000000    0.1461562
214200.0000000    0.1498220
214240.0000000    0.1521858
214280.0000000    0.1460067
214320.0000000    0.1525199
214360.0000000    0.1320415
214400.0000000    0.1420086
214440.0000000    0.1277197
214480.0000000    0.1365133
214520.0000000    0.1303629
214560.0000000    0.1306367
214600.0000000    0.1248782
214640.0000000    0.1168566
214680.0000000    0.1232228
214720.0000000    0.1168466
214760.0000000    0.1118972
214800.0000000    0.1210346
214840.0000000    0.1302485
214880.0000000    0.1311625
214920.0000000    0.1234509
214960.0000000    0.1279613
215000.0000000    0.1235427
215040.0000000    0.1311138
215080.0000000    0.1329602
215120.0000000    0.1244181
215160.0000000    0.1173905
215200.0000000    0.1163576
215240.0000000    0.1260317
215280.0000000    0.1139614
215320.0000000    0.1147581
215360.0000000    0.1172905
215400.0000000    0.1175806
215440.0000000    0.1283777
215480.0000000    0.1228697
215520.0000000    0.1280375
215560.0000000    0.1191761
215600.0000000    0.1238871
215640.0000000    0.1235669
215680.0000000    0.1182364
215720.0000000    0.1184228
215760.0000000    0.1097991
215800.0000000    0.1164388
215840.0000000    0.1126099
215880.0000000    0.1104891
215920.0000000    0.1149359
215960.0000000    0.1117596
216000.0000000    0.1133158
216040.0000000    0.1162080
216080.0000000    0.1168235
216120.0000000    0.1224352
216160.0000000    0.1113514
216200.0000000    0.1145183
216240.0000000    0.1145769
216280.0000000    0.1194413
216320.0000000    0.1237512
216360.0000000    0.1056259
216400.0000000    0.1107904
216440.0000000    0.1146261
216480.0000000    0.1076847
216520.0000000    0.1121118
216560.0000000    0.1052088
216600.0000000    0.1107953
216640.0000000    0.1066060
216680.0000000    0.1195849
216720.0000000    0.1194602
216760.0000000    0.1097524
216800.0000000    0.1205756
216840.0000000    0.1307525
216880.0000000    0.1257015
216920.0000000    0.1284772
216960.0000000    0.1233918
217000.0000000    0.1315479
217040.0000000    0.1269096
217080.0000000    0.1254301
217120.0000000    0.1186890
217160.0000000    0.1160147
217200.0000000    0.1182103
217240.0000000    0.1189099
217280.0000000    0.1318905
217320.0000000    0.1223316
217360.0000000    0.1196117
217400.0000000    0.1301677
217440.0000000    0.1262727
217480.0000000    0.1203575
217520.0000000    0.1277561
217560.0000000    0.1282030
217600.0000000    0.1204147
217640.0000000    0.1285660
217680.0000000    0.1326105
217720.0000000    0.1402532
217760.0000000    0.1262598
217800.0000000    0.1263348
217840.0000000    0.1314926
217880.0000000    0.1203649
217920.0000000    0.1204668
217960.0000000    0.1120387
218000.0000000    0.1265928
218040.0000000    0.1189335
218080.0000000    0.1213672
218120.0000000    0.1159079
218160.0000000    0.1184395
218200.0000000    0.1241806
218240.0000000    0.1410165
218280.0000000    0.1302548
218320.0000000    0.1277800
218360.0000000    0.1261267
218400.0000000    0.1369593
218440.0000000    0.1446494
218480.0000000    0.1350902
218520.0000000    0.1306815
218560.0000000    0.1295529
218600.0000000    0.1368979
218640.0000000    0.1351267
218680.0000000    0.1317763
218720.0000000    0.1306165
218760.0000000    0.1360053
218800.0000000    0.1277309
218840.0000000    0.1247251
218880.0000000    0.1286896
218920.0000000    0.1202554
218960.0000000    0.1298457
219000.0000000    0.1183702
219040.0000000    0.1309928
219080.0000000    0.1309076
219120.0000000    0.1213940
219160.0000000    0.1215996
219200.0000000    0.1253340
219240.0000000    0.1226559
219280.0000000    0.1221335
219320.0000000    0.1244076
219360.0000000    0.1186989
219400.0000000    0.1224096
219440.0000000    0.1197190
219480.0000000    0.1232335
219520.0000000    0.1279177
219560.0000000    0.1215828
219600.0000000    0.1093315
219640.0000000    0.1197733
219680.0000000    0.1210571
219720.0000000    0.1207264
219760.0000000    0.1268040
219800.0000000    0.1281290
219840.0000000    0.1322950
219880.0000000    0.1251989
219920.0000000    0.1300473
219960.0000000    0.1298625
220000.0000000    0.1179018
220040.0000000    0.1216972
220080.0000000    0.1135625
220120.0000000    0.1104742
220160.0000000    0.1108199
220200.0000000    0.1189842
220240.0000000    0.1116258
220280.0000000    0.1100557
220320.0000000    0.1137657
220360.0000000    0.1138192
220400.0000000    0.1215350
220440.0000000    0.1119455
220480.0000000    0.1323858
220520.0000000    0.1200315
220560.0000000    0.1329644
220600.0000000    0.1225554
220640.0000000    0.1274252
220680.0000000    0.1236510
220720.0000000    0.1192075
220760.0000000    0.1169251
220800.0000000    0.1170034
220840.0000000    0.1133420
220880.0000000    0.1122394
220920.0000000    0.1218604
220960.0000000    0.1304239
221000.0000000    0.1323955
221040.0000000    0.1286059
221080.0000000    0.1188294
221120.0000000    0.1285180
221160.0000000    0.1404637
221200.0000000    0.1152644
221240.0000000    0.1222827
221280.0000000    0.1155484
221320.0000000    0.1119163
221360.0000000    0.1139607
221400.0000000    0.1214198
221440.0000000    0.1241995
221480.0000000    0.1240443
221520.0000000    0.1316458
221560.0000000    0.1333703
221600.0000000    0.1229025
221640.0000000    0.1203872
221680.0000000    0.1216715
221720.0000000    0.1258246
221760.0000000    0.1151379
221800.0000000    0.1277720
221840.0000000    0.1280808
221880.0000000    0.1356255
221920.0000000    0.1233614
221960.0000000    0.1228774
222000.0000000    0.1287813
222040.0000000    0.1286043
222080.0000000    0.1242933
222120.0000000    0.1096947
222160.0000000    0.1161330
222200.0000000    0.1105021
222240.0000000    0.1155722
222280.0000000    0.1177665
222320.0000000    0.1202925
222360.0000000    0.1194385
222400.0000000    0.1191073
222440.0000000    0.1257131
222480.0000000    0.1180186
222520.0000000    0.1248542
222560.0000000    0.1281234
222600.0000000    0.1210252
222640.0000000    0.1300034
222680.0000000    0.1310916
222720.0000000    0.1190987
222760.0000000    0.1263016
222800.0000000    0.1198930
222840.0000000    0.1204153
222880.0000000    0.1233579
222920.0000000    0.1194981
222960.0000000    0.1143653
223000.0000000    0.1082746
223040.0000000    0.1244637
223080.0000000    0.1278157
223120.0000000    0.1215565
223160.0000000    0.1211383
223200.0000000    0.1154052
223240.0000000    0.1246139
223280.0000000    0.1186906
223320.0000000    0.1184312
223360.0000000    0.1321068
223400.0000000    0.1245138
223440.0000000    0.1120230
223480.0000000    0.1203749
223520.0000000    0.1320856
223560.0000000    0.1301967
223600.0000000    0.1527536
223640.0000000    0.1340366
223680.0000000    0.1194441
223720.0000000    0.1292093
223760.0000000    0.1281683
223800.0000000    0.1376652
223840.0000000    0.1347677
223880.0000000    0.1415632
223920.0000000    0.1330467
223960.0000000    0.1373501
224000.0000000    0.1319405
224040.0000000    0.1189726
224080.0000000    0.1190459
224120.0000000    0.1286504
224160.0000000    0.1178252
224200.0000000    0.1173777
224240.0000000    0.1205911
224280.0000000    0.1151969
224320.0000000    0.1165004
224360.0000000    0.1084415
224400.0000000    0.1160288
224440.0000000    0.1223026
224480.0000000    0.1187517
224520.0000000    0.1163839
224560.0000000    0.1102116
224600.0000000    0.1194364
224640.0000000    0.1172322
224680.0000000    0.1161111
224720.0000000    0.1281855
224760.0000000    0.1308688
224800.0000000    0.1229092
224840.0000000    0.1212536
224880.0000000    0.1102967
224920.0000000    0.1142222
224960.0000000    0.1119745
225000.0000000    0.1184475
225040.0000000    0.1173667
225080.0000000    0.1173040
225120.0000000    0.1241379
225160.0000000    0.1137890
225200.0000000    0.1146166
225240.0000000    0.1170074
225280.0000000    0.1214372
225320.0000000    0.1152558
225360.0000000    0.1267227
225400.0000000    0.1201998
225440.0000000    0.1218277
225480.0000000    0.1205302
225520.0000000    0.1085870
225560.0000000    0.1143926
225600.0000000    0.1238333
225640.0000000    0.1099737
225680.0000000    0.1115126
225720.0000000    0.1163473
225760.0000000    0.1165640
225800.0000000    0.1005026
225840.0000000    0.1076522
225880.0000000    0.1060778
225920.0000000    0.0957734
225960.0000000    0.0970100
226000.0000000    0.1077617
226040.0000000    0.1180753
226080.0000000    0.1248736
226120.0000000    0.1192239
226160.0000000    0.1238268
226200.0000000    0.1284536
226240.0000000    0.1169415
226280.0000000    0.1165684
226320.0000000    0.1101990
226360.0000000    0.1081867
226400.0000000    0.1257869
226440.0000000    0.1179084
226480.0000000    0.1333817
226520.0000000    0.1278044
226560.0000000    0.1213898
226600.0000000    0.1065422
226640.0000000    0.1192559
226680.0000000    0.1075907
226720.0000000    0.1334294
226760.0000000    0.1263620
226800.0000000    0.1250920
226840.0000000    0.1258121
226880.0000000    0.1148307
226920.0000000    0.1138816
226960.0000000    0.1287146
227000.0000000    0.1312696
227040.0000000    0.1290841
227080.0000000    0.1203386
227120.0000000    0.1161844
227160.0000000    0.1144171
227200.0000000    0.1200131
227240.0000000    0.1214335
227280.0000000    0.1313469
227320.0000000    0.1180492
227360.0000000    0.1304651
227400.0000000    0.1325253
227440.0000000    0.1407175
227480.0000000    0.1301980
227520.0000000    0.1202531
227560.0000000    0.1355927
227600.0000000    0.1258982
227640.0000000    0.1117261
227680.0000000    0.1216825
227720.0000000    0.1126744
227760.0000000    0.1133855
227800.0000000    0.1179818
227840.0000000    0.1137869
227880.0000000    0.1102424
227920.0000000    0.1042355
227960.0000000    0.1110901
228000.0000000    0.1201852
228040.0000000    0.1224610
228080.0000000    0.1174554
228120.0000000    0.1174570
228160.0000000    0.1110176
228200.0000000    0.1049503
228240.0000000    0.1152713
228280.0000000    0.1104006
228320.0000000    0.1193510
228360.0000000    0.1183044
228400.0000000    0.1216898
228440.0000000    0.1194153
228480.0000000    0.1429363
228520.0000000    0.1194902
228560.0000000    0.1201162
228600.0000000    0.1357063
228640.0000000    0.1342973
228680.0000000    0.1264304
228720.0000000    0.1371962
228760.0000000    0.1265380
228800.0000000    0.1309199
228840.0000000    0.1317277
228880.0000000    0.1244544
228920.0000000    0.1204167
228960.0000000    0.1358988
229000.0000000    0.1247406
229040.0000000    0.1277000
229080.0000000    0.1231841
229120.0000000    0.1212477
229160.0000000    0.1330249
229200.0000000    0.1343679
229240.0000000    0.1338782
229280.0000000    0.1306697
229320.0000000    0.1287110
229360.0000000    0.1350944
229400.0000000    0.1329744
229440.0000000    0.1228530
229480.0000000    0.1134774
229520.0000000    0.1340824
229560.0000000    0.1241128
229600.0000000    0.1189790
229640.0000000    0.1105426
229680.0000000    0.1234533
229720.0000000    0.1188161
229760.0000000    0.1174337
229800.0000000    0.1195421
229840.0000000    0.1049272
229880.0000000    0.1055172
229920.0000000    0.1169714
229960.0000000    0.1147619
230000.0000000    0.1183219
230040.0000000    0.1261324
230080.0000000    0.1178478
230120.0000000    0.1158101
230160.0000000    0.1164512
230200.0000000    0.1164277
230240.0000000    0.1258704
230280.0000000    0.1193771
230320.0000000    0.1126644
230360.0000000    0.1261765
230400.0000000    0.1130180
230440.0000000    0.1194072
230480.0000000    0.1213929
230520.0000000    0.1318149
230560.0000000    0.1330729
230600.0000000    0.1284300
230640.0000000    0.1270563
230680.0000000    0.1348326
230720.0000000    0.1342592
230760.0000000    0.1306608
230800.0000000    0.1230786
230840.0000000    0.1157990
230880.0000000    0.1277004
230920.0000000    0.1305001
230960.0000000    0.1333260
231000.0000000    0.1264341
231040.0000000    0.1294383
231080.0000000    0.1329848
231120.0000000    0.1344496
231160.0000000    0.1327008
231200.0000000    0.1360427
231240.0000000    0.1391484
231280.0000000    0.1555225
231320.0000000    0.1347131
231360.0000000    0.1452678
231400.0000000    0.1407053
231440.0000000    0.1296448
231480.0000000    0.1329220
231520.0000000    0.1391229
231560.0000000    0.1347421
231600.0000000    0.1324265
231640.0000000    0.1177375
231680.0000000    0.1310096
231720.0000000    0.1375890
231760.0000000    0.1306960
231800.0000000    0.1329361
231840.0000000    0.1508194
231880.0000000    0.1259231
231920.0000000    0.1230536
231960.0000000    0.1204432
232000.0000000    0.1295940
232040.0000000    0.1188069
232080.0000000    0.1176866
232120.0000000    0.1245713
232160.0000000    0.1268587
232200.0000000    0.1334392
232240.0000000    0.1385654
232280.0000000    0.1359575
232320.0000000    0.1297310
232360.0000000    0.1344536
232400.0000000    0.1291532
232440.0000000    0.1164246
232480.0000000    0.1362006
232520.0000000    0.1333700
232560.0000000    0.1295137
232600.0000000    0.1296650
232640.0000000    0.1235118
232680.0000000    0.1247717
232720.0000000    0.1262389
232760.0000000    0.1311197
232800.0000000    0.1221751
232840.0000000    0.1246225
232880.0000000    0.1307253
232920.0000000    0.1289069
232960.0000000    0.1307871
233000.0000000    0.1288097
233040.0000000    0.1341051
233080.0000000    0.1342326
233120.0000000    0.1343232
233160.0000000    0.1179822
233200.0000000    0.1209724
233240.0000000    0.1327171
233280.0000000    0.1325853
233320.0000000    0.1431809
233360.0000000    0.1278878
233400.0000000    0.1181006
233440.0000000    0.1299674
233480.0000000    0.1251513
233520.0000000    0.1153060
233560.0000000    0.1255478
233600.0000000    0.1393256
233640.0000000    0.1303062
233680.0000000    0.1188366
233720.0000000    0.1220525
233760.0000000    0.1248390
233800.0000000    0.1296225
233840.0000000    0.1272769
233880.0000000    0.1182487
233920.0000000    0.1139168
233960.0000000    0.1358241
234000.0000000    0.1389636
234040.0000000    0.1245538
234080.0000000    0.1211582
234120.0000000    0.1218350
234160.0000000    0.1255955
234200.0000000    0.1167222
234240.0000000    0.1262341
234280.0000000    0.1234210
234320.0000000    0.1245404
234360.0000000    0.1453517
234400.0000000    0.1203888
234440.0000000    0.1210278
234480.0000000    0.1411923
234520.0000000    0.1288132
234560.0000000    0.1455054
234600.0000000    0.1357647
234640.0000000    0.1337041
234680.0000000    0.1334061
234720.0000000    0.1438104
234760.0000000    0.1250124
234800.0000000    0.1295263
234840.0000000    0.1234123
234880.0000000    0.1308223
234920.0000000    0.1205715
234960.0000000    0.1405821
235000.0000000    0.1461649
235040.0000000    0.1348987
235080.0000000    0.1395390
235120.0000000    0.1251527
235160.0000000    0.1396286
235200.0000000    0.1307725
235240.0000000    0.1217697
235280.0000000    0.1275194
235320.0000000    0.1275110
235360.0000000    0.1261149
235400.0000000    0.1178275
235440.0000000    0.1243073
235480.0000000    0.1335329
235520.0000000    0.1214617
235560.0000000    0.1268835
235600.0000000    0.1325020
235640.0000000    0.1290187
235680.0000000    0.1260620
235720.0000000    0.1286865
235760.0000000    0.1303377
235800.0000000    0.1325246
235840.0000000    0.1311479
235880.0000000    0.1327773
235920.0000000    0.1235828
235960.0000000    0.1350824
236000.0000000    0.1190519
236040.0000000    0.1180489
236080.0000000    0.1073572
236120.0000000    0.1185234
236160.0000000    0.1172827
236200.0000000    0.1211993
236240.0000000    0.1218734
236280.0000000    0.1289586
236320.0000000    0.1396392
236360.0000000    0.1338731
236400.0000000    0.1375071
236440.0000000    0.1437432
236480.0000000    0.1308635
236520.0000000    0.1350153
236560.0000000    0.1417111
236600.0000000    0.1344296
236640.0000000    0.1375650
236680.0000000    0.1386814
236720.0000000    0.1311834
236760.0000000    0.1262673
236800.0000000    0.1337603
236840.0000000    0.1338880
236880.0000000    0.1308793
236920.0000000    0.1392116
236960.0000000    0.1426290
237000.0000000    0.1342355
237040.0000000    0.1315160
237080.0000000    0.1260088
237120.0000000    0.1399561
237160.0000000    0.1290320
237200.0000000    0.1356010
237240.0000000    0.1338171
237280.0000000    0.1316756
237320.0000000    0.1330242
237360.0000000    0.1218312
237400.0000000    0.1397057
237440.0000000    0.1272712
237480.0000000    0.1383727
237520.0000000    0.1489060
237560.0000000    0.1639429
237600.0000000    0.1520027
237640.0000000    0.1415785
237680.0000000    0.1425241
237720.0000000    0.1327914
237760.0000000    0.1346147
237800.0000000    0.1333594
237840.0000000    0.1410643
237880.0000000    0.1451876
237920.0000000    0.1394055
237960.0000000    0.1441062
238000.0000000    0.1346442
238040.0000000    0.1383888
238080.0000000    0.1374691
238120.0000000    0.1312547
238160.0000000    0.1278987
238200.0000000    0.1284392
238240.0000000    0.1310120
238280.0000000    0.1312849
238320.0000000    0.1316143
238360.0000000    0.1427993
238400.0000000    0.1235938
238440.0000000    0.1343456
238480.0000000    0.1296156
238520.0000000    0.1293745
238560.0000000    0.1294415
238600.0000000    0.1253568
238640.0000000    0.1256103
238680.0000000    0.1351268
238720.0000000    0.1359392
238760.0000000    0.1331559
238800.0000000    0.1394957
238840.0000000    0.1297510
238880.0000000    0.1386505
238920.0000000    0.1368247
238960.0000000    0.1426141
239000.0000000    0.1485619
239040.0000000    0.1414775
239080.0000000    0.1230149
239120.0000000    0.1302817
239160.0000000    0.1394843
239200.0000000    0.1374619
239240.0000000    0.1463083
239280.0000000    0.1348984
239320.0000000    0.1319512
239360.0000000    0.1463848
239400.0000000    0.1241572
239440.0000000    0.1369742
239480.0000000    0.1477150
239520.0000000    0.1401258
239560.0000000    0.1378612
239600.0000000    0.1511582
239640.0000000    0.1346922
239680.0000000    0.1404663
239720.0000000    0.1510209
239760.0000000    0.1402611
239800.0000000    0.1410502
239840.0000000    0.1399810
239880.0000000    0.1416220
239920.0000000    0.1305596
239960.0000000    0.1353540
240000.0000000    0.1374885
240040.0000000    0.1405374
240080.0000000    0.1473393
240120.0000000    0.1253632
240160.0000000    0.1442816
240200.0000000    0.1278488
240240.0000000    0.1315289
240280.0000000    0.1399932
240320.0000000    0.1307396
240360.0000000    0.1285148
240400.0000000    0.1381808
240440.0000000    0.1366315
240480.0000000    0.1391817
240520.0000000    0.1382275
240560.0000000    0.1394751
240600.0000000    0.1579386
240640.0000000    0.1538394
240680.0000000    0.1485016
240720.0000000    0.1350586
240760.0000000    0.1523468
240800.0000000    0.1562640
240840.0000000    0.1646418
240880.0000000    0.1589590
240920.0000000    0.1477033
240960.0000000    0.1415020
241000.0000000    0.1479464
241040.0000000    0.1486293
241080.0000000    0.1457779
241120.0000000    0.1361274
241160.0000000    0.1353321
241200.0000000    0.1391958
241240.0000000    0.1330024
241280.0000000    0.1474387
241320.0000000    0.1422617
241360.0000000    0.1482342
241400.0000000    0.1408279
241440.0000000    0.1350794
241480.0000000    0.1545801
241520.0000000    0.1453950
241560.0000000    0.1424461
241600.0000000    0.1293587
241640.0000000    0.1302966
241680.0000000    0.1286436
241720.0000000    0.1425678
241760.0000000    0.1297634
241800.0000000    0.1438379
241840.0000000    0.1251928
241880.0000000    0.1285370
241920.0000000    0.1404481
241960.0000000    0.1449005
242000.0000000    0.1343875
242040.0000000    0.1435295
242080.0000000    0.1359636
242120.0000000    0.1537933
242160.0000000    0.1342542
242200.0000000    0.1367361
242240.0000000    0.1408956
242280.0000000    0.1442818
242320.0000000    0.1560568
242360.0000000    0.1497616
242400.0000000    0.1473380
242440.0000000    0.1243189
242480.0000000    0.1379045
242520.0000000    0.1389697
242560.0000000    0.1321547
242600.0000000    0.1435281
242640.0000000    0.1396816
242680.0000000    0.1420953
242720.0000000    0.1370878
242760.0000000    0.1356809
242800.0000000    0.1304636
242840.0000000    0.1286153
242880.0000000    0.1446706
242920.0000000    0.1418881
242960.0000000    0.1340926
243000.0000000    0.1352608
243040.0000000    0.1263492
243080.0000000    0.1307079
243120.0000000    0.1338330
243160.0000000    0.1319110
243200.0000000    0.1538521
243240.0000000    0.1353591
243280.0000000    0.1519503
243320.0000000    0.1384349
243360.0000000    0.1516063
243400.0000000    0.1598054
243440.0000000    0.1462076
243480.0000000    0.1378258
243520.0000000    0.1510203
243560.0000000    0.1304238
243600.0000000    0.1282964
243640.0000000    0.1428638
243680.0000000    0.1425353
243720.0000000    0.1331214
243760.0000000    0.1433893
243800.0000000    0.1262468
243840.0000000    0.1400107
243880.0000000    0.1312268
243920.0000000    0.1383478
243960.0000000    0.1379266
244000.0000000    0.1331712
244040.0000000    0.1397087
244080.0000000    0.1362155
244120.0000000    0.1327771
244160.0000000    0.1343551
244200.0000000    0.1252279
244240.0000000    0.1376830
244280.0000000    0.1347778
244320.0000000    0.1382666
244360.0000000    0.1388793
244400.0000000    0.1356070
244440.0000000    0.1344117
244480.0000000    0.1260138
244520.0000000    0.1211716
244560.0000000    0.1208651
244600.0000000    0.1354280
244640.0000000    0.1218880
244680.0000000    0.1405059
244720.0000000    0.1360925
244760.0000000    0.1224441
244800.0000000    0.1235933
244840.0000000    0.1288546
244880.0000000    0.1212152
244920.0000000    0.1325231
244960.0000000    0.1281789
245000.0000000    0.1352006
245040.0000000    0.1307808
245080.0000000    0.1257825
245120.0000000    0.1330732
245160.0000000    0.1296973
245200.0000000    0.1411908
245240.0000000    0.1417281
245280.0000000    0.1252018
245320.0000000    0.1317205
245360.0000000    0.1339327
245400.0000000    0.1411998
245440.0000000    0.1416178
245480.0000000    0.1419677
245520.0000000    0.1393641
245560.0000000    0.1436704
245600.0000000    0.1455387
245640.0000000    0.1518785
245680.0000000    0.1511513
245720.0000000    0.1458901
245760.0000000    0.1458726
245800.0000000    0.1416412
245840.0000000    0.1418679
245880.0000000    0.1413931
245920.0000000    0.1548146
245960.0000000    0.1410830
246000.0000000    0.1411628
246040.0000000    0.1530965
246080.0000000    0.1449212
246120.0000000    0.1448641
246160.0000000    0.1481844
246200.0000000    0.1421631
246240.0000000    0.1269154
246280.0000000    0.1244161
246320.0000000    0.1401648
246360.0000000    0.1525511
246400.0000000    0.1443995
246440.0000000    0.1541943
246480.0000000    0.1428784
246520.0000000    0.1417042
246560.0000000    0.1355340
246600.0000000    0.1479505
246640.0000000    0.1395585
246680.0000000    0.1319216
246720.0000000    0.1269920
246760.0000000    0.1279545
246800.0000000    0.1276329
246840.0000000    0.1315173
246880.0000000    0.1323273
246920.0000000    0.1293779
246960.0000000    0.1386819
247000.0000000    0.1482779
247040.0000000    0.1742618
247080.0000000    0.1630116
247120.0000000    0.1426022
247160.0000000    0.1435452
247200.0000000    0.1516930
247240.0000000    0.1492360
247280.0000000    0.1463564
247320.0000000    0.1476818
247360.0000000    0.1320891
247400.0000000    0.1557565
247440.0000000    0.1496414
247480.0000000    0.1396198
247520.0000000    0.1399290
247560.0000000    0.1527370
247600.0000000    0.1567041
247640.0000000    0.1483829
247680.0000000    0.1459291
247720.0000000    0.1597287
247760.0000000    0.1607018
247800.0000000    0.1526736
247840.0000000    0.1482390
247880.0000000    0.1527811
247920.0000000    0.1501329
247960.0000000    0.1560799
248000.0000000    0.1542332
248040.0000000    0.1553584
248080.0000000    0.1503282
248120.0000000    0.1485168
248160.0000000    0.1635160
248200.0000000    0.1577480
248240.0000000    0.1451843
248280.0000000    0.1591244
248320.0000000    0.1530462
248360.0000000    0.1401660
248400.0000000    0.1449982
248440.0000000    0.1541846
248480.0000000    0.1511858
248520.0000000    0.1526109
248560.0000000    0.1499431
248600.0000000    0.1483349
248640.0000000    0.1387583
248680.0000000    0.1360535
248720.0000000    0.1493993
248760.0000000    0.1445922
248800.0000000    0.1524165
248840.0000000    0.1389288
248880.0000000    0.1405170
248920.0000000    0.1373521
248960.0000000    0.1375928
249000.0000000    0.1443450
249040.0000000    0.1337979
249080.0000000    0.1490178
249120.0000000    0.1406365
249160.0000000    0.1345888
249200.0000000    0.1449137
249240.0000000    0.1548070
249280.0000000    0.1538548
249320.0000000    0.1278420
249360.0000000    0.1463933
249400.0000000    0.1404516
249440.0000000    0.1270686
249480.0000000    0.1385758
249520.0000000    0.1336888
249560.0000000    0.1491304
249600.0000000    0.1487973
249640.0000000    0.1513539
249680.0000000    0.1530736
249720.0000000    0.1529199
249760.0000000    0.1433570
249800.0000000    0.1498098
249840.0000000    0.1485315
249880.0000000    0.1365098
249920.0000000    0.1315430
249960.0000000    0.1307291
250000.0000000    0.1414471
250040.0000000    0.1358582
250080.0000000    0.1492713
250120.0000000    0.1445889
250160.0000000    0.1298833
250200.0000000    0.1325141
250240.0000000    0.1442309
250280.0000000    0.1307444
250320.0000000    0.1321469
250360.0000000    0.1358928
250400.0000000    0.1467019
250440.0000000    0.1358583
250480.0000000    0.1424823
250520.0000000    0.1377097
250560.0000000    0.1362194
250600.0000000    0.1337036
250640.0000000    0.1501880
250680.0000000    0.1350545
250720.0000000    0.1398879
250760.0000000    0.1468236
250800.0000000    0.1316517
250840.0000000    0.1369237
250880.0000000    0.1523048
250920.0000000    0.1356666
250960.0000000    0.1315291
251000.0000000    0.1397707
251040.0000000    0.1358497
251080.0000000    0.1372887
251120.0000000    0.1394432
251160.0000000    0.1469758
251200.0000000    0.1373335
251240.0000000    0.1465212
251280.0000000    0.1388375
251320.0000000    0.1401275
251360.0000000    0.1519985
251400.0000000    0.1336273
251440.0000000    0.1343777
251480.0000000    0.1337726
251520.0000000    0.1451303
251560.0000000    0.1402184
251600.0000000    0.1390761
251640.0000000    0.1352450
251680.0000000    0.1466096
251720.0000000    0.1224410
251760.0000000    0.1352030
251800.0000000    0.1330708
251840.0000000    0.1380648
251880.0000000    0.1296210
251920.0000000    0.1280686
251960.0000000    0.1187084
252000.0000000    0.1313989
252040.0000000    0.1209902
252080.0000000    0.1187740
252120.0000000    0.1163065
252160.0000000    0.1176599
252200.0000000    0.1251684
252240.0000000    0.1158292
252280.0000000    0.1172226
252320.0000000    0.1213034
252360.0000000    0.1327078
252400.0000000    0.1218284
252440.0000000    0.1279147
252480.0000000    0.1473366
252520.0000000    0.1285546
252560.0000000    0.1338107
252600.0000000    0.1410258
252640.0000000    0.1294397
252680.0000000    0.1291901
252720.0000000    0.1319368
252760.0000000    0.1306187
252800.0000000    0.1347095
252840.0000000    0.1237856
252880.0000000    0.1253146
252920.0000000    0.1285011
252960.0000000    0.1186703
253000.0000000    0.1225400
253040.0000000    0.1316507
253080.0000000    0.1378491
253120.0000000    0.1273166
253160.0000000    0.1305934
253200.0000000    0.1231482
253240.0000000    0.1338794
253280.0000000    0.1322317
253320.0000000    0.1233701
253360.0000000    0.1273226
253400.0000000    0.1281591
253440.0000000    0.1329169
253480.0000000    0.1309909
253520.0000000    0.1383454
253560.0000000    0.1338358
253600.0000000    0.1209736
253640.0000000    0.1241348
253680.0000000    0.1219300
253720.0000000    0.1108220
253760.0000000    0.1139415
253800.0000000    0.1202245
253840.0000000    0.1063067
253880.0000000    0.1015219
253920.0000000    0.1112623
253960.0000000    0.1058153
254000.0000000    0.1187169
254040.0000000    0.1314228
254080.0000000    0.1196440
254120.0000000    0.1178408
254160.0000000    0.1134727
254200.0000000    0.1264271
254240.0000000    0.1224313
254280.0000000    0.1263318
254320.0000000    0.1280646
254360.0000000    0.1241144
254400.0000000    0.1241249
254440.0000000    0.1342656
254480.0000000    0.1166098
254520.0000000    0.1245289
254560.0000000    0.1208350
254600.0000000    0.1113812
254640.0000000    0.1215903
254680.0000000    0.1328598
254720.0000000    0.1161864
254760.0000000    0.1371022
254800.0000000    0.1193769
254840.0000000    0.1243280
254880.0000000    0.1293605
254920.0000000    0.1203401
254960.0000000    0.1297116
255000.0000000    0.1424934
255040.0000000    0.1474064
255080.0000000    0.1235528
255120.0000000    0.1406783
255160.0000000    0.1290798
255200.0000000    0.1283288
255240.0000000    0.1237681
255280.0000000    0.1355853
255320.0000000    0.1348166
255360.0000000    0.1276236
255400.0000000    0.1173670
255440.0000000    0.1343705
255480.0000000    0.1326930
255520.0000000    0.1395809
255560.0000000    0.1352898
255600.0000000    0.1457118
255640.0000000    0.1314856
255680.0000000    0.1320691
255720.0000000    0.1339918
255760.0000000    0.1476486
255800.0000000    0.1455375
255840.0000000    0.1319606
255880.0000000    0.1487285
255920.0000000    0.1381240
255960.0000000    0.1380804
256000.0000000    0.1363371
256040.0000000    0.1395716
256080.0000000    0.1368365
256120.0000000    0.1382171
256160.0000000    0.1386394
256200.0000000    0.1321593
256240.0000000    0.1346581
256280.0000000    0.1425968
256320.0000000    0.1277865
256360.0000000    0.1281245
256400.0000000    0.1331139
256440.0000000    0.1359935
256480.0000000    0.1326811
256520.0000000    0.1286203
256560.0000000    0.1253099
256600.0000000    0.1336479
256640.0000000    0.1362386
256680.0000000    0.1414359
256720.0000000    0.1367328
256760.0000000    0.1298353
256800.0000000    0.1360996
256840.0000000    0.1414056
256880.0000000    0.1482521
256920.0000000    0.1414835
256960.0000000    0.1482890
257000.0000000    0.1377186
257040.0000000    0.1287138
257080.0000000    0.1456033
257120.0000000    0.1254382
257160.0000000    0.1348855
257200.0000000    0.1350662
257240.0000000    0.1436063
257280.0000000    0.1388557
257320.0000000    0.1345642
257360.0000000    0.1402019
257400.0000000    0.1521679
257440.0000000    0.1406523
257480.0000000    0.1440975
257520.0000000    0.1497702
257560.0000000    0.1328515
257600.0000000    0.1405417
257640.0000000    0.1350481
257680.0000000    0.1368991
257720.0000000    0.1306100
257760.0000000    0.1433447
257800.0000000    0.1444014
257840.0000000    0.1376909
257880.0000000    0.1370661
257920.0000000    0.1323441
257960.0000000    0.1296182
258000.0000000    0.1401308
258040.0000000    0.1334040
258080.0000000    0.1341066
258120.0000000    0.1355281
258160.0000000    0.1200818
258200.0000000    0.1233798
258240.0000000    0.1140311
258280.0000000    0.1243213
258320.0000000    0.1312686
258360.0000000    0.1218036
258400.0000000    0.1233142
258440.0000000    0.1202691
258480.0000000    0.1257535
258520.0000000    0.1285840
258560.0000000    0.1379608
258600.0000000    0.1311529
258640.0000000    0.1298631
258680.0000000    0.1237845
258720.0000000    0.1362606
258760.0000000    0.1434871
258800.0000000    0.1473938
258840.0000000    0.1511138
258880.0000000    0.1395759
258920.0000000    0.1356773
258960.0000000    0.1376614
259000.0000000    0.1322640
259040.0000000    0.1397047
259080.0000000    0.1397461
259120.0000000    0.1257991
259160.0000000    0.1335439
259200.0000000    0.1281299
259240.0000000    0.1464159
259280.0000000    0.1405478
259320.0000000    0.1192580
259360.0000000    0.1391740
259400.0000000    0.1450156
259440.0000000    0.1392815
259480.0000000    0.1471918
259520.0000000    0.1426802
259560.0000000    0.1375021
259600.0000000    0.1315971
259640.0000000    0.1338446
259680.0000000    0.1344939
259720.0000000    0.1484607
259760.0000000    0.1514268
259800.0000000    0.1530414
259840.0000000    0.1603889
259880.0000000    0.1588436
259920.0000000    0.1462041
259960.0000000    0.1682091
260000.0000000    0.1488941
260040.0000000    0.1583353
260080.0000000    0.1649019
260120.0000000    0.1447175
260160.0000000    0.1579236
260200.0000000    0.1419236
260240.0000000    0.1256088
260280.0000000    0.1393934
260320.0000000    0.1370450
260360.0000000    0.1317358
260400.0000000    0.1270206
260440.0000000    0.1243337
260480.0000000    0.1319433
260520.0000000    0.1240796
260560.0000000    0.1268434
260600.0000000    0.1178750
260640.0000000    0.1222301
260680.0000000    0.1237764
260720.0000000    0.1232870
260760.0000000    0.1360063
260800.0000000    0.1392985
260840.0000000    0.1336050
260880.0000000    0.1225821
260920.0000000    0.1328202
260960.0000000    0.1260799
261000.0000000    0.1360103
261040.0000000    0.1269753
261080.0000000    0.1308664
261120.0000000    0.1288429
261160.0000000    0.1137758
261200.0000000    0.1233544
261240.0000000    0.1272114
261280.0000000    0.1249202
261320.0000000    0.1210283
261360.0000000    0.1143800
261400.0000000    0.1195451
261440.0000000    0.1219191
261480.0000000    0.1308588
261520.0000000    0.1281461
261560.0000000    0.1318432
261600.0000000    0.1283033
261640.0000000    0.1279262
261680.0000000    0.1311667
261720.0000000    0.1425295
261760.0000000    0.1375537
261800.0000000    0.1274379
261840.0000000    0.1283347
261880.0000000    0.1315391
261920.0000000    0.1254642
261960.0000000    0.1244631
262000.0000000    0.1261618
262040.0000000    0.1275396
262080.0000000    0.1172258
262120.0000000    0.1207563
262160.0000000    0.1283784
262200.0000000    0.1305915
262240.0000000    0.1365406
262280.0000000    0.1256753
262320.0000000    0.1279421
262360.0000000    0.1274503
262400.0000000    0.1353496
262440.0000000    0.1301982
262480.0000000    0.1324367
262520.0000000    0.1386144
262560.0000000    0.1301952
262600.0000000    0.1429407
262640.0000000    0.1324369
262680.0000000    0.1264422
262720.0000000    0.1304887
262760.0000000    0.1306590
262800.0000000    0.1269818
262840.0000000    0.1295205
262880.0000000    0.1341505
262920.0000000    0.1345959
262960.0000000    0.1299754
263000.0000000    0.1332684
263040.0000000    0.1234791
263080.0000000    0.1317588
263120.0000000    0.1325772
263160.0000000    0.1305539
263200.0000000    0.1490247
263240.0000000    0.1471245
263280.0000000    0.1408363
263320.0000000    0.1436984
263360.0000000    0.1393496
263400.0000000    0.1320128
263440.0000000    0.1350192
263480.0000000    0.1420944
263520.0000000    0.1402805
263560.0000000    0.1475516
263600.0000000    0.1489035
263640.0000000    0.1334986
263680.0000000    0.1302297
263720.0000000    0.1424294
263760.0000000    0.1396691
263800.0000000    0.1325128
263840.0000000    0.1388009
263880.0000000    0.1267643
263920.0000000    0.1321839
263960.0000000    0.1288618
264000.0000000    0.1244106
264040.0000000    0.1218326
264080.0000000    0.1331882
264120.0000000    0.1415614
264160.0000000    0.1359528
264200.0000000    0.1330058
264240.0000000    0.1340543
264280.0000000    0.1298477
264320.0000000    0.1377026
264360.0000000    0.1476572
264400.0000000    0.1465588
264440.0000000    0.1370363
264480.0000000    0.1409318
264520.0000000    0.1454591
264560.0000000    0.1311403
264600.0000000    0.1346531
264640.0000000    0.1301032
264680.0000000    0.1423867
264720.0000000    0.1386742
264760.0000000    0.1327775
264800.0000000    0.1430875
264840.0000000    0.1395706
264880.0000000    0.1565911
264920.0000000    0.1478498
264960.0000000    0.1352999
265000.0000000    0.1372741
265040.0000000    0.1427938
265080.0000000    0.1420627
265120.0000000    0.1339974
265160.0000000    0.1533217
265200.0000000    0.1354605
265240.0000000    0.1379698
265280.0000000    0.1370551
265320.0000000    0.1400628
265360.0000000    0.1359368
265400.0000000    0.1473021
265440.0000000    0.1405616
265480.0000000    0.1491309
265520.0000000    0.1394626
265560.0000000    0.1390218
265600.0000000    0.1323341
265640.0000000    0.1342033
265680.0000000    0.1467627
265720.0000000    0.1422171
265760.0000000    0.1396268
265800.0000000    0.1424876
265840.0000000    0.1381622
265880.0000000    0.1288963
265920.0000000    0.1278903
265960.0000000    0.1423397
266000.0000000    0.1352615
266040.0000000    0.1265933
266080.0000000    0.1319410
266120.0000000    0.1387766
266160.0000000    0.1366004
266200.0000000    0.1406062
266240.0000000    0.1413456
266280.0000000    0.1390386
266320.0000000    0.1404153
266360.0000000    0.1514141
266400.0000000    0.1458031
266440.0000000    0.1488014
266480.0000000    0.1548592
266520.0000000    0.1577700
266560.0000000    0.1312166
266600.0000000    0.1383905
266640.0000000    0.1407064
266680.0000000    0.1415477
266720.0000000    0.1362312
266760.0000000    0.1361703
266800.0000000    0.1353598
266840.0000000    0.1338021
266880.0000000    0.1348493
266920.0000000    0.1441332
266960.0000000    0.1322826
267000.0000000    0.1418247
267040.0000000    0.1349716
267080.0000000    0.1368066
267120.0000000    0.1257788
267160.0000000    0.1259684
267200.0000000    0.1227773
267240.0000000    0.1188012
267280.0000000    0.1312222
267320.0000000    0.1411944
267360.0000000    0.1236627
267400.0000000    0.1199395
267440.0000000    0.1259964
267480.0000000    0.1289401
267520.0000000    0.1329445
267560.0000000    0.1347189
267600.0000000    0.1258912
267640.0000000    0.1270400
267680.0000000    0.1276780
267720.0000000    0.1359909
267760.0000000    0.1379814
267800.0000000    0.1448911
267840.0000000    0.1345246
267880.0000000    0.1469671
267920.0000000    0.1405320
267960.0000000    0.1452280
268000.0000000    0.1417107
268040.0000000    0.1369258
268080.0000000    0.1209036
268120.0000000    0.1271463
268160.0000000    0.1276240
268200.0000000    0.1233943
268240.0000000    0.1350864
268280.0000000    0.1350185
268320.0000000    0.1250878
268360.0000000    0.1430607
268400.0000000    0.1336956
268440.0000000    0.1417606
268480.0000000    0.1309729
268520.0000000    0.1314202
268560.0000000    0.1291424
268600.0000000    0.1320314
268640.0000000    0.1323877
268680.0000000    0.1398467
268720.0000000    0.1398130
268760.0000000    0.1324744
268800.0000000    0.1385851
268840.0000000    0.1359045
268880.0000000    0.1400985
268920.0000000    0.1450888
268960.0000000    0.1389975
269000.0000000    0.1254877
269040.0000000    0.1285601
269080.0000000    0.1161159
269120.0000000    0.1224304
269160.0000000    0.1289046
269200.0000000    0.1289344
269240.0000000    0.1233293
269280.0000000    0.1191404
269320.0000000    0.1342658
269360.0000000    0.1224527
269400.0000000    0.1136682
269440.0000000    0.1298667
269480.0000000    0.1256447
269520.0000000    0.1265107
269560.0000000    0.1172053
269600.0000000    0.1175802
269640.0000000    0.1084468
269680.0000000    0.1204781
269720.0000000    0.1257036
269760.0000000    0.1154628
269800.0000000    0.1307017
269840.0000000    0.1294339
269880.0000000    0.1215670
269920.0000000    0.1222713
269960.0000000    0.1255357
270000.0000000    0.1184167
270040.0000000    0.1252206
270080.0000000    0.1256098
270120.0000000    0.1234130
270160.0000000    0.1224587
270200.0000000    0.1330851
270240.0000000    0.1220147
270280.0000000    0.1274362
270320.0000000    0.1257042
270360.0000000    0.1351278
270400.0000000    0.1206716
270440.0000000    0.1297454
270480.0000000    0.1318289
270520.0000000    0.1251327
270560.0000000    0.1350342
270600.0000000    0.1231227
270640.0000000    0.1440076
270680.0000000    0.1297090
270720.0000000    0.1494057
270760.0000000    0.1462758
270800.0000000    0.1363663
270840.0000000    0.1331149
270880.0000000    0.1441524
270920.0000000    0.1497536
270960.0000000    0.1451223
271000.0000000    0.1442340
271040.0000000    0.1464631
271080.0000000    0.1304873
271120.0000000    0.1407052
271160.0000000    0.1412414
271200.0000000    0.1400701
271240.0000000    0.1443547
271280.0000000    0.1346338
271320.0000000    0.1280543
271360.0000000    0.1378958
271400.0000000    0.1262412
271440.0000000    0.1527037
271480.0000000    0.1371980
271520.0000000    0.1342414
271560.0000000    0.1309330
271600.0000000    0.1580594
271640.0000000    0.1345501
271680.0000000    0.1420913
271720.0000000    0.1426632
271760.0000000    0.1506211
271800.0000000    0.1390778
271840.0000000    0.1373011
271880.0000000    0.1583571
271920.0000000    0.1468363
271960.0000000    0.1399699
272000.0000000    0.1427974
272040.0000000    0.1429752
272080.0000000    0.1515131
272120.0000000    0.1582051
272160.0000000    0.1498473
272200.0000000    0.1486189
272240.0000000    0.1449360
272280.0000000    0.1571044
272320.0000000    0.1574283
272360.0000000    0.1422102
272400.0000000    0.1349601
272440.0000000    0.1421484
272480.0000000    0.1538319
272520.0000000    0.1369271
272560.0000000    0.1456689
272600.0000000    0.1367319
272640.0000000    0.1491147
272680.0000000    0.1469672
272720.0000000    0.1363622
272760.0000000    0.1426186
272800.0000000    0.1438627
272840.0000000    0.1455023
272880.0000000    0.1535114
272920.0000000    0.1479066
272960.0000000    0.1435348
273000.0000000    0.1491660
273040.0000000    0.1548581
273080.0000000    0.1350590
273120.0000000    0.1443647
273160.0000000    0.1344375
273200.0000000    0.1427304
273240.0000000    0.1380891
273280.0000000    0.1509913
273320.0000000    0.1484796
273360.0000000    0.1320670
273400.0000000    0.1398298
273440.0000000    0.1235345
273480.0000000    0.1428655
273520.0000000    0.1353455
273560.0000000    0.1406401
273600.0000000    0.1437629
273640.0000000    0.1380640
273680.0000000    0.1350402
273720.0000000    0.1359448
273760.0000000    0.1327197
273800.0000000    0.1341339
273840.0000000    0.1343188
273880.0000000    0.1562749
273920.0000000    0.1496283
273960.0000000    0.1340676
274000.0000000    0.1370658
274040.0000000    0.1523357
274080.0000000    0.1412066
274120.0000000    0.1335250
274160.0000000    0.1420767
274200.0000000    0.1445701
274240.0000000    0.1398158
274280.0000000    0.1411147
274320.0000000    0.1414370
274360.0000000    0.1464993
274400.0000000    0.1468339
274440.0000000    0.1470111
274480.0000000    0.1470450
274520.0000000    0.1442695
274560.0000000    0.1347781
274600.0000000    0.1393204
274640.0000000    0.1327900
274680.0000000    0.1251937
274720.0000000    0.1289296
274760.0000000    0.1412397
274800.0000000    0.1413114
274840.0000000    0.1395617
274880.0000000    0.1390316
274920.0000000    0.1266133
274960.0000000    0.1347545
275000.0000000    0.1430264
275040.0000000    0.1441654
275080.0000000    0.1397901
275120.0000000    0.1417936
275160.0000000    0.1519187
275200.0000000    0.1473944
275240.0000000    0.1464681
275280.0000000    0.1464630
275320.0000000    0.1573733
275360.0000000    0.1427425
275400.0000000    0.1360595
275440.0000000    0.1422675
275480.0000000    0.1369360
275520.0000000    0.1362845
275560.0000000    0.1473509
275600.0000000    0.1390578
275640.0000000    0.1286034
275680.0000000    0.1464837
275720.0000000    0.1411912
275760.0000000    0.1456035
275800.0000000    0.1469378
275840.0000000    0.1459742
275880.0000000    0.1459789
275920.0000000    0.1468425
275960.0000000    0.1341226
276000.0000000    0.1354394
276040.0000000    0.1485404
276080.0000000    0.1558355
276120.0000000    0.1414614
276160.0000000    0.1439837
276200.0000000    0.1474785
276240.0000000    0.1415967
276280.0000000    0.1390975
276320.0000000    0.1352904
276360.0000000    0.1317887
276400.0000000    0.1405053
276440.0000000    0.1483593
276480.0000000    0.1326575
276520.0000000    0.1523231
276560.0000000    0.1421097
276600.0000000    0.1510195
276640.0000000    0.1439282
276680.0000000    0.1467597
276720.0000000    0.1495098
276760.0000000    0.1485002
276800.0000000    0.1373441
276840.0000000    0.1530454
276880.0000000    0.1627071
276920.0000000    0.1390133
276960.0000000    0.1585644
277000.0000000    0.1524900
277040.0000000    0.1427295
277080.0000000    0.1308631
277120.0000000    0.1486187
277160.0000000    0.1456752
277200.0000000    0.1413447
277240.0000000    0.1389959
277280.0000000    0.1490528
277320.0000000    0.1303450
277360.0000000    0.1446205
277400.0000000    0.1343114
277440.0000000    0.1415102
277480.0000000    0.1391396
277520.0000000    0.1295040
277560.0000000    0.1323052
277600.0000000    0.1422803
277640.0000000    0.1375619
277680.0000000    0.1312485
277720.0000000    0.1366875
277760.0000000    0.1294994
277800.0000000    0.1322007
277840.0000000    0.1400160
277880.0000000    0.1520564
277920.0000000    0.1399735
277960.0000000    0.1444890
278000.0000000    0.1561500
278040.0000000    0.1407725
278080.0000000    0.1294329
278120.0000000    0.1570136
278160.0000000    0.1467917
278200.0000000    0.1359085
278240.0000000    0.1466656
278280.0000000    0.1386338
278320.0000000    0.1369502
278360.0000000    0.1393949
278400.0000000    0.1393766
278440.0000000    0.1380870
278480.0000000    0.1338529
278520.0000000    0.1431722
278560.0000000    0.1456450
278600.0000000    0.1386210
278640.0000000    0.1294713
278680.0000000    0.1369486
278720.0000000    0.1254281
278760.0000000    0.1274703
278800.0000000    0.1295309
278840.0000000    0.1375719
278880.0000000    0.1322940
278920.0000000    0.1342051
278960.0000000    0.1274536
279000.0000000    0.1328474
279040.0000000    0.1419701
279080.0000000    0.1485065
279120.0000000    0.1454433
279160.0000000    0.1459923
279200.0000000    0.1481897
279240.0000000    0.1477698
279280.0000000    0.1481684
279320.0000000    0.1475072
279360.0000000    0.1375991
279400.0000000    0.1466033
279440.0000000    0.1555950
279480.0000000    0.1357434
279520.0000000    0.1405541
279560.0000000    0.1522124
279600.0000000    0.1405676
279640.0000000    0.1340441
279680.0000000    0.1450742
279720.0000000    0.1460309
279760.0000000    0.1467038
279800.0000000    0.1396735
279840.0000000    0.1500004
279880.0000000    0.1471056
279920.0000000    0.1503014
279960.0000000    0.1611196
280000.0000000    0.1501153
280040.0000000    0.1398571
280080.0000000    0.1495504
280120.0000000    0.1390228
280160.0000000    0.1443284
280200.0000000    0.1461886
280240.0000000    0.1474024
280280.0000000    0.1446829
280320.0000000    0.1508024
280360.0000000    0.1370308
280400.0000000    0.1472363
280440.0000000    0.1449554
280480.0000000    0.1405991
280520.0000000    0.1452244
280560.0000000    0.1355642
280600.0000000    0.1448167
280640.0000000    0.1393041
280680.0000000    0.1461432
280720.0000000    0.1363290
280760.0000000    0.1422471
280800.0000000    0.1346845
280840.0000000    0.1417838
280880.0000000    0.1333438
280920.0000000    0.1387674
280960.0000000    0.1461692
281000.0000000    0.1415179
281040.0000000    0.1361530
281080.0000000    0.1333723
281120.0000000    0.1238321
281160.0000000    0.1382069
281200.0000000    0.1433130
281240.0000000    0.1337520
281280.0000000    0.1393979
281320.0000000    0.1381436
281360.0000000    0.1410848
281400.0000000    0.1352577
281440.0000000    0.1316566
281480.0000000    0.1298482
281520.0000000    0.1329598
281560.0000000    0.1264731
281600.0000000    0.1557977
281640.0000000    0.1397482
281680.0000000    0.1304970
281720.0000000    0.1466513
281760.0000000    0.1426134
281800.0000000    0.1370146
281840.0000000    0.1338461
281880.0000000    0.1423999
281920.0000000    0.1426688
281960.0000000    0.1267682
282000.0000000    0.1279381
282040.0000000    0.1404139
282080.0000000    0.1398845
282120.0000000    0.1336602
282160.0000000    0.1302069
282200.0000000    0.1303225
282240.0000000    0.1323046
282280.0000000    0.1483419
282320.0000000    0.1353855
282360.0000000    0.1541920
282400.0000000    0.1256336
282440.0000000    0.1311570
282480.0000000    0.1368652
282520.0000000    0.1332655
282560.0000000    0.1443283
282600.0000000    0.1397474
282640.0000000    0.1359958
282680.0000000    0.1464899
282720.0000000    0.1346783
282760.0000000    0.1376545
282800.0000000    0.1317931
282840.0000000    0.1291120
282880.0000000    0.1357332
282920.0000000    0.1370776
282960.0000000    0.1244562
283000.0000000    0.1178111
283040.0000000    0.1249632
283080.0000000    0.1300959
283120.0000000    0.1288906
283160.0000000    0.1189915
283200.0000000    0.1209373
283240.0000000    0.1295503
283280.0000000    0.1341438
283320.0000000    0.1321037
283360.0000000    0.1321378
283400.0000000    0.1209896
283440.0000000    0.1268364
283480.0000000    0.1280838
283520.0000000    0.1328326
283560.0000000    0.1367655
283600.0000000    0.1260816
283640.0000000    0.1275630
283680.0000000    0.1350796
283720.0000000    0.1279138
283760.0000000    0.1368187
283800.0000000    0.1447245
283840.0000000    0.1386674
283880.0000000    0.1376719
283920.0000000    0.1487118
283960.0000000    0.1311936
284000.0000000    0.1220632
284040.0000000    0.1202591
284080.0000000    0.1246707
284120.0000000    0.1308085
284160.0000000    0.1366358
284200.0000000    0.1229314
284240.0000000    0.1404765
284280.0000000    0.1345651
284320.0000000    0.1332436
284360.0000000    0.1389864
284400.0000000    0.1358612
284440.0000000    0.1370436
284480.0000000    0.1362365
284520.0000000    0.1358927
284560.0000000    0.1437610
284600.0000000    0.1382169
284640.0000000    0.1516418
284680.0000000    0.1415541
284720.0000000    0.1343093
284760.0000000    0.1370292
284800.0000000    0.1346898
284840.0000000    0.1422424
284880.0000000    0.1400909
284920.0000000    0.1345711
284960.0000000    0.1349469
285000.0000000    0.1329926
285040.0000000    0.1400771
285080.0000000    0.1355612
285120.0000000    0.1283376
285160.0000000    0.1281445
285200.0000000    0.1328219
285240.0000000    0.1322313
285280.0000000    0.1311059
285320.0000000    0.1301728
285360.0000000    0.1303894
285400.0000000    0.1238663
285440.0000000    0.1254341
285480.0000000    0.1260429
285520.0000000    0.1262437
285560.0000000    0.1290939
285600.0000000    0.1300889
285640.0000000    0.1315146
285680.0000000    0.1366575
285720.0000000    0.1191807
285760.0000000    0.1272307
285800.0000000    0.1259497
285840.0000000    0.1174547
285880.0000000    0.1260982
285920.0000000    0.1309177
285960.0000000    0.1429441
286000.0000000    0.1246409
286040.0000000    0.1359640
286080.0000000    0.1334725
286120.0000000    0.1370147
286160.0000000    0.1351118
286200.0000000    0.1259181
286240.0000000    0.1207876
286280.0000000    0.1303084
286320.0000000    0.1334989
286360.0000000    0.1320794
286400.0000000    0.1349402
286440.0000000    0.1268678
286480.0000000    0.1279165
286520.0000000    0.1275812
286560.0000000    0.1253187
286600.0000000    0.1343266
286640.0000000    0.1266171
286680.0000000    0.1178876
286720.0000000    0.1342464
286760.0000000    0.1291639
286800.0000000    0.1400892
286840.0000000    0.1311989
286880.0000000    0.1261825
286920.0000000    0.1257737
286960.0000000    0.1384916
287000.0000000    0.1374904
287040.0000000    0.1434677
287080.0000000    0.1442614
287120.0000000    0.1441738
287160.0000000    0.1361879
287200.0000000    0.1417277
287240.0000000    0.1517782
287280.0000000    0.1362530
287320.0000000    0.1484428
287360.0000000    0.1455280
287400.0000000    0.1474759
287440.0000000    0.1336495
287480.0000000    0.1352849
287520.0000000    0.1154112
287560.0000000    0.1282644
287600.0000000    0.1253739
287640.0000000    0.1206491
287680.0000000    0.1205178
287720.0000000    0.1267501
287760.0000000    0.1195541
287800.0000000    0.1224584
287840.0000000    0.1349225
287880.0000000    0.1224698
287920.0000000    0.1317130
287960.0000000    0.1251147
288000.0000000    0.1210583
288040.0000000    0.1219901
288080.0000000    0.1304889
288120.0000000    0.1240545
288160.0000000    0.1296739
288200.0000000    0.1254845
288240.0000000    0.1181049
288280.0000000    0.1234250
288320.0000000    0.1257123
288360.0000000    0.1222498
288400.0000000    0.1264871
288440.0000000    0.1226221
288480.0000000    0.1243103
288520.0000000    0.1194095
288560.0000000    0.1357809
288600.0000000    0.1295061
288640.0000000    0.1426146
288680.0000000    0.1295288
288720.0000000    0.1369530
288760.0000000    0.1309484
288800.0000000    0.1229579
288840.0000000    0.1214831
288880.0000000    0.1284667
288920.0000000    0.1338725
288960.0000000    0.1278691
289000.0000000    0.1206801
289040.0000000    0.1214193
289080.0000000    0.1181820
289120.0000000    0.1241122
289160.0000000    0.1297419
289200.0000000    0.1247854
289240.0000000    0.1244275
289280.0000000    0.1448522
289320.0000000    0.1410857
289360.0000000    0.1356170
289400.0000000    0.1234565
289440.0000000    0.1373813
289480.0000000    0.1394493
289520.0000000    0.1244406
289560.0000000    0.1196886
289600.0000000    0.1230084
289640.0000000    0.1201088
289680.0000000    0.1266386
289720.0000000    0.1308409
289760.0000000    0.1189248
289800.0000000    0.1309889
289840.0000000    0.1355536
289880.0000000    0.1472041
289920.0000000    0.1477731
289960.0000000    0.1236596
290000.0000000    0.1305455
290040.0000000    0.1351109
290080.0000000    0.1255764
290120.0000000    0.1276685
290160.0000000    0.1307559
290200.0000000    0.1102904
290240.0000000    0.1287759
290280.0000000    0.1176275
290320.0000000    0.1119109
290360.0000000    0.1177250
290400.0000000    0.1198480
290440.0000000    0.1411483
290480.0000000    0.1333497
290520.0000000    0.1375788
290560.0000000    0.1417059
290600.0000000    0.1292622
290640.0000000    0.1264784
290680.0000000    0.1201697
290720.0000000    0.1305334
290760.0000000    0.1280461
290800.0000000    0.1254754
290840.0000000    0.1282564
290880.0000000    0.1147961
290920.0000000    0.1155533
290960.0000000    0.1336194
291000.0000000    0.1267357
291040.0000000    0.1279004
291080.0000000    0.1276380
291120.0000000    0.1200544
291160.0000000    0.1264136
291200.0000000    0.1233924
291240.0000000    0.1261876
291280.0000000    0.1355900
291320.0000000    0.1282576
291360.0000000    0.1294504
291400.0000000    0.1223847
291440.0000000    0.1299439
291480.0000000    0.1294238
291520.0000000    0.1309093
291560.0000000    0.1236993
291600.0000000    0.1241688
291640.0000000    0.1203578
291680.0000000    0.1214003
291720.0000000    0.1323019
291760.0000000    0.1294992
291800.0000000    0.1225975
291840.0000000    0.1224391
291880.0000000    0.1293176
291920.0000000    0.1156714
291960.0000000    0.1256436
292000.0000000    0.1249280
292040.0000000    0.1110054
292080.0000000    0.1335599
292120.0000000    0.1273607
292160.0000000    0.1194521
292200.0000000    0.1313975
292240.0000000    0.1331064
292280.0000000    0.1346205
292320.0000000    0.1234728
292360.0000000    0.1271205
292400.0000000    0.1223480
292440.0000000    0.1055953
292480.0000000    0.1146772
292520.0000000    0.1186435
292560.0000000    0.1170842
292600.0000000    0.1237052
292640.0000000    0.1245041
292680.0000000    0.1306105
292720.0000000    0.1286119
292760.0000000    0.1353593
292800.0000000    0.1208988
292840.0000000    0.1274794
292880.0000000    0.1384864
292920.0000000    0.1199781
292960.0000000    0.1224478
293000.0000000    0.1267877
293040.0000000    0.1235389
293080.0000000    0.1334430
293120.0000000    0.1206899
293160.0000000    0.1191369
293200.0000000    0.1207224
293240.0000000    0.1227526
293280.0000000    0.1265180
293320.0000000    0.1297980
293360.0000000    0.1298141
293400.0000000    0.1391983
293440.0000000    0.1206326
293480.0000000    0.1078548
293520.0000000    0.1226649
293560.0000000    0.1237261
293600.0000000    0.1240361
293640.0000000    0.1335717
293680.0000000    0.1348385
293720.0000000    0.1259288
293760.0000000    0.1380956
293800.0000000    0.1208777
293840.0000000    0.1277889
293880.0000000    0.1193862
293920.0000000    0.1074059
293960.0000000    0.1189322
294000.0000000    0.1292254
294040.0000000    0.1316628
294080.0000000    0.1222075
294120.0000000    0.1229388
294160.0000000    0.1352136
294200.0000000    0.1163218
294240.0000000    0.1240754
294280.0000000    0.1296781
294320.0000000    0.1291701
294360.0000000    0.1303195
294400.0000000    0.1234779
294440.0000000    0.1256321
294480.0000000    0.1169267
294520.0000000    0.1249722
294560.0000000    0.1166674
294600.0000000    0.1214131
294640.0000000    0.1205033
294680.0000000    0.1198534
294720.0000000    0.1190644
294760.0000000    0.1185465
294800.0000000    0.1154665
294840.0000000    0.1229715
294880.0000000    0.1211697
294920.0000000    0.1336975
294960.0000000    0.1311266
295000.0000000    0.1270987
295040.0000000    0.1291653
295080.0000000    0.1249265
295120.0000000    0.1267188
295160.0000000    0.1284975
295200.0000000    0.1317585
295240.0000000    0.1304378
295280.0000000    0.1390653
295320.0000000    0.1395572
295360.0000000    0.1342139
295400.0000000    0.1170663
295440.0000000    0.1196362
295480.0000000    0.1236477
295520.0000000    0.1283429
295560.0000000    0.1253579
295600.0000000    0.1345311
295640.0000000    0.1203152
295680.0000000    0.1224436
295720.0000000    0.1274476
295760.0000000    0.1284163
295800.0000000    0.1237241
295840.0000000    0.1313667
295880.0000000    0.1239986
295920.0000000    0.1209615
295960.0000000    0.1252849
296000.0000000    0.1227851
296040.0000000    0.1329411
296080.0000000    0.1178601
296120.0000000    0.1180351
296160.0000000    0.1134307
296200.0000000    0.1170130
296240.0000000    0.1256692
296280.0000000    0.1185828
296320.0000000    0.1168914
296360.0000000    0.1241628
296400.0000000    0.1259840
296440.0000000    0.1177309
296480.0000000    0.1259338
296520.0000000    0.1158290
296560.0000000    0.1189954
296600.0000000    0.1088667
296640.0000000    0.1132589
296680.0000000    0.1252036
296720.0000000    0.1200720
296760.0000000    0.1116607
296800.0000000    0.1179050
296840.0000000    0.1116775
296880.0000000    0.1173689
296920.0000000    0.1180091
296960.0000000    0.1202208
297000.0000000    0.1228945
297040.0000000    0.1040782
297080.0000000    0.1211586
297120.0000000    0.1259704
297160.0000000    0.1188093
297200.0000000    0.1155693
297240.0000000    0.1189359
297280.0000000    0.1199340
297320.0000000    0.1153472
297360.0000000    0.1179346
297400.0000000    0.1153426
297440.0000000    0.1229341
297480.0000000    0.1216615
297520.0000000    0.1217749
297560.0000000    0.1151878
297600.0000000    0.1227314
297640.0000000    0.1120396
297680.0000000    0.1238975
297720.0000000    0.1116025
297760.0000000    0.1232059
297800.0000000    0.1117607
297840.0000000    0.1197286
297880.0000000    0.1158644
297920.0000000    0.1314045
297960.0000000    0.1202695
298000.0000000    0.1304025
298040.0000000    0.1206891
298080.0000000    0.1130120
298120.0000000    0.1200006
298160.0000000    0.1259443
298200.0000000    0.1321010
298240.0000000    0.1201163
298280.0000000    0.1186989
298320.0000000    0.1275746
298360.0000000    0.1331897
298400.0000000    0.1333126
298440.0000000    0.1227913
298480.0000000    0.1255179
298520.0000000    0.1297070
298560.0000000    0.1199895
298600.0000000    0.1304556
298640.0000000    0.1210887
298680.0000000    0.1245908
298720.0000000    0.1186838
298760.0000000    0.1297541
298800.0000000    0.1129311
298840.0000000    0.1312458
298880.0000000    0.1212954
298920.0000000    0.1221744
298960.0000000    0.1214241
299000.0000000    0.1190454
299040.0000000    0.1231580
299080.0000000    0.1165139
299120.0000000    0.1241699
299160.0000000    0.1154831
299200.0000000    0.1165505
299240.0000000    0.1142652
299280.0000000    0.1214435
299320.0000000    0.1214782
299360.0000000    0.1170991
299400.0000000    0.1185767
299440.0000000    0.1197500
299480.0000000    0.1177403
299520.0000000    0.1151052
299560.0000000    0.1290007
299600.0000000    0.1196936
299640.0000000    0.1195838
299680.0000000    0.1231034
299720.0000000    0.1243323
299760.0000000    0.1240555
299800.0000000    0.1160138
299840.0000000    0.1231219
299880.0000000    0.1229758
299920.0000000    0.1188996
299960.0000000    0.1181733
300000.0000000    0.1372399
300040.0000000    0.1152538
300080.0000000    0.1342164
300120.0000000    0.1329545
300160.0000000    0.1396728
300200.0000000    0.1257756
300240.0000000    0.1175684
300280.0000000    0.1395493
300320.0000000    0.1265218
300360.0000000    0.1256518
300400.0000000    0.1210869
300440.0000000    0.1214832
300480.0000000    0.1195830
300520.0000000    0.1265803
300560.0000000    0.1294975
300600.0000000    0.1232606
300640.0000000    0.1232413
300680.0000000    0.1346035
300720.0000000    0.1332480
300760.0000000    0.1376445
300800.0000000    0.1240558
300840.0000000    0.1265617
300880.0000000    0.1222915
300920.0000000    0.1322908
300960.0000000    0.1237799
301000.0000000    0.1320533
301040.0000000    0.1320966
301080.0000000    0.1232002
301120.0000000    0.1266000
301160.0000000    0.1300334
301200.0000000    0.1273497
301240.0000000    0.1218367
301280.0000000    0.1193720
301320.0000000    0.1211467
301360.0000000    0.1184132
301400.0000000    0.1330937
301440.0000000    0.1328538
301480.0000000    0.1354143
301520.0000000    0.1204083
301560.0000000    0.1263703
301600.0000000    0.1254875
301640.0000000    0.1152834
301680.0000000    0.1263596
301720.0000000    0.1232517
301760.0000000    0.1336165
301800.0000000    0.1371972
301840.0000000    0.1223124
301880.0000000    0.1263294
301920.0000000    0.1239699
301960.0000000    0.1337618
302000.0000000    0.1272595
302040.0000000    0.1264086
302080.0000000    0.1331046
302120.0000000    0.1266627
302160.0000000    0.1213740
302200.0000000    0.1311900
302240.0000000    0.1406221
302280.0000000    0.1396943
302320.0000000    0.1391415
302360.0000000    0.1412936
302400.0000000    0.1382277
302440.0000000    0.1401117
302480.0000000    0.1426597
302520.0000000    0.1436816
302560.0000000    0.1378729
302600.0000000    0.1297420
302640.0000000    0.1278732
302680.0000000    0.1258485
302720.0000000    0.1257835
302760.0000000    0.1268910
302800.0000000    0.1248368
302840.0000000    0.1209998
302880.0000000    0.1218974
302920.0000000    0.1232905
302960.0000000    0.1299811
303000.0000000    0.1218229
303040.0000000    0.1235611
303080.0000000    0.1245686
303120.0000000    0.1340975
303160.0000000    0.1263285
303200.0000000    0.1243165
303240.0000000    0.1328567
303280.0000000    0.1251951
303320.0000000    0.1274304
303360.0000000    0.1235244
303400.0000000    0.1317165
303440.0000000    0.1192984
303480.0000000    0.1244180
303520.0000000    0.1182636
303560.0000000    0.1200844
303600.0000000    0.1278511
303640.0000000    0.1168083
303680.0000000    0.1257508
303720.0000000    0.1260601
303760.0000000    0.1216036
303800.0000000    0.1383703
303840.0000000    0.1299909
303880.0000000    0.1204871
303920.0000000    0.1237911
303960.0000000    0.1158401
304000.0000000    0.1149134
304040.0000000    0.1106026
304080.0000000    0.1076704
304120.0000000    0.1122812
304160.0000000    0.1131935
304200.0000000    0.1096247
304240.0000000    0.1156302
304280.0000000    0.1106487
304320.0000000    0.1113668
304360.0000000    0.1223963
304400.0000000    0.1225649
304440.0000000    0.1178924
304480.0000000    0.1219805
304520.0000000    0.1180949
304560.0000000    0.1200056
304600.0000000    0.1095873
304640.0000000    0.1090839
304680.0000000    0.1124866
304720.0000000    0.1133289
304760.0000000    0.1151892
304800.0000000    0.1181959
304840.0000000    0.1229061
304880.0000000    0.1175147
304920.0000000    0.1154694
304960.0000000    0.1259035
305000.0000000    0.1151654
305040.0000000    0.1194383
305080.0000000    0.1259540
305120.0000000    0.1288411
305160.0000000    0.1145382
305200.0000000    0.1118279
305240.0000000    0.1079079
305280.0000000    0.1165435
305320.0000000    0.1058991
305360.0000000    0.1096956
305400.0000000    0.1060941
305440.0000000    0.1121336
305480.0000000    0.1182108
305520.0000000    0.1151675
305560.0000000    0.1157906
305600.0000000    0.1142939
305640.0000000    0.1110037
305680.0000000    0.1144372
305720.0000000    0.1157831
305760.0000000    0.1154611
305800.0000000    0.1109540
305840.0000000    0.1180216
305880.0000000    0.1196390
305920.0000000    0.1118446
305960.0000000    0.1102806
306000.0000000    0.1216336
306040.0000000    0.1156517
306080.0000000    0.1120544
306120.0000000    0.1147131
306160.0000000    0.1153049
306200.0000000    0.1137755
306240.0000000    0.1169222
306280.0000000    0.1231653
306320.0000000    0.1219144
306360.0000000    0.1177118
306400.0000000    0.1166474
306440.0000000    0.1236179
306480.0000000    0.1326777
306520.0000000    0.1203800
306560.0000000    0.1317309
306600.0000000    0.1260117
306640.0000000    0.1146034
306680.0000000    0.1248353
306720.0000000    0.1227775
306760.0000000    0.1282293
306800.0000000    0.1228589
306840.0000000    0.1157696
306880.0000000    0.1302936
306920.0000000    0.1245160
306960.0000000    0.1281977
307000.0000000    0.1274072
307040.0000000    0.1265007
307080.0000000    0.1358697
307120.0000000    0.1256757
307160.0000000    0.1143700
307200.0000000    0.1151655
307240.0000000    0.1096650
307280.0000000    0.1220941
307320.0000000    0.1222710
307360.0000000    0.1262814
307400.0000000    0.1233415
307440.0000000    0.1305020
307480.0000000    0.1407619
307520.0000000    0.1365757
307560.0000000    0.1186783
307600.0000000    0.1312682
307640.0000000    0.1271766
307680.0000000    0.1414782
307720.0000000    0.1394646
307760.0000000    0.1227934
307800.0000000    0.1230532
307840.0000000    0.1218612
307880.0000000    0.1225455
307920.0000000    0.1278848
307960.0000000    0.1301292
308000.0000000    0.1450519
308040.0000000    0.1395358
308080.0000000    0.1268754
308120.0000000    0.1352599
308160.0000000    0.1214520
308200.0000000    0.1382250
308240.0000000    0.1289237
308280.0000000    0.1271360
308320.0000000    0.1242803
308360.0000000    0.1235644
308400.0000000    0.1263287
308440.0000000    0.1249122
308480.0000000    0.1154174
308520.0000000    0.1212003
308560.0000000    0.1234622
308600.0000000    0.1293380
308640.0000000    0.1254634
308680.0000000    0.1320616
308720.0000000    0.1275036
308760.0000000    0.1364584
308800.0000000    0.1237673
308840.0000000    0.1240221
308880.0000000    0.1281954
308920.0000000    0.1244253
308960.0000000    0.1225334
309000.0000000    0.1246158
309040.0000000    0.1213867
309080.0000000    0.1195897
309120.0000000    0.1303678
309160.0000000    0.1294167
309200.0000000    0.1271085
309240.0000000    0.1280793
309280.0000000    0.1241847
309320.0000000    0.1227644
309360.0000000    0.1319454
309400.0000000    0.1316655
309440.0000000    0.1328488
309480.0000000    0.1192130
309520.0000000    0.1330765
309560.0000000    0.1312400
309600.0000000    0.1219952
309640.0000000    0.1244468
309680.0000000    0.1468684
309720.0000000    0.1363947
309760.0000000    0.1420431
309800.0000000    0.1402598
309840.0000000    0.1390602
309880.0000000    0.1387010
309920.0000000    0.1405369
309960.0000000    0.1292268
310000.0000000    0.1337604
310040.0000000    0.1370363
310080.0000000    0.1333070
310120.0000000    0.1293096
310160.0000000    0.1256927
310200.0000000    0.1293501
310240.0000000    0.1281661
310280.0000000    0.1290076
310320.0000000    0.1257975
310360.0000000    0.1211940
310400.0000000    0.1155230
310440.0000000    0.1251503
310480.0000000    0.1285168
310520.0000000    0.1189945
310560.0000000    0.1263839
310600.0000000    0.1397164
310640.0000000    0.1543139
310680.0000000    0.1305847
310720.0000000    0.1340316
310760.0000000    0.1248289
310800.0000000    0.1236068
310840.0000000    0.1158640
310880.0000000    0.1089253
310920.0000000    0.1141834
310960.0000000    0.1263780
311000.0000000    0.1316397
311040.0000000    0.1223628
311080.0000000    0.1224217
311120.0000000    0.1136824
311160.0000000    0.1221432
311200.0000000    0.1166272
311240.0000000    0.1282690
311280.0000000    0.1207508
311320.0000000    0.1244212
311360.0000000    0.1191140
311400.0000000    0.1135682
311440.0000000    0.1235133
311480.0000000    0.1237236
311520.0000000    0.1230398
311560.0000000    0.1277351
311600.0000000    0.1244018
311640.0000000    0.1243915
311680.0000000    0.1236704
311720.0000000    0.1294580
311760.0000000    0.1154767
311800.0000000    0.1207636
311840.0000000    0.1212014
311880.0000000    0.1220851
311920.0000000    0.1266721
311960.0000000    0.1174323
312000.0000000    0.1191260
312040.0000000    0.1242512
312080.0000000    0.1188080
312120.0000000    0.1169719
312160.0000000    0.1172059
312200.0000000    0.1196681
312240.0000000    0.1242990
312280.0000000    0.1223679
312320.0000000    0.1176919
312360.0000000    0.1241765
312400.0000000    0.1057648
312440.0000000    0.1147708
312480.0000000    0.1103252
312520.0000000    0.1149659
312560.0000000    0.1143146
312600.0000000    0.1242220
312640.0000000    0.1144484
312680.0000000    0.1228802
312720.0000000    0.1286664
312760.0000000    0.1203208
312800.0000000    0.1161044
312840.0000000    0.1322266
312880.0000000    0.1328094
312920.0000000    0.1328513
312960.0000000    0.1406662
313000.0000000    0.1484658
313040.0000000    0.1289626
313080.0000000    0.1395338
313120.0000000    0.1388863
313160.0000000    0.1420529
313200.0000000    0.1263952
313240.0000000    0.1218871
313280.0000000    0.1356190
313320.0000000    0.1191522
313360.0000000    0.1225896
313400.0000000    0.1173121
313440.0000000    0.1231181
313480.0000000    0.1197482
313520.0000000    0.1149120
313560.0000000    0.1137413
313600.0000000    0.1134293
313640.0000000    0.1099932
313680.0000000    0.1048362
313720.0000000    0.1116687
313760.0000000    0.1223723
313800.0000000    0.1253687
313840.0000000    0.1210029
313880.0000000    0.1182963
313920.0000000    0.1161550
313960.0000000    0.1280427
314000.0000000    0.1157461
314040.0000000    0.1207010
314080.0000000    0.1228650
314120.0000000    0.1244457
314160.0000000    0.1182820
314200.0000000    0.1183288
314240.0000000    0.1110235
314280.0000000    0.1140706
314320.0000000    0.1111625
314360.0000000    0.1133074
314400.0000000    0.1061121
314440.0000000    0.1095783
314480.0000000    0.1146066
314520.0000000    0.1255032
314560.0000000    0.1149089
314600.0000000    0.1136458
314640.0000000    0.1201470
314680.0000000    0.1131533
314720.0000000    0.1158010
314760.0000000    0.1104041
314800.0000000    0.1168884
314840.0000000    0.1133513
314880.0000000    0.1202653
314920.0000000    0.1332588
314960.0000000    0.1144108
315000.0000000    0.1212319
315040.0000000    0.1207061
315080.0000000    0.1208145
315120.0000000    0.1169818
315160.0000000    0.1120990
315200.0000000    0.1136700
315240.0000000    0.1272186
315280.0000000    0.1294881
315320.0000000    0.1238602
315360.0000000    0.1235594
315400.0000000    0.1272170
315440.0000000    0.1213426
315480.0000000    0.1254671
315520.0000000    0.1245089
315560.0000000    0.1167016
315600.0000000    0.1272221
315640.0000000    0.1324199
315680.0000000    0.1290606
315720.0000000    0.1250677
315760.0000000    0.1249115
315800.0000000    0.1212440
315840.0000000    0.1226950
315880.0000000    0.1340325
315920.0000000    0.1377857
315960.0000000    0.1336848
316000.0000000    0.1353242
316040.0000000    0.1301333
316080.0000000    0.1260527
316120.0000000    0.1268187
316160.0000000    0.1233541
316200.0000000    0.1351283
316240.0000000    0.1185393
316280.0000000    0.1268447
316320.0000000    0.1232179
316360.0000000    0.1348827
316400.0000000    0.1427365
316440.0000000    0.1248065
316480.0000000    0.1283309
316520.0000000    0.1282222
316560.0000000    0.1158700
316600.0000000    0.1148261
316640.0000000    0.1229602
316680.0000000    0.1132268
316720.0000000    0.1086966
316760.0000000    0.1109207
316800.0000000    0.1183995
316840.0000000    0.1189100
316880.0000000    0.1181331
316920.0000000    0.1142565
316960.0000000    0.1161517
317000.0000000    0.1084308
317040.0000000    0.1057598
317080.0000000    0.1089360
317120.0000000    0.1058453
317160.0000000    0.1052919
317200.0000000    0.1070709
317240.0000000    0.1103315
317280.0000000    0.1064200
317320.0000000    0.1150595
317360.0000000    0.1053351
317400.0000000    0.1128952
317440.0000000    0.1102198
317480.0000000    0.1168906
317520.0000000    0.1101480
317560.0000000    0.1096243
317600.0000000    0.1077163
317640.0000000    0.1094149
317680.0000000    0.1088750
317720.0000000    0.1140513
317760.0000000    0.1061708
317800.0000000    0.1169323
317840.0000000    0.1116081
317880.0000000    0.1035400
317920.0000000    0.1113651
317960.0000000    0.1114275
318000.0000000    0.1111169
318040.0000000    0.1190106
318080.0000000    0.1104865
318120.0000000    0.1167072
318160.0000000    0.1146067
318200.0000000    0.1092524
318240.0000000    0.1111494
318280.0000000    0.1107163
318320.0000000    0.1186595
318360.0000000    0.1201805
318400.0000000    0.1086899
318440.0000000    0.1137233
318480.0000000    0.1040811
318520.0000000    0.1072987
318560.0000000    0.1129482
318600.0000000    0.1151412
318640.0000000    0.1113226
318680.0000000    0.1201486
318720.0000000    0.1258715
318760.0000000    0.1205679
318800.0000000    0.1198749
318840.0000000    0.1081673
318880.0000000    0.1148345
318920.0000000    0.1200874
318960.0000000    0.1187600
319000.0000000    0.1073592
319040.0000000    0.1096348
319080.0000000    0.1179613
319120.0000000    0.1191593
319160.0000000    0.1223350
319200.0000000    0.1097726
319240.0000000    0.1153090
319280.0000000    0.1171825
319320.0000000    0.1116281
319360.0000000    0.1188182
319400.0000000    0.1150856
319440.0000000    0.1147198
319480.0000000    0.1057353
319520.0000000    0.1185445
319560.0000000    0.1167080
319600.0000000    0.1186773
319640.0000000    0.1287206
319680.0000000    0.1145434
319720.0000000    0.1207209
319760.0000000    0.1096192
319800.0000000    0.1185830
319840.0000000    0.1078005
319880.0000000    0.1088565
319920.0000000    0.1156508
319960.0000000    0.1089789
320000.0000000    0.1223298
320040.0000000    0.1075020
320080.0000000    0.1197927
320120.0000000    0.1083229
320160.0000000    0.1021973
320200.0000000    0.1083080
320240.0000000    0.1025751
320280.0000000    0.1076885
320320.0000000    0.1100560
320360.0000000    0.1051714
320400.0000000    0.1070122
320440.0000000    0.1078511
320480.0000000    0.1164812
320520.0000000    0.1092393
320560.0000000    0.1080079
320600.0000000    0.1184989
320640.0000000    0.1123423
320680.0000000    0.1215562
320720.0000000    0.1186474
320760.0000000    0.1322178
320800.0000000    0.1348509
320840.0000000    0.1253503
320880.0000000    0.1238886
320920.0000000    0.1109039
320960.0000000    0.1066848
321000.0000000    0.1072913
321040.0000000    0.1108006
321080.0000000    0.1190078
321120.0000000    0.1193945
321160.0000000    0.1149297
321200.0000000    0.1100589
321240.0000000    0.1141360
321280.0000000    0.1149550
321320.0000000    0.1203258
321360.0000000    0.1124070
321400.0000000    0.1139663
321440.0000000    0.1179990
321480.0000000    0.1205928
321520.0000000    0.1219312
321560.0000000    0.1235702
321600.0000000    0.1210539
321640.0000000    0.1158944
321680.0000000    0.1205676
321720.0000000    0.1142861
321760.0000000    0.1256828
321800.0000000    0.1306257
321840.0000000    0.1328459
321880.0000000    0.1189641
321920.0000000    0.1145578
321960.0000000    0.1104384
322000.0000000    0.1106313
322040.0000000    0.1067232
322080.0000000    0.1048884
322120.0000000    0.1038344
322160.0000000    0.1097685
322200.0000000    0.1169787
322240.0000000    0.1122160
322280.0000000    0.1258689
322320.0000000    0.1115640
322360.0000000    0.1291984
322400.0000000    0.1113761
322440.0000000    0.1278561
322480.0000000    0.1179576
322520.0000000    0.1208290
322560.0000000    0.1098265
322600.0000000    0.1090041
322640.0000000    0.1118387
322680.0000000    0.1167997
322720.0000000    0.1095107
322760.0000000    0.1076361
322800.0000000    0.1195505
322840.0000000    0.1097836
322880.0000000    0.1178007
322920.0000000    0.1044113
322960.0000000    0.1143801
323000.0000000    0.1095026
323040.0000000    0.1120377
323080.0000000    0.1345990
323120.0000000    0.1249396
323160.0000000    0.1162666
323200.0000000    0.1177976
323240.0000000    0.1273595
323280.0000000    0.1302613
323320.0000000    0.1258129
323360.0000000    0.1125659
323400.0000000    0.1203239
323440.0000000    0.1197800
323480.0000000    0.1198613
323520.0000000    0.1150019
323560.0000000    0.1205453
323600.0000000    0.1260851
323640.0000000    0.1298366
323680.0000000    0.1327272
323720.0000000    0.1248079
323760.0000000    0.1342221
323800.0000000    0.1237084
323840.0000000    0.1132386
323880.0000000    0.1271449
323920.0000000    0.1167389
323960.0000000    0.1238277
324000.0000000    0.1214330
324040.0000000    0.1070844
324080.0000000    0.1120951
324120.0000000    0.1093301
324160.0000000    0.1090427
324200.0000000    0.1064699
324240.0000000    0.1045827
324280.0000000    0.1106856
324320.0000000    0.1151934
324360.0000000    0.1207018
324400.0000000    0.1130973
324440.0000000    0.1124437
324480.0000000    0.1138394
324520.0000000    0.1167967
324560.0000000    0.1202714
324600.0000000    0.1335730
324640.0000000    0.1264334
324680.0000000    0.1230254
324720.0000000    0.1174322
324760.0000000    0.1218234
324800.0000000    0.1221187
324840.0000000    0.1315334
324880.0000000    0.1331501
324920.0000000    0.1216712
324960.0000000    0.1078328
325000.0000000    0.1143437
325040.0000000    0.1151132
325080.0000000    0.1225693
325120.0000000    0.1111912
325160.0000000    0.1148274
325200.0000000    0.1150841
325240.0000000    0.1212302
325280.0000000    0.1193804
325320.0000000    0.1085814
325360.0000000    0.1130177
325400.0000000    0.1161543
325440.0000000    0.1153762
325480.0000000    0.1145906
325520.0000000    0.1031533
325560.0000000    0.1048157
325600.0000000    0.1102430
325640.0000000    0.1090999
325680.0000000    0.1128313
325720.0000000    0.0995072
325760.0000000    0.1056760
325800.0000000    0.1075916
325840.0000000    0.1000656
325880.0000000    0.1060244
325920.0000000    0.1007732
325960.0000000    0.0993328
326000.0000000    0.1013598
326040.0000000    0.1056679
326080.0000000    0.1064554
326120.0000000    0.1112826
326160.0000000    0.1089985
326200.0000000    0.1076587
326240.0000000    0.1147771
326280.0000000    0.1073686
326320.0000000    0.1179974
326360.0000000    0.1033129
326400.0000000    0.1004123
326440.0000000    0.1034252
326480.0000000    0.1039872
326520.0000000    0.1011237
326560.0000000    0.1120194
326600.0000000    0.1141117
326640.0000000    0.1088715
326680.0000000    0.1082590
326720.0000000    0.1138089
326760.0000000    0.1101643
326800.0000000    0.1111850
326840.0000000    0.1068121
326880.0000000    0.1175612
326920.0000000    0.1131154
326960.0000000    0.1127138
327000.0000000    0.1122474
327040.0000000    0.1100892
327080.0000000    0.1096300
327120.0000000    0.1105291
327160.0000000    0.1045820
327200.0000000    0.1063731
327240.0000000    0.1038637
327280.0000000    0.1143770
327320.0000000    0.1120652
327360.0000000    0.1094828
327400.0000000    0.1095858
327440.0000000    0.1245228
327480.0000000    0.1092615
327520.0000000    0.1127896
327560.0000000    0.1138487
327600.0000000    0.1116249
327640.0000000    0.1198511
327680.0000000    0.1192132
327720.0000000    0.1076108
327760.0000000    0.1278470
327800.0000000    0.1211439
327840.0000000    0.1102829
327880.0000000    0.1092071
327920.0000000    0.1074830
327960.0000000    0.1090232
328000.0000000    0.1170415
328040.0000000    0.1046106
328080.0000000    0.1141071
328120.0000000    0.1120728
328160.0000000    0.1102276
328200.0000000    0.1120599
328240.0000000    0.1031725
328280.0000000    0.1135355
328320.0000000    0.1058057
328360.0000000    0.1128980
328400.0000000    0.1060191
328440.0000000    0.1077049
328480.0000000    0.1278615
328520.0000000    0.1117863
328560.0000000    0.1118973
328600.0000000    0.1119475
328640.0000000    0.1179963
328680.0000000    0.1266029
328720.0000000    0.1215586
328760.0000000    0.1182776
328800.0000000    0.1201400
328840.0000000    0.1139327
328880.0000000    0.1281799
328920.0000000    0.1247653
328960.0000000    0.1191258
329000.0000000    0.1244202
329040.0000000    0.1235633
329080.0000000    0.1222064
329120.0000000    0.1211351
329160.0000000    0.1258031
329200.0000000    0.1117858
329240.0000000    0.1272317
329280.0000000    0.1210203
329320.0000000    0.1363376
329360.0000000    0.1253277
329400.0000000    0.1281755
329440.0000000    0.1200760
329480.0000000    0.1362846
329520.0000000    0.1297469
329560.0000000    0.1308963
329600.0000000    0.1187672
329640.0000000    0.1215728
329680.0000000    0.1222250
329720.0000000    0.1250070
329760.0000000    0.1151737
329800.0000000    0.1179880
329840.0000000    0.1300869
329880.0000000    0.1103044
329920.0000000    0.1150241
329960.0000000    0.1083003
330000.0000000    0.1107562
330040.0000000    0.1156257
330080.0000000    0.1216651
330120.0000000    0.1222452
330160.0000000    0.1176398
330200.0000000    0.1117329
330240.0000000    0.1174165
330280.0000000    0.1202141
330320.0000000    0.1110278
330360.0000000    0.1227320
330400.0000000    0.1145699
330440.0000000    0.1173971
330480.0000000    0.1106622
330520.0000000    0.1187231
330560.0000000    0.1227963
330600.0000000    0.1251706
330640.0000000    0.1294533
330680.0000000    0.1315217
330720.0000000    0.1240431
330760.0000000    0.1249022
330800.0000000    0.1302467
330840.0000000    0.1170527
330880.0000000    0.1233934
330920.0000000    0.1179302
330960.0000000    0.1194015
331000.0000000    0.1261055
331040.0000000    0.1301494
331080.0000000    0.1347931
331120.0000000    0.1349923
331160.0000000    0.1333423
331200.0000000    0.1265996
331240.0000000    0.1234908
331280.0000000    0.1272883
331320.0000000    0.1273264
331360.0000000    0.1174589
331400.0000000    0.1238257
331440.0000000    0.1313159
331480.0000000    0.1214195
331520.0000000    0.1213228
331560.0000000    0.1297576
331600.0000000    0.1329480
331640.0000000    0.1327437
331680.0000000    0.1235122
331720.0000000    0.1283649
331760.0000000    0.1366396
331800.0000000    0.1201932
331840.0000000    0.1248065
331880.0000000    0.1168136
331920.0000000    0.1274387
331960.0000000    0.1249761
332000.0000000    0.1420366
332040.0000000    0.1287011
332080.0000000    0.1181357
332120.0000000    0.1215264
332160.0000000    0.1286489
332200.0000000    0.1324171
332240.0000000    0.1298833
332280.0000000    0.1246023
332320.0000000    0.1281950
332360.0000000    0.1350563
332400.0000000    0.1256586
332440.0000000    0.1192245
332480.0000000    0.1166100
332520.0000000    0.1158840
332560.0000000    0.1098106
332600.0000000    0.1158895
332640.0000000    0.1149064
332680.0000000    0.1192031
332720.0000000    0.1221229
332760.0000000    0.1254375
332800.0000000    0.1297264
332840.0000000    0.1254608
332880.0000000    0.1244541
332920.0000000    0.1207091
332960.0000000    0.1181240
333000.0000000    0.1182020
333040.0000000    0.1321366
333080.0000000    0.1137172
333120.0000000    0.1218509
333160.0000000    0.1131876
333200.0000000    0.1194023
333240.0000000    0.1098705
333280.0000000    0.1256035
333320.0000000    0.1103766
333360.0000000    0.1179484
333400.0000000    0.1207475
333440.0000000    0.1265725
333480.0000000    0.1246418
333520.0000000    0.1210248
333560.0000000    0.1160976
333600.0000000    0.1121561
333640.0000000    0.1129452
333680.0000000    0.1095950
333720.0000000    0.1170865
333760.0000000    0.1310399
333800.0000000    0.1117533
333840.0000000    0.1108534
333880.0000000    0.1168534
333920.0000000    0.1222658
333960.0000000    0.1276337
334000.0000000    0.1297503
334040.0000000    0.1217803
334080.0000000    0.1192114
334120.0000000    0.1239066
334160.0000000    0.1153216
334200.0000000    0.1255629
334240.0000000    0.1318699
334280.0000000    0.1159794
334320.0000000    0.1347721
334360.0000000    0.1266279
334400.0000000    0.1263837
334440.0000000    0.1257363
334480.0000000    0.1207753
334520.0000000    0.1115048
334560.0000000    0.1152732
334600.0000000    0.1200982
334640.0000000    0.1108450
334680.0000000    0.1219445
334720.0000000    0.1341124
334760.0000000    0.1186247
334800.0000000    0.1379460
334840.0000000    0.1235154
334880.0000000    0.1207851
334920.0000000    0.1159835
334960.0000000    0.1131683
335000.0000000    0.1149629
335040.0000000    0.1300304
335080.0000000    0.1245238
335120.0000000    0.1118966
335160.0000000    0.1118541
335200.0000000    0.1129421
335240.0000000    0.1168663
335280.0000000    0.1276036
335320.0000000    0.1071755
335360.0000000    0.1168810
335400.0000000    0.1246935
335440.0000000    0.1173888
335480.0000000    0.1169967
335520.0000000    0.1243448
335560.0000000    0.1129629
335600.0000000    0.1062073
335640.0000000    0.1077349
335680.0000000    0.1129526
335720.0000000    0.1181646
335760.0000000    0.1162556
335800.0000000    0.1143713
335840.0000000    0.1121033
335880.0000000    0.1100039
335920.0000000    0.1171463
335960.0000000    0.1155838
336000.0000000    0.1188941
336040.0000000    0.1356477
336080.0000000    0.1198786
336120.0000000    0.1300695
336160.0000000    0.1156878
336200.0000000    0.1246430
336240.0000000    0.1362646
336280.0000000    0.1222788
336320.0000000    0.1091853
336360.0000000    0.1243997
336400.0000000    0.1238056
336440.0000000    0.1218986
336480.0000000    0.1169539
336520.0000000    0.1150582
336560.0000000    0.1446580
336600.0000000    0.1274783
336640.0000000    0.1237399
336680.0000000    0.1325829
336720.0000000    0.1190658
336760.0000000    0.1281579
336800.0000000    0.1136121
336840.0000000    0.1008581
336880.0000000    0.1235675
336920.0000000    0.1300719
336960.0000000    0.1177537
337000.0000000    0.1122244
337040.0000000    0.1212457
337080.0000000    0.1166261
337120.0000000    0.1210151
337160.0000000    0.1226994
337200.0000000    0.1138022
337240.0000000    0.1043947
337280.0000000    0.1116317
337320.0000000    0.1061500
337360.0000000    0.1073290
337400.0000000    0.1128407
337440.0000000    0.1278217
337480.0000000    0.1249752
337520.0000000    0.1236409
337560.0000000    0.1242458
337600.0000000    0.1343108
337640.0000000    0.1257649
337680.0000000    0.1075895
337720.0000000    0.1105560
337760.0000000    0.1094727
337800.0000000    0.1087371
337840.0000000    0.1095771
337880.0000000    0.1186502
337920.0000000    0.1101307
337960.0000000    0.1238155
338000.0000000    0.1252171
338040.0000000    0.1116602
338080.0000000    0.1144789
338120.0000000    0.1210025
338160.0000000    0.1202810
338200.0000000    0.1351111
338240.0000000    0.1207956
338280.0000000    0.1290974
338320.0000000    0.1273472
338360.0000000    0.1250165
338400.0000000    0.1475423
338440.0000000    0.1266105
338480.0000000    0.1272592
338520.0000000    0.1255301
338560.0000000    0.1195479
338600.0000000    0.1308276
338640.0000000    0.1265736
338680.0000000    0.1260297
338720.0000000    0.1330854
338760.0000000    0.1345152
338800.0000000    0.1278610
338840.0000000    0.1333048
338880.0000000    0.1227642
338920.0000000    0.1152505
338960.0000000    0.1272365
339000.0000000    0.1199112
339040.0000000    0.1185718
339080.0000000    0.1271539
339120.0000000    0.1247380
339160.0000000    0.1272046
339200.0000000    0.1195891
339240.0000000    0.1271521
339280.0000000    0.1274738
339320.0000000    0.1148710
339360.0000000    0.1281993
339400.0000000    0.1218786
339440.0000000    0.1215000
339480.0000000    0.1131404
339520.0000000    0.1111737
339560.0000000    0.1114637
339600.0000000    0.1234065
339640.0000000    0.1144942
339680.0000000    0.1102611
339720.0000000    0.1218888
339760.0000000    0.1191716
339800.0000000    0.1145438
339840.0000000    0.1149026
339880.0000000    0.1339379
339920.0000000    0.1375282
339960.0000000    0.1408307
340000.0000000    0.1399738
340040.0000000    0.1195129
340080.0000000    0.1154160
340120.0000000    0.1242980
340160.0000000    0.1297889
340200.0000000    0.1286277
340240.0000000    0.1206838
340280.0000000    0.1297810
340320.0000000    0.1231627
340360.0000000    0.1179040
340400.0000000    0.1299377
340440.0000000    0.1404980
340480.0000000    0.1217676
340520.0000000    0.1243842
340560.0000000    0.1302178
340600.0000000    0.1405742
340640.0000000    0.1420957
340680.0000000    0.1357392
340720.0000000    0.1355316
340760.0000000    0.1275873
340800.0000000    0.1268983
340840.0000000    0.1294334
340880.0000000    0.1305069
340920.0000000    0.1204125
340960.0000000    0.1256204
341000.0000000    0.1182997
341040.0000000    0.1232619
341080.0000000    0.1279303
341120.0000000    0.1458223
341160.0000000    0.1244055
341200.0000000    0.1203077
341240.0000000    0.1370884
341280.0000000    0.1240520
341320.0000000    0.1244984
341360.0000000    0.1230275
341400.0000000    0.1255029
341440.0000000    0.1357957
341480.0000000    0.1320249
341520.0000000    0.1289662
341560.0000000    0.1237929
341600.0000000    0.1385748
341640.0000000    0.1367541
341680.0000000    0.1311929
341720.0000000    0.1283815
341760.0000000    0.1334669
341800.0000000    0.1356729
341840.0000000    0.1274112
341880.0000000    0.1360921
341920.0000000    0.1469431
341960.0000000    0.1352991
342000.0000000    0.1442247
342040.0000000    0.1385663
342080.0000000    0.1432738
342120.0000000    0.1445457
342160.0000000    0.1492875
342200.0000000    0.1440182
342240.0000000    0.1372332
342280.0000000    0.1356215
342320.0000000    0.1494012
342360.0000000    0.1455774
342400.0000000    0.1355596
342440.0000000    0.1441243
342480.0000000    0.1486248
342520.0000000    0.1310886
342560.0000000    0.1313784
342600.0000000    0.1406817
342640.0000000    0.1396010
342680.0000000    0.1435751
342720.0000000    0.1224194
342760.0000000    0.1246581
342800.0000000    0.1395045
342840.0000000    0.1226456
342880.0000000    0.1213733
342920.0000000    0.1308743
342960.0000000    0.1361148
343000.0000000    0.1327141
343040.0000000    0.1234185
343080.0000000    0.1250913
343120.0000000    0.1231361
343160.0000000    0.1177201
343200.0000000    0.1238096
343240.0000000    0.1210780
343280.0000000    0.1221987
343320.0000000    0.1289755
343360.0000000    0.1343249
343400.0000000    0.1166030
343440.0000000    0.1275711
343480.0000000    0.1397787
343520.0000000    0.1364847
343560.0000000    0.1270020
343600.0000000    0.1392295
343640.0000000    0.1284933
343680.0000000    0.1288085
343720.0000000    0.1405264
343760.0000000    0.1366797
343800.0000000    0.1381739
343840.0000000    0.1388314
343880.0000000    0.1414496
343920.0000000    0.1328314
343960.0000000    0.1366126
344000.0000000    0.1391634
344040.0000000    0.1332782
344080.0000000    0.1255514
344120.0000000    0.1276883
344160.0000000    0.1338023
344200.0000000    0.1347564
344240.0000000    0.1354829
344280.0000000    0.1294058
344320.0000000    0.1265916
344360.0000000    0.1168326
344400.0000000    0.1279281
344440.0000000    0.1195688
344480.0000000    0.1216864
344520.0000000    0.1257311
344560.0000000    0.1272655
344600.0000000    0.1364114
344640.0000000    0.1289052
344680.0000000    0.1322109
344720.0000000    0.1263278
344760.0000000    0.1320677
344800.0000000    0.1416371
344840.0000000    0.1411531
344880.0000000    0.1436882
344920.0000000    0.1391322
344960.0000000    0.1416949
345000.0000000    0.1476289
345040.0000000    0.1453890
345080.0000000    0.1444106
345120.0000000    0.1589373
345160.0000000    0.1371944
345200.0000000    0.1392282
345240.0000000    0.1473102
345280.0000000    0.1480083
345320.0000000    0.1402486
345360.0000000    0.1393425
345400.0000000    0.1342603
345440.0000000    0.1478937
345480.0000000    0.1362894
345520.0000000    0.1488226
345560.0000000    0.1326386
345600.0000000    0.1271064
345640.0000000    0.1340673
345680.0000000    0.1287227
345720.0000000    0.1282887
345760.0000000    0.1372354
345800.0000000    0.1369044
345840.0000000    0.1314726
345880.0000000    0.1254395
345920.0000000    0.1334511
345960.0000000    0.1302687
346000.0000000    0.1405806
346040.0000000    0.1404587
346080.0000000    0.1336644
346120.0000000    0.1335827
346160.0000000    0.1261845
346200.0000000    0.1310425
346240.0000000    0.1310894
346280.0000000    0.1197672
346320.0000000    0.1279541
346360.0000000    0.1262819
346400.0000000    0.1325095
346440.0000000    0.1178128
346480.0000000    0.1290275
346520.0000000    0.1324063
346560.0000000    0.1294315
346600.0000000    0.1239608
346640.0000000    0.1290394
346680.0000000    0.1296481
346720.0000000    0.1350356
346760.0000000    0.1420650
346800.0000000    0.1328148
346840.0000000    0.1281976
346880.0000000    0.1331887
346920.0000000    0.1339673
346960.0000000    0.1254559
347000.0000000    0.1350820
347040.0000000    0.1512064
347080.0000000    0.1519812
347120.0000000    0.1411617
347160.0000000    0.1372572
347200.0000000    0.1377668
347240.0000000    0.1383502
347280.0000000    0.1282784
347320.0000000    0.1114862
347360.0000000    0.1211935
347400.0000000    0.1116723
347440.0000000    0.1054247
347480.0000000    0.1304036
347520.0000000    0.1166283
347560.0000000    0.1246740
347600.0000000    0.1247800
347640.0000000    0.1073554
347680.0000000    0.1138027
347720.0000000    0.1100562
347760.0000000    0.1087696
347800.0000000    0.1194598
347840.0000000    0.1271642
347880.0000000    0.1165455
347920.0000000    0.1236757
347960.0000000    0.1360623
348000.0000000    0.1155910
348040.0000000    0.1138758
348080.0000000    0.1141963
348120.0000000    0.1168810
348160.0000000    0.1214355
348200.0000000    0.1210555
348240.0000000    0.1275575
348280.0000000    0.1203531
348320.0000000    0.1307920
348360.0000000    0.1294336
348400.0000000    0.1282616
348440.0000000    0.1325124
348480.0000000    0.1240573
348520.0000000    0.1193099
348560.0000000    0.1247041
348600.0000000    0.1294370
348640.0000000    0.1170924
348680.0000000    0.1235348
348720.0000000    0.1291161
348760.0000000    0.1303276
348800.0000000    0.1246136
348840.0000000    0.1295261
348880.0000000    0.1253630
348920.0000000    0.1270374
348960.0000000    0.1235869
349000.0000000    0.1301249
349040.0000000    0.1290693
349080.0000000    0.1246435
349120.0000000    0.1308966
349160.0000000    0.1225688
349200.0000000    0.1174938
349240.0000000    0.1186875
349280.0000000    0.1149681
349320.0000000    0.1219706
349360.0000000    0.1247122
349400.0000000    0.1235771
349440.0000000    0.1172683
349480.0000000    0.1137639
349520.0000000    0.1194778
349560.0000000    0.1206426
349600.0000000    0.1268311
349640.0000000    0.1158490
349680.0000000    0.1172293
349720.0000000    0.1314142
349760.0000000    0.1194208
349800.0000000    0.1261349
349840.0000000    0.1114623
349880.0000000    0.1222343
349920.0000000    0.1212139
349960.0000000    0.1192983
350000.0000000    0.1403759
350040.0000000    0.1238747
350080.0000000    0.1385195
350120.0000000    0.1339823
350160.0000000    0.1401899
350200.0000000    0.1281959
350240.0000000    0.1222455
350280.0000000    0.1263104
350320.0000000    0.1344045
350360.0000000    0.1194232
350400.0000000    0.1267558
350440.0000000    0.1286010
350480.0000000    0.1212456
350520.0000000    0.1315575
350560.0000000    0.1249571
350600.0000000    0.1349335
350640.0000000    0.1210039
350680.0000000    0.1261714
350720.0000000    0.1217812
350760.0000000    0.1068156
350800.0000000    0.1157851
350840.0000000    0.1246313
350880.0000000    0.1153533
350920.0000000    0.1169791
350960.0000000    0.1074840
351000.0000000    0.1124452
351040.0000000    0.1179845
351080.0000000    0.1130284
351120.0000000    0.1072177
351160.0000000    0.1157506
351200.0000000    0.1209383
351240.0000000    0.1175624
351280.0000000    0.1204692
351320.0000000    0.1187251
351360.0000000    0.1155633
351400.0000000    0.1209985
351440.0000000    0.1007572
351480.0000000    0.1037910
351520.0000000    0.1154808
351560.0000000    0.1142167
351600.0000000    0.1217844
351640.0000000    0.1296403
351680.0000000    0.1268240
351720.0000000    0.1208924
351760.0000000    0.1124841
351800.0000000    0.1045867
351840.0000000    0.1105220
351880.0000000    0.1144201
351920.0000000    0.1197547
351960.0000000    0.1126112
352000.0000000    0.1190461
352040.0000000    0.1168546
352080.0000000    0.1162446
352120.0000000    0.1272925
352160.0000000    0.1140819
352200.0000000    0.1147299
352240.0000000    0.1085336
352280.0000000    0.1174656
352320.0000000    0.1091190
352360.0000000    0.1106199
352400.0000000    0.1132296
352440.0000000    0.1110403
352480.0000000    0.1200202
352520.0000000    0.1111841
352560.0000000    0.1132261
352600.0000000    0.1054279
352640.0000000    0.1067164
352680.0000000    0.1156832
352720.0000000    0.1084055
352760.0000000    0.1236784
352800.0000000    0.1084614
352840.0000000    0.1208022
352880.0000000    0.1124083
352920.0000000    0.1109306
352960.0000000    0.1044397
353000.0000000    0.1133956
353040.0000000    0.1038718
353080.0000000    0.1106223
353120.0000000    0.1096310
353160.0000000    0.1065049
353200.0000000    0.1089435
353240.0000000    0.1048337
353280.0000000    0.1038617
353320.0000000    0.1028922
353360.0000000    0.1052831
353400.0000000    0.1114480
353440.0000000    0.1069976
353480.0000000    0.1113912
353520.0000000    0.1089455
353560.0000000    0.1144617
353600.0000000    0.1085798
353640.0000000    0.1098176
353680.0000000    0.1120256
353720.0000000    0.1000446
353760.0000000    0.1012867
353800.0000000    0.1042498
353840.0000000    0.1038994
353880.0000000    0.1095172
353920.0000000    0.1095178
353960.0000000    0.1097114
354000.0000000    0.1102178
354040.0000000    0.1100163
354080.0000000    0.1118538
354120.0000000    0.1124974
354160.0000000    0.1195228
354200.0000000    0.1194616
354240.0000000    0.1097086
354280.0000000    0.1040079
354320.0000000    0.1066464
354360.0000000    0.1105314
354400.0000000    0.1246432
354440.0000000    0.1205665
354480.0000000    0.1209528
354520.0000000    0.1118885
354560.0000000    0.1116920
354600.0000000    0.1118769
354640.0000000    0.1187704
354680.0000000    0.1249437
354720.0000000    0.1298961
354760.0000000    0.1297806
354800.0000000    0.1255718
354840.0000000    0.1200550
354880.0000000    0.1279535
354920.0000000    0.1330943
354960.0000000    0.1255186
355000.0000000    0.1161560
355040.0000000    0.1219554
355080.0000000    0.1242970
355120.0000000    0.1028675
355160.0000000    0.1120714
355200.0000000    0.1178277
355240.0000000    0.1122222
355280.0000000    0.1301208
355320.0000000    0.1235227
355360.0000000    0.1224534
355400.0000000    0.1227432
355440.0000000    0.1217474
355480.0000000    0.1338370
355520.0000000    0.1252547
355560.0000000    0.1102248
355600.0000000    0.1195814
355640.0000000    0.1158016
355680.0000000    0.1134966
355720.0000000    0.1206568
355760.0000000    0.1232533
355800.0000000    0.1108353
355840.0000000    0.1157200
355880.0000000    0.1298874
355920.0000000    0.1205953
355960.0000000    0.1221690
356000.0000000    0.1093562
356040.0000000    0.1040185
356080.0000000    0.1260764
356120.0000000    0.1316227
356160.0000000    0.1317776
356200.0000000    0.1265095
356240.0000000    0.1284550
356280.0000000    0.1358081
356320.0000000    0.1258274
356360.0000000    0.1248375
356400.0000000    0.1238875
356440.0000000    0.1403255
356480.0000000    0.1261954
356520.0000000    0.1184453
356560.0000000    0.1230903
356600.0000000    0.1274034
356640.0000000    0.1199820
356680.0000000    0.1260196
356720.0000000    0.1195279
356760.0000000    0.1271501
356800.0000000    0.1238138
356840.0000000    0.1211794
356880.0000000    0.1139857
356920.0000000    0.1081975
356960.0000000    0.1277963
357000.0000000    0.1198450
357040.0000000    0.1211973
357080.0000000    0.1335151
357120.0000000    0.1296220
357160.0000000    0.1315228
357200.0000000    0.1215521
357240.0000000    0.1333794
357280.0000000    0.1229727
357320.0000000    0.1160770
357360.0000000    0.1241791
357400.0000000    0.1193742
357440.0000000    0.1324133
357480.0000000    0.1133582
357520.0000000    0.1248159
357560.0000000    0.1205311
357600.0000000    0.1216460
357640.0000000    0.1402000
357680.0000000    0.1278626
357720.0000000    0.1229792
357760.0000000    0.1345462
357800.0000000    0.1357165
357840.0000000    0.1209644
357880.0000000    0.1272719
357920.0000000    0.1220562
357960.0000000    0.1356362
358000.0000000    0.1219039
358040.0000000    0.1213509
358080.0000000    0.1202883
358120.0000000    0.1114043
358160.0000000    0.1138774
358200.0000000    0.1142275
358240.0000000    0.1130009
358280.0000000    0.1047069
358320.0000000    0.1136940
358360.0000000    0.1228595
358400.0000000    0.1305318
358440.0000000    0.1317981
358480.0000000    0.1191234
358520.0000000    0.1137959
358560.0000000    0.1143862
358600.0000000    0.1202932
358640.0000000    0.1179155
358680.0000000    0.1172355
358720.0000000    0.1139271
358760.0000000    0.1071406
358800.0000000    0.1176758
358840.0000000    0.1174942
358880.0000000    0.1108315
358920.0000000    0.1093471
358960.0000000    0.1124646
359000.0000000    0.1171693
359040.0000000    0.1180280
359080.0000000    0.1236140
359120.0000000    0.1277300
359160.0000000    0.1256728
359200.0000000    0.1203131
359240.0000000    0.1219204
359280.0000000    0.1301878
359320.0000000    0.1360089
359360.0000000    0.1283262
359400.0000000    0.1134144
359440.0000000    0.1109872
359480.0000000    0.1281958
359520.0000000    0.1237536
359560.0000000    0.1206901
359600.0000000    0.1327851
359640.0000000    0.1172165
359680.0000000    0.1188735
359720.0000000    0.1217998
359760.0000000    0.1135108
359800.0000000    0.1236650
359840.0000000    0.1222507
359880.0000000    0.1179001
359920.0000000    0.1161999
359960.0000000    0.1112740
360000.0000000    0.1154710
360040.0000000    0.1174922
360080.0000000    0.1196055
360120.0000000    0.1083929
360160.0000000    0.1163073
360200.0000000    0.1107607
360240.0000000    0.1132336
360280.0000000    0.1148318
360320.0000000    0.1108964
360360.0000000    0.1154102
360400.0000000    0.1131918
360440.0000000    0.1184785
360480.0000000    0.1184074
360520.0000000    0.1062806
360560.0000000    0.1059259
360600.0000000    0.1171428
360640.0000000    0.1100230
360680.0000000    0.1216467
360720.0000000    0.1043261
360760.0000000    0.1122731
360800.0000000    0.1071675
360840.0000000    0.1111605
360880.0000000    0.1102521
360920.0000000    0.1038646
360960.0000000    0.1011957
361000.0000000    0.1167812
361040.0000000    0.1038804
361080.0000000    0.1168044
361120.0000000    0.1130442
361160.0000000    0.1118670
361200.0000000    0.1157310
361240.0000000    0.1099700
361280.0000000    0.1141101
361320.0000000    0.1169285
361360.0000000    0.1098431
361400.0000000    0.1128457
361440.0000000    0.1074667
361480.0000000    0.1080513
361520.0000000    0.1050341
361560.0000000    0.1027666
361600.0000000    0.1051716
361640.0000000    0.1009539
361680.0000000    0.1021685
361720.0000000    0.1140565
361760.0000000    0.1029915
361800.0000000    0.1137624
361840.0000000    0.1118683
361880.0000000    0.1187645
361920.0000000    0.1082189
361960.0000000    0.1088619
362000.0000000    0.1225154
362040.0000000    0.1117979
362080.0000000    0.1151178
362120.0000000    0.1198340
362160.0000000    0.1085599
362200.0000000    0.1056060
362240.0000000    0.1098440
362280.0000000    0.1058267
362320.0000000    0.1057414
362360.0000000    0.1017936
362400.0000000    0.1143927
362440.0000000    0.1237742
362480.0000000    0.1119049
362520.0000000    0.1190851
362560.0000000    0.1105207
362600.0000000    0.1063905
362640.0000000    0.1036384
362680.0000000    0.1159736
362720.0000000    0.1137876
362760.0000000    0.1287512
362800.0000000    0.1281995
362840.0000000    0.1168167
362880.0000000    0.1176995
362920.0000000    0.1267610
362960.0000000    0.1301204
363000.0000000    0.1334037
363040.0000000    0.1444434
363080.0000000    0.1142749
363120.0000000    0.1240114
363160.0000000    0.1239970
363200.0000000    0.1254397
363240.0000000    0.1357774
363280.0000000    0.1275464
363320.0000000    0.1138288
363360.0000000    0.1048711
363400.0000000    0.1110703
363440.0000000    0.1154139
363480.0000000    0.1157893
363520.0000000    0.1245761
363560.0000000    0.1314560
363600.0000000    0.1194772
363640.0000000    0.1134590
363680.0000000    0.1392745
363720.0000000    0.1311260
363760.0000000    0.1253621
363800.0000000    0.1331345
363840.0000000    0.1396821
363880.0000000    0.1275935
363920.0000000    0.1315543
363960.0000000    0.1228514
364000.0000000    0.1275740
364040.0000000    0.1268877
364080.0000000    0.1379175
364120.0000000    0.1386465
364160.0000000    0.1271683
364200.0000000    0.1407689
364240.0000000    0.1206161
364280.0000000    0.1337449
364320.0000000    0.1362396
364360.0000000    0.1222422
364400.0000000    0.1305267
364440.0000000    0.1275626
364480.0000000    0.1223060
364520.0000000    0.1211295
364560.0000000    0.1258321
364600.0000000    0.1229349
364640.0000000    0.1201991
364680.0000000    0.1131671
364720.0000000    0.1182284
364760.0000000    0.1216627
364800.0000000    0.1197115
364840.0000000    0.1221015
364880.0000000    0.1201126
364920.0000000    0.1144261
364960.0000000    0.1143766
365000.0000000    0.1205000
365040.0000000    0.1192353
365080.0000000    0.1165199
365120.0000000    0.1139403
365160.0000000    0.1112708
365200.0000000    0.1158583
365240.0000000    0.1128135
365280.0000000    0.1255752
365320.0000000    0.1204708
365360.0000000    0.1243684
365400.0000000    0.1290592
365440.0000000    0.1245846
365480.0000000    0.1287104
365520.0000000    0.1286902
365560.0000000    0.1203567
365600.0000000    0.1243134
365640.0000000    0.1229116
365680.0000000    0.1306371
365720.0000000    0.1317680
365760.0000000    0.1376506
365800.0000000    0.1328504
365840.0000000    0.1322379
365880.0000000    0.1249371
365920.0000000    0.1278067
365960.0000000    0.1350704
366000.0000000    0.1290176
366040.0000000    0.1286690
366080.0000000    0.1351431
366120.0000000    0.1245877
366160.0000000    0.1226083
366200.0000000    0.1237356
366240.0000000    0.1269377
366280.0000000    0.1184974
366320.0000000    0.1384974
366360.0000000    0.1353587
366400.0000000    0.1314740
366440.0000000    0.1376848
366480.0000000    0.1295106
366520.0000000    0.1367254
366560.0000000    0.1356522
366600.0000000    0.1294526
366640.0000000    0.1355972
366680.0000000    0.1338176
366720.0000000    0.1356318
366760.0000000    0.1184755
366800.0000000    0.1240740
366840.0000000    0.1176974
366880.0000000    0.1171546
366920.0000000    0.1202118
366960.0000000    0.1517218
367000.0000000    0.1346293
367040.0000000    0.1250744
367080.0000000    0.1353977
367120.0000000    0.1202676
367160.0000000    0.1351873
367200.0000000    0.1332827
367240.0000000    0.1361351
367280.0000000    0.1371756
367320.0000000    0.1341318
367360.0000000    0.1166338
367400.0000000    0.1196809
367440.0000000    0.1304002
367480.0000000    0.1244917
367520.0000000    0.1364584
367560.0000000    0.1475523
367600.0000000    0.1480080
367640.0000000    0.1311159
367680.0000000    0.1336246
367720.0000000    0.1209464
367760.0000000    0.1192580
367800.0000000    0.1291148
367840.0000000    0.1329987
367880.0000000    0.1355443
367920.0000000    0.1243697
367960.0000000    0.1390460
368000.0000000    0.1262248
368040.0000000    0.1233592
368080.0000000    0.1198450
368120.0000000    0.1409881
368160.0000000    0.1283464
368200.0000000    0.1229912
368240.0000000    0.1201208
368280.0000000    0.1303085
368320.0000000    0.1189722
368360.0000000    0.1224035
368400.0000000    0.1238802
368440.0000000    0.1271596
368480.0000000    0.1126467
368520.0000000    0.1264176
368560.0000000    0.1256448
368600.0000000    0.1195079
368640.0000000    0.1245620
368680.0000000    0.1178646
368720.0000000    0.1328359
368760.0000000    0.1226672
368800.0000000    0.1206471
368840.0000000    0.1181548
368880.0000000    0.1301097
368920.0000000    0.1180531
368960.0000000    0.1093411
369000.0000000    0.1174342
369040.0000000    0.1132788
369080.0000000    0.1083395
369120.0000000    0.1141207
369160.0000000    0.1022778
369200.0000000    0.1133444
369240.0000000    0.1182989
369280.0000000    0.1248703
369320.0000000    0.1102955
369360.0000000    0.1128395
369400.0000000    0.1083340
369440.0000000    0.1230154
369480.0000000    0.1186572
369520.0000000    0.1364435
369560.0000000    0.1159689
369600.0000000    0.1237262
369640.0000000    0.1103167
369680.0000000    0.1202304
369720.0000000    0.1155254
369760.0000000    0.1120234
369800.0000000    0.1163831
369840.0000000    0.1167806
369880.0000000    0.1176430
369920.0000000    0.1158376
369960.0000000    0.1124643
370000.0000000    0.1206355
370040.0000000    0.1108988
370080.0000000    0.1059884
370120.0000000    0.1168192
370160.0000000    0.1238886
370200.0000000    0.1212164
370240.0000000    0.1190210
370280.0000000    0.1117161
370320.0000000    0.1081034
370360.0000000    0.1122534
370400.0000000    0.1150041
370440.0000000    0.1084128
370480.0000000    0.1046192
370520.0000000    0.1165820
370560.0000000    0.1103703
370600.0000000    0.1122932
370640.0000000    0.1161369
370680.0000000    0.1029048
370720.0000000    0.1046900
370760.0000000    0.1293109
370800.0000000    0.1134638
370840.0000000    0.1226835
370880.0000000    0.1190800
370920.0000000    0.1216603
370960.0000000    0.1191642
371000.0000000    0.1376307
371040.0000000    0.1397478
371080.0000000    0.1242333
371120.0000000    0.1230150
371160.0000000    0.1201509
371200.0000000    0.1250957
371240.0000000    0.1279633
371280.0000000    0.1306203
371320.0000000    0.1154152
371360.0000000    0.1051948
371400.0000000    0.1077390
371440.0000000    0.1220909
371480.0000000    0.1237199
371520.0000000    0.1263301
371560.0000000    0.1317401
371600.0000000    0.1366938
371640.0000000    0.1372937
371680.0000000    0.1228124
371720.0000000    0.1179851
371760.0000000    0.1328564
371800.0000000    0.1327939
371840.0000000    0.1419071
371880.0000000    0.1366895
371920.0000000    0.1280517
371960.0000000    0.1408180
372000.0000000    0.1378163
372040.0000000    0.1437789
372080.0000000    0.1296463
372120.0000000    0.1375144
372160.0000000    0.1383959
372200.0000000    0.1520557
372240.0000000    0.1371467
372280.0000000    0.1315209
372320.0000000    0.1357625
372360.0000000    0.1391024
372400.0000000    0.1429153
372440.0000000    0.1303667
372480.0000000    0.1485346
372520.0000000    0.1368968
372560.0000000    0.1341976
372600.0000000    0.1291837
372640.0000000    0.1252292
372680.0000000    0.1507632
372720.0000000    0.1282744
372760.0000000    0.1289083
372800.0000000    0.1211144
372840.0000000    0.1338558
372880.0000000    0.1393570
372920.0000000    0.1401452
372960.0000000    0.1332629
373000.0000000    0.1360707
373040.0000000    0.1312175
373080.0000000    0.1291151
373120.0000000    0.1283717
373160.0000000    0.1273929
373200.0000000    0.1322324
373240.0000000    0.1299922
373280.0000000    0.1314456
373320.0000000    0.1290285
373360.0000000    0.1401576
373400.0000000    0.1224826
373440.0000000    0.1291991
373480.0000000    0.1398783
373520.0000000    0.1352589
373560.0000000    0.1397529
373600.0000000    0.1300619
373640.0000000    0.1423946
373680.0000000    0.1382601
373720.0000000    0.1243665
373760.0000000    0.1290151
373800.0000000    0.1357856
373840.0000000    0.1214348
373880.0000000    0.1330178
373920.0000000    0.1492656
373960.0000000    0.1391656
374000.0000000    0.1318508
374040.0000000    0.1336551
374080.0000000    0.1284180
374120.0000000    0.1325561
374160.0000000    0.1308741
374200.0000000    0.1218844
374240.0000000    0.1266593
374280.0000000    0.1398950
374320.0000000    0.1386358
374360.0000000    0.1205703
374400.0000000    0.1183157
374440.0000000    0.1245874
374480.0000000    0.1192023
374520.0000000    0.1227490
374560.0000000    0.1208368
374600.0000000    0.1245041
374640.0000000    0.1365110
374680.0000000    0.1194577
374720.0000000    0.1176867
374760.0000000    0.1283289
374800.0000000    0.1272389
374840.0000000    0.1157128
374880.0000000    0.1202457
374920.0000000    0.1245868
374960.0000000    0.1251730
375000.0000000    0.1265883
375040.0000000    0.1240074
375080.0000000    0.1247178
375120.0000000    0.1229914
375160.0000000    0.1244814
375200.0000000    0.1301286
375240.0000000    0.1272543
375280.0000000    0.1296764
375320.0000000    0.1283967
375360.0000000    0.1287071
375400.0000000    0.1213375
375440.0000000    0.1172758
375480.0000000    0.1188779
375520.0000000    0.1333044
375560.0000000    0.1336861
375600.0000000    0.1470300
375640.0000000    0.1403575
375680.0000000    0.1376684
375720.0000000    0.1459020
375760.0000000    0.1480744
375800.0000000    0.1653527
375840.0000000    0.1352606
375880.0000000    0.1316216
375920.0000000    0.1417431
375960.0000000    0.1466279
376000.0000000    0.1407562
376040.0000000    0.1367970
376080.0000000    0.1305884
376120.0000000    0.1235497
376160.0000000    0.1239839
376200.0000000    0.1186765
376240.0000000    0.1313427
376280.0000000    0.1277117
376320.0000000    0.1253721
376360.0000000    0.1366770
376400.0000000    0.1404549
376440.0000000    0.1268755
376480.0000000    0.1275684
376520.0000000    0.1230724
376560.0000000    0.1272668
376600.0000000    0.1202276
376640.0000000    0.1259995
376680.0000000    0.1282121
376720.0000000    0.1238721
376760.0000000    0.1307628
376800.0000000    0.1155796
376840.0000000    0.1380029
376880.0000000    0.1363530
376920.0000000    0.1346586
376960.0000000    0.1408468
377000.0000000    0.1190067
377040.0000000    0.1326627
377080.0000000    0.1241671
377120.0000000    0.1246210
377160.0000000    0.1222082
377200.0000000    0.1181465
377240.0000000    0.1196513
377280.0000000    0.1214489
377320.0000000    0.1210995
377360.0000000    0.1178461
377400.0000000    0.1242433
377440.0000000    0.1266445
377480.0000000    0.1227259
377520.0000000    0.1286969
377560.0000000    0.1311155
377600.0000000    0.1238095
377640.0000000    0.1333232
377680.0000000    0.1160268
377720.0000000    0.1106846
377760.0000000    0.1174095
377800.0000000    0.1173813
377840.0000000    0.1216140
377880.0000000    0.1189443
377920.0000000    0.1245727
377960.0000000    0.1349862
378000.0000000    0.1250797
378040.0000000    0.1229167
378080.0000000    0.1281726
378120.0000000    0.1289138
378160.0000000    0.1421963
378200.0000000    0.1302906
378240.0000000    0.1276282
378280.0000000    0.1203420
378320.0000000    0.1264071
378360.0000000    0.1194533
378400.0000000    0.1285683
378440.0000000    0.1268350
378480.0000000    0.1212688
378520.0000000    0.1174330
378560.0000000    0.1220457
378600.0000000    0.1110491
378640.0000000    0.1124036
378680.0000000    0.1233525
378720.0000000    0.1224927
378760.0000000    0.1323199
378800.0000000    0.1292963
378840.0000000    0.1342766
378880.0000000    0.1273742
378920.0000000    0.1287617
378960.0000000    0.1363670
379000.0000000    0.1362600
379040.0000000    0.1300182
379080.0000000    0.1320864
379120.0000000    0.1269692
379160.0000000    0.1291648
379200.0000000    0.1322846
379240.0000000    0.1208886
379280.0000000    0.1388503
379320.0000000    0.1228636
379360.0000000    0.1215866
379400.0000000    0.1241759
379440.0000000    0.1275362
379480.0000000    0.1155270
379520.0000000    0.1184127
379560.0000000    0.1138252
379600.0000000    0.1146087
379640.0000000    0.1291612
379680.0000000    0.1154033
379720.0000000    0.1180563
379760.0000000    0.1041070
379800.0000000    0.1143679
379840.0000000    0.1163256
379880.0000000    0.1275127
379920.0000000    0.1147574
379960.0000000    0.1120212
380000.0000000    0.1152740
380040.0000000    0.1111564
380080.0000000    0.1167478
380120.0000000    0.1094473
380160.0000000    0.1043032
380200.0000000    0.1116595
380240.0000000    0.1054292
380280.0000000    0.1072386
380320.0000000    0.1077613
380360.0000000    0.1138651
380400.0000000    0.1086295
380440.0000000    0.1055030
380480.0000000    0.1324276
380520.0000000    0.1008489
380560.0000000    0.1077188
380600.0000000    0.1096041
380640.0000000    0.1006496
380680.0000000    0.1084396
380720.0000000    0.1061521
380760.0000000    0.1162419
380800.0000000    0.1077784
380840.0000000    0.1195606
380880.0000000    0.1157641
380920.0000000    0.1165502
380960.0000000    0.1204594
381000.0000000    0.1271455
381040.0000000    0.1330132
381080.0000000    0.1303871
381120.0000000    0.1241151
381160.0000000    0.1218976
381200.0000000    0.1244290
381240.0000000    0.1118473
381280.0000000    0.1115720
381320.0000000    0.1157478
381360.0000000    0.1149465
381400.0000000    0.1085148
381440.0000000    0.1132123
381480.0000000    0.1237372
381520.0000000    0.1223280
381560.0000000    0.1034890
381600.0000000    0.1168603
381640.0000000    0.1155607
381680.0000000    0.1127293
381720.0000000    0.1152702
381760.0000000    0.1230368
381800.0000000    0.1250445
381840.0000000    0.1102341
381880.0000000    0.1096049
381920.0000000    0.1245835
381960.0000000    0.1199330
382000.0000000    0.1248995
382040.0000000    0.1236767
382080.0000000    0.1251023
382120.0000000    0.1371250
382160.0000000    0.1212668
382200.0000000    0.1329609
382240.0000000    0.1276537
382280.0000000    0.1198211
382320.0000000    0.1221383
382360.0000000    0.1153041
382400.0000000    0.1183434
382440.0000000    0.1075855
382480.0000000    0.1106084
382520.0000000    0.1172818
382560.0000000    0.1183399
382600.0000000    0.1114928
382640.0000000    0.1157462
382680.0000000    0.1188623
382720.0000000    0.1091643
382760.0000000    0.1038976
382800.0000000    0.1113881
382840.0000000    0.1097614
382880.0000000    0.1414280
382920.0000000    0.1130370
382960.0000000    0.1107760
383000.0000000    0.1139391
383040.0000000    0.1164765
383080.0000000    0.1068191
383120.0000000    0.1255227
383160.0000000    0.1211271
383200.0000000    0.1167976
383240.0000000    0.1112025
383280.0000000    0.1119498
383320.0000000    0.1222520
383360.0000000    0.1312323
383400.0000000    0.1149205
383440.0000000    0.1081872
383480.0000000    0.1107685
383520.0000000    0.1234755
383560.0000000    0.1136038
383600.0000000    0.1116640
383640.0000000    0.1093315
383680.0000000    0.1065441
383720.0000000    0.1211148
383760.0000000    0.1128962
383800.0000000    0.1029905
383840.0000000    0.1061697
383880.0000000    0.0911387
383920.0000000    0.0992605
383960.0000000    0.1210908
384000.0000000    0.1012017
384040.0000000    0.1042257
384080.0000000    0.1063562
384120.0000000    0.1067725
384160.0000000    0.1083130
384200.0000000    0.1014519
384240.0000000    0.1153824
384280.0000000    0.1186946
384320.0000000    0.1109662
384360.0000000    0.1109077
384400.0000000    0.1197372
384440.0000000    0.1143954
384480.0000000    0.1221448
384520.0000000    0.1055105
384560.0000000    0.1012336
384600.0000000    0.1025148
384640.0000000    0.1063979
384680.0000000    0.1281238
384720.0000000    0.1188289
384760.0000000    0.1324166
384800.0000000    0.1172182
384840.0000000    0.1283306
384880.0000000    0.1258335
384920.0000000    0.1270711
384960.0000000    0.1142438
385000.0000000    0.1187467
385040.0000000    0.1127268
385080.0000000    0.1138815
385120.0000000    0.1188509
385160.0000000    0.1044640
385200.0000000    0.1208852
385240.0000000    0.1117352
385280.0000000    0.1153701
385320.0000000    0.1128349
385360.0000000    0.1225327
385400.0000000    0.1133209
385440.0000000    0.1160275
385480.0000000    0.1394148
385520.0000000    0.1184158
385560.0000000    0.1061638
385600.0000000    0.1127778
385640.0000000    0.1154116
385680.0000000    0.1198033
385720.0000000    0.1241703
385760.0000000    0.1150756
385800.0000000    0.1247615
385840.0000000    0.1209622
385880.0000000    0.1241659
385920.0000000    0.1073486
385960.0000000    0.1162128
386000.0000000    0.1090648
386040.0000000    0.1165611
386080.0000000    0.1199935
386120.0000000    0.1167745
386160.0000000    0.1165006
386200.0000000    0.1244601
386240.0000000    0.1032749
386280.0000000    0.1117460
386320.0000000    0.1094804
386360.0000000    0.1121472
386400.0000000    0.1095055
386440.0000000    0.1064680
386480.0000000    0.1043590
386520.0000000    0.1098857
386560.0000000    0.1317940
386600.0000000    0.1338099
386640.0000000    0.1223510
386680.0000000    0.1161153
386720.0000000    0.1160385
386760.0000000    0.1120411
386800.0000000    0.1079726
386840.0000000    0.1179057
386880.0000000    0.1199599
386920.0000000    0.1077106
386960.0000000    0.1077787
387000.0000000    0.1178344
387040.0000000    0.1128281
387080.0000000    0.1078278
387120.0000000    0.1049618
387160.0000000    0.1153883
387200.0000000    0.1113555
387240.0000000    0.1139224
387280.0000000    0.1081473
387320.0000000    0.1117030
387360.0000000    0.1257293
387400.0000000    0.1277636
387440.0000000    0.1166326
387480.0000000    0.1133573
387520.0000000    0.1193604
387560.0000000    0.1118319
387600.0000000    0.1092194
387640.0000000    0.1100084
387680.0000000    0.1129995
387720.0000000    0.1271900
387760.0000000    0.1017888
387800.0000000    0.1119785
387840.0000000    0.1053676
387880.0000000    0.1072937
387920.0000000    0.1078670
387960.0000000    0.1099723
388000.0000000    0.1087398
388040.0000000    0.0986554
388080.0000000    0.1154109
388120.0000000    0.1155585
388160.0000000    0.1168392
388200.0000000    0.1040792
388240.0000000    0.1011960
388280.0000000    0.1136670
388320.0000000    0.1032245
388360.0000000    0.1005646
388400.0000000    0.1081695
388440.0000000    0.1289058
388480.0000000    0.1188005
388520.0000000    0.1306618
388560.0000000    0.1178739
388600.0000000    0.1254868
388640.0000000    0.1220648
388680.0000000    0.1292340
388720.0000000    0.1285943
388760.0000000    0.1139943
388800.0000000    0.1150539
388840.0000000    0.1246628
388880.0000000    0.1214297
388920.0000000    0.1341610
388960.0000000    0.1147371
389000.0000000    0.1207704
389040.0000000    0.1143629
389080.0000000    0.1148457
389120.0000000    0.1178054
389160.0000000    0.1177708
389200.0000000    0.1161024
389240.0000000    0.1209726
389280.0000000    0.1296825
389320.0000000    0.1291856
389360.0000000    0.1167818
389400.0000000    0.1244942
389440.0000000    0.1178211
389480.0000000    0.1100153
389520.0000000    0.1119203
389560.0000000    0.1194159
389600.0000000    0.1260094
389640.0000000    0.1182346
389680.0000000    0.1246647
389720.0000000    0.1300454
389760.0000000    0.1193985
389800.0000000    0.1252751
389840.0000000    0.1127582
389880.0000000    0.1187057
389920.0000000    0.1271160
389960.0000000    0.1139305
390000.0000000    0.1064028
390040.0000000    0.1034476
390080.0000000    0.1102597
390120.0000000    0.1145665
390160.0000000    0.1145426
390200.0000000    0.1138021
390240.0000000    0.1188172
390280.0000000    0.1090814
390320.0000000    0.1084003
390360.0000000    0.1090909
390400.0000000    0.1064122
390440.0000000    0.1214166
390480.0000000    0.1257839
390520.0000000    0.1143833
390560.0000000    0.1227432
390600.0000000    0.1145569
390640.0000000    0.1183382
390680.0000000    0.1162883
390720.0000000    0.1116010
390760.0000000    0.1217546
390800.0000000    0.1095933
390840.0000000    0.1123085
390880.0000000    0.1218576
390920.0000000    0.1241503
390960.0000000    0.1123323
391000.0000000    0.1247786
391040.0000000    0.1118767
391080.0000000    0.1087349
391120.0000000    0.1198618
391160.0000000    0.1192324
391200.0000000    0.1201098
391240.0000000    0.1177297
391280.0000000    0.1123889
391320.0000000    0.1206631
391360.0000000    0.1060967
391400.0000000    0.1162801
391440.0000000    0.1074180
391480.0000000    0.1116655
391520.0000000    0.1139671
391560.0000000    0.1111656
391600.0000000    0.1119808
391640.0000000    0.1140334
391680.0000000    0.1167309
391720.0000000    0.1220290
391760.0000000    0.1108912
391800.0000000    0.1111980
391840.0000000    0.1133538
391880.0000000    0.0969373
391920.0000000    0.1131720
391960.0000000    0.1185688
392000.0000000    0.1058968
392040.0000000    0.1040314
392080.0000000    0.1054548
392120.0000000    0.1149103
392160.0000000    0.1001055
392200.0000000    0.1101066
392240.0000000    0.1068675
392280.0000000    0.1067252
392320.0000000    0.1199974
392360.0000000    0.1126893
392400.0000000    0.1108830
392440.0000000    0.1088694
392480.0000000    0.1090461
392520.0000000    0.0988756
392560.0000000    0.1001123
392600.0000000    0.1071951
392640.0000000    0.1209900
392680.0000000    0.1168554
392720.0000000    0.1256091
392760.0000000    0.1338053
392800.0000000    0.1212304
392840.0000000    0.1150321
392880.0000000    0.1115934
392920.0000000    0.1190696
392960.0000000    0.1139452
393000.0000000    0.1220609
393040.0000000    0.1190540
393080.0000000    0.1233976
393120.0000000    0.1181355
393160.0000000    0.1168744
393200.0000000    0.1161681
393240.0000000    0.1242536
393280.0000000    0.1063580
393320.0000000    0.1124842
393360.0000000    0.1171638
393400.0000000    0.1186461
393440.0000000    0.1055867
393480.0000000    0.1209594
393520.0000000    0.1090958
393560.0000000    0.1091135
393600.0000000    0.1141502
393640.0000000    0.1101837
393680.0000000    0.1213537
393720.0000000    0.0951845
393760.0000000    0.1068140
393800.0000000    0.1210893
393840.0000000    0.1142981
393880.0000000    0.1222870
393920.0000000    0.1257772
393960.0000000    0.1127821
394000.0000000    0.1224206
394040.0000000    0.1132904
394080.0000000    0.1185376
394120.0000000    0.1106343
394160.0000000    0.1088526
394200.0000000    0.1157692
394240.0000000    0.1159741
394280.0000000    0.1136412
394320.0000000    0.0972768
394360.0000000    0.0908959
394400.0000000    0.1017084
394440.0000000    0.0968342
394480.0000000    0.0994881
394520.0000000    0.1141872
394560.0000000    0.1056307
394600.0000000    0.1125445
394640.0000000    0.1123745
394680.0000000    0.1005601
394720.0000000    0.1033974
394760.0000000    0.1076016
394800.0000000    0.1098917
394840.0000000    0.1110214
394880.0000000    0.1211379
394920.0000000    0.1036464
394960.0000000    0.1090719
395000.0000000    0.1198300
395040.0000000    0.1088226
395080.0000000    0.1064629
395120.0000000    0.1095575
395160.0000000    0.1163731
395200.0000000    0.1174087
395240.0000000    0.1147395
395280.0000000    0.1018010
395320.0000000    0.1075018
395360.0000000    0.1215092
395400.0000000    0.1077419
395440.0000000    0.1112065
395480.0000000    0.1061058
395520.0000000    0.1045823
395560.0000000    0.1128707
395600.0000000    0.1144931
395640.0000000    0.1086280
395680.0000000    0.1143151
395720.0000000    0.1114947
395760.0000000    0.1076664
395800.0000000    0.1215118
395840.0000000    0.1118627
395880.0000000    0.1167625
395920.0000000    0.1212846
395960.0000000    0.1135048
396000.0000000    0.1110880
396040.0000000    0.1221679
396080.0000000    0.1370803
396120.0000000    0.1251936
396160.0000000    0.1224470
396200.0000000    0.1307561
396240.0000000    0.1121131
396280.0000000    0.1160779
396320.0000000    0.1162771
396360.0000000    0.1209412
396400.0000000    0.1304178
396440.0000000    0.1283721
396480.0000000    0.1331418
396520.0000000    0.1224496
396560.0000000    0.1355345
396600.0000000    0.1169319
396640.0000000    0.1139124
396680.0000000    0.1126715
396720.0000000    0.1350874
396760.0000000    0.1269366
396800.0000000    0.1293296
396840.0000000    0.1299577
396880.0000000    0.1263596
396920.0000000    0.1313541
396960.0000000    0.1162017
397000.0000000    0.1174592
397040.0000000    0.1252317
397080.0000000    0.1215644
397120.0000000    0.1263765
397160.0000000    0.1042073
397200.0000000    0.1236739
397240.0000000    0.1170027
397280.0000000    0.1066730
397320.0000000    0.1098797
397360.0000000    0.1128744
397400.0000000    0.1159428
397440.0000000    0.1139316
397480.0000000    0.1154401
397520.0000000    0.1177597
397560.0000000    0.1105201
397600.0000000    0.1258953
397640.0000000    0.1321863
397680.0000000    0.1246581
397720.0000000    0.1217270
397760.0000000    0.1220536
397800.0000000    0.1227781
397840.0000000    0.1148379
397880.0000000    0.1206487
397920.0000000    0.1159849
397960.0000000    0.1143698
398000.0000000    0.1102985
398040.0000000    0.1096157
398080.0000000    0.1142038
398120.0000000    0.1195235
398160.0000000    0.1159808
398200.0000000    0.1134280
398240.0000000    0.1097548
398280.0000000    0.1145787
398320.0000000    0.1090297
398360.0000000    0.1115466
398400.0000000    0.1098726
398440.0000000    0.1068652
398480.0000000    0.1025531
398520.0000000    0.1086906
398560.0000000    0.1106984
398600.0000000    0.1087370
398640.0000000    0.1166534
398680.0000000    0.1192230
398720.0000000    0.1071276
398760.0000000    0.1073994
398800.0000000    0.1094166
398840.0000000    0.1154673
398880.0000000    0.1147387
398920.0000000    0.1137568
398960.0000000    0.1079951
399000.0000000    0.1066992
399040.0000000    0.1153258
399080.0000000    0.1138116
399120.0000000    0.1159051
399160.0000000    0.1175487
399200.0000000    0.1184976
399240.0000000    0.1226973
399280.0000000    0.1096954
399320.0000000    0.1135997
399360.0000000    0.1180155
399400.0000000    0.1197987
399440.0000000    0.1231012
399480.0000000    0.1209158
399520.0000000    0.1193500
399560.0000000    0.1120001
399600.0000000    0.1228154
399640.0000000    0.1127473
399680.0000000    0.1174447
399720.0000000    0.1113734
399760.0000000    0.1154521
399800.0000000    0.1153627
399840.0000000    0.1238641
399880.0000000    0.1236348
399920.0000000    0.1178339
399960.0000000    0.1153067
400000.0000000    0.1161678
400040.0000000    0.1253963
400080.0000000    0.1152605
400120.0000000    0.1178523
400160.0000000    0.1078629
400200.0000000    0.1097192
400240.0000000    0.1191331
400280.0000000    0.1206138
400320.0000000    0.1172358
400360.0000000    0.1151009
400400.0000000    0.1138163
400440.0000000    0.1170614
400480.0000000    0.1089668
400520.0000000    0.1069742
400560.0000000    0.1171095
400600.0000000    0.1142604
400640.0000000    0.1156572
400680.0000000    0.1206507
400720.0000000    0.1120972
400760.0000000    0.1153114
400800.0000000    0.1042673
400840.0000000    0.1157806
400880.0000000    0.1168345
400920.0000000    0.1195142
400960.0000000    0.1182157
401000.0000000    0.1262687
401040.0000000    0.1185429
401080.0000000    0.1285344
401120.0000000    0.1172452
401160.0000000    0.1261374
401200.0000000    0.1251494
401240.0000000    0.1150771
401280.0000000    0.1058737
401320.0000000    0.1165138
401360.0000000    0.1127359
401400.0000000    0.1167373
401440.0000000    0.1199162
401480.0000000    0.1214957
401520.0000000    0.1205084
401560.0000000    0.1212361
401600.0000000    0.1115141
401640.0000000    0.1135138
401680.0000000    0.1249609
401720.0000000    0.1240909
401760.0000000    0.1168711
401800.0000000    0.1228786
401840.0000000    0.1227075
401880.0000000    0.1224821
401920.0000000    0.1250984
401960.0000000    0.1226328
402000.0000000    0.1203623
402040.0000000    0.1191049
402080.0000000    0.1275636
402120.0000000    0.1290813
402160.0000000    0.1210562
402200.0000000    0.1288212
402240.0000000    0.1175267
402280.0000000    0.1289408
402320.0000000    0.1220554
402360.0000000    0.1252530
402400.0000000    0.1242831
402440.0000000    0.1279646
402480.0000000    0.1208490
402520.0000000    0.1309662
402560.0000000    0.1182507
402600.0000000    0.1266899
402640.0000000    0.1177769
402680.0000000    0.1183733
402720.0000000    0.1230399
402760.0000000    0.1206416
402800.0000000    0.1152542
402840.0000000    0.1166519
402880.0000000    0.1201360
402920.0000000    0.1187240
402960.0000000    0.1204649
403000.0000000    0.1224748
403040.0000000    0.1228472
403080.0000000    0.1116348
403120.0000000    0.1078420
403160.0000000    0.1134048
403200.0000000    0.1172042
403240.0000000    0.1127638
403280.0000000    0.1233724
403320.0000000    0.1281687
403360.0000000    0.1187911
403400.0000000    0.1206020
403440.0000000    0.1162825
403480.0000000    0.1166972
403520.0000000    0.1193061
403560.0000000    0.1079735
403600.0000000    0.1176687
403640.0000000    0.1298025
403680.0000000    0.1378070
403720.0000000    0.1240385
403760.0000000    0.1272093
403800.0000000    0.1277851
403840.0000000    0.1210992
403880.0000000    0.1207366
403920.0000000    0.1175064
403960.0000000    0.1063776
404000.0000000    0.1182767
404040.0000000    0.1246437
404080.0000000    0.1326492
404120.0000000    0.1221057
404160.0000000    0.1250688
404200.0000000    0.1190947
404240.0000000    0.1216246
404280.0000000    0.1109411
404320.0000000    0.1139755
404360.0000000    0.1123600
404400.0000000    0.1101908
404440.0000000    0.1208252
404480.0000000    0.1205862
404520.0000000    0.1219273
404560.0000000    0.1221073
404600.0000000    0.1177925
404640.0000000    0.1206615
404680.0000000    0.1177113
404720.0000000    0.1292018
404760.0000000    0.1225673
404800.0000000    0.1123177
404840.0000000    0.1287462
404880.0000000    0.1241623
404920.0000000    0.1207963
404960.0000000    0.1214464
405000.0000000    0.1296971
405040.0000000    0.1327741
405080.0000000    0.1354767
405120.0000000    0.1387781
405160.0000000    0.1213829
405200.0000000    0.1296414
405240.0000000    0.1173187
405280.0000000    0.1241464
405320.0000000    0.1218400
405360.0000000    0.1271785
405400.0000000    0.1228338
405440.0000000    0.1188315
405480.0000000    0.1097136
405520.0000000    0.1147862
405560.0000000    0.1089785
405600.0000000    0.1133747
405640.0000000    0.1149143
405680.0000000    0.1110484
405720.0000000    0.1075205
405760.0000000    0.1155792
405800.0000000    0.1320887
405840.0000000    0.1270048
405880.0000000    0.1405694
405920.0000000    0.1297544
405960.0000000    0.1202879
406000.0000000    0.1390028
406040.0000000    0.1303672
406080.0000000    0.1162490
406120.0000000    0.1094815
406160.0000000    0.1059528
406200.0000000    0.1180080
406240.0000000    0.1167093
406280.0000000    0.1154376
406320.0000000    0.1193538
406360.0000000    0.1140222
406400.0000000    0.1268126
406440.0000000    0.1173377
406480.0000000    0.1204199
406520.0000000    0.1303566
406560.0000000    0.1314838
406600.0000000    0.1272226
406640.0000000    0.1191189
406680.0000000    0.1229832
406720.0000000    0.1372581
406760.0000000    0.1244838
406800.0000000    0.1160741
406840.0000000    0.1241302
406880.0000000    0.1196352
406920.0000000    0.1203384
406960.0000000    0.1412555
407000.0000000    0.1344283
407040.0000000    0.1322990
407080.0000000    0.1291733
407120.0000000    0.1268728
407160.0000000    0.1185084
407200.0000000    0.1302599
407240.0000000    0.1253379
407280.0000000    0.1220841
407320.0000000    0.1317761
407360.0000000    0.1313633
407400.0000000    0.1268136
407440.0000000    0.1363697
407480.0000000    0.1243546
407520.0000000    0.1353847
407560.0000000    0.1233474
407600.0000000    0.1231595
407640.0000000    0.1239659
407680.0000000    0.1251793
407720.0000000    0.1300181
407760.0000000    0.1253149
407800.0000000    0.1304659
407840.0000000    0.1212210
407880.0000000    0.1256317
407920.0000000    0.1258760
407960.0000000    0.1161197
408000.0000000    0.1274194
408040.0000000    0.1197318
408080.0000000    0.1111624
408120.0000000    0.1231793
408160.0000000    0.1213783
408200.0000000    0.1328539
408240.0000000    0.1283652
408280.0000000    0.1448440
408320.0000000    0.1276992
408360.0000000    0.1345210
408400.0000000    0.1359276
408440.0000000    0.1234162
408480.0000000    0.1199169
408520.0000000    0.1263746
408560.0000000    0.1210740
408600.0000000    0.1263563
408640.0000000    0.1394267
408680.0000000    0.1231275
408720.0000000    0.1174298
408760.0000000    0.1369015
408800.0000000    0.1229140
408840.0000000    0.1209480
408880.0000000    0.1290629
408920.0000000    0.1278391
408960.0000000    0.1363806
409000.0000000    0.1295994
409040.0000000    0.1401747
409080.0000000    0.1381459
409120.0000000    0.1238088
409160.0000000    0.1252314
409200.0000000    0.1252582
409240.0000000    0.1170383
409280.0000000    0.1187218
409320.0000000    0.1347841
409360.0000000    0.1237802
409400.0000000    0.1289195
409440.0000000    0.1258820
409480.0000000    0.1207279
409520.0000000    0.1180240
409560.0000000    0.1223604
409600.0000000    0.1181508
409640.0000000    0.1249450
409680.0000000    0.1234534
409720.0000000    0.1301076
409760.0000000    0.1299620
409800.0000000    0.1189196
409840.0000000    0.1421262
409880.0000000    0.1387735
409920.0000000    0.1416512
409960.0000000    0.1409225
410000.0000000    0.1435995
410040.0000000    0.1307077
410080.0000000    0.1255029
410120.0000000    0.1198937
410160.0000000    0.1142135
410200.0000000    0.1207576
410240.0000000    0.1270363
410280.0000000    0.1226295
410320.0000000    0.1329568
410360.0000000    0.1284297
410400.0000000    0.1364534
410440.0000000    0.1289909
410480.0000000    0.1289030
410520.0000000    0.1303211
410560.0000000    0.1315139
410600.0000000    0.1345923
410640.0000000    0.1327977
410680.0000000    0.1277189
410720.0000000    0.1191183
410760.0000000    0.1294133
410800.0000000    0.1269729
410840.0000000    0.1196611
410880.0000000    0.1199991
410920.0000000    0.1216846
410960.0000000    0.1287620
411000.0000000    0.1237809
411040.0000000    0.1308355
411080.0000000    0.1249644
411120.0000000    0.1222635
411160.0000000    0.1167179
411200.0000000    0.1194996
411240.0000000    0.1357236
411280.0000000    0.1154321
411320.0000000    0.1203112
411360.0000000    0.1223930
411400.0000000    0.1212292
411440.0000000    0.1158803
411480.0000000    0.1202604
411520.0000000    0.1219270
411560.0000000    0.1165219
411600.0000000    0.1259012
411640.0000000    0.1164215
411680.0000000    0.1216772
411720.0000000    0.1274830
411760.0000000    0.1255287
411800.0000000    0.1342421
411840.0000000    0.1324046
411880.0000000    0.1399015
411920.0000000    0.1370763
411960.0000000    0.1369302
412000.0000000    0.1349392
412040.0000000    0.1338518
412080.0000000    0.1382798
412120.0000000    0.1506346
412160.0000000    0.1478177
412200.0000000    0.1476366
412240.0000000    0.1392144
412280.0000000    0.1447691
412320.0000000    0.1352476
412360.0000000    0.1412041
412400.0000000    0.1422514
412440.0000000    0.1364053
412480.0000000    0.1389864
412520.0000000    0.1335497
412560.0000000    0.1372501
412600.0000000    0.1269183
412640.0000000    0.1380113
412680.0000000    0.1439493
412720.0000000    0.1407451
412760.0000000    0.1422506
412800.0000000    0.1448496
412840.0000000    0.1418681
412880.0000000    0.1419235
412920.0000000    0.1381225
412960.0000000    0.1346145
413000.0000000    0.1315041
413040.0000000    0.1348300
413080.0000000    0.1248585
413120.0000000    0.1391382
413160.0000000    0.1357038
413200.0000000    0.1341251
413240.0000000    0.1341438
413280.0000000    0.1377382
413320.0000000    0.1310962
413360.0000000    0.1440308
413400.0000000    0.1332698
413440.0000000    0.1372234
413480.0000000    0.1411609
413520.0000000    0.1340333
413560.0000000    0.1397935
413600.0000000    0.1503947
413640.0000000    0.1469071
413680.0000000    0.1413935
413720.0000000    0.1379290
413760.0000000    0.1358820
413800.0000000    0.1276742
413840.0000000    0.1356314
413880.0000000    0.1353688
413920.0000000    0.1393183
413960.0000000    0.1313516
414000.0000000    0.1385948
414040.0000000    0.1397162
414080.0000000    0.1360967
414120.0000000    0.1365380
414160.0000000    0.1423466
414200.0000000    0.1299471
414240.0000000    0.1304115
414280.0000000    0.1378129
414320.0000000    0.1322654
414360.0000000    0.1471714
414400.0000000    0.1382685
414440.0000000    0.1374103
414480.0000000    0.1384059
414520.0000000    0.1370127
414560.0000000    0.1305465
414600.0000000    0.1337164
414640.0000000    0.1302597
414680.0000000    0.1331119
414720.0000000    0.1246507
414760.0000000    0.1319927
414800.0000000    0.1295352
414840.0000000    0.1356344
414880.0000000    0.1309764
414920.0000000    0.1373830
414960.0000000    0.1374440
415000.0000000    0.1357979
415040.0000000    0.1365012
415080.0000000    0.1381495
415120.0000000    0.1333987
415160.0000000    0.1518934
415200.0000000    0.1444344
415240.0000000    0.1408622
415280.0000000    0.1512860
415320.0000000    0.1364874
415360.0000000    0.1336640
415400.0000000    0.1340217
415440.0000000    0.1400606
415480.0000000    0.1406528
415520.0000000    0.1376388
415560.0000000    0.1336549
415600.0000000    0.1536998
415640.0000000    0.1259247
415680.0000000    0.1300613
415720.0000000    0.1164771
415760.0000000    0.1346481
415800.0000000    0.1393803
415840.0000000    0.1367303
415880.0000000    0.1333081
415920.0000000    0.1302993
415960.0000000    0.1333349
416000.0000000    0.1277460
416040.0000000    0.1371369
416080.0000000    0.1459596
416120.0000000    0.1413953
416160.0000000    0.1338013
416200.0000000    0.1331753
416240.0000000    0.1346034
416280.0000000    0.1366930
416320.0000000    0.1376447
416360.0000000    0.1294045
416400.0000000    0.1358792
416440.0000000    0.1352717
416480.0000000    0.1341633
416520.0000000    0.1257734
416560.0000000    0.1314215
416600.0000000    0.1338178
416640.0000000    0.1233294
416680.0000000    0.1331569
416720.0000000    0.1353171
416760.0000000    0.1395905
416800.0000000    0.1387507
416840.0000000    0.1255371
416880.0000000    0.1400664
416920.0000000    0.1210024
416960.0000000    0.1228053
417000.0000000    0.1156547
417040.0000000    0.1252312
417080.0000000    0.1290316
417120.0000000    0.1408271
417160.0000000    0.1426519
417200.0000000    0.1353815
417240.0000000    0.1470277
417280.0000000    0.1441689
417320.0000000    0.1419227
417360.0000000    0.1471805
417400.0000000    0.1425689
417440.0000000    0.1274584
417480.0000000    0.1345908
417520.0000000    0.1345674
417560.0000000    0.1350344
417600.0000000    0.1531782
417640.0000000    0.1379843
417680.0000000    0.1344184
417720.0000000    0.1403923
417760.0000000    0.1372358
417800.0000000    0.1412821
417840.0000000    0.1412470
417880.0000000    0.1461237
417920.0000000    0.1492665
417960.0000000    0.1218803
418000.0000000    0.1345248
418040.0000000    0.1244775
418080.0000000    0.1402516
418120.0000000    0.1388697
418160.0000000    0.1344522
418200.0000000    0.1245533
418240.0000000    0.1313388
418280.0000000    0.1256566
418320.0000000    0.1410260
418360.0000000    0.1426501
418400.0000000    0.1492595
418440.0000000    0.1510199
418480.0000000    0.1375230
418520.0000000    0.1344078
418560.0000000    0.1293266
418600.0000000    0.1230045
418640.0000000    0.1232286
418680.0000000    0.1322144
418720.0000000    0.1343759
418760.0000000    0.1383617
418800.0000000    0.1287367
418840.0000000    0.1198749
418880.0000000    0.1291079
418920.0000000    0.1429724
418960.0000000    0.1371146
419000.0000000    0.1359544
419040.0000000    0.1338999
419080.0000000    0.1255375
419120.0000000    0.1365964
419160.0000000    0.1330348
419200.0000000    0.1372289
419240.0000000    0.1452064
419280.0000000    0.1377718
419320.0000000    0.1404848
419360.0000000    0.1394253
419400.0000000    0.1288721
419440.0000000    0.1403221
419480.0000000    0.1417612
419520.0000000    0.1460935
419560.0000000    0.1358822
419600.0000000    0.1378032
419640.0000000    0.1447221
419680.0000000    0.1446119
419720.0000000    0.1354627
419760.0000000    0.1348421
419800.0000000    0.1313126
419840.0000000    0.1295224
419880.0000000    0.1368950
419920.0000000    0.1339689
419960.0000000    0.1367323
420000.0000000    0.1341062
420040.0000000    0.1342574
420080.0000000    0.1312408
420120.0000000    0.1344018
420160.0000000    0.1320416
420200.0000000    0.1236059
420240.0000000    0.1316143
420280.0000000    0.1195557
420320.0000000    0.1197668
420360.0000000    0.1267507
420400.0000000    0.1242460
420440.0000000    0.1236696
420480.0000000    0.1269357
420520.0000000    0.1215544
420560.0000000    0.1283331
420600.0000000    0.1287345
420640.0000000    0.1223881
420680.0000000    0.1344943
420720.0000000    0.1232203
420760.0000000    0.1267929
420800.0000000    0.1327463
420840.0000000    0.1340535
420880.0000000    0.1288719
420920.0000000    0.1219244
420960.0000000    0.1272895
421000.0000000    0.1411849
421040.0000000    0.1201019
421080.0000000    0.1294842
421120.0000000    0.1347941
421160.0000000    0.1332156
421200.0000000    0.1318183
421240.0000000    0.1253058
421280.0000000    0.1325587
421320.0000000    0.1205311
421360.0000000    0.1274911
421400.0000000    0.1210002
421440.0000000    0.1122272
421480.0000000    0.1242590
421520.0000000    0.1137465
421560.0000000    0.1208541
421600.0000000    0.1191127
421640.0000000    0.1199379
421680.0000000    0.1184707
421720.0000000    0.1219309
421760.0000000    0.1233211
421800.0000000    0.1240283
421840.0000000    0.1205278
421880.0000000    0.1234468
421920.0000000    0.1231028
421960.0000000    0.1251631
422000.0000000    0.1281214
422040.0000000    0.1318303
422080.0000000    0.1237117
422120.0000000    0.1213555
422160.0000000    0.1350306
422200.0000000    0.1386186
422240.0000000    0.1344013
422280.0000000    0.1226277
422320.0000000    0.1313246
422360.0000000    0.1219503
422400.0000000    0.1361010
422440.0000000    0.1219616
422480.0000000    0.1319313
422520.0000000    0.1217706
422560.0000000    0.1164323
422600.0000000    0.1278027
422640.0000000    0.1291755
422680.0000000    0.1270860
422720.0000000    0.1152430
422760.0000000    0.1171249
422800.0000000    0.1223702
422840.0000000    0.1272578
422880.0000000    0.1181714
422920.0000000    0.1189243
422960.0000000    0.1200845
423000.0000000    0.1119818
423040.0000000    0.1288073
423080.0000000    0.1229787
423120.0000000    0.1315912
423160.0000000    0.1319415
423200.0000000    0.1236068
423240.0000000    0.1213844
423280.0000000    0.1247624
423320.0000000    0.1260986
423360.0000000    0.1129115
423400.0000000    0.1126621
423440.0000000    0.1039905
423480.0000000    0.1179681
423520.0000000    0.1164359
423560.0000000    0.1194440
423600.0000000    0.1111113
423640.0000000    0.1098187
423680.0000000    0.1087166
423720.0000000    0.1104880
423760.0000000    0.1083180
423800.0000000    0.1158390
423840.0000000    0.1147433
423880.0000000    0.1157308
423920.0000000    0.1226083
423960.0000000    0.1215224
424000.0000000    0.1092660
424040.0000000    0.1139917
424080.0000000    0.1271849
424120.0000000    0.1230721
424160.0000000    0.1184964
424200.0000000    0.1186692
424240.0000000    0.1175762
424280.0000000    0.1204463
424320.0000000    0.1255308
424360.0000000    0.1223275
424400.0000000    0.1212314
424440.0000000    0.1262389
424480.0000000    0.1212050
424520.0000000    0.1224010
424560.0000000    0.1245845
424600.0000000    0.1255539
424640.0000000    0.1106112
424680.0000000    0.1228500
424720.0000000    0.1271559
424760.0000000    0.1245437
424800.0000000    0.1268885
424840.0000000    0.1248939
424880.0000000    0.1271572
424920.0000000    0.1194081
424960.0000000    0.1124488
425000.0000000    0.1109078
425040.0000000    0.1212343
425080.0000000    0.1171794
425120.0000000    0.1125743
425160.0000000    0.1180193
425200.0000000    0.1151478
425240.0000000    0.1196275
425280.0000000    0.1160188
425320.0000000    0.1143552
425360.0000000    0.1200754
425400.0000000    0.1202948
425440.0000000    0.1114741
425480.0000000    0.1229220
425520.0000000    0.1186029
425560.0000000    0.1138084
425600.0000000    0.1144756
425640.0000000    0.1121057
425680.0000000    0.1205431
425720.0000000    0.1242906
425760.0000000    0.1289459
425800.0000000    0.1260296
425840.0000000    0.1203087
425880.0000000    0.1258221
425920.0000000    0.1161886
425960.0000000    0.1186651
426000.0000000    0.1147231
426040.0000000    0.1113202
426080.0000000    0.1109206
426120.0000000    0.1121620
426160.0000000    0.1131649
426200.0000000    0.1142174
426240.0000000    0.1151084
426280.0000000    0.1184356
426320.0000000    0.1122864
426360.0000000    0.1059712
426400.0000000    0.1177647
426440.0000000    0.1022117
426480.0000000    0.1131262
426520.0000000    0.1139787
426560.0000000    0.1215749
426600.0000000    0.1184864
426640.0000000    0.1118463
426680.0000000    0.1129712
426720.0000000    0.1095559
426760.0000000    0.1084339
426800.0000000    0.1087980
426840.0000000    0.1074372
426880.0000000    0.1046721
426920.0000000    0.1038086
426960.0000000    0.1038167
427000.0000000    0.1028036
427040.0000000    0.1087945
427080.0000000    0.1065172
427120.0000000    0.1069331
427160.0000000    0.1044231
427200.0000000    0.1050375
427240.0000000    0.1090506
427280.0000000    0.1102559
427320.0000000    0.1119692
427360.0000000    0.1095343
427400.0000000    0.1081012
427440.0000000    0.1049433
427480.0000000    0.1084692
427520.0000000    0.1238458
427560.0000000    0.1103233
427600.0000000    0.1072465
427640.0000000    0.1131160
427680.0000000    0.1120023
427720.0000000    0.1119984
427760.0000000    0.1072841
427800.0000000    0.1033284
427840.0000000    0.1012990
427880.0000000    0.1100248
427920.0000000    0.1086791
427960.0000000    0.0954618
428000.0000000    0.1113553
428040.0000000    0.1034388
428080.0000000    0.1103759
428120.0000000    0.1146059
428160.0000000    0.1032250
428200.0000000    0.1015326
428240.0000000    0.1038398
428280.0000000    0.1081795
428320.0000000    0.1055284
428360.0000000    0.1122563
428400.0000000    0.1046104
428440.0000000    0.1154129
428480.0000000    0.1085176
428520.0000000    0.1058617
428560.0000000    0.1136226
428600.0000000    0.1103063
428640.0000000    0.1222479
428680.0000000    0.1152684
428720.0000000    0.1082340
428760.0000000    0.1040131
428800.0000000    0.1082828
428840.0000000    0.1053367
428880.0000000    0.1216280
428920.0000000    0.1099351
428960.0000000    0.1133237
429000.0000000    0.1187717
429040.0000000    0.1113380
429080.0000000    0.1128359
429120.0000000    0.1037923
429160.0000000    0.1055788
429200.0000000    0.1050551
429240.0000000    0.1032902
429280.0000000    0.1158863
429320.0000000    0.1045808
429360.0000000    0.1021670
429400.0000000    0.1053170
429440.0000000    0.1131236
429480.0000000    0.1039221
429520.0000000    0.1026712
429560.0000000    0.1059246
429600.0000000    0.1116250
429640.0000000    0.1001367
429680.0000000    0.1053895
429720.0000000    0.0996884
429760.0000000    0.0994553
429800.0000000    0.0997806
429840.0000000    0.0950973
429880.0000000    0.0993580
429920.0000000    0.1000326
429960.0000000    0.1054841
430000.0000000    0.1058169
430040.0000000    0.1031221
430080.0000000    0.0925924
430120.0000000    0.1010114
430160.0000000    0.1074885
430200.0000000    0.1066126
430240.0000000    0.1064787
430280.0000000    0.1075605
430320.0000000    0.1053198
430360.0000000    0.1190302
430400.0000000    0.1178462
430440.0000000    0.1154558
430480.0000000    0.1140232
430520.0000000    0.1020305
430560.0000000    0.1160795
430600.0000000    0.1142142
430640.0000000    0.1191362
430680.0000000    0.1138835
430720.0000000    0.1051109
430760.0000000    0.1018816
430800.0000000    0.1047343
430840.0000000    0.1035459
430880.0000000    0.0995512
430920.0000000    0.1050783
430960.0000000    0.1143237
431000.0000000    0.1071693
431040.0000000    0.1165151
431080.0000000    0.1109592
431120.0000000    0.1082474
431160.0000000    0.1075507
431200.0000000    0.1114257
431240.0000000    0.1106891
431280.0000000    0.1059279
431320.0000000    0.1064559
431360.0000000    0.1169353
431400.0000000    0.1063105
431440.0000000    0.1200533
431480.0000000    0.1112831
431520.0000000    0.1053131
431560.0000000    0.1031421
431600.0000000    0.1050568
431640.0000000    0.1090223
431680.0000000    0.1062009
431720.0000000    0.1124647
431760.0000000    0.1039486
431800.0000000    0.0992137
431840.0000000    0.1041104
431880.0000000    0.1088236
431920.0000000    0.1109727
431960.0000000    0.1046636
432000.0000000    0.1039555
432040.0000000    0.1123257
432080.0000000    0.1026545
432120.0000000    0.1011545
432160.0000000    0.1020025
432200.0000000    0.1035436
432240.0000000    0.1092175
432280.0000000    0.1102745
432320.0000000    0.1017845
432360.0000000    0.1020188
432400.0000000    0.1071220
432440.0000000    0.1062103
432480.0000000    0.1102406
432520.0000000    0.1111784
432560.0000000    0.1226724
432600.0000000    0.1208853
432640.0000000    0.1116030
432680.0000000    0.1112703
432720.0000000    0.1086433
432760.0000000    0.1009433
432800.0000000    0.1012746
432840.0000000    0.1313327
432880.0000000    0.1221617
432920.0000000    0.1119987
432960.0000000    0.1111055
433000.0000000    0.1045917
433040.0000000    0.1138621
433080.0000000    0.1149154
433120.0000000    0.1051957
433160.0000000    0.1135634
433200.0000000    0.1207196
433240.0000000    0.1167696
433280.0000000    0.1064141
433320.0000000    0.1066182
433360.0000000    0.1045756
433400.0000000    0.1022356
433440.0000000    0.1022937
433480.0000000    0.1086805
433520.0000000    0.1054009
433560.0000000    0.1020608
433600.0000000    0.1049780
433640.0000000    0.1100932
433680.0000000    0.1094417
433720.0000000    0.1129532
433760.0000000    0.1160801
433800.0000000    0.1107244
433840.0000000    0.1064894
433880.0000000    0.1031243
433920.0000000    0.1022148
433960.0000000    0.0966289
434000.0000000    0.1053297
434040.0000000    0.1002874
434080.0000000    0.1147384
434120.0000000    0.1110353
434160.0000000    0.1059555
434200.0000000    0.1007777
434240.0000000    0.0972420
434280.0000000    0.1144194
434320.0000000    0.1134983
434360.0000000    0.1063065
434400.0000000    0.0987855
434440.0000000    0.1008622
434480.0000000    0.0950967
434520.0000000    0.0961686
434560.0000000    0.0967913
434600.0000000    0.1005541
434640.0000000    0.1035849
434680.0000000    0.1061072
434720.0000000    0.1062423
434760.0000000    0.1071765
434800.0000000    0.1040716
434840.0000000    0.1211015
434880.0000000    0.1154843
434920.0000000    0.1172463
434960.0000000    0.1125365
435000.0000000    0.1072639
435040.0000000    0.1016329
435080.0000000    0.1107201
435120.0000000    0.1202205
435160.0000000    0.1124703
435200.0000000    0.0975906
435240.0000000    0.0990411
435280.0000000    0.1007101
435320.0000000    0.1081712
435360.0000000    0.1046333
435400.0000000    0.1102840
435440.0000000    0.1057042
435480.0000000    0.1137078
435520.0000000    0.1010921
435560.0000000    0.1123549
435600.0000000    0.1132916
435640.0000000    0.1026742
435680.0000000    0.1035336
435720.0000000    0.1034036
435760.0000000    0.1002255
435800.0000000    0.0988243
435840.0000000    0.0974142
435880.0000000    0.1020852
435920.0000000    0.1068211
435960.0000000    0.1083368
436000.0000000    0.1225409
436040.0000000    0.1070294
436080.0000000    0.1018204
436120.0000000    0.0964793
436160.0000000    0.1019953
436200.0000000    0.1037300
436240.0000000    0.1074176
436280.0000000    0.1153535
436320.0000000    0.1062665
436360.0000000    0.1117205
436400.0000000    0.1097051
436440.0000000    0.1184546
436480.0000000    0.1148011
436520.0000000    0.1254092
436560.0000000    0.1133480
436600.0000000    0.1125404
436640.0000000    0.1102321
436680.0000000    0.1209956
436720.0000000    0.1120496
436760.0000000    0.1055672
436800.0000000    0.1079119
436840.0000000    0.1136928
436880.0000000    0.1087382
436920.0000000    0.1182697
436960.0000000    0.1163606
437000.0000000    0.1247370
437040.0000000    0.1122512
437080.0000000    0.1046861
437120.0000000    0.1176642
437160.0000000    0.1221777
437200.0000000    0.1157117
437240.0000000    0.1115142
437280.0000000    0.1085839
437320.0000000    0.1041835
437360.0000000    0.1076240
437400.0000000    0.1090507
437440.0000000    0.1217610
437480.0000000    0.1192715
437520.0000000    0.1047396
437560.0000000    0.1079973
437600.0000000    0.1079847
437640.0000000    0.1199427
437680.0000000    0.1163152
437720.0000000    0.1154067
437760.0000000    0.1022844
437800.0000000    0.1185827
437840.0000000    0.1223948
437880.0000000    0.1124012
437920.0000000    0.1074655
437960.0000000    0.1155432
438000.0000000    0.1109224
438040.0000000    0.1127064
438080.0000000    0.1301607
438120.0000000    0.1091139
438160.0000000    0.1177932
438200.0000000    0.1154881
438240.0000000    0.1262380
438280.0000000    0.1147073
438320.0000000    0.1096372
438360.0000000    0.1271043
438400.0000000    0.1368401
438440.0000000    0.1211433
438480.0000000    0.1245593
438520.0000000    0.1244419
438560.0000000    0.1169692
438600.0000000    0.1160824
438640.0000000    0.1201504
438680.0000000    0.1181516
438720.0000000    0.1127448
438760.0000000    0.1194896
438800.0000000    0.1139062
438840.0000000    0.1076277
438880.0000000    0.1194615
438920.0000000    0.1121566
438960.0000000    0.1107624
439000.0000000    0.1108631
439040.0000000    0.1187126
439080.0000000    0.1201745
439120.0000000    0.1130981
439160.0000000    0.1123024
439200.0000000    0.1149837
439240.0000000    0.1120894
439280.0000000    0.1047140
439320.0000000    0.1200945
439360.0000000    0.1145285
439400.0000000    0.1100875
439440.0000000    0.1113755
439480.0000000    0.1080037
439520.0000000    0.1046518
439560.0000000    0.1041801
439600.0000000    0.1041205
439640.0000000    0.1064975
439680.0000000    0.1095786
439720.0000000    0.1110004
439760.0000000    0.1019322
439800.0000000    0.1125616
439840.0000000    0.1014636
439880.0000000    0.1161764
439920.0000000    0.1178342
439960.0000000    0.1106709
440000.0000000    0.1151991
440040.0000000    0.1070097
440080.0000000    0.1066890
440120.0000000    0.1119975
440160.0000000    0.1079503
440200.0000000    0.1165929
440240.0000000    0.1137496
440280.0000000    0.1139877
440320.0000000    0.1142907
440360.0000000    0.1069094
440400.0000000    0.1035093
440440.0000000    0.1079911
440480.0000000    0.1061510
440520.0000000    0.1024016
440560.0000000    0.1033627
440600.0000000    0.1083464
440640.0000000    0.1073334
440680.0000000    0.1132904
440720.0000000    0.1054736
440760.0000000    0.1088528
440800.0000000    0.1131210
440840.0000000    0.1167480
440880.0000000    0.1114686
440920.0000000    0.1173621
440960.0000000    0.1121726
441000.0000000    0.1142647
441040.0000000    0.1138948
441080.0000000    0.1130665
441120.0000000    0.1190988
441160.0000000    0.1097988
441200.0000000    0.1039767
441240.0000000    0.1088573
441280.0000000    0.1071121
441320.0000000    0.1037819
441360.0000000    0.1104301
441400.0000000    0.1032975
441440.0000000    0.1046871
441480.0000000    0.1100599
441520.0000000    0.1217553
441560.0000000    0.1110752
441600.0000000    0.1076480
441640.0000000    0.1111159
441680.0000000    0.1116145
441720.0000000    0.1138247
441760.0000000    0.1097463
441800.0000000    0.1209541
441840.0000000    0.1131820
441880.0000000    0.1186618
441920.0000000    0.1137360
441960.0000000    0.1299053
442000.0000000    0.1144017
442040.0000000    0.1169859
442080.0000000    0.1201879
442120.0000000    0.1229721
442160.0000000    0.1153464
442200.0000000    0.1139561
442240.0000000    0.1133660
442280.0000000    0.1029072
442320.0000000    0.1158110
442360.0000000    0.1146546
442400.0000000    0.1034332
442440.0000000    0.1000566
442480.0000000    0.1083483
442520.0000000    0.1096096
442560.0000000    0.1082603
442600.0000000    0.1091023
442640.0000000    0.1104286
442680.0000000    0.1122633
442720.0000000    0.1151262
442760.0000000    0.1190949
442800.0000000    0.1166644
442840.0000000    0.1139857
442880.0000000    0.1243660
442920.0000000    0.1127374
442960.0000000    0.1144398
443000.0000000    0.1026385
443040.0000000    0.1126898
443080.0000000    0.1034355
443120.0000000    0.1078855
443160.0000000    0.1070014
443200.0000000    0.1073584
443240.0000000    0.1088557
443280.0000000    0.1083418
443320.0000000    0.1156329
443360.0000000    0.1239268
443400.0000000    0.1194080
443440.0000000    0.1216957
443480.0000000    0.1084127
443520.0000000    0.1164213
443560.0000000    0.1209650
443600.0000000    0.1108797
443640.0000000    0.1186878
443680.0000000    0.1216105
443720.0000000    0.1150238
443760.0000000    0.1088988
443800.0000000    0.1106717
443840.0000000    0.1134381
443880.0000000    0.1131617
443920.0000000    0.1149602
443960.0000000    0.1096839
444000.0000000    0.1082873
444040.0000000    0.1082696
444080.0000000    0.1075995
444120.0000000    0.1098920
444160.0000000    0.1075995
444200.0000000    0.1077902
444240.0000000    0.1088255
444280.0000000    0.1171121
444320.0000000    0.1166415
444360.0000000    0.1251488
444400.0000000    0.1093299
444440.0000000    0.1201551
444480.0000000    0.1080460
444520.0000000    0.1116019
444560.0000000    0.1172434
444600.0000000    0.1094457
444640.0000000    0.1143685
444680.0000000    0.1101353
444720.0000000    0.1254031
444760.0000000    0.1082028
444800.0000000    0.1141134
444840.0000000    0.1086219
444880.0000000    0.1081052
444920.0000000    0.1008003
444960.0000000    0.1097613
445000.0000000    0.1040428
445040.0000000    0.1093219
445080.0000000    0.1060195
445120.0000000    0.1120221
445160.0000000    0.1055005
445200.0000000    0.1060741
445240.0000000    0.1047845
445280.0000000    0.1080317
445320.0000000    0.1152161
445360.0000000    0.1227351
445400.0000000    0.1141678
445440.0000000    0.1101249
445480.0000000    0.1146665
445520.0000000    0.1142727
445560.0000000    0.1136359
445600.0000000    0.1120728
445640.0000000    0.1115437
445680.0000000    0.1107169
445720.0000000    0.1238942
445760.0000000    0.1191132
445800.0000000    0.1087240
445840.0000000    0.1182522
445880.0000000    0.1172540
445920.0000000    0.1104014
445960.0000000    0.1109220
446000.0000000    0.1173673
446040.0000000    0.1171265
446080.0000000    0.1168767
446120.0000000    0.1215513
446160.0000000    0.1195636
446200.0000000    0.1252334
446240.0000000    0.1235842
446280.0000000    0.1180088
446320.0000000    0.1080549
446360.0000000    0.1142755
446400.0000000    0.1122234
446440.0000000    0.1064776
446480.0000000    0.1152505
446520.0000000    0.1090524
446560.0000000    0.1065231
446600.0000000    0.1003746
446640.0000000    0.1067759
446680.0000000    0.1009442
446720.0000000    0.0983234
446760.0000000    0.1094770
446800.0000000    0.0999128
446840.0000000    0.1065862
446880.0000000    0.0977533
446920.0000000    0.1105243
446960.0000000    0.1098311
447000.0000000    0.1157897
447040.0000000    0.1198995
447080.0000000    0.1180185
447120.0000000    0.1109001
447160.0000000    0.1075442
447200.0000000    0.1063892
447240.0000000    0.1215327
447280.0000000    0.1208781
447320.0000000    0.1187724
447360.0000000    0.1209239
447400.0000000    0.1215221
447440.0000000    0.1213195
447480.0000000    0.1192359
447520.0000000    0.1167582
447560.0000000    0.1195318
447600.0000000    0.1161521
447640.0000000    0.1190166
447680.0000000    0.1111140
447720.0000000    0.1114197
447760.0000000    0.1166536
447800.0000000    0.1210594
447840.0000000    0.1144810
447880.0000000    0.1138466
447920.0000000    0.1267800
447960.0000000    0.1099749
448000.0000000    0.1100070
448040.0000000    0.1208384
448080.0000000    0.1248108
448120.0000000    0.1125843
448160.0000000    0.1086071
448200.0000000    0.1161392
448240.0000000    0.1127724
448280.0000000    0.1143704
448320.0000000    0.1083507
448360.0000000    0.1156506
448400.0000000    0.1212118
448440.0000000    0.1201131
448480.0000000    0.1039343
448520.0000000    0.1085942
448560.0000000    0.1051884
448600.0000000    0.1108376
448640.0000000    0.1118914
448680.0000000    0.1047438
448720.0000000    0.1071679
448760.0000000    0.1135836
448800.0000000    0.1148108
448840.0000000    0.1156229
448880.0000000    0.1204723
448920.0000000    0.1157193
448960.0000000    0.1279857
449000.0000000    0.1217362
449040.0000000    0.1149328
449080.0000000    0.1192503
449120.0000000    0.1053187
449160.0000000    0.1049679
449200.0000000    0.1135907
449240.0000000    0.1176279
449280.0000000    0.1211530
449320.0000000    0.1125952
449360.0000000    0.1190826
449400.0000000    0.1128588
449440.0000000    0.1083000
449480.0000000    0.1171162
449520.0000000    0.1161371
449560.0000000    0.1188914
449600.0000000    0.1165920
449640.0000000    0.1153174
449680.0000000    0.1110079
449720.0000000    0.1187924
449760.0000000    0.1178146
449800.0000000    0.1117567
449840.0000000    0.1137182
449880.0000000    0.1133689
449920.0000000    0.1165560
449960.0000000    0.1111735
450000.0000000    0.1086556
450040.0000000    0.1034076
450080.0000000    0.1106265
450120.0000000    0.1136380
450160.0000000    0.1126050
450200.0000000    0.1155887
450240.0000000    0.0990921
450280.0000000    0.1070521
450320.0000000    0.1036401
450360.0000000    0.1045150
450400.0000000    0.0978736
450440.0000000    0.1086216
450480.0000000    0.1039859
450520.0000000    0.1019137
450560.0000000    0.1061844
450600.0000000    0.1096025
450640.0000000    0.1103044
450680.0000000    0.1122827
450720.0000000    0.1051555
450760.0000000    0.1065266
450800.0000000    0.1044094
450840.0000000    0.0969711
450880.0000000    0.0967306
450920.0000000    0.1052080
450960.0000000    0.1061062
451000.0000000    0.1096961
451040.0000000    0.1135455
451080.0000000    0.1069156
451120.0000000    0.1045137
451160.0000000    0.1079368
451200.0000000    0.1078184
451240.0000000    0.1102351
451280.0000000    0.1070954
451320.0000000    0.1068962
451360.0000000    0.1133982
451400.0000000    0.1143854
451440.0000000    0.1092975
451480.0000000    0.1153167
451520.0000000    0.1061078
451560.0000000    0.1083808
451600.0000000    0.1088393
451640.0000000    0.1083568
451680.0000000    0.1039979
451720.0000000    0.1091425
451760.0000000    0.1093614
451800.0000000    0.1117567
451840.0000000    0.1075193
451880.0000000    0.1028866
451920.0000000    0.1073667
451960.0000000    0.1140172
452000.0000000    0.1037678
452040.0000000    0.1057659
452080.0000000    0.1179928
452120.0000000    0.1128581
452160.0000000    0.1070276
452200.0000000    0.1050762
452240.0000000    0.1101395
452280.0000000    0.1022773
452320.0000000    0.0978498
452360.0000000    0.0997782
452400.0000000    0.1028149
452440.0000000    0.1096594
452480.0000000    0.1099927
452520.0000000    0.1134800
452560.0000000    0.1068470
452600.0000000    0.1170734
452640.0000000    0.1131673
452680.0000000    0.1029243
452720.0000000    0.1066273
452760.0000000    0.1185077
452800.0000000    0.1158484
452840.0000000    0.1153736
452880.0000000    0.1085365
452920.0000000    0.1011534
452960.0000000    0.1078350
453000.0000000    0.1114336
453040.0000000    0.1202123
453080.0000000    0.1097064
453120.0000000    0.1101747
453160.0000000    0.1092819
453200.0000000    0.1048327
453240.0000000    0.1007125
453280.0000000    0.1075657
453320.0000000    0.1031794
453360.0000000    0.1125183
453400.0000000    0.1072184
453440.0000000    0.1152394
453480.0000000    0.1028762
453520.0000000    0.1117194
453560.0000000    0.1119136
453600.0000000    0.1119127
453640.0000000    0.1100402
453680.0000000    0.1042197
453720.0000000    0.1054776
453760.0000000    0.0962366
453800.0000000    0.1012469
453840.0000000    0.1071488
453880.0000000    0.1052590
453920.0000000    0.1072342
453960.0000000    0.1018543
454000.0000000    0.1057055
454040.0000000    0.0997968
454080.0000000    0.1090505
454120.0000000    0.1049623
454160.0000000    0.1130315
454200.0000000    0.1019204
454240.0000000    0.1086445
454280.0000000    0.1139715
454320.0000000    0.0965547
454360.0000000    0.1145229
454400.0000000    0.1090310
454440.0000000    0.1013603
454480.0000000    0.0999585
454520.0000000    0.0979664
454560.0000000    0.1119654
454600.0000000    0.0994558
454640.0000000    0.1122344
454680.0000000    0.1063562
454720.0000000    0.1128184
454760.0000000    0.1174615
454800.0000000    0.1166763
454840.0000000    0.1196645
454880.0000000    0.1109879
454920.0000000    0.1090993
454960.0000000    0.1095310
455000.0000000    0.1081936
455040.0000000    0.1020383
455080.0000000    0.1009281
455120.0000000    0.1072647
455160.0000000    0.0967701
455200.0000000    0.1073276
455240.0000000    0.1034606
455280.0000000    0.1034855
455320.0000000    0.1010662
455360.0000000    0.1077126
455400.0000000    0.1040443
455440.0000000    0.1015025
455480.0000000    0.1052678
455520.0000000    0.1107595
455560.0000000    0.1024320
455600.0000000    0.1022375
455640.0000000    0.1040275
455680.0000000    0.0985866
455720.0000000    0.1079169
455760.0000000    0.1142660
455800.0000000    0.1029016
455840.0000000    0.1112551
455880.0000000    0.1054867
455920.0000000    0.0976336
455960.0000000    0.0978200
456000.0000000    0.1110870
456040.0000000    0.1125665
456080.0000000    0.1066560
456120.0000000    0.1105688
456160.0000000    0.1049339
456200.0000000    0.1088918
456240.0000000    0.1059597
456280.0000000    0.1088942
456320.0000000    0.1026610
456360.0000000    0.1044719
456400.0000000    0.1026473
456440.0000000    0.1065234
456480.0000000    0.1039164
456520.0000000    0.1059855
456560.0000000    0.1053280
456600.0000000    0.1100845
456640.0000000    0.1176775
456680.0000000    0.1040877
456720.0000000    0.1037472
456760.0000000    0.1061393
456800.0000000    0.1151574
456840.0000000    0.1065463
456880.0000000    0.1128755
456920.0000000    0.1038107
456960.0000000    0.1116358
457000.0000000    0.1267793
457040.0000000    0.1129448
457080.0000000    0.1068339
457120.0000000    0.1074329
457160.0000000    0.1194046
457200.0000000    0.1135568
457240.0000000    0.1070113
457280.0000000    0.1165285
457320.0000000    0.1057544
457360.0000000    0.1086990
457400.0000000    0.1043061
457440.0000000    0.1039749
457480.0000000    0.1067240
457520.0000000    0.1015489
457560.0000000    0.1079841
457600.0000000    0.0972530
457640.0000000    0.1055615
457680.0000000    0.1034784
457720.0000000    0.1073947
457760.0000000    0.1089015
457800.0000000    0.1013606
457840.0000000    0.1046500
457880.0000000    0.1052988
457920.0000000    0.1188738
457960.0000000    0.1036891
458000.0000000    0.0951272
458040.0000000    0.0995023
458080.0000000    0.1111236
458120.0000000    0.1105432
458160.0000000    0.0994584
458200.0000000    0.1039100
458240.0000000    0.1027697
458280.0000000    0.0984930
458320.0000000    0.1029109
458360.0000000    0.0990348
458400.0000000    0.0998005
458440.0000000    0.1084235
458480.0000000    0.0991051
458520.0000000    0.1038911
458560.0000000    0.0981794
458600.0000000    0.1002870
458640.0000000    0.0968300
458680.0000000    0.1005484
458720.0000000    0.0980928
458760.0000000    0.1048878
458800.0000000    0.0965525
458840.0000000    0.0999347
458880.0000000    0.1098671
458920.0000000    0.1043499
458960.0000000    0.1141460
459000.0000000    0.1182904
459040.0000000    0.1210575
459080.0000000    0.1289571
459120.0000000    0.1222099
459160.0000000    0.1123437
459200.0000000    0.1087874
459240.0000000    0.1088371
459280.0000000    0.1245466
459320.0000000    0.1055043
459360.0000000    0.1097329
459400.0000000    0.1052318
459440.0000000    0.1040389
459480.0000000    0.1141127
459520.0000000    0.1108255
459560.0000000    0.1211726
459600.0000000    0.1119686
459640.0000000    0.1071934
459680.0000000    0.1133138
459720.0000000    0.1067321
459760.0000000    0.1012767
459800.0000000    0.1056830
459840.0000000    0.1066816
459880.0000000    0.1138608
459920.0000000    0.1070556
459960.0000000    0.1093857
460000.0000000    0.1130359
460040.0000000    0.1058135
460080.0000000    0.0968020
460120.0000000    0.1090237
460160.0000000    0.0945527
460200.0000000    0.1117129
460240.0000000    0.1164836
460280.0000000    0.1111363
460320.0000000    0.1069227
460360.0000000    0.1091371
460400.0000000    0.1167568
460440.0000000    0.1078972
460480.0000000    0.1090584
460520.0000000    0.1070570
460560.0000000    0.1109399
460600.0000000    0.1106760
460640.0000000    0.1061659
460680.0000000    0.1118326
460720.0000000    0.1107955
460760.0000000    0.1145758
460800.0000000    0.1052669
460840.0000000    0.1009363
460880.0000000    0.1014686
460920.0000000    0.1015032
460960.0000000    0.1084992
461000.0000000    0.1211273
461040.0000000    0.1133189
461080.0000000    0.1033065
461120.0000000    0.1060461
461160.0000000    0.1129869
461200.0000000    0.1198534
461240.0000000    0.1105813
461280.0000000    0.1092283
461320.0000000    0.1097566
461360.0000000    0.1170423
461400.0000000    0.1129158
461440.0000000    0.1042957
461480.0000000    0.1073665
461520.0000000    0.1091688
461560.0000000    0.1012073
461600.0000000    0.1218755
461640.0000000    0.1118127
461680.0000000    0.1165112
461720.0000000    0.1132597
461760.0000000    0.1069031
461800.0000000    0.1045886
461840.0000000    0.1158159
461880.0000000    0.1074959
461920.0000000    0.1075466
461960.0000000    0.1098721
462000.0000000    0.1030736
462040.0000000    0.1151263
462080.0000000    0.1166612
462120.0000000    0.1099722
462160.0000000    0.1120087
462200.0000000    0.1118205
462240.0000000    0.1100991
462280.0000000    0.1140724
462320.0000000    0.1124716
462360.0000000    0.1081494
462400.0000000    0.1119691
462440.0000000    0.1159787
462480.0000000    0.1157913
462520.0000000    0.1090967
462560.0000000    0.1092998
462600.0000000    0.1117049
462640.0000000    0.1156216
462680.0000000    0.1096688
462720.0000000    0.1065507
462760.0000000    0.1099931
462800.0000000    0.1044752
462840.0000000    0.1155577
462880.0000000    0.1182243
462920.0000000    0.1081473
462960.0000000    0.1123687
463000.0000000    0.1093264
463040.0000000    0.1022935
463080.0000000    0.1135702
463120.0000000    0.1009545
463160.0000000    0.1216630
463200.0000000    0.1073866
463240.0000000    0.1114490
463280.0000000    0.1126572
463320.0000000    0.1167014
463360.0000000    0.1102262
463400.0000000    0.1149253
463440.0000000    0.1079278
463480.0000000    0.1142434
463520.0000000    0.1179200
463560.0000000    0.1169389
463600.0000000    0.1187235
463640.0000000    0.1131876
463680.0000000    0.1080080
463720.0000000    0.1187727
463760.0000000    0.1106118
463800.0000000    0.1144931
463840.0000000    0.1264416
463880.0000000    0.1186364
463920.0000000    0.1209470
463960.0000000    0.1131736
464000.0000000    0.1159482
464040.0000000    0.1236794
464080.0000000    0.1244546
464120.0000000    0.1196231
464160.0000000    0.1169338
464200.0000000    0.1134557
464240.0000000    0.1044391
464280.0000000    0.1212993
464320.0000000    0.1028457
464360.0000000    0.1075139
464400.0000000    0.1093372
464440.0000000    0.1166197
464480.0000000    0.1101761
464520.0000000    0.1021618
464560.0000000    0.1157910
464600.0000000    0.1100955
464640.0000000    0.1109105
464680.0000000    0.1049694
464720.0000000    0.1011243
464760.0000000    0.1012428
464800.0000000    0.0994941
464840.0000000    0.1051223
464880.0000000    0.1016683
464920.0000000    0.1098218
464960.0000000    0.1088224
465000.0000000    0.0999907
465040.0000000    0.0995963
465080.0000000    0.1078320
465120.0000000    0.0947061
465160.0000000    0.1035106
465200.0000000    0.1014896
465240.0000000    0.1014520
465280.0000000    0.1005861
465320.0000000    0.0989151
465360.0000000    0.0998109
465400.0000000    0.1017597
465440.0000000    0.1001224
465480.0000000    0.0992988
465520.0000000    0.0947926
465560.0000000    0.0982933
465600.0000000    0.1118708
465640.0000000    0.1082083
465680.0000000    0.0967252
465720.0000000    0.1088319
465760.0000000    0.1003771
465800.0000000    0.1130075
465840.0000000    0.1141435
465880.0000000    0.1169261
465920.0000000    0.1140471
465960.0000000    0.1164148
466000.0000000    0.1189433
466040.0000000    0.1142807
466080.0000000    0.1081222
466120.0000000    0.1076318
466160.0000000    0.1154714
466200.0000000    0.1095418
466240.0000000    0.1103577
466280.0000000    0.1112118
466320.0000000    0.1058652
466360.0000000    0.1008369
466400.0000000    0.1052824
466440.0000000    0.1117023
466480.0000000    0.1074182
466520.0000000    0.1087570
466560.0000000    0.1074570
466600.0000000    0.1106506
466640.0000000    0.1070518
466680.0000000    0.1012289
466720.0000000    0.1008293
466760.0000000    0.1169992
466800.0000000    0.1014000
466840.0000000    0.1166079
466880.0000000    0.1123715
466920.0000000    0.1136959
466960.0000000    0.1045100
467000.0000000    0.1038680
467040.0000000    0.1147724
467080.0000000    0.1102412
467120.0000000    0.1018817
467160.0000000    0.1009118
467200.0000000    0.1031634
467240.0000000    0.1098311
467280.0000000    0.1029619
467320.0000000    0.1133752
467360.0000000    0.1031486
467400.0000000    0.1134369
467440.0000000    0.1096536
467480.0000000    0.1192190
467520.0000000    0.1054877
467560.0000000    0.1105399
467600.0000000    0.1056130
467640.0000000    0.1200896
467680.0000000    0.1153382
467720.0000000    0.1083398
467760.0000000    0.1088610
467800.0000000    0.1112737
467840.0000000    0.1090297
467880.0000000    0.1099004
467920.0000000    0.1053017
467960.0000000    0.1004458
468000.0000000    0.1004136
468040.0000000    0.1149966
468080.0000000    0.1039380
468120.0000000    0.1027259
468160.0000000    0.0986734
468200.0000000    0.0965320
468240.0000000    0.1044138
468280.0000000    0.1194976
468320.0000000    0.1231300
468360.0000000    0.1029490
468400.0000000    0.1109378
468440.0000000    0.1076017
468480.0000000    0.1088567
468520.0000000    0.1002217
468560.0000000    0.1005550
468600.0000000    0.1149156
468640.0000000    0.1043373
468680.0000000    0.1069873
468720.0000000    0.1176421
468760.0000000    0.1007491
468800.0000000    0.1031136
468840.0000000    0.1193734
468880.0000000    0.1254236
468920.0000000    0.1181525
468960.0000000    0.1460446
469000.0000000    0.1246105
469040.0000000    0.1216175
469080.0000000    0.1565950
469120.0000000    0.1341238
469160.0000000    0.1253866
469200.0000000    0.1260397
469240.0000000    0.1247056
469280.0000000    0.1233364
469320.0000000    0.1278832
469360.0000000    0.1190847
469400.0000000    0.1215937
469440.0000000    0.1279893
469480.0000000    0.1184991
469520.0000000    0.1325230
469560.0000000    0.1350986
469600.0000000    0.1157659
469640.0000000    0.1193213
469680.0000000    0.1146257
469720.0000000    0.1197266
469760.0000000    0.1108709
469800.0000000    0.1280873
469840.0000000    0.1156419
469880.0000000    0.1230105
469920.0000000    0.1234097
469960.0000000    0.1234798
470000.0000000    0.1208802
470040.0000000    0.1260141
470080.0000000    0.1188725
470120.0000000    0.1074820
470160.0000000    0.1279739
470200.0000000    0.1189795
470240.0000000    0.1113045
470280.0000000    0.1161182
470320.0000000    0.1098601
470360.0000000    0.1094275
470400.0000000    0.1095701
470440.0000000    0.1083356
470480.0000000    0.1064141
470520.0000000    0.1073499
470560.0000000    0.1071795
470600.0000000    0.1156275
470640.0000000    0.1165532
470680.0000000    0.1141794
470720.0000000    0.1056617
470760.0000000    0.1203921
470800.0000000    0.1110146
470840.0000000    0.1102938
470880.0000000    0.0989802
470920.0000000    0.1104423
470960.0000000    0.1063733
471000.0000000    0.1035900
471040.0000000    0.1027467
471080.0000000    0.1104943
471120.0000000    0.1120531
471160.0000000    0.1166087
471200.0000000    0.1151830
471240.0000000    0.1045339
471280.0000000    0.1068076
471320.0000000    0.1141245
471360.0000000    0.1087454
471400.0000000    0.1081186
471440.0000000    0.1134724
471480.0000000    0.1122593
471520.0000000    0.1047039
471560.0000000    0.1058150
471600.0000000    0.0959250
471640.0000000    0.1073217
471680.0000000    0.1106227
471720.0000000    0.1197307
471760.0000000    0.1170355
471800.0000000    0.1131903
471840.0000000    0.1109481
471880.0000000    0.1135302
471920.0000000    0.1253039
471960.0000000    0.1244960
472000.0000000    0.1157655
472040.0000000    0.1171469
472080.0000000    0.1102441
472120.0000000    0.1231491
472160.0000000    0.1226734
472200.0000000    0.1134013
472240.0000000    0.1134084
472280.0000000    0.1147633
472320.0000000    0.1099878
472360.0000000    0.1088116
472400.0000000    0.1161111
472440.0000000    0.1152106
472480.0000000    0.1134768
472520.0000000    0.1184995
472560.0000000    0.1183226
472600.0000000    0.1155538
472640.0000000    0.1325051
472680.0000000    0.1114592
472720.0000000    0.1192577
472760.0000000    0.1200589
472800.0000000    0.1134109
472840.0000000    0.1135641
472880.0000000    0.1240008
472920.0000000    0.1231177
472960.0000000    0.1151267
473000.0000000    0.1028410
473040.0000000    0.1063758
473080.0000000    0.1098390
473120.0000000    0.1109696
473160.0000000    0.1103154
473200.0000000    0.1168273
473240.0000000    0.1097714
473280.0000000    0.1164152
473320.0000000    0.1119031
473360.0000000    0.1092600
473400.0000000    0.1153997
473440.0000000    0.1042845
473480.0000000    0.1118409
473520.0000000    0.1092019
473560.0000000    0.1045393
473600.0000000    0.1016428
473640.0000000    0.1029733
473680.0000000    0.0977013
473720.0000000    0.1001879
473760.0000000    0.1041916
473800.0000000    0.1033187
473840.0000000    0.1184104
473880.0000000    0.1187413
473920.0000000    0.1199058
473960.0000000    0.1006154
474000.0000000    0.1045635
474040.0000000    0.1147039
474080.0000000    0.1035245
474120.0000000    0.1090292
474160.0000000    0.1056671
474200.0000000    0.1072046
474240.0000000    0.1062130
474280.0000000    0.1097026
474320.0000000    0.1137904
474360.0000000    0.1046200
474400.0000000    0.1185654
474440.0000000    0.1161919
474480.0000000    0.1167580
474520.0000000    0.1147988
474560.0000000    0.1220386
474600.0000000    0.1183902
474640.0000000    0.1240287
474680.0000000    0.1087310
474720.0000000    0.1206615
474760.0000000    0.1214163
474800.0000000    0.1048377
474840.0000000    0.1026000
474880.0000000    0.1028090
474920.0000000    0.1030705
474960.0000000    0.0964433
475000.0000000    0.1020037
475040.0000000    0.1138937
475080.0000000    0.1129104
475120.0000000    0.1137073
475160.0000000    0.1078499
475200.0000000    0.1050337
475240.0000000    0.1172688
475280.0000000    0.1031629
475320.0000000    0.1099041
475360.0000000    0.1150488
475400.0000000    0.1099255
475440.0000000    0.1277526
475480.0000000    0.1297872
475520.0000000    0.1122527
475560.0000000    0.1131173
475600.0000000    0.1139359
475640.0000000    0.1139535
475680.0000000    0.1103948
475720.0000000    0.1114774
475760.0000000    0.1086614
475800.0000000    0.1195640
475840.0000000    0.1079567
475880.0000000    0.1140940
475920.0000000    0.1063835
475960.0000000    0.1051847
476000.0000000    0.1144822
476040.0000000    0.1120761
476080.0000000    0.1082781
476120.0000000    0.1130925
476160.0000000    0.1070409
476200.0000000    0.1099217
476240.0000000    0.1059244
476280.0000000    0.1091245
476320.0000000    0.1091938
476360.0000000    0.0972777
476400.0000000    0.1097839
476440.0000000    0.1026789
476480.0000000    0.1036415
476520.0000000    0.1209187
476560.0000000    0.1184212
476600.0000000    0.1158456
476640.0000000    0.1102295
476680.0000000    0.1209238
476720.0000000    0.1234402
476760.0000000    0.1137605
476800.0000000    0.1264880
476840.0000000    0.1129606
476880.0000000    0.1165570
476920.0000000    0.1198332
476960.0000000    0.1162484
477000.0000000    0.1050531
477040.0000000    0.1116634
477080.0000000    0.1153857
477120.0000000    0.1185269
477160.0000000    0.1176039
477200.0000000    0.1267053
477240.0000000    0.1153493
477280.0000000    0.1199182
477320.0000000    0.1340774
477360.0000000    0.1266892
477400.0000000    0.1314386
477440.0000000    0.1313614
477480.0000000    0.1258700
477520.0000000    0.1215457
477560.0000000    0.1348274
477600.0000000    0.1265464
477640.0000000    0.1363417
477680.0000000    0.1269229
477720.0000000    0.1323483
477760.0000000    0.1360221
477800.0000000    0.1320156
477840.0000000    0.1298290
477880.0000000    0.1233372
477920.0000000    0.1366552
477960.0000000    0.1259122
478000.0000000    0.1258015
478040.0000000    0.1239016
478080.0000000    0.1125901
478120.0000000    0.1194670
478160.0000000    0.1167421
478200.0000000    0.1258579
478240.0000000    0.1223626
478280.0000000    0.1240946
478320.0000000    0.1160278
478360.0000000    0.1170063
478400.0000000    0.1270445
478440.0000000    0.1248231
478480.0000000    0.1167440
478520.0000000    0.1198353
478560.0000000    0.1188560
478600.0000000    0.1148569
478640.0000000    0.1093214
478680.0000000    0.1119739
478720.0000000    0.1171743
478760.0000000    0.1188828
478800.0000000    0.1260823
478840.0000000    0.1118044
478880.0000000    0.1225861
478920.0000000    0.1134922
478960.0000000    0.1085965
479000.0000000    0.1128601
479040.0000000    0.1212227
479080.0000000    0.1174017
479120.0000000    0.1161135
479160.0000000    0.1094800
479200.0000000    0.1100960
479240.0000000    0.1057564
479280.0000000    0.1034617
479320.0000000    0.1103857
479360.0000000    0.1033396
479400.0000000    0.1080086
479440.0000000    0.1210138
479480.0000000    0.1150382
479520.0000000    0.1208111
479560.0000000    0.1146763
479600.0000000    0.1154319
479640.0000000    0.1099209
479680.0000000    0.1223134
479720.0000000    0.1187795
479760.0000000    0.1249236
479800.0000000    0.1248487
479840.0000000    0.1201748
479880.0000000    0.1278415
479920.0000000    0.1258784
479960.0000000    0.1220418
480000.0000000    0.1211459
480040.0000000    0.1293546
480080.0000000    0.1140741
480120.0000000    0.1136601
480160.0000000    0.1090886
480200.0000000    0.1112171
480240.0000000    0.1156271
480280.0000000    0.1207798
480320.0000000    0.1276300
480360.0000000    0.1104712
480400.0000000    0.1150352
480440.0000000    0.1182737
480480.0000000    0.1057382
480520.0000000    0.0968915
480560.0000000    0.1075146
480600.0000000    0.1075858
480640.0000000    0.1173782
480680.0000000    0.1235004
480720.0000000    0.1080210
480760.0000000    0.1103313
480800.0000000    0.1090424
480840.0000000    0.1116792
480880.0000000    0.1129005
480920.0000000    0.1167632
480960.0000000    0.1065788
481000.0000000    0.1104312
481040.0000000    0.1262426
481080.0000000    0.1170474
481120.0000000    0.1119884
481160.0000000    0.1048875
481200.0000000    0.1073677
481240.0000000    0.1085620
481280.0000000    0.1082378
481320.0000000    0.1150787
481360.0000000    0.0984459
481400.0000000    0.1135626
481440.0000000    0.1085190
481480.0000000    0.1230843
481520.0000000    0.1236828
481560.0000000    0.1233209
481600.0000000    0.1273170
481640.0000000    0.1268511
481680.0000000    0.1214990
481720.0000000    0.1155524
481760.0000000    0.1188221
481800.0000000    0.1176793
481840.0000000    0.1166353
481880.0000000    0.1007965
481920.0000000    0.1044776
481960.0000000    0.1193320
482000.0000000    0.1355545
482040.0000000    0.1119016
482080.0000000    0.1227923
482120.0000000    0.1215261
482160.0000000    0.1214838
482200.0000000    0.1169212
482240.0000000    0.1172823
482280.0000000    0.1190824
482320.0000000    0.1138384
482360.0000000    0.1093697
482400.0000000    0.1071769
482440.0000000    0.1181912
482480.0000000    0.1210085
482520.0000000    0.1150157
482560.0000000    0.1084717
482600.0000000    0.1116371
482640.0000000    0.1125577
482680.0000000    0.1141579
482720.0000000    0.1057731
482760.0000000    0.1131679
482800.0000000    0.1146072
482840.0000000    0.1026587
482880.0000000    0.1093855
482920.0000000    0.1099826
482960.0000000    0.1095197
483000.0000000    0.1234373
483040.0000000    0.1238114
483080.0000000    0.1198908
483120.0000000    0.1191795
483160.0000000    0.1199858
483200.0000000    0.1116761
483240.0000000    0.1175078
483280.0000000    0.1189216
483320.0000000    0.1147144
483360.0000000    0.1239061
483400.0000000    0.1155873
483440.0000000    0.1248748
483480.0000000    0.1387877
483520.0000000    0.1206711
483560.0000000    0.1208261
483600.0000000    0.1210727
483640.0000000    0.1246936
483680.0000000    0.1219028
483720.0000000    0.1178137
483760.0000000    0.1131805
483800.0000000    0.1078359
483840.0000000    0.1183490
483880.0000000    0.1259667
483920.0000000    0.1188543
483960.0000000    0.1104605
484000.0000000    0.1275252
484040.0000000    0.1264180
484080.0000000    0.1146472
484120.0000000    0.1207740
484160.0000000    0.1159956
484200.0000000    0.1232865
484240.0000000    0.1216038
484280.0000000    0.1069350
484320.0000000    0.1188149
484360.0000000    0.1147364
484400.0000000    0.1127256
484440.0000000    0.1091560
484480.0000000    0.1104086
484520.0000000    0.1104700
484560.0000000    0.1141737
484600.0000000    0.1092479
484640.0000000    0.1231337
484680.0000000    0.0983636
484720.0000000    0.1096114
484760.0000000    0.1085356
484800.0000000    0.1165447
484840.0000000    0.1133164
484880.0000000    0.1170139
484920.0000000    0.1053822
484960.0000000    0.1208539
485000.0000000    0.1126912
485040.0000000    0.1150334
485080.0000000    0.1145897
485120.0000000    0.1125177
485160.0000000    0.1030836
485200.0000000    0.1130851
485240.0000000    0.1092327
485280.0000000    0.1017611
485320.0000000    0.1202053
485360.0000000    0.1145503
485400.0000000    0.1056045
485440.0000000    0.1122406
485480.0000000    0.1106601
485520.0000000    0.1088640
485560.0000000    0.1101607
485600.0000000    0.1036728
485640.0000000    0.1164536
485680.0000000    0.1110698
485720.0000000    0.1213944
485760.0000000    0.1145324
485800.0000000    0.1069310
485840.0000000    0.1154671
485880.0000000    0.1128842
485920.0000000    0.1041413
485960.0000000    0.1200291
486000.0000000    0.1144695
486040.0000000    0.1065247
486080.0000000    0.1172357
486120.0000000    0.1138059
486160.0000000    0.1009244
486200.0000000    0.1074512
486240.0000000    0.1103164
486280.0000000    0.1008909
486320.0000000    0.1000073
486360.0000000    0.1052726
486400.0000000    0.1138929
486440.0000000    0.1087959
486480.0000000    0.1186092
486520.0000000    0.1096457
486560.0000000    0.1229809
486600.0000000    0.1360110
486640.0000000    0.1291105
486680.0000000    0.1281940
486720.0000000    0.1235854
486760.0000000    0.1135467
486800.0000000    0.1140511
486840.0000000    0.1159655
486880.0000000    0.1196972
486920.0000000    0.1111151
486960.0000000    0.1123329
487000.0000000    0.1113160
487040.0000000    0.1267050
487080.0000000    0.1182020
487120.0000000    0.1128829
487160.0000000    0.1130386
487200.0000000    0.1078027
487240.0000000    0.1200134
487280.0000000    0.1128626
487320.0000000    0.1186327
487360.0000000    0.1258149
487400.0000000    0.1160665
487440.0000000    0.1194871
487480.0000000    0.1319239
487520.0000000    0.1227166
487560.0000000    0.1205714
487600.0000000    0.1310645
487640.0000000    0.1176136
487680.0000000    0.1146537
487720.0000000    0.1201428
487760.0000000    0.1198661
487800.0000000    0.1102834
487840.0000000    0.1137840
487880.0000000    0.1098680
487920.0000000    0.1033241
487960.0000000    0.1174844
488000.0000000    0.1221060
488040.0000000    0.1082434
488080.0000000    0.1009750
488120.0000000    0.0996315
488160.0000000    0.1111638
488200.0000000    0.0991845
488240.0000000    0.1092247
488280.0000000    0.1181398
488320.0000000    0.1244364
488360.0000000    0.1216318
488400.0000000    0.1218752
488440.0000000    0.1134058
488480.0000000    0.1105892
488520.0000000    0.1027138
488560.0000000    0.0977127
488600.0000000    0.0962941
488640.0000000    0.1101737
488680.0000000    0.1026505
488720.0000000    0.1005437
488760.0000000    0.0989783
488800.0000000    0.1060063
488840.0000000    0.1046512
488880.0000000    0.1250972
488920.0000000    0.1062793
488960.0000000    0.1065705
489000.0000000    0.1094571
489040.0000000    0.1100258
489080.0000000    0.1114059
489120.0000000    0.1152607
489160.0000000    0.1077033
489200.0000000    0.1086133
489240.0000000    0.0997106
489280.0000000    0.0942697
489320.0000000    0.1119868
489360.0000000    0.1121401
489400.0000000    0.1044327
489440.0000000    0.1081943
489480.0000000    0.1072232
489520.0000000    0.1088643
489560.0000000    0.1106587
489600.0000000    0.0991236
489640.0000000    0.1151550
489680.0000000    0.1102752
489720.0000000    0.1072727
489760.0000000    0.1127933
489800.0000000    0.1132538
489840.0000000    0.1150201
489880.0000000    0.1147413
489920.0000000    0.1164458
489960.0000000    0.1146910
490000.0000000    0.1238224
490040.0000000    0.1188472
490080.0000000    0.1124373
490120.0000000    0.1260598
490160.0000000    0.1156052
490200.0000000    0.1155234
490240.0000000    0.1178038
490280.0000000    0.1066465
490320.0000000    0.0935647
490360.0000000    0.0986095
490400.0000000    0.1027576
490440.0000000    0.1078759
490480.0000000    0.1015325
490520.0000000    0.1002303
490560.0000000    0.1026664
490600.0000000    0.1090242
490640.0000000    0.1096927
490680.0000000    0.1081039
490720.0000000    0.1054307
490760.0000000    0.1037312
490800.0000000    0.1040478
490840.0000000    0.1084040
490880.0000000    0.1079665
490920.0000000    0.0973978
490960.0000000    0.1008768
491000.0000000    0.1094495
491040.0000000    0.1158119
491080.0000000    0.1086075
491120.0000000    0.1177749
491160.0000000    0.1013715
491200.0000000    0.1069610
491240.0000000    0.1114669
491280.0000000    0.1110473
491320.0000000    0.1284754
491360.0000000    0.1139720
491400.0000000    0.1172092
491440.0000000    0.1248670
491480.0000000    0.1067545
491520.0000000    0.1145477
491560.0000000    0.1069043
491600.0000000    0.1147690
491640.0000000    0.1035636
491680.0000000    0.1203155
491720.0000000    0.1165864
491760.0000000    0.1243306
491800.0000000    0.1293334
491840.0000000    0.1133590
491880.0000000    0.1167978
491920.0000000    0.1386396
491960.0000000    0.1344903
492000.0000000    0.1361090
492040.0000000    0.1258129
492080.0000000    0.1302939
492120.0000000    0.1307618
492160.0000000    0.1208312
492200.0000000    0.1250620
492240.0000000    0.1280336
492280.0000000    0.1146048
492320.0000000    0.1155041
492360.0000000    0.1151528
492400.0000000    0.1176764
492440.0000000    0.1213299
492480.0000000    0.1120532
492520.0000000    0.1275235
492560.0000000    0.1172527
492600.0000000    0.1177663
492640.0000000    0.1122583
492680.0000000    0.1233858
492720.0000000    0.1141461
492760.0000000    0.1203155
492800.0000000    0.1211439
492840.0000000    0.1253741
492880.0000000    0.1189116
492920.0000000    0.1125216
492960.0000000    0.1129495
493000.0000000    0.0957208
493040.0000000    0.1085330
493080.0000000    0.1082258
493120.0000000    0.1236653
493160.0000000    0.1235994
493200.0000000    0.1118122
493240.0000000    0.1236563
493280.0000000    0.1221475
493320.0000000    0.1117351
493360.0000000    0.1092791
493400.0000000    0.1257502
493440.0000000    0.1244185
493480.0000000    0.1152809
493520.0000000    0.1131563
493560.0000000    0.1195232
493600.0000000    0.1096012
493640.0000000    0.1233400
493680.0000000    0.1235152
493720.0000000    0.1194003
493760.0000000    0.1242698
493800.0000000    0.1180355
493840.0000000    0.1180058
493880.0000000    0.1229164
493920.0000000    0.1281613
493960.0000000    0.1127232
494000.0000000    0.1203099
494040.0000000    0.1325560
494080.0000000    0.1204031
494120.0000000    0.1147188
494160.0000000    0.1146488
494200.0000000    0.1202937
494240.0000000    0.1342264
494280.0000000    0.1194507
494320.0000000    0.1108679
494360.0000000    0.1211738
494400.0000000    0.1116204
494440.0000000    0.1068495
494480.0000000    0.1043596
494520.0000000    0.1105545
494560.0000000    0.1121441
494600.0000000    0.1198385
494640.0000000    0.1133503
494680.0000000    0.1063463
494720.0000000    0.1136779
494760.0000000    0.1256482
494800.0000000    0.1258718
494840.0000000    0.1272149
494880.0000000    0.1322912
494920.0000000    0.1141898
494960.0000000    0.1163056
495000.0000000    0.1086278
495040.0000000    0.1249887
495080.0000000    0.1149272
495120.0000000    0.1216673
495160.0000000    0.1230105
495200.0000000    0.1301099
495240.0000000    0.1511581
495280.0000000    0.1136451
495320.0000000    0.1213481
495360.0000000    0.1318792
495400.0000000    0.1294555
495440.0000000    0.1190362
495480.0000000    0.1106309
495520.0000000    0.1109065
495560.0000000    0.1236312
495600.0000000    0.1199175
495640.0000000    0.1261638
495680.0000000    0.1219460
495720.0000000    0.1222812
495760.0000000    0.1190023
495800.0000000    0.1345137
495840.0000000    0.1401092
495880.0000000    0.1362783
495920.0000000    0.1356936
495960.0000000    0.1306949
496000.0000000    0.1256226
496040.0000000    0.1360106
496080.0000000    0.1275674
496120.0000000    0.1484743
496160.0000000    0.1311010
496200.0000000    0.1189377
496240.0000000    0.1229022
496280.0000000    0.1197445
496320.0000000    0.1224164
496360.0000000    0.1283788
496400.0000000    0.1115750
496440.0000000    0.1180404
496480.0000000    0.1221136
496520.0000000    0.1283986
496560.0000000    0.1258502
496600.0000000    0.1263941
496640.0000000    0.1090601
496680.0000000    0.1201612
496720.0000000    0.1218352
496760.0000000    0.1192844
496800.0000000    0.1129915
496840.0000000    0.1175154
496880.0000000    0.1076454
496920.0000000    0.1133393
496960.0000000    0.1050801
497000.0000000    0.1135591
497040.0000000    0.1110172
497080.0000000    0.1135131
497120.0000000    0.1095627
497160.0000000    0.1030696
497200.0000000    0.1038110
497240.0000000    0.1199139
497280.0000000    0.1227018
497320.0000000    0.1200963
497360.0000000    0.1138178
497400.0000000    0.1194743
497440.0000000    0.1158413
497480.0000000    0.1096059
497520.0000000    0.1106210
497560.0000000    0.1144948
497600.0000000    0.1055745
497640.0000000    0.1150300
497680.0000000    0.1083049
497720.0000000    0.1055176
497760.0000000    0.1122767
497800.0000000    0.1271205
497840.0000000    0.1137627
497880.0000000    0.1096177
497920.0000000    0.1230259
497960.0000000    0.1223835
498000.0000000    0.1197261
498040.0000000    0.1118342
498080.0000000    0.1229492
498120.0000000    0.1077028
498160.0000000    0.1185533
498200.0000000    0.1227635
498240.0000000    0.1314408
498280.0000000    0.1199461
498320.0000000    0.1072847
498360.0000000    0.1058414
498400.0000000    0.1074052
498440.0000000    0.1095090
498480.0000000    0.1144971
498520.0000000    0.1069436
498560.0000000    0.1093684
498600.0000000    0.1255789
498640.0000000    0.1149607
498680.0000000    0.1186168
498720.0000000    0.1199108
498760.0000000    0.1231552
498800.0000000    0.1137836
498840.0000000    0.1137731
498880.0000000    0.1114285
498920.0000000    0.1098989
498960.0000000    0.1169908
499000.0000000    0.1231303
499040.0000000    0.1169622
499080.0000000    0.1210635
499120.0000000    0.1046232
499160.0000000    0.1180974
499200.0000000    0.1177310
499240.0000000    0.1092085
499280.0000000    0.1206860
499320.0000000    0.1187052
499360.0000000    0.1253991
499400.0000000    0.1207223
499440.0000000    0.1278805
499480.0000000    0.1169269
499520.0000000    0.1195355
499560.0000000    0.1183684
499600.0000000    0.1307244
499640.0000000    0.1177537
499680.0000000    0.1191072
499720.0000000    0.1203859
499760.0000000    0.1406389
499800.0000000    0.1247876
499840.0000000    0.1336537
499880.0000000    0.1259397
499920.0000000    0.1178450
499960.0000000    0.1209564
500000.0000000    0.1235725
500040.0000000    0.1084976
500080.0000000    0.1115405
500120.0000000    0.1279600
500160.0000000    0.1290002
500200.0000000    0.1168992
500240.0000000    0.1237717
500280.0000000    0.1231306
500320.0000000    0.1057798
500360.0000000    0.1051087
500400.0000000    0.1166860
500440.0000000    0.1188401
500480.0000000    0.1143873
500520.0000000    0.1104473
500560.0000000    0.1091342
500600.0000000    0.1159822
500640.0000000    0.1059409
500680.0000000    0.1095367
500720.0000000    0.1032631
500760.0000000    0.1046375
500800.0000000    0.1046425
500840.0000000    0.1146997
500880.0000000    0.1174347
500920.0000000    0.1117712
500960.0000000    0.1077706
501000.0000000    0.1087370
501040.0000000    0.1080108
501080.0000000    0.1095796
501120.0000000    0.1092018
501160.0000000    0.1092261
501200.0000000    0.1118775
501240.0000000    0.1155279
501280.0000000    0.1089948
501320.0000000    0.1027169
501360.0000000    0.1049173
501400.0000000    0.1092643
501440.0000000    0.1084914
501480.0000000    0.1093707
501520.0000000    0.1100161
501560.0000000    0.0993382
501600.0000000    0.1045297
501640.0000000    0.1063368
501680.0000000    0.1042498
501720.0000000    0.1084626
501760.0000000    0.1117163
501800.0000000    0.1021255
501840.0000000    0.1254649
501880.0000000    0.1135529
501920.0000000    0.1083629
501960.0000000    0.1136909
502000.0000000    0.1079921
502040.0000000    0.1144767
502080.0000000    0.1141740
502120.0000000    0.1144156
502160.0000000    0.1078600
502200.0000000    0.1106874
502240.0000000    0.1065782
502280.0000000    0.1139339
502320.0000000    0.1079052
502360.0000000    0.1105907
502400.0000000    0.1277189
502440.0000000    0.1078363
502480.0000000    0.1209866
502520.0000000    0.1064414
502560.0000000    0.1083984
502600.0000000    0.1127255
502640.0000000    0.1071901
502680.0000000    0.1146942
502720.0000000    0.1058412
502760.0000000    0.1123555
502800.0000000    0.1153092
502840.0000000    0.1111672
502880.0000000    0.1186582
502920.0000000    0.1151233
502960.0000000    0.1065627
503000.0000000    0.1128402
503040.0000000    0.1132313
503080.0000000    0.1070054
503120.0000000    0.1144471
503160.0000000    0.1166326
503200.0000000    0.1214260
503240.0000000    0.1248896
503280.0000000    0.1246317
503320.0000000    0.1169605
503360.0000000    0.1063956
503400.0000000    0.1200565
503440.0000000    0.1070292
503480.0000000    0.1072512
503520.0000000    0.1334222
503560.0000000    0.1166117
503600.0000000    0.1106415
503640.0000000    0.1150565
503680.0000000    0.1244070
503720.0000000    0.1318246
503760.0000000    0.1232328
503800.0000000    0.1192715
503840.0000000    0.1131179
503880.0000000    0.1076610
503920.0000000    0.1125979
503960.0000000    0.1055817
504000.0000000    0.1169778
504040.0000000    0.1127298
504080.0000000    0.1045604
504120.0000000    0.1139648
504160.0000000    0.1182972
504200.0000000    0.1122582
504240.0000000    0.1036189
504280.0000000    0.1024972
504320.0000000    0.1117787
504360.0000000    0.1122176
504400.0000000    0.1085803
504440.0000000    0.1088753
504480.0000000    0.1179342
504520.0000000    0.1041819
504560.0000000    0.1084378
504600.0000000    0.1041516
504640.0000000    0.1093237
504680.0000000    0.1032953
504720.0000000    0.1040156
504760.0000000    0.1225046
504800.0000000    0.1065907
504840.0000000    0.0997946
504880.0000000    0.0963106
504920.0000000    0.0972083
504960.0000000    0.1118748
505000.0000000    0.1136633
505040.0000000    0.1197810
505080.0000000    0.1131891
505120.0000000    0.1206330
505160.0000000    0.1032531
505200.0000000    0.1059093
505240.0000000    0.1128292
505280.0000000    0.1106508
505320.0000000    0.1100575
505360.0000000    0.1116104
505400.0000000    0.1030646
505440.0000000    0.1104989
505480.0000000    0.1028985
505520.0000000    0.1007037
505560.0000000    0.1099265
505600.0000000    0.0985482
505640.0000000    0.1108676
505680.0000000    0.0978335
505720.0000000    0.1087716
505760.0000000    0.1014673
505800.0000000    0.1025375
505840.0000000    0.1076714
505880.0000000    0.1080163
505920.0000000    0.1233410
505960.0000000    0.1037153
506000.0000000    0.1018130
506040.0000000    0.1035513
506080.0000000    0.1024212
506120.0000000    0.1027889
506160.0000000    0.1073427
506200.0000000    0.1043276
506240.0000000    0.1190553
506280.0000000    0.1189241
506320.0000000    0.1204150
506360.0000000    0.1090167
506400.0000000    0.1121880
506440.0000000    0.1057085
506480.0000000    0.1031617
506520.0000000    0.1060284
506560.0000000    0.1038958
506600.0000000    0.1067602
506640.0000000    0.1115677
506680.0000000    0.1022485
506720.0000000    0.1088948
506760.0000000    0.1032331
506800.0000000    0.1054427
506840.0000000    0.1052058
506880.0000000    0.1031885
506920.0000000    0.1044653
506960.0000000    0.1102735
507000.0000000    0.1171683
507040.0000000    0.1085043
507080.0000000    0.1021330
507120.0000000    0.1046730
507160.0000000    0.1107356
507200.0000000    0.1256989
507240.0000000    0.1126618
507280.0000000    0.1095263
507320.0000000    0.1083902
507360.0000000    0.1135384
507400.0000000    0.1047619
507440.0000000    0.1160471
507480.0000000    0.1075763
507520.0000000    0.1055336
507560.0000000    0.1070911
507600.0000000    0.1132382
507640.0000000    0.1052941
507680.0000000    0.1137470
507720.0000000    0.1179503
507760.0000000    0.1091949
507800.0000000    0.1069609
507840.0000000    0.1101357
507880.0000000    0.1023814
507920.0000000    0.1082479
507960.0000000    0.1265447
508000.0000000    0.1043005
508040.0000000    0.1153744
508080.0000000    0.1179438
508120.0000000    0.1093123
508160.0000000    0.1235098
508200.0000000    0.1180490
508240.0000000    0.1137240
508280.0000000    0.1030070
508320.0000000    0.1008158
508360.0000000    0.1113927
508400.0000000    0.1010324
508440.0000000    0.0986293
508480.0000000    0.1083840
508520.0000000    0.0975782
508560.0000000    0.1130040
508600.0000000    0.1112863
508640.0000000    0.1224546
508680.0000000    0.1097315
508720.0000000    0.1065837
508760.0000000    0.1037559
508800.0000000    0.1063328
508840.0000000    0.1120992
508880.0000000    0.1144782
508920.0000000    0.1006410
508960.0000000    0.1036913
509000.0000000    0.1025415
509040.0000000    0.1088595
509080.0000000    0.1070624
509120.0000000    0.1161952
509160.0000000    0.1112613
509200.0000000    0.1148637
509240.0000000    0.1062009
509280.0000000    0.1062018
509320.0000000    0.1098456
509360.0000000    0.1097943
509400.0000000    0.1112932
509440.0000000    0.1064926
509480.0000000    0.1061830
509520.0000000    0.1082638
509560.0000000    0.1100534
509600.0000000    0.1031898
509640.0000000    0.1062739
509680.0000000    0.1087468
509720.0000000    0.1050184
509760.0000000    0.1040705
509800.0000000    0.1214422
509840.0000000    0.1102287
509880.0000000    0.1170335
509920.0000000    0.1107582
509960.0000000    0.1056033
510000.0000000    0.1095316
510040.0000000    0.1250300
510080.0000000    0.1131645
510120.0000000    0.1084401
510160.0000000    0.1116794
510200.0000000    0.1016833
510240.0000000    0.1131133
510280.0000000    0.1107824
510320.0000000    0.1089471
510360.0000000    0.1094198
510400.0000000    0.1100255
510440.0000000    0.1115293
510480.0000000    0.1166060
510520.0000000    0.1230579
510560.0000000    0.1149147
510600.0000000    0.1187207
510640.0000000    0.1216970
510680.0000000    0.1190577
510720.0000000    0.1108889
510760.0000000    0.1239540
510800.0000000    0.1343986
510840.0000000    0.1222003
510880.0000000    0.1317174
510920.0000000    0.1199330
510960.0000000    0.1270119
511000.0000000    0.1237273
511040.0000000    0.1264496
511080.0000000    0.1301339
511120.0000000    0.1170815
511160.0000000    0.1184654
511200.0000000    0.1241085
511240.0000000    0.1168566
511280.0000000    0.1173200
511320.0000000    0.1159550
511360.0000000    0.1151395
511400.0000000    0.1123271
511440.0000000    0.1123616
511480.0000000    0.1007785
511520.0000000    0.1042069
511560.0000000    0.1097015
511600.0000000    0.1279023
511640.0000000    0.1139722
511680.0000000    0.1028786
511720.0000000    0.1128666
511760.0000000    0.1133503
511800.0000000    0.1180847
511840.0000000    0.1246683
511880.0000000    0.1156321
511920.0000000    0.1176777
511960.0000000    0.1105478
512000.0000000    0.1237153
512040.0000000    0.1016062
512080.0000000    0.1058841
512120.0000000    0.1147535
512160.0000000    0.1157073
512200.0000000    0.1175593
512240.0000000    0.1074438
512280.0000000    0.1019563
512320.0000000    0.1100752
512360.0000000    0.1064451
512400.0000000    0.1230655
512440.0000000    0.1041936
512480.0000000    0.1135156
512520.0000000    0.1154649
512560.0000000    0.1140201
512600.0000000    0.1227267
512640.0000000    0.1113954
512680.0000000    0.1176318
512720.0000000    0.1155620
512760.0000000    0.1150822
512800.0000000    0.1183821
512840.0000000    0.1319355
512880.0000000    0.1230875
512920.0000000    0.1288513
512960.0000000    0.1218257
513000.0000000    0.1229308
513040.0000000    0.1239547
513080.0000000    0.1177009
513120.0000000    0.1105334
513160.0000000    0.1195029
513200.0000000    0.1163759
513240.0000000    0.1167012
513280.0000000    0.1155809
513320.0000000    0.1175607
513360.0000000    0.1196044
513400.0000000    0.1074279
513440.0000000    0.1128367
513480.0000000    0.1168213
513520.0000000    0.1194657
513560.0000000    0.1113943
513600.0000000    0.1057203
513640.0000000    0.1317307
513680.0000000    0.1204231
513720.0000000    0.1217070
513760.0000000    0.1211724
513800.0000000    0.1243817
513840.0000000    0.1209811
513880.0000000    0.1353749
513920.0000000    0.1163554
513960.0000000    0.1159700
514000.0000000    0.1119712
514040.0000000    0.1118143
514080.0000000    0.1247032
514120.0000000    0.1224101
514160.0000000    0.1110801
514200.0000000    0.1184151
514240.0000000    0.1144736
514280.0000000    0.1105041
514320.0000000    0.1199232
514360.0000000    0.1156985
514400.0000000    0.1220800
514440.0000000    0.1306601
514480.0000000    0.1184664
514520.0000000    0.1182336
514560.0000000    0.1178707
514600.0000000    0.1123441
514640.0000000    0.1172593
514680.0000000    0.1125384
514720.0000000    0.1102428
514760.0000000    0.1115169
514800.0000000    0.1079228
514840.0000000    0.1088492
514880.0000000    0.1122585
514920.0000000    0.1122926
514960.0000000    0.1143867
515000.0000000    0.1140708
515040.0000000    0.1073477
515080.0000000    0.1147169
515120.0000000    0.1148387
515160.0000000    0.1110414
515200.0000000    0.1096461
515240.0000000    0.1050631
515280.0000000    0.1089264
515320.0000000    0.1121718
515360.0000000    0.1132966
515400.0000000    0.1093600
515440.0000000    0.1075498
515480.0000000    0.1065550
515520.0000000    0.1052464
515560.0000000    0.1120591
515600.0000000    0.1206683
515640.0000000    0.1160357
515680.0000000    0.1105209
515720.0000000    0.1072286
515760.0000000    0.1206124
515800.0000000    0.1153043
515840.0000000    0.1205687
515880.0000000    0.1145409
515920.0000000    0.1093871
515960.0000000    0.1145317
516000.0000000    0.1093198
516040.0000000    0.1205779
516080.0000000    0.1136560
516120.0000000    0.1153197
516160.0000000    0.1076830
516200.0000000    0.1081564
516240.0000000    0.1113771
516280.0000000    0.1156416
516320.0000000    0.1194656
516360.0000000    0.1187596
516400.0000000    0.1052801
516440.0000000    0.1162435
516480.0000000    0.1116622
516520.0000000    0.1175178
516560.0000000    0.1149249
516600.0000000    0.1239656
516640.0000000    0.1167246
516680.0000000    0.1336787
516720.0000000    0.1266631
516760.0000000    0.1154893
516800.0000000    0.1167201
516840.0000000    0.1186996
516880.0000000    0.1252872
516920.0000000    0.1286768
516960.0000000    0.1208979
517000.0000000    0.1260517
517040.0000000    0.1168149
517080.0000000    0.1277627
517120.0000000    0.1300770
517160.0000000    0.1296491
517200.0000000    0.1306551
517240.0000000    0.1210987
517280.0000000    0.1187343
517320.0000000    0.1076449
517360.0000000    0.1154443
517400.0000000    0.1282773
517440.0000000    0.1269095
517480.0000000    0.1115742
517520.0000000    0.1203081
517560.0000000    0.1344225
517600.0000000    0.1316988
517640.0000000    0.1272616
517680.0000000    0.1116135
517720.0000000    0.1185126
517760.0000000    0.1253508
517800.0000000    0.1041747
517840.0000000    0.1074440
517880.0000000    0.1162981
517920.0000000    0.1257801
517960.0000000    0.1189061
518000.0000000    0.1080229
518040.0000000    0.1163679
518080.0000000    0.1203706
518120.0000000    0.1190512
518160.0000000    0.1322907
518200.0000000    0.1284562
518240.0000000    0.1076785
518280.0000000    0.1191079
518320.0000000    0.1112701
518360.0000000    0.1146570
518400.0000000    0.1091074
518440.0000000    0.1089543
518480.0000000    0.1028821
518520.0000000    0.1107960
518560.0000000    0.1149094
518600.0000000    0.1133604
518640.0000000    0.1023911
518680.0000000    0.1124457
518720.0000000    0.1266857
518760.0000000    0.1222314
518800.0000000    0.1082981
518840.0000000    0.1166234
518880.0000000    0.1108140
518920.0000000    0.1121629
518960.0000000    0.1230437
519000.0000000    0.1171511
519040.0000000    0.1205369
519080.0000000    0.1261685
519120.0000000    0.1177586
519160.0000000    0.1189662
519200.0000000    0.1224635
519240.0000000    0.1149790
519280.0000000    0.1235239
519320.0000000    0.1122489
519360.0000000    0.1241877
519400.0000000    0.1158628
519440.0000000    0.1141313
519480.0000000    0.1258863
519520.0000000    0.1277021
519560.0000000    0.1320185
519600.0000000    0.1170862
519640.0000000    0.1161953
519680.0000000    0.1171558
519720.0000000    0.1257584
519760.0000000    0.1174040
519800.0000000    0.1177373
519840.0000000    0.1191399
519880.0000000    0.1166178
519920.0000000    0.1218369
519960.0000000    0.1136040
520000.0000000    0.1238489
520040.0000000    0.1257169
520080.0000000    0.1190317
520120.0000000    0.1151030
520160.0000000    0.1171251
520200.0000000    0.1157140
520240.0000000    0.1237984
520280.0000000    0.1158965
520320.0000000    0.1037938
520360.0000000    0.1141181
520400.0000000    0.1203852
520440.0000000    0.1171977
520480.0000000    0.1236123
520520.0000000    0.1154073
520560.0000000    0.1180862
520600.0000000    0.1126735
520640.0000000    0.1037369
520680.0000000    0.1065539
520720.0000000    0.1077631
520760.0000000    0.1050824
520800.0000000    0.1048952
520840.0000000    0.1052484
520880.0000000    0.1129308
520920.0000000    0.1098702
520960.0000000    0.1156565
521000.0000000    0.1093487
521040.0000000    0.1183196
521080.0000000    0.1140607
521120.0000000    0.1318951
521160.0000000    0.1302098
521200.0000000    0.1165768
521240.0000000    0.1175570
521280.0000000    0.1138505
521320.0000000    0.1185609
521360.0000000    0.1112117
521400.0000000    0.1137806
521440.0000000    0.1183836
521480.0000000    0.1358433
521520.0000000    0.1084179
521560.0000000    0.1268872
521600.0000000    0.1192869
521640.0000000    0.1198164
521680.0000000    0.1178390
521720.0000000    0.1199122
521760.0000000    0.1273091
521800.0000000    0.1201357
521840.0000000    0.1366860
521880.0000000    0.1288000
521920.0000000    0.1162240
521960.0000000    0.1261564
522000.0000000    0.1107357
522040.0000000    0.1243621
522080.0000000    0.1229085
522120.0000000    0.1240263
522160.0000000    0.1178594
522200.0000000    0.1146737
522240.0000000    0.1203990
522280.0000000    0.1189536
522320.0000000    0.1201439
522360.0000000    0.1172466
522400.0000000    0.1147264
522440.0000000    0.1214819
522480.0000000    0.1235345
522520.0000000    0.1195722
522560.0000000    0.1247831
522600.0000000    0.1230316
522640.0000000    0.1180461
522680.0000000    0.1180498
522720.0000000    0.1148670
522760.0000000    0.1225742
522800.0000000    0.1141540
522840.0000000    0.1134787
522880.0000000    0.1196289
522920.0000000    0.1157428
522960.0000000    0.1176555
523000.0000000    0.1197782
523040.0000000    0.1188844
523080.0000000    0.1195460
523120.0000000    0.1148439
523160.0000000    0.1202480
523200.0000000    0.1275907
523240.0000000    0.1233202
523280.0000000    0.1180092
523320.0000000    0.1182753
523360.0000000    0.1147987
523400.0000000    0.1098534
523440.0000000    0.1205426
523480.0000000    0.1117480
523520.0000000    0.1199216
523560.0000000    0.1176374
523600.0000000    0.1178962
523640.0000000    0.1083668
523680.0000000    0.1127848
523720.0000000    0.1206159
523760.0000000    0.1055248
523800.0000000    0.1176047
523840.0000000    0.1174325
523880.0000000    0.1193436
523920.0000000    0.1161105
523960.0000000    0.1165309
524000.0000000    0.1197958
524040.0000000    0.1224907
524080.0000000    0.1175100
524120.0000000    0.1174149
524160.0000000    0.1160533
524200.0000000    0.1040694
524240.0000000    0.1145074
524280.0000000    0.1182339
524320.0000000    0.1145756
524360.0000000    0.1149735
524400.0000000    0.1124739
524440.0000000    0.1073615
524480.0000000    0.1103750
524520.0000000    0.1180571
524560.0000000    0.1145408
524600.0000000    0.1125207
524640.0000000    0.1297923
524680.0000000    0.1200826
524720.0000000    0.1302103
524760.0000000    0.1252499
524800.0000000    0.1372042
524840.0000000    0.1166459
524880.0000000    0.1335192
524920.0000000    0.1225461
524960.0000000    0.1295618
525000.0000000    0.1273782
525040.0000000    0.1173389
525080.0000000    0.1221773
525120.0000000    0.1276058
525160.0000000    0.1276556
525200.0000000    0.1226446
525240.0000000    0.1270935
525280.0000000    0.1195767
525320.0000000    0.1229615
525360.0000000    0.1308711
525400.0000000    0.1255119
525440.0000000    0.1371433
525480.0000000    0.1328173
525520.0000000    0.1281485
525560.0000000    0.1231238
525600.0000000    0.1160543
525640.0000000    0.1251513
525680.0000000    0.1248948
525720.0000000    0.1184574
525760.0000000    0.1297664
525800.0000000    0.1214472
525840.0000000    0.1266469
525880.0000000    0.1251172
525920.0000000    0.1210017
525960.0000000    0.1255081
526000.0000000    0.1162820
526040.0000000    0.1271368
526080.0000000    0.1339526
526120.0000000    0.1291152
526160.0000000    0.1212704
526200.0000000    0.1246903
526240.0000000    0.1211887
526280.0000000    0.1270914
526320.0000000    0.1360469
526360.0000000    0.1314472
526400.0000000    0.1246604
526440.0000000    0.1238480
526480.0000000    0.1329837
526520.0000000    0.1293890
526560.0000000    0.1104741
526600.0000000    0.1210966
526640.0000000    0.1155427
526680.0000000    0.1087696
526720.0000000    0.1088629
526760.0000000    0.1240379
526800.0000000    0.1115257
526840.0000000    0.1230196
526880.0000000    0.1240970
526920.0000000    0.1191115
526960.0000000    0.1129323
527000.0000000    0.1152773
527040.0000000    0.1228620
527080.0000000    0.1144169
527120.0000000    0.1210738
527160.0000000    0.1214201
527200.0000000    0.1188576
527240.0000000    0.1216330
527280.0000000    0.1202596
527320.0000000    0.1232981
527360.0000000    0.1268812
527400.0000000    0.1191408
527440.0000000    0.1222376
527480.0000000    0.1213482
527520.0000000    0.1163493
527560.0000000    0.1200020
527600.0000000    0.1112608
527640.0000000    0.1263557
527680.0000000    0.1140492
527720.0000000    0.1008319
527760.0000000    0.1114371
527800.0000000    0.1109634
527840.0000000    0.1035491
527880.0000000    0.1098489
527920.0000000    0.1066559
527960.0000000    0.1108831
528000.0000000    0.1032093
528040.0000000    0.1008324
528080.0000000    0.1003013
528120.0000000    0.1135793
528160.0000000    0.1140948
528200.0000000    0.1111295
528240.0000000    0.1066412
528280.0000000    0.1150691
528320.0000000    0.1090061
528360.0000000    0.1123163
528400.0000000    0.1119339
528440.0000000    0.1140747
528480.0000000    0.1079534
528520.0000000    0.1217447
528560.0000000    0.1195365
528600.0000000    0.1066012
528640.0000000    0.1164419
528680.0000000    0.1135259
528720.0000000    0.1089858
528760.0000000    0.1129243
528800.0000000    0.1161959
528840.0000000    0.1151536
528880.0000000    0.1196504
528920.0000000    0.1237253
528960.0000000    0.1073970
529000.0000000    0.1109507
529040.0000000    0.1257388
529080.0000000    0.1214158
529120.0000000    0.1146877
529160.0000000    0.1255651
529200.0000000    0.1182224
529240.0000000    0.1203164
529280.0000000    0.1207213
529320.0000000    0.1192728
529360.0000000    0.1141447
529400.0000000    0.1158420
529440.0000000    0.1280428
529480.0000000    0.1274856
529520.0000000    0.1171725
529560.0000000    0.1193310
529600.0000000    0.1122882
529640.0000000    0.1183481
529680.0000000    0.1218497
529720.0000000    0.1180413
529760.0000000    0.1129779
529800.0000000    0.1223941
529840.0000000    0.1182894
529880.0000000    0.1232004
529920.0000000    0.1231440
529960.0000000    0.1239858
530000.0000000    0.1181942
530040.0000000    0.1264153
530080.0000000    0.1188286
530120.0000000    0.1213280
530160.0000000    0.1309987
530200.0000000    0.1296962
530240.0000000    0.1212053
530280.0000000    0.1174786
530320.0000000    0.1284283
530360.0000000    0.1315939
530400.0000000    0.1238151
530440.0000000    0.1251802
530480.0000000    0.1292291
530520.0000000    0.1290342
530560.0000000    0.1304520
530600.0000000    0.1335597
530640.0000000    0.1288876
530680.0000000    0.1308023
530720.0000000    0.1300089
530760.0000000    0.1322169
530800.0000000    0.1252578
530840.0000000    0.1243918
530880.0000000    0.1289476
530920.0000000    0.1286601
530960.0000000    0.1338676
531000.0000000    0.1305657
531040.0000000    0.1211392
531080.0000000    0.1218621
531120.0000000    0.1290338
531160.0000000    0.1272917
531200.0000000    0.1171343
531240.0000000    0.1259260
531280.0000000    0.1234235
531320.0000000    0.1226791
531360.0000000    0.1295785
531400.0000000    0.1220187
531440.0000000    0.1203597
531480.0000000    0.1211455
531520.0000000    0.1208459
531560.0000000    0.1257792
531600.0000000    0.1212131
531640.0000000    0.1451311
531680.0000000    0.1272000
531720.0000000    0.1217944
531760.0000000    0.1260909
531800.0000000    0.1357215
531840.0000000    0.1277807
531880.0000000    0.1200549
531920.0000000    0.1224168
531960.0000000    0.1244712
532000.0000000    0.1100594
532040.0000000    0.1226038
532080.0000000    0.1223135
532120.0000000    0.1209984
532160.0000000    0.1138377
532200.0000000    0.1310447
532240.0000000    0.1281980
532280.0000000    0.1269101
532320.0000000    0.1215475
532360.0000000    0.1306421
532400.0000000    0.1281206
532440.0000000    0.1258566
532480.0000000    0.1230270
532520.0000000    0.1214373
532560.0000000    0.1146034
532600.0000000    0.1128375
532640.0000000    0.1115480
532680.0000000    0.1202356
532720.0000000    0.1200821
532760.0000000    0.1248158
532800.0000000    0.1241812
532840.0000000    0.1218427
532880.0000000    0.1135730
532920.0000000    0.1181513
532960.0000000    0.1144551
533000.0000000    0.1268490
533040.0000000    0.1247339
533080.0000000    0.1152271
533120.0000000    0.1201940
533160.0000000    0.1234075
533200.0000000    0.1147286
533240.0000000    0.1280001
533280.0000000    0.1067819
533320.0000000    0.1095480
533360.0000000    0.1179487
533400.0000000    0.1180569
533440.0000000    0.1210469
533480.0000000    0.1179106
533520.0000000    0.1111246
533560.0000000    0.1150814
533600.0000000    0.1131452
533640.0000000    0.1244268
533680.0000000    0.1275447
533720.0000000    0.1232271
533760.0000000    0.1222303
533800.0000000    0.1193022
533840.0000000    0.1234698
533880.0000000    0.1187465
533920.0000000    0.1154177
533960.0000000    0.1179631
534000.0000000    0.1231455
534040.0000000    0.1282764
534080.0000000    0.1342531
534120.0000000    0.1375785
534160.0000000    0.1258937
534200.0000000    0.1222035
534240.0000000    0.1182420
534280.0000000    0.1130818
534320.0000000    0.1145189
534360.0000000    0.1154653
534400.0000000    0.1266768
534440.0000000    0.1091730
534480.0000000    0.1167107
534520.0000000    0.1079136
534560.0000000    0.1130247
534600.0000000    0.1132938
534640.0000000    0.1218567
534680.0000000    0.1284500
534720.0000000    0.1095554
534760.0000000    0.1145721
534800.0000000    0.1280766
534840.0000000    0.1173033
534880.0000000    0.1199591
534920.0000000    0.1143781
534960.0000000    0.1159129
535000.0000000    0.1272184
535040.0000000    0.1186557
535080.0000000    0.1248450
535120.0000000    0.1211955
535160.0000000    0.1133281
535200.0000000    0.1176196
535240.0000000    0.0991639
535280.0000000    0.1123526
535320.0000000    0.1190024
535360.0000000    0.1098666
535400.0000000    0.1193994
535440.0000000    0.1069608
535480.0000000    0.1089116
535520.0000000    0.1046532
535560.0000000    0.1200649
535600.0000000    0.1096924
535640.0000000    0.1129036
535680.0000000    0.1138731
535720.0000000    0.1084748
535760.0000000    0.1182096
535800.0000000    0.1053497
535840.0000000    0.1160035
535880.0000000    0.1142160
535920.0000000    0.1124970
535960.0000000    0.1095087
536000.0000000    0.1118745
536040.0000000    0.1229060
536080.0000000    0.1195549
536120.0000000    0.1287110
536160.0000000    0.1136988
536200.0000000    0.1039821
536240.0000000    0.1150761
536280.0000000    0.1085154
536320.0000000    0.1184091
536360.0000000    0.1127383
536400.0000000    0.1052228
536440.0000000    0.1009962
536480.0000000    0.1131899
536520.0000000    0.1070864
536560.0000000    0.1162037
536600.0000000    0.1139071
536640.0000000    0.1134688
536680.0000000    0.1110490
536720.0000000    0.1235248
536760.0000000    0.1190715
536800.0000000    0.1126236
536840.0000000    0.1209568
536880.0000000    0.1214477
536920.0000000    0.1145033
536960.0000000    0.1090015
537000.0000000    0.1204199
537040.0000000    0.1066647
537080.0000000    0.1118287
537120.0000000    0.1103384
537160.0000000    0.1175584
537200.0000000    0.1153635
537240.0000000    0.1130468
537280.0000000    0.1166578
537320.0000000    0.1220382
537360.0000000    0.1282398
537400.0000000    0.1163897
537440.0000000    0.1142413
537480.0000000    0.1168052
537520.0000000    0.1084627
537560.0000000    0.1185159
537600.0000000    0.1176125
537640.0000000    0.1159688
537680.0000000    0.1072084
537720.0000000    0.1127080
537760.0000000    0.1133571
537800.0000000    0.1110949
537840.0000000    0.1063463
537880.0000000    0.1171710
537920.0000000    0.1049677
537960.0000000    0.1083316
538000.0000000    0.1076836
538040.0000000    0.1111678
538080.0000000    0.1115292
538120.0000000    0.1045971
538160.0000000    0.1065340
538200.0000000    0.1138457
538240.0000000    0.1147083
538280.0000000    0.1076835
538320.0000000    0.1219325
538360.0000000    0.1110141
538400.0000000    0.1179297
538440.0000000    0.1233795
538480.0000000    0.1256914
538520.0000000    0.1125725
538560.0000000    0.1267015
538600.0000000    0.1177422
538640.0000000    0.1222566
538680.0000000    0.1222705
538720.0000000    0.1148802
538760.0000000    0.1166847
538800.0000000    0.1041410
538840.0000000    0.1061132
538880.0000000    0.1054526
538920.0000000    0.1173955
538960.0000000    0.1111967
539000.0000000    0.1146366
539040.0000000    0.0982026
539080.0000000    0.1138137
539120.0000000    0.1167900
539160.0000000    0.1300521
539200.0000000    0.1158835
539240.0000000    0.1231341
539280.0000000    0.1370301
539320.0000000    0.1215430
539360.0000000    0.1282799
539400.0000000    0.1326918
539440.0000000    0.1200719
539480.0000000    0.1231720
539520.0000000    0.1287318
539560.0000000    0.1218684
539600.0000000    0.1258792
539640.0000000    0.1161707
539680.0000000    0.1226153
539720.0000000    0.1189847
539760.0000000    0.1203927
539800.0000000    0.1121195
539840.0000000    0.1210641
539880.0000000    0.1250550
539920.0000000    0.1241581
539960.0000000    0.1160795
540000.0000000    0.1226070
540040.0000000    0.1203068
540080.0000000    0.1126793
540120.0000000    0.1053512
540160.0000000    0.0992763
540200.0000000    0.1184312
540240.0000000    0.1209630
540280.0000000    0.1178151
540320.0000000    0.1125521
540360.0000000    0.1122603
540400.0000000    0.1149021
540440.0000000    0.1091217
540480.0000000    0.1078875
540520.0000000    0.1095852
540560.0000000    0.1103101
540600.0000000    0.1087109
540640.0000000    0.1111297
540680.0000000    0.1020496
540720.0000000    0.1017242
540760.0000000    0.1037276
540800.0000000    0.1006024
540840.0000000    0.1070421
540880.0000000    0.1001207
540920.0000000    0.1094937
540960.0000000    0.1023354
541000.0000000    0.1038821
541040.0000000    0.1154006
541080.0000000    0.1133283
541120.0000000    0.1104901
541160.0000000    0.1243735
541200.0000000    0.1228278
541240.0000000    0.1196866
541280.0000000    0.1211182
541320.0000000    0.1034011
541360.0000000    0.1187932
541400.0000000    0.1174582
541440.0000000    0.1154919
541480.0000000    0.1233390
541520.0000000    0.1227675
541560.0000000    0.1158322
541600.0000000    0.1136937
541640.0000000    0.1225472
541680.0000000    0.1201637
541720.0000000    0.1140657
541760.0000000    0.1168524
541800.0000000    0.1181989
541840.0000000    0.1134309
541880.0000000    0.1121071
541920.0000000    0.1088872
541960.0000000    0.1148503
542000.0000000    0.1124144
542040.0000000    0.1055385
542080.0000000    0.1056781
542120.0000000    0.1183071
542160.0000000    0.1120332
542200.0000000    0.1077620
542240.0000000    0.1144453
542280.0000000    0.1102880
542320.0000000    0.1071926
542360.0000000    0.1050537
542400.0000000    0.1068023
542440.0000000    0.1106541
542480.0000000    0.1113481
542520.0000000    0.1124781
542560.0000000    0.1140569
542600.0000000    0.1180057
542640.0000000    0.1159850
542680.0000000    0.1132299
542720.0000000    0.1147170
542760.0000000    0.1015640
542800.0000000    0.1146046
542840.0000000    0.1046469
542880.0000000    0.1182007
542920.0000000    0.1060443
542960.0000000    0.1085459
543000.0000000    0.1123001
543040.0000000    0.1109360
543080.0000000    0.1026311
543120.0000000    0.1124353
543160.0000000    0.1231697
543200.0000000    0.1151954
543240.0000000    0.1127672
543280.0000000    0.1097604
543320.0000000    0.1172338
543360.0000000    0.1162627
543400.0000000    0.1117628
543440.0000000    0.1164305
543480.0000000    0.1203564
543520.0000000    0.1158306
543560.0000000    0.1161572
543600.0000000    0.1264652
543640.0000000    0.1245064
543680.0000000    0.1281774
543720.0000000    0.1261487
543760.0000000    0.1228582
543800.0000000    0.1205563
543840.0000000    0.1213077
543880.0000000    0.1103043
543920.0000000    0.1195242
543960.0000000    0.1251505
544000.0000000    0.1249699
544040.0000000    0.1257305
544080.0000000    0.1249549
544120.0000000    0.1238344
544160.0000000    0.1300043
544200.0000000    0.1182098
544240.0000000    0.1220482
544280.0000000    0.1280087
544320.0000000    0.1163176
544360.0000000    0.1152234
544400.0000000    0.1251100
544440.0000000    0.1219545
544480.0000000    0.1228508
544520.0000000    0.1196190
544560.0000000    0.1255779
544600.0000000    0.1244553
544640.0000000    0.1260755
544680.0000000    0.1275433
544720.0000000    0.1160529
544760.0000000    0.1303099
544800.0000000    0.1418947
544840.0000000    0.1176200
544880.0000000    0.1135472
544920.0000000    0.1147545
544960.0000000    0.1137410
545000.0000000    0.1212594
545040.0000000    0.1144664
545080.0000000    0.1216307
545120.0000000    0.1240297
545160.0000000    0.1164889
545200.0000000    0.1197570
545240.0000000    0.1156497
545280.0000000    0.1136180
545320.0000000    0.1198846
545360.0000000    0.1125614
545400.0000000    0.1172628
545440.0000000    0.1070216
545480.0000000    0.1132730
545520.0000000    0.1108716
545560.0000000    0.1134308
545600.0000000    0.1105871
545640.0000000    0.1074906
545680.0000000    0.1067927
545720.0000000    0.1211743
545760.0000000    0.1184370
545800.0000000    0.1141453
545840.0000000    0.1158403
545880.0000000    0.1298052
545920.0000000    0.1219026
545960.0000000    0.1097550
546000.0000000    0.1200007
546040.0000000    0.1200995
546080.0000000    0.1207891
546120.0000000    0.1318871
546160.0000000    0.1267034
546200.0000000    0.1123013
546240.0000000    0.1137179
546280.0000000    0.1229848
546320.0000000    0.1148217
546360.0000000    0.1130697
546400.0000000    0.1046578
546440.0000000    0.1050534
546480.0000000    0.1104487
546520.0000000    0.1116477
546560.0000000    0.1143339
546600.0000000    0.1084578
546640.0000000    0.1017174
546680.0000000    0.1167288
546720.0000000    0.1189071
546760.0000000    0.1081172
546800.0000000    0.1074284
546840.0000000    0.1181061
546880.0000000    0.1147571
546920.0000000    0.1211782
546960.0000000    0.1185941
547000.0000000    0.1177978
547040.0000000    0.1195867
547080.0000000    0.1189450
547120.0000000    0.1179698
547160.0000000    0.1273862
547200.0000000    0.1245050
547240.0000000    0.1277351
547280.0000000    0.1274142
547320.0000000    0.1186616
547360.0000000    0.1241309
547400.0000000    0.1110317
547440.0000000    0.1235483
547480.0000000    0.1124699
547520.0000000    0.1167066
547560.0000000    0.1117324
547600.0000000    0.1183015
547640.0000000    0.1106156
547680.0000000    0.1185877
547720.0000000    0.1114850
547760.0000000    0.1159299
547800.0000000    0.1108052
547840.0000000    0.1079053
547880.0000000    0.1086797
547920.0000000    0.1295413
547960.0000000    0.1256137
548000.0000000    0.1244881
548040.0000000    0.1258605
548080.0000000    0.1324838
548120.0000000    0.1133791
548160.0000000    0.1190388
548200.0000000    0.1183398
548240.0000000    0.1238790
548280.0000000    0.1191852
548320.0000000    0.1163375
548360.0000000    0.1208970
548400.0000000    0.1136153
548440.0000000    0.1147688
548480.0000000    0.1246672
548520.0000000    0.1229394
548560.0000000    0.1165555
548600.0000000    0.1246542
548640.0000000    0.1279648
548680.0000000    0.1282420
548720.0000000    0.1282735
548760.0000000    0.1243053
548800.0000000    0.1251154
548840.0000000    0.1213139
548880.0000000    0.1221260
548920.0000000    0.1251996
548960.0000000    0.1250146
549000.0000000    0.1285999
549040.0000000    0.1142845
549080.0000000    0.1209092
549120.0000000    0.1135529
549160.0000000    0.1263737
549200.0000000    0.1259791
549240.0000000    0.1201225
549280.0000000    0.1243692
549320.0000000    0.1199155
549360.0000000    0.1204746
549400.0000000    0.1178838
549440.0000000    0.1299477
549480.0000000    0.1195156
549520.0000000    0.1211134
549560.0000000    0.1198603
549600.0000000    0.1329871
549640.0000000    0.1223820
549680.0000000    0.1205372
549720.0000000    0.1191752
549760.0000000    0.1300084
549800.0000000    0.1327022
549840.0000000    0.1288088
549880.0000000    0.1185140
549920.0000000    0.1223517
549960.0000000    0.1295941
550000.0000000    0.1311630
550040.0000000    0.1331164
550080.0000000    0.1292399
550120.0000000    0.1312248
550160.0000000    0.1256945
550200.0000000    0.1292022
550240.0000000    0.1176308
550280.0000000    0.1187185
550320.0000000    0.1216431
550360.0000000    0.1222916
550400.0000000    0.1179303
550440.0000000    0.1098656
550480.0000000    0.1232219
550520.0000000    0.1099801
550560.0000000    0.1255839
550600.0000000    0.1329637
550640.0000000    0.1183117
550680.0000000    0.1292223
550720.0000000    0.1200770
550760.0000000    0.1283257
550800.0000000    0.1246010
550840.0000000    0.1328622
550880.0000000    0.1334430
550920.0000000    0.1209554
550960.0000000    0.1312317
551000.0000000    0.1295139
551040.0000000    0.1313630
551080.0000000    0.1333347
551120.0000000    0.1333159
551160.0000000    0.1344170
551200.0000000    0.1344368
551240.0000000    0.1385511
551280.0000000    0.1333701
551320.0000000    0.1390059
551360.0000000    0.1417889
551400.0000000    0.1393301
551440.0000000    0.1277151
551480.0000000    0.1401235
551520.0000000    0.1361238
551560.0000000    0.1388983
551600.0000000    0.1386839
551640.0000000    0.1251107
551680.0000000    0.1289610
551720.0000000    0.1311474
551760.0000000    0.1385116
551800.0000000    0.1300727
551840.0000000    0.1279112
551880.0000000    0.1193797
551920.0000000    0.1124585
551960.0000000    0.1352087
552000.0000000    0.1284753
552040.0000000    0.1272839
552080.0000000    0.1289126
552120.0000000    0.1174432
552160.0000000    0.1312050
552200.0000000    0.1203330
552240.0000000    0.1232171
552280.0000000    0.1358792
552320.0000000    0.1240690
552360.0000000    0.1226424
552400.0000000    0.1281382
552440.0000000    0.1182539
552480.0000000    0.1160092
552520.0000000    0.1391523
552560.0000000    0.1213315
552600.0000000    0.1301127
552640.0000000    0.1201928
552680.0000000    0.1360300
552720.0000000    0.1220727
552760.0000000    0.1302807
552800.0000000    0.1194394
552840.0000000    0.1442029
552880.0000000    0.1244239
552920.0000000    0.1216261
552960.0000000    0.1237834
553000.0000000    0.1229069
553040.0000000    0.1241428
553080.0000000    0.1242854
553120.0000000    0.1263387
553160.0000000    0.1231897
553200.0000000    0.1280943
553240.0000000    0.1220488
553280.0000000    0.1266078
553320.0000000    0.1340801
553360.0000000    0.1322201
553400.0000000    0.1231221
553440.0000000    0.1202903
553480.0000000    0.1220685
553520.0000000    0.1150863
553560.0000000    0.1167607
553600.0000000    0.1271697
553640.0000000    0.1260754
553680.0000000    0.1229969
553720.0000000    0.1152278
553760.0000000    0.1115313
553800.0000000    0.1137211
553840.0000000    0.1222801
553880.0000000    0.1185192
553920.0000000    0.1197095
553960.0000000    0.1218639
554000.0000000    0.1029524
554040.0000000    0.1100406
554080.0000000    0.1122698
554120.0000000    0.1174316
554160.0000000    0.1184652
554200.0000000    0.1201604
554240.0000000    0.1220834
554280.0000000    0.1166199
554320.0000000    0.1074167
554360.0000000    0.1208725
554400.0000000    0.1182407
554440.0000000    0.1172947
554480.0000000    0.1118987
554520.0000000    0.1041729
554560.0000000    0.1182557
554600.0000000    0.1149068
554640.0000000    0.1102116
554680.0000000    0.1033918
554720.0000000    0.1124220
554760.0000000    0.1108588
554800.0000000    0.1229073
554840.0000000    0.1130563
554880.0000000    0.1179438
554920.0000000    0.1178873
554960.0000000    0.1127573
555000.0000000    0.1175477
555040.0000000    0.1115649
555080.0000000    0.1104371
555120.0000000    0.1183883
555160.0000000    0.1264732
555200.0000000    0.1219454
555240.0000000    0.1252420
555280.0000000    0.1281951
555320.0000000    0.1234090
555360.0000000    0.1203085
555400.0000000    0.1265253
555440.0000000    0.1241853
555480.0000000    0.1199047
555520.0000000    0.1210783
555560.0000000    0.1267196
555600.0000000    0.1243418
555640.0000000    0.1167534
555680.0000000    0.1240020
555720.0000000    0.1161886
555760.0000000    0.1144087
555800.0000000    0.1200376
555840.0000000    0.1177057
555880.0000000    0.1171445
555920.0000000    0.1318666
555960.0000000    0.1345149
556000.0000000    0.1251971
556040.0000000    0.1199248
556080.0000000    0.1318322
556120.0000000    0.1354173
556160.0000000    0.1292184
556200.0000000    0.1426838
556240.0000000    0.1222972
556280.0000000    0.1309856
556320.0000000    0.1242791
556360.0000000    0.1401873
556400.0000000    0.1243386
556440.0000000    0.1309049
556480.0000000    0.1281245
556520.0000000    0.1354207
556560.0000000    0.1387786
556600.0000000    0.1262754
556640.0000000    0.1199970
556680.0000000    0.1249315
556720.0000000    0.1284373
556760.0000000    0.1362323
556800.0000000    0.1430250
556840.0000000    0.1259258
556880.0000000    0.1314941
556920.0000000    0.1302741
556960.0000000    0.1214083
557000.0000000    0.1410118
557040.0000000    0.1234295
557080.0000000    0.1242683
557120.0000000    0.1238059
557160.0000000    0.1356338
557200.0000000    0.1241617
557240.0000000    0.1178949
557280.0000000    0.1230733
557320.0000000    0.1231164
557360.0000000    0.1206571
557400.0000000    0.1231582
557440.0000000    0.1220152
557480.0000000    0.1289441
557520.0000000    0.1240389
557560.0000000    0.1319896
557600.0000000    0.1186238
557640.0000000    0.1140159
557680.0000000    0.1213489
557720.0000000    0.1237217
557760.0000000    0.1232768
557800.0000000    0.1246617
557840.0000000    0.1175752
557880.0000000    0.1098739
557920.0000000    0.1144413
557960.0000000    0.1178360
558000.0000000    0.1216990
558040.0000000    0.1300640
558080.0000000    0.1200051
558120.0000000    0.1320310
558160.0000000    0.1306308
558200.0000000    0.1297803
558240.0000000    0.1269198
558280.0000000    0.1254644
558320.0000000    0.1325029
558360.0000000    0.1338765
558400.0000000    0.1318190
558440.0000000    0.1278860
558480.0000000    0.1323471
558520.0000000    0.1373748
558560.0000000    0.1357364
558600.0000000    0.1419397
558640.0000000    0.1240089
558680.0000000    0.1262140
558720.0000000    0.1329694
558760.0000000    0.1410394
558800.0000000    0.1344275
558840.0000000    0.1265872
558880.0000000    0.1304858
558920.0000000    0.1362967
558960.0000000    0.1272897
559000.0000000    0.1364590
559040.0000000    0.1375030
559080.0000000    0.1510867
559120.0000000    0.1395393
559160.0000000    0.1296604
559200.0000000    0.1366161
559240.0000000    0.1281990
559280.0000000    0.1374657
559320.0000000    0.1367570
559360.0000000    0.1375320
559400.0000000    0.1349932
559440.0000000    0.1284375
559480.0000000    0.1324695
559520.0000000    0.1369195
559560.0000000    0.1351030
559600.0000000    0.1319494
559640.0000000    0.1285254
559680.0000000    0.1271481
559720.0000000    0.1282998
559760.0000000    0.1212964
559800.0000000    0.1338288
559840.0000000    0.1259830
559880.0000000    0.1197725
559920.0000000    0.1380086
559960.0000000    0.1359891
560000.0000000    0.1300317
560040.0000000    0.1355028
560080.0000000    0.1284855
560120.0000000    0.1285623
560160.0000000    0.1366622
560200.0000000    0.1252734
560240.0000000    0.1313986
560280.0000000    0.1355171
560320.0000000    0.1335727
560360.0000000    0.1302277
560400.0000000    0.1277718
560440.0000000    0.1196182
560480.0000000    0.1159531
560520.0000000    0.1212276
560560.0000000    0.1335263
560600.0000000    0.1229248
560640.0000000    0.1158301
560680.0000000    0.1319999
560720.0000000    0.1311070
560760.0000000    0.1318015
560800.0000000    0.1295789
560840.0000000    0.1336691
560880.0000000    0.1285620
560920.0000000    0.1296536
560960.0000000    0.1245000
561000.0000000    0.1256771
561040.0000000    0.1298166
561080.0000000    0.1338246
561120.0000000    0.1274681
561160.0000000    0.1348262
561200.0000000    0.1234259
561240.0000000    0.1292745
561280.0000000    0.1302672
561320.0000000    0.1299429
561360.0000000    0.1324559
561400.0000000    0.1402865
561440.0000000    0.1283554
561480.0000000    0.1232835
561520.0000000    0.1365811
561560.0000000    0.1315608
561600.0000000    0.1370520
561640.0000000    0.1385138
561680.0000000    0.1386905
561720.0000000    0.1303916
561760.0000000    0.1352341
561800.0000000    0.1331045
561840.0000000    0.1359252
561880.0000000    0.1418789
561920.0000000    0.1282183
561960.0000000    0.1254650
562000.0000000    0.1331955
562040.0000000    0.1302975
562080.0000000    0.1340889
562120.0000000    0.1291502
562160.0000000    0.1314511
562200.0000000    0.1342176
562240.0000000    0.1307018
562280.0000000    0.1399674
562320.0000000    0.1423756
562360.0000000    0.1374625
562400.0000000    0.1372106
562440.0000000    0.1324335
562480.0000000    0.1394328
562520.0000000    0.1333178
562560.0000000    0.1443036
562600.0000000    0.1530728
562640.0000000    0.1316642
562680.0000000    0.1428240
562720.0000000    0.1354591
562760.0000000    0.1385964
562800.0000000    0.1377798
562840.0000000    0.1420340
562880.0000000    0.1313115
562920.0000000    0.1341637
562960.0000000    0.1322641
563000.0000000    0.1353679
563040.0000000    0.1228425
563080.0000000    0.1332628
563120.0000000    0.1347808
563160.0000000    0.1327660
563200.0000000    0.1301387
563240.0000000    0.1317838
563280.0000000    0.1420439
563320.0000000    0.1185482
563360.0000000    0.1244629
563400.0000000    0.1363161
563440.0000000    0.1239121
563480.0000000    0.1293929
563520.0000000    0.1290123
563560.0000000    0.1346733
563600.0000000    0.1370080
563640.0000000    0.1318862
563680.0000000    0.1294113
563720.0000000    0.1309868
563760.0000000    0.1377491
563800.0000000    0.1381065
563840.0000000    0.1355404
563880.0000000    0.1294452
563920.0000000    0.1322521
563960.0000000    0.1391563
564000.0000000    0.1255073
564040.0000000    0.1285014
564080.0000000    0.1316753
564120.0000000    0.1276143
564160.0000000    0.1292343
564200.0000000    0.1305534
564240.0000000    0.1282528
564280.0000000    0.1413928
564320.0000000    0.1270072
564360.0000000    0.1206229
564400.0000000    0.1196984
564440.0000000    0.1201512
564480.0000000    0.1245517
564520.0000000    0.1183965
564560.0000000    0.1217742
564600.0000000    0.1277549
564640.0000000    0.1206603
564680.0000000    0.1212943
564720.0000000    0.1285601
564760.0000000    0.1120655
564800.0000000    0.1199587
564840.0000000    0.1281477
564880.0000000    0.1270271
564920.0000000    0.1309400
564960.0000000    0.1360429
565000.0000000    0.1306333
565040.0000000    0.1233202
565080.0000000    0.1381732
565120.0000000    0.1381051
565160.0000000    0.1330543
565200.0000000    0.1248077
565240.0000000    0.1357854
565280.0000000    0.1296969
565320.0000000    0.1280781
565360.0000000    0.1250736
565400.0000000    0.1304031
565440.0000000    0.1364700
565480.0000000    0.1292171
565520.0000000    0.1297508
565560.0000000    0.1337883
565600.0000000    0.1335218
565640.0000000    0.1393704
565680.0000000    0.1289299
565720.0000000    0.1282067
565760.0000000    0.1351622
565800.0000000    0.1263037
565840.0000000    0.1420089
565880.0000000    0.1274780
565920.0000000    0.1323152
565960.0000000    0.1332816
566000.0000000    0.1371069
566040.0000000    0.1317191
566080.0000000    0.1320218
566120.0000000    0.1305280
566160.0000000    0.1258768
566200.0000000    0.1366061
566240.0000000    0.1282366
566280.0000000    0.1280018
566320.0000000    0.1281366
566360.0000000    0.1342993
566400.0000000    0.1324936
566440.0000000    0.1307164
566480.0000000    0.1396447
566520.0000000    0.1291094
566560.0000000    0.1340802
566600.0000000    0.1219779
566640.0000000    0.1229787
566680.0000000    0.1287656
566720.0000000    0.1317626
566760.0000000    0.1450666
566800.0000000    0.1353920
566840.0000000    0.1305941
566880.0000000    0.1265250
566920.0000000    0.1340844
566960.0000000    0.1269500
567000.0000000    0.1200271
567040.0000000    0.1200393
567080.0000000    0.1337268
567120.0000000    0.1245621
567160.0000000    0.1364445
567200.0000000    0.1338082
567240.0000000    0.1367464
567280.0000000    0.1411977
567320.0000000    0.1369825
567360.0000000    0.1384124
567400.0000000    0.1362797
567440.0000000    0.1519641
567480.0000000    0.1389937
567520.0000000    0.1293562
567560.0000000    0.1346405
567600.0000000    0.1335542
567640.0000000    0.1370130
567680.0000000    0.1444071
567720.0000000    0.1390966
567760.0000000    0.1473854
567800.0000000    0.1439988
567840.0000000    0.1302344
567880.0000000    0.1397982
567920.0000000    0.1383841
567960.0000000    0.1311176
568000.0000000    0.1332687
568040.0000000    0.1353775
568080.0000000    0.1333537
568120.0000000    0.1337511
568160.0000000    0.1352635
568200.0000000    0.1389770
568240.0000000    0.1370734
568280.0000000    0.1395771
568320.0000000    0.1389994
568360.0000000    0.1390876
568400.0000000    0.1434174
568440.0000000    0.1452314
568480.0000000    0.1468329
568520.0000000    0.1441921
568560.0000000    0.1511341
568600.0000000    0.1476937
568640.0000000    0.1478697
568680.0000000    0.1339939
568720.0000000    0.1397048
568760.0000000    0.1474128
568800.0000000    0.1465654
568840.0000000    0.1367055
568880.0000000    0.1447184
568920.0000000    0.1337659
568960.0000000    0.1382457
569000.0000000    0.1367714
569040.0000000    0.1445761
569080.0000000    0.1347008
569120.0000000    0.1305413
569160.0000000    0.1312176
569200.0000000    0.1272501
569240.0000000    0.1293464
569280.0000000    0.1389748
569320.0000000    0.1422475
569360.0000000    0.1310123
569400.0000000    0.1357683
569440.0000000    0.1295696
569480.0000000    0.1246655
569520.0000000    0.1229050
569560.0000000    0.1318300
569600.0000000    0.1201459
569640.0000000    0.1420385
569680.0000000    0.1373216
569720.0000000    0.1226350
569760.0000000    0.1274397
569800.0000000    0.1306989
569840.0000000    0.1307419
569880.0000000    0.1333736
569920.0000000    0.1388447
569960.0000000    0.1345158
570000.0000000    0.1368240
570040.0000000    0.1251811
570080.0000000    0.1328024
570120.0000000    0.1233252
570160.0000000    0.1297606
570200.0000000    0.1337603
570240.0000000    0.1216817
570280.0000000    0.1258502
570320.0000000    0.1259736
570360.0000000    0.1308738
570400.0000000    0.1421877
570440.0000000    0.1489929
570480.0000000    0.1296939
570520.0000000    0.1208571
570560.0000000    0.1325367
570600.0000000    0.1362690
570640.0000000    0.1368713
570680.0000000    0.1345078
570720.0000000    0.1347278
570760.0000000    0.1404545
570800.0000000    0.1390415
570840.0000000    0.1409312
570880.0000000    0.1410148
570920.0000000    0.1464275
570960.0000000    0.1506553
571000.0000000    0.1279115
571040.0000000    0.1497475
571080.0000000    0.1496155
571120.0000000    0.1430366
571160.0000000    0.1534135
571200.0000000    0.1442275
571240.0000000    0.1539179
571280.0000000    0.1468841
571320.0000000    0.1487682
571360.0000000    0.1440309
571400.0000000    0.1324865
571440.0000000    0.1446054
571480.0000000    0.1427904
571520.0000000    0.1502897
571560.0000000    0.1459138
571600.0000000    0.1625703
571640.0000000    0.1484972
571680.0000000    0.1532838
571720.0000000    0.1504704
571760.0000000    0.1396079
571800.0000000    0.1347289
571840.0000000    0.1431122
571880.0000000    0.1515630
571920.0000000    0.1499070
571960.0000000    0.1340707
572000.0000000    0.1406757
572040.0000000    0.1432403
572080.0000000    0.1338308
572120.0000000    0.1413105
572160.0000000    0.1395590
572200.0000000    0.1375185
572240.0000000    0.1380207
572280.0000000    0.1396651
572320.0000000    0.1407131
572360.0000000    0.1477382
572400.0000000    0.1500062
572440.0000000    0.1410986
572480.0000000    0.1431772
572520.0000000    0.1422258
572560.0000000    0.1391821
572600.0000000    0.1418309
572640.0000000    0.1535534
572680.0000000    0.1558654
572720.0000000    0.1409008
572760.0000000    0.1447111
572800.0000000    0.1373242
572840.0000000    0.1441611
572880.0000000    0.1446594
572920.0000000    0.1463103
572960.0000000    0.1454178
573000.0000000    0.1336252
573040.0000000    0.1409019
573080.0000000    0.1442726
573120.0000000    0.1495493
573160.0000000    0.1425879
573200.0000000    0.1515576
573240.0000000    0.1483466
573280.0000000    0.1485550
573320.0000000    0.1488856
573360.0000000    0.1433674
573400.0000000    0.1449092
573440.0000000    0.1522603
573480.0000000    0.1365881
573520.0000000    0.1403295
573560.0000000    0.1341608
573600.0000000    0.1373553
573640.0000000    0.1410444
573680.0000000    0.1450108
573720.0000000    0.1363021
573760.0000000    0.1372865
573800.0000000    0.1365347
573840.0000000    0.1440342
573880.0000000    0.1392824
573920.0000000    0.1301510
573960.0000000    0.1326232
574000.0000000    0.1358203
574040.0000000    0.1303096
574080.0000000    0.1336921
574120.0000000    0.1415641
574160.0000000    0.1416692
574200.0000000    0.1341679
574240.0000000    0.1335389
574280.0000000    0.1346958
574320.0000000    0.1339500
[truncated: 297,978 more chars]
