# Supplementary material for: Comment on 'Valid molecular dynamics simulations of human hemoglobin require a surprisingly large box size'
Source: eLife. 2019 Jun 20;8:e44718. doi: 10.7554/eLife.44718 (PMC6586461; doi:10.7554/eLife.44718)
Supplement: Figure 1—source data 1. — The zip archive contains a README file describing which source files correspond to the different panels. [file elife-44718-fig1-data1.zip › figure1/panels_AB/90A/c/rmsd_2dn3.xvg]

# This file was created Sun Nov 11 21:47:48 2018
# Created by:
#             :-) GROMACS - gmx rms, 2018.3-dev-20180823-5d5eb38 (-:
# 
# Executable:   /usr/local/gromacs/2018/2018.3-impi2017-fftw337-gcc640-cuda91/bin/gmx
# Data prefix:  /usr/local/gromacs/2018/2018.3-impi2017-fftw337-gcc640-cuda91
# Working dir:  /home/degroot/hb/2dn2/Meuwly/90a-elife/c
# Command line:
#   gmx rms -s ../../../2dn3/conf.pdb -f xx.xtc -o rmsd_2dn3.xvg -nice 0
# gmx rms is part of G R O M A C S:
#
# Gromacs Runs On Most of All Computer Systems
#
@    title "RMSD"
@    xaxis  label "Time (ps)"
@    yaxis  label "RMSD (nm)"
@TYPE xy
@ subtitle "Backbone after lsq fit to Backbone"
   0.0000000    0.2453844
  40.0000000    0.2716337
  80.0000000    0.2614682
 120.0000000    0.2624226
 160.0000000    0.2889474
 200.0000000    0.2569426
 240.0000000    0.2783523
 280.0000000    0.2796267
 320.0000000    0.2791730
 360.0000000    0.2647424
 400.0000000    0.2658734
 440.0000000    0.2454715
 480.0000000    0.2307900
 520.0000000    0.2422040
 560.0000000    0.2363840
 600.0000000    0.2375257
 640.0000000    0.2567922
 680.0000000    0.2595299
 720.0000000    0.2498986
 760.0000000    0.2506014
 800.0000000    0.2503190
 840.0000000    0.2515913
 880.0000000    0.2370021
 920.0000000    0.2479469
 960.0000000    0.2438280
1000.0000000    0.2527029
1040.0000000    0.2562196
1080.0000000    0.2569014
1120.0000000    0.2648025
1160.0000000    0.2605258
1200.0000000    0.2700199
1240.0000000    0.2759987
1280.0000000    0.2691483
1320.0000000    0.2661093
1360.0000000    0.2819467
1400.0000000    0.2851371
1440.0000000    0.2787501
1480.0000000    0.2840804
1520.0000000    0.2776208
1560.0000000    0.2561284
1600.0000000    0.2778977
1640.0000000    0.2572339
1680.0000000    0.2609977
1720.0000000    0.2791387
1760.0000000    0.2852119
1800.0000000    0.2812520
1840.0000000    0.2844363
1880.0000000    0.2756147
1920.0000000    0.2597427
1960.0000000    0.2729950
2000.0000000    0.2553105
2040.0000000    0.2683560
2080.0000000    0.2865651
2120.0000000    0.2911790
2160.0000000    0.2714329
2200.0000000    0.2715513
2240.0000000    0.2598158
2280.0000000    0.2749731
2320.0000000    0.2656638
2360.0000000    0.2638505
2400.0000000    0.2457239
2440.0000000    0.2829484
2480.0000000    0.2695249
2520.0000000    0.2687965
2560.0000000    0.2767640
2600.0000000    0.2605585
2640.0000000    0.2811101
2680.0000000    0.2785753
2720.0000000    0.2948890
2760.0000000    0.2920014
2800.0000000    0.2825983
2840.0000000    0.3015221
2880.0000000    0.2934396
2920.0000000    0.2955626
2960.0000000    0.2872374
3000.0000000    0.3022252
3040.0000000    0.2805275
3080.0000000    0.3025934
3120.0000000    0.2907232
3160.0000000    0.3179319
3200.0000000    0.2931221
3240.0000000    0.2919829
3280.0000000    0.3129812
3320.0000000    0.2767928
3360.0000000    0.3069683
3400.0000000    0.2907059
3440.0000000    0.2895996
3480.0000000    0.2798575
3520.0000000    0.2884966
3560.0000000    0.2875870
3600.0000000    0.2936043
3640.0000000    0.3066295
3680.0000000    0.3133984
3720.0000000    0.3117577
3760.0000000    0.3090527
3800.0000000    0.3200494
3840.0000000    0.3064696
3880.0000000    0.3202405
3920.0000000    0.2972752
3960.0000000    0.2874405
4000.0000000    0.2936032
4040.0000000    0.3082820
4080.0000000    0.3081873
4120.0000000    0.2959450
4160.0000000    0.3019677
4200.0000000    0.2823102
4240.0000000    0.2884179
4280.0000000    0.2787040
4320.0000000    0.2908440
4360.0000000    0.2769746
4400.0000000    0.2970231
4440.0000000    0.2916215
4480.0000000    0.2699646
4520.0000000    0.2885387
4560.0000000    0.2917010
4600.0000000    0.2781009
4640.0000000    0.2915703
4680.0000000    0.2962983
4720.0000000    0.2912370
4760.0000000    0.2914191
4800.0000000    0.2908138
4840.0000000    0.2939523
4880.0000000    0.2682585
4920.0000000    0.2734289
4960.0000000    0.2708376
5000.0000000    0.2984728
5040.0000000    0.2886135
5080.0000000    0.2763874
5120.0000000    0.2777500
5160.0000000    0.2825277
5200.0000000    0.2857985
5240.0000000    0.2759359
5280.0000000    0.2596026
5320.0000000    0.2607023
5360.0000000    0.2717905
5400.0000000    0.2650332
5440.0000000    0.2677578
5480.0000000    0.2734483
5520.0000000    0.2666612
5560.0000000    0.2649030
5600.0000000    0.2808240
5640.0000000    0.2641352
5680.0000000    0.2767166
5720.0000000    0.2740249
5760.0000000    0.2639914
5800.0000000    0.2606979
5840.0000000    0.2882818
5880.0000000    0.2748017
5920.0000000    0.2593354
5960.0000000    0.2743122
6000.0000000    0.2724037
6040.0000000    0.2607389
6080.0000000    0.2705174
6120.0000000    0.2458110
6160.0000000    0.2856010
6200.0000000    0.2742628
6240.0000000    0.2570598
6280.0000000    0.2532058
6320.0000000    0.2569608
6360.0000000    0.2729063
6400.0000000    0.2929778
6440.0000000    0.2797360
6480.0000000    0.2789157
6520.0000000    0.2915086
6560.0000000    0.2674379
6600.0000000    0.3006353
6640.0000000    0.2884919
6680.0000000    0.2749294
6720.0000000    0.2922189
6760.0000000    0.2898925
6800.0000000    0.2838155
6840.0000000    0.3003870
6880.0000000    0.2769682
6920.0000000    0.2756676
6960.0000000    0.2913617
7000.0000000    0.2873180
7040.0000000    0.3020226
7080.0000000    0.2976461
7120.0000000    0.2825334
7160.0000000    0.2940787
7200.0000000    0.3056920
7240.0000000    0.2901112
7280.0000000    0.2811226
7320.0000000    0.2889715
7360.0000000    0.2853939
7400.0000000    0.2688696
7440.0000000    0.2930080
7480.0000000    0.2743995
7520.0000000    0.2893557
7560.0000000    0.2870612
7600.0000000    0.3218988
7640.0000000    0.2927168
7680.0000000    0.3037934
7720.0000000    0.3033425
7760.0000000    0.2934436
7800.0000000    0.2929540
7840.0000000    0.3117556
7880.0000000    0.2753704
7920.0000000    0.2941624
7960.0000000    0.2881880
8000.0000000    0.2911327
8040.0000000    0.2888664
8080.0000000    0.2910717
8120.0000000    0.3019553
8160.0000000    0.3127076
8200.0000000    0.3022590
8240.0000000    0.2875029
8280.0000000    0.3077554
8320.0000000    0.3192215
8360.0000000    0.3010272
8400.0000000    0.2894603
8440.0000000    0.2874429
8480.0000000    0.3040678
8520.0000000    0.3017227
8560.0000000    0.2747341
8600.0000000    0.2692979
8640.0000000    0.2821993
8680.0000000    0.2756133
8720.0000000    0.2857124
8760.0000000    0.2893591
8800.0000000    0.2855846
8840.0000000    0.2739972
8880.0000000    0.2833504
8920.0000000    0.2811279
8960.0000000    0.2769293
9000.0000000    0.3025948
9040.0000000    0.2806448
9080.0000000    0.2814858
9120.0000000    0.2713972
9160.0000000    0.2673569
9200.0000000    0.2965808
9240.0000000    0.2960394
9280.0000000    0.2861224
9320.0000000    0.3057466
9360.0000000    0.3054823
9400.0000000    0.3110057
9440.0000000    0.2992971
9480.0000000    0.2846382
9520.0000000    0.3092698
9560.0000000    0.2985753
9600.0000000    0.2756105
9640.0000000    0.2869398
9680.0000000    0.2896237
9720.0000000    0.2873684
9760.0000000    0.2676755
9800.0000000    0.2919163
9840.0000000    0.3016132
9880.0000000    0.2774895
9920.0000000    0.2941675
9960.0000000    0.2954807
10000.0000000    0.2788152
10040.0000000    0.2922072
10080.0000000    0.2904161
10120.0000000    0.2770107
10160.0000000    0.2805468
10200.0000000    0.2886404
10240.0000000    0.2878927
10280.0000000    0.3081363
10320.0000000    0.3041736
10360.0000000    0.2819074
10400.0000000    0.2814544
10440.0000000    0.2907599
10480.0000000    0.2905616
10520.0000000    0.2770897
10560.0000000    0.2683116
10600.0000000    0.2746497
10640.0000000    0.2964051
10680.0000000    0.2752651
10720.0000000    0.2744524
10760.0000000    0.2886993
10800.0000000    0.2805851
10840.0000000    0.2847607
10880.0000000    0.2803408
10920.0000000    0.2781182
10960.0000000    0.2894323
11000.0000000    0.2848921
11040.0000000    0.2830019
11080.0000000    0.2703801
11120.0000000    0.2798256
11160.0000000    0.2636124
11200.0000000    0.2865290
11240.0000000    0.2927312
11280.0000000    0.2853869
11320.0000000    0.2837559
11360.0000000    0.2803792
11400.0000000    0.2837451
11440.0000000    0.2903012
11480.0000000    0.2950528
11520.0000000    0.2913803
11560.0000000    0.3110340
11600.0000000    0.2933453
11640.0000000    0.3011255
11680.0000000    0.3089373
11720.0000000    0.3048155
11760.0000000    0.3146990
11800.0000000    0.3049322
11840.0000000    0.3051087
11880.0000000    0.3128861
11920.0000000    0.2909428
11960.0000000    0.2983561
12000.0000000    0.3065554
12040.0000000    0.2927982
12080.0000000    0.2962311
12120.0000000    0.3015174
12160.0000000    0.3029851
12200.0000000    0.3036939
12240.0000000    0.2893217
12280.0000000    0.2961366
12320.0000000    0.2788907
12360.0000000    0.2918388
12400.0000000    0.2832217
12440.0000000    0.2808678
12480.0000000    0.2882116
12520.0000000    0.2828805
12560.0000000    0.2617554
12600.0000000    0.2738134
12640.0000000    0.2871737
12680.0000000    0.2646123
12720.0000000    0.2770375
12760.0000000    0.2765084
12800.0000000    0.2757654
12840.0000000    0.2805560
12880.0000000    0.2617086
12920.0000000    0.2717747
12960.0000000    0.2875161
13000.0000000    0.2789852
13040.0000000    0.3039350
13080.0000000    0.2984053
13120.0000000    0.2988390
13160.0000000    0.2912891
13200.0000000    0.2887415
13240.0000000    0.2787819
13280.0000000    0.3102402
13320.0000000    0.2864517
13360.0000000    0.2803100
13400.0000000    0.3007185
13440.0000000    0.3050269
13480.0000000    0.2878373
13520.0000000    0.2977263
13560.0000000    0.2800296
13600.0000000    0.2884788
13640.0000000    0.2868424
13680.0000000    0.2690486
13720.0000000    0.2678007
13760.0000000    0.2895760
13800.0000000    0.2839773
13840.0000000    0.2888290
13880.0000000    0.2748888
13920.0000000    0.2865635
13960.0000000    0.2733029
14000.0000000    0.2840189
14040.0000000    0.2694500
14080.0000000    0.2736575
14120.0000000    0.2667361
14160.0000000    0.2751313
14200.0000000    0.2844749
14240.0000000    0.2732192
14280.0000000    0.2907647
14320.0000000    0.2974543
14360.0000000    0.2888962
14400.0000000    0.2777911
14440.0000000    0.2861408
14480.0000000    0.2879069
14520.0000000    0.2965529
14560.0000000    0.2955960
14600.0000000    0.2738571
14640.0000000    0.2865340
14680.0000000    0.2886055
14720.0000000    0.2795401
14760.0000000    0.2764977
14800.0000000    0.2825237
14840.0000000    0.2875637
14880.0000000    0.2852705
14920.0000000    0.2724068
14960.0000000    0.2843330
15000.0000000    0.2638832
15040.0000000    0.3174685
15080.0000000    0.2906328
15120.0000000    0.2944860
15160.0000000    0.3028163
15200.0000000    0.2693504
15240.0000000    0.2781830
15280.0000000    0.2751388
15320.0000000    0.2746261
15360.0000000    0.2810760
15400.0000000    0.2890521
15440.0000000    0.2971220
15480.0000000    0.2860025
15520.0000000    0.2809878
15560.0000000    0.2834171
15600.0000000    0.2906724
15640.0000000    0.2739245
15680.0000000    0.2913618
15720.0000000    0.2826102
15760.0000000    0.2967752
15800.0000000    0.2998926
15840.0000000    0.2930811
15880.0000000    0.2955258
15920.0000000    0.2973322
15960.0000000    0.2849804
16000.0000000    0.3070084
16040.0000000    0.3041163
16080.0000000    0.2941508
16120.0000000    0.2824162
16160.0000000    0.2900225
16200.0000000    0.2854649
16240.0000000    0.2892425
16280.0000000    0.2950226
16320.0000000    0.2956012
16360.0000000    0.3331760
16400.0000000    0.2904353
16440.0000000    0.2883438
16480.0000000    0.2858559
16520.0000000    0.2904128
16560.0000000    0.2797031
16600.0000000    0.2922920
16640.0000000    0.3076611
16680.0000000    0.3230789
16720.0000000    0.3186721
16760.0000000    0.3187941
16800.0000000    0.2991759
16840.0000000    0.3065375
16880.0000000    0.3142357
16920.0000000    0.3004124
16960.0000000    0.3116876
17000.0000000    0.3174006
17040.0000000    0.3005990
17080.0000000    0.2967525
17120.0000000    0.2991282
17160.0000000    0.2940603
17200.0000000    0.3066748
17240.0000000    0.2975895
17280.0000000    0.3052877
17320.0000000    0.3097641
17360.0000000    0.3121444
17400.0000000    0.3013612
17440.0000000    0.3045685
17480.0000000    0.3184045
17520.0000000    0.2864414
17560.0000000    0.2946552
17600.0000000    0.2892952
17640.0000000    0.2818448
17680.0000000    0.2932128
17720.0000000    0.2986813
17760.0000000    0.2952093
17800.0000000    0.2732582
17840.0000000    0.2997724
17880.0000000    0.3031187
17920.0000000    0.2903753
17960.0000000    0.3013685
18000.0000000    0.3030638
18040.0000000    0.3040948
18080.0000000    0.3034356
18120.0000000    0.2966180
18160.0000000    0.2995128
18200.0000000    0.2929453
18240.0000000    0.2907071
18280.0000000    0.3014547
18320.0000000    0.2920321
18360.0000000    0.2887737
18400.0000000    0.2612651
18440.0000000    0.2710977
18480.0000000    0.2678736
18520.0000000    0.2785432
18560.0000000    0.2860770
18600.0000000    0.2942019
18640.0000000    0.3094537
18680.0000000    0.2905416
18720.0000000    0.2783484
18760.0000000    0.2942699
18800.0000000    0.2862986
18840.0000000    0.2972740
18880.0000000    0.3024816
18920.0000000    0.3012871
18960.0000000    0.3044112
19000.0000000    0.3008303
19040.0000000    0.2967203
19080.0000000    0.2995635
19120.0000000    0.2806635
19160.0000000    0.3029255
19200.0000000    0.2819350
19240.0000000    0.3122748
19280.0000000    0.2944303
19320.0000000    0.2888168
19360.0000000    0.2992043
19400.0000000    0.3044139
19440.0000000    0.2871906
19480.0000000    0.2974155
19520.0000000    0.2988001
19560.0000000    0.2882326
19600.0000000    0.2891114
19640.0000000    0.2891360
19680.0000000    0.3016903
19720.0000000    0.2959214
19760.0000000    0.2804168
19800.0000000    0.3031835
19840.0000000    0.2814403
19880.0000000    0.2821702
19920.0000000    0.2841799
19960.0000000    0.3024696
20000.0000000    0.2908691
20040.0000000    0.2865188
20080.0000000    0.2852756
20120.0000000    0.2847713
20160.0000000    0.3065365
20200.0000000    0.2856974
20240.0000000    0.2866227
20280.0000000    0.2768804
20320.0000000    0.2776421
20360.0000000    0.2777238
20400.0000000    0.2979135
20440.0000000    0.3006676
20480.0000000    0.3138815
20520.0000000    0.2985088
20560.0000000    0.2850981
20600.0000000    0.2918949
20640.0000000    0.2931468
20680.0000000    0.2952542
20720.0000000    0.2920516
20760.0000000    0.3029209
20800.0000000    0.2733765
20840.0000000    0.2842344
20880.0000000    0.2835150
20920.0000000    0.2898093
20960.0000000    0.2875360
21000.0000000    0.3084950
21040.0000000    0.3046978
21080.0000000    0.3064055
21120.0000000    0.3184586
21160.0000000    0.2915315
21200.0000000    0.2982827
21240.0000000    0.3082444
21280.0000000    0.2773549
21320.0000000    0.2947624
21360.0000000    0.2718244
21400.0000000    0.3093021
21440.0000000    0.3134329
21480.0000000    0.3069900
21520.0000000    0.3118440
21560.0000000    0.3093260
21600.0000000    0.2876935
21640.0000000    0.2793206
21680.0000000    0.2828599
21720.0000000    0.2888086
21760.0000000    0.2863915
21800.0000000    0.2887698
21840.0000000    0.2764100
21880.0000000    0.2787838
21920.0000000    0.2881927
21960.0000000    0.2687086
22000.0000000    0.2670383
22040.0000000    0.2776137
22080.0000000    0.2705358
22120.0000000    0.2917406
22160.0000000    0.2865021
22200.0000000    0.2631876
22240.0000000    0.2769806
22280.0000000    0.2733700
22320.0000000    0.2633623
22360.0000000    0.2678214
22400.0000000    0.2930863
22440.0000000    0.2779714
22480.0000000    0.2871245
22520.0000000    0.2929280
22560.0000000    0.2931022
22600.0000000    0.2692570
22640.0000000    0.2755043
22680.0000000    0.2991207
22720.0000000    0.2877241
22760.0000000    0.2915892
22800.0000000    0.2973262
22840.0000000    0.3058031
22880.0000000    0.3050042
22920.0000000    0.2842970
22960.0000000    0.2826886
23000.0000000    0.3064677
23040.0000000    0.3024791
23080.0000000    0.3072161
23120.0000000    0.2953103
23160.0000000    0.2762066
23200.0000000    0.2863166
23240.0000000    0.2895387
23280.0000000    0.3079012
23320.0000000    0.2870801
23360.0000000    0.2813778
23400.0000000    0.2779578
23440.0000000    0.2918227
23480.0000000    0.2994127
23520.0000000    0.3049127
23560.0000000    0.2812203
23600.0000000    0.2844051
23640.0000000    0.2867225
23680.0000000    0.2962248
23720.0000000    0.2651173
23760.0000000    0.2639519
23800.0000000    0.2875628
23840.0000000    0.2718117
23880.0000000    0.2614203
23920.0000000    0.2733212
23960.0000000    0.2905554
24000.0000000    0.2762623
24040.0000000    0.2630434
24080.0000000    0.2839323
24120.0000000    0.2756154
24160.0000000    0.2638094
24200.0000000    0.2777954
24240.0000000    0.2844387
24280.0000000    0.3013568
24320.0000000    0.2926234
24360.0000000    0.2812581
24400.0000000    0.2865767
24440.0000000    0.2501536
24480.0000000    0.2702647
24520.0000000    0.2920973
24560.0000000    0.2896915
24600.0000000    0.2798657
24640.0000000    0.2915780
24680.0000000    0.2824268
24720.0000000    0.2967132
24760.0000000    0.2811632
24800.0000000    0.2914210
24840.0000000    0.2671622
24880.0000000    0.2926863
24920.0000000    0.2980303
24960.0000000    0.2667516
25000.0000000    0.2682201
25040.0000000    0.2935666
25080.0000000    0.2773945
25120.0000000    0.2903266
25160.0000000    0.2845728
25200.0000000    0.2921692
25240.0000000    0.2898362
25280.0000000    0.2891461
25320.0000000    0.2742470
25360.0000000    0.2829645
25400.0000000    0.2951825
25440.0000000    0.3053378
25480.0000000    0.2960540
25520.0000000    0.2787499
25560.0000000    0.2792796
25600.0000000    0.2737311
25640.0000000    0.2856906
25680.0000000    0.2812726
25720.0000000    0.2951858
25760.0000000    0.2839493
25800.0000000    0.2900273
25840.0000000    0.2810171
25880.0000000    0.2743912
25920.0000000    0.2910087
25960.0000000    0.3034808
26000.0000000    0.2955779
26040.0000000    0.2971656
26080.0000000    0.3019891
26120.0000000    0.2887816
26160.0000000    0.2947009
26200.0000000    0.2998521
26240.0000000    0.2786301
26280.0000000    0.3007517
26320.0000000    0.2930693
26360.0000000    0.2914867
26400.0000000    0.2826007
26440.0000000    0.2816185
26480.0000000    0.2949922
26520.0000000    0.2720470
26560.0000000    0.2927883
26600.0000000    0.2912660
26640.0000000    0.3080958
26680.0000000    0.2982166
26720.0000000    0.3064343
26760.0000000    0.2672113
26800.0000000    0.2734520
26840.0000000    0.2882243
26880.0000000    0.2942618
26920.0000000    0.2875781
26960.0000000    0.2655412
27000.0000000    0.3067576
27040.0000000    0.2735322
27080.0000000    0.2714137
27120.0000000    0.2555067
27160.0000000    0.2625352
27200.0000000    0.2465069
27240.0000000    0.2838852
27280.0000000    0.2740450
27320.0000000    0.2647860
27360.0000000    0.2639841
27400.0000000    0.2601770
27440.0000000    0.2707685
27480.0000000    0.2535835
27520.0000000    0.2914439
27560.0000000    0.2944940
27600.0000000    0.2905081
27640.0000000    0.2661906
27680.0000000    0.2746284
27720.0000000    0.2789940
27760.0000000    0.2801156
27800.0000000    0.2680954
27840.0000000    0.2907880
27880.0000000    0.2564251
27920.0000000    0.2519728
27960.0000000    0.2565214
28000.0000000    0.2645006
28040.0000000    0.2767193
28080.0000000    0.2627244
28120.0000000    0.2673784
28160.0000000    0.2692115
28200.0000000    0.2780268
28240.0000000    0.2848351
28280.0000000    0.2938953
28320.0000000    0.2703673
28360.0000000    0.2595693
28400.0000000    0.2555992
28440.0000000    0.2615273
28480.0000000    0.2719258
28520.0000000    0.2806882
28560.0000000    0.2692156
28600.0000000    0.2659169
28640.0000000    0.2794298
28680.0000000    0.2819693
28720.0000000    0.2858922
28760.0000000    0.2774719
28800.0000000    0.2802144
28840.0000000    0.2611638
28880.0000000    0.2655120
28920.0000000    0.2634795
28960.0000000    0.2706074
29000.0000000    0.2524441
29040.0000000    0.2550046
29080.0000000    0.2666661
29120.0000000    0.2618045
29160.0000000    0.2719029
29200.0000000    0.2937389
29240.0000000    0.2650108
29280.0000000    0.2575350
29320.0000000    0.2732508
29360.0000000    0.2838031
29400.0000000    0.2696111
29440.0000000    0.2475687
29480.0000000    0.2582336
29520.0000000    0.2758154
29560.0000000    0.2669170
29600.0000000    0.2622617
29640.0000000    0.2585092
29680.0000000    0.2630753
29720.0000000    0.2618329
29760.0000000    0.2664981
29800.0000000    0.2465980
29840.0000000    0.2620838
29880.0000000    0.2683856
29920.0000000    0.2700769
29960.0000000    0.2594247
30000.0000000    0.2682723
30040.0000000    0.2650180
30080.0000000    0.2568053
30120.0000000    0.2610385
30160.0000000    0.2344467
30200.0000000    0.2495427
30240.0000000    0.2656382
30280.0000000    0.2740401
30320.0000000    0.2712485
30360.0000000    0.2686746
30400.0000000    0.2628361
30440.0000000    0.2675262
30480.0000000    0.2700717
30520.0000000    0.2734184
30560.0000000    0.2583620
30600.0000000    0.2604239
30640.0000000    0.2615360
30680.0000000    0.2596322
30720.0000000    0.2627273
30760.0000000    0.2546753
30800.0000000    0.2773463
30840.0000000    0.2705697
30880.0000000    0.2861540
30920.0000000    0.2874878
30960.0000000    0.2840146
31000.0000000    0.2709993
31040.0000000    0.2925301
31080.0000000    0.3099088
31120.0000000    0.2917022
31160.0000000    0.2859946
31200.0000000    0.2821791
31240.0000000    0.2897464
31280.0000000    0.2759054
31320.0000000    0.2702723
31360.0000000    0.3041529
31400.0000000    0.2896317
31440.0000000    0.2939833
31480.0000000    0.3012190
31520.0000000    0.2806404
31560.0000000    0.2774373
31600.0000000    0.2963009
31640.0000000    0.2922061
31680.0000000    0.3170881
31720.0000000    0.2974506
31760.0000000    0.2863110
31800.0000000    0.2829517
31840.0000000    0.2882975
31880.0000000    0.2968592
31920.0000000    0.2828182
31960.0000000    0.2875266
32000.0000000    0.2826146
32040.0000000    0.2669877
32080.0000000    0.2789544
32120.0000000    0.2760835
32160.0000000    0.2668652
32200.0000000    0.2792501
32240.0000000    0.2809960
32280.0000000    0.2813566
32320.0000000    0.2777815
32360.0000000    0.2845622
32400.0000000    0.2869079
32440.0000000    0.2773826
32480.0000000    0.2977848
32520.0000000    0.2848944
32560.0000000    0.2951378
32600.0000000    0.2906072
32640.0000000    0.2794916
32680.0000000    0.2904810
32720.0000000    0.2947542
32760.0000000    0.2754200
32800.0000000    0.2944939
32840.0000000    0.2939738
32880.0000000    0.2927766
32920.0000000    0.2965579
32960.0000000    0.2896516
33000.0000000    0.2821925
33040.0000000    0.2691490
33080.0000000    0.2996241
33120.0000000    0.2990461
33160.0000000    0.3033185
33200.0000000    0.2994469
33240.0000000    0.2830110
33280.0000000    0.2845164
33320.0000000    0.2902841
33360.0000000    0.2941958
33400.0000000    0.2943293
33440.0000000    0.2757686
33480.0000000    0.2786330
33520.0000000    0.2856722
33560.0000000    0.2800768
33600.0000000    0.2749533
33640.0000000    0.2904268
33680.0000000    0.2777625
33720.0000000    0.2831202
33760.0000000    0.2969370
33800.0000000    0.2996378
33840.0000000    0.2918801
33880.0000000    0.2743553
33920.0000000    0.2759371
33960.0000000    0.2807232
34000.0000000    0.2942951
34040.0000000    0.2689244
34080.0000000    0.2876863
34120.0000000    0.2739005
34160.0000000    0.2755812
34200.0000000    0.2652834
34240.0000000    0.2787609
34280.0000000    0.2912446
34320.0000000    0.2866329
34360.0000000    0.2751359
34400.0000000    0.2822816
34440.0000000    0.3155139
34480.0000000    0.2976854
34520.0000000    0.3000631
34560.0000000    0.2871293
34600.0000000    0.2823597
34640.0000000    0.2739214
34680.0000000    0.2780825
34720.0000000    0.2915842
34760.0000000    0.2662613
34800.0000000    0.2762078
34840.0000000    0.2762595
34880.0000000    0.2616903
34920.0000000    0.2714516
34960.0000000    0.2861851
35000.0000000    0.3001599
35040.0000000    0.2766168
35080.0000000    0.2789128
35120.0000000    0.2794053
35160.0000000    0.2954161
35200.0000000    0.2940931
35240.0000000    0.2977206
35280.0000000    0.2949408
35320.0000000    0.2782942
35360.0000000    0.3078539
35400.0000000    0.2932955
35440.0000000    0.2950120
35480.0000000    0.2803134
35520.0000000    0.2993293
35560.0000000    0.2887163
35600.0000000    0.2940765
35640.0000000    0.2830815
35680.0000000    0.2764098
35720.0000000    0.2947848
35760.0000000    0.2893763
35800.0000000    0.2988461
35840.0000000    0.3057660
35880.0000000    0.2970756
35920.0000000    0.2987120
35960.0000000    0.2862349
36000.0000000    0.3001545
36040.0000000    0.2895598
36080.0000000    0.3035665
36120.0000000    0.2894553
36160.0000000    0.2873172
36200.0000000    0.2871602
36240.0000000    0.2824123
36280.0000000    0.3007691
36320.0000000    0.2964410
36360.0000000    0.2793091
36400.0000000    0.2787136
36440.0000000    0.2664063
36480.0000000    0.2783026
36520.0000000    0.2717932
36560.0000000    0.2795593
36600.0000000    0.2787110
36640.0000000    0.3043556
36680.0000000    0.3059011
36720.0000000    0.2990701
36760.0000000    0.3038675
36800.0000000    0.3040112
36840.0000000    0.2924085
36880.0000000    0.2816415
36920.0000000    0.2921891
36960.0000000    0.2848235
37000.0000000    0.2831725
37040.0000000    0.3062267
37080.0000000    0.3031268
37120.0000000    0.2882146
37160.0000000    0.2863037
37200.0000000    0.3065127
37240.0000000    0.2895388
37280.0000000    0.2766654
37320.0000000    0.2762067
37360.0000000    0.2796724
37400.0000000    0.2803285
37440.0000000    0.3051792
37480.0000000    0.2870634
37520.0000000    0.2655062
37560.0000000    0.2994584
37600.0000000    0.2859490
37640.0000000    0.2662544
37680.0000000    0.2834766
37720.0000000    0.2793820
37760.0000000    0.2784855
37800.0000000    0.2845511
37840.0000000    0.2689915
37880.0000000    0.2531047
37920.0000000    0.2905093
37960.0000000    0.2856171
38000.0000000    0.2620923
38040.0000000    0.2684836
38080.0000000    0.2648848
38120.0000000    0.2731589
38160.0000000    0.2770875
38200.0000000    0.2700106
38240.0000000    0.2667584
38280.0000000    0.2709746
38320.0000000    0.2779244
38360.0000000    0.2926476
38400.0000000    0.3078985
38440.0000000    0.2906970
38480.0000000    0.3061976
38520.0000000    0.3111430
38560.0000000    0.3031415
38600.0000000    0.2955967
38640.0000000    0.2887812
38680.0000000    0.2904972
38720.0000000    0.3106812
38760.0000000    0.3065533
38800.0000000    0.3018647
38840.0000000    0.3020891
38880.0000000    0.3192585
38920.0000000    0.3090515
38960.0000000    0.2727030
39000.0000000    0.3155718
39040.0000000    0.2919438
39080.0000000    0.2762587
39120.0000000    0.2896420
39160.0000000    0.2815212
39200.0000000    0.3108432
39240.0000000    0.2881636
39280.0000000    0.2864866
39320.0000000    0.2954837
39360.0000000    0.2711363
39400.0000000    0.2890048
39440.0000000    0.2824571
39480.0000000    0.2868884
39520.0000000    0.2842186
39560.0000000    0.2895521
39600.0000000    0.2782551
39640.0000000    0.2959009
39680.0000000    0.2918541
39720.0000000    0.2971750
39760.0000000    0.2911718
39800.0000000    0.2792443
39840.0000000    0.2843110
39880.0000000    0.2851756
39920.0000000    0.2910290
39960.0000000    0.3161202
40000.0000000    0.3113607
40040.0000000    0.3009970
40080.0000000    0.3124669
40120.0000000    0.2954933
40160.0000000    0.2868646
40200.0000000    0.2992729
40240.0000000    0.2816492
40280.0000000    0.2708074
40320.0000000    0.3064282
40360.0000000    0.3053797
40400.0000000    0.2934541
40440.0000000    0.2825539
40480.0000000    0.3014264
40520.0000000    0.2902522
40560.0000000    0.2906642
40600.0000000    0.2840129
40640.0000000    0.2933320
40680.0000000    0.2843311
40720.0000000    0.2869270
40760.0000000    0.2868031
40800.0000000    0.2835119
40840.0000000    0.2747228
40880.0000000    0.2716426
40920.0000000    0.2938635
40960.0000000    0.2895597
41000.0000000    0.2916311
41040.0000000    0.2941893
41080.0000000    0.2963500
41120.0000000    0.2866670
41160.0000000    0.3086262
41200.0000000    0.2880545
41240.0000000    0.2684492
41280.0000000    0.2936403
41320.0000000    0.2831091
41360.0000000    0.2769290
41400.0000000    0.2666710
41440.0000000    0.2642355
41480.0000000    0.2792261
41520.0000000    0.2806503
41560.0000000    0.2550035
41600.0000000    0.2744901
41640.0000000    0.2855989
41680.0000000    0.2808048
41720.0000000    0.2872480
41760.0000000    0.2622742
41800.0000000    0.2724374
41840.0000000    0.2676353
41880.0000000    0.2790688
41920.0000000    0.2623277
41960.0000000    0.2720987
42000.0000000    0.2589068
42040.0000000    0.2696056
42080.0000000    0.2935654
42120.0000000    0.2755325
42160.0000000    0.2731356
42200.0000000    0.2690073
42240.0000000    0.2781951
42280.0000000    0.2539640
42320.0000000    0.2641994
42360.0000000    0.2561285
42400.0000000    0.2868434
42440.0000000    0.2703386
42480.0000000    0.2846756
42520.0000000    0.2652258
42560.0000000    0.2671021
42600.0000000    0.2681982
42640.0000000    0.2792889
42680.0000000    0.2864068
42720.0000000    0.2622091
42760.0000000    0.2826883
42800.0000000    0.2890747
42840.0000000    0.2791145
42880.0000000    0.2706422
42920.0000000    0.2964149
42960.0000000    0.2965933
43000.0000000    0.3085336
43040.0000000    0.2850845
43080.0000000    0.2932555
43120.0000000    0.3004633
43160.0000000    0.2971436
43200.0000000    0.2909030
43240.0000000    0.2869713
43280.0000000    0.2818982
43320.0000000    0.2790107
43360.0000000    0.2585092
43400.0000000    0.2803931
43440.0000000    0.2538528
43480.0000000    0.2863297
43520.0000000    0.2718751
43560.0000000    0.2799855
43600.0000000    0.2738938
43640.0000000    0.2573862
43680.0000000    0.2746571
43720.0000000    0.2860537
43760.0000000    0.2936557
43800.0000000    0.2828752
43840.0000000    0.2465495
43880.0000000    0.2923967
43920.0000000    0.2915075
43960.0000000    0.2919239
44000.0000000    0.2708756
44040.0000000    0.2749294
44080.0000000    0.2906264
44120.0000000    0.2743749
44160.0000000    0.2707431
44200.0000000    0.2739373
44240.0000000    0.2560878
44280.0000000    0.2725497
44320.0000000    0.3055907
44360.0000000    0.2893427
44400.0000000    0.2909883
44440.0000000    0.2817893
44480.0000000    0.2890298
44520.0000000    0.2971085
44560.0000000    0.2829597
44600.0000000    0.2966218
44640.0000000    0.2815389
44680.0000000    0.2837129
44720.0000000    0.2788577
44760.0000000    0.2597027
44800.0000000    0.2975027
44840.0000000    0.2801221
44880.0000000    0.2760909
44920.0000000    0.2940770
44960.0000000    0.3028087
45000.0000000    0.2946506
45040.0000000    0.2792021
45080.0000000    0.2938806
45120.0000000    0.2958583
45160.0000000    0.2813385
45200.0000000    0.2917561
45240.0000000    0.2623065
45280.0000000    0.2859314
45320.0000000    0.2827880
45360.0000000    0.3050368
45400.0000000    0.2782977
45440.0000000    0.2687168
45480.0000000    0.2807016
45520.0000000    0.2877778
45560.0000000    0.2966022
45600.0000000    0.2961426
45640.0000000    0.2781889
45680.0000000    0.2693999
45720.0000000    0.2886392
45760.0000000    0.2854643
45800.0000000    0.2869218
45840.0000000    0.2759169
45880.0000000    0.2606437
45920.0000000    0.2798113
45960.0000000    0.2809273
46000.0000000    0.2619835
46040.0000000    0.2769192
46080.0000000    0.2868166
46120.0000000    0.2775240
46160.0000000    0.2697773
46200.0000000    0.2761113
46240.0000000    0.2537605
46280.0000000    0.2705124
46320.0000000    0.2671023
46360.0000000    0.2615533
46400.0000000    0.2393250
46440.0000000    0.2551571
46480.0000000    0.2730947
46520.0000000    0.2647855
46560.0000000    0.2833230
46600.0000000    0.2800207
46640.0000000    0.2576114
46680.0000000    0.2657705
46720.0000000    0.2615410
46760.0000000    0.2634150
46800.0000000    0.2749448
46840.0000000    0.2675249
46880.0000000    0.2817995
46920.0000000    0.2825304
46960.0000000    0.2870324
47000.0000000    0.3026826
47040.0000000    0.2788092
47080.0000000    0.2980845
47120.0000000    0.3008638
47160.0000000    0.2733651
47200.0000000    0.2835821
47240.0000000    0.2639923
47280.0000000    0.2762219
47320.0000000    0.2751458
47360.0000000    0.2617043
47400.0000000    0.2754120
47440.0000000    0.2652970
47480.0000000    0.2743328
47520.0000000    0.2734004
47560.0000000    0.2555111
47600.0000000    0.2648109
47640.0000000    0.2567366
47680.0000000    0.2565681
47720.0000000    0.2789936
47760.0000000    0.3010875
47800.0000000    0.2925299
47840.0000000    0.2871245
47880.0000000    0.2986372
47920.0000000    0.2822275
47960.0000000    0.2883004
48000.0000000    0.2927073
48040.0000000    0.2881130
48080.0000000    0.2862370
48120.0000000    0.2946713
48160.0000000    0.2813746
48200.0000000    0.2891202
48240.0000000    0.2860702
48280.0000000    0.3038091
48320.0000000    0.2843854
48360.0000000    0.3019919
48400.0000000    0.2851809
48440.0000000    0.2885924
48480.0000000    0.2877012
48520.0000000    0.2767715
48560.0000000    0.3077789
48600.0000000    0.2976486
48640.0000000    0.2967082
48680.0000000    0.2943978
48720.0000000    0.3048645
48760.0000000    0.2982411
48800.0000000    0.2952670
48840.0000000    0.3119521
48880.0000000    0.3103942
48920.0000000    0.3087716
48960.0000000    0.3053043
49000.0000000    0.2825171
49040.0000000    0.2803558
49080.0000000    0.2940494
49120.0000000    0.3127313
49160.0000000    0.2979293
49200.0000000    0.3121436
49240.0000000    0.3117233
49280.0000000    0.3034848
49320.0000000    0.3126454
49360.0000000    0.3273825
49400.0000000    0.3198807
49440.0000000    0.2958517
49480.0000000    0.3118059
49520.0000000    0.3127673
49560.0000000    0.3096724
49600.0000000    0.2999033
49640.0000000    0.3037947
49680.0000000    0.3154353
49720.0000000    0.2967787
49760.0000000    0.3107806
49800.0000000    0.3029876
49840.0000000    0.2983406
49880.0000000    0.3081934
49920.0000000    0.2851450
49960.0000000    0.2749124
50000.0000000    0.2858118
50040.0000000    0.2905172
50080.0000000    0.2846784
50120.0000000    0.2812108
50160.0000000    0.2855008
50200.0000000    0.3081852
50240.0000000    0.2949841
50280.0000000    0.2754512
50320.0000000    0.2880555
50360.0000000    0.3012676
50400.0000000    0.2912575
50440.0000000    0.2820820
50480.0000000    0.2880883
50520.0000000    0.2952080
50560.0000000    0.2996829
50600.0000000    0.2864653
50640.0000000    0.2833187
50680.0000000    0.2856311
50720.0000000    0.2787546
50760.0000000    0.2901434
50800.0000000    0.2912328
50840.0000000    0.3036651
50880.0000000    0.2957723
50920.0000000    0.2765684
50960.0000000    0.2663830
51000.0000000    0.2575943
51040.0000000    0.2781667
51080.0000000    0.2780235
51120.0000000    0.2634168
51160.0000000    0.2589724
51200.0000000    0.2796360
51240.0000000    0.2684936
51280.0000000    0.2583759
51320.0000000    0.2705777
51360.0000000    0.2547390
51400.0000000    0.2651554
51440.0000000    0.2927384
51480.0000000    0.2713234
51520.0000000    0.2639119
51560.0000000    0.2619582
51600.0000000    0.2592680
51640.0000000    0.2612304
51680.0000000    0.3003418
51720.0000000    0.2809924
51760.0000000    0.2757019
51800.0000000    0.2895725
51840.0000000    0.2866184
51880.0000000    0.2808865
51920.0000000    0.2717681
51960.0000000    0.2775748
52000.0000000    0.2687358
52040.0000000    0.2802731
52080.0000000    0.2698618
52120.0000000    0.2821603
52160.0000000    0.2444486
52200.0000000    0.2685373
52240.0000000    0.2717298
52280.0000000    0.2863028
52320.0000000    0.2706226
52360.0000000    0.2680903
52400.0000000    0.3043974
52440.0000000    0.2584801
52480.0000000    0.2703918
52520.0000000    0.2922072
52560.0000000    0.3000135
52600.0000000    0.2735373
52640.0000000    0.2834260
52680.0000000    0.2876669
52720.0000000    0.2722240
52760.0000000    0.2786904
52800.0000000    0.2637041
52840.0000000    0.2741371
52880.0000000    0.2583713
52920.0000000    0.2792882
52960.0000000    0.2737428
53000.0000000    0.2614173
53040.0000000    0.2866255
53080.0000000    0.2652765
53120.0000000    0.2657599
53160.0000000    0.3013880
53200.0000000    0.2786601
53240.0000000    0.2741331
53280.0000000    0.3031611
53320.0000000    0.2897106
53360.0000000    0.2859206
53400.0000000    0.2716911
53440.0000000    0.2718625
53480.0000000    0.2661836
53520.0000000    0.2613758
53560.0000000    0.2740357
53600.0000000    0.2884093
53640.0000000    0.2637756
53680.0000000    0.2821526
53720.0000000    0.2810681
53760.0000000    0.2852963
53800.0000000    0.2784513
53840.0000000    0.2739892
53880.0000000    0.2851312
53920.0000000    0.2571957
53960.0000000    0.2877098
54000.0000000    0.2769608
54040.0000000    0.2764791
54080.0000000    0.2755965
54120.0000000    0.2765654
54160.0000000    0.2840975
54200.0000000    0.2769836
54240.0000000    0.2960119
54280.0000000    0.2650625
54320.0000000    0.2743633
54360.0000000    0.2690902
54400.0000000    0.2713245
54440.0000000    0.2750888
54480.0000000    0.2585839
54520.0000000    0.2749529
54560.0000000    0.2771169
54600.0000000    0.2583874
54640.0000000    0.2660818
54680.0000000    0.2878343
54720.0000000    0.2896241
54760.0000000    0.3087676
54800.0000000    0.2948319
54840.0000000    0.2984345
54880.0000000    0.2920940
54920.0000000    0.2537897
54960.0000000    0.2892331
55000.0000000    0.2690622
55040.0000000    0.2500603
55080.0000000    0.2679123
55120.0000000    0.2890008
55160.0000000    0.2919883
55200.0000000    0.3068188
55240.0000000    0.3068709
55280.0000000    0.2987085
55320.0000000    0.3074554
55360.0000000    0.3040559
55400.0000000    0.2994009
55440.0000000    0.3185613
55480.0000000    0.3006469
55520.0000000    0.2950414
55560.0000000    0.2923424
55600.0000000    0.2761837
55640.0000000    0.2998598
55680.0000000    0.2745349
55720.0000000    0.2853251
55760.0000000    0.2847983
55800.0000000    0.2955434
55840.0000000    0.3075771
55880.0000000    0.3002450
55920.0000000    0.2860978
55960.0000000    0.2834048
56000.0000000    0.2734029
56040.0000000    0.2619835
56080.0000000    0.2843223
56120.0000000    0.2666196
56160.0000000    0.2845358
56200.0000000    0.2926910
56240.0000000    0.2683942
56280.0000000    0.2791704
56320.0000000    0.2743858
56360.0000000    0.2547801
56400.0000000    0.2951330
56440.0000000    0.2800431
56480.0000000    0.2787035
56520.0000000    0.2935325
56560.0000000    0.2625576
56600.0000000    0.2891287
56640.0000000    0.2733975
56680.0000000    0.2839263
56720.0000000    0.2661669
56760.0000000    0.2575130
56800.0000000    0.2900577
56840.0000000    0.2965330
56880.0000000    0.2700350
56920.0000000    0.2686612
56960.0000000    0.2733662
57000.0000000    0.2594872
57040.0000000    0.2580449
57080.0000000    0.2755425
57120.0000000    0.2707636
57160.0000000    0.2606473
57200.0000000    0.2609688
57240.0000000    0.2701292
57280.0000000    0.2875302
57320.0000000    0.2942009
57360.0000000    0.2808816
57400.0000000    0.3000131
57440.0000000    0.2820085
57480.0000000    0.2669875
57520.0000000    0.2817004
57560.0000000    0.2897632
57600.0000000    0.2806018
57640.0000000    0.2854164
57680.0000000    0.2994888
57720.0000000    0.2991148
57760.0000000    0.2984509
57800.0000000    0.2901589
57840.0000000    0.2995595
57880.0000000    0.2808335
57920.0000000    0.2692475
57960.0000000    0.2851338
58000.0000000    0.2895403
58040.0000000    0.2921420
58080.0000000    0.2746438
58120.0000000    0.2758732
58160.0000000    0.2772191
58200.0000000    0.2678478
58240.0000000    0.2704020
58280.0000000    0.2659312
58320.0000000    0.2571316
58360.0000000    0.2811103
58400.0000000    0.2586320
58440.0000000    0.2641755
58480.0000000    0.2869499
58520.0000000    0.2649460
58560.0000000    0.2577920
58600.0000000    0.2445808
58640.0000000    0.2682309
58680.0000000    0.2677107
58720.0000000    0.2898835
58760.0000000    0.2574334
58800.0000000    0.2535767
58840.0000000    0.2666076
58880.0000000    0.2597982
58920.0000000    0.2779605
58960.0000000    0.2723112
59000.0000000    0.2704537
59040.0000000    0.2865151
59080.0000000    0.2928813
59120.0000000    0.2546838
59160.0000000    0.2743939
59200.0000000    0.2771796
59240.0000000    0.2792051
59280.0000000    0.2781398
59320.0000000    0.3069085
59360.0000000    0.2810318
59400.0000000    0.2574537
59440.0000000    0.2734560
59480.0000000    0.2666585
59520.0000000    0.2786829
59560.0000000    0.2657233
59600.0000000    0.2787992
59640.0000000    0.2757806
59680.0000000    0.2890028
59720.0000000    0.2765396
59760.0000000    0.2745119
59800.0000000    0.2906191
59840.0000000    0.2664150
59880.0000000    0.2868502
59920.0000000    0.2742257
59960.0000000    0.2585897
60000.0000000    0.2493916
60040.0000000    0.2738791
60080.0000000    0.2744358
60120.0000000    0.3020768
60160.0000000    0.2690904
60200.0000000    0.2857236
60240.0000000    0.2765405
60280.0000000    0.2756563
60320.0000000    0.2814925
60360.0000000    0.2737375
60400.0000000    0.2716288
60440.0000000    0.2686953
60480.0000000    0.2594606
60520.0000000    0.2757811
60560.0000000    0.2538534
60600.0000000    0.2693473
60640.0000000    0.2766108
60680.0000000    0.2732619
60720.0000000    0.2910679
60760.0000000    0.2766578
60800.0000000    0.2725433
60840.0000000    0.2706333
60880.0000000    0.2617863
60920.0000000    0.2659637
60960.0000000    0.2671986
61000.0000000    0.2671608
61040.0000000    0.2679965
61080.0000000    0.2607982
61120.0000000    0.2532658
61160.0000000    0.2642020
61200.0000000    0.2746377
61240.0000000    0.2621675
61280.0000000    0.2741269
61320.0000000    0.2555204
61360.0000000    0.2735148
61400.0000000    0.2743176
61440.0000000    0.2555849
61480.0000000    0.2586007
61520.0000000    0.2692039
61560.0000000    0.2799501
61600.0000000    0.2716728
61640.0000000    0.2714599
61680.0000000    0.2640142
61720.0000000    0.2637418
61760.0000000    0.2711744
61800.0000000    0.2711306
61840.0000000    0.2592554
61880.0000000    0.2679451
61920.0000000    0.2820987
61960.0000000    0.2645768
62000.0000000    0.2750478
62040.0000000    0.2757814
62080.0000000    0.2689518
62120.0000000    0.2858613
62160.0000000    0.2913838
62200.0000000    0.2726214
62240.0000000    0.2731004
62280.0000000    0.2592348
62320.0000000    0.2711810
62360.0000000    0.2775686
62400.0000000    0.2653522
62440.0000000    0.2675044
62480.0000000    0.2852454
62520.0000000    0.2712978
62560.0000000    0.2944956
62600.0000000    0.2951893
62640.0000000    0.2769612
62680.0000000    0.2583295
62720.0000000    0.2683482
62760.0000000    0.2838963
62800.0000000    0.2513969
62840.0000000    0.2639677
62880.0000000    0.2696835
62920.0000000    0.2680583
62960.0000000    0.2856523
63000.0000000    0.2738579
63040.0000000    0.2807075
63080.0000000    0.2648498
63120.0000000    0.2551454
63160.0000000    0.2741545
63200.0000000    0.2887278
63240.0000000    0.2863667
63280.0000000    0.2735148
63320.0000000    0.2860051
63360.0000000    0.2653502
63400.0000000    0.2787252
63440.0000000    0.2750596
63480.0000000    0.2624048
63520.0000000    0.2537483
63560.0000000    0.2454683
63600.0000000    0.2414629
63640.0000000    0.2419684
63680.0000000    0.2573711
63720.0000000    0.2557386
63760.0000000    0.2449635
63800.0000000    0.2486206
63840.0000000    0.2466131
63880.0000000    0.2524364
63920.0000000    0.2560262
63960.0000000    0.2538955
64000.0000000    0.2702270
64040.0000000    0.2702267
64080.0000000    0.2727374
64120.0000000    0.2599752
64160.0000000    0.2612131
64200.0000000    0.2769778
64240.0000000    0.2811984
64280.0000000    0.2836640
64320.0000000    0.2828002
64360.0000000    0.2914821
64400.0000000    0.2821198
64440.0000000    0.2951493
64480.0000000    0.2762018
64520.0000000    0.2751500
64560.0000000    0.3033085
64600.0000000    0.2815985
64640.0000000    0.2687282
64680.0000000    0.2889308
64720.0000000    0.2894314
64760.0000000    0.2806618
64800.0000000    0.2835231
64840.0000000    0.2753077
64880.0000000    0.2742377
64920.0000000    0.2566710
64960.0000000    0.2583185
65000.0000000    0.2634124
65040.0000000    0.2546724
65080.0000000    0.2710488
65120.0000000    0.2646977
65160.0000000    0.2790077
65200.0000000    0.2579369
65240.0000000    0.2641806
65280.0000000    0.2535197
65320.0000000    0.2798927
65360.0000000    0.2650410
65400.0000000    0.2532531
65440.0000000    0.2556863
65480.0000000    0.2744040
65520.0000000    0.2895868
65560.0000000    0.2909242
65600.0000000    0.2720188
65640.0000000    0.2795440
65680.0000000    0.2869131
65720.0000000    0.2767797
65760.0000000    0.2632338
65800.0000000    0.2895476
65840.0000000    0.2717042
65880.0000000    0.2778429
65920.0000000    0.2825022
65960.0000000    0.2874744
66000.0000000    0.2836395
66040.0000000    0.2770045
66080.0000000    0.2708869
66120.0000000    0.2823581
66160.0000000    0.2639083
66200.0000000    0.2737848
66240.0000000    0.2504013
66280.0000000    0.2621017
66320.0000000    0.2691222
66360.0000000    0.2796431
66400.0000000    0.2799770
66440.0000000    0.2988294
66480.0000000    0.2709710
66520.0000000    0.2689387
66560.0000000    0.2635273
66600.0000000    0.2706675
66640.0000000    0.2818425
66680.0000000    0.2797657
66720.0000000    0.2685895
66760.0000000    0.2730949
66800.0000000    0.2842025
66840.0000000    0.2813702
66880.0000000    0.2898046
66920.0000000    0.3084062
66960.0000000    0.2802121
67000.0000000    0.2821138
67040.0000000    0.2662368
67080.0000000    0.2622221
67120.0000000    0.2922405
67160.0000000    0.2741653
67200.0000000    0.2697268
67240.0000000    0.2967305
67280.0000000    0.2817344
67320.0000000    0.2826313
67360.0000000    0.2871665
67400.0000000    0.3037511
67440.0000000    0.2894963
67480.0000000    0.2914912
67520.0000000    0.2771110
67560.0000000    0.2909583
67600.0000000    0.2678184
67640.0000000    0.2753936
67680.0000000    0.2541581
67720.0000000    0.2675884
67760.0000000    0.2814534
67800.0000000    0.2828266
67840.0000000    0.2786404
67880.0000000    0.2882959
67920.0000000    0.2813948
67960.0000000    0.2676181
68000.0000000    0.2941099
68040.0000000    0.2889017
68080.0000000    0.2830655
68120.0000000    0.2905881
68160.0000000    0.2992843
68200.0000000    0.3010644
68240.0000000    0.2895418
68280.0000000    0.2883565
68320.0000000    0.2960508
68360.0000000    0.2988085
68400.0000000    0.2948991
68440.0000000    0.2724225
68480.0000000    0.2669782
68520.0000000    0.2842827
68560.0000000    0.2885883
68600.0000000    0.3066859
68640.0000000    0.3188055
68680.0000000    0.2794239
68720.0000000    0.2843619
68760.0000000    0.2871592
68800.0000000    0.2690038
68840.0000000    0.2675563
68880.0000000    0.2721208
68920.0000000    0.2749337
68960.0000000    0.2779237
69000.0000000    0.2554950
69040.0000000    0.2780895
69080.0000000    0.2682782
69120.0000000    0.2610224
69160.0000000    0.2865203
69200.0000000    0.2913141
69240.0000000    0.2816897
69280.0000000    0.2645072
69320.0000000    0.2813889
69360.0000000    0.2710961
69400.0000000    0.2933559
69440.0000000    0.3059965
69480.0000000    0.2961529
69520.0000000    0.2954774
69560.0000000    0.2977067
69600.0000000    0.2970642
69640.0000000    0.2801424
69680.0000000    0.3065002
69720.0000000    0.2917908
69760.0000000    0.2879438
69800.0000000    0.2829074
69840.0000000    0.2791314
69880.0000000    0.2805038
69920.0000000    0.2765026
69960.0000000    0.2720675
70000.0000000    0.2528204
70040.0000000    0.2685044
70080.0000000    0.2752736
70120.0000000    0.2763016
70160.0000000    0.2756024
70200.0000000    0.2661640
70240.0000000    0.2688038
70280.0000000    0.2748099
70320.0000000    0.2650636
70360.0000000    0.2805623
70400.0000000    0.2662322
70440.0000000    0.2570958
70480.0000000    0.2584353
70520.0000000    0.2685736
70560.0000000    0.2840913
70600.0000000    0.2722468
70640.0000000    0.2573446
70680.0000000    0.2717863
70720.0000000    0.2667203
70760.0000000    0.2740763
70800.0000000    0.2811129
70840.0000000    0.2743510
70880.0000000    0.2818584
70920.0000000    0.2720319
70960.0000000    0.2803852
71000.0000000    0.2641865
71040.0000000    0.2728395
71080.0000000    0.2608502
71120.0000000    0.2733458
71160.0000000    0.2924007
71200.0000000    0.2886646
71240.0000000    0.2875926
71280.0000000    0.2704172
71320.0000000    0.2630891
71360.0000000    0.2673170
71400.0000000    0.2728364
71440.0000000    0.2760877
71480.0000000    0.2711500
71520.0000000    0.2851801
71560.0000000    0.2763818
71600.0000000    0.2746443
71640.0000000    0.2814074
71680.0000000    0.2550963
71720.0000000    0.2675236
71760.0000000    0.2614881
71800.0000000    0.2735260
71840.0000000    0.2614963
71880.0000000    0.2691778
71920.0000000    0.2845262
71960.0000000    0.2948461
72000.0000000    0.2689393
72040.0000000    0.2669338
72080.0000000    0.2815860
72120.0000000    0.2760846
72160.0000000    0.2685292
72200.0000000    0.2690054
72240.0000000    0.2861611
72280.0000000    0.2729400
72320.0000000    0.2699055
72360.0000000    0.2504170
72400.0000000    0.2747426
72440.0000000    0.2753824
72480.0000000    0.2638388
72520.0000000    0.2733352
72560.0000000    0.2683530
72600.0000000    0.2816610
72640.0000000    0.2623819
72680.0000000    0.2692575
72720.0000000    0.2585962
72760.0000000    0.2613977
72800.0000000    0.2650875
72840.0000000    0.2663862
72880.0000000    0.2589535
72920.0000000    0.2796714
72960.0000000    0.2677840
73000.0000000    0.2717816
73040.0000000    0.2673043
73080.0000000    0.2678377
73120.0000000    0.2763670
73160.0000000    0.2503488
73200.0000000    0.2718232
73240.0000000    0.2867606
73280.0000000    0.2668765
73320.0000000    0.2806743
73360.0000000    0.2756830
73400.0000000    0.2704594
73440.0000000    0.2511597
73480.0000000    0.2512815
73520.0000000    0.2730404
73560.0000000    0.2597657
73600.0000000    0.2714815
73640.0000000    0.2854516
73680.0000000    0.2889866
73720.0000000    0.2683561
73760.0000000    0.2794493
73800.0000000    0.2621774
73840.0000000    0.2798388
73880.0000000    0.2957986
73920.0000000    0.2879746
73960.0000000    0.2953869
74000.0000000    0.2609173
74040.0000000    0.2843074
74080.0000000    0.2792453
74120.0000000    0.2875620
74160.0000000    0.2994981
74200.0000000    0.2939842
74240.0000000    0.2944143
74280.0000000    0.2868169
74320.0000000    0.2944334
74360.0000000    0.2770446
74400.0000000    0.2797648
74440.0000000    0.3027202
74480.0000000    0.2731428
74520.0000000    0.2747500
74560.0000000    0.2872320
74600.0000000    0.2778116
74640.0000000    0.2970542
74680.0000000    0.2745512
74720.0000000    0.2858345
74760.0000000    0.2790143
74800.0000000    0.2850994
74840.0000000    0.2842408
74880.0000000    0.2800189
74920.0000000    0.2679696
74960.0000000    0.2705515
75000.0000000    0.2692632
75040.0000000    0.2614216
75080.0000000    0.2547265
75120.0000000    0.2581678
75160.0000000    0.2762343
75200.0000000    0.2780826
75240.0000000    0.2750833
75280.0000000    0.2753013
75320.0000000    0.2771986
75360.0000000    0.2826597
75400.0000000    0.2991056
75440.0000000    0.2812869
75480.0000000    0.2786678
75520.0000000    0.2668105
75560.0000000    0.2687590
75600.0000000    0.2649768
75640.0000000    0.2601296
75680.0000000    0.2781783
75720.0000000    0.3011903
75760.0000000    0.2735106
75800.0000000    0.2802961
75840.0000000    0.2986493
75880.0000000    0.2784961
75920.0000000    0.2808180
75960.0000000    0.2864826
76000.0000000    0.2806554
76040.0000000    0.2631380
76080.0000000    0.2876242
76120.0000000    0.2966734
76160.0000000    0.2690687
76200.0000000    0.2859494
76240.0000000    0.2703998
76280.0000000    0.2787554
76320.0000000    0.2560670
76360.0000000    0.2669861
76400.0000000    0.2677273
76440.0000000    0.2720077
76480.0000000    0.2640857
76520.0000000    0.2576162
76560.0000000    0.2632934
76600.0000000    0.2478263
76640.0000000    0.2741987
76680.0000000    0.2617046
76720.0000000    0.2506815
76760.0000000    0.2566038
76800.0000000    0.2637682
76840.0000000    0.2557559
76880.0000000    0.2580239
76920.0000000    0.2483168
76960.0000000    0.2727971
77000.0000000    0.2668772
77040.0000000    0.2699550
77080.0000000    0.2583859
77120.0000000    0.2561852
77160.0000000    0.2584518
77200.0000000    0.2664634
77240.0000000    0.2677728
77280.0000000    0.2480847
77320.0000000    0.2557330
77360.0000000    0.2673902
77400.0000000    0.2619730
77440.0000000    0.2796664
77480.0000000    0.2738801
77520.0000000    0.2803076
77560.0000000    0.2862646
77600.0000000    0.2964851
77640.0000000    0.2861849
77680.0000000    0.2672829
77720.0000000    0.2644492
77760.0000000    0.2728102
77800.0000000    0.2887762
77840.0000000    0.2944413
77880.0000000    0.2855592
77920.0000000    0.2819926
77960.0000000    0.2937001
78000.0000000    0.2875743
78040.0000000    0.2792013
78080.0000000    0.3022792
78120.0000000    0.2985133
78160.0000000    0.2931346
78200.0000000    0.2850399
78240.0000000    0.2902714
78280.0000000    0.2619048
78320.0000000    0.2624944
78360.0000000    0.2871989
78400.0000000    0.2867027
78440.0000000    0.2783385
78480.0000000    0.2674146
78520.0000000    0.2565973
78560.0000000    0.2705544
78600.0000000    0.2744083
78640.0000000    0.2431739
78680.0000000    0.2601537
78720.0000000    0.2576812
78760.0000000    0.2812313
78800.0000000    0.2839917
78840.0000000    0.2716367
78880.0000000    0.2764210
78920.0000000    0.2957546
78960.0000000    0.2699818
79000.0000000    0.2778662
79040.0000000    0.2570694
79080.0000000    0.2722951
79120.0000000    0.2558008
79160.0000000    0.3056519
79200.0000000    0.2889777
79240.0000000    0.2802708
79280.0000000    0.2859448
79320.0000000    0.2649677
79360.0000000    0.2784415
79400.0000000    0.2869083
79440.0000000    0.2720977
79480.0000000    0.2830371
79520.0000000    0.2624052
79560.0000000    0.2731808
79600.0000000    0.2592242
79640.0000000    0.2687772
79680.0000000    0.2896446
79720.0000000    0.2753520
79760.0000000    0.2751768
79800.0000000    0.3005879
79840.0000000    0.3096048
79880.0000000    0.2781306
79920.0000000    0.2626989
79960.0000000    0.2779045
80000.0000000    0.3029527
80040.0000000    0.2874908
80080.0000000    0.2779702
80120.0000000    0.2938865
80160.0000000    0.3047851
80200.0000000    0.2973108
80240.0000000    0.2863436
80280.0000000    0.2867622
80320.0000000    0.2814890
80360.0000000    0.2763255
80400.0000000    0.2899979
80440.0000000    0.2826701
80480.0000000    0.2783798
80520.0000000    0.2694376
80560.0000000    0.2650686
80600.0000000    0.2724471
80640.0000000    0.2636272
80680.0000000    0.2848930
80720.0000000    0.2871816
80760.0000000    0.2737705
80800.0000000    0.2634403
80840.0000000    0.2721095
80880.0000000    0.2696059
80920.0000000    0.2675989
80960.0000000    0.2642290
81000.0000000    0.2842022
81040.0000000    0.2635455
81080.0000000    0.2698672
81120.0000000    0.2847850
81160.0000000    0.2842619
81200.0000000    0.2895127
81240.0000000    0.2774918
81280.0000000    0.2796547
81320.0000000    0.2624967
81360.0000000    0.2799174
81400.0000000    0.2833197
81440.0000000    0.2901362
81480.0000000    0.3003890
81520.0000000    0.2920269
81560.0000000    0.2971148
81600.0000000    0.2875032
81640.0000000    0.2894144
81680.0000000    0.2823749
81720.0000000    0.2864667
81760.0000000    0.2886447
81800.0000000    0.2976473
81840.0000000    0.2805455
81880.0000000    0.2725747
81920.0000000    0.2553512
81960.0000000    0.2479726
82000.0000000    0.2728846
82040.0000000    0.2760487
82080.0000000    0.2737886
82120.0000000    0.2878880
82160.0000000    0.2797855
82200.0000000    0.2667670
82240.0000000    0.2744465
82280.0000000    0.2804241
82320.0000000    0.2852758
82360.0000000    0.2941486
82400.0000000    0.2931917
82440.0000000    0.2916882
82480.0000000    0.3000579
82520.0000000    0.3108819
82560.0000000    0.3104009
82600.0000000    0.2854737
82640.0000000    0.2995614
82680.0000000    0.2856798
82720.0000000    0.2616662
82760.0000000    0.2542987
82800.0000000    0.2810745
82840.0000000    0.2867856
82880.0000000    0.2778452
82920.0000000    0.2851098
82960.0000000    0.2749295
83000.0000000    0.2778722
83040.0000000    0.2940209
83080.0000000    0.2818164
83120.0000000    0.2895935
83160.0000000    0.2920466
83200.0000000    0.2670662
83240.0000000    0.2756526
83280.0000000    0.2782894
83320.0000000    0.2633216
83360.0000000    0.2963912
83400.0000000    0.2593180
83440.0000000    0.2644233
83480.0000000    0.2819386
83520.0000000    0.2704324
83560.0000000    0.2931861
83600.0000000    0.2643401
83640.0000000    0.2885671
83680.0000000    0.2797598
83720.0000000    0.2994187
83760.0000000    0.2837299
83800.0000000    0.2833904
83840.0000000    0.2788823
83880.0000000    0.2832506
83920.0000000    0.2951300
83960.0000000    0.2867441
84000.0000000    0.2950947
84040.0000000    0.2949581
84080.0000000    0.2979443
84120.0000000    0.2762981
84160.0000000    0.2961437
84200.0000000    0.2949180
84240.0000000    0.2745281
84280.0000000    0.2857817
84320.0000000    0.2706101
84360.0000000    0.2969561
84400.0000000    0.2819334
84440.0000000    0.2729121
84480.0000000    0.2429154
84520.0000000    0.2763543
84560.0000000    0.2532638
84600.0000000    0.2638658
84640.0000000    0.2668380
84680.0000000    0.2759334
84720.0000000    0.2703072
84760.0000000    0.2900811
84800.0000000    0.2917126
84840.0000000    0.2899629
84880.0000000    0.2708494
84920.0000000    0.2973630
84960.0000000    0.2962116
85000.0000000    0.3137078
85040.0000000    0.3147943
85080.0000000    0.3048902
85120.0000000    0.2823754
85160.0000000    0.3063779
85200.0000000    0.2928542
85240.0000000    0.2706470
85280.0000000    0.2758114
85320.0000000    0.2898805
85360.0000000    0.2921870
85400.0000000    0.2882820
85440.0000000    0.3004036
85480.0000000    0.2746356
85520.0000000    0.2564286
85560.0000000    0.2946499
85600.0000000    0.3008214
85640.0000000    0.2775787
85680.0000000    0.2896797
85720.0000000    0.2790358
85760.0000000    0.2905102
85800.0000000    0.2770417
85840.0000000    0.2885711
85880.0000000    0.2927904
85920.0000000    0.2736937
85960.0000000    0.2672632
86000.0000000    0.2718469
86040.0000000    0.2845536
86080.0000000    0.2820553
86120.0000000    0.2970091
86160.0000000    0.3008602
86200.0000000    0.3056456
86240.0000000    0.2807615
86280.0000000    0.2793143
86320.0000000    0.2820861
86360.0000000    0.2862378
86400.0000000    0.2826270
86440.0000000    0.2923815
86480.0000000    0.2661468
86520.0000000    0.2710872
86560.0000000    0.2580199
86600.0000000    0.2767326
86640.0000000    0.2997834
86680.0000000    0.2929935
86720.0000000    0.2725208
86760.0000000    0.2730547
86800.0000000    0.2720088
86840.0000000    0.2852080
86880.0000000    0.2738727
86920.0000000    0.2820647
86960.0000000    0.2857711
87000.0000000    0.2863682
87040.0000000    0.2604219
87080.0000000    0.2761064
87120.0000000    0.2789904
87160.0000000    0.2777558
87200.0000000    0.2890595
87240.0000000    0.2845169
87280.0000000    0.3032399
87320.0000000    0.2976273
87360.0000000    0.3030160
87400.0000000    0.3006357
87440.0000000    0.3060640
87480.0000000    0.3063407
87520.0000000    0.3098263
87560.0000000    0.2960383
87600.0000000    0.2988560
87640.0000000    0.2875984
87680.0000000    0.2813701
87720.0000000    0.2859604
87760.0000000    0.2816365
87800.0000000    0.2831765
87840.0000000    0.2946522
87880.0000000    0.2986170
87920.0000000    0.2662670
87960.0000000    0.2786045
88000.0000000    0.2930190
88040.0000000    0.2938040
88080.0000000    0.3050321
88120.0000000    0.2808515
88160.0000000    0.3086902
88200.0000000    0.3081836
88240.0000000    0.3003636
88280.0000000    0.3060536
88320.0000000    0.3139096
88360.0000000    0.3095410
88400.0000000    0.2797138
88440.0000000    0.2809889
88480.0000000    0.2761528
88520.0000000    0.2734515
88560.0000000    0.2897770
88600.0000000    0.2921826
88640.0000000    0.2966387
88680.0000000    0.2728016
88720.0000000    0.2898877
88760.0000000    0.3046948
88800.0000000    0.2807786
88840.0000000    0.2902712
88880.0000000    0.3159874
88920.0000000    0.3176703
88960.0000000    0.3049087
89000.0000000    0.3072867
89040.0000000    0.2819470
89080.0000000    0.2975923
89120.0000000    0.2800860
89160.0000000    0.2867921
89200.0000000    0.3183797
89240.0000000    0.2814350
89280.0000000    0.3098484
89320.0000000    0.2923007
89360.0000000    0.2905095
89400.0000000    0.2961671
89440.0000000    0.2780010
89480.0000000    0.3053543
89520.0000000    0.3001015
89560.0000000    0.2889820
89600.0000000    0.3132070
89640.0000000    0.3140904
89680.0000000    0.2963281
89720.0000000    0.3196826
89760.0000000    0.2975722
89800.0000000    0.2711818
89840.0000000    0.3015750
89880.0000000    0.3040349
89920.0000000    0.2949734
89960.0000000    0.3068465
90000.0000000    0.3183632
90040.0000000    0.3062904
90080.0000000    0.3007276
90120.0000000    0.3112027
90160.0000000    0.2938019
90200.0000000    0.2869931
90240.0000000    0.3107383
90280.0000000    0.3091069
90320.0000000    0.3190969
90360.0000000    0.3076429
90400.0000000    0.2952568
90440.0000000    0.2925567
90480.0000000    0.3012801
90520.0000000    0.2959449
90560.0000000    0.2649610
90600.0000000    0.2984790
90640.0000000    0.2963699
90680.0000000    0.3010187
90720.0000000    0.2967655
90760.0000000    0.2853211
90800.0000000    0.2953832
90840.0000000    0.2868061
90880.0000000    0.2787341
90920.0000000    0.2949927
90960.0000000    0.2861030
91000.0000000    0.3008800
91040.0000000    0.3108854
91080.0000000    0.2990402
91120.0000000    0.3084181
91160.0000000    0.2912697
91200.0000000    0.2931696
91240.0000000    0.2840000
91280.0000000    0.2877447
91320.0000000    0.2886830
91360.0000000    0.2836045
91400.0000000    0.2801735
91440.0000000    0.3003446
91480.0000000    0.2766043
91520.0000000    0.2655246
91560.0000000    0.2643358
91600.0000000    0.2744009
91640.0000000    0.2696502
91680.0000000    0.2833474
91720.0000000    0.2892950
91760.0000000    0.2915323
91800.0000000    0.2650829
91840.0000000    0.2791556
91880.0000000    0.2634309
91920.0000000    0.2691091
91960.0000000    0.2685195
92000.0000000    0.2641080
92040.0000000    0.2684472
92080.0000000    0.2692113
92120.0000000    0.2694483
92160.0000000    0.2735336
92200.0000000    0.2774928
92240.0000000    0.2864875
92280.0000000    0.2796167
92320.0000000    0.2613041
92360.0000000    0.2715494
92400.0000000    0.2690399
92440.0000000    0.2804239
92480.0000000    0.2708561
92520.0000000    0.2720661
92560.0000000    0.2914236
92600.0000000    0.2790571
92640.0000000    0.2770076
92680.0000000    0.2641229
92720.0000000    0.2756982
92760.0000000    0.2826308
92800.0000000    0.2704345
92840.0000000    0.2928322
92880.0000000    0.2871631
92920.0000000    0.2667880
92960.0000000    0.3121043
93000.0000000    0.2726939
93040.0000000    0.2771375
93080.0000000    0.2873440
93120.0000000    0.3004580
93160.0000000    0.2899386
93200.0000000    0.2826878
93240.0000000    0.2749756
93280.0000000    0.2849910
93320.0000000    0.2754826
93360.0000000    0.2904807
93400.0000000    0.2697645
93440.0000000    0.2656698
93480.0000000    0.2789395
93520.0000000    0.2818459
93560.0000000    0.2799384
93600.0000000    0.3031565
93640.0000000    0.2663607
93680.0000000    0.2820558
93720.0000000    0.2827404
93760.0000000    0.2924103
93800.0000000    0.2967164
93840.0000000    0.2800725
93880.0000000    0.2807064
93920.0000000    0.2896232
93960.0000000    0.2931601
94000.0000000    0.2688979
94040.0000000    0.2948685
94080.0000000    0.2855994
94120.0000000    0.2758953
94160.0000000    0.2841089
94200.0000000    0.2676467
94240.0000000    0.2960606
94280.0000000    0.2860739
94320.0000000    0.2757610
94360.0000000    0.2766994
94400.0000000    0.2733654
94440.0000000    0.2618094
94480.0000000    0.3033249
94520.0000000    0.2975775
94560.0000000    0.2979242
94600.0000000    0.2971728
94640.0000000    0.2792332
94680.0000000    0.2885039
94720.0000000    0.2765642
94760.0000000    0.2704894
94800.0000000    0.2859136
94840.0000000    0.2741410
94880.0000000    0.2894940
94920.0000000    0.2963294
94960.0000000    0.2965626
95000.0000000    0.2751521
95040.0000000    0.2768091
95080.0000000    0.2780618
95120.0000000    0.2934090
95160.0000000    0.2870359
95200.0000000    0.3124958
95240.0000000    0.2999456
95280.0000000    0.3036596
95320.0000000    0.2910597
95360.0000000    0.2730744
95400.0000000    0.2827545
95440.0000000    0.2780914
95480.0000000    0.2747722
95520.0000000    0.2879539
95560.0000000    0.2971746
95600.0000000    0.2805656
95640.0000000    0.2947268
95680.0000000    0.3053403
95720.0000000    0.2806191
95760.0000000    0.2769567
95800.0000000    0.2811340
95840.0000000    0.2799356
95880.0000000    0.3182625
95920.0000000    0.2984088
95960.0000000    0.2985589
96000.0000000    0.2897365
96040.0000000    0.2929930
96080.0000000    0.2978331
96120.0000000    0.2897656
96160.0000000    0.2940270
96200.0000000    0.2798246
96240.0000000    0.3133526
96280.0000000    0.3118067
96320.0000000    0.2967754
96360.0000000    0.3223313
96400.0000000    0.2908913
96440.0000000    0.2929367
96480.0000000    0.2766396
96520.0000000    0.2958567
96560.0000000    0.2766376
96600.0000000    0.2648308
96640.0000000    0.3076270
96680.0000000    0.2616208
96720.0000000    0.2771376
96760.0000000    0.2892383
96800.0000000    0.3047139
96840.0000000    0.2852477
96880.0000000    0.3085694
96920.0000000    0.2975303
96960.0000000    0.3043787
97000.0000000    0.2965503
97040.0000000    0.2987350
97080.0000000    0.2978035
97120.0000000    0.2784406
97160.0000000    0.2716777
97200.0000000    0.2698661
97240.0000000    0.2868152
97280.0000000    0.3104728
97320.0000000    0.2881821
97360.0000000    0.3187278
97400.0000000    0.2793477
97440.0000000    0.2700490
97480.0000000    0.3019414
97520.0000000    0.3008623
97560.0000000    0.3129184
97600.0000000    0.3371637
97640.0000000    0.3138275
97680.0000000    0.3167480
97720.0000000    0.2983489
97760.0000000    0.3304382
97800.0000000    0.2902686
97840.0000000    0.3140899
97880.0000000    0.2797456
97920.0000000    0.3192917
97960.0000000    0.3315200
98000.0000000    0.3307227
98040.0000000    0.3275653
98080.0000000    0.3176712
98120.0000000    0.3092517
98160.0000000    0.2962523
98200.0000000    0.3102693
98240.0000000    0.3074477
98280.0000000    0.3007672
98320.0000000    0.3008258
98360.0000000    0.3108760
98400.0000000    0.3214183
98440.0000000    0.3147269
98480.0000000    0.3353683
98520.0000000    0.3172991
98560.0000000    0.3319653
98600.0000000    0.3258710
98640.0000000    0.3371887
98680.0000000    0.3071919
98720.0000000    0.3184592
98760.0000000    0.3018776
98800.0000000    0.3004220
98840.0000000    0.2951649
98880.0000000    0.2737392
98920.0000000    0.2602749
98960.0000000    0.2615063
99000.0000000    0.2769435
99040.0000000    0.2759480
99080.0000000    0.2427297
99120.0000000    0.2796688
99160.0000000    0.2926702
99200.0000000    0.2984103
99240.0000000    0.2928591
99280.0000000    0.3251037
99320.0000000    0.3067273
99360.0000000    0.2989092
99400.0000000    0.3017932
99440.0000000    0.3063084
99480.0000000    0.3180612
99520.0000000    0.3261309
99560.0000000    0.3008341
99600.0000000    0.2990217
99640.0000000    0.2985684
99680.0000000    0.2968629
99720.0000000    0.3060749
99760.0000000    0.2916399
99800.0000000    0.3176969
99840.0000000    0.2949184
99880.0000000    0.3015288
99920.0000000    0.2929038
99960.0000000    0.3103172
100000.0000000    0.2850868
100040.0000000    0.3055613
100080.0000000    0.2847854
100120.0000000    0.2905352
100160.0000000    0.2895777
100200.0000000    0.2861060
100240.0000000    0.2900776
100280.0000000    0.2843004
100320.0000000    0.2826112
100360.0000000    0.2807166
100400.0000000    0.2908333
100440.0000000    0.2852951
100480.0000000    0.2808197
100520.0000000    0.2682432
100560.0000000    0.2835148
100600.0000000    0.2833753
100640.0000000    0.2913412
100680.0000000    0.2849065
100720.0000000    0.2849005
100760.0000000    0.3089769
100800.0000000    0.3016450
100840.0000000    0.3014818
100880.0000000    0.2984424
100920.0000000    0.2882963
100960.0000000    0.2897131
101000.0000000    0.3096388
101040.0000000    0.3021948
101080.0000000    0.3290732
101120.0000000    0.3060244
101160.0000000    0.3018795
101200.0000000    0.3070695
101240.0000000    0.2979386
101280.0000000    0.3118437
101320.0000000    0.2906013
101360.0000000    0.3030986
101400.0000000    0.3055054
101440.0000000    0.2886907
101480.0000000    0.2931534
101520.0000000    0.3087136
101560.0000000    0.3077909
101600.0000000    0.2830636
101640.0000000    0.2829553
101680.0000000    0.3019803
101720.0000000    0.2767797
101760.0000000    0.2734246
101800.0000000    0.2688365
101840.0000000    0.2826079
101880.0000000    0.2841845
101920.0000000    0.2884063
101960.0000000    0.2904575
102000.0000000    0.2960357
102040.0000000    0.2860959
102080.0000000    0.2889499
102120.0000000    0.2829813
102160.0000000    0.2678599
102200.0000000    0.2815487
102240.0000000    0.2843357
102280.0000000    0.2978384
102320.0000000    0.2809256
102360.0000000    0.3134341
102400.0000000    0.2902218
102440.0000000    0.2965590
102480.0000000    0.3062347
102520.0000000    0.3015822
102560.0000000    0.3131386
102600.0000000    0.2950006
102640.0000000    0.2999645
102680.0000000    0.2932342
102720.0000000    0.2843623
102760.0000000    0.2899444
102800.0000000    0.2981273
102840.0000000    0.2907427
102880.0000000    0.2919360
102920.0000000    0.2967014
102960.0000000    0.2809727
103000.0000000    0.2934410
103040.0000000    0.2883317
103080.0000000    0.2695433
103120.0000000    0.2781885
103160.0000000    0.2894459
103200.0000000    0.2802220
103240.0000000    0.2817081
103280.0000000    0.2823851
103320.0000000    0.2647516
103360.0000000    0.2889434
103400.0000000    0.2687715
103440.0000000    0.2777829
103480.0000000    0.2859738
103520.0000000    0.2998690
103560.0000000    0.2977786
103600.0000000    0.2873276
103640.0000000    0.3028732
103680.0000000    0.2948627
103720.0000000    0.3007556
103760.0000000    0.3037997
103800.0000000    0.2860359
103840.0000000    0.2872964
103880.0000000    0.2679165
103920.0000000    0.2855381
103960.0000000    0.2750668
104000.0000000    0.3055086
104040.0000000    0.2918127
104080.0000000    0.2958567
104120.0000000    0.2928135
104160.0000000    0.2940853
104200.0000000    0.2872320
104240.0000000    0.2926880
104280.0000000    0.2858046
104320.0000000    0.2673413
104360.0000000    0.2792387
104400.0000000    0.2641527
104440.0000000    0.2797821
104480.0000000    0.2745742
104520.0000000    0.2901331
104560.0000000    0.3202981
104600.0000000    0.2931022
104640.0000000    0.2993793
104680.0000000    0.3194097
104720.0000000    0.2719026
104760.0000000    0.2751391
104800.0000000    0.2777642
104840.0000000    0.2799505
104880.0000000    0.2808036
104920.0000000    0.2939117
104960.0000000    0.2896788
105000.0000000    0.2729753
105040.0000000    0.2620445
105080.0000000    0.2677108
105120.0000000    0.2741469
105160.0000000    0.2831208
105200.0000000    0.2939439
105240.0000000    0.3117401
105280.0000000    0.2657988
105320.0000000    0.2675530
105360.0000000    0.2932841
105400.0000000    0.2924537
105440.0000000    0.2920175
105480.0000000    0.2743202
105520.0000000    0.2610680
105560.0000000    0.2909390
105600.0000000    0.2757801
105640.0000000    0.2832832
105680.0000000    0.2780190
105720.0000000    0.2987286
105760.0000000    0.2852952
105800.0000000    0.2855781
105840.0000000    0.2807732
105880.0000000    0.2899792
105920.0000000    0.2924598
105960.0000000    0.2932135
106000.0000000    0.2877418
106040.0000000    0.2765841
106080.0000000    0.2861271
106120.0000000    0.2914955
106160.0000000    0.2956617
106200.0000000    0.2928520
106240.0000000    0.2843707
106280.0000000    0.2757356
106320.0000000    0.2799135
106360.0000000    0.2863193
106400.0000000    0.3110875
106440.0000000    0.2816934
106480.0000000    0.2664949
106520.0000000    0.2941242
106560.0000000    0.2960783
106600.0000000    0.2909852
106640.0000000    0.2868648
106680.0000000    0.2628819
106720.0000000    0.2756118
106760.0000000    0.2759415
106800.0000000    0.2822927
106840.0000000    0.2859216
106880.0000000    0.2760098
106920.0000000    0.2931628
106960.0000000    0.2976120
107000.0000000    0.3031175
107040.0000000    0.2915770
107080.0000000    0.2778995
107120.0000000    0.2914186
107160.0000000    0.3084980
107200.0000000    0.2828141
107240.0000000    0.2877389
107280.0000000    0.2900648
107320.0000000    0.2679872
107360.0000000    0.2844446
107400.0000000    0.2696195
107440.0000000    0.2920945
107480.0000000    0.2847697
107520.0000000    0.3070314
107560.0000000    0.2985525
107600.0000000    0.2848368
107640.0000000    0.2602828
107680.0000000    0.2771784
107720.0000000    0.2821549
107760.0000000    0.2783551
107800.0000000    0.2944699
107840.0000000    0.2882619
107880.0000000    0.2980653
107920.0000000    0.3035261
107960.0000000    0.3112132
108000.0000000    0.2969134
108040.0000000    0.3013178
108080.0000000    0.2936647
108120.0000000    0.2722164
108160.0000000    0.2866248
108200.0000000    0.2687022
108240.0000000    0.2920060
108280.0000000    0.3031451
108320.0000000    0.2997333
108360.0000000    0.3096303
108400.0000000    0.3022537
108440.0000000    0.2896378
108480.0000000    0.2968450
108520.0000000    0.2996091
108560.0000000    0.2935979
108600.0000000    0.3009429
108640.0000000    0.2790341
108680.0000000    0.3209548
108720.0000000    0.2870474
108760.0000000    0.3216940
108800.0000000    0.2909541
108840.0000000    0.3022272
108880.0000000    0.2842476
108920.0000000    0.2853916
108960.0000000    0.2768621
109000.0000000    0.2974862
109040.0000000    0.2747439
109080.0000000    0.2807088
109120.0000000    0.2902752
109160.0000000    0.3132792
109200.0000000    0.2705252
109240.0000000    0.2828057
109280.0000000    0.2982277
109320.0000000    0.2742088
109360.0000000    0.2856106
109400.0000000    0.2875656
109440.0000000    0.2728612
109480.0000000    0.2684398
109520.0000000    0.2830287
109560.0000000    0.2907797
109600.0000000    0.3042063
109640.0000000    0.2816323
109680.0000000    0.2821128
109720.0000000    0.2836912
109760.0000000    0.2845996
109800.0000000    0.2708358
109840.0000000    0.2696409
109880.0000000    0.2597483
109920.0000000    0.2921227
109960.0000000    0.3068283
110000.0000000    0.2981786
110040.0000000    0.2958141
110080.0000000    0.2839887
110120.0000000    0.2928604
110160.0000000    0.3207394
110200.0000000    0.2859533
110240.0000000    0.2933123
110280.0000000    0.2751872
110320.0000000    0.3185861
110360.0000000    0.3121378
110400.0000000    0.3159146
110440.0000000    0.3176083
110480.0000000    0.2935971
110520.0000000    0.3094223
110560.0000000    0.2956473
110600.0000000    0.2935957
110640.0000000    0.3042661
110680.0000000    0.3078599
110720.0000000    0.2942281
110760.0000000    0.3100050
110800.0000000    0.2846188
110840.0000000    0.2938685
110880.0000000    0.2795373
110920.0000000    0.2872908
110960.0000000    0.2832185
111000.0000000    0.2937739
111040.0000000    0.2794341
111080.0000000    0.2929961
111120.0000000    0.2854967
111160.0000000    0.2825436
111200.0000000    0.2807826
111240.0000000    0.2925796
111280.0000000    0.2852570
111320.0000000    0.2912965
111360.0000000    0.2948092
111400.0000000    0.3015307
111440.0000000    0.2985366
111480.0000000    0.2811505
111520.0000000    0.2732692
111560.0000000    0.2944595
111600.0000000    0.2833519
111640.0000000    0.2863214
111680.0000000    0.3034586
111720.0000000    0.2866626
111760.0000000    0.2867755
111800.0000000    0.2958793
111840.0000000    0.2766942
111880.0000000    0.3094959
111920.0000000    0.2987449
111960.0000000    0.2843636
112000.0000000    0.3100653
112040.0000000    0.2926195
112080.0000000    0.2904911
112120.0000000    0.2873898
112160.0000000    0.2874528
112200.0000000    0.2969442
112240.0000000    0.2942200
112280.0000000    0.2745545
112320.0000000    0.2659819
112360.0000000    0.2489902
112400.0000000    0.2478872
112440.0000000    0.2796248
112480.0000000    0.2726085
112520.0000000    0.2603911
112560.0000000    0.2786333
112600.0000000    0.2734011
112640.0000000    0.2916699
112680.0000000    0.2833702
112720.0000000    0.2832482
112760.0000000    0.3158744
112800.0000000    0.3037484
112840.0000000    0.3107373
112880.0000000    0.3016683
112920.0000000    0.2845659
112960.0000000    0.2921427
113000.0000000    0.3002080
113040.0000000    0.2827653
113080.0000000    0.3169831
113120.0000000    0.3102345
113160.0000000    0.2833498
113200.0000000    0.2925053
113240.0000000    0.2862650
113280.0000000    0.2757457
113320.0000000    0.2624155
113360.0000000    0.2638377
113400.0000000    0.2980608
113440.0000000    0.2967716
113480.0000000    0.3038857
113520.0000000    0.3014957
113560.0000000    0.2898557
113600.0000000    0.2841804
113640.0000000    0.3118453
113680.0000000    0.3005053
113720.0000000    0.2943605
113760.0000000    0.2717521
113800.0000000    0.2759237
113840.0000000    0.2865111
113880.0000000    0.2822317
113920.0000000    0.2967136
113960.0000000    0.2959383
114000.0000000    0.2858887
114040.0000000    0.3083109
114080.0000000    0.2983273
114120.0000000    0.2916392
114160.0000000    0.3120211
114200.0000000    0.2681444
114240.0000000    0.2826221
114280.0000000    0.2946908
114320.0000000    0.2751800
114360.0000000    0.2830222
114400.0000000    0.2753858
114440.0000000    0.2865294
114480.0000000    0.2959465
114520.0000000    0.2799702
114560.0000000    0.2877543
114600.0000000    0.2784194
114640.0000000    0.2747053
114680.0000000    0.2862060
114720.0000000    0.2733053
114760.0000000    0.2715043
114800.0000000    0.2792458
114840.0000000    0.2905579
114880.0000000    0.2833420
114920.0000000    0.2752062
114960.0000000    0.3090552
115000.0000000    0.2893676
115040.0000000    0.2915768
115080.0000000    0.3057915
115120.0000000    0.2716961
115160.0000000    0.2701051
115200.0000000    0.2866003
115240.0000000    0.2531745
115280.0000000    0.2531418
115320.0000000    0.2638910
115360.0000000    0.2740511
115400.0000000    0.2744931
115440.0000000    0.2872175
115480.0000000    0.2838640
115520.0000000    0.2757205
115560.0000000    0.2877090
115600.0000000    0.2781962
115640.0000000    0.2819471
115680.0000000    0.2996289
115720.0000000    0.2878920
115760.0000000    0.3040729
115800.0000000    0.3014516
115840.0000000    0.3099931
115880.0000000    0.3036976
115920.0000000    0.3062356
115960.0000000    0.2968746
116000.0000000    0.2914467
116040.0000000    0.2973685
116080.0000000    0.2933351
116120.0000000    0.2853950
116160.0000000    0.2716115
116200.0000000    0.2846692
116240.0000000    0.2783999
116280.0000000    0.2792197
116320.0000000    0.3002432
116360.0000000    0.2759970
116400.0000000    0.2809683
116440.0000000    0.2673096
116480.0000000    0.2755271
116520.0000000    0.2702247
116560.0000000    0.2997837
116600.0000000    0.2929470
116640.0000000    0.2934710
116680.0000000    0.2890955
116720.0000000    0.2860687
116760.0000000    0.2733819
116800.0000000    0.2840408
116840.0000000    0.2724496
116880.0000000    0.2965889
116920.0000000    0.2795325
116960.0000000    0.2805068
117000.0000000    0.2821954
117040.0000000    0.2827329
117080.0000000    0.2889223
117120.0000000    0.2845245
117160.0000000    0.2763866
117200.0000000    0.2945381
117240.0000000    0.2884626
117280.0000000    0.2871829
117320.0000000    0.2766809
117360.0000000    0.3011777
117400.0000000    0.2753467
117440.0000000    0.2852452
117480.0000000    0.2775984
117520.0000000    0.2789481
117560.0000000    0.2894950
117600.0000000    0.2847053
117640.0000000    0.2967544
117680.0000000    0.2833573
117720.0000000    0.2947400
117760.0000000    0.2922603
117800.0000000    0.3063562
117840.0000000    0.2970370
117880.0000000    0.2948299
117920.0000000    0.3271863
117960.0000000    0.3183375
118000.0000000    0.3069472
118040.0000000    0.2986753
118080.0000000    0.3050641
118120.0000000    0.3179132
118160.0000000    0.3125538
118200.0000000    0.2838852
118240.0000000    0.2822429
118280.0000000    0.2737581
118320.0000000    0.2716166
118360.0000000    0.2849918
118400.0000000    0.2900251
118440.0000000    0.2952071
118480.0000000    0.2722574
118520.0000000    0.3049546
118560.0000000    0.2824918
118600.0000000    0.2780057
118640.0000000    0.2998319
118680.0000000    0.3034640
118720.0000000    0.2939325
118760.0000000    0.3112021
118800.0000000    0.2886163
118840.0000000    0.2727438
118880.0000000    0.2844173
118920.0000000    0.2825888
118960.0000000    0.2815075
119000.0000000    0.2843088
119040.0000000    0.2517395
119080.0000000    0.2705252
119120.0000000    0.2745907
119160.0000000    0.2723926
119200.0000000    0.2650706
119240.0000000    0.2665445
119280.0000000    0.2624699
119320.0000000    0.2787535
119360.0000000    0.2777658
119400.0000000    0.2811694
119440.0000000    0.2683380
119480.0000000    0.2449640
119520.0000000    0.2634954
119560.0000000    0.2612175
119600.0000000    0.2606454
119640.0000000    0.2687741
119680.0000000    0.2767722
119720.0000000    0.2951592
119760.0000000    0.2459340
119800.0000000    0.2815242
119840.0000000    0.2646504
119880.0000000    0.2720436
119920.0000000    0.2573109
119960.0000000    0.2732244
120000.0000000    0.2698603
120040.0000000    0.2845909
120080.0000000    0.2656630
120120.0000000    0.2781850
120160.0000000    0.2696813
120200.0000000    0.2795782
120240.0000000    0.2844391
120280.0000000    0.2751862
120320.0000000    0.2878438
120360.0000000    0.2786934
120400.0000000    0.3056975
120440.0000000    0.2958904
120480.0000000    0.2650558
120520.0000000    0.2595588
120560.0000000    0.2786138
120600.0000000    0.2936089
120640.0000000    0.2835734
120680.0000000    0.2876094
120720.0000000    0.2835934
120760.0000000    0.2900390
120800.0000000    0.2919282
120840.0000000    0.3065682
120880.0000000    0.2892390
120920.0000000    0.2799889
120960.0000000    0.2979802
121000.0000000    0.2928590
121040.0000000    0.2576513
121080.0000000    0.2835143
121120.0000000    0.2938212
121160.0000000    0.2880380
121200.0000000    0.2871725
121240.0000000    0.2890801
121280.0000000    0.2976128
121320.0000000    0.2779083
121360.0000000    0.2962716
121400.0000000    0.2834828
121440.0000000    0.2948787
121480.0000000    0.2838504
121520.0000000    0.2738340
121560.0000000    0.2868104
121600.0000000    0.2962624
121640.0000000    0.2946126
121680.0000000    0.3014393
121720.0000000    0.3026072
121760.0000000    0.3016405
121800.0000000    0.2902979
121840.0000000    0.2793335
121880.0000000    0.2929375
121920.0000000    0.2976140
121960.0000000    0.2776947
122000.0000000    0.3152564
122040.0000000    0.2865844
122080.0000000    0.2816707
122120.0000000    0.2939498
122160.0000000    0.2890031
122200.0000000    0.3077796
122240.0000000    0.2890670
122280.0000000    0.2802317
122320.0000000    0.2869799
122360.0000000    0.2985936
122400.0000000    0.2718006
122440.0000000    0.2839431
122480.0000000    0.2704924
122520.0000000    0.2884754
122560.0000000    0.2964432
122600.0000000    0.2848346
122640.0000000    0.2877670
122680.0000000    0.2977399
122720.0000000    0.3093083
122760.0000000    0.2895198
122800.0000000    0.2919886
122840.0000000    0.3015537
122880.0000000    0.3031392
122920.0000000    0.3103008
122960.0000000    0.2998156
123000.0000000    0.3001234
123040.0000000    0.2956350
123080.0000000    0.3132161
123120.0000000    0.2861112
123160.0000000    0.2960232
123200.0000000    0.2905566
123240.0000000    0.2863534
123280.0000000    0.2738884
123320.0000000    0.2843802
123360.0000000    0.2861807
123400.0000000    0.2761770
123440.0000000    0.2897828
123480.0000000    0.2782069
123520.0000000    0.2735988
123560.0000000    0.2626437
123600.0000000    0.2727485
123640.0000000    0.2799744
123680.0000000    0.2640171
123720.0000000    0.2754172
123760.0000000    0.2929975
123800.0000000    0.2789362
123840.0000000    0.2779716
123880.0000000    0.2932454
123920.0000000    0.2957099
123960.0000000    0.3051364
124000.0000000    0.2967076
124040.0000000    0.3082515
124080.0000000    0.2772825
124120.0000000    0.2628893
124160.0000000    0.2583575
124200.0000000    0.2672026
124240.0000000    0.2545516
124280.0000000    0.2859632
124320.0000000    0.2777687
124360.0000000    0.2823074
124400.0000000    0.2872511
124440.0000000    0.2704804
124480.0000000    0.2613167
124520.0000000    0.2967068
124560.0000000    0.2632214
124600.0000000    0.2701014
124640.0000000    0.2720078
124680.0000000    0.2862132
124720.0000000    0.2762842
124760.0000000    0.2740088
124800.0000000    0.2890111
124840.0000000    0.2871642
124880.0000000    0.2849129
124920.0000000    0.2558759
124960.0000000    0.2558551
125000.0000000    0.2547507
125040.0000000    0.2699009
125080.0000000    0.2704827
125120.0000000    0.2729639
125160.0000000    0.2667243
125200.0000000    0.2876773
125240.0000000    0.2802757
125280.0000000    0.2897822
125320.0000000    0.2871736
125360.0000000    0.2876778
125400.0000000    0.2844563
125440.0000000    0.2737133
125480.0000000    0.2780627
125520.0000000    0.2880636
125560.0000000    0.2871121
125600.0000000    0.2944604
125640.0000000    0.2756572
125680.0000000    0.2802489
125720.0000000    0.2836107
125760.0000000    0.2771128
125800.0000000    0.2785725
125840.0000000    0.2714278
125880.0000000    0.2695445
125920.0000000    0.2752059
125960.0000000    0.2700666
126000.0000000    0.2621940
126040.0000000    0.2753389
126080.0000000    0.2749646
126120.0000000    0.2722887
126160.0000000    0.2744059
126200.0000000    0.2765094
126240.0000000    0.2908569
126280.0000000    0.2774034
126320.0000000    0.2826256
126360.0000000    0.2784306
126400.0000000    0.2658713
126440.0000000    0.2876776
126480.0000000    0.2735542
126520.0000000    0.2757916
126560.0000000    0.2881441
126600.0000000    0.2763129
126640.0000000    0.3020613
126680.0000000    0.2753718
126720.0000000    0.2824650
126760.0000000    0.2720631
126800.0000000    0.2871826
126840.0000000    0.2882359
126880.0000000    0.2831158
126920.0000000    0.2796450
126960.0000000    0.2886307
127000.0000000    0.2826123
127040.0000000    0.2779330
127080.0000000    0.2857397
127120.0000000    0.2715878
127160.0000000    0.2910033
127200.0000000    0.2787329
127240.0000000    0.2792282
127280.0000000    0.2876305
127320.0000000    0.2737346
127360.0000000    0.2563081
127400.0000000    0.2944799
127440.0000000    0.2847250
127480.0000000    0.2906685
127520.0000000    0.2919253
127560.0000000    0.3017026
127600.0000000    0.2701107
127640.0000000    0.2823912
127680.0000000    0.2824820
127720.0000000    0.2691278
127760.0000000    0.2632827
127800.0000000    0.2503403
127840.0000000    0.2802381
127880.0000000    0.2783499
127920.0000000    0.2842249
127960.0000000    0.2827904
128000.0000000    0.2927451
128040.0000000    0.2691023
128080.0000000    0.2889374
128120.0000000    0.2894831
128160.0000000    0.2801467
128200.0000000    0.2655826
128240.0000000    0.2756900
128280.0000000    0.2659669
128320.0000000    0.2717165
128360.0000000    0.2696442
128400.0000000    0.2617779
128440.0000000    0.2683477
128480.0000000    0.2808415
128520.0000000    0.2737685
128560.0000000    0.2784740
128600.0000000    0.2696309
128640.0000000    0.2855590
128680.0000000    0.2825055
128720.0000000    0.2755474
128760.0000000    0.2872092
128800.0000000    0.2938969
128840.0000000    0.2831960
128880.0000000    0.2735600
128920.0000000    0.2915302
128960.0000000    0.2803285
129000.0000000    0.2864866
129040.0000000    0.2843750
129080.0000000    0.3129478
129120.0000000    0.2972237
129160.0000000    0.2914631
129200.0000000    0.2982982
129240.0000000    0.3031867
129280.0000000    0.2834843
129320.0000000    0.2760283
129360.0000000    0.2661034
129400.0000000    0.2798498
129440.0000000    0.2714916
129480.0000000    0.2988525
129520.0000000    0.2946597
129560.0000000    0.2867787
129600.0000000    0.2766579
129640.0000000    0.2690044
129680.0000000    0.2790483
129720.0000000    0.2913776
129760.0000000    0.2737498
129800.0000000    0.2711405
129840.0000000    0.2749416
129880.0000000    0.2577199
129920.0000000    0.2676822
129960.0000000    0.2695558
130000.0000000    0.2727683
130040.0000000    0.2545155
130080.0000000    0.2718934
130120.0000000    0.2790455
130160.0000000    0.2987041
130200.0000000    0.2469140
130240.0000000    0.2480601
130280.0000000    0.2688048
130320.0000000    0.2624379
130360.0000000    0.2675968
130400.0000000    0.2834149
130440.0000000    0.2601050
130480.0000000    0.2662872
130520.0000000    0.2763298
130560.0000000    0.2502995
130600.0000000    0.2776744
130640.0000000    0.2712130
130680.0000000    0.2657610
130720.0000000    0.2725286
130760.0000000    0.2742571
130800.0000000    0.2797486
130840.0000000    0.2629011
130880.0000000    0.2704437
130920.0000000    0.2505184
130960.0000000    0.2676816
131000.0000000    0.2854648
131040.0000000    0.2521457
131080.0000000    0.2603964
131120.0000000    0.2597723
131160.0000000    0.2740659
131200.0000000    0.2827691
131240.0000000    0.2756315
131280.0000000    0.2981779
131320.0000000    0.2913859
131360.0000000    0.2815655
131400.0000000    0.2730424
131440.0000000    0.3057007
131480.0000000    0.2952723
131520.0000000    0.2806265
131560.0000000    0.2772657
131600.0000000    0.2798840
131640.0000000    0.3122107
131680.0000000    0.2872345
131720.0000000    0.2751505
131760.0000000    0.2760035
131800.0000000    0.2781736
131840.0000000    0.2715091
131880.0000000    0.2843162
131920.0000000    0.2855701
131960.0000000    0.2780875
132000.0000000    0.2876826
132040.0000000    0.2801549
132080.0000000    0.2838971
132120.0000000    0.2792841
132160.0000000    0.2796905
132200.0000000    0.2860474
132240.0000000    0.2722202
132280.0000000    0.3029809
132320.0000000    0.2882722
132360.0000000    0.2899187
132400.0000000    0.2737959
132440.0000000    0.2819196
132480.0000000    0.2760694
132520.0000000    0.2971615
132560.0000000    0.2756803
132600.0000000    0.2708592
132640.0000000    0.2840784
132680.0000000    0.2667711
132720.0000000    0.2785977
132760.0000000    0.2933077
132800.0000000    0.2695740
132840.0000000    0.2719542
132880.0000000    0.2825648
132920.0000000    0.2864305
132960.0000000    0.2952262
133000.0000000    0.2879396
133040.0000000    0.2913799
133080.0000000    0.2939748
133120.0000000    0.2790372
133160.0000000    0.2899882
133200.0000000    0.3001606
133240.0000000    0.2903525
133280.0000000    0.2747946
133320.0000000    0.2863392
133360.0000000    0.2796492
133400.0000000    0.2737630
133440.0000000    0.2734524
133480.0000000    0.2913342
133520.0000000    0.2722612
133560.0000000    0.2619773
133600.0000000    0.2786565
133640.0000000    0.2951833
133680.0000000    0.2899033
133720.0000000    0.2967389
133760.0000000    0.2901963
133800.0000000    0.2710239
133840.0000000    0.2911190
133880.0000000    0.2889589
133920.0000000    0.2810352
133960.0000000    0.2797781
134000.0000000    0.2974794
134040.0000000    0.2902713
134080.0000000    0.2822817
134120.0000000    0.2781352
134160.0000000    0.2785295
134200.0000000    0.2813113
134240.0000000    0.2813541
134280.0000000    0.2777440
134320.0000000    0.2730731
134360.0000000    0.2744473
134400.0000000    0.3051726
134440.0000000    0.2987721
134480.0000000    0.2995749
134520.0000000    0.2631832
134560.0000000    0.3070950
134600.0000000    0.2804496
134640.0000000    0.3220772
134680.0000000    0.2957434
134720.0000000    0.2910204
134760.0000000    0.2803265
134800.0000000    0.2796431
134840.0000000    0.2912830
134880.0000000    0.2869071
134920.0000000    0.2783758
134960.0000000    0.2822160
135000.0000000    0.2880787
135040.0000000    0.2754032
135080.0000000    0.2738920
135120.0000000    0.2818281
135160.0000000    0.2881061
135200.0000000    0.2697491
135240.0000000    0.2744925
135280.0000000    0.2940417
135320.0000000    0.2700023
135360.0000000    0.2765026
135400.0000000    0.2686063
135440.0000000    0.2701030
135480.0000000    0.2797827
135520.0000000    0.2923819
135560.0000000    0.2930729
135600.0000000    0.2907128
135640.0000000    0.2829101
135680.0000000    0.2573979
135720.0000000    0.2751075
135760.0000000    0.2838809
135800.0000000    0.2681469
135840.0000000    0.2608011
135880.0000000    0.2770432
135920.0000000    0.2864234
135960.0000000    0.2757333
136000.0000000    0.2787367
136040.0000000    0.2776839
136080.0000000    0.2603357
136120.0000000    0.2719274
136160.0000000    0.2753434
136200.0000000    0.2757183
136240.0000000    0.2920824
136280.0000000    0.2804040
136320.0000000    0.2650578
136360.0000000    0.2733942
136400.0000000    0.2957384
136440.0000000    0.3017949
136480.0000000    0.2807120
136520.0000000    0.2721533
136560.0000000    0.2707880
136600.0000000    0.2800334
136640.0000000    0.2818171
136680.0000000    0.3001756
136720.0000000    0.2813510
136760.0000000    0.2892723
136800.0000000    0.2758129
136840.0000000    0.2567480
136880.0000000    0.2694510
136920.0000000    0.2595309
136960.0000000    0.2683172
137000.0000000    0.2644562
137040.0000000    0.2755494
137080.0000000    0.2871323
137120.0000000    0.2556890
137160.0000000    0.2732490
137200.0000000    0.2511022
137240.0000000    0.2595668
137280.0000000    0.2613779
137320.0000000    0.2750847
137360.0000000    0.2713901
137400.0000000    0.2684918
137440.0000000    0.2596370
137480.0000000    0.2946711
137520.0000000    0.2748461
137560.0000000    0.2818341
137600.0000000    0.2740865
137640.0000000    0.2775809
137680.0000000    0.2716909
137720.0000000    0.2643435
137760.0000000    0.2679094
137800.0000000    0.2598877
137840.0000000    0.2746705
137880.0000000    0.2711697
137920.0000000    0.2858928
137960.0000000    0.2907024
138000.0000000    0.2697641
138040.0000000    0.2784689
138080.0000000    0.2739615
138120.0000000    0.2756729
138160.0000000    0.2412588
138200.0000000    0.2753575
138240.0000000    0.2753037
138280.0000000    0.2843768
138320.0000000    0.2678133
138360.0000000    0.2729022
138400.0000000    0.2589318
138440.0000000    0.2653802
138480.0000000    0.2689055
138520.0000000    0.2749197
138560.0000000    0.2697458
138600.0000000    0.2734262
138640.0000000    0.2717001
138680.0000000    0.2587495
138720.0000000    0.2670789
138760.0000000    0.2687243
138800.0000000    0.2745456
138840.0000000    0.2796401
138880.0000000    0.2936127
138920.0000000    0.2675314
138960.0000000    0.2822990
139000.0000000    0.2726465
139040.0000000    0.2775208
139080.0000000    0.2683018
139120.0000000    0.2724021
139160.0000000    0.2461208
139200.0000000    0.2774081
139240.0000000    0.2799162
139280.0000000    0.2818964
139320.0000000    0.2754467
139360.0000000    0.2777663
139400.0000000    0.2743821
139440.0000000    0.3003299
139480.0000000    0.2983510
139520.0000000    0.2906507
139560.0000000    0.2789874
139600.0000000    0.2752679
139640.0000000    0.2632648
139680.0000000    0.2807113
139720.0000000    0.2686510
139760.0000000    0.3005600
139800.0000000    0.3063162
139840.0000000    0.3181645
139880.0000000    0.2879364
139920.0000000    0.2776001
139960.0000000    0.2847548
140000.0000000    0.3059921
140040.0000000    0.2963610
140080.0000000    0.2912143
140120.0000000    0.2969913
140160.0000000    0.2796074
140200.0000000    0.2817120
140240.0000000    0.2841490
140280.0000000    0.2781496
140320.0000000    0.2810343
140360.0000000    0.2879281
140400.0000000    0.3093618
140440.0000000    0.2902303
140480.0000000    0.3005131
140520.0000000    0.2918858
140560.0000000    0.3116908
140600.0000000    0.2954736
140640.0000000    0.2948960
140680.0000000    0.2835620
140720.0000000    0.2695588
140760.0000000    0.2663216
140800.0000000    0.3010920
140840.0000000    0.2867737
140880.0000000    0.2823527
140920.0000000    0.2840159
140960.0000000    0.2650124
141000.0000000    0.2557095
141040.0000000    0.2777710
141080.0000000    0.2768161
141120.0000000    0.2866920
141160.0000000    0.2832088
141200.0000000    0.3074937
141240.0000000    0.2855276
141280.0000000    0.2750368
141320.0000000    0.2809046
141360.0000000    0.3040759
141400.0000000    0.2708676
141440.0000000    0.2692847
141480.0000000    0.2627214
141520.0000000    0.2729244
141560.0000000    0.2544596
141600.0000000    0.2599913
141640.0000000    0.2683796
141680.0000000    0.2786155
141720.0000000    0.2619869
141760.0000000    0.2621642
141800.0000000    0.2717577
141840.0000000    0.2834015
141880.0000000    0.2840585
141920.0000000    0.2893283
141960.0000000    0.2705241
142000.0000000    0.2938291
142040.0000000    0.2961461
142080.0000000    0.2959374
142120.0000000    0.2914174
142160.0000000    0.2814889
142200.0000000    0.2671556
142240.0000000    0.2869397
142280.0000000    0.3010760
142320.0000000    0.2802310
142360.0000000    0.2697707
142400.0000000    0.2643678
142440.0000000    0.2750208
142480.0000000    0.2827290
142520.0000000    0.2664718
142560.0000000    0.2858711
142600.0000000    0.2819214
142640.0000000    0.3092862
142680.0000000    0.2882749
142720.0000000    0.2858898
142760.0000000    0.2935001
142800.0000000    0.2951509
142840.0000000    0.2836527
142880.0000000    0.2881957
142920.0000000    0.2790512
142960.0000000    0.2741973
143000.0000000    0.2742562
143040.0000000    0.2668480
143080.0000000    0.2696878
143120.0000000    0.2837968
143160.0000000    0.2962197
143200.0000000    0.2695691
143240.0000000    0.2699391
143280.0000000    0.2826753
143320.0000000    0.2871655
143360.0000000    0.2958650
143400.0000000    0.2648275
143440.0000000    0.2669860
143480.0000000    0.2588505
143520.0000000    0.2508647
143560.0000000    0.2588797
143600.0000000    0.2745874
143640.0000000    0.2598703
143680.0000000    0.2648642
143720.0000000    0.2545648
143760.0000000    0.2771537
143800.0000000    0.2694357
143840.0000000    0.2653320
143880.0000000    0.2648466
143920.0000000    0.2622281
143960.0000000    0.2744455
144000.0000000    0.2767364
144040.0000000    0.2768900
144080.0000000    0.2934591
144120.0000000    0.2905564
144160.0000000    0.2774607
144200.0000000    0.2834173
144240.0000000    0.2659065
144280.0000000    0.2934901
144320.0000000    0.2852663
144360.0000000    0.2967062
144400.0000000    0.2847305
144440.0000000    0.2750199
144480.0000000    0.2525562
144520.0000000    0.2681936
144560.0000000    0.2555139
144600.0000000    0.2673655
144640.0000000    0.2636934
144680.0000000    0.2665062
144720.0000000    0.2642288
144760.0000000    0.2823884
144800.0000000    0.2754295
144840.0000000    0.2663849
144880.0000000    0.2766072
144920.0000000    0.2618971
144960.0000000    0.2635058
145000.0000000    0.2641584
145040.0000000    0.2779635
145080.0000000    0.2792017
145120.0000000    0.2769756
145160.0000000    0.2632694
145200.0000000    0.2630875
145240.0000000    0.2550487
145280.0000000    0.2605979
145320.0000000    0.2685609
145360.0000000    0.2568921
145400.0000000    0.2638512
145440.0000000    0.2755094
145480.0000000    0.2853986
145520.0000000    0.2755478
145560.0000000    0.2728778
145600.0000000    0.2800291
145640.0000000    0.2784085
145680.0000000    0.2830686
145720.0000000    0.2747215
145760.0000000    0.2722043
145800.0000000    0.2852543
145840.0000000    0.2872830
145880.0000000    0.2814580
145920.0000000    0.3011142
145960.0000000    0.2943533
146000.0000000    0.3011926
146040.0000000    0.3012694
146080.0000000    0.2778309
146120.0000000    0.2794747
146160.0000000    0.3077706
146200.0000000    0.3024122
146240.0000000    0.3034222
146280.0000000    0.2804310
146320.0000000    0.2945976
146360.0000000    0.2718238
146400.0000000    0.2563515
146440.0000000    0.2725108
146480.0000000    0.2753733
146520.0000000    0.3083791
146560.0000000    0.2835492
146600.0000000    0.2876149
146640.0000000    0.2844465
146680.0000000    0.2841743
146720.0000000    0.2769808
146760.0000000    0.2857326
146800.0000000    0.3064240
146840.0000000    0.3078124
146880.0000000    0.3029663
146920.0000000    0.3191758
146960.0000000    0.2994890
147000.0000000    0.2877089
147040.0000000    0.2989723
147080.0000000    0.2859261
147120.0000000    0.2696170
147160.0000000    0.2645171
147200.0000000    0.2810152
147240.0000000    0.2871484
147280.0000000    0.2866077
147320.0000000    0.2826862
147360.0000000    0.2890822
147400.0000000    0.2770005
147440.0000000    0.2619680
147480.0000000    0.2815087
147520.0000000    0.2584692
147560.0000000    0.2666346
147600.0000000    0.2742246
147640.0000000    0.2653265
147680.0000000    0.2632146
147720.0000000    0.2959999
147760.0000000    0.2766511
147800.0000000    0.3022505
147840.0000000    0.3024156
147880.0000000    0.2586242
147920.0000000    0.2659026
147960.0000000    0.2665220
148000.0000000    0.2624134
148040.0000000    0.2661872
148080.0000000    0.2714558
148120.0000000    0.2905680
148160.0000000    0.2930864
148200.0000000    0.2803960
148240.0000000    0.2505265
148280.0000000    0.2500932
148320.0000000    0.2578431
148360.0000000    0.2561838
148400.0000000    0.2763635
148440.0000000    0.2713028
148480.0000000    0.2574749
148520.0000000    0.2746539
148560.0000000    0.2999463
148600.0000000    0.2749760
148640.0000000    0.2697650
148680.0000000    0.2881461
148720.0000000    0.2830217
148760.0000000    0.2713660
148800.0000000    0.2985661
148840.0000000    0.2865069
148880.0000000    0.2944750
148920.0000000    0.2818582
148960.0000000    0.2816874
149000.0000000    0.2708354
149040.0000000    0.2784989
149080.0000000    0.2828665
149120.0000000    0.3087637
149160.0000000    0.2824709
149200.0000000    0.2833006
149240.0000000    0.2871462
149280.0000000    0.2989094
149320.0000000    0.3036827
149360.0000000    0.3034956
149400.0000000    0.3002467
149440.0000000    0.2965155
149480.0000000    0.2883686
149520.0000000    0.2905553
149560.0000000    0.2916150
149600.0000000    0.2946009
149640.0000000    0.2704614
149680.0000000    0.2715625
149720.0000000    0.2697242
149760.0000000    0.2553550
149800.0000000    0.2819000
149840.0000000    0.2875164
149880.0000000    0.3138293
149920.0000000    0.2954153
149960.0000000    0.2955283
150000.0000000    0.2660331
150040.0000000    0.2880295
150080.0000000    0.2795262
150120.0000000    0.2885092
150160.0000000    0.2831706
150200.0000000    0.2704646
150240.0000000    0.2875046
150280.0000000    0.3007977
150320.0000000    0.2990269
150360.0000000    0.2958349
150400.0000000    0.3050644
150440.0000000    0.2987851
150480.0000000    0.2824832
150520.0000000    0.3059186
150560.0000000    0.2862203
150600.0000000    0.2796908
150640.0000000    0.3022445
150680.0000000    0.3070244
150720.0000000    0.2847659
150760.0000000    0.2832792
150800.0000000    0.2604540
150840.0000000    0.2650423
150880.0000000    0.2800628
150920.0000000    0.2827832
150960.0000000    0.2851562
151000.0000000    0.3030163
151040.0000000    0.3037838
151080.0000000    0.2858781
151120.0000000    0.2567312
151160.0000000    0.2637779
151200.0000000    0.2766470
151240.0000000    0.2645452
151280.0000000    0.2819668
151320.0000000    0.2738924
151360.0000000    0.2859335
151400.0000000    0.2828128
151440.0000000    0.2753111
151480.0000000    0.2859597
151520.0000000    0.3016536
151560.0000000    0.3029203
151600.0000000    0.2933636
151640.0000000    0.2708501
151680.0000000    0.2584217
151720.0000000    0.2619496
151760.0000000    0.2733770
151800.0000000    0.2825875
151840.0000000    0.2854033
151880.0000000    0.2762162
151920.0000000    0.2870789
151960.0000000    0.2641087
152000.0000000    0.2846140
152040.0000000    0.2756690
152080.0000000    0.2650088
152120.0000000    0.2860566
152160.0000000    0.2775959
152200.0000000    0.2863468
152240.0000000    0.2898513
152280.0000000    0.3055478
152320.0000000    0.2954724
152360.0000000    0.2929281
152400.0000000    0.3342080
152440.0000000    0.3271829
152480.0000000    0.2912996
152520.0000000    0.2906024
152560.0000000    0.2860883
152600.0000000    0.2661907
152640.0000000    0.2812347
152680.0000000    0.2879087
152720.0000000    0.2878996
152760.0000000    0.2950031
152800.0000000    0.2936784
152840.0000000    0.2774602
152880.0000000    0.2831737
152920.0000000    0.2834107
152960.0000000    0.2775976
153000.0000000    0.2841786
153040.0000000    0.2945802
153080.0000000    0.2820836
153120.0000000    0.2888204
153160.0000000    0.2863607
153200.0000000    0.2800345
153240.0000000    0.2831198
153280.0000000    0.2804122
153320.0000000    0.2931887
153360.0000000    0.2662878
153400.0000000    0.2779807
153440.0000000    0.2784007
153480.0000000    0.2786747
153520.0000000    0.2765090
153560.0000000    0.2822276
153600.0000000    0.2631202
153640.0000000    0.2701133
153680.0000000    0.2691727
153720.0000000    0.2915376
153760.0000000    0.2659391
153800.0000000    0.2654305
153840.0000000    0.2610891
153880.0000000    0.2686293
153920.0000000    0.2644884
153960.0000000    0.2769688
154000.0000000    0.2875000
154040.0000000    0.2867709
154080.0000000    0.2939554
154120.0000000    0.2833470
154160.0000000    0.2751128
154200.0000000    0.2768047
154240.0000000    0.2939018
154280.0000000    0.2939645
154320.0000000    0.2895109
154360.0000000    0.2802056
154400.0000000    0.2894883
154440.0000000    0.2715398
154480.0000000    0.2747387
154520.0000000    0.2896762
154560.0000000    0.2677382
154600.0000000    0.2799850
154640.0000000    0.3120927
154680.0000000    0.2943729
154720.0000000    0.2869338
154760.0000000    0.2880155
154800.0000000    0.2710486
154840.0000000    0.2697597
154880.0000000    0.3037048
154920.0000000    0.2819533
154960.0000000    0.3018252
155000.0000000    0.2951150
155040.0000000    0.2955326
155080.0000000    0.2847562
155120.0000000    0.2721682
155160.0000000    0.2644627
155200.0000000    0.2842239
155240.0000000    0.2935541
155280.0000000    0.2632446
155320.0000000    0.2866284
155360.0000000    0.2821555
155400.0000000    0.2957400
155440.0000000    0.2699933
155480.0000000    0.2785916
155520.0000000    0.2969378
155560.0000000    0.2819531
155600.0000000    0.2941879
155640.0000000    0.2969235
155680.0000000    0.3078944
155720.0000000    0.2751796
155760.0000000    0.2719869
155800.0000000    0.2860365
155840.0000000    0.2834913
155880.0000000    0.2756897
155920.0000000    0.2849379
155960.0000000    0.3011924
156000.0000000    0.2775020
156040.0000000    0.2949840
156080.0000000    0.2762567
156120.0000000    0.2661688
156160.0000000    0.2585414
156200.0000000    0.2796427
156240.0000000    0.2734117
156280.0000000    0.2947437
156320.0000000    0.2678941
156360.0000000    0.2566087
156400.0000000    0.2788500
156440.0000000    0.3018408
156480.0000000    0.2867614
156520.0000000    0.2872544
156560.0000000    0.2740936
156600.0000000    0.2785477
156640.0000000    0.2860231
156680.0000000    0.2989098
156720.0000000    0.2938595
156760.0000000    0.2999722
156800.0000000    0.2805234
156840.0000000    0.2818565
156880.0000000    0.2831406
156920.0000000    0.2708096
156960.0000000    0.2803332
157000.0000000    0.3053688
157040.0000000    0.2800066
157080.0000000    0.2845919
157120.0000000    0.2790157
157160.0000000    0.2611964
157200.0000000    0.2658626
157240.0000000    0.3028539
157280.0000000    0.3017858
157320.0000000    0.2843191
157360.0000000    0.2936637
157400.0000000    0.2868104
157440.0000000    0.3031453
157480.0000000    0.3035213
157520.0000000    0.2919070
157560.0000000    0.2995437
157600.0000000    0.2875372
157640.0000000    0.2703076
157680.0000000    0.2668942
157720.0000000    0.2715960
157760.0000000    0.2717575
157800.0000000    0.2881450
157840.0000000    0.2793366
157880.0000000    0.2963851
157920.0000000    0.2834800
157960.0000000    0.2693192
158000.0000000    0.2638063
158040.0000000    0.2796573
158080.0000000    0.2858673
158120.0000000    0.2950357
158160.0000000    0.3184668
158200.0000000    0.2680588
158240.0000000    0.2810279
158280.0000000    0.2787693
158320.0000000    0.2712142
158360.0000000    0.2918521
158400.0000000    0.3132693
158440.0000000    0.3102053
158480.0000000    0.3027322
158520.0000000    0.3084544
158560.0000000    0.2941754
158600.0000000    0.2994689
158640.0000000    0.3061226
158680.0000000    0.2906555
158720.0000000    0.2814581
158760.0000000    0.2822756
158800.0000000    0.2955112
158840.0000000    0.2658174
158880.0000000    0.2818436
158920.0000000    0.2853926
158960.0000000    0.2854215
159000.0000000    0.2766054
159040.0000000    0.2816794
159080.0000000    0.2563668
159120.0000000    0.2645516
159160.0000000    0.2845785
159200.0000000    0.2708112
159240.0000000    0.2890570
159280.0000000    0.2823968
159320.0000000    0.2702307
159360.0000000    0.2845864
159400.0000000    0.2810992
159440.0000000    0.2853487
159480.0000000    0.2685148
159520.0000000    0.2809514
159560.0000000    0.2809545
159600.0000000    0.2877554
159640.0000000    0.2782363
159680.0000000    0.3051748
159720.0000000    0.2943069
159760.0000000    0.2912205
159800.0000000    0.2826315
159840.0000000    0.2827362
159880.0000000    0.2895643
159920.0000000    0.2815821
159960.0000000    0.2875959
160000.0000000    0.2931927
160040.0000000    0.2936517
160080.0000000    0.2718764
160120.0000000    0.2870266
160160.0000000    0.2752756
160200.0000000    0.2830581
160240.0000000    0.2871448
160280.0000000    0.2685733
160320.0000000    0.2619981
160360.0000000    0.2549300
160400.0000000    0.2677939
160440.0000000    0.2646271
160480.0000000    0.2593301
160520.0000000    0.2536606
160560.0000000    0.2588392
160600.0000000    0.2621025
160640.0000000    0.2575027
160680.0000000    0.2662001
160720.0000000    0.2602610
160760.0000000    0.2638762
160800.0000000    0.2573159
160840.0000000    0.2732666
160880.0000000    0.2824867
160920.0000000    0.2699091
160960.0000000    0.2729531
161000.0000000    0.2605485
161040.0000000    0.2833185
161080.0000000    0.2685756
161120.0000000    0.2482027
161160.0000000    0.2492014
161200.0000000    0.2588859
161240.0000000    0.2725785
161280.0000000    0.2988171
161320.0000000    0.2799976
161360.0000000    0.2725207
161400.0000000    0.2801235
161440.0000000    0.2703638
161480.0000000    0.3020495
161520.0000000    0.2765761
161560.0000000    0.2862378
161600.0000000    0.2822074
161640.0000000    0.2708569
161680.0000000    0.2597992
161720.0000000    0.2804549
161760.0000000    0.2668681
161800.0000000    0.2611196
161840.0000000    0.2829726
161880.0000000    0.2900456
161920.0000000    0.2579003
161960.0000000    0.2609535
162000.0000000    0.2726842
162040.0000000    0.2748610
162080.0000000    0.2857100
162120.0000000    0.2737214
162160.0000000    0.2626366
162200.0000000    0.2684033
162240.0000000    0.2743905
162280.0000000    0.2935367
162320.0000000    0.2705046
162360.0000000    0.2708905
162400.0000000    0.2792115
162440.0000000    0.2712276
162480.0000000    0.2679764
162520.0000000    0.2527274
162560.0000000    0.2571545
162600.0000000    0.2674987
162640.0000000    0.2765803
162680.0000000    0.2743300
162720.0000000    0.2608561
162760.0000000    0.2538022
162800.0000000    0.2792559
162840.0000000    0.2746358
162880.0000000    0.2834332
162920.0000000    0.2858602
162960.0000000    0.2634099
163000.0000000    0.2664826
163040.0000000    0.2722355
163080.0000000    0.2608245
163120.0000000    0.2663708
163160.0000000    0.2630303
163200.0000000    0.2890187
163240.0000000    0.2711592
163280.0000000    0.2708706
163320.0000000    0.2478166
163360.0000000    0.2438440
163400.0000000    0.2425827
163440.0000000    0.2461084
163480.0000000    0.2354341
163520.0000000    0.2684448
163560.0000000    0.2737812
163600.0000000    0.2862212
163640.0000000    0.2767322
163680.0000000    0.2774345
163720.0000000    0.2644771
163760.0000000    0.2792033
163800.0000000    0.2836026
163840.0000000    0.2851986
163880.0000000    0.2813397
163920.0000000    0.2974103
163960.0000000    0.2918932
164000.0000000    0.2820703
164040.0000000    0.2757453
164080.0000000    0.2800091
164120.0000000    0.2853072
164160.0000000    0.2870178
164200.0000000    0.2722694
164240.0000000    0.3074159
164280.0000000    0.2649593
164320.0000000    0.2698550
164360.0000000    0.2772087
164400.0000000    0.2610666
164440.0000000    0.2782713
164480.0000000    0.2674222
164520.0000000    0.2669888
164560.0000000    0.2540006
164600.0000000    0.2616708
164640.0000000    0.2788086
164680.0000000    0.2608028
164720.0000000    0.2767629
164760.0000000    0.2829604
164800.0000000    0.2816575
164840.0000000    0.2760310
164880.0000000    0.2603038
164920.0000000    0.2823082
164960.0000000    0.2706727
165000.0000000    0.2707465
165040.0000000    0.2909052
165080.0000000    0.2826728
165120.0000000    0.2766526
165160.0000000    0.2736228
165200.0000000    0.2782642
165240.0000000    0.2794263
165280.0000000    0.2703395
165320.0000000    0.2841435
165360.0000000    0.2801751
165400.0000000    0.2487576
165440.0000000    0.2786092
165480.0000000    0.2819149
165520.0000000    0.2688511
165560.0000000    0.2960660
165600.0000000    0.2912554
165640.0000000    0.2942933
165680.0000000    0.2666158
165720.0000000    0.2586438
165760.0000000    0.2756849
165800.0000000    0.2773763
165840.0000000    0.2637725
165880.0000000    0.2504287
165920.0000000    0.2424232
165960.0000000    0.2567673
166000.0000000    0.2457055
166040.0000000    0.2331544
166080.0000000    0.2321737
166120.0000000    0.2428850
166160.0000000    0.2701838
166200.0000000    0.2841569
166240.0000000    0.2705959
166280.0000000    0.2691910
166320.0000000    0.2805827
166360.0000000    0.2815576
166400.0000000    0.2830217
166440.0000000    0.3068747
166480.0000000    0.2868055
166520.0000000    0.2982388
166560.0000000    0.2915484
166600.0000000    0.2952458
166640.0000000    0.3120466
166680.0000000    0.3051448
166720.0000000    0.3196944
166760.0000000    0.2894598
166800.0000000    0.3140808
166840.0000000    0.2919832
166880.0000000    0.2827576
166920.0000000    0.3025831
166960.0000000    0.2973931
167000.0000000    0.2924251
167040.0000000    0.3126101
167080.0000000    0.3144383
167120.0000000    0.2977350
167160.0000000    0.2843378
167200.0000000    0.2862570
167240.0000000    0.2876542
167280.0000000    0.2902837
167320.0000000    0.3015634
167360.0000000    0.2997826
167400.0000000    0.2896624
167440.0000000    0.2769512
167480.0000000    0.2821954
167520.0000000    0.2596675
167560.0000000    0.2919055
167600.0000000    0.2860558
167640.0000000    0.2805738
167680.0000000    0.2787930
167720.0000000    0.2692375
167760.0000000    0.2612396
167800.0000000    0.2679676
167840.0000000    0.2837090
167880.0000000    0.2693783
167920.0000000    0.2864482
167960.0000000    0.2883529
168000.0000000    0.3047492
168040.0000000    0.2722813
168080.0000000    0.2812634
168120.0000000    0.2761047
168160.0000000    0.2937896
168200.0000000    0.2843349
168240.0000000    0.2917958
168280.0000000    0.2915133
168320.0000000    0.2840676
168360.0000000    0.2818987
168400.0000000    0.2874300
168440.0000000    0.2895845
168480.0000000    0.2874285
168520.0000000    0.3014758
168560.0000000    0.2842687
168600.0000000    0.2754452
168640.0000000    0.2859613
168680.0000000    0.2654245
168720.0000000    0.2773964
168760.0000000    0.2934542
168800.0000000    0.2993535
168840.0000000    0.3035063
168880.0000000    0.2802216
168920.0000000    0.2989008
168960.0000000    0.2799138
169000.0000000    0.2668596
169040.0000000    0.2769418
169080.0000000    0.2741735
169120.0000000    0.2797123
169160.0000000    0.2848397
169200.0000000    0.2452658
169240.0000000    0.2690067
169280.0000000    0.2689636
169320.0000000    0.2820521
169360.0000000    0.2856348
169400.0000000    0.2926168
169440.0000000    0.2752186
169480.0000000    0.2696222
169520.0000000    0.2736790
169560.0000000    0.2778419
169600.0000000    0.2789351
169640.0000000    0.2754531
169680.0000000    0.2787306
169720.0000000    0.2688904
169760.0000000    0.2720833
169800.0000000    0.2783356
169840.0000000    0.2580711
169880.0000000    0.2660597
169920.0000000    0.2788666
169960.0000000    0.2622116
170000.0000000    0.2725596
170040.0000000    0.2830632
170080.0000000    0.2828764
170120.0000000    0.2699894
170160.0000000    0.2769032
170200.0000000    0.2771406
170240.0000000    0.2785240
170280.0000000    0.2948906
170320.0000000    0.2710517
170360.0000000    0.3040940
170400.0000000    0.2722042
170440.0000000    0.2732653
170480.0000000    0.2798394
170520.0000000    0.2614450
170560.0000000    0.2677154
170600.0000000    0.2611785
170640.0000000    0.2706555
170680.0000000    0.2571106
170720.0000000    0.2760751
170760.0000000    0.2861914
170800.0000000    0.2889056
170840.0000000    0.2985184
170880.0000000    0.2784460
170920.0000000    0.3035080
170960.0000000    0.2706958
171000.0000000    0.2861750
171040.0000000    0.2925946
171080.0000000    0.2838418
171120.0000000    0.2830334
171160.0000000    0.2776804
171200.0000000    0.2821810
171240.0000000    0.2805261
171280.0000000    0.2838505
171320.0000000    0.2761546
171360.0000000    0.2913409
171400.0000000    0.3023257
171440.0000000    0.2836866
171480.0000000    0.3065385
171520.0000000    0.2879111
171560.0000000    0.2948183
171600.0000000    0.2831943
171640.0000000    0.3040342
171680.0000000    0.2996202
171720.0000000    0.2919530
171760.0000000    0.2802413
171800.0000000    0.2926821
171840.0000000    0.2844622
171880.0000000    0.2923694
171920.0000000    0.3006778
171960.0000000    0.3119393
172000.0000000    0.2914651
172040.0000000    0.2953727
172080.0000000    0.2926091
172120.0000000    0.3047184
172160.0000000    0.2972275
172200.0000000    0.2994576
172240.0000000    0.2934822
172280.0000000    0.2929853
172320.0000000    0.2789778
172360.0000000    0.2868526
172400.0000000    0.2814041
172440.0000000    0.2828296
172480.0000000    0.2664298
172520.0000000    0.2837746
172560.0000000    0.2890741
172600.0000000    0.2886298
172640.0000000    0.3033541
172680.0000000    0.2776498
172720.0000000    0.2675058
172760.0000000    0.2770306
172800.0000000    0.3051004
172840.0000000    0.2913697
172880.0000000    0.2758805
172920.0000000    0.2785313
172960.0000000    0.2675786
173000.0000000    0.2663019
173040.0000000    0.2741756
173080.0000000    0.2804692
173120.0000000    0.2754950
173160.0000000    0.2855530
173200.0000000    0.2592936
173240.0000000    0.2690224
173280.0000000    0.2758859
173320.0000000    0.2704105
173360.0000000    0.2684232
173400.0000000    0.2665734
173440.0000000    0.2901187
173480.0000000    0.2634408
173520.0000000    0.2687888
173560.0000000    0.2753452
173600.0000000    0.2898323
173640.0000000    0.2730070
173680.0000000    0.2862990
173720.0000000    0.2820266
173760.0000000    0.2829019
173800.0000000    0.2624731
173840.0000000    0.2774440
173880.0000000    0.2692522
173920.0000000    0.2974425
173960.0000000    0.2792616
174000.0000000    0.2715469
174040.0000000    0.2602934
174080.0000000    0.2821812
174120.0000000    0.2904108
174160.0000000    0.2614891
174200.0000000    0.2654743
174240.0000000    0.2763992
174280.0000000    0.2763383
174320.0000000    0.2713414
174360.0000000    0.2730421
174400.0000000    0.2608019
174440.0000000    0.2694240
174480.0000000    0.2847362
174520.0000000    0.2815932
174560.0000000    0.2867008
174600.0000000    0.2799324
174640.0000000    0.2816409
174680.0000000    0.2971847
174720.0000000    0.2868321
174760.0000000    0.2706907
174800.0000000    0.2835589
174840.0000000    0.2910095
174880.0000000    0.2806889
174920.0000000    0.2658559
174960.0000000    0.2886227
175000.0000000    0.2731684
175040.0000000    0.2942804
175080.0000000    0.2759261
175120.0000000    0.2752748
175160.0000000    0.2913840
175200.0000000    0.2841142
175240.0000000    0.2792031
175280.0000000    0.2845424
175320.0000000    0.2790001
175360.0000000    0.2555533
175400.0000000    0.2840015
175440.0000000    0.2725344
175480.0000000    0.2562886
175520.0000000    0.2760236
175560.0000000    0.2774574
175600.0000000    0.2596124
175640.0000000    0.2452690
175680.0000000    0.2577648
175720.0000000    0.2678933
175760.0000000    0.2562506
175800.0000000    0.2891401
175840.0000000    0.2698254
175880.0000000    0.2764893
175920.0000000    0.2827022
175960.0000000    0.2765201
176000.0000000    0.2630906
176040.0000000    0.2665637
176080.0000000    0.2782244
176120.0000000    0.2893584
176160.0000000    0.2804767
176200.0000000    0.2818935
176240.0000000    0.2833408
176280.0000000    0.2736768
176320.0000000    0.2602611
176360.0000000    0.2646556
176400.0000000    0.2830346
176440.0000000    0.2843585
176480.0000000    0.2890341
176520.0000000    0.2738993
176560.0000000    0.2620435
176600.0000000    0.2499232
176640.0000000    0.2871474
176680.0000000    0.2839386
176720.0000000    0.3044151
176760.0000000    0.2891589
176800.0000000    0.2737274
176840.0000000    0.2819985
176880.0000000    0.3037426
176920.0000000    0.2985866
176960.0000000    0.3003706
177000.0000000    0.2747915
177040.0000000    0.2778596
177080.0000000    0.2950560
177120.0000000    0.2887846
177160.0000000    0.2620491
177200.0000000    0.2725877
177240.0000000    0.2727790
177280.0000000    0.2668275
177320.0000000    0.2830806
177360.0000000    0.2637190
177400.0000000    0.2763593
177440.0000000    0.2761501
177480.0000000    0.2689888
177520.0000000    0.2686564
177560.0000000    0.2747889
177600.0000000    0.2736254
177640.0000000    0.2934911
177680.0000000    0.2954296
177720.0000000    0.2854585
177760.0000000    0.2623952
177800.0000000    0.3029537
177840.0000000    0.2752469
177880.0000000    0.2951786
177920.0000000    0.2935641
177960.0000000    0.2735058
178000.0000000    0.2505706
178040.0000000    0.2746587
178080.0000000    0.2587713
178120.0000000    0.2739930
178160.0000000    0.2700051
178200.0000000    0.2699048
178240.0000000    0.2781661
178280.0000000    0.2648506
178320.0000000    0.2799766
178360.0000000    0.2789378
178400.0000000    0.2809072
178440.0000000    0.2722513
178480.0000000    0.2816543
178520.0000000    0.2846994
178560.0000000    0.2961994
178600.0000000    0.2915091
178640.0000000    0.2993641
178680.0000000    0.2845671
178720.0000000    0.3207105
178760.0000000    0.3129895
178800.0000000    0.2800483
178840.0000000    0.3092106
178880.0000000    0.3045771
178920.0000000    0.2961491
178960.0000000    0.2955673
179000.0000000    0.2879327
179040.0000000    0.2837006
179080.0000000    0.2920796
179120.0000000    0.3032562
179160.0000000    0.2952897
179200.0000000    0.2815590
179240.0000000    0.2765383
179280.0000000    0.2955915
179320.0000000    0.2873631
179360.0000000    0.2874364
179400.0000000    0.3102877
179440.0000000    0.2766518
179480.0000000    0.2948406
179520.0000000    0.3244575
179560.0000000    0.3006645
179600.0000000    0.2971785
179640.0000000    0.2824884
179680.0000000    0.2815734
179720.0000000    0.2765275
179760.0000000    0.2979060
179800.0000000    0.3029433
179840.0000000    0.2772542
179880.0000000    0.3002379
179920.0000000    0.2902972
179960.0000000    0.2799383
180000.0000000    0.2893970
180040.0000000    0.2766076
180080.0000000    0.2822860
180120.0000000    0.2828553
180160.0000000    0.2706317
180200.0000000    0.2708697
180240.0000000    0.2773988
180280.0000000    0.2916306
180320.0000000    0.2942399
180360.0000000    0.2745591
180400.0000000    0.3083705
180440.0000000    0.3283523
180480.0000000    0.3091572
180520.0000000    0.2751722
180560.0000000    0.2899703
180600.0000000    0.2732287
180640.0000000    0.3036626
180680.0000000    0.3049556
180720.0000000    0.2877812
180760.0000000    0.2517850
180800.0000000    0.2768920
180840.0000000    0.2816543
180880.0000000    0.3028882
180920.0000000    0.2854531
180960.0000000    0.2736503
181000.0000000    0.2791259
181040.0000000    0.2824420
181080.0000000    0.2480933
181120.0000000    0.2757309
181160.0000000    0.2715014
181200.0000000    0.2804765
181240.0000000    0.2835219
181280.0000000    0.2708888
181320.0000000    0.2717288
181360.0000000    0.2545041
181400.0000000    0.2803628
181440.0000000    0.2912094
181480.0000000    0.2710955
181520.0000000    0.2757351
181560.0000000    0.2802233
181600.0000000    0.2683486
181640.0000000    0.2758096
181680.0000000    0.2863803
181720.0000000    0.2754726
181760.0000000    0.2666619
181800.0000000    0.2830169
181840.0000000    0.2637990
181880.0000000    0.2885262
181920.0000000    0.2782591
181960.0000000    0.2856606
182000.0000000    0.2900760
182040.0000000    0.2876560
182080.0000000    0.2898514
182120.0000000    0.2795709
182160.0000000    0.3015802
182200.0000000    0.3131631
182240.0000000    0.3041193
182280.0000000    0.3068348
182320.0000000    0.2976912
182360.0000000    0.2743500
182400.0000000    0.2864711
182440.0000000    0.2709602
182480.0000000    0.2901633
182520.0000000    0.2799716
182560.0000000    0.3020260
182600.0000000    0.2766134
182640.0000000    0.2936250
182680.0000000    0.2776457
182720.0000000    0.2869292
182760.0000000    0.2779121
182800.0000000    0.2727260
182840.0000000    0.2805139
182880.0000000    0.2823404
182920.0000000    0.2801108
182960.0000000    0.2972908
183000.0000000    0.3015486
183040.0000000    0.3046232
183080.0000000    0.2854898
183120.0000000    0.2941744
183160.0000000    0.3074397
183200.0000000    0.2908027
183240.0000000    0.2934444
183280.0000000    0.2935832
183320.0000000    0.2975017
183360.0000000    0.2769967
183400.0000000    0.2951395
183440.0000000    0.3082826
183480.0000000    0.3020401
183520.0000000    0.2787753
183560.0000000    0.2755910
183600.0000000    0.3077609
183640.0000000    0.2713140
183680.0000000    0.2843720
183720.0000000    0.2929307
183760.0000000    0.2905739
183800.0000000    0.3014416
183840.0000000    0.3042068
183880.0000000    0.2865855
183920.0000000    0.3062753
183960.0000000    0.2798085
184000.0000000    0.2928950
184040.0000000    0.2812724
184080.0000000    0.3092979
184120.0000000    0.3081468
184160.0000000    0.3061108
184200.0000000    0.2717184
184240.0000000    0.2835032
184280.0000000    0.3166824
184320.0000000    0.3093579
184360.0000000    0.3041598
184400.0000000    0.3119327
184440.0000000    0.2873976
184480.0000000    0.2992223
184520.0000000    0.2850895
184560.0000000    0.2700243
184600.0000000    0.2973984
184640.0000000    0.2811379
184680.0000000    0.2850369
184720.0000000    0.2977448
184760.0000000    0.2796743
184800.0000000    0.2836679
184840.0000000    0.3266350
184880.0000000    0.3107558
184920.0000000    0.3034873
184960.0000000    0.3040818
185000.0000000    0.2994089
185040.0000000    0.2801917
185080.0000000    0.2718149
185120.0000000    0.3081065
185160.0000000    0.2940050
185200.0000000    0.3154393
185240.0000000    0.2910526
185280.0000000    0.3028500
185320.0000000    0.3050929
185360.0000000    0.2858137
185400.0000000    0.2821673
185440.0000000    0.2687836
185480.0000000    0.2869593
185520.0000000    0.2871343
185560.0000000    0.3172527
185600.0000000    0.3009048
185640.0000000    0.3036839
185680.0000000    0.2792356
185720.0000000    0.3002691
185760.0000000    0.2943194
185800.0000000    0.2802531
185840.0000000    0.2722580
185880.0000000    0.2751679
185920.0000000    0.2731830
185960.0000000    0.2755791
186000.0000000    0.2655811
186040.0000000    0.2764920
186080.0000000    0.2609237
186120.0000000    0.2527044
186160.0000000    0.2465604
186200.0000000    0.2538462
186240.0000000    0.2416833
186280.0000000    0.2776380
186320.0000000    0.2657039
186360.0000000    0.2682202
186400.0000000    0.2599458
186440.0000000    0.2441617
186480.0000000    0.2643335
186520.0000000    0.2788530
186560.0000000    0.2626706
186600.0000000    0.2615891
186640.0000000    0.2687151
186680.0000000    0.2913130
186720.0000000    0.2689241
186760.0000000    0.2832613
186800.0000000    0.2849132
186840.0000000    0.2913079
186880.0000000    0.2967466
186920.0000000    0.2969799
186960.0000000    0.3004121
187000.0000000    0.2919848
187040.0000000    0.2772043
187080.0000000    0.2933454
187120.0000000    0.2850428
187160.0000000    0.2689630
187200.0000000    0.2870258
187240.0000000    0.2690891
187280.0000000    0.2834722
187320.0000000    0.2667305
187360.0000000    0.2827539
187400.0000000    0.2767254
187440.0000000    0.2595839
187480.0000000    0.2520607
187520.0000000    0.2777208
187560.0000000    0.2868189
187600.0000000    0.2820133
187640.0000000    0.2754338
187680.0000000    0.2757653
187720.0000000    0.2720536
187760.0000000    0.2801485
187800.0000000    0.3119616
187840.0000000    0.2981153
187880.0000000    0.2652308
187920.0000000    0.2647287
187960.0000000    0.2827074
188000.0000000    0.2540301
188040.0000000    0.2554652
188080.0000000    0.2600116
188120.0000000    0.2765619
188160.0000000    0.2901198
188200.0000000    0.2967863
188240.0000000    0.3059959
188280.0000000    0.2760881
188320.0000000    0.2668753
188360.0000000    0.2700922
188400.0000000    0.2699348
188440.0000000    0.2887758
188480.0000000    0.2803409
188520.0000000    0.2599148
188560.0000000    0.2796272
188600.0000000    0.2892085
188640.0000000    0.2589826
188680.0000000    0.2503779
188720.0000000    0.2613524
188760.0000000    0.2614970
188800.0000000    0.2568254
188840.0000000    0.2708903
188880.0000000    0.2945502
188920.0000000    0.2858783
188960.0000000    0.2743053
189000.0000000    0.2797956
189040.0000000    0.2850616
189080.0000000    0.2866696
189120.0000000    0.2875590
189160.0000000    0.2730867
189200.0000000    0.2997696
189240.0000000    0.2771226
189280.0000000    0.2953926
189320.0000000    0.2775426
189360.0000000    0.2988353
189400.0000000    0.3087145
189440.0000000    0.3215314
189480.0000000    0.2866337
189520.0000000    0.2996419
189560.0000000    0.3009221
189600.0000000    0.2829309
189640.0000000    0.2837976
189680.0000000    0.2942023
189720.0000000    0.2866237
189760.0000000    0.2963837
189800.0000000    0.2938695
189840.0000000    0.2775622
189880.0000000    0.2792116
189920.0000000    0.2644906
189960.0000000    0.2619289
190000.0000000    0.2687385
190040.0000000    0.3063110
190080.0000000    0.2924994
190120.0000000    0.2992577
190160.0000000    0.2962979
190200.0000000    0.2836844
190240.0000000    0.2629753
190280.0000000    0.2704160
190320.0000000    0.2521915
190360.0000000    0.2660052
190400.0000000    0.2532992
190440.0000000    0.2660705
190480.0000000    0.2872252
190520.0000000    0.3023174
190560.0000000    0.2712681
190600.0000000    0.3045647
190640.0000000    0.2872126
190680.0000000    0.2981755
190720.0000000    0.2996483
190760.0000000    0.2970523
190800.0000000    0.2870260
190840.0000000    0.2864981
190880.0000000    0.3061041
190920.0000000    0.2761311
190960.0000000    0.2637337
191000.0000000    0.2583756
191040.0000000    0.2760445
191080.0000000    0.2940204
191120.0000000    0.2809476
191160.0000000    0.2903629
191200.0000000    0.3041705
191240.0000000    0.2979378
191280.0000000    0.2740299
191320.0000000    0.2977910
191360.0000000    0.2876571
191400.0000000    0.2794892
191440.0000000    0.2797784
191480.0000000    0.2773007
191520.0000000    0.2787343
191560.0000000    0.2804455
191600.0000000    0.2742282
191640.0000000    0.2876063
191680.0000000    0.2796198
191720.0000000    0.2889016
191760.0000000    0.2625001
191800.0000000    0.2849782
191840.0000000    0.2697705
191880.0000000    0.2827975
191920.0000000    0.2732498
191960.0000000    0.3041440
192000.0000000    0.2926071
192040.0000000    0.2850631
192080.0000000    0.3044657
192120.0000000    0.2910983
192160.0000000    0.3096994
192200.0000000    0.2908958
192240.0000000    0.3130292
192280.0000000    0.3096209
192320.0000000    0.2660410
192360.0000000    0.2854742
192400.0000000    0.2796901
192440.0000000    0.2994199
192480.0000000    0.2631920
192520.0000000    0.2759377
192560.0000000    0.2887749
192600.0000000    0.2793182
192640.0000000    0.2963964
192680.0000000    0.2582402
192720.0000000    0.2943964
192760.0000000    0.2687487
192800.0000000    0.2998942
192840.0000000    0.2976627
192880.0000000    0.2973583
192920.0000000    0.2842222
192960.0000000    0.2935607
193000.0000000    0.2956307
193040.0000000    0.2927074
193080.0000000    0.2847697
193120.0000000    0.2914229
193160.0000000    0.2951944
193200.0000000    0.2976899
193240.0000000    0.2881858
193280.0000000    0.2802736
193320.0000000    0.2757834
193360.0000000    0.2983057
193400.0000000    0.2906769
193440.0000000    0.3006634
193480.0000000    0.2851612
193520.0000000    0.2728105
193560.0000000    0.2661497
193600.0000000    0.2769723
193640.0000000    0.2779374
193680.0000000    0.2635929
193720.0000000    0.2673065
193760.0000000    0.2765734
193800.0000000    0.2633184
193840.0000000    0.2791146
193880.0000000    0.2935209
193920.0000000    0.2945792
193960.0000000    0.2630555
194000.0000000    0.2945217
194040.0000000    0.2804792
194080.0000000    0.2547639
194120.0000000    0.2711212
194160.0000000    0.2772502
194200.0000000    0.2665464
194240.0000000    0.2808904
194280.0000000    0.2936569
194320.0000000    0.2519946
194360.0000000    0.2790748
194400.0000000    0.2615914
194440.0000000    0.2773741
194480.0000000    0.3113829
194520.0000000    0.2785636
194560.0000000    0.2797141
194600.0000000    0.2808920
194640.0000000    0.2798049
194680.0000000    0.2879325
194720.0000000    0.2758415
194760.0000000    0.2795181
194800.0000000    0.2784568
194840.0000000    0.2919774
194880.0000000    0.2690005
194920.0000000    0.2732692
194960.0000000    0.2732440
195000.0000000    0.2756754
195040.0000000    0.2774545
195080.0000000    0.2600370
195120.0000000    0.2635719
195160.0000000    0.2914417
195200.0000000    0.2495113
195240.0000000    0.2737773
195280.0000000    0.2757316
195320.0000000    0.2826204
195360.0000000    0.2574343
195400.0000000    0.2687038
195440.0000000    0.2658830
195480.0000000    0.2826204
195520.0000000    0.2809571
195560.0000000    0.2826441
195600.0000000    0.2770685
195640.0000000    0.2902338
195680.0000000    0.2930346
195720.0000000    0.2792890
195760.0000000    0.2672287
195800.0000000    0.2834016
195840.0000000    0.2747507
195880.0000000    0.2928804
195920.0000000    0.2684343
195960.0000000    0.2769674
196000.0000000    0.2692901
196040.0000000    0.3031807
196080.0000000    0.3033314
196120.0000000    0.3006719
196160.0000000    0.2875772
196200.0000000    0.2774155
196240.0000000    0.2904750
196280.0000000    0.2756071
196320.0000000    0.3085010
196360.0000000    0.2938657
196400.0000000    0.2961078
196440.0000000    0.2897836
196480.0000000    0.2841349
196520.0000000    0.2642861
196560.0000000    0.2966070
196600.0000000    0.3038784
196640.0000000    0.2990798
196680.0000000    0.3015730
196720.0000000    0.2864513
196760.0000000    0.2997268
196800.0000000    0.2805818
196840.0000000    0.2844449
196880.0000000    0.3068035
196920.0000000    0.2945242
196960.0000000    0.3015217
197000.0000000    0.2972284
197040.0000000    0.2980466
197080.0000000    0.2745601
197120.0000000    0.2651533
197160.0000000    0.2925994
197200.0000000    0.2778805
197240.0000000    0.2844898
197280.0000000    0.2865894
197320.0000000    0.2926697
197360.0000000    0.2989427
197400.0000000    0.2679590
197440.0000000    0.2661944
197480.0000000    0.2807983
197520.0000000    0.2756265
197560.0000000    0.2614248
197600.0000000    0.2875866
197640.0000000    0.3020928
197680.0000000    0.3081615
197720.0000000    0.2739511
197760.0000000    0.2877117
197800.0000000    0.2834572
197840.0000000    0.2830284
197880.0000000    0.2826294
197920.0000000    0.2760193
197960.0000000    0.2999926
198000.0000000    0.2835724
198040.0000000    0.2850733
198080.0000000    0.2734233
198120.0000000    0.2713745
198160.0000000    0.2877634
198200.0000000    0.2681605
198240.0000000    0.2709728
198280.0000000    0.3031614
198320.0000000    0.2831702
198360.0000000    0.2901221
198400.0000000    0.2738709
198440.0000000    0.2696709
198480.0000000    0.2731525
198520.0000000    0.2690767
198560.0000000    0.2738804
198600.0000000    0.2602504
198640.0000000    0.2889491
198680.0000000    0.2661013
198720.0000000    0.2821176
198760.0000000    0.2853860
198800.0000000    0.2957654
198840.0000000    0.2983389
198880.0000000    0.2903864
198920.0000000    0.2888455
198960.0000000    0.3008742
199000.0000000    0.3294401
199040.0000000    0.3111190
199080.0000000    0.3078584
199120.0000000    0.3334376
199160.0000000    0.3402305
199200.0000000    0.3319426
199240.0000000    0.3153796
199280.0000000    0.3050486
199320.0000000    0.2984106
199360.0000000    0.2855603
199400.0000000    0.3079491
199440.0000000    0.3151223
199480.0000000    0.2837572
199520.0000000    0.2908258
199560.0000000    0.2801236
199600.0000000    0.3005883
199640.0000000    0.2959824
199680.0000000    0.3069652
199720.0000000    0.3080619
199760.0000000    0.3153463
199800.0000000    0.2825137
199840.0000000    0.2701874
199880.0000000    0.2753286
199920.0000000    0.2930629
199960.0000000    0.2797462
200000.0000000    0.2655354
200040.0000000    0.2881962
200080.0000000    0.2911003
200120.0000000    0.2758765
200160.0000000    0.2843423
200200.0000000    0.2729665
200240.0000000    0.2926089
200280.0000000    0.2849603
200320.0000000    0.2887913
200360.0000000    0.3029701
200400.0000000    0.2897179
200440.0000000    0.2889818
200480.0000000    0.2819347
200520.0000000    0.2604828
200560.0000000    0.3025472
200600.0000000    0.2908410
200640.0000000    0.2551154
200680.0000000    0.2869526
200720.0000000    0.2844492
200760.0000000    0.2841870
200800.0000000    0.2815077
200840.0000000    0.2520051
200880.0000000    0.2808048
200920.0000000    0.2725156
200960.0000000    0.2914410
201000.0000000    0.2792373
201040.0000000    0.2849071
201080.0000000    0.2760704
201120.0000000    0.2909366
201160.0000000    0.2907149
201200.0000000    0.2927438
201240.0000000    0.2829399
201280.0000000    0.2902735
201320.0000000    0.2786002
201360.0000000    0.3033118
201400.0000000    0.2943883
201440.0000000    0.2998611
201480.0000000    0.2898324
201520.0000000    0.2831725
201560.0000000    0.3015803
201600.0000000    0.2853575
201640.0000000    0.2972661
201680.0000000    0.2902631
201720.0000000    0.2896054
201760.0000000    0.3046878
201800.0000000    0.3232627
201840.0000000    0.3022221
201880.0000000    0.3103408
201920.0000000    0.2963188
201960.0000000    0.2852897
202000.0000000    0.2889735
202040.0000000    0.2943147
202080.0000000    0.2819981
202120.0000000    0.2672877
202160.0000000    0.2671291
202200.0000000    0.2642826
202240.0000000    0.2578304
202280.0000000    0.2675511
202320.0000000    0.2696080
202360.0000000    0.2652818
202400.0000000    0.2692804
202440.0000000    0.2525961
202480.0000000    0.2765945
202520.0000000    0.2754234
202560.0000000    0.2846769
202600.0000000    0.2931395
202640.0000000    0.2937788
202680.0000000    0.2945471
202720.0000000    0.2761450
202760.0000000    0.2787849
202800.0000000    0.2832623
202840.0000000    0.2891214
202880.0000000    0.3002050
202920.0000000    0.3111778
202960.0000000    0.3023475
203000.0000000    0.2913328
203040.0000000    0.2814480
203080.0000000    0.2532762
203120.0000000    0.2714677
203160.0000000    0.2708699
203200.0000000    0.2962820
203240.0000000    0.2975866
203280.0000000    0.2872734
203320.0000000    0.2950935
203360.0000000    0.2927918
203400.0000000    0.3135073
203440.0000000    0.2871427
203480.0000000    0.3045337
203520.0000000    0.2880810
203560.0000000    0.2859110
203600.0000000    0.2791764
203640.0000000    0.3009171
203680.0000000    0.2970588
203720.0000000    0.2834184
203760.0000000    0.2938195
203800.0000000    0.2935838
203840.0000000    0.2909211
203880.0000000    0.2866272
203920.0000000    0.2654612
203960.0000000    0.3139794
204000.0000000    0.2898429
204040.0000000    0.2590435
204080.0000000    0.2798950
204120.0000000    0.2889389
204160.0000000    0.3111883
204200.0000000    0.2983415
204240.0000000    0.2819830
204280.0000000    0.2812251
204320.0000000    0.2912492
204360.0000000    0.2769665
204400.0000000    0.2962001
204440.0000000    0.2891203
204480.0000000    0.2819993
204520.0000000    0.2812446
204560.0000000    0.2666277
204600.0000000    0.2745927
204640.0000000    0.2968994
204680.0000000    0.2989804
204720.0000000    0.2787426
204760.0000000    0.2813306
204800.0000000    0.2825681
204840.0000000    0.2707893
204880.0000000    0.2585935
204920.0000000    0.2711357
204960.0000000    0.2754106
205000.0000000    0.2997773
205040.0000000    0.2868176
205080.0000000    0.2916485
205120.0000000    0.3050964
205160.0000000    0.2798800
205200.0000000    0.2983049
205240.0000000    0.2980247
205280.0000000    0.3089671
205320.0000000    0.2923629
205360.0000000    0.2966826
205400.0000000    0.3031314
205440.0000000    0.2697605
205480.0000000    0.2742397
205520.0000000    0.2946496
205560.0000000    0.3058912
205600.0000000    0.3211942
205640.0000000    0.3110239
205680.0000000    0.2999560
205720.0000000    0.2930708
205760.0000000    0.3145968
205800.0000000    0.2939194
205840.0000000    0.3136787
205880.0000000    0.3118962
205920.0000000    0.3053406
205960.0000000    0.3084098
206000.0000000    0.2875685
206040.0000000    0.2880803
206080.0000000    0.2741649
206120.0000000    0.2953597
206160.0000000    0.2994679
206200.0000000    0.2838615
206240.0000000    0.3040887
206280.0000000    0.2918184
206320.0000000    0.2881764
206360.0000000    0.3141204
206400.0000000    0.3322910
206440.0000000    0.2976670
206480.0000000    0.2939853
206520.0000000    0.2916768
206560.0000000    0.2776875
206600.0000000    0.2941145
206640.0000000    0.3077419
206680.0000000    0.2940352
206720.0000000    0.2881405
206760.0000000    0.2819475
206800.0000000    0.2921686
206840.0000000    0.2773151
206880.0000000    0.2816769
206920.0000000    0.2983237
206960.0000000    0.2940720
207000.0000000    0.2893775
207040.0000000    0.2967154
207080.0000000    0.2819521
207120.0000000    0.2821841
207160.0000000    0.2687525
207200.0000000    0.2715244
207240.0000000    0.2645813
207280.0000000    0.2866473
207320.0000000    0.2875118
207360.0000000    0.2841454
207400.0000000    0.2774077
207440.0000000    0.2713144
207480.0000000    0.2658802
207520.0000000    0.2606535
207560.0000000    0.2700726
207600.0000000    0.2918236
207640.0000000    0.2919388
207680.0000000    0.2752174
207720.0000000    0.2640319
207760.0000000    0.2708503
207800.0000000    0.2758445
207840.0000000    0.2798215
207880.0000000    0.2929687
207920.0000000    0.2849578
207960.0000000    0.2666625
208000.0000000    0.2684672
208040.0000000    0.2825122
208080.0000000    0.2773930
208120.0000000    0.2646122
208160.0000000    0.2776041
208200.0000000    0.2595504
208240.0000000    0.2688494
208280.0000000    0.2806405
208320.0000000    0.2636683
208360.0000000    0.2865572
208400.0000000    0.2673544
208440.0000000    0.2580782
208480.0000000    0.2910261
208520.0000000    0.2804964
208560.0000000    0.2765780
208600.0000000    0.2695569
208640.0000000    0.2708147
208680.0000000    0.2778975
208720.0000000    0.2534700
208760.0000000    0.2829562
208800.0000000    0.2833396
208840.0000000    0.2590984
208880.0000000    0.2778955
208920.0000000    0.2762664
208960.0000000    0.2952799
209000.0000000    0.2905341
209040.0000000    0.2714908
209080.0000000    0.2643174
209120.0000000    0.2876811
209160.0000000    0.2800315
209200.0000000    0.2931806
209240.0000000    0.2894141
209280.0000000    0.2931148
209320.0000000    0.2966917
209360.0000000    0.2991400
209400.0000000    0.2780001
209440.0000000    0.2927464
209480.0000000    0.2930272
209520.0000000    0.2858968
209560.0000000    0.2865465
209600.0000000    0.3015293
209640.0000000    0.3037021
209680.0000000    0.2940706
209720.0000000    0.2745455
209760.0000000    0.2641626
209800.0000000    0.2615007
209840.0000000    0.2716684
209880.0000000    0.2707161
209920.0000000    0.2793446
209960.0000000    0.2818646
210000.0000000    0.2840644
210040.0000000    0.2944331
210080.0000000    0.2657568
210120.0000000    0.2775761
210160.0000000    0.2812560
210200.0000000    0.2883367
210240.0000000    0.2812767
210280.0000000    0.2738004
210320.0000000    0.2707508
210360.0000000    0.2789045
210400.0000000    0.2992009
210440.0000000    0.2868551
210480.0000000    0.2739415
210520.0000000    0.2813047
210560.0000000    0.2862717
210600.0000000    0.2853626
210640.0000000    0.2973690
210680.0000000    0.3007117
210720.0000000    0.2890317
210760.0000000    0.2784302
210800.0000000    0.2693467
210840.0000000    0.2860433
210880.0000000    0.2989507
210920.0000000    0.2912285
210960.0000000    0.2734865
211000.0000000    0.2817172
211040.0000000    0.2906886
211080.0000000    0.2654070
211120.0000000    0.2674333
211160.0000000    0.2930329
211200.0000000    0.2762872
211240.0000000    0.2810759
211280.0000000    0.3071328
211320.0000000    0.2937470
211360.0000000    0.2979646
211400.0000000    0.2736935
211440.0000000    0.2867240
211480.0000000    0.2783807
211520.0000000    0.2628207
211560.0000000    0.2872862
211600.0000000    0.2737665
211640.0000000    0.2802350
211680.0000000    0.2791638
211720.0000000    0.2915874
211760.0000000    0.2870154
211800.0000000    0.2687083
211840.0000000    0.3184452
211880.0000000    0.3039601
211920.0000000    0.2807252
211960.0000000    0.2807003
212000.0000000    0.2586868
212040.0000000    0.2682349
212080.0000000    0.2923138
212120.0000000    0.2924539
212160.0000000    0.2694510
212200.0000000    0.2832563
212240.0000000    0.2632156
212280.0000000    0.2701996
212320.0000000    0.2678049
212360.0000000    0.2811909
212400.0000000    0.2730005
212440.0000000    0.2764626
212480.0000000    0.2741211
212520.0000000    0.2651437
212560.0000000    0.2999541
212600.0000000    0.2585685
212640.0000000    0.2697242
212680.0000000    0.2774484
212720.0000000    0.2665812
212760.0000000    0.2740459
212800.0000000    0.2615210
212840.0000000    0.2673426
212880.0000000    0.2723976
212920.0000000    0.2687127
212960.0000000    0.2698953
213000.0000000    0.2700792
213040.0000000    0.2802936
213080.0000000    0.2784824
213120.0000000    0.2823407
213160.0000000    0.2624235
213200.0000000    0.2804488
213240.0000000    0.2849504
213280.0000000    0.2931730
213320.0000000    0.2979099
213360.0000000    0.2825865
213400.0000000    0.2626598
213440.0000000    0.2743120
213480.0000000    0.2808928
213520.0000000    0.2832377
213560.0000000    0.2629870
213600.0000000    0.2803583
213640.0000000    0.2762910
213680.0000000    0.2830032
213720.0000000    0.2833925
213760.0000000    0.2820321
213800.0000000    0.3065825
213840.0000000    0.2916867
213880.0000000    0.2832488
213920.0000000    0.2887348
213960.0000000    0.2942311
214000.0000000    0.2791243
214040.0000000    0.3073939
214080.0000000    0.2917778
214120.0000000    0.2929530
214160.0000000    0.2911455
214200.0000000    0.2889105
214240.0000000    0.2943985
214280.0000000    0.2845266
214320.0000000    0.2861711
214360.0000000    0.2793526
214400.0000000    0.2756352
214440.0000000    0.2790063
214480.0000000    0.2761891
214520.0000000    0.2887383
214560.0000000    0.2756076
214600.0000000    0.2759479
214640.0000000    0.2634024
214680.0000000    0.2882581
214720.0000000    0.2665536
214760.0000000    0.2825819
214800.0000000    0.2866234
214840.0000000    0.2803710
214880.0000000    0.2849410
214920.0000000    0.2769646
214960.0000000    0.2922262
215000.0000000    0.2860210
215040.0000000    0.2952974
215080.0000000    0.3054464
215120.0000000    0.2877840
215160.0000000    0.2791652
215200.0000000    0.2839119
215240.0000000    0.2772450
215280.0000000    0.2787300
215320.0000000    0.2711213
215360.0000000    0.2818581
215400.0000000    0.2759892
215440.0000000    0.2962945
215480.0000000    0.2991038
215520.0000000    0.3065019
215560.0000000    0.2782759
215600.0000000    0.2842503
215640.0000000    0.2900578
215680.0000000    0.2634130
215720.0000000    0.2941860
215760.0000000    0.2667288
215800.0000000    0.2549762
215840.0000000    0.2747383
215880.0000000    0.2696501
215920.0000000    0.2731350
215960.0000000    0.2711655
216000.0000000    0.2756064
216040.0000000    0.2747737
216080.0000000    0.2636710
216120.0000000    0.2733207
216160.0000000    0.2819514
216200.0000000    0.2748491
216240.0000000    0.2833108
216280.0000000    0.2945813
216320.0000000    0.2840241
216360.0000000    0.2658935
216400.0000000    0.2786210
216440.0000000    0.2816039
216480.0000000    0.2914235
216520.0000000    0.2655490
216560.0000000    0.2708102
216600.0000000    0.2657800
216640.0000000    0.2672220
216680.0000000    0.2673844
216720.0000000    0.2822423
216760.0000000    0.2753884
216800.0000000    0.2709826
216840.0000000    0.2823352
216880.0000000    0.2938068
216920.0000000    0.2871232
216960.0000000    0.2780834
217000.0000000    0.2937411
217040.0000000    0.2924182
217080.0000000    0.2958863
217120.0000000    0.2791702
217160.0000000    0.2729401
217200.0000000    0.2914239
217240.0000000    0.2762193
217280.0000000    0.3049086
217320.0000000    0.2882814
217360.0000000    0.2816006
217400.0000000    0.2919684
217440.0000000    0.2836642
217480.0000000    0.2845737
217520.0000000    0.3049789
217560.0000000    0.3040366
217600.0000000    0.2786212
217640.0000000    0.2767575
217680.0000000    0.2978519
217720.0000000    0.2933784
217760.0000000    0.2749130
217800.0000000    0.2773363
217840.0000000    0.2557603
217880.0000000    0.2747706
217920.0000000    0.2999097
217960.0000000    0.2822670
218000.0000000    0.2902766
218040.0000000    0.2869749
218080.0000000    0.2887953
218120.0000000    0.2871446
218160.0000000    0.2925235
218200.0000000    0.2834547
218240.0000000    0.3136922
218280.0000000    0.3134138
218320.0000000    0.2962570
218360.0000000    0.2935790
218400.0000000    0.2961711
218440.0000000    0.3207614
218480.0000000    0.3070853
218520.0000000    0.2968076
218560.0000000    0.2908608
218600.0000000    0.3029237
218640.0000000    0.3005876
218680.0000000    0.2977156
218720.0000000    0.2947674
218760.0000000    0.3108981
218800.0000000    0.2917686
218840.0000000    0.3103252
218880.0000000    0.3055628
218920.0000000    0.2958007
218960.0000000    0.3147080
219000.0000000    0.2889086
219040.0000000    0.3132488
219080.0000000    0.3151045
219120.0000000    0.2983762
219160.0000000    0.3119028
219200.0000000    0.3068378
219240.0000000    0.2797948
219280.0000000    0.2716627
219320.0000000    0.3137960
219360.0000000    0.2907348
219400.0000000    0.2866059
219440.0000000    0.2800795
219480.0000000    0.2990397
219520.0000000    0.2865463
219560.0000000    0.2919406
219600.0000000    0.2861572
219640.0000000    0.2844346
219680.0000000    0.2908580
219720.0000000    0.2850895
219760.0000000    0.2935993
219800.0000000    0.3073791
219840.0000000    0.3151731
219880.0000000    0.3023326
219920.0000000    0.2967473
219960.0000000    0.2983653
220000.0000000    0.2758128
220040.0000000    0.2746274
220080.0000000    0.2789946
220120.0000000    0.2588936
220160.0000000    0.2548862
220200.0000000    0.2762077
220240.0000000    0.2666524
220280.0000000    0.2651755
220320.0000000    0.2645900
220360.0000000    0.2638442
220400.0000000    0.2855852
220440.0000000    0.2685126
220480.0000000    0.2815850
220520.0000000    0.2829596
220560.0000000    0.2901798
220600.0000000    0.2954855
220640.0000000    0.2757251
220680.0000000    0.2741999
220720.0000000    0.2885828
220760.0000000    0.2913224
220800.0000000    0.2854552
220840.0000000    0.2860499
220880.0000000    0.2708027
220920.0000000    0.2894649
220960.0000000    0.2619185
221000.0000000    0.2961611
221040.0000000    0.2780473
221080.0000000    0.2625625
221120.0000000    0.2883118
221160.0000000    0.3029108
221200.0000000    0.2787135
221240.0000000    0.3016652
221280.0000000    0.2818684
221320.0000000    0.2651916
221360.0000000    0.2643438
221400.0000000    0.2881201
221440.0000000    0.2888159
221480.0000000    0.2895237
221520.0000000    0.2962432
221560.0000000    0.2940401
221600.0000000    0.2749437
221640.0000000    0.2704704
221680.0000000    0.2806635
221720.0000000    0.2903784
221760.0000000    0.2862020
221800.0000000    0.2893192
221840.0000000    0.2937495
221880.0000000    0.2873321
221920.0000000    0.2889844
221960.0000000    0.2738789
222000.0000000    0.3085982
222040.0000000    0.2995534
222080.0000000    0.2967546
222120.0000000    0.2823130
222160.0000000    0.2998171
222200.0000000    0.2753462
222240.0000000    0.2931009
222280.0000000    0.2935843
222320.0000000    0.2807184
222360.0000000    0.2858639
222400.0000000    0.2870876
222440.0000000    0.2997032
222480.0000000    0.3034645
222520.0000000    0.2830523
222560.0000000    0.2807794
222600.0000000    0.2897979
222640.0000000    0.2867481
222680.0000000    0.2868548
222720.0000000    0.2741671
222760.0000000    0.2826556
222800.0000000    0.2883179
222840.0000000    0.2789268
222880.0000000    0.2779193
222920.0000000    0.2728275
222960.0000000    0.2752956
223000.0000000    0.2860548
223040.0000000    0.3110838
223080.0000000    0.2971247
223120.0000000    0.2886436
223160.0000000    0.2925171
223200.0000000    0.2843731
223240.0000000    0.2690172
223280.0000000    0.2771250
223320.0000000    0.2858199
223360.0000000    0.3103949
223400.0000000    0.3047929
223440.0000000    0.2713358
223480.0000000    0.2856439
223520.0000000    0.2948544
223560.0000000    0.2757825
223600.0000000    0.3104261
223640.0000000    0.3119298
223680.0000000    0.2799506
223720.0000000    0.2821893
223760.0000000    0.2708051
223800.0000000    0.2891956
223840.0000000    0.3081587
223880.0000000    0.3200687
223920.0000000    0.3040725
223960.0000000    0.3010945
224000.0000000    0.3019453
224040.0000000    0.2954723
224080.0000000    0.2873336
224120.0000000    0.3011380
224160.0000000    0.2775780
224200.0000000    0.2881036
224240.0000000    0.2744075
224280.0000000    0.2785339
224320.0000000    0.2714060
224360.0000000    0.2945870
224400.0000000    0.2873615
224440.0000000    0.3048474
224480.0000000    0.2874824
224520.0000000    0.2823092
224560.0000000    0.2769370
224600.0000000    0.2905092
224640.0000000    0.2916789
224680.0000000    0.2942999
224720.0000000    0.3151178
224760.0000000    0.3071006
224800.0000000    0.3026696
224840.0000000    0.2975977
224880.0000000    0.2910119
224920.0000000    0.2814619
224960.0000000    0.2900293
225000.0000000    0.2903613
225040.0000000    0.2852584
225080.0000000    0.2912869
225120.0000000    0.3132161
225160.0000000    0.2762274
225200.0000000    0.2868070
225240.0000000    0.2728555
225280.0000000    0.2961906
225320.0000000    0.2849036
225360.0000000    0.2881672
225400.0000000    0.2724721
225440.0000000    0.2885572
225480.0000000    0.2956231
225520.0000000    0.2768634
225560.0000000    0.2893570
225600.0000000    0.2823005
225640.0000000    0.2789887
225680.0000000    0.3021322
225720.0000000    0.2952710
225760.0000000    0.2978371
225800.0000000    0.2794385
225840.0000000    0.2791097
225880.0000000    0.2861152
225920.0000000    0.2674725
225960.0000000    0.2636731
226000.0000000    0.2756309
226040.0000000    0.2762461
226080.0000000    0.2792103
226120.0000000    0.2947625
226160.0000000    0.2718665
226200.0000000    0.2912245
226240.0000000    0.2842422
226280.0000000    0.2711655
226320.0000000    0.2692092
226360.0000000    0.2781380
226400.0000000    0.3018432
226440.0000000    0.2860324
226480.0000000    0.2997278
226520.0000000    0.2989451
226560.0000000    0.2879578
226600.0000000    0.2760123
226640.0000000    0.2954002
226680.0000000    0.2838250
226720.0000000    0.3159565
226760.0000000    0.3130377
226800.0000000    0.3009411
226840.0000000    0.2874161
226880.0000000    0.2796715
226920.0000000    0.2805187
226960.0000000    0.2993684
227000.0000000    0.3094103
227040.0000000    0.2871152
227080.0000000    0.2955774
227120.0000000    0.2894552
227160.0000000    0.2944818
227200.0000000    0.2969850
227240.0000000    0.3011404
227280.0000000    0.2958992
227320.0000000    0.2949408
227360.0000000    0.3104988
227400.0000000    0.3237458
227440.0000000    0.3103282
227480.0000000    0.3018439
227520.0000000    0.2945393
227560.0000000    0.3178522
227600.0000000    0.2953177
227640.0000000    0.2873528
227680.0000000    0.2921456
227720.0000000    0.2958945
227760.0000000    0.2747245
227800.0000000    0.2603968
227840.0000000    0.2737345
227880.0000000    0.2881805
227920.0000000    0.2707095
227960.0000000    0.2890330
228000.0000000    0.2888784
228040.0000000    0.2983667
228080.0000000    0.2813828
228120.0000000    0.3015502
228160.0000000    0.2777134
228200.0000000    0.2614590
228240.0000000    0.2862693
228280.0000000    0.2871110
228320.0000000    0.2990083
228360.0000000    0.2919617
228400.0000000    0.2951982
228440.0000000    0.2811083
228480.0000000    0.3298432
228520.0000000    0.2940708
228560.0000000    0.3033293
228600.0000000    0.3012736
228640.0000000    0.3027138
228680.0000000    0.2954614
228720.0000000    0.3118949
228760.0000000    0.2893074
228800.0000000    0.3082833
228840.0000000    0.2941941
228880.0000000    0.2847300
228920.0000000    0.2778562
228960.0000000    0.3103690
229000.0000000    0.3025257
229040.0000000    0.2735584
229080.0000000    0.2963095
229120.0000000    0.2936793
229160.0000000    0.2840491
229200.0000000    0.2967249
229240.0000000    0.3018872
229280.0000000    0.2898672
229320.0000000    0.2827645
229360.0000000    0.3077539
229400.0000000    0.3066079
229440.0000000    0.3031337
229480.0000000    0.2893919
229520.0000000    0.3096112
229560.0000000    0.2855236
229600.0000000    0.2894173
229640.0000000    0.2824803
229680.0000000    0.2963321
229720.0000000    0.2786170
229760.0000000    0.2772234
229800.0000000    0.2814459
229840.0000000    0.2665288
229880.0000000    0.2885911
229920.0000000    0.2970287
229960.0000000    0.2928028
230000.0000000    0.2841014
230040.0000000    0.2952608
230080.0000000    0.2766973
230120.0000000    0.2671860
230160.0000000    0.2766741
230200.0000000    0.2784622
230240.0000000    0.2956813
230280.0000000    0.2808469
230320.0000000    0.2727143
230360.0000000    0.2781705
230400.0000000    0.2676290
230440.0000000    0.2873988
230480.0000000    0.2832013
230520.0000000    0.2963688
230560.0000000    0.2906513
230600.0000000    0.2824056
230640.0000000    0.2861077
230680.0000000    0.3030530
230720.0000000    0.2978523
230760.0000000    0.2863423
230800.0000000    0.2746413
230840.0000000    0.2855100
230880.0000000    0.3051954
230920.0000000    0.2924868
230960.0000000    0.2972537
231000.0000000    0.2754413
231040.0000000    0.2980285
231080.0000000    0.2974053
231120.0000000    0.2946461
231160.0000000    0.3036873
231200.0000000    0.2928817
231240.0000000    0.3079607
231280.0000000    0.3157685
231320.0000000    0.2934265
231360.0000000    0.3034896
231400.0000000    0.3037039
231440.0000000    0.2905415
231480.0000000    0.2930023
231520.0000000    0.3098557
231560.0000000    0.2960819
231600.0000000    0.2860310
231640.0000000    0.2798182
231680.0000000    0.2736034
231720.0000000    0.2858694
231760.0000000    0.2954909
231800.0000000    0.3010688
231840.0000000    0.3143207
231880.0000000    0.2974670
231920.0000000    0.2972548
231960.0000000    0.2911097
232000.0000000    0.3011494
232040.0000000    0.2922778
232080.0000000    0.2734954
232120.0000000    0.2834813
232160.0000000    0.2886678
232200.0000000    0.2804043
232240.0000000    0.2873386
232280.0000000    0.2882744
232320.0000000    0.2904445
232360.0000000    0.3022231
232400.0000000    0.2859748
232440.0000000    0.2812144
232480.0000000    0.3126538
232520.0000000    0.2966254
232560.0000000    0.2892877
232600.0000000    0.2990262
232640.0000000    0.2951762
232680.0000000    0.3057705
232720.0000000    0.2911828
232760.0000000    0.2817194
232800.0000000    0.2842728
232840.0000000    0.2904970
232880.0000000    0.2886821
232920.0000000    0.2803682
232960.0000000    0.3037269
233000.0000000    0.3001111
233040.0000000    0.2964391
233080.0000000    0.3072869
233120.0000000    0.2830074
233160.0000000    0.2833882
233200.0000000    0.2831652
233240.0000000    0.3077729
233280.0000000    0.2975387
233320.0000000    0.3228988
233360.0000000    0.3114968
233400.0000000    0.2901423
233440.0000000    0.3061053
233480.0000000    0.2961872
233520.0000000    0.2868837
233560.0000000    0.2892217
233600.0000000    0.3104922
233640.0000000    0.2979890
233680.0000000    0.2914337
233720.0000000    0.2905525
233760.0000000    0.3046105
233800.0000000    0.2938707
233840.0000000    0.3018549
233880.0000000    0.2912177
233920.0000000    0.2832991
233960.0000000    0.2870865
234000.0000000    0.3018692
234040.0000000    0.2891622
234080.0000000    0.2635715
234120.0000000    0.3001263
234160.0000000    0.2889797
234200.0000000    0.2741266
234240.0000000    0.2817021
234280.0000000    0.2798519
234320.0000000    0.2924652
234360.0000000    0.3254511
234400.0000000    0.3001047
234440.0000000    0.2859206
234480.0000000    0.3165262
234520.0000000    0.2943709
234560.0000000    0.3277795
234600.0000000    0.3016141
234640.0000000    0.3046702
234680.0000000    0.3132643
234720.0000000    0.3225409
234760.0000000    0.2926189
234800.0000000    0.2940272
234840.0000000    0.2817483
234880.0000000    0.2991340
234920.0000000    0.2868510
234960.0000000    0.3100832
235000.0000000    0.3242817
235040.0000000    0.3092613
235080.0000000    0.3173931
235120.0000000    0.3008992
235160.0000000    0.3155475
235200.0000000    0.3030295
235240.0000000    0.2874199
235280.0000000    0.3018663
235320.0000000    0.3029118
235360.0000000    0.3044946
235400.0000000    0.2990918
235440.0000000    0.2917661
235480.0000000    0.3005400
235520.0000000    0.2857384
235560.0000000    0.2884826
235600.0000000    0.2985473
235640.0000000    0.3006674
235680.0000000    0.2990375
235720.0000000    0.3020365
235760.0000000    0.3073063
235800.0000000    0.3139570
235840.0000000    0.3084897
235880.0000000    0.3009898
235920.0000000    0.2880148
235960.0000000    0.3009447
236000.0000000    0.3012922
236040.0000000    0.3050763
236080.0000000    0.2870000
236120.0000000    0.2858572
236160.0000000    0.2899791
236200.0000000    0.2985849
236240.0000000    0.2941272
236280.0000000    0.2929234
236320.0000000    0.3128178
236360.0000000    0.3073020
236400.0000000    0.3130190
236440.0000000    0.3217131
236480.0000000    0.2965723
236520.0000000    0.3013845
236560.0000000    0.3025633
236600.0000000    0.2930186
236640.0000000    0.2978760
236680.0000000    0.3023385
236720.0000000    0.2902526
236760.0000000    0.2763753
236800.0000000    0.2987879
236840.0000000    0.2961754
236880.0000000    0.2948646
236920.0000000    0.3051809
236960.0000000    0.3131910
237000.0000000    0.3053905
237040.0000000    0.2969500
237080.0000000    0.2744985
237120.0000000    0.2962890
237160.0000000    0.2652571
237200.0000000    0.2994393
237240.0000000    0.3055458
237280.0000000    0.3084493
237320.0000000    0.3133712
237360.0000000    0.2860756
237400.0000000    0.3115744
237440.0000000    0.2861659
237480.0000000    0.3097053
237520.0000000    0.3231490
237560.0000000    0.3402115
237600.0000000    0.3159940
237640.0000000    0.3039254
237680.0000000    0.3042464
237720.0000000    0.2901596
237760.0000000    0.2912793
237800.0000000    0.2991689
237840.0000000    0.3090613
237880.0000000    0.3129255
237920.0000000    0.3067588
237960.0000000    0.3166522
238000.0000000    0.2915922
238040.0000000    0.2952548
238080.0000000    0.2985184
238120.0000000    0.3000166
238160.0000000    0.2869001
238200.0000000    0.2918918
238240.0000000    0.2870397
238280.0000000    0.2775188
238320.0000000    0.2769809
238360.0000000    0.3001491
238400.0000000    0.2631999
238440.0000000    0.2699769
238480.0000000    0.2458593
238520.0000000    0.2669102
238560.0000000    0.2785134
238600.0000000    0.2670574
238640.0000000    0.2713062
238680.0000000    0.2819949
238720.0000000    0.2816881
238760.0000000    0.2906434
238800.0000000    0.3084510
238840.0000000    0.2901621
238880.0000000    0.3168555
238920.0000000    0.3003094
238960.0000000    0.3192467
239000.0000000    0.3244808
239040.0000000    0.3198655
239080.0000000    0.2942149
239120.0000000    0.3054950
239160.0000000    0.3238133
239200.0000000    0.3017964
239240.0000000    0.3204338
239280.0000000    0.3013392
239320.0000000    0.3039084
239360.0000000    0.3289802
239400.0000000    0.2973519
239440.0000000    0.3080018
239480.0000000    0.3290467
239520.0000000    0.3172086
239560.0000000    0.3014453
239600.0000000    0.3160457
239640.0000000    0.3154374
239680.0000000    0.3056659
239720.0000000    0.3220414
239760.0000000    0.3069180
239800.0000000    0.3111835
239840.0000000    0.3049257
239880.0000000    0.2899078
239920.0000000    0.2950186
239960.0000000    0.3011478
240000.0000000    0.2844709
240040.0000000    0.3071088
240080.0000000    0.3134850
240120.0000000    0.2914764
240160.0000000    0.3127771
240200.0000000    0.2802208
240240.0000000    0.2928177
240280.0000000    0.3065817
240320.0000000    0.2848933
240360.0000000    0.2744514
240400.0000000    0.2788275
240440.0000000    0.2986261
240480.0000000    0.2957362
240520.0000000    0.3055340
240560.0000000    0.3016605
240600.0000000    0.3183561
240640.0000000    0.3055283
240680.0000000    0.3043329
240720.0000000    0.3000375
240760.0000000    0.3165950
240800.0000000    0.3229363
240840.0000000    0.3250014
240880.0000000    0.3211624
240920.0000000    0.3206283
240960.0000000    0.3124720
241000.0000000    0.3062272
241040.0000000    0.2988361
241080.0000000    0.3139444
241120.0000000    0.3066183
241160.0000000    0.2912095
241200.0000000    0.3116269
241240.0000000    0.2909750
241280.0000000    0.3107706
241320.0000000    0.3075655
241360.0000000    0.3086385
241400.0000000    0.3062108
241440.0000000    0.2966825
241480.0000000    0.3364909
241520.0000000    0.3133813
241560.0000000    0.3174189
241600.0000000    0.2953169
241640.0000000    0.3166806
241680.0000000    0.2985707
241720.0000000    0.3189310
241760.0000000    0.2995880
241800.0000000    0.3145930
241840.0000000    0.3056519
241880.0000000    0.3069290
241920.0000000    0.3188003
241960.0000000    0.3178968
242000.0000000    0.3082394
242040.0000000    0.3191423
242080.0000000    0.3066778
242120.0000000    0.3225468
242160.0000000    0.3010756
242200.0000000    0.3067514
242240.0000000    0.3093757
242280.0000000    0.3153996
242320.0000000    0.3159940
242360.0000000    0.3089873
242400.0000000    0.3087847
242440.0000000    0.2890834
242480.0000000    0.3058526
242520.0000000    0.3104730
242560.0000000    0.3002407
242600.0000000    0.3024571
242640.0000000    0.2940326
242680.0000000    0.3029995
242720.0000000    0.2818599
242760.0000000    0.3017006
242800.0000000    0.3037004
242840.0000000    0.2909716
242880.0000000    0.3112921
242920.0000000    0.2996075
242960.0000000    0.3013770
243000.0000000    0.2974134
243040.0000000    0.2936449
243080.0000000    0.2927641
243120.0000000    0.2958902
243160.0000000    0.2961825
243200.0000000    0.3151982
243240.0000000    0.3059750
243280.0000000    0.3221233
243320.0000000    0.3187281
243360.0000000    0.3197481
243400.0000000    0.3283005
243440.0000000    0.3050301
243480.0000000    0.3075694
243520.0000000    0.3220331
243560.0000000    0.2938854
243600.0000000    0.2846153
243640.0000000    0.3142896
243680.0000000    0.3129870
243720.0000000    0.2948800
243760.0000000    0.3086714
243800.0000000    0.2835964
243840.0000000    0.3094119
243880.0000000    0.2919635
243920.0000000    0.3020664
243960.0000000    0.2978650
244000.0000000    0.2902594
244040.0000000    0.2873113
244080.0000000    0.2940915
244120.0000000    0.3027358
244160.0000000    0.3003315
244200.0000000    0.2879911
244240.0000000    0.2934439
244280.0000000    0.2931692
244320.0000000    0.3028263
244360.0000000    0.2974426
244400.0000000    0.2970543
244440.0000000    0.2961542
244480.0000000    0.2947131
244520.0000000    0.2893900
244560.0000000    0.2828646
244600.0000000    0.3148667
244640.0000000    0.2936958
244680.0000000    0.2971300
244720.0000000    0.2852851
244760.0000000    0.2725809
244800.0000000    0.2922913
244840.0000000    0.2979084
244880.0000000    0.2862882
244920.0000000    0.2768317
244960.0000000    0.2779920
245000.0000000    0.2850419
245040.0000000    0.2895001
245080.0000000    0.2929702
245120.0000000    0.2995458
245160.0000000    0.2992746
245200.0000000    0.3166487
245240.0000000    0.2918351
245280.0000000    0.2834923
245320.0000000    0.2960905
245360.0000000    0.3014792
245400.0000000    0.2981524
245440.0000000    0.2981889
245480.0000000    0.2976524
245520.0000000    0.2946638
245560.0000000    0.3030054
245600.0000000    0.3076698
245640.0000000    0.3142697
245680.0000000    0.2938711
245720.0000000    0.3042229
245760.0000000    0.2864942
245800.0000000    0.2975467
245840.0000000    0.3056839
245880.0000000    0.3072996
245920.0000000    0.3251930
245960.0000000    0.2977009
246000.0000000    0.2791297
246040.0000000    0.2812832
246080.0000000    0.2929692
246120.0000000    0.3216914
246160.0000000    0.3230522
246200.0000000    0.3118566
246240.0000000    0.3010355
246280.0000000    0.2827336
246320.0000000    0.3119942
246360.0000000    0.3297963
246400.0000000    0.3181588
246440.0000000    0.3354760
246480.0000000    0.3067672
246520.0000000    0.3194778
246560.0000000    0.3056940
246600.0000000    0.3186866
246640.0000000    0.3155221
246680.0000000    0.3105148
246720.0000000    0.2924782
246760.0000000    0.2932087
246800.0000000    0.2824751
246840.0000000    0.2988963
246880.0000000    0.3048667
246920.0000000    0.3036169
246960.0000000    0.3112274
247000.0000000    0.3130612
247040.0000000    0.3491401
247080.0000000    0.3408008
247120.0000000    0.2967527
247160.0000000    0.2942337
247200.0000000    0.3097721
247240.0000000    0.3057778
247280.0000000    0.3194121
247320.0000000    0.3004920
247360.0000000    0.2796876
247400.0000000    0.3217603
247440.0000000    0.3000528
247480.0000000    0.2824099
247520.0000000    0.3015613
247560.0000000    0.3175490
247600.0000000    0.3279091
247640.0000000    0.3299726
247680.0000000    0.3229321
247720.0000000    0.3322786
247760.0000000    0.3225837
247800.0000000    0.3133252
247840.0000000    0.3261712
247880.0000000    0.3191227
247920.0000000    0.3233086
247960.0000000    0.3328735
248000.0000000    0.3227978
248040.0000000    0.3393240
248080.0000000    0.3262300
248120.0000000    0.3278903
248160.0000000    0.3321905
248200.0000000    0.3371902
248240.0000000    0.3153786
248280.0000000    0.3425660
248320.0000000    0.3116081
248360.0000000    0.3064793
248400.0000000    0.2980556
248440.0000000    0.3132256
248480.0000000    0.3014661
248520.0000000    0.2904873
248560.0000000    0.2944193
248600.0000000    0.2935747
248640.0000000    0.2952065
248680.0000000    0.2883018
248720.0000000    0.2819632
248760.0000000    0.2937750
248800.0000000    0.3150176
248840.0000000    0.3029815
248880.0000000    0.3104177
248920.0000000    0.3119480
248960.0000000    0.2979189
249000.0000000    0.3093109
249040.0000000    0.2960249
249080.0000000    0.2908796
249120.0000000    0.2996852
249160.0000000    0.2889180
249200.0000000    0.2869536
249240.0000000    0.3120610
249280.0000000    0.3044802
249320.0000000    0.2756321
249360.0000000    0.2922587
249400.0000000    0.2894720
249440.0000000    0.2858792
249480.0000000    0.2861606
249520.0000000    0.2632113
249560.0000000    0.2862138
249600.0000000    0.2886474
249640.0000000    0.2919346
249680.0000000    0.3001247
249720.0000000    0.3075784
249760.0000000    0.2755972
249800.0000000    0.2873468
249840.0000000    0.2888267
249880.0000000    0.2775902
249920.0000000    0.2864789
249960.0000000    0.2770493
250000.0000000    0.2697769
250040.0000000    0.2993458
250080.0000000    0.3005676
250120.0000000    0.2977952
250160.0000000    0.2959138
250200.0000000    0.2751128
250240.0000000    0.3055579
250280.0000000    0.2906394
250320.0000000    0.3067694
250360.0000000    0.2966520
250400.0000000    0.3189416
250440.0000000    0.2818594
250480.0000000    0.2941365
250520.0000000    0.2871384
250560.0000000    0.2898380
250600.0000000    0.2951431
250640.0000000    0.3115112
250680.0000000    0.3022373
250720.0000000    0.3069338
250760.0000000    0.3259016
250800.0000000    0.3215355
250840.0000000    0.3076364
250880.0000000    0.3276589
250920.0000000    0.3171467
250960.0000000    0.2993050
251000.0000000    0.2919115
251040.0000000    0.2958952
251080.0000000    0.3106318
251120.0000000    0.3183599
251160.0000000    0.3299609
251200.0000000    0.2980820
251240.0000000    0.3252134
251280.0000000    0.3174033
251320.0000000    0.3276080
251360.0000000    0.3195153
251400.0000000    0.3056494
251440.0000000    0.3072729
251480.0000000    0.2973010
251520.0000000    0.3177609
251560.0000000    0.3094313
251600.0000000    0.3062150
251640.0000000    0.3113764
251680.0000000    0.3179392
251720.0000000    0.2952631
251760.0000000    0.3150575
251800.0000000    0.3160116
251840.0000000    0.3281120
251880.0000000    0.2952535
251920.0000000    0.2958428
251960.0000000    0.2808308
252000.0000000    0.2844896
252040.0000000    0.2589722
252080.0000000    0.2631224
252120.0000000    0.2885490
252160.0000000    0.2898465
252200.0000000    0.3039448
252240.0000000    0.2746104
252280.0000000    0.2844529
252320.0000000    0.2880174
252360.0000000    0.3065757
252400.0000000    0.2738530
252440.0000000    0.2830929
252480.0000000    0.2788953
252520.0000000    0.2783346
252560.0000000    0.2745910
252600.0000000    0.3105554
252640.0000000    0.2865532
252680.0000000    0.2985314
252720.0000000    0.3003662
252760.0000000    0.3002131
252800.0000000    0.3167072
252840.0000000    0.3024029
252880.0000000    0.3052108
252920.0000000    0.3046306
252960.0000000    0.2917930
253000.0000000    0.2997361
253040.0000000    0.3076195
253080.0000000    0.2973150
253120.0000000    0.2916257
253160.0000000    0.2987766
253200.0000000    0.2961959
253240.0000000    0.3037033
253280.0000000    0.3000203
253320.0000000    0.2695788
253360.0000000    0.2948565
253400.0000000    0.3014996
253440.0000000    0.3092615
253480.0000000    0.3035291
253520.0000000    0.3273791
253560.0000000    0.3074798
253600.0000000    0.2916447
253640.0000000    0.2890382
253680.0000000    0.2948179
253720.0000000    0.2868153
253760.0000000    0.2936562
253800.0000000    0.3079744
253840.0000000    0.2952133
253880.0000000    0.2869014
253920.0000000    0.2951824
253960.0000000    0.2965406
254000.0000000    0.2972970
254040.0000000    0.3159883
254080.0000000    0.3026747
254120.0000000    0.2866207
254160.0000000    0.2840410
254200.0000000    0.2780897
254240.0000000    0.2866180
254280.0000000    0.2756081
254320.0000000    0.2688157
254360.0000000    0.2930621
254400.0000000    0.2885483
254440.0000000    0.3095921
254480.0000000    0.2812373
254520.0000000    0.2925978
254560.0000000    0.2752375
254600.0000000    0.2617783
254640.0000000    0.2745410
254680.0000000    0.3065832
254720.0000000    0.2922599
254760.0000000    0.3142675
254800.0000000    0.2908505
254840.0000000    0.2903886
254880.0000000    0.3028877
254920.0000000    0.2769430
254960.0000000    0.2881268
255000.0000000    0.2983749
255040.0000000    0.2855933
255080.0000000    0.2793393
255120.0000000    0.2905944
255160.0000000    0.2823856
255200.0000000    0.2946818
255240.0000000    0.2758630
255280.0000000    0.2748869
255320.0000000    0.2904878
255360.0000000    0.2783957
255400.0000000    0.2865096
255440.0000000    0.2917038
255480.0000000    0.2802513
255520.0000000    0.2760505
255560.0000000    0.2807969
255600.0000000    0.2894885
255640.0000000    0.2684034
255680.0000000    0.2745889
255720.0000000    0.2858428
255760.0000000    0.2845070
255800.0000000    0.2902635
255840.0000000    0.2804488
255880.0000000    0.2900566
255920.0000000    0.2795982
255960.0000000    0.2865439
256000.0000000    0.2820019
256040.0000000    0.2925612
256080.0000000    0.2857426
256120.0000000    0.2874930
256160.0000000    0.2845249
256200.0000000    0.2756919
256240.0000000    0.2849629
256280.0000000    0.3141794
256320.0000000    0.2798571
256360.0000000    0.2661281
256400.0000000    0.2906958
256440.0000000    0.2732209
256480.0000000    0.2897407
256520.0000000    0.2858844
256560.0000000    0.2849286
256600.0000000    0.3125115
256640.0000000    0.2787487
256680.0000000    0.2991113
256720.0000000    0.2917328
256760.0000000    0.2862109
256800.0000000    0.2731094
256840.0000000    0.2895587
256880.0000000    0.2868276
256920.0000000    0.2789787
256960.0000000    0.2652953
257000.0000000    0.2833757
257040.0000000    0.2637365
257080.0000000    0.2944623
257120.0000000    0.2706361
257160.0000000    0.2869378
257200.0000000    0.2742326
257240.0000000    0.2842142
257280.0000000    0.2831149
257320.0000000    0.2840109
257360.0000000    0.2938103
257400.0000000    0.3035122
257440.0000000    0.2922600
257480.0000000    0.2829984
257520.0000000    0.2999895
257560.0000000    0.2915909
257600.0000000    0.2987121
257640.0000000    0.3085530
257680.0000000    0.2904758
257720.0000000    0.2927485
257760.0000000    0.3018176
257800.0000000    0.3033019
257840.0000000    0.3000440
257880.0000000    0.2703414
257920.0000000    0.2764217
257960.0000000    0.2740997
258000.0000000    0.3078125
258040.0000000    0.2917337
258080.0000000    0.2984894
258120.0000000    0.2982423
258160.0000000    0.2754319
258200.0000000    0.2674597
258240.0000000    0.2674317
258280.0000000    0.2804014
258320.0000000    0.2724781
258360.0000000    0.2755091
258400.0000000    0.2855167
258440.0000000    0.2850139
258480.0000000    0.2842874
258520.0000000    0.2931227
258560.0000000    0.2936461
258600.0000000    0.2954237
258640.0000000    0.2817589
258680.0000000    0.2769512
258720.0000000    0.2925683
258760.0000000    0.3066507
258800.0000000    0.3041950
258840.0000000    0.3031105
258880.0000000    0.2715622
258920.0000000    0.2667306
258960.0000000    0.2531839
259000.0000000    0.2758604
259040.0000000    0.2798090
259080.0000000    0.2776980
259120.0000000    0.2757261
259160.0000000    0.2643897
259200.0000000    0.2830833
259240.0000000    0.2989634
259280.0000000    0.2752457
259320.0000000    0.2673998
259360.0000000    0.2932064
259400.0000000    0.2914140
259440.0000000    0.2802918
259480.0000000    0.2886615
259520.0000000    0.2909853
259560.0000000    0.2615664
259600.0000000    0.2673532
259640.0000000    0.2753010
259680.0000000    0.2557881
259720.0000000    0.2710262
259760.0000000    0.2806353
259800.0000000    0.2837957
259840.0000000    0.2795263
259880.0000000    0.3010128
259920.0000000    0.2757256
259960.0000000    0.2841804
260000.0000000    0.3000379
260040.0000000    0.2843644
260080.0000000    0.2941237
260120.0000000    0.2878502
260160.0000000    0.2958097
260200.0000000    0.2902344
260240.0000000    0.2693223
260280.0000000    0.2739683
260320.0000000    0.2782495
260360.0000000    0.2751320
260400.0000000    0.2669025
260440.0000000    0.2770864
260480.0000000    0.2802745
260520.0000000    0.2694433
260560.0000000    0.2732964
260600.0000000    0.2769068
260640.0000000    0.2764581
260680.0000000    0.2723384
260720.0000000    0.2594781
260760.0000000    0.2799621
260800.0000000    0.2769887
260840.0000000    0.2988220
260880.0000000    0.2885189
260920.0000000    0.2877697
260960.0000000    0.2757298
261000.0000000    0.2923059
261040.0000000    0.2878810
261080.0000000    0.3004770
261120.0000000    0.2973820
261160.0000000    0.2749364
261200.0000000    0.2908408
261240.0000000    0.2753991
261280.0000000    0.2627437
261320.0000000    0.2593561
261360.0000000    0.2788103
261400.0000000    0.2885521
261440.0000000    0.2877341
261480.0000000    0.2995903
261520.0000000    0.2941531
261560.0000000    0.2991397
261600.0000000    0.2863806
261640.0000000    0.3007951
261680.0000000    0.2959530
261720.0000000    0.3177994
261760.0000000    0.2961853
261800.0000000    0.2712576
261840.0000000    0.2803456
261880.0000000    0.2792992
261920.0000000    0.2753575
261960.0000000    0.2913562
262000.0000000    0.2976911
262040.0000000    0.2773919
262080.0000000    0.2685921
262120.0000000    0.2833501
262160.0000000    0.2906974
262200.0000000    0.2901652
262240.0000000    0.3027694
262280.0000000    0.2932309
262320.0000000    0.2836348
262360.0000000    0.2790677
262400.0000000    0.2758380
262440.0000000    0.2766458
262480.0000000    0.2829639
262520.0000000    0.2719091
262560.0000000    0.2912136
262600.0000000    0.3025767
262640.0000000    0.2954827
262680.0000000    0.2919970
262720.0000000    0.2921267
262760.0000000    0.3015190
262800.0000000    0.2974240
262840.0000000    0.2862182
262880.0000000    0.3017078
262920.0000000    0.3000333
262960.0000000    0.2870010
263000.0000000    0.2864636
263040.0000000    0.2813495
263080.0000000    0.2818487
263120.0000000    0.2849500
263160.0000000    0.2689548
263200.0000000    0.2910019
263240.0000000    0.2892569
263280.0000000    0.2780713
263320.0000000    0.2964251
263360.0000000    0.2823226
263400.0000000    0.2866896
263440.0000000    0.2724920
263480.0000000    0.2910870
263520.0000000    0.2847208
263560.0000000    0.2704915
263600.0000000    0.3021505
263640.0000000    0.2839575
263680.0000000    0.2691267
263720.0000000    0.2938650
263760.0000000    0.3022486
263800.0000000    0.2922157
263840.0000000    0.3089641
263880.0000000    0.2912304
263920.0000000    0.2898592
263960.0000000    0.2823588
264000.0000000    0.2719234
264040.0000000    0.2725247
264080.0000000    0.2710738
264120.0000000    0.2638622
264160.0000000    0.2818326
264200.0000000    0.2731904
264240.0000000    0.2688545
264280.0000000    0.2598726
264320.0000000    0.2798201
264360.0000000    0.2911648
264400.0000000    0.2670195
264440.0000000    0.2777349
264480.0000000    0.2719291
264520.0000000    0.2867048
264560.0000000    0.2673935
264600.0000000    0.2726433
264640.0000000    0.2834791
264680.0000000    0.3008984
264720.0000000    0.2834543
264760.0000000    0.2766077
264800.0000000    0.2846514
264840.0000000    0.2719807
264880.0000000    0.3099753
264920.0000000    0.3087527
264960.0000000    0.2814896
265000.0000000    0.2946745
265040.0000000    0.2721397
265080.0000000    0.2765499
265120.0000000    0.2583010
265160.0000000    0.2723556
265200.0000000    0.2676774
265240.0000000    0.2835522
265280.0000000    0.2675394
265320.0000000    0.2741248
265360.0000000    0.3000931
265400.0000000    0.3162479
265440.0000000    0.2908678
265480.0000000    0.2757827
265520.0000000    0.2842982
265560.0000000    0.2848793
265600.0000000    0.2797708
265640.0000000    0.2751065
265680.0000000    0.2926717
265720.0000000    0.2907406
265760.0000000    0.2826029
265800.0000000    0.2937336
265840.0000000    0.2788871
265880.0000000    0.2627212
265920.0000000    0.2706271
265960.0000000    0.3006795
266000.0000000    0.2844527
266040.0000000    0.2526454
266080.0000000    0.2826960
266120.0000000    0.3038287
266160.0000000    0.2935375
266200.0000000    0.2840508
266240.0000000    0.2819982
266280.0000000    0.2849824
266320.0000000    0.2720712
266360.0000000    0.2905222
266400.0000000    0.3045498
266440.0000000    0.3045135
266480.0000000    0.3022202
266520.0000000    0.2922479
266560.0000000    0.2724652
266600.0000000    0.2804629
266640.0000000    0.2778005
266680.0000000    0.2648785
266720.0000000    0.2510867
266760.0000000    0.2654499
266800.0000000    0.2809365
266840.0000000    0.2792011
266880.0000000    0.2749939
266920.0000000    0.2987875
266960.0000000    0.2721811
267000.0000000    0.2737035
267040.0000000    0.2771962
267080.0000000    0.2832461
267120.0000000    0.2980323
267160.0000000    0.2852321
267200.0000000    0.2635149
267240.0000000    0.2770839
267280.0000000    0.2789053
267320.0000000    0.2793590
267360.0000000    0.2779180
267400.0000000    0.2650371
267440.0000000    0.2831723
267480.0000000    0.2903701
267520.0000000    0.3098877
267560.0000000    0.2932475
267600.0000000    0.2734006
267640.0000000    0.2824036
267680.0000000    0.2868361
267720.0000000    0.2879045
267760.0000000    0.2903289
267800.0000000    0.2990707
267840.0000000    0.2926690
267880.0000000    0.3143396
267920.0000000    0.3020493
267960.0000000    0.3037760
268000.0000000    0.3099464
268040.0000000    0.3046481
268080.0000000    0.2681208
268120.0000000    0.2911966
268160.0000000    0.2657208
268200.0000000    0.2692044
268240.0000000    0.2733637
268280.0000000    0.2869581
268320.0000000    0.2735558
268360.0000000    0.3009468
268400.0000000    0.2766689
268440.0000000    0.2860730
268480.0000000    0.2792212
268520.0000000    0.2812836
268560.0000000    0.2812350
268600.0000000    0.2790842
268640.0000000    0.2854772
268680.0000000    0.2778698
268720.0000000    0.2959650
268760.0000000    0.3067764
268800.0000000    0.2937766
268840.0000000    0.2856110
268880.0000000    0.3048959
268920.0000000    0.3124859
268960.0000000    0.2954069
269000.0000000    0.2826727
269040.0000000    0.2815083
269080.0000000    0.2767069
269120.0000000    0.2934373
269160.0000000    0.2896263
269200.0000000    0.2883040
269240.0000000    0.2820914
269280.0000000    0.2762872
269320.0000000    0.3166023
269360.0000000    0.3012128
269400.0000000    0.2856680
269440.0000000    0.2967754
269480.0000000    0.2859524
269520.0000000    0.2805093
269560.0000000    0.2782861
269600.0000000    0.2689558
269640.0000000    0.2621749
269680.0000000    0.2897486
269720.0000000    0.2880057
269760.0000000    0.2788740
269800.0000000    0.2925494
269840.0000000    0.2826229
269880.0000000    0.2781638
269920.0000000    0.2797239
269960.0000000    0.2828385
270000.0000000    0.2886468
270040.0000000    0.2918192
270080.0000000    0.2870900
270120.0000000    0.2882133
270160.0000000    0.2852643
270200.0000000    0.2964529
270240.0000000    0.2959840
270280.0000000    0.2934217
270320.0000000    0.2951280
270360.0000000    0.2922380
270400.0000000    0.2831937
270440.0000000    0.2958286
270480.0000000    0.2743613
270520.0000000    0.2769647
270560.0000000    0.2958657
270600.0000000    0.2876650
270640.0000000    0.3182392
270680.0000000    0.2762851
270720.0000000    0.2996660
270760.0000000    0.3078786
270800.0000000    0.2996897
270840.0000000    0.2756922
270880.0000000    0.2885700
270920.0000000    0.2906723
270960.0000000    0.2883942
271000.0000000    0.2979427
271040.0000000    0.3080136
271080.0000000    0.2818856
271120.0000000    0.2970739
271160.0000000    0.2871102
271200.0000000    0.2893091
271240.0000000    0.2948762
271280.0000000    0.2942509
271320.0000000    0.2803394
271360.0000000    0.2769281
271400.0000000    0.2895990
271440.0000000    0.3087900
271480.0000000    0.2787906
271520.0000000    0.2854673
271560.0000000    0.2838281
271600.0000000    0.3155351
271640.0000000    0.2772979
271680.0000000    0.3063851
271720.0000000    0.3018948
271760.0000000    0.3228020
271800.0000000    0.3059839
271840.0000000    0.3130100
271880.0000000    0.3244139
271920.0000000    0.3060351
271960.0000000    0.3043264
272000.0000000    0.3160950
272040.0000000    0.3230689
272080.0000000    0.3279150
272120.0000000    0.3266878
272160.0000000    0.3242724
272200.0000000    0.3284171
272240.0000000    0.2968000
272280.0000000    0.3034432
272320.0000000    0.3092360
272360.0000000    0.2909872
272400.0000000    0.2972031
272440.0000000    0.2968627
272480.0000000    0.3052386
272520.0000000    0.2880525
272560.0000000    0.2949912
272600.0000000    0.2997064
272640.0000000    0.3080912
272680.0000000    0.3056855
272720.0000000    0.2887377
272760.0000000    0.2944975
272800.0000000    0.2937601
272840.0000000    0.2898780
272880.0000000    0.2894953
272920.0000000    0.2964371
272960.0000000    0.3058567
273000.0000000    0.3066263
273040.0000000    0.3042865
273080.0000000    0.2864909
273120.0000000    0.2883451
273160.0000000    0.2860490
273200.0000000    0.3011062
273240.0000000    0.2914096
273280.0000000    0.3103894
273320.0000000    0.3092403
273360.0000000    0.2885647
273400.0000000    0.3047030
273440.0000000    0.2677753
273480.0000000    0.2912219
273520.0000000    0.2945034
273560.0000000    0.3086792
273600.0000000    0.3084801
273640.0000000    0.2940971
273680.0000000    0.2886601
273720.0000000    0.2930165
273760.0000000    0.2847601
273800.0000000    0.2975399
273840.0000000    0.2911838
273880.0000000    0.3185613
273920.0000000    0.3047767
273960.0000000    0.2805386
274000.0000000    0.2774163
274040.0000000    0.2899178
274080.0000000    0.2885010
274120.0000000    0.2867322
274160.0000000    0.2981059
274200.0000000    0.2871593
274240.0000000    0.2889436
274280.0000000    0.2838671
274320.0000000    0.2978946
274360.0000000    0.3038692
274400.0000000    0.2982834
274440.0000000    0.3099740
274480.0000000    0.2978410
274520.0000000    0.2873233
274560.0000000    0.2788658
274600.0000000    0.2893921
274640.0000000    0.2937403
274680.0000000    0.2859846
274720.0000000    0.2834782
274760.0000000    0.2978170
274800.0000000    0.2808237
274840.0000000    0.2943035
274880.0000000    0.2907348
274920.0000000    0.2884651
274960.0000000    0.2813551
275000.0000000    0.2965830
275040.0000000    0.3021698
275080.0000000    0.2952961
275120.0000000    0.2979576
275160.0000000    0.3086278
275200.0000000    0.3040851
275240.0000000    0.2960152
275280.0000000    0.2887661
275320.0000000    0.3168581
275360.0000000    0.2992892
275400.0000000    0.2974410
275440.0000000    0.2938152
275480.0000000    0.2926162
275520.0000000    0.3066225
275560.0000000    0.3075130
275600.0000000    0.2859910
275640.0000000    0.2826532
275680.0000000    0.3002748
275720.0000000    0.2948800
275760.0000000    0.2911032
275800.0000000    0.3016047
275840.0000000    0.3084694
275880.0000000    0.2899984
275920.0000000    0.3116393
275960.0000000    0.2941901
276000.0000000    0.2876597
276040.0000000    0.3013225
276080.0000000    0.3212292
276120.0000000    0.3003365
276160.0000000    0.2928335
276200.0000000    0.2940456
276240.0000000    0.2852597
276280.0000000    0.2834093
276320.0000000    0.2903114
276360.0000000    0.2859573
276400.0000000    0.3005199
276440.0000000    0.2909051
276480.0000000    0.2929756
276520.0000000    0.2938052
276560.0000000    0.2919357
276600.0000000    0.3031712
276640.0000000    0.2957590
276680.0000000    0.2857866
276720.0000000    0.3011897
276760.0000000    0.2963744
276800.0000000    0.2830358
276840.0000000    0.2969816
276880.0000000    0.2916244
276920.0000000    0.2790447
276960.0000000    0.3182833
277000.0000000    0.3133348
277040.0000000    0.2839433
277080.0000000    0.2704558
277120.0000000    0.2936086
277160.0000000    0.3061397
277200.0000000    0.2919827
277240.0000000    0.2904810
277280.0000000    0.2848896
277320.0000000    0.2867004
277360.0000000    0.3020514
277400.0000000    0.2826852
277440.0000000    0.2887084
277480.0000000    0.2812740
277520.0000000    0.2783698
277560.0000000    0.2843169
277600.0000000    0.3032116
277640.0000000    0.2983871
277680.0000000    0.2863577
277720.0000000    0.2922360
277760.0000000    0.2884097
277800.0000000    0.2833794
277840.0000000    0.2919954
277880.0000000    0.3183508
277920.0000000    0.2906121
277960.0000000    0.3017374
278000.0000000    0.3106108
278040.0000000    0.2968784
278080.0000000    0.2857522
278120.0000000    0.3064385
278160.0000000    0.2924997
278200.0000000    0.2926607
278240.0000000    0.2907289
278280.0000000    0.2681270
278320.0000000    0.2870021
278360.0000000    0.2937719
278400.0000000    0.2795018
278440.0000000    0.2653712
278480.0000000    0.2629764
278520.0000000    0.2781143
278560.0000000    0.2905931
278600.0000000    0.2800175
278640.0000000    0.2848124
278680.0000000    0.2797180
278720.0000000    0.2816285
278760.0000000    0.2813247
278800.0000000    0.2859184
278840.0000000    0.2982136
278880.0000000    0.2912204
278920.0000000    0.2901593
278960.0000000    0.2834264
279000.0000000    0.2864394
279040.0000000    0.2829779
279080.0000000    0.3051089
279120.0000000    0.3026806
279160.0000000    0.2925326
279200.0000000    0.2852840
279240.0000000    0.2909429
279280.0000000    0.2934732
279320.0000000    0.2839793
279360.0000000    0.2869088
279400.0000000    0.2935619
279440.0000000    0.3152504
279480.0000000    0.2881518
279520.0000000    0.2819412
279560.0000000    0.2880026
279600.0000000    0.2977219
279640.0000000    0.2805052
279680.0000000    0.2922285
279720.0000000    0.2992862
279760.0000000    0.2905170
279800.0000000    0.3060477
279840.0000000    0.2963051
279880.0000000    0.2993341
279920.0000000    0.2952151
279960.0000000    0.3042233
280000.0000000    0.2932325
280040.0000000    0.2865740
280080.0000000    0.2997622
280120.0000000    0.2909838
280160.0000000    0.2929641
280200.0000000    0.2858747
280240.0000000    0.2839753
280280.0000000    0.2860576
280320.0000000    0.2810088
280360.0000000    0.2853079
280400.0000000    0.2915513
280440.0000000    0.2725845
280480.0000000    0.2804664
280520.0000000    0.2755469
280560.0000000    0.2752217
280600.0000000    0.2671219
280640.0000000    0.2708558
280680.0000000    0.2887003
280720.0000000    0.2757896
280760.0000000    0.2951106
280800.0000000    0.2791325
280840.0000000    0.2998238
280880.0000000    0.2824940
280920.0000000    0.2861165
280960.0000000    0.2880680
281000.0000000    0.3102251
281040.0000000    0.3141347
281080.0000000    0.2951193
281120.0000000    0.2976101
281160.0000000    0.3196038
281200.0000000    0.3089075
281240.0000000    0.3001530
281280.0000000    0.3030231
281320.0000000    0.2969991
281360.0000000    0.3121377
281400.0000000    0.3055812
281440.0000000    0.2981194
281480.0000000    0.2753443
281520.0000000    0.3045311
281560.0000000    0.2801589
281600.0000000    0.3138234
281640.0000000    0.2941900
281680.0000000    0.2982410
281720.0000000    0.3087064
281760.0000000    0.3171200
281800.0000000    0.2782274
281840.0000000    0.3007376
281880.0000000    0.3061839
281920.0000000    0.2887901
281960.0000000    0.2889607
282000.0000000    0.2796524
282040.0000000    0.3234007
282080.0000000    0.3025925
282120.0000000    0.3109987
282160.0000000    0.2925769
282200.0000000    0.2904335
282240.0000000    0.2995543
282280.0000000    0.3175292
282320.0000000    0.2970856
282360.0000000    0.3217593
282400.0000000    0.2931206
282440.0000000    0.2956094
282480.0000000    0.2933147
282520.0000000    0.2680564
282560.0000000    0.2834609
282600.0000000    0.3102065
282640.0000000    0.2945617
282680.0000000    0.3018070
282720.0000000    0.2872903
282760.0000000    0.2966328
282800.0000000    0.2910661
282840.0000000    0.2852577
282880.0000000    0.2993275
282920.0000000    0.3046272
282960.0000000    0.2994634
283000.0000000    0.2801401
283040.0000000    0.2991782
283080.0000000    0.3007265
283120.0000000    0.3048944
283160.0000000    0.2892071
283200.0000000    0.2954320
283240.0000000    0.2904906
283280.0000000    0.2994770
283320.0000000    0.3030883
283360.0000000    0.2736202
283400.0000000    0.2684407
283440.0000000    0.2676025
283480.0000000    0.2747331
283520.0000000    0.2525130
283560.0000000    0.2656640
283600.0000000    0.2488653
283640.0000000    0.2629315
283680.0000000    0.2826329
283720.0000000    0.2798757
283760.0000000    0.2943155
283800.0000000    0.2910471
283840.0000000    0.2990686
283880.0000000    0.2953405
283920.0000000    0.3001607
283960.0000000    0.2884483
284000.0000000    0.2783165
284040.0000000    0.2903830
284080.0000000    0.2745873
284120.0000000    0.2965271
284160.0000000    0.2876886
284200.0000000    0.2786504
284240.0000000    0.2947523
284280.0000000    0.2978610
284320.0000000    0.2911786
284360.0000000    0.3069616
284400.0000000    0.2952742
284440.0000000    0.2969200
284480.0000000    0.2911633
284520.0000000    0.2887269
284560.0000000    0.3036646
284600.0000000    0.2881849
284640.0000000    0.3135844
284680.0000000    0.2969350
284720.0000000    0.2980315
284760.0000000    0.3066335
284800.0000000    0.2931747
284840.0000000    0.3065311
284880.0000000    0.3028596
284920.0000000    0.2945822
284960.0000000    0.3054434
285000.0000000    0.2822320
285040.0000000    0.2884215
285080.0000000    0.2887338
285120.0000000    0.2851150
285160.0000000    0.2761463
285200.0000000    0.2827884
285240.0000000    0.2871309
285280.0000000    0.2844347
285320.0000000    0.2770428
285360.0000000    0.2848582
285400.0000000    0.2709140
285440.0000000    0.2763236
285480.0000000    0.2820111
285520.0000000    0.2654252
285560.0000000    0.2751825
285600.0000000    0.2868604
285640.0000000    0.2849622
285680.0000000    0.2935690
285720.0000000    0.2742495
285760.0000000    0.2946402
285800.0000000    0.2804233
285840.0000000    0.2656611
285880.0000000    0.2779337
285920.0000000    0.2892653
285960.0000000    0.3073265
286000.0000000    0.2708981
286040.0000000    0.2947150
286080.0000000    0.2828491
286120.0000000    0.2947136
286160.0000000    0.2899587
286200.0000000    0.2692017
286240.0000000    0.2666955
286280.0000000    0.2756401
286320.0000000    0.2975130
286360.0000000    0.2788913
286400.0000000    0.2805458
286440.0000000    0.2921689
286480.0000000    0.2873717
286520.0000000    0.2841203
286560.0000000    0.2986806
286600.0000000    0.2979409
286640.0000000    0.2773610
286680.0000000    0.2735526
286720.0000000    0.3024239
286760.0000000    0.2684076
286800.0000000    0.2998098
286840.0000000    0.2835166
286880.0000000    0.2866523
286920.0000000    0.2678903
286960.0000000    0.2955871
287000.0000000    0.2956162
287040.0000000    0.3032545
287080.0000000    0.3122436
287120.0000000    0.2996381
287160.0000000    0.2833232
287200.0000000    0.3007584
287240.0000000    0.3094440
287280.0000000    0.2746371
287320.0000000    0.3013438
287360.0000000    0.2869227
287400.0000000    0.2961665
287440.0000000    0.2795564
287480.0000000    0.2875885
287520.0000000    0.2746750
287560.0000000    0.2830881
287600.0000000    0.2715178
287640.0000000    0.2707677
287680.0000000    0.2600871
287720.0000000    0.2672450
287760.0000000    0.2797180
287800.0000000    0.2695277
287840.0000000    0.2693800
287880.0000000    0.2579729
287920.0000000    0.2794314
287960.0000000    0.2672847
288000.0000000    0.2814148
288040.0000000    0.2708903
288080.0000000    0.2819073
288120.0000000    0.2787300
288160.0000000    0.2910741
288200.0000000    0.2928761
288240.0000000    0.2891767
288280.0000000    0.2871245
288320.0000000    0.2942622
288360.0000000    0.2715216
288400.0000000    0.2823799
288440.0000000    0.2776424
288480.0000000    0.2637669
288520.0000000    0.2723372
288560.0000000    0.2910672
288600.0000000    0.2689367
288640.0000000    0.2909684
288680.0000000    0.2765034
288720.0000000    0.2751016
288760.0000000    0.2949778
288800.0000000    0.3009594
288840.0000000    0.2860982
288880.0000000    0.2994790
288920.0000000    0.2998070
288960.0000000    0.2994381
289000.0000000    0.2729473
289040.0000000    0.3009909
289080.0000000    0.2910221
289120.0000000    0.2863348
289160.0000000    0.3117867
289200.0000000    0.2937443
289240.0000000    0.3013625
289280.0000000    0.3228008
289320.0000000    0.3182063
289360.0000000    0.3093609
289400.0000000    0.3105808
289440.0000000    0.3210785
289480.0000000    0.3229077
289520.0000000    0.3028767
289560.0000000    0.3076049
289600.0000000    0.2979172
289640.0000000    0.2916464
289680.0000000    0.2912518
289720.0000000    0.3094387
289760.0000000    0.2909685
289800.0000000    0.3004118
289840.0000000    0.3039659
289880.0000000    0.3269187
289920.0000000    0.3300697
289960.0000000    0.2828692
290000.0000000    0.3056593
290040.0000000    0.3064592
290080.0000000    0.2934044
290120.0000000    0.2810653
290160.0000000    0.3008546
290200.0000000    0.2710553
290240.0000000    0.3070164
290280.0000000    0.2867453
290320.0000000    0.2754780
290360.0000000    0.2841097
290400.0000000    0.2816994
290440.0000000    0.3076322
290480.0000000    0.3019016
290520.0000000    0.3031456
290560.0000000    0.2846573
290600.0000000    0.2667064
290640.0000000    0.2640811
290680.0000000    0.2772241
290720.0000000    0.2708327
290760.0000000    0.2909953
290800.0000000    0.2789803
290840.0000000    0.2936991
290880.0000000    0.2895156
290920.0000000    0.2670525
290960.0000000    0.3006634
291000.0000000    0.3033206
291040.0000000    0.3061695
291080.0000000    0.3135818
291120.0000000    0.2882124
291160.0000000    0.2766114
291200.0000000    0.2864187
291240.0000000    0.2728440
291280.0000000    0.2871471
291320.0000000    0.2831426
291360.0000000    0.2899151
291400.0000000    0.2732028
291440.0000000    0.2951502
291480.0000000    0.3059284
291520.0000000    0.3106259
291560.0000000    0.2929071
291600.0000000    0.3016981
291640.0000000    0.2876464
291680.0000000    0.2919354
291720.0000000    0.3030833
291760.0000000    0.3029155
291800.0000000    0.3052192
291840.0000000    0.3000963
291880.0000000    0.3034900
291920.0000000    0.2909750
291960.0000000    0.2936081
292000.0000000    0.3063503
292040.0000000    0.2881142
292080.0000000    0.2983161
292120.0000000    0.3023076
292160.0000000    0.2894244
292200.0000000    0.3166534
292240.0000000    0.3172499
292280.0000000    0.3141988
292320.0000000    0.2890640
292360.0000000    0.3003887
292400.0000000    0.3011276
292440.0000000    0.2727599
292480.0000000    0.2813113
292520.0000000    0.2907412
292560.0000000    0.2815166
292600.0000000    0.3033847
292640.0000000    0.3024092
292680.0000000    0.2927491
292720.0000000    0.2925304
292760.0000000    0.3235556
292800.0000000    0.3073795
292840.0000000    0.3056483
292880.0000000    0.3302369
292920.0000000    0.2917727
292960.0000000    0.2907698
293000.0000000    0.2924392
293040.0000000    0.2735715
293080.0000000    0.3072384
293120.0000000    0.2984895
293160.0000000    0.2888610
293200.0000000    0.2782925
293240.0000000    0.2943307
293280.0000000    0.3083149
293320.0000000    0.3037750
293360.0000000    0.2973227
293400.0000000    0.3118419
293440.0000000    0.2631208
293480.0000000    0.2714335
293520.0000000    0.2737785
293560.0000000    0.2867553
293600.0000000    0.2728699
293640.0000000    0.2891076
293680.0000000    0.2745551
293720.0000000    0.2822243
293760.0000000    0.3070747
293800.0000000    0.2798234
293840.0000000    0.2809022
293880.0000000    0.2909193
293920.0000000    0.2799520
293960.0000000    0.2864167
294000.0000000    0.2866880
294040.0000000    0.3026332
294080.0000000    0.2927120
294120.0000000    0.2800037
294160.0000000    0.3034546
294200.0000000    0.2849305
294240.0000000    0.2806016
294280.0000000    0.2617285
294320.0000000    0.2671360
294360.0000000    0.2886904
294400.0000000    0.2819829
294440.0000000    0.2762061
294480.0000000    0.2886591
294520.0000000    0.2850464
294560.0000000    0.2770464
294600.0000000    0.2944794
294640.0000000    0.2833238
294680.0000000    0.2918003
294720.0000000    0.2819422
294760.0000000    0.2808353
294800.0000000    0.2843855
294840.0000000    0.2993242
294880.0000000    0.2972879
294920.0000000    0.3244829
294960.0000000    0.3062480
295000.0000000    0.3098665
295040.0000000    0.2968869
295080.0000000    0.2773537
295120.0000000    0.2888597
295160.0000000    0.3012402
295200.0000000    0.2849944
295240.0000000    0.2874891
295280.0000000    0.3045244
295320.0000000    0.2999115
295360.0000000    0.3038439
295400.0000000    0.2890638
295440.0000000    0.3033153
295480.0000000    0.2999765
295520.0000000    0.3041394
295560.0000000    0.2946130
295600.0000000    0.3188965
295640.0000000    0.2949950
295680.0000000    0.2915322
295720.0000000    0.2999907
295760.0000000    0.3160163
295800.0000000    0.3068568
295840.0000000    0.3113712
295880.0000000    0.2950239
295920.0000000    0.2989479
295960.0000000    0.3067010
296000.0000000    0.3016311
296040.0000000    0.3199579
296080.0000000    0.3001933
296120.0000000    0.2983726
296160.0000000    0.2863796
296200.0000000    0.2966892
296240.0000000    0.3093534
296280.0000000    0.2928565
296320.0000000    0.2868778
296360.0000000    0.2957693
296400.0000000    0.2948980
296440.0000000    0.2814312
296480.0000000    0.3086761
296520.0000000    0.2834099
296560.0000000    0.3012290
296600.0000000    0.2876468
296640.0000000    0.2841611
296680.0000000    0.3113756
296720.0000000    0.2945243
296760.0000000    0.2855931
296800.0000000    0.2953922
296840.0000000    0.2951008
296880.0000000    0.3010915
296920.0000000    0.2992615
296960.0000000    0.3031502
297000.0000000    0.3072552
297040.0000000    0.2685506
297080.0000000    0.2834239
297120.0000000    0.2681245
297160.0000000    0.2887405
297200.0000000    0.2792837
297240.0000000    0.2987110
297280.0000000    0.2936523
297320.0000000    0.2925646
297360.0000000    0.2950482
297400.0000000    0.2944755
297440.0000000    0.3062911
297480.0000000    0.2939910
297520.0000000    0.3036479
297560.0000000    0.2811426
297600.0000000    0.3047167
297640.0000000    0.2814096
297680.0000000    0.3022562
297720.0000000    0.2765782
297760.0000000    0.3037671
297800.0000000    0.2876681
297840.0000000    0.3080575
297880.0000000    0.2816352
297920.0000000    0.3173539
297960.0000000    0.2954423
298000.0000000    0.3107947
298040.0000000    0.2758310
298080.0000000    0.2806200
298120.0000000    0.2945816
298160.0000000    0.2944660
298200.0000000    0.3087871
298240.0000000    0.2892784
298280.0000000    0.3023000
298320.0000000    0.3062425
298360.0000000    0.3187790
298400.0000000    0.3200619
298440.0000000    0.2954586
298480.0000000    0.3163562
298520.0000000    0.3198451
298560.0000000    0.3029438
298600.0000000    0.3148813
298640.0000000    0.2946482
298680.0000000    0.2968979
298720.0000000    0.2917215
298760.0000000    0.3111063
298800.0000000    0.2853801
298840.0000000    0.2867166
298880.0000000    0.2659022
298920.0000000    0.2720887
298960.0000000    0.2750662
299000.0000000    0.2858745
299040.0000000    0.2851959
299080.0000000    0.2716978
299120.0000000    0.2880346
299160.0000000    0.2798619
299200.0000000    0.2970781
299240.0000000    0.2714857
299280.0000000    0.2959124
299320.0000000    0.2951711
299360.0000000    0.2881545
299400.0000000    0.2996332
299440.0000000    0.2845005
299480.0000000    0.2824109
299520.0000000    0.2753824
299560.0000000    0.3051243
299600.0000000    0.2933472
299640.0000000    0.2755304
299680.0000000    0.2660626
299720.0000000    0.2920783
299760.0000000    0.2938334
299800.0000000    0.2839764
299840.0000000    0.2908139
299880.0000000    0.2880415
299920.0000000    0.2787424
299960.0000000    0.2607003
300000.0000000    0.2907727
300040.0000000    0.2638544
300080.0000000    0.2898805
300120.0000000    0.2932949
300160.0000000    0.2814373
300200.0000000    0.2671177
300240.0000000    0.2834682
300280.0000000    0.3040620
300320.0000000    0.2889263
300360.0000000    0.2854838
300400.0000000    0.2954621
300440.0000000    0.2985865
300480.0000000    0.2847114
300520.0000000    0.2957029
300560.0000000    0.2930349
300600.0000000    0.2725327
300640.0000000    0.2788525
300680.0000000    0.3028983
300720.0000000    0.2876923
300760.0000000    0.2999566
300800.0000000    0.2849389
300840.0000000    0.2883970
300880.0000000    0.2764583
300920.0000000    0.2801231
300960.0000000    0.2786195
301000.0000000    0.2830359
301040.0000000    0.2773778
301080.0000000    0.2530052
301120.0000000    0.2872545
301160.0000000    0.2645704
301200.0000000    0.2823319
301240.0000000    0.2761307
301280.0000000    0.2769736
301320.0000000    0.2599855
301360.0000000    0.2868448
301400.0000000    0.3004294
301440.0000000    0.2982628
301480.0000000    0.2924722
301520.0000000    0.2801552
301560.0000000    0.2725173
301600.0000000    0.2754269
301640.0000000    0.2554049
301680.0000000    0.2537715
301720.0000000    0.2517413
301760.0000000    0.2659606
301800.0000000    0.2809259
301840.0000000    0.2674311
301880.0000000    0.2504257
301920.0000000    0.2758736
301960.0000000    0.2792913
302000.0000000    0.2672760
302040.0000000    0.2451222
302080.0000000    0.2798702
302120.0000000    0.2719402
302160.0000000    0.2760936
302200.0000000    0.2889277
302240.0000000    0.3032799
302280.0000000    0.2962897
302320.0000000    0.3045066
302360.0000000    0.2933273
302400.0000000    0.3016221
302440.0000000    0.3002313
302480.0000000    0.2934372
302520.0000000    0.3095436
302560.0000000    0.2974912
302600.0000000    0.2723826
302640.0000000    0.2849427
302680.0000000    0.2686456
302720.0000000    0.2757436
302760.0000000    0.2694589
302800.0000000    0.2700485
302840.0000000    0.2603140
302880.0000000    0.2680843
302920.0000000    0.2724985
302960.0000000    0.2928202
303000.0000000    0.2780268
303040.0000000    0.2776973
303080.0000000    0.2881180
303120.0000000    0.2981830
303160.0000000    0.2863407
303200.0000000    0.2885598
303240.0000000    0.2991826
303280.0000000    0.2960105
303320.0000000    0.2894431
303360.0000000    0.2726856
303400.0000000    0.2709868
303440.0000000    0.2882857
303480.0000000    0.2801556
303520.0000000    0.2826823
303560.0000000    0.2760878
303600.0000000    0.2983388
303640.0000000    0.2710692
303680.0000000    0.2798137
303720.0000000    0.2754609
303760.0000000    0.2566525
303800.0000000    0.3036762
303840.0000000    0.2920318
303880.0000000    0.2808077
303920.0000000    0.2708842
303960.0000000    0.2671493
304000.0000000    0.2643068
304040.0000000    0.2606331
304080.0000000    0.2564323
304120.0000000    0.2659467
304160.0000000    0.2782089
304200.0000000    0.2807804
304240.0000000    0.2845010
304280.0000000    0.2675353
304320.0000000    0.2734547
304360.0000000    0.2860198
304400.0000000    0.2807785
304440.0000000    0.2946486
304480.0000000    0.2867276
304520.0000000    0.2948003
304560.0000000    0.2773840
304600.0000000    0.2724157
304640.0000000    0.2674285
304680.0000000    0.2868840
304720.0000000    0.2757169
304760.0000000    0.2679718
304800.0000000    0.2846478
304840.0000000    0.2846848
304880.0000000    0.2726997
304920.0000000    0.2816270
304960.0000000    0.2993696
305000.0000000    0.3013180
305040.0000000    0.2941198
305080.0000000    0.2986020
305120.0000000    0.3008119
305160.0000000    0.2807334
305200.0000000    0.2779877
305240.0000000    0.2730625
305280.0000000    0.2632574
305320.0000000    0.2818964
305360.0000000    0.2646187
305400.0000000    0.2693359
305440.0000000    0.2564322
305480.0000000    0.2638067
305520.0000000    0.2792143
305560.0000000    0.2661234
305600.0000000    0.2804170
305640.0000000    0.2593288
305680.0000000    0.2715783
305720.0000000    0.2748578
305760.0000000    0.2672771
305800.0000000    0.2523369
305840.0000000    0.2816355
305880.0000000    0.2934423
305920.0000000    0.2828085
305960.0000000    0.2602936
306000.0000000    0.2770867
306040.0000000    0.2886099
306080.0000000    0.2712640
306120.0000000    0.2889521
306160.0000000    0.2857975
306200.0000000    0.2756930
306240.0000000    0.2856738
306280.0000000    0.2690804
306320.0000000    0.2845353
306360.0000000    0.2766322
306400.0000000    0.2694579
306440.0000000    0.2675684
306480.0000000    0.2840811
306520.0000000    0.2499582
306560.0000000    0.2843724
306600.0000000    0.2859215
306640.0000000    0.2484231
306680.0000000    0.2575087
306720.0000000    0.2795420
306760.0000000    0.2842538
306800.0000000    0.2828244
306840.0000000    0.2735814
306880.0000000    0.2824257
306920.0000000    0.2715169
306960.0000000    0.2764288
307000.0000000    0.2807535
307040.0000000    0.2812318
307080.0000000    0.2705438
307120.0000000    0.2825035
307160.0000000    0.2618922
307200.0000000    0.2692362
307240.0000000    0.2815815
307280.0000000    0.2779126
307320.0000000    0.2579743
307360.0000000    0.2786523
307400.0000000    0.2770439
307440.0000000    0.2807212
307480.0000000    0.2906168
307520.0000000    0.2914256
307560.0000000    0.2750029
307600.0000000    0.2733361
307640.0000000    0.2858648
307680.0000000    0.2910146
307720.0000000    0.2802972
307760.0000000    0.2737288
307800.0000000    0.2774628
307840.0000000    0.2550646
307880.0000000    0.2623215
307920.0000000    0.2836898
307960.0000000    0.2972993
308000.0000000    0.3026179
308040.0000000    0.2814037
308080.0000000    0.2687314
308120.0000000    0.2892455
308160.0000000    0.2534097
308200.0000000    0.2755966
308240.0000000    0.2675048
308280.0000000    0.2642617
308320.0000000    0.2688331
308360.0000000    0.2735555
308400.0000000    0.2773744
308440.0000000    0.2775564
308480.0000000    0.2566175
308520.0000000    0.2610560
308560.0000000    0.2681752
308600.0000000    0.2739469
308640.0000000    0.2572528
308680.0000000    0.2642430
308720.0000000    0.2600040
308760.0000000    0.2574906
308800.0000000    0.2531501
308840.0000000    0.2691260
308880.0000000    0.2758202
308920.0000000    0.2699966
308960.0000000    0.2697633
309000.0000000    0.2681245
309040.0000000    0.2749940
309080.0000000    0.2644693
309120.0000000    0.2705214
309160.0000000    0.2835183
309200.0000000    0.2796908
309240.0000000    0.2670203
309280.0000000    0.2770453
309320.0000000    0.2657456
309360.0000000    0.2923917
309400.0000000    0.2695798
309440.0000000    0.2807382
309480.0000000    0.2731167
309520.0000000    0.2972514
309560.0000000    0.2900890
309600.0000000    0.2686996
309640.0000000    0.2568399
309680.0000000    0.2608771
309720.0000000    0.2706890
309760.0000000    0.2826526
309800.0000000    0.2611542
309840.0000000    0.2770324
309880.0000000    0.2778324
309920.0000000    0.3116836
309960.0000000    0.2537916
310000.0000000    0.2677622
310040.0000000    0.2783662
310080.0000000    0.2674760
310120.0000000    0.2690416
310160.0000000    0.2782596
310200.0000000    0.2932041
310240.0000000    0.2689734
310280.0000000    0.2874108
310320.0000000    0.2924171
310360.0000000    0.2900422
310400.0000000    0.2743818
310440.0000000    0.2933870
310480.0000000    0.2803006
310520.0000000    0.2856599
310560.0000000    0.2868023
310600.0000000    0.3057777
310640.0000000    0.3150996
310680.0000000    0.3020533
310720.0000000    0.3172202
310760.0000000    0.3073936
310800.0000000    0.2900738
310840.0000000    0.2872045
310880.0000000    0.2715389
310920.0000000    0.2764857
310960.0000000    0.2977851
311000.0000000    0.2808821
311040.0000000    0.2797463
311080.0000000    0.2795227
311120.0000000    0.2670034
311160.0000000    0.2910751
311200.0000000    0.2931062
311240.0000000    0.2987916
311280.0000000    0.2893784
311320.0000000    0.2934780
311360.0000000    0.3047011
311400.0000000    0.2876962
311440.0000000    0.3072377
311480.0000000    0.3064117
311520.0000000    0.2804533
311560.0000000    0.3037069
311600.0000000    0.2721922
311640.0000000    0.2757130
311680.0000000    0.2841309
311720.0000000    0.2824789
311760.0000000    0.2700655
311800.0000000    0.2889904
311840.0000000    0.2695772
311880.0000000    0.2782238
311920.0000000    0.2635507
311960.0000000    0.2856217
312000.0000000    0.2784917
312040.0000000    0.2833224
312080.0000000    0.2655962
312120.0000000    0.2828062
312160.0000000    0.2854271
312200.0000000    0.2874237
312240.0000000    0.2951511
312280.0000000    0.2795437
312320.0000000    0.2826741
312360.0000000    0.3081133
312400.0000000    0.2613069
312440.0000000    0.2765808
312480.0000000    0.2739743
312520.0000000    0.2743105
312560.0000000    0.2881333
312600.0000000    0.2934239
312640.0000000    0.2887722
312680.0000000    0.2895833
312720.0000000    0.2738631
312760.0000000    0.2748513
312800.0000000    0.2621377
312840.0000000    0.2932632
312880.0000000    0.2852358
312920.0000000    0.2832145
312960.0000000    0.2971562
313000.0000000    0.3119381
313040.0000000    0.2791495
313080.0000000    0.3022624
313120.0000000    0.2924033
313160.0000000    0.3038884
313200.0000000    0.2840471
313240.0000000    0.2834041
313280.0000000    0.3167141
313320.0000000    0.2870186
313360.0000000    0.2922212
313400.0000000    0.2805200
313440.0000000    0.2962544
313480.0000000    0.2900427
313520.0000000    0.2885295
313560.0000000    0.2776873
313600.0000000    0.2559963
313640.0000000    0.2630126
313680.0000000    0.2675090
313720.0000000    0.2677466
313760.0000000    0.2727992
313800.0000000    0.2535204
313840.0000000    0.2649213
313880.0000000    0.2814369
313920.0000000    0.2589275
313960.0000000    0.2785488
314000.0000000    0.2744636
314040.0000000    0.2677156
314080.0000000    0.2619146
314120.0000000    0.2813640
314160.0000000    0.2605665
314200.0000000    0.2890741
314240.0000000    0.2742622
314280.0000000    0.2743357
314320.0000000    0.2792376
314360.0000000    0.2729415
314400.0000000    0.2702014
314440.0000000    0.2687239
314480.0000000    0.2519864
314520.0000000    0.2780883
314560.0000000    0.2796707
314600.0000000    0.2894556
314640.0000000    0.2898393
314680.0000000    0.2890316
314720.0000000    0.2858594
314760.0000000    0.2761730
314800.0000000    0.2741152
314840.0000000    0.2665201
314880.0000000    0.2564337
314920.0000000    0.2752741
314960.0000000    0.2486265
315000.0000000    0.2808118
315040.0000000    0.2675028
315080.0000000    0.2714685
315120.0000000    0.2606690
315160.0000000    0.2533439
315200.0000000    0.2542227
315240.0000000    0.2568269
315280.0000000    0.2330922
315320.0000000    0.2399267
315360.0000000    0.2599262
315400.0000000    0.2606671
315440.0000000    0.2699405
315480.0000000    0.2756856
315520.0000000    0.2588142
315560.0000000    0.2664627
315600.0000000    0.2525365
315640.0000000    0.2699358
315680.0000000    0.2650017
315720.0000000    0.2577882
315760.0000000    0.2802759
315800.0000000    0.2549556
315840.0000000    0.2801976
315880.0000000    0.2883697
315920.0000000    0.2710637
315960.0000000    0.2632490
316000.0000000    0.2719773
316040.0000000    0.2814745
316080.0000000    0.2668535
316120.0000000    0.2664811
316160.0000000    0.2337398
316200.0000000    0.2572861
316240.0000000    0.2629263
316280.0000000    0.2593696
316320.0000000    0.2517957
316360.0000000    0.2511651
316400.0000000    0.2729641
316440.0000000    0.2745474
316480.0000000    0.2772463
316520.0000000    0.2784169
316560.0000000    0.2454561
316600.0000000    0.2347137
316640.0000000    0.2600344
316680.0000000    0.2674623
316720.0000000    0.2586569
316760.0000000    0.2550688
316800.0000000    0.2445692
316840.0000000    0.2588772
316880.0000000    0.2842225
316920.0000000    0.2769312
316960.0000000    0.2725523
317000.0000000    0.2589916
317040.0000000    0.2567362
317080.0000000    0.2470061
317120.0000000    0.2506069
317160.0000000    0.2709326
317200.0000000    0.2526698
317240.0000000    0.2550701
317280.0000000    0.2658166
317320.0000000    0.2413291
317360.0000000    0.2689018
317400.0000000    0.2552650
317440.0000000    0.2588668
317480.0000000    0.2771237
317520.0000000    0.2716366
317560.0000000    0.2670180
317600.0000000    0.2767475
317640.0000000    0.2901776
317680.0000000    0.2778820
317720.0000000    0.2832046
317760.0000000    0.2829625
317800.0000000    0.2562336
317840.0000000    0.2719421
317880.0000000    0.2721198
317920.0000000    0.2674737
317960.0000000    0.2895927
318000.0000000    0.2728297
318040.0000000    0.2787588
318080.0000000    0.2722279
318120.0000000    0.2883547
318160.0000000    0.2691236
318200.0000000    0.2575606
318240.0000000    0.2597571
318280.0000000    0.2663044
318320.0000000    0.2586788
318360.0000000    0.2615334
318400.0000000    0.2645082
318440.0000000    0.2767210
318480.0000000    0.2713107
318520.0000000    0.2571541
318560.0000000    0.2677695
318600.0000000    0.2965823
318640.0000000    0.2672532
318680.0000000    0.2614487
318720.0000000    0.2733939
318760.0000000    0.2637073
318800.0000000    0.2691564
318840.0000000    0.2698731
318880.0000000    0.2535625
318920.0000000    0.2743143
318960.0000000    0.2628669
319000.0000000    0.2638007
319040.0000000    0.2654352
319080.0000000    0.2496514
319120.0000000    0.2686524
319160.0000000    0.2553436
319200.0000000    0.2534139
319240.0000000    0.2687214
319280.0000000    0.3003354
319320.0000000    0.2582971
319360.0000000    0.2948866
319400.0000000    0.2644581
319440.0000000    0.2497316
319480.0000000    0.2609337
319520.0000000    0.2872146
319560.0000000    0.2798975
319600.0000000    0.2936850
319640.0000000    0.3009658
319680.0000000    0.2735613
319720.0000000    0.2710984
319760.0000000    0.2694399
319800.0000000    0.2870119
319840.0000000    0.2767670
319880.0000000    0.2684362
319920.0000000    0.2757993
319960.0000000    0.2815302
320000.0000000    0.2747843
320040.0000000    0.2826670
320080.0000000    0.2815018
320120.0000000    0.2741301
320160.0000000    0.2764347
320200.0000000    0.2801354
320240.0000000    0.2578044
320280.0000000    0.2905580
320320.0000000    0.2888015
320360.0000000    0.2821136
320400.0000000    0.2859969
320440.0000000    0.2884634
320480.0000000    0.3071202
320520.0000000    0.2925167
320560.0000000    0.2762252
320600.0000000    0.2918798
320640.0000000    0.2690370
320680.0000000    0.3115815
320720.0000000    0.3033288
320760.0000000    0.3218594
320800.0000000    0.3225252
320840.0000000    0.3095808
320880.0000000    0.2959327
320920.0000000    0.2812663
320960.0000000    0.2799921
321000.0000000    0.2735596
321040.0000000    0.2853089
321080.0000000    0.2932082
321120.0000000    0.2909192
321160.0000000    0.2671829
321200.0000000    0.2733509
321240.0000000    0.2692614
321280.0000000    0.2615119
321320.0000000    0.2805746
321360.0000000    0.2647125
321400.0000000    0.2741730
321440.0000000    0.2901274
321480.0000000    0.2891681
321520.0000000    0.2745219
321560.0000000    0.2629309
321600.0000000    0.2731472
321640.0000000    0.2869009
321680.0000000    0.3069972
321720.0000000    0.3027006
321760.0000000    0.3085829
321800.0000000    0.3143067
321840.0000000    0.3150735
321880.0000000    0.2998477
321920.0000000    0.2992005
321960.0000000    0.2933953
322000.0000000    0.2855413
322040.0000000    0.2809577
322080.0000000    0.2854860
322120.0000000    0.2759368
322160.0000000    0.2849057
322200.0000000    0.2997848
322240.0000000    0.2995054
322280.0000000    0.3170404
322320.0000000    0.2640764
322360.0000000    0.3060425
322400.0000000    0.2895615
322440.0000000    0.3082779
322480.0000000    0.3060900
322520.0000000    0.3060699
322560.0000000    0.2832859
322600.0000000    0.2860050
322640.0000000    0.2887410
322680.0000000    0.2993241
322720.0000000    0.2972698
322760.0000000    0.2884638
322800.0000000    0.3110024
322840.0000000    0.2819225
322880.0000000    0.2902314
322920.0000000    0.2731392
322960.0000000    0.2911228
323000.0000000    0.2802748
323040.0000000    0.2887757
323080.0000000    0.3238162
323120.0000000    0.2938493
323160.0000000    0.2856898
323200.0000000    0.2945787
323240.0000000    0.3082949
323280.0000000    0.3236492
323320.0000000    0.3081267
323360.0000000    0.2822231
323400.0000000    0.3003055
323440.0000000    0.2985572
323480.0000000    0.2979201
323520.0000000    0.2872988
323560.0000000    0.2963467
323600.0000000    0.2918695
323640.0000000    0.3085524
323680.0000000    0.3166395
323720.0000000    0.3024635
323760.0000000    0.3077026
323800.0000000    0.3004363
323840.0000000    0.2876747
323880.0000000    0.3082652
323920.0000000    0.2862801
323960.0000000    0.3037882
324000.0000000    0.2968785
324040.0000000    0.2819385
324080.0000000    0.2721572
324120.0000000    0.2730382
324160.0000000    0.2806038
324200.0000000    0.2832020
324240.0000000    0.2747550
324280.0000000    0.2800973
324320.0000000    0.3006358
324360.0000000    0.2932591
324400.0000000    0.2869250
324440.0000000    0.2868389
324480.0000000    0.2778744
324520.0000000    0.2829465
324560.0000000    0.3019043
324600.0000000    0.3198926
324640.0000000    0.3085637
324680.0000000    0.2973368
324720.0000000    0.3031328
324760.0000000    0.3128407
324800.0000000    0.3039016
324840.0000000    0.3009202
324880.0000000    0.3108942
324920.0000000    0.3035401
324960.0000000    0.2678439
325000.0000000    0.2901778
325040.0000000    0.3061810
325080.0000000    0.2940089
325120.0000000    0.3019784
325160.0000000    0.2627244
325200.0000000    0.2849650
325240.0000000    0.3039179
325280.0000000    0.2996476
325320.0000000    0.2880909
325360.0000000    0.2847356
325400.0000000    0.2946191
325440.0000000    0.2953758
325480.0000000    0.2801915
325520.0000000    0.2636842
325560.0000000    0.2848431
325600.0000000    0.2849099
325640.0000000    0.2790088
325680.0000000    0.2837554
325720.0000000    0.2705985
325760.0000000    0.2781071
325800.0000000    0.2733794
325840.0000000    0.2665880
325880.0000000    0.2801994
325920.0000000    0.2684564
325960.0000000    0.2659263
326000.0000000    0.2773933
326040.0000000    0.2769822
326080.0000000    0.2656862
326120.0000000    0.2867872
326160.0000000    0.2821811
326200.0000000    0.2511763
326240.0000000    0.2708103
326280.0000000    0.2726482
326320.0000000    0.2766764
326360.0000000    0.2626241
326400.0000000    0.2712713
326440.0000000    0.2762093
326480.0000000    0.2790368
326520.0000000    0.2511968
326560.0000000    0.2878827
326600.0000000    0.3026281
326640.0000000    0.2951088
326680.0000000    0.2953726
326720.0000000    0.3004915
326760.0000000    0.2868295
326800.0000000    0.2962252
326840.0000000    0.2896072
326880.0000000    0.3036487
326920.0000000    0.2994683
326960.0000000    0.2963879
327000.0000000    0.2967466
327040.0000000    0.2916837
327080.0000000    0.2881045
327120.0000000    0.2874495
327160.0000000    0.2706503
327200.0000000    0.2783045
327240.0000000    0.2687576
327280.0000000    0.2759842
327320.0000000    0.2677527
327360.0000000    0.2753213
327400.0000000    0.2703445
327440.0000000    0.2849281
327480.0000000    0.2772598
327520.0000000    0.2850789
327560.0000000    0.2767858
327600.0000000    0.2632860
327640.0000000    0.3029033
327680.0000000    0.3028770
327720.0000000    0.2848535
327760.0000000    0.2976908
327800.0000000    0.2900663
327840.0000000    0.2729690
327880.0000000    0.2760893
327920.0000000    0.2634310
327960.0000000    0.2606376
328000.0000000    0.3035007
328040.0000000    0.2806567
328080.0000000    0.2934883
328120.0000000    0.2829342
328160.0000000    0.2852162
328200.0000000    0.2947930
328240.0000000    0.2865742
328280.0000000    0.2926228
328320.0000000    0.2839825
328360.0000000    0.2974989
328400.0000000    0.2872483
328440.0000000    0.2782637
328480.0000000    0.3057936
328520.0000000    0.2982960
328560.0000000    0.2629320
328600.0000000    0.2720965
328640.0000000    0.2730936
328680.0000000    0.2989413
328720.0000000    0.2961638
328760.0000000    0.2939673
328800.0000000    0.2783634
328840.0000000    0.2882276
328880.0000000    0.2848987
328920.0000000    0.2910078
328960.0000000    0.2903378
329000.0000000    0.2977177
329040.0000000    0.2775249
329080.0000000    0.2874559
329120.0000000    0.2914057
329160.0000000    0.2939874
329200.0000000    0.2706588
329240.0000000    0.2956484
329280.0000000    0.2911150
329320.0000000    0.2977352
329360.0000000    0.2937889
329400.0000000    0.2851263
329440.0000000    0.2968757
329480.0000000    0.3124419
329520.0000000    0.2995068
329560.0000000    0.3104935
329600.0000000    0.2864481
329640.0000000    0.2735861
329680.0000000    0.2911733
329720.0000000    0.2964054
329760.0000000    0.2885098
329800.0000000    0.3013130
329840.0000000    0.3124689
329880.0000000    0.2803908
329920.0000000    0.3012300
329960.0000000    0.2816657
330000.0000000    0.2945400
330040.0000000    0.2822576
330080.0000000    0.3046184
330120.0000000    0.2970760
330160.0000000    0.2825724
330200.0000000    0.2745362
330240.0000000    0.2950917
330280.0000000    0.3035700
330320.0000000    0.2904969
330360.0000000    0.2952809
330400.0000000    0.2891523
330440.0000000    0.2672961
330480.0000000    0.2794360
330520.0000000    0.2874824
330560.0000000    0.2784288
330600.0000000    0.3092503
330640.0000000    0.2960111
330680.0000000    0.3136005
330720.0000000    0.3025848
330760.0000000    0.3122295
330800.0000000    0.3105376
330840.0000000    0.2882652
330880.0000000    0.2996551
330920.0000000    0.2933391
330960.0000000    0.2874887
331000.0000000    0.2897879
331040.0000000    0.2990203
331080.0000000    0.3024480
331120.0000000    0.2959760
331160.0000000    0.3013871
331200.0000000    0.2984055
331240.0000000    0.2877064
331280.0000000    0.2862846
331320.0000000    0.2929160
331360.0000000    0.2701404
331400.0000000    0.2817957
331440.0000000    0.3054740
331480.0000000    0.2903989
331520.0000000    0.2770086
331560.0000000    0.3057934
331600.0000000    0.3026094
331640.0000000    0.2985133
331680.0000000    0.3046626
331720.0000000    0.2999876
331760.0000000    0.3142546
331800.0000000    0.2678701
331840.0000000    0.2734082
331880.0000000    0.2853113
331920.0000000    0.2980703
331960.0000000    0.2879078
332000.0000000    0.3205357
332040.0000000    0.3045288
332080.0000000    0.2835602
332120.0000000    0.2887903
332160.0000000    0.3053099
332200.0000000    0.3013787
332240.0000000    0.3002822
332280.0000000    0.2923576
332320.0000000    0.3050561
332360.0000000    0.3268410
332400.0000000    0.3069433
332440.0000000    0.2922211
332480.0000000    0.2843532
332520.0000000    0.2629521
332560.0000000    0.2803588
332600.0000000    0.2901233
332640.0000000    0.2987185
332680.0000000    0.2984875
332720.0000000    0.3019662
332760.0000000    0.3043021
332800.0000000    0.3070949
332840.0000000    0.2978428
332880.0000000    0.3045251
332920.0000000    0.2913445
332960.0000000    0.2941054
333000.0000000    0.2900575
333040.0000000    0.3181257
333080.0000000    0.2960541
333120.0000000    0.2991035
333160.0000000    0.2828629
333200.0000000    0.3027986
333240.0000000    0.2856429
333280.0000000    0.2976521
333320.0000000    0.2915581
333360.0000000    0.3024310
333400.0000000    0.3053518
333440.0000000    0.2890455
333480.0000000    0.3011392
333520.0000000    0.2940378
333560.0000000    0.2912113
333600.0000000    0.2677700
333640.0000000    0.2752427
333680.0000000    0.2807874
333720.0000000    0.2804961
333760.0000000    0.2989196
333800.0000000    0.2840788
333840.0000000    0.2784551
333880.0000000    0.2851527
333920.0000000    0.2926615
333960.0000000    0.2832764
334000.0000000    0.3155143
334040.0000000    0.2718058
334080.0000000    0.2803932
334120.0000000    0.2648492
334160.0000000    0.2548115
334200.0000000    0.2684373
334240.0000000    0.2796946
334280.0000000    0.2804705
334320.0000000    0.2781623
334360.0000000    0.2862947
334400.0000000    0.2853039
334440.0000000    0.2905200
334480.0000000    0.2808698
334520.0000000    0.2633739
334560.0000000    0.2759228
334600.0000000    0.2893070
334640.0000000    0.2867033
334680.0000000    0.3096442
334720.0000000    0.3221824
334760.0000000    0.2967353
334800.0000000    0.3116958
334840.0000000    0.2941785
334880.0000000    0.2996682
334920.0000000    0.2931059
334960.0000000    0.2744044
335000.0000000    0.2757115
335040.0000000    0.2908132
335080.0000000    0.2736973
335120.0000000    0.2691475
335160.0000000    0.2670057
335200.0000000    0.2730258
335240.0000000    0.2894304
335280.0000000    0.2987206
335320.0000000    0.2889425
335360.0000000    0.2835366
335400.0000000    0.2989778
335440.0000000    0.2980177
335480.0000000    0.2997926
335520.0000000    0.3035720
335560.0000000    0.2986419
335600.0000000    0.2902223
335640.0000000    0.2965868
335680.0000000    0.2913474
335720.0000000    0.2942295
335760.0000000    0.2875925
335800.0000000    0.2915255
335840.0000000    0.2851488
335880.0000000    0.2778611
335920.0000000    0.3009857
335960.0000000    0.3042865
336000.0000000    0.3041802
336040.0000000    0.3271538
336080.0000000    0.2981302
336120.0000000    0.3125295
336160.0000000    0.2951970
336200.0000000    0.3167345
336240.0000000    0.3216712
336280.0000000    0.3032198
336320.0000000    0.2796619
336360.0000000    0.3112094
336400.0000000    0.3118841
336440.0000000    0.2998681
336480.0000000    0.2926084
336520.0000000    0.3067044
336560.0000000    0.3375933
336600.0000000    0.3202513
336640.0000000    0.3080755
336680.0000000    0.3144216
336720.0000000    0.3123795
336760.0000000    0.3223379
336800.0000000    0.3031391
336840.0000000    0.2713920
336880.0000000    0.3153378
336920.0000000    0.3114393
336960.0000000    0.2924723
337000.0000000    0.2864758
337040.0000000    0.3098570
337080.0000000    0.3109227
337120.0000000    0.3047648
337160.0000000    0.3019997
337200.0000000    0.2997095
337240.0000000    0.2726568
337280.0000000    0.2901456
337320.0000000    0.2920494
337360.0000000    0.2872927
337400.0000000    0.2900855
337440.0000000    0.3036303
337480.0000000    0.3060154
337520.0000000    0.3062617
337560.0000000    0.3138524
337600.0000000    0.3237689
337640.0000000    0.3180890
337680.0000000    0.2834838
337720.0000000    0.2864681
337760.0000000    0.2866190
337800.0000000    0.2942789
337840.0000000    0.2811892
337880.0000000    0.2966727
337920.0000000    0.2839449
337960.0000000    0.3005748
338000.0000000    0.2730175
338040.0000000    0.2818269
338080.0000000    0.2970339
338120.0000000    0.3008948
338160.0000000    0.2993195
338200.0000000    0.3186048
338240.0000000    0.3116129
338280.0000000    0.3112354
338320.0000000    0.3060373
338360.0000000    0.3017799
338400.0000000    0.3232982
338440.0000000    0.3033613
338480.0000000    0.3064838
338520.0000000    0.2979604
338560.0000000    0.2883661
338600.0000000    0.3097582
338640.0000000    0.2970022
338680.0000000    0.2903478
338720.0000000    0.2963494
338760.0000000    0.3017348
338800.0000000    0.2820912
338840.0000000    0.2882977
338880.0000000    0.2720510
338920.0000000    0.2875353
338960.0000000    0.3145309
339000.0000000    0.2728525
339040.0000000    0.2902527
339080.0000000    0.3011468
339120.0000000    0.2969157
339160.0000000    0.2997335
339200.0000000    0.2897667
339240.0000000    0.2784300
339280.0000000    0.2916668
339320.0000000    0.2926778
339360.0000000    0.3082636
339400.0000000    0.2953717
339440.0000000    0.2946343
339480.0000000    0.2848442
339520.0000000    0.2717306
339560.0000000    0.2746876
339600.0000000    0.3042275
339640.0000000    0.2909895
339680.0000000    0.2774605
339720.0000000    0.2864789
339760.0000000    0.2949611
339800.0000000    0.2689776
339840.0000000    0.2812393
339880.0000000    0.2989771
339920.0000000    0.2991101
339960.0000000    0.2915352
340000.0000000    0.3099959
340040.0000000    0.2724925
340080.0000000    0.2659681
340120.0000000    0.2715392
340160.0000000    0.2996253
340200.0000000    0.2689751
340240.0000000    0.2721463
340280.0000000    0.2922407
340320.0000000    0.2892435
340360.0000000    0.2782190
340400.0000000    0.2844793
340440.0000000    0.2963917
340480.0000000    0.2773014
340520.0000000    0.2827926
340560.0000000    0.2777067
340600.0000000    0.2955436
340640.0000000    0.3165745
340680.0000000    0.3099869
340720.0000000    0.3029763
340760.0000000    0.2858237
340800.0000000    0.2952052
340840.0000000    0.2763529
340880.0000000    0.2934765
340920.0000000    0.2834106
340960.0000000    0.2947450
341000.0000000    0.2875409
341040.0000000    0.2840188
341080.0000000    0.3022647
341120.0000000    0.3276492
341160.0000000    0.2893657
341200.0000000    0.2871827
341240.0000000    0.3031591
341280.0000000    0.2936974
341320.0000000    0.2824470
341360.0000000    0.2835648
341400.0000000    0.2891026
341440.0000000    0.2832212
341480.0000000    0.2564778
341520.0000000    0.2737306
341560.0000000    0.2670433
341600.0000000    0.2771843
341640.0000000    0.2878459
341680.0000000    0.2723101
341720.0000000    0.2845650
341760.0000000    0.2792561
341800.0000000    0.2980018
341840.0000000    0.2738231
341880.0000000    0.2775130
341920.0000000    0.3085596
341960.0000000    0.2799829
342000.0000000    0.3012657
342040.0000000    0.2803623
342080.0000000    0.2949057
342120.0000000    0.3012645
342160.0000000    0.3084469
342200.0000000    0.3016551
342240.0000000    0.2933968
342280.0000000    0.2895236
342320.0000000    0.2972989
342360.0000000    0.2813942
342400.0000000    0.2864731
342440.0000000    0.2909024
342480.0000000    0.2871360
342520.0000000    0.2827258
342560.0000000    0.2872413
342600.0000000    0.3025398
342640.0000000    0.2937566
342680.0000000    0.3032947
342720.0000000    0.2758379
342760.0000000    0.2790236
342800.0000000    0.2984163
342840.0000000    0.2724060
342880.0000000    0.2864629
342920.0000000    0.2870714
342960.0000000    0.2908014
343000.0000000    0.2819409
343040.0000000    0.2590247
343080.0000000    0.2614311
343120.0000000    0.2780439
343160.0000000    0.2642323
343200.0000000    0.2764972
343240.0000000    0.2716238
343280.0000000    0.2660542
343320.0000000    0.2602502
343360.0000000    0.2960925
343400.0000000    0.2670703
343440.0000000    0.2802072
343480.0000000    0.2957722
343520.0000000    0.2926387
343560.0000000    0.2814029
343600.0000000    0.2915064
343640.0000000    0.2822363
343680.0000000    0.2821097
343720.0000000    0.3059961
343760.0000000    0.2904116
343800.0000000    0.3015659
343840.0000000    0.2938482
343880.0000000    0.2983916
343920.0000000    0.2832439
343960.0000000    0.2786932
344000.0000000    0.2836339
344040.0000000    0.2825550
344080.0000000    0.2727496
344120.0000000    0.2733592
344160.0000000    0.2933342
344200.0000000    0.2811048
344240.0000000    0.2917441
344280.0000000    0.2826007
344320.0000000    0.2749657
344360.0000000    0.2724236
344400.0000000    0.2702175
344440.0000000    0.2768736
344480.0000000    0.2747379
344520.0000000    0.2613340
344560.0000000    0.2635135
344600.0000000    0.2844075
344640.0000000    0.2921452
344680.0000000    0.2850958
344720.0000000    0.2834078
344760.0000000    0.2947955
344800.0000000    0.3005542
344840.0000000    0.3015132
344880.0000000    0.3072131
344920.0000000    0.2950877
344960.0000000    0.2946154
345000.0000000    0.2956417
345040.0000000    0.3002292
345080.0000000    0.3078056
345120.0000000    0.2996061
345160.0000000    0.2956116
345200.0000000    0.3028821
345240.0000000    0.3117427
345280.0000000    0.3010220
345320.0000000    0.2995296
345360.0000000    0.2956060
345400.0000000    0.2912502
345440.0000000    0.3010142
345480.0000000    0.2947374
345520.0000000    0.3173897
345560.0000000    0.2951391
345600.0000000    0.2777926
345640.0000000    0.2891059
345680.0000000    0.2848180
345720.0000000    0.2744770
345760.0000000    0.2804804
345800.0000000    0.2621342
345840.0000000    0.2889149
345880.0000000    0.2705517
345920.0000000    0.2923514
345960.0000000    0.2889284
346000.0000000    0.3051979
346040.0000000    0.3009314
346080.0000000    0.2905970
346120.0000000    0.2798381
346160.0000000    0.2749316
346200.0000000    0.2951786
346240.0000000    0.2863537
346280.0000000    0.2726119
346320.0000000    0.2736033
346360.0000000    0.2906756
346400.0000000    0.2948190
346440.0000000    0.2735556
346480.0000000    0.2694128
346520.0000000    0.2836882
346560.0000000    0.2790938
346600.0000000    0.2916479
346640.0000000    0.2813817
346680.0000000    0.2869283
346720.0000000    0.2882924
346760.0000000    0.2934529
346800.0000000    0.2840008
346840.0000000    0.3060921
346880.0000000    0.3019131
346920.0000000    0.3016388
346960.0000000    0.2948550
347000.0000000    0.2959417
347040.0000000    0.3241990
347080.0000000    0.3316218
347120.0000000    0.3063262
347160.0000000    0.3018565
347200.0000000    0.2850299
347240.0000000    0.3065481
347280.0000000    0.2907385
347320.0000000    0.2816221
347360.0000000    0.2975413
347400.0000000    0.2667339
347440.0000000    0.2773710
347480.0000000    0.3053545
347520.0000000    0.2912785
347560.0000000    0.3023246
347600.0000000    0.3017180
347640.0000000    0.2766233
347680.0000000    0.2613081
347720.0000000    0.2795213
347760.0000000    0.2657243
347800.0000000    0.2799896
347840.0000000    0.2880484
347880.0000000    0.2830349
347920.0000000    0.2798612
347960.0000000    0.3093980
348000.0000000    0.2728288
348040.0000000    0.2874629
348080.0000000    0.2705594
348120.0000000    0.2653587
348160.0000000    0.2640991
348200.0000000    0.2923932
348240.0000000    0.2893280
348280.0000000    0.2891623
348320.0000000    0.2807286
348360.0000000    0.2975743
348400.0000000    0.2934544
348440.0000000    0.3041137
348480.0000000    0.2805629
348520.0000000    0.2795508
348560.0000000    0.2923362
348600.0000000    0.2783363
348640.0000000    0.2704221
348680.0000000    0.2866552
348720.0000000    0.2902733
348760.0000000    0.2885690
348800.0000000    0.3021735
348840.0000000    0.2963597
348880.0000000    0.2917907
348920.0000000    0.2570323
348960.0000000    0.2683987
349000.0000000    0.2901766
349040.0000000    0.2806480
349080.0000000    0.2750705
349120.0000000    0.2929078
349160.0000000    0.2903140
349200.0000000    0.2920595
349240.0000000    0.2689148
349280.0000000    0.2883658
349320.0000000    0.2764725
349360.0000000    0.2876844
349400.0000000    0.2877256
349440.0000000    0.2874428
349480.0000000    0.2776914
349520.0000000    0.2757039
349560.0000000    0.2860511
349600.0000000    0.2925813
349640.0000000    0.2777892
349680.0000000    0.2884943
349720.0000000    0.2774371
349760.0000000    0.2819346
349800.0000000    0.3033185
349840.0000000    0.2734456
349880.0000000    0.2896848
349920.0000000    0.2853529
349960.0000000    0.2757637
350000.0000000    0.2938372
350040.0000000    0.2944390
350080.0000000    0.2946112
350120.0000000    0.2903690
350160.0000000    0.2919264
350200.0000000    0.2817554
350240.0000000    0.2900062
350280.0000000    0.2819586
350320.0000000    0.2975709
350360.0000000    0.2589554
350400.0000000    0.2704449
350440.0000000    0.2884459
350480.0000000    0.2872954
350520.0000000    0.2746729
350560.0000000    0.2807807
350600.0000000    0.2902418
350640.0000000    0.2659905
350680.0000000    0.2703042
350720.0000000    0.2840926
350760.0000000    0.2590034
350800.0000000    0.2831049
350840.0000000    0.2911368
350880.0000000    0.2517131
350920.0000000    0.2608817
350960.0000000    0.2666488
351000.0000000    0.2852729
351040.0000000    0.2909307
351080.0000000    0.2813461
351120.0000000    0.2732691
351160.0000000    0.2841901
351200.0000000    0.2984800
351240.0000000    0.2900088
351280.0000000    0.2753633
351320.0000000    0.2929369
351360.0000000    0.2815237
351400.0000000    0.2979890
351440.0000000    0.2582327
351480.0000000    0.2679360
351520.0000000    0.3051508
351560.0000000    0.2971543
351600.0000000    0.3129675
351640.0000000    0.3092649
351680.0000000    0.3010634
351720.0000000    0.3057272
351760.0000000    0.2800318
351800.0000000    0.2697280
351840.0000000    0.2732352
351880.0000000    0.2741907
351920.0000000    0.2783731
351960.0000000    0.2586240
352000.0000000    0.2889910
352040.0000000    0.2702513
352080.0000000    0.2624269
352120.0000000    0.2695010
352160.0000000    0.2612285
352200.0000000    0.2605424
352240.0000000    0.2653988
352280.0000000    0.2608604
352320.0000000    0.2662558
352360.0000000    0.2823541
352400.0000000    0.2829755
352440.0000000    0.2741624
352480.0000000    0.2722526
352520.0000000    0.2843516
352560.0000000    0.3014700
352600.0000000    0.2787205
352640.0000000    0.2686955
352680.0000000    0.2767027
352720.0000000    0.2790096
352760.0000000    0.2912138
352800.0000000    0.2852931
352840.0000000    0.2719103
352880.0000000    0.2753000
352920.0000000    0.2865821
352960.0000000    0.2696413
353000.0000000    0.2648603
353040.0000000    0.2736934
353080.0000000    0.2650427
353120.0000000    0.2775030
353160.0000000    0.2742677
353200.0000000    0.2860834
353240.0000000    0.2710252
353280.0000000    0.2918683
353320.0000000    0.2874017
353360.0000000    0.2826825
353400.0000000    0.2978799
353440.0000000    0.2705629
353480.0000000    0.2705548
353520.0000000    0.2760733
353560.0000000    0.2789087
353600.0000000    0.2799391
353640.0000000    0.2747749
353680.0000000    0.2719375
353720.0000000    0.2671510
353760.0000000    0.2609407
353800.0000000    0.2757771
353840.0000000    0.2612147
353880.0000000    0.2892979
353920.0000000    0.2678602
353960.0000000    0.2725647
354000.0000000    0.2861310
354040.0000000    0.2673441
354080.0000000    0.2766928
354120.0000000    0.2895051
354160.0000000    0.2897506
354200.0000000    0.2826450
354240.0000000    0.2783223
354280.0000000    0.2648113
354320.0000000    0.2606319
354360.0000000    0.2792935
354400.0000000    0.3096803
354440.0000000    0.3115525
354480.0000000    0.3058794
354520.0000000    0.2901976
354560.0000000    0.3022507
354600.0000000    0.2924559
354640.0000000    0.2937566
354680.0000000    0.3072660
354720.0000000    0.3059729
354760.0000000    0.2919677
354800.0000000    0.2837133
354840.0000000    0.2764570
354880.0000000    0.2900517
354920.0000000    0.2982416
354960.0000000    0.3073426
355000.0000000    0.2897146
355040.0000000    0.2925549
355080.0000000    0.3038545
355120.0000000    0.2825021
355160.0000000    0.2876942
355200.0000000    0.2905435
355240.0000000    0.2832714
355280.0000000    0.3025014
355320.0000000    0.2921325
355360.0000000    0.2835859
355400.0000000    0.2941981
355440.0000000    0.3067979
355480.0000000    0.3033959
355520.0000000    0.2935070
355560.0000000    0.2901025
355600.0000000    0.2939289
355640.0000000    0.2861349
355680.0000000    0.2972863
355720.0000000    0.2995318
355760.0000000    0.2991520
355800.0000000    0.2830223
355840.0000000    0.2838737
355880.0000000    0.3019510
355920.0000000    0.2966769
355960.0000000    0.2910737
356000.0000000    0.2830966
356040.0000000    0.2759219
356080.0000000    0.3050187
356120.0000000    0.3188361
356160.0000000    0.3003370
356200.0000000    0.3014827
356240.0000000    0.3165122
356280.0000000    0.3193685
356320.0000000    0.2923641
356360.0000000    0.2904939
356400.0000000    0.3095440
356440.0000000    0.3189826
356480.0000000    0.2989660
356520.0000000    0.2998348
356560.0000000    0.3069704
356600.0000000    0.3129117
356640.0000000    0.3007037
356680.0000000    0.3170168
356720.0000000    0.2960110
356760.0000000    0.3001505
356800.0000000    0.3050863
356840.0000000    0.2877060
356880.0000000    0.2806682
356920.0000000    0.2860718
356960.0000000    0.2996954
357000.0000000    0.2808026
357040.0000000    0.2908684
357080.0000000    0.3063803
357120.0000000    0.2940210
357160.0000000    0.3036810
357200.0000000    0.2861941
357240.0000000    0.3014395
357280.0000000    0.2778155
357320.0000000    0.2771957
357360.0000000    0.2946852
357400.0000000    0.2863241
357440.0000000    0.2846118
357480.0000000    0.2822866
357520.0000000    0.2856995
357560.0000000    0.2741698
357600.0000000    0.2887867
357640.0000000    0.3183547
357680.0000000    0.3042121
357720.0000000    0.2954370
357760.0000000    0.2996605
357800.0000000    0.3026122
357840.0000000    0.3007892
357880.0000000    0.3023452
357920.0000000    0.2991926
357960.0000000    0.2933320
358000.0000000    0.2884762
358040.0000000    0.2922797
358080.0000000    0.2822264
358120.0000000    0.2800279
358160.0000000    0.2741688
358200.0000000    0.2907216
358240.0000000    0.2804675
358280.0000000    0.2808343
358320.0000000    0.2770709
358360.0000000    0.3115022
358400.0000000    0.3194398
358440.0000000    0.2829933
358480.0000000    0.2997158
358520.0000000    0.2849970
358560.0000000    0.2718691
358600.0000000    0.2955653
358640.0000000    0.2772612
358680.0000000    0.2852709
358720.0000000    0.2699074
358760.0000000    0.2640797
358800.0000000    0.2900626
358840.0000000    0.2922509
358880.0000000    0.2733100
358920.0000000    0.2773916
358960.0000000    0.2619981
359000.0000000    0.2704442
359040.0000000    0.2898068
359080.0000000    0.2880787
359120.0000000    0.2916789
359160.0000000    0.3043508
359200.0000000    0.2945545
359240.0000000    0.2776070
359280.0000000    0.2785977
359320.0000000    0.2842051
359360.0000000    0.2692101
359400.0000000    0.2631081
359440.0000000    0.2820709
359480.0000000    0.2780410
359520.0000000    0.2884146
359560.0000000    0.2793153
359600.0000000    0.2958841
359640.0000000    0.2781045
359680.0000000    0.2950473
359720.0000000    0.2890195
359760.0000000    0.3041439
359800.0000000    0.3182654
359840.0000000    0.3010269
359880.0000000    0.2982558
359920.0000000    0.3014840
359960.0000000    0.2784161
360000.0000000    0.2738952
360040.0000000    0.2823695
360080.0000000    0.2798772
360120.0000000    0.2746414
360160.0000000    0.2952666
360200.0000000    0.2601461
360240.0000000    0.2716480
360280.0000000    0.2827284
360320.0000000    0.2849506
360360.0000000    0.2970485
360400.0000000    0.2876759
360440.0000000    0.2926567
360480.0000000    0.2965925
360520.0000000    0.2930038
360560.0000000    0.2777202
360600.0000000    0.2938164
360640.0000000    0.2932499
360680.0000000    0.2975295
360720.0000000    0.2823744
360760.0000000    0.2961095
360800.0000000    0.2852209
360840.0000000    0.2914511
360880.0000000    0.2821404
360920.0000000    0.2859646
360960.0000000    0.2619744
361000.0000000    0.2980244
361040.0000000    0.2827981
361080.0000000    0.2746818
361120.0000000    0.2973843
361160.0000000    0.2927633
361200.0000000    0.2860927
361240.0000000    0.2884365
361280.0000000    0.2993345
361320.0000000    0.2956952
361360.0000000    0.2762111
361400.0000000    0.2935412
361440.0000000    0.2750719
361480.0000000    0.2700200
361520.0000000    0.2798013
361560.0000000    0.2775973
361600.0000000    0.2752467
361640.0000000    0.2562278
361680.0000000    0.2761441
361720.0000000    0.2837563
361760.0000000    0.2886574
361800.0000000    0.3063687
361840.0000000    0.3085820
361880.0000000    0.3106110
361920.0000000    0.2916015
361960.0000000    0.2957941
362000.0000000    0.3180974
362040.0000000    0.2947879
362080.0000000    0.3017443
362120.0000000    0.3077721
362160.0000000    0.2941583
362200.0000000    0.2646236
362240.0000000    0.2767106
362280.0000000    0.2806867
362320.0000000    0.2712725
362360.0000000    0.2689465
362400.0000000    0.2924070
362440.0000000    0.3063086
362480.0000000    0.2919285
362520.0000000    0.2830546
362560.0000000    0.2915992
362600.0000000    0.2758623
362640.0000000    0.2696416
362680.0000000    0.2845653
362720.0000000    0.2732282
362760.0000000    0.2915003
362800.0000000    0.2993044
362840.0000000    0.2884943
362880.0000000    0.2850766
362920.0000000    0.2989223
362960.0000000    0.3018303
363000.0000000    0.3052830
363040.0000000    0.3180670
363080.0000000    0.2859992
363120.0000000    0.2888651
363160.0000000    0.2795044
363200.0000000    0.3001725
363240.0000000    0.3230397
363280.0000000    0.3145876
363320.0000000    0.2957834
363360.0000000    0.2774243
363400.0000000    0.2862873
363440.0000000    0.2840163
363480.0000000    0.2753423
363520.0000000    0.2810519
363560.0000000    0.2926694
363600.0000000    0.2947128
363640.0000000    0.2682267
363680.0000000    0.3103232
363720.0000000    0.3058495
363760.0000000    0.2954242
363800.0000000    0.2992336
363840.0000000    0.3058439
363880.0000000    0.2948930
363920.0000000    0.3027389
363960.0000000    0.2955745
364000.0000000    0.2938844
364040.0000000    0.3062344
364080.0000000    0.3217741
364120.0000000    0.3108094
364160.0000000    0.3075051
364200.0000000    0.3125758
364240.0000000    0.2879652
364280.0000000    0.3100378
364320.0000000    0.3112067
364360.0000000    0.3012591
364400.0000000    0.2999699
364440.0000000    0.2766094
364480.0000000    0.2830047
364520.0000000    0.2873422
364560.0000000    0.2821277
364600.0000000    0.2991189
364640.0000000    0.2653233
364680.0000000    0.2730062
364720.0000000    0.2837731
364760.0000000    0.2942735
364800.0000000    0.2889554
364840.0000000    0.3019674
364880.0000000    0.2973994
364920.0000000    0.2970734
364960.0000000    0.2843095
365000.0000000    0.2983647
365040.0000000    0.2737969
365080.0000000    0.2716333
365120.0000000    0.2618887
365160.0000000    0.2728041
365200.0000000    0.2836885
365240.0000000    0.2692208
365280.0000000    0.2942044
365320.0000000    0.2819913
365360.0000000    0.2838770
365400.0000000    0.2851179
365440.0000000    0.2948323
365480.0000000    0.3096050
365520.0000000    0.2977884
365560.0000000    0.2985618
365600.0000000    0.3021687
365640.0000000    0.3028884
365680.0000000    0.2880270
365720.0000000    0.3124777
365760.0000000    0.3092535
365800.0000000    0.3054399
365840.0000000    0.3071959
365880.0000000    0.2986051
365920.0000000    0.2976471
365960.0000000    0.3120506
366000.0000000    0.2859898
366040.0000000    0.3013407
366080.0000000    0.2970599
366120.0000000    0.2894062
366160.0000000    0.2741581
366200.0000000    0.2856968
366240.0000000    0.2934513
366280.0000000    0.2727657
366320.0000000    0.2996353
366360.0000000    0.2844180
366400.0000000    0.2810934
366440.0000000    0.2974844
366480.0000000    0.2951998
366520.0000000    0.2968033
366560.0000000    0.3026220
366600.0000000    0.2996630
366640.0000000    0.3075562
366680.0000000    0.3110799
366720.0000000    0.3141817
366760.0000000    0.2960902
366800.0000000    0.3060258
366840.0000000    0.3004851
366880.0000000    0.2844437
366920.0000000    0.2890342
366960.0000000    0.3385314
367000.0000000    0.3100261
367040.0000000    0.2956389
367080.0000000    0.2946665
367120.0000000    0.2911451
367160.0000000    0.3095792
367200.0000000    0.3047145
367240.0000000    0.3131540
367280.0000000    0.2834261
367320.0000000    0.3015799
367360.0000000    0.2888991
367400.0000000    0.2813466
367440.0000000    0.3056094
367480.0000000    0.3001260
367520.0000000    0.3107342
367560.0000000    0.3155768
367600.0000000    0.3243697
367640.0000000    0.3048089
367680.0000000    0.2955239
367720.0000000    0.2821701
367760.0000000    0.2884541
367800.0000000    0.3039460
367840.0000000    0.3180012
367880.0000000    0.3149686
367920.0000000    0.2857403
367960.0000000    0.3194391
368000.0000000    0.2915227
368040.0000000    0.2951541
368080.0000000    0.2894057
368120.0000000    0.3249593
368160.0000000    0.2987553
368200.0000000    0.2838072
368240.0000000    0.2779034
368280.0000000    0.3041836
368320.0000000    0.2931286
368360.0000000    0.3058035
368400.0000000    0.3055473
368440.0000000    0.3066843
368480.0000000    0.2920999
368520.0000000    0.2852519
368560.0000000    0.3070137
368600.0000000    0.2977575
368640.0000000    0.2980254
368680.0000000    0.2924668
368720.0000000    0.3111001
368760.0000000    0.3047205
368800.0000000    0.3013975
368840.0000000    0.3079080
368880.0000000    0.3127196
368920.0000000    0.2882839
368960.0000000    0.2740290
369000.0000000    0.2862495
369040.0000000    0.2770127
369080.0000000    0.2712685
369120.0000000    0.2898443
369160.0000000    0.2682557
369200.0000000    0.2768586
369240.0000000    0.2844845
369280.0000000    0.2922284
369320.0000000    0.2753760
369360.0000000    0.2915854
369400.0000000    0.2763436
369440.0000000    0.2969533
369480.0000000    0.2801301
369520.0000000    0.3077401
369560.0000000    0.2943630
369600.0000000    0.3121554
369640.0000000    0.2927330
369680.0000000    0.2978184
369720.0000000    0.2877862
369760.0000000    0.2951424
369800.0000000    0.2859258
369840.0000000    0.2893454
369880.0000000    0.3085590
369920.0000000    0.3008446
369960.0000000    0.2942303
370000.0000000    0.3087004
370040.0000000    0.2963368
370080.0000000    0.2766891
370120.0000000    0.2911092
370160.0000000    0.3075647
370200.0000000    0.2955633
370240.0000000    0.2902214
370280.0000000    0.2773495
370320.0000000    0.2780556
370360.0000000    0.2886987
370400.0000000    0.2865675
370440.0000000    0.2870715
370480.0000000    0.2816535
370520.0000000    0.3051471
370560.0000000    0.3029532
370600.0000000    0.3097124
370640.0000000    0.3089443
370680.0000000    0.2791499
370720.0000000    0.2882108
370760.0000000    0.3175694
370800.0000000    0.3027849
370840.0000000    0.3244442
370880.0000000    0.3139406
370920.0000000    0.3126149
370960.0000000    0.3050007
371000.0000000    0.3235233
371040.0000000    0.3238408
371080.0000000    0.3037260
371120.0000000    0.3005070
371160.0000000    0.2941590
371200.0000000    0.3152311
371240.0000000    0.3167615
371280.0000000    0.3213014
371320.0000000    0.2823795
371360.0000000    0.2610559
371400.0000000    0.2907541
371440.0000000    0.3052605
371480.0000000    0.3080535
371520.0000000    0.3125721
371560.0000000    0.3201664
371600.0000000    0.3142971
371640.0000000    0.3251423
371680.0000000    0.3083630
371720.0000000    0.2878451
371760.0000000    0.3139141
371800.0000000    0.3185526
371840.0000000    0.3164689
371880.0000000    0.3115841
371920.0000000    0.3066909
371960.0000000    0.3228283
372000.0000000    0.3154315
372040.0000000    0.3277318
372080.0000000    0.3167131
372120.0000000    0.3207090
372160.0000000    0.3252760
372200.0000000    0.3222956
372240.0000000    0.3172269
372280.0000000    0.3111840
372320.0000000    0.3091730
372360.0000000    0.3133540
372400.0000000    0.3300889
372440.0000000    0.3158734
372480.0000000    0.3271740
372520.0000000    0.3150921
372560.0000000    0.2969462
372600.0000000    0.2925189
372640.0000000    0.2952642
372680.0000000    0.3339852
372720.0000000    0.2985727
372760.0000000    0.3127997
372800.0000000    0.2900624
372840.0000000    0.3125211
372880.0000000    0.3149700
372920.0000000    0.3144779
372960.0000000    0.3175827
373000.0000000    0.3162137
373040.0000000    0.3064428
373080.0000000    0.3000665
373120.0000000    0.2894928
373160.0000000    0.2926444
373200.0000000    0.3095033
373240.0000000    0.3151433
373280.0000000    0.2930925
373320.0000000    0.3155158
373360.0000000    0.3141833
373400.0000000    0.2879962
373440.0000000    0.3022623
373480.0000000    0.3097101
373520.0000000    0.3096115
373560.0000000    0.3223955
373600.0000000    0.3125414
373640.0000000    0.3183854
373680.0000000    0.2999558
373720.0000000    0.2971996
373760.0000000    0.3020607
373800.0000000    0.3003525
373840.0000000    0.2901737
373880.0000000    0.3038474
373920.0000000    0.3237858
373960.0000000    0.3267624
374000.0000000    0.3030767
374040.0000000    0.3043519
374080.0000000    0.3076687
374120.0000000    0.2880227
374160.0000000    0.3053755
374200.0000000    0.2935460
374240.0000000    0.2961495
374280.0000000    0.3200230
374320.0000000    0.3264585
374360.0000000    0.2988597
374400.0000000    0.2859596
374440.0000000    0.2977840
374480.0000000    0.2884000
374520.0000000    0.2993926
374560.0000000    0.2825819
374600.0000000    0.2961501
374640.0000000    0.2953396
374680.0000000    0.2888382
374720.0000000    0.2914516
374760.0000000    0.3014439
374800.0000000    0.2879886
374840.0000000    0.2874063
374880.0000000    0.2911050
374920.0000000    0.3044567
374960.0000000    0.2956802
375000.0000000    0.2873364
375040.0000000    0.2993156
375080.0000000    0.2657673
375120.0000000    0.2874880
375160.0000000    0.3000933
375200.0000000    0.2972915
375240.0000000    0.2931886
375280.0000000    0.2950016
375320.0000000    0.2975785
375360.0000000    0.3015724
375400.0000000    0.2749748
375440.0000000    0.2919477
375480.0000000    0.2856628
375520.0000000    0.3026831
375560.0000000    0.3088941
375600.0000000    0.3301308
375640.0000000    0.3147314
375680.0000000    0.3184956
375720.0000000    0.3203174
375760.0000000    0.3201770
375800.0000000    0.3455430
375840.0000000    0.3070483
375880.0000000    0.2975264
375920.0000000    0.3189938
375960.0000000    0.3047666
376000.0000000    0.3051184
376040.0000000    0.3039144
376080.0000000    0.2777226
376120.0000000    0.2755558
376160.0000000    0.2726168
376200.0000000    0.2766064
376240.0000000    0.2886848
376280.0000000    0.2739112
376320.0000000    0.2929129
376360.0000000    0.3010758
376400.0000000    0.2932378
376440.0000000    0.2880610
376480.0000000    0.2831725
376520.0000000    0.2881769
376560.0000000    0.2600485
376600.0000000    0.2809386
376640.0000000    0.2616361
376680.0000000    0.2751806
376720.0000000    0.2847416
376760.0000000    0.2985104
376800.0000000    0.2854443
376840.0000000    0.3073228
376880.0000000    0.2983330
376920.0000000    0.2980598
376960.0000000    0.2969284
377000.0000000    0.2648565
377040.0000000    0.2927038
377080.0000000    0.2654435
377120.0000000    0.2804674
377160.0000000    0.2793689
377200.0000000    0.2805795
377240.0000000    0.2829794
377280.0000000    0.2709500
377320.0000000    0.2936898
377360.0000000    0.2770674
377400.0000000    0.2878969
377440.0000000    0.3020126
377480.0000000    0.2892922
377520.0000000    0.2981278
377560.0000000    0.2835306
377600.0000000    0.2841577
377640.0000000    0.3030811
377680.0000000    0.2685892
377720.0000000    0.2637879
377760.0000000    0.2761648
377800.0000000    0.2614658
377840.0000000    0.2725744
377880.0000000    0.2856507
377920.0000000    0.2796015
377960.0000000    0.2938430
378000.0000000    0.3013884
378040.0000000    0.2907652
378080.0000000    0.2836836
378120.0000000    0.2868111
378160.0000000    0.2930958
378200.0000000    0.2940658
378240.0000000    0.2846778
378280.0000000    0.2704525
378320.0000000    0.2821544
378360.0000000    0.2625503
378400.0000000    0.2621419
378440.0000000    0.2534777
378480.0000000    0.2575190
378520.0000000    0.2598521
378560.0000000    0.2612420
378600.0000000    0.2611250
378640.0000000    0.2675174
378680.0000000    0.2992011
378720.0000000    0.2751684
378760.0000000    0.2804836
378800.0000000    0.2630897
378840.0000000    0.2802998
378880.0000000    0.2887051
378920.0000000    0.2904459
378960.0000000    0.3015988
379000.0000000    0.3063149
379040.0000000    0.2822517
379080.0000000    0.2941197
379120.0000000    0.3007686
379160.0000000    0.2993497
379200.0000000    0.2924478
379240.0000000    0.2887027
379280.0000000    0.3238255
379320.0000000    0.3017111
379360.0000000    0.2857535
379400.0000000    0.2791048
379440.0000000    0.2952582
379480.0000000    0.2853801
379520.0000000    0.2855247
379560.0000000    0.2650663
379600.0000000    0.2899117
379640.0000000    0.3014363
379680.0000000    0.2799742
379720.0000000    0.2806971
379760.0000000    0.2765373
379800.0000000    0.2743833
379840.0000000    0.2859412
379880.0000000    0.2736125
379920.0000000    0.2864935
379960.0000000    0.2705817
380000.0000000    0.2739553
380040.0000000    0.2695217
380080.0000000    0.2838355
380120.0000000    0.2683405
380160.0000000    0.2886615
380200.0000000    0.2748352
380240.0000000    0.2746243
380280.0000000    0.2889897
380320.0000000    0.2855653
380360.0000000    0.2923106
380400.0000000    0.2745226
380440.0000000    0.2617987
380480.0000000    0.3130583
380520.0000000    0.2752207
380560.0000000    0.2888801
380600.0000000    0.2729290
380640.0000000    0.2613111
380680.0000000    0.2673787
380720.0000000    0.2851687
380760.0000000    0.2695498
380800.0000000    0.2656277
380840.0000000    0.2824558
380880.0000000    0.2884451
380920.0000000    0.2794316
380960.0000000    0.2918428
381000.0000000    0.2978968
381040.0000000    0.3125720
381080.0000000    0.2896349
381120.0000000    0.2888683
381160.0000000    0.2885456
381200.0000000    0.2835424
381240.0000000    0.2747085
381280.0000000    0.2903706
381320.0000000    0.2883742
381360.0000000    0.2854360
381400.0000000    0.2690662
381440.0000000    0.2672735
381480.0000000    0.3041114
381520.0000000    0.2971267
381560.0000000    0.2697174
381600.0000000    0.2821879
381640.0000000    0.2709170
381680.0000000    0.2736724
381720.0000000    0.2801419
381760.0000000    0.2780325
381800.0000000    0.2666552
381840.0000000    0.2527219
381880.0000000    0.2701460
381920.0000000    0.2933235
381960.0000000    0.2861922
382000.0000000    0.2861990
382040.0000000    0.2980484
382080.0000000    0.2863967
382120.0000000    0.3022386
382160.0000000    0.2869357
382200.0000000    0.2988804
382240.0000000    0.3059125
382280.0000000    0.2920005
382320.0000000    0.3074304
382360.0000000    0.2947121
382400.0000000    0.2689882
382440.0000000    0.2652810
382480.0000000    0.2735970
382520.0000000    0.2812884
382560.0000000    0.2818218
382600.0000000    0.2809359
382640.0000000    0.2925467
382680.0000000    0.2922030
382720.0000000    0.2746504
382760.0000000    0.2695649
382800.0000000    0.2792881
382840.0000000    0.2791558
382880.0000000    0.3293541
382920.0000000    0.2882426
382960.0000000    0.2830823
383000.0000000    0.2791080
383040.0000000    0.3039965
383080.0000000    0.2807895
383120.0000000    0.3103190
383160.0000000    0.2864766
383200.0000000    0.2954059
383240.0000000    0.2818578
383280.0000000    0.2897640
383320.0000000    0.3003430
383360.0000000    0.3181816
383400.0000000    0.2932942
383440.0000000    0.2963026
383480.0000000    0.2919014
383520.0000000    0.3055771
383560.0000000    0.2892351
383600.0000000    0.3022131
383640.0000000    0.2859305
383680.0000000    0.2732801
383720.0000000    0.3105596
383760.0000000    0.2881924
383800.0000000    0.2814198
383840.0000000    0.2826757
383880.0000000    0.2625256
383920.0000000    0.2758228
383960.0000000    0.2860723
384000.0000000    0.2762415
384040.0000000    0.2613142
384080.0000000    0.2883880
384120.0000000    0.2689031
384160.0000000    0.2841783
384200.0000000    0.2688614
384240.0000000    0.2919915
384280.0000000    0.3041610
384320.0000000    0.2886887
384360.0000000    0.2870132
384400.0000000    0.2932901
384440.0000000    0.2871943
384480.0000000    0.2948934
384520.0000000    0.2781494
384560.0000000    0.2695066
384600.0000000    0.2796283
384640.0000000    0.2798497
384680.0000000    0.3133461
384720.0000000    0.3066171
384760.0000000    0.3241261
384800.0000000    0.2896706
384840.0000000    0.2932362
384880.0000000    0.3084829
384920.0000000    0.3144755
384960.0000000    0.3038189
385000.0000000    0.2879672
385040.0000000    0.2772582
385080.0000000    0.3002794
385120.0000000    0.3024461
385160.0000000    0.2667648
385200.0000000    0.2757497
385240.0000000    0.2794757
385280.0000000    0.2792267
385320.0000000    0.2991602
385360.0000000    0.2982300
385400.0000000    0.2928536
385440.0000000    0.2911447
385480.0000000    0.3169336
385520.0000000    0.2984865
385560.0000000    0.2774352
385600.0000000    0.2956365
385640.0000000    0.2902775
385680.0000000    0.3013854
385720.0000000    0.3014255
385760.0000000    0.2749228
385800.0000000    0.2879046
385840.0000000    0.2905979
385880.0000000    0.3088805
385920.0000000    0.2841776
385960.0000000    0.2798578
386000.0000000    0.2743652
386040.0000000    0.2731359
386080.0000000    0.2997349
386120.0000000    0.2764240
386160.0000000    0.2908545
386200.0000000    0.2868591
386240.0000000    0.2547168
386280.0000000    0.2785444
386320.0000000    0.2693619
386360.0000000    0.2886339
386400.0000000    0.2723525
386440.0000000    0.2711625
386480.0000000    0.2557063
386520.0000000    0.2787520
386560.0000000    0.3125092
386600.0000000    0.3146431
386640.0000000    0.2969350
386680.0000000    0.2795130
386720.0000000    0.2717139
386760.0000000    0.2635341
386800.0000000    0.2607927
386840.0000000    0.2915459
386880.0000000    0.2782606
386920.0000000    0.2735882
386960.0000000    0.2644204
387000.0000000    0.2895611
387040.0000000    0.2829594
387080.0000000    0.2678502
387120.0000000    0.2544765
387160.0000000    0.2802381
387200.0000000    0.2842625
387240.0000000    0.2680991
387280.0000000    0.2674384
387320.0000000    0.2797847
387360.0000000    0.3000943
387400.0000000    0.2909966
387440.0000000    0.2715269
387480.0000000    0.2754852
387520.0000000    0.2561234
387560.0000000    0.2821728
387600.0000000    0.2630801
387640.0000000    0.2850510
387680.0000000    0.2881465
387720.0000000    0.3011091
387760.0000000    0.2683423
387800.0000000    0.2904773
387840.0000000    0.2676789
387880.0000000    0.2694470
387920.0000000    0.2872009
387960.0000000    0.2469215
388000.0000000    0.2643747
388040.0000000    0.2727750
388080.0000000    0.2987428
388120.0000000    0.2767501
388160.0000000    0.2594647
388200.0000000    0.2492080
388240.0000000    0.2600055
388280.0000000    0.2874561
388320.0000000    0.2792920
388360.0000000    0.2635271
388400.0000000    0.2779461
388440.0000000    0.3128223
388480.0000000    0.2851973
388520.0000000    0.2934606
388560.0000000    0.2853295
388600.0000000    0.2923521
388640.0000000    0.2793322
388680.0000000    0.2952470
388720.0000000    0.3035322
388760.0000000    0.2929835
388800.0000000    0.2865416
388840.0000000    0.2850412
388880.0000000    0.2805481
388920.0000000    0.2980781
388960.0000000    0.2768370
389000.0000000    0.2876849
389040.0000000    0.2807196
389080.0000000    0.2730710
389120.0000000    0.2812321
389160.0000000    0.2785826
389200.0000000    0.2866265
389240.0000000    0.2967645
389280.0000000    0.3137685
389320.0000000    0.3027983
389360.0000000    0.2709631
389400.0000000    0.2933699
389440.0000000    0.2859530
389480.0000000    0.2868084
389520.0000000    0.2844454
389560.0000000    0.2860894
389600.0000000    0.2910408
389640.0000000    0.2939692
389680.0000000    0.3060166
389720.0000000    0.3043542
389760.0000000    0.2841218
389800.0000000    0.3011760
389840.0000000    0.2894133
389880.0000000    0.3142167
389920.0000000    0.3136356
389960.0000000    0.2856352
390000.0000000    0.2869172
390040.0000000    0.2662690
390080.0000000    0.2843389
390120.0000000    0.2948125
390160.0000000    0.2826608
390200.0000000    0.2757217
390240.0000000    0.2763678
390280.0000000    0.2651550
390320.0000000    0.2656028
390360.0000000    0.2881789
390400.0000000    0.2660677
390440.0000000    0.2886572
390480.0000000    0.2872197
390520.0000000    0.2529106
390560.0000000    0.2872909
390600.0000000    0.2675368
390640.0000000    0.2716346
390680.0000000    0.2872594
390720.0000000    0.2825515
390760.0000000    0.3041229
390800.0000000    0.2622231
390840.0000000    0.2782291
390880.0000000    0.3026633
390920.0000000    0.3082079
390960.0000000    0.2970793
391000.0000000    0.3085537
391040.0000000    0.2959292
391080.0000000    0.2844183
391120.0000000    0.3070832
391160.0000000    0.3035038
391200.0000000    0.2985518
391240.0000000    0.2937769
391280.0000000    0.2861189
391320.0000000    0.2979527
391360.0000000    0.2548807
391400.0000000    0.2666213
391440.0000000    0.2757329
391480.0000000    0.2793415
391520.0000000    0.2720588
391560.0000000    0.2872739
391600.0000000    0.2807553
391640.0000000    0.2876844
391680.0000000    0.2954225
391720.0000000    0.2917078
391760.0000000    0.2792206
391800.0000000    0.2858466
391840.0000000    0.2830836
391880.0000000    0.2762083
391920.0000000    0.2622199
391960.0000000    0.2735694
392000.0000000    0.2695590
392040.0000000    0.2841456
392080.0000000    0.2687082
392120.0000000    0.2792657
392160.0000000    0.2660660
392200.0000000    0.2729007
392240.0000000    0.2764198
392280.0000000    0.2844840
392320.0000000    0.2906248
392360.0000000    0.2935170
392400.0000000    0.2795044
392440.0000000    0.2751592
392480.0000000    0.2826447
392520.0000000    0.2515170
392560.0000000    0.2666296
392600.0000000    0.2560318
392640.0000000    0.2931083
392680.0000000    0.2706409
392720.0000000    0.3066594
392760.0000000    0.3118377
392800.0000000    0.3032955
392840.0000000    0.2783979
392880.0000000    0.2772175
392920.0000000    0.2810081
392960.0000000    0.2734131
393000.0000000    0.2979930
393040.0000000    0.2894682
393080.0000000    0.2878966
393120.0000000    0.2917404
393160.0000000    0.2806506
393200.0000000    0.2682023
393240.0000000    0.2931243
393280.0000000    0.2783066
393320.0000000    0.2892255
393360.0000000    0.2917629
393400.0000000    0.2789245
393440.0000000    0.2812544
393480.0000000    0.3000858
393520.0000000    0.2650404
393560.0000000    0.2753612
393600.0000000    0.2875190
393640.0000000    0.2848012
393680.0000000    0.2955281
393720.0000000    0.2591661
393760.0000000    0.2841730
393800.0000000    0.2873502
393840.0000000    0.2833071
393880.0000000    0.3044588
393920.0000000    0.3045415
393960.0000000    0.2835004
394000.0000000    0.2980155
394040.0000000    0.2885511
394080.0000000    0.2862346
394120.0000000    0.2894306
394160.0000000    0.2694000
394200.0000000    0.2906685
394240.0000000    0.2883443
394280.0000000    0.2971113
394320.0000000    0.2628943
394360.0000000    0.2789413
394400.0000000    0.2556340
394440.0000000    0.2563221
394480.0000000    0.2611043
394520.0000000    0.2875077
394560.0000000    0.2675292
394600.0000000    0.2903039
394640.0000000    0.2966500
394680.0000000    0.2759914
394720.0000000    0.2941422
394760.0000000    0.2674133
394800.0000000    0.2737701
394840.0000000    0.2548832
394880.0000000    0.2844123
394920.0000000    0.2646006
394960.0000000    0.2965092
395000.0000000    0.3050470
395040.0000000    0.2893173
395080.0000000    0.2731668
395120.0000000    0.2805428
395160.0000000    0.2776069
395200.0000000    0.2909154
395240.0000000    0.3038079
395280.0000000    0.2813700
395320.0000000    0.2768353
395360.0000000    0.3062502
395400.0000000    0.2912072
395440.0000000    0.2857600
395480.0000000    0.2734811
395520.0000000    0.2564218
395560.0000000    0.2837048
395600.0000000    0.2635483
395640.0000000    0.2702080
395680.0000000    0.2702127
395720.0000000    0.2628695
395760.0000000    0.2563991
395800.0000000    0.2536172
395840.0000000    0.2738885
395880.0000000    0.2675857
395920.0000000    0.2721217
395960.0000000    0.2498303
396000.0000000    0.2483467
396040.0000000    0.2819091
396080.0000000    0.2991490
396120.0000000    0.2939259
396160.0000000    0.2943463
396200.0000000    0.3076874
396240.0000000    0.2692893
396280.0000000    0.2853190
396320.0000000    0.2850590
396360.0000000    0.3015439
396400.0000000    0.2836196
396440.0000000    0.2809909
396480.0000000    0.2952634
396520.0000000    0.2744239
396560.0000000    0.2906851
396600.0000000    0.2707915
396640.0000000    0.2705822
396680.0000000    0.2641652
396720.0000000    0.2997164
396760.0000000    0.2725849
396800.0000000    0.2884633
396840.0000000    0.2862970
396880.0000000    0.2907721
396920.0000000    0.2901390
396960.0000000    0.2766231
397000.0000000    0.2772291
397040.0000000    0.2695741
397080.0000000    0.2699242
397120.0000000    0.2829224
397160.0000000    0.2757672
397200.0000000    0.2947902
397240.0000000    0.2795965
397280.0000000    0.2768165
397320.0000000    0.2620367
397360.0000000    0.2847522
397400.0000000    0.2953870
397440.0000000    0.2871189
397480.0000000    0.2877610
397520.0000000    0.2805347
397560.0000000    0.2779315
397600.0000000    0.2733029
397640.0000000    0.2940642
397680.0000000    0.2935740
397720.0000000    0.2901676
397760.0000000    0.3030405
397800.0000000    0.3094928
397840.0000000    0.2843724
397880.0000000    0.2699000
397920.0000000    0.2830074
397960.0000000    0.2811643
398000.0000000    0.2801924
398040.0000000    0.2743387
398080.0000000    0.2813465
398120.0000000    0.2811016
398160.0000000    0.2778662
398200.0000000    0.2724101
398240.0000000    0.2616813
398280.0000000    0.2664146
398320.0000000    0.2751737
398360.0000000    0.2794216
398400.0000000    0.2731384
398440.0000000    0.2616357
398480.0000000    0.2557633
398520.0000000    0.2562528
398560.0000000    0.2730737
398600.0000000    0.2466770
398640.0000000    0.2672248
398680.0000000    0.2581462
398720.0000000    0.2470230
398760.0000000    0.2605718
398800.0000000    0.2652819
398840.0000000    0.2669539
398880.0000000    0.2785355
398920.0000000    0.2704058
398960.0000000    0.2553820
399000.0000000    0.2669442
399040.0000000    0.2646605
399080.0000000    0.2772220
399120.0000000    0.2786864
399160.0000000    0.2695212
399200.0000000    0.2834775
399240.0000000    0.2793764
399280.0000000    0.2630373
399320.0000000    0.2648052
399360.0000000    0.2613038
399400.0000000    0.2816908
399440.0000000    0.2751835
399480.0000000    0.2735079
399520.0000000    0.2748451
399560.0000000    0.2754499
399600.0000000    0.2950081
399640.0000000    0.2581098
399680.0000000    0.2674930
399720.0000000    0.2529179
399760.0000000    0.2643411
399800.0000000    0.2631238
399840.0000000    0.2625542
399880.0000000    0.2664927
399920.0000000    0.2678681
399960.0000000    0.2712899
400000.0000000    0.2899188
400040.0000000    0.2721898
400080.0000000    0.2600687
400120.0000000    0.2838074
400160.0000000    0.2638394
400200.0000000    0.2729682
400240.0000000    0.2978338
400280.0000000    0.2933092
400320.0000000    0.2766253
400360.0000000    0.2829064
400400.0000000    0.2632686
400440.0000000    0.2867692
400480.0000000    0.2854391
400520.0000000    0.2641342
400560.0000000    0.2798609
400600.0000000    0.2696958
400640.0000000    0.2854189
400680.0000000    0.2846234
400720.0000000    0.2608414
400760.0000000    0.2543462
400800.0000000    0.2537673
400840.0000000    0.2456272
400880.0000000    0.2497426
400920.0000000    0.2571851
400960.0000000    0.2723857
401000.0000000    0.2766516
401040.0000000    0.2590425
401080.0000000    0.2712243
401120.0000000    0.2672701
401160.0000000    0.2756344
401200.0000000    0.2907685
401240.0000000    0.2671391
401280.0000000    0.2527444
401320.0000000    0.2564154
401360.0000000    0.2624309
401400.0000000    0.2603278
401440.0000000    0.2335286
401480.0000000    0.2469043
401520.0000000    0.2619815
401560.0000000    0.2614312
401600.0000000    0.2642563
401640.0000000    0.2633693
401680.0000000    0.2583951
401720.0000000    0.2918808
401760.0000000    0.2673271
401800.0000000    0.2672273
401840.0000000    0.2570345
401880.0000000    0.2550186
401920.0000000    0.2701842
401960.0000000    0.2748384
402000.0000000    0.2565628
402040.0000000    0.2571550
402080.0000000    0.2493995
402120.0000000    0.2554680
402160.0000000    0.2618382
402200.0000000    0.2537953
402240.0000000    0.2374925
402280.0000000    0.2466365
402320.0000000    0.2535449
402360.0000000    0.2600330
402400.0000000    0.2749268
402440.0000000    0.2864661
402480.0000000    0.2582835
402520.0000000    0.2887314
402560.0000000    0.2673111
402600.0000000    0.2552124
402640.0000000    0.2534985
402680.0000000    0.2631101
402720.0000000    0.2405856
402760.0000000    0.2473340
402800.0000000    0.2620963
402840.0000000    0.2395576
402880.0000000    0.2563629
402920.0000000    0.2516002
402960.0000000    0.2553145
403000.0000000    0.2757693
403040.0000000    0.2680710
403080.0000000    0.2650260
403120.0000000    0.2646568
403160.0000000    0.2804786
403200.0000000    0.2660788
403240.0000000    0.2658603
403280.0000000    0.2797527
403320.0000000    0.2868776
403360.0000000    0.2622283
403400.0000000    0.2872100
403440.0000000    0.2612485
403480.0000000    0.2590952
403520.0000000    0.2904360
403560.0000000    0.2498327
403600.0000000    0.2671332
403640.0000000    0.2788527
403680.0000000    0.2659382
403720.0000000    0.2712652
403760.0000000    0.2677212
403800.0000000    0.2754271
403840.0000000    0.2555499
403880.0000000    0.2583937
403920.0000000    0.2534046
403960.0000000    0.2590061
404000.0000000    0.2611993
404040.0000000    0.2836322
404080.0000000    0.2926891
404120.0000000    0.2806334
404160.0000000    0.2667445
404200.0000000    0.2726665
404240.0000000    0.2751072
404280.0000000    0.2646852
404320.0000000    0.2548860
404360.0000000    0.2693187
404400.0000000    0.2644334
404440.0000000    0.2809320
404480.0000000    0.2752804
404520.0000000    0.2906913
404560.0000000    0.2847515
404600.0000000    0.2841029
404640.0000000    0.2960089
404680.0000000    0.2811750
404720.0000000    0.2904275
404760.0000000    0.2758029
404800.0000000    0.2597032
404840.0000000    0.2756751
404880.0000000    0.2873678
404920.0000000    0.2644692
404960.0000000    0.2732207
405000.0000000    0.2901536
405040.0000000    0.2815932
405080.0000000    0.2970195
405120.0000000    0.2635766
405160.0000000    0.2699877
405200.0000000    0.2635264
405240.0000000    0.2596190
405280.0000000    0.2795222
405320.0000000    0.2643546
405360.0000000    0.2760547
405400.0000000    0.2753834
405440.0000000    0.2877941
405480.0000000    0.2754004
405520.0000000    0.2435560
405560.0000000    0.2657916
405600.0000000    0.2609031
405640.0000000    0.2754972
405680.0000000    0.2697587
405720.0000000    0.2598894
405760.0000000    0.2719771
405800.0000000    0.2793323
405840.0000000    0.2766493
405880.0000000    0.2556922
405920.0000000    0.2865822
405960.0000000    0.2721079
406000.0000000    0.2698692
406040.0000000    0.2721033
406080.0000000    0.2698290
406120.0000000    0.2611707
406160.0000000    0.2655041
406200.0000000    0.2461548
406240.0000000    0.2878520
406280.0000000    0.2814325
406320.0000000    0.2724822
406360.0000000    0.2533702
406400.0000000    0.2296387
406440.0000000    0.2518699
406480.0000000    0.2653635
406520.0000000    0.2839797
406560.0000000    0.2726892
406600.0000000    0.2850479
406640.0000000    0.2710075
406680.0000000    0.2525412
406720.0000000    0.2605025
406760.0000000    0.2607184
406800.0000000    0.2501534
406840.0000000    0.2445891
406880.0000000    0.2563536
406920.0000000    0.2545863
406960.0000000    0.2670341
407000.0000000    0.2686174
407040.0000000    0.2636412
407080.0000000    0.2687650
407120.0000000    0.2658953
407160.0000000    0.2510583
407200.0000000    0.2604751
407240.0000000    0.2628714
407280.0000000    0.2634389
407320.0000000    0.2653302
407360.0000000    0.2541602
407400.0000000    0.2739436
407440.0000000    0.2778532
407480.0000000    0.2572627
407520.0000000    0.2607030
407560.0000000    0.2553601
407600.0000000    0.2675421
407640.0000000    0.2528585
407680.0000000    0.2605383
407720.0000000    0.2578335
407760.0000000    0.2537477
407800.0000000    0.2839448
407840.0000000    0.2766890
407880.0000000    0.2689332
407920.0000000    0.2782612
407960.0000000    0.2725339
408000.0000000    0.2735436
408040.0000000    0.2696602
408080.0000000    0.2686975
408120.0000000    0.2737414
408160.0000000    0.2923245
408200.0000000    0.2843650
408240.0000000    0.2877837
408280.0000000    0.2989065
408320.0000000    0.2914823
408360.0000000    0.3059403
408400.0000000    0.2983773
408440.0000000    0.2883611
408480.0000000    0.2912576
408520.0000000    0.2878492
408560.0000000    0.2755696
408600.0000000    0.2872780
408640.0000000    0.2935176
408680.0000000    0.2630388
408720.0000000    0.2771677
408760.0000000    0.2693117
408800.0000000    0.2940043
408840.0000000    0.2672362
408880.0000000    0.2781551
408920.0000000    0.2913578
408960.0000000    0.2983039
409000.0000000    0.2928830
409040.0000000    0.3019596
409080.0000000    0.3099332
409120.0000000    0.2796941
409160.0000000    0.2947079
409200.0000000    0.2929026
409240.0000000    0.2789484
409280.0000000    0.2876920
409320.0000000    0.2789550
409360.0000000    0.2768419
409400.0000000    0.2791037
409440.0000000    0.2983468
409480.0000000    0.2675557
409520.0000000    0.2506990
409560.0000000    0.2870299
409600.0000000    0.2842916
409640.0000000    0.2616361
409680.0000000    0.2643356
409720.0000000    0.2707082
409760.0000000    0.2585246
409800.0000000    0.2746099
409840.0000000    0.2642956
409880.0000000    0.2682396
409920.0000000    0.2834744
409960.0000000    0.2809725
410000.0000000    0.2827928
410040.0000000    0.2719462
410080.0000000    0.2743493
410120.0000000    0.2666686
410160.0000000    0.2560133
410200.0000000    0.2616837
410240.0000000    0.2826526
410280.0000000    0.2641976
410320.0000000    0.2807379
410360.0000000    0.2776403
410400.0000000    0.2760171
410440.0000000    0.2529112
410480.0000000    0.2604846
410520.0000000    0.2851928
410560.0000000    0.2893367
410600.0000000    0.2918449
410640.0000000    0.2847404
410680.0000000    0.2590616
410720.0000000    0.2626893
410760.0000000    0.2746372
410800.0000000    0.2647908
410840.0000000    0.2543711
410880.0000000    0.2512534
410920.0000000    0.2732283
410960.0000000    0.2697554
411000.0000000    0.2692348
411040.0000000    0.2423147
411080.0000000    0.2593030
411120.0000000    0.2710806
411160.0000000    0.2528508
411200.0000000    0.2489128
411240.0000000    0.2613098
411280.0000000    0.2648251
411320.0000000    0.2685515
411360.0000000    0.2611904
411400.0000000    0.2726417
411440.0000000    0.2550855
411480.0000000    0.2627172
411520.0000000    0.2727665
411560.0000000    0.2675805
411600.0000000    0.2770774
411640.0000000    0.2679404
411680.0000000    0.2735541
411720.0000000    0.2811702
411760.0000000    0.2817069
411800.0000000    0.2824338
411840.0000000    0.2711320
411880.0000000    0.2924547
411920.0000000    0.2646383
411960.0000000    0.2838323
412000.0000000    0.2820634
412040.0000000    0.2834685
412080.0000000    0.2841051
412120.0000000    0.2887695
412160.0000000    0.2900622
412200.0000000    0.2891790
412240.0000000    0.2959243
412280.0000000    0.2959212
412320.0000000    0.2776537
412360.0000000    0.2849078
412400.0000000    0.2852995
412440.0000000    0.2788616
412480.0000000    0.2762708
412520.0000000    0.2647044
412560.0000000    0.2718312
412600.0000000    0.2638191
412640.0000000    0.2747924
412680.0000000    0.2968564
412720.0000000    0.2877520
412760.0000000    0.2657903
412800.0000000    0.2772768
412840.0000000    0.2680169
412880.0000000    0.2631916
412920.0000000    0.2768256
412960.0000000    0.2670516
413000.0000000    0.2543005
413040.0000000    0.2738818
413080.0000000    0.2502194
413120.0000000    0.2795724
413160.0000000    0.2603187
413200.0000000    0.2537153
413240.0000000    0.2630532
413280.0000000    0.2591186
413320.0000000    0.2651239
413360.0000000    0.3011585
413400.0000000    0.2632053
413440.0000000    0.2670227
413480.0000000    0.2819475
413520.0000000    0.2848781
413560.0000000    0.2748061
413600.0000000    0.2554384
413640.0000000    0.2689281
413680.0000000    0.2763945
413720.0000000    0.2850280
413760.0000000    0.2753768
413800.0000000    0.2741353
413840.0000000    0.2717657
413880.0000000    0.2799946
413920.0000000    0.3002189
413960.0000000    0.2651927
414000.0000000    0.2861820
414040.0000000    0.2905321
414080.0000000    0.2850457
414120.0000000    0.2895096
414160.0000000    0.2866470
414200.0000000    0.2504348
414240.0000000    0.2776452
414280.0000000    0.2861455
414320.0000000    0.2726616
414360.0000000    0.2944048
414400.0000000    0.2832155
414440.0000000    0.2553852
414480.0000000    0.2581155
414520.0000000    0.2668333
414560.0000000    0.2703746
414600.0000000    0.2843355
414640.0000000    0.2745417
414680.0000000    0.2797155
414720.0000000    0.2622615
414760.0000000    0.2629432
414800.0000000    0.2662910
414840.0000000    0.2746082
414880.0000000    0.2715093
414920.0000000    0.2907559
414960.0000000    0.2862118
415000.0000000    0.2787386
415040.0000000    0.2973660
415080.0000000    0.2893796
415120.0000000    0.2911755
415160.0000000    0.3001880
415200.0000000    0.2943363
415240.0000000    0.2989182
415280.0000000    0.3094633
415320.0000000    0.2971680
415360.0000000    0.2850660
415400.0000000    0.2706560
415440.0000000    0.2706523
415480.0000000    0.2850260
415520.0000000    0.2825797
415560.0000000    0.2908376
415600.0000000    0.3086700
415640.0000000    0.2970185
415680.0000000    0.2955199
415720.0000000    0.2765708
415760.0000000    0.2962188
415800.0000000    0.3033450
415840.0000000    0.2800241
415880.0000000    0.2860152
415920.0000000    0.2728354
415960.0000000    0.2840370
416000.0000000    0.2692068
416040.0000000    0.2749653
416080.0000000    0.2892871
416120.0000000    0.2929720
416160.0000000    0.2768139
416200.0000000    0.2830853
416240.0000000    0.2699544
416280.0000000    0.2777338
416320.0000000    0.2653187
416360.0000000    0.2695990
416400.0000000    0.2730079
416440.0000000    0.2649363
416480.0000000    0.2753659
416520.0000000    0.2686146
416560.0000000    0.2702217
416600.0000000    0.2801591
416640.0000000    0.2764668
416680.0000000    0.2832953
416720.0000000    0.2857038
416760.0000000    0.2788138
416800.0000000    0.2828999
416840.0000000    0.2842079
416880.0000000    0.2852261
416920.0000000    0.2904543
416960.0000000    0.2675012
417000.0000000    0.2548421
417040.0000000    0.2753307
417080.0000000    0.2836147
417120.0000000    0.2997243
417160.0000000    0.2941959
417200.0000000    0.2789402
417240.0000000    0.2946452
417280.0000000    0.3010514
417320.0000000    0.2973856
417360.0000000    0.3094493
417400.0000000    0.2902007
417440.0000000    0.2772618
417480.0000000    0.2736122
417520.0000000    0.2805962
417560.0000000    0.2865402
417600.0000000    0.2955944
417640.0000000    0.2935998
417680.0000000    0.2738299
417720.0000000    0.2713530
417760.0000000    0.2774403
417800.0000000    0.2745331
417840.0000000    0.2734866
417880.0000000    0.2925397
417920.0000000    0.3030891
417960.0000000    0.2712405
418000.0000000    0.2946759
418040.0000000    0.2692101
418080.0000000    0.2802819
418120.0000000    0.2733502
418160.0000000    0.2955623
418200.0000000    0.2788560
418240.0000000    0.2734496
418280.0000000    0.2591160
418320.0000000    0.2895421
418360.0000000    0.2940889
418400.0000000    0.2850626
418440.0000000    0.2961502
418480.0000000    0.2694465
418520.0000000    0.2697546
418560.0000000    0.2605988
418600.0000000    0.2713784
418640.0000000    0.2676137
418680.0000000    0.2649339
418720.0000000    0.2878314
418760.0000000    0.2809395
418800.0000000    0.2657811
418840.0000000    0.2525837
418880.0000000    0.2731360
418920.0000000    0.2757145
418960.0000000    0.2735054
419000.0000000    0.2719229
419040.0000000    0.2722550
419080.0000000    0.2729044
419120.0000000    0.2859044
419160.0000000    0.2807117
419200.0000000    0.2723718
419240.0000000    0.2860619
419280.0000000    0.2702772
419320.0000000    0.2757351
419360.0000000    0.2705741
419400.0000000    0.2717555
419440.0000000    0.3022605
419480.0000000    0.2926920
419520.0000000    0.3045174
419560.0000000    0.2748010
419600.0000000    0.2901964
419640.0000000    0.2963228
419680.0000000    0.3026759
419720.0000000    0.2935444
419760.0000000    0.2895683
419800.0000000    0.2823588
419840.0000000    0.2728242
419880.0000000    0.2822533
419920.0000000    0.2841704
419960.0000000    0.2772533
420000.0000000    0.2758254
420040.0000000    0.2842384
420080.0000000    0.2749004
420120.0000000    0.2641551
420160.0000000    0.2707582
420200.0000000    0.2551251
420240.0000000    0.2661564
420280.0000000    0.2727194
420320.0000000    0.2653904
420360.0000000    0.2544616
420400.0000000    0.2801875
420440.0000000    0.2712626
420480.0000000    0.2681620
420520.0000000    0.2586856
420560.0000000    0.2776283
420600.0000000    0.2607368
420640.0000000    0.2661864
420680.0000000    0.2760017
420720.0000000    0.2626853
420760.0000000    0.2564411
420800.0000000    0.2802184
420840.0000000    0.2772955
420880.0000000    0.2546214
420920.0000000    0.2530059
420960.0000000    0.2721134
421000.0000000    0.2696953
421040.0000000    0.2500439
421080.0000000    0.2514209
421120.0000000    0.2707495
421160.0000000    0.2855606
421200.0000000    0.2451165
421240.0000000    0.2718110
421280.0000000    0.2676184
421320.0000000    0.2657004
421360.0000000    0.2612762
421400.0000000    0.2478911
421440.0000000    0.2536364
421480.0000000    0.2662811
421520.0000000    0.2646611
421560.0000000    0.2546073
421600.0000000    0.2481646
421640.0000000    0.2561916
421680.0000000    0.2552025
421720.0000000    0.2466844
421760.0000000    0.2436895
421800.0000000    0.2524123
421840.0000000    0.2442931
421880.0000000    0.2529155
421920.0000000    0.2565993
421960.0000000    0.2715262
422000.0000000    0.2736634
422040.0000000    0.2532456
422080.0000000    0.2650545
422120.0000000    0.2511826
422160.0000000    0.2624688
422200.0000000    0.2640195
422240.0000000    0.2645243
422280.0000000    0.2514009
422320.0000000    0.2678822
422360.0000000    0.2530609
422400.0000000    0.2866960
422440.0000000    0.2644388
422480.0000000    0.2438800
422520.0000000    0.2583244
422560.0000000    0.2410084
422600.0000000    0.2608327
422640.0000000    0.2561509
422680.0000000    0.2667843
422720.0000000    0.2511714
422760.0000000    0.2640126
422800.0000000    0.2601059
422840.0000000    0.2400207
422880.0000000    0.2526579
422920.0000000    0.2607904
422960.0000000    0.2418683
423000.0000000    0.2450037
423040.0000000    0.2576380
423080.0000000    0.2545623
423120.0000000    0.2407141
423160.0000000    0.2405109
423200.0000000    0.2628299
423240.0000000    0.2607253
423280.0000000    0.2760594
423320.0000000    0.2738496
423360.0000000    0.2684204
423400.0000000    0.2841477
423440.0000000    0.2551110
423480.0000000    0.2569410
423520.0000000    0.2633325
423560.0000000    0.2610560
423600.0000000    0.2709851
423640.0000000    0.2720567
423680.0000000    0.2539371
423720.0000000    0.2598889
423760.0000000    0.2746903
423800.0000000    0.2694039
423840.0000000    0.2534943
423880.0000000    0.2729227
423920.0000000    0.2730644
423960.0000000    0.2582467
424000.0000000    0.2689871
424040.0000000    0.2793417
424080.0000000    0.2710786
424120.0000000    0.2787124
424160.0000000    0.2614393
424200.0000000    0.2517700
424240.0000000    0.2620739
424280.0000000    0.2529891
424320.0000000    0.2757086
424360.0000000    0.2564180
424400.0000000    0.2460503
424440.0000000    0.2539474
424480.0000000    0.2493966
424520.0000000    0.2369910
424560.0000000    0.2666293
424600.0000000    0.2669873
424640.0000000    0.2506509
424680.0000000    0.2529348
424720.0000000    0.2547845
424760.0000000    0.2661055
424800.0000000    0.2524659
424840.0000000    0.2509178
424880.0000000    0.2719889
424920.0000000    0.2755400
424960.0000000    0.2706771
425000.0000000    0.2526628
425040.0000000    0.2510524
425080.0000000    0.2690951
425120.0000000    0.2724084
425160.0000000    0.2711903
425200.0000000    0.2653796
425240.0000000    0.2709559
425280.0000000    0.2569586
425320.0000000    0.2663552
425360.0000000    0.2658057
425400.0000000    0.2560361
425440.0000000    0.2692600
425480.0000000    0.2847003
425520.0000000    0.2869373
425560.0000000    0.2723865
425600.0000000    0.2638400
425640.0000000    0.2690287
425680.0000000    0.2692711
425720.0000000    0.2557971
425760.0000000    0.2543398
425800.0000000    0.2719933
425840.0000000    0.2565484
425880.0000000    0.2722276
425920.0000000    0.2506480
425960.0000000    0.2533400
426000.0000000    0.2783773
426040.0000000    0.2559671
426080.0000000    0.2555533
426120.0000000    0.2669626
426160.0000000    0.2808294
426200.0000000    0.2887819
426240.0000000    0.2727871
426280.0000000    0.2547849
426320.0000000    0.2744448
426360.0000000    0.2822941
426400.0000000    0.2777064
426440.0000000    0.2548783
426480.0000000    0.2611540
426520.0000000    0.2694452
426560.0000000    0.2535589
426600.0000000    0.2456514
426640.0000000    0.2854829
426680.0000000    0.2840726
426720.0000000    0.2851086
426760.0000000    0.2502770
426800.0000000    0.2467152
426840.0000000    0.2540824
426880.0000000    0.2589579
426920.0000000    0.2617863
426960.0000000    0.2438193
427000.0000000    0.2617829
427040.0000000    0.2603482
427080.0000000    0.2603957
427120.0000000    0.2541089
427160.0000000    0.2528886
427200.0000000    0.2785035
427240.0000000    0.2945136
427280.0000000    0.2582184
427320.0000000    0.2575089
427360.0000000    0.2590786
427400.0000000    0.2610092
427440.0000000    0.2712351
427480.0000000    0.2636324
427520.0000000    0.2650585
427560.0000000    0.2711980
427600.0000000    0.2627875
427640.0000000    0.2497211
427680.0000000    0.2647276
427720.0000000    0.2646054
427760.0000000    0.2535512
427800.0000000    0.2582367
427840.0000000    0.2593446
427880.0000000    0.2858184
427920.0000000    0.2633688
427960.0000000    0.2519818
428000.0000000    0.2552976
428040.0000000    0.2437626
428080.0000000    0.2627504
428120.0000000    0.2701549
428160.0000000    0.2688228
428200.0000000    0.2689431
428240.0000000    0.2589848
428280.0000000    0.2710027
428320.0000000    0.2544637
428360.0000000    0.2463848
428400.0000000    0.2596185
428440.0000000    0.2841149
428480.0000000    0.2427929
428520.0000000    0.2595489
428560.0000000    0.2710018
428600.0000000    0.2529015
428640.0000000    0.2601394
428680.0000000    0.2700430
428720.0000000    0.2614323
428760.0000000    0.2711751
428800.0000000    0.2647581
428840.0000000    0.2665716
428880.0000000    0.2914535
428920.0000000    0.2782695
428960.0000000    0.2869006
429000.0000000    0.2821652
429040.0000000    0.2807735
429080.0000000    0.2701686
429120.0000000    0.2687576
429160.0000000    0.2847926
429200.0000000    0.2862446
429240.0000000    0.2606692
429280.0000000    0.2664587
429320.0000000    0.2696128
429360.0000000    0.2716952
429400.0000000    0.2748645
429440.0000000    0.2641596
429480.0000000    0.2609845
429520.0000000    0.2598013
429560.0000000    0.2556123
429600.0000000    0.2566178
429640.0000000    0.2657357
429680.0000000    0.2788402
429720.0000000    0.2696545
429760.0000000    0.2544301
429800.0000000    0.2648955
429840.0000000    0.2754300
429880.0000000    0.2537272
429920.0000000    0.2811061
429960.0000000    0.2706779
430000.0000000    0.2644575
430040.0000000    0.2861555
430080.0000000    0.2714784
430120.0000000    0.2753152
430160.0000000    0.2760722
430200.0000000    0.2740822
430240.0000000    0.2828361
430280.0000000    0.2792295
430320.0000000    0.2753386
430360.0000000    0.2867584
430400.0000000    0.2953424
430440.0000000    0.2756282
430480.0000000    0.2925123
430520.0000000    0.2714736
430560.0000000    0.2731517
430600.0000000    0.2849907
430640.0000000    0.2851941
430680.0000000    0.2975748
430720.0000000    0.2807991
430760.0000000    0.2816523
430800.0000000    0.2839268
430840.0000000    0.2696410
430880.0000000    0.2703395
430920.0000000    0.2711588
430960.0000000    0.2855158
431000.0000000    0.2702302
431040.0000000    0.2982118
431080.0000000    0.2758147
431120.0000000    0.2762900
431160.0000000    0.2699921
431200.0000000    0.2873389
431240.0000000    0.2918720
431280.0000000    0.2730783
431320.0000000    0.2665474
431360.0000000    0.2658657
431400.0000000    0.2545767
431440.0000000    0.2757070
431480.0000000    0.2653561
431520.0000000    0.2624460
431560.0000000    0.2539648
431600.0000000    0.2627308
431640.0000000    0.2743311
431680.0000000    0.2684222
431720.0000000    0.2658423
431760.0000000    0.2671647
431800.0000000    0.2534038
431840.0000000    0.2591120
431880.0000000    0.2726473
431920.0000000    0.2764843
431960.0000000    0.2711907
432000.0000000    0.2602153
432040.0000000    0.2858194
432080.0000000    0.2855146
432120.0000000    0.2766043
432160.0000000    0.2836215
432200.0000000    0.2743566
432240.0000000    0.2720938
432280.0000000    0.2862005
432320.0000000    0.2753699
432360.0000000    0.2868028
432400.0000000    0.2723018
432440.0000000    0.2654535
432480.0000000    0.2853766
432520.0000000    0.3036115
432560.0000000    0.3073422
432600.0000000    0.3043757
432640.0000000    0.2835552
432680.0000000    0.2761581
432720.0000000    0.2759422
432760.0000000    0.2725045
432800.0000000    0.2759438
432840.0000000    0.2752203
432880.0000000    0.2708178
432920.0000000    0.2654483
432960.0000000    0.2639406
433000.0000000    0.2612315
433040.0000000    0.2920797
433080.0000000    0.2784133
433120.0000000    0.2469132
433160.0000000    0.2807240
433200.0000000    0.2956285
433240.0000000    0.2839462
433280.0000000    0.2684342
433320.0000000    0.2676514
433360.0000000    0.2752017
433400.0000000    0.2601631
433440.0000000    0.2720706
433480.0000000    0.2844258
433520.0000000    0.2535784
433560.0000000    0.2593679
433600.0000000    0.2664167
433640.0000000    0.2829113
433680.0000000    0.2725213
433720.0000000    0.2810186
433760.0000000    0.2782298
433800.0000000    0.2867074
433840.0000000    0.2767586
433880.0000000    0.2717494
433920.0000000    0.2719141
433960.0000000    0.2795070
434000.0000000    0.2694092
434040.0000000    0.2699098
434080.0000000    0.2922232
434120.0000000    0.2751160
434160.0000000    0.2861417
434200.0000000    0.2465611
434240.0000000    0.2560566
434280.0000000    0.2886835
434320.0000000    0.2923637
434360.0000000    0.2735972
434400.0000000    0.2552660
434440.0000000    0.2632297
434480.0000000    0.2774099
434520.0000000    0.2702436
434560.0000000    0.2610704
434600.0000000    0.2676951
434640.0000000    0.2788148
434680.0000000    0.2820649
434720.0000000    0.2760646
434760.0000000    0.2747059
434800.0000000    0.2581370
434840.0000000    0.2909266
434880.0000000    0.2741915
434920.0000000    0.2911938
434960.0000000    0.2995585
435000.0000000    0.2760868
435040.0000000    0.2696746
435080.0000000    0.2706487
435120.0000000    0.2881405
435160.0000000    0.2713460
435200.0000000    0.2647560
435240.0000000    0.2783342
435280.0000000    0.2787869
435320.0000000    0.2611566
435360.0000000    0.2556958
435400.0000000    0.2815121
435440.0000000    0.2699409
435480.0000000    0.2773192
435520.0000000    0.2775465
435560.0000000    0.2837808
435600.0000000    0.2673455
435640.0000000    0.2891408
435680.0000000    0.2794113
435720.0000000    0.2732337
435760.0000000    0.2599003
435800.0000000    0.2632172
435840.0000000    0.2731807
435880.0000000    0.2556578
435920.0000000    0.2614401
435960.0000000    0.2554088
436000.0000000    0.2890941
436040.0000000    0.2831133
436080.0000000    0.2821289
436120.0000000    0.2704326
436160.0000000    0.2656378
436200.0000000    0.2609747
436240.0000000    0.2721714
436280.0000000    0.2881375
436320.0000000    0.2912386
436360.0000000    0.3039248
436400.0000000    0.2910041
436440.0000000    0.2958388
436480.0000000    0.2813455
436520.0000000    0.2829711
436560.0000000    0.2913056
436600.0000000    0.2962909
436640.0000000    0.3007695
436680.0000000    0.2909035
436720.0000000    0.2832037
436760.0000000    0.2873700
436800.0000000    0.2812483
436840.0000000    0.2859629
436880.0000000    0.2772948
436920.0000000    0.2897823
436960.0000000    0.2903489
437000.0000000    0.2978606
437040.0000000    0.2852557
437080.0000000    0.2749013
437120.0000000    0.2880284
437160.0000000    0.2826384
437200.0000000    0.2675997
437240.0000000    0.2759649
437280.0000000    0.2824579
437320.0000000    0.2605748
437360.0000000    0.2727434
437400.0000000    0.2856111
437440.0000000    0.2935225
437480.0000000    0.2788539
437520.0000000    0.2647352
437560.0000000    0.2960126
437600.0000000    0.2858809
437640.0000000    0.3077122
437680.0000000    0.2790394
437720.0000000    0.2646941
437760.0000000    0.2741200
437800.0000000    0.2937793
437840.0000000    0.2891605
437880.0000000    0.2713315
437920.0000000    0.2722354
437960.0000000    0.2845929
438000.0000000    0.2616025
438040.0000000    0.2908978
438080.0000000    0.2919409
438120.0000000    0.2836455
438160.0000000    0.2832114
438200.0000000    0.2865078
438240.0000000    0.2986265
438280.0000000    0.2695085
438320.0000000    0.2597697
438360.0000000    0.2827597
438400.0000000    0.2641561
438440.0000000    0.2558703
438480.0000000    0.2722784
438520.0000000    0.2549804
438560.0000000    0.2878606
438600.0000000    0.2693578
438640.0000000    0.2779963
438680.0000000    0.2743781
438720.0000000    0.2716834
438760.0000000    0.2763708
438800.0000000    0.2788616
438840.0000000    0.2685197
438880.0000000    0.2911518
438920.0000000    0.2835836
438960.0000000    0.2795978
439000.0000000    0.2734450
439040.0000000    0.2802953
439080.0000000    0.2777717
439120.0000000    0.2760457
439160.0000000    0.2667474
439200.0000000    0.2815921
439240.0000000    0.2707125
439280.0000000    0.2612534
439320.0000000    0.2799433
439360.0000000    0.2767444
439400.0000000    0.2702212
439440.0000000    0.2571591
439480.0000000    0.2608451
439520.0000000    0.2614025
439560.0000000    0.2856694
439600.0000000    0.2669040
439640.0000000    0.2647857
439680.0000000    0.2765154
439720.0000000    0.2900459
439760.0000000    0.2818139
439800.0000000    0.2872053
439840.0000000    0.2782641
439880.0000000    0.2890882
439920.0000000    0.2986884
439960.0000000    0.2820882
440000.0000000    0.2808772
440040.0000000    0.2730047
440080.0000000    0.2573941
440120.0000000    0.2818704
440160.0000000    0.2805581
440200.0000000    0.2862079
440240.0000000    0.2789680
440280.0000000    0.2869525
440320.0000000    0.2781620
440360.0000000    0.2835031
440400.0000000    0.2792833
440440.0000000    0.2860939
440480.0000000    0.2784644
440520.0000000    0.2781706
440560.0000000    0.2785576
440600.0000000    0.2880474
440640.0000000    0.2634847
440680.0000000    0.2786113
440720.0000000    0.2559356
440760.0000000    0.2771747
440800.0000000    0.2961514
440840.0000000    0.2950235
440880.0000000    0.2870559
440920.0000000    0.2941772
440960.0000000    0.2829945
441000.0000000    0.2825828
441040.0000000    0.2584874
441080.0000000    0.2645633
441120.0000000    0.2681744
441160.0000000    0.2686675
441200.0000000    0.2750775
441240.0000000    0.2893478
441280.0000000    0.2867137
441320.0000000    0.2881619
441360.0000000    0.2704192
441400.0000000    0.2741956
441440.0000000    0.2434315
441480.0000000    0.2602863
441520.0000000    0.2600910
441560.0000000    0.2737904
441600.0000000    0.2727042
441640.0000000    0.2593506
441680.0000000    0.2605433
441720.0000000    0.2620067
441760.0000000    0.2661142
441800.0000000    0.2505107
441840.0000000    0.2518038
441880.0000000    0.2613836
441920.0000000    0.2635747
441960.0000000    0.2528903
442000.0000000    0.2415525
442040.0000000    0.2660099
442080.0000000    0.2841886
442120.0000000    0.2679035
442160.0000000    0.2826065
442200.0000000    0.2810227
442240.0000000    0.2620125
442280.0000000    0.2666926
442320.0000000    0.2861325
442360.0000000    0.2774254
442400.0000000    0.2646671
442440.0000000    0.2652884
442480.0000000    0.2624433
442520.0000000    0.2761332
442560.0000000    0.2637854
442600.0000000    0.2779100
442640.0000000    0.2838762
442680.0000000    0.2562142
442720.0000000    0.2735227
442760.0000000    0.2716300
442800.0000000    0.2711777
442840.0000000    0.2850517
442880.0000000    0.2715073
442920.0000000    0.2964143
442960.0000000    0.2907721
443000.0000000    0.2733846
443040.0000000    0.2776822
443080.0000000    0.2719269
443120.0000000    0.2739491
443160.0000000    0.2678214
443200.0000000    0.2819308
443240.0000000    0.2695456
443280.0000000    0.2850594
443320.0000000    0.2879768
443360.0000000    0.2975855
443400.0000000    0.3096846
443440.0000000    0.2996856
443480.0000000    0.2920517
443520.0000000    0.2984036
443560.0000000    0.2902917
443600.0000000    0.2870741
443640.0000000    0.2980190
443680.0000000    0.2943717
443720.0000000    0.2914828
443760.0000000    0.2746353
443800.0000000    0.2875085
443840.0000000    0.2743910
443880.0000000    0.2937681
443920.0000000    0.2830845
443960.0000000    0.2846403
444000.0000000    0.2760209
444040.0000000    0.2752984
444080.0000000    0.2801016
444120.0000000    0.2922553
444160.0000000    0.2833238
444200.0000000    0.2938252
444240.0000000    0.2772143
444280.0000000    0.2804632
444320.0000000    0.2837273
444360.0000000    0.2823029
444400.0000000    0.2749461
444440.0000000    0.3024285
444480.0000000    0.2880495
444520.0000000    0.2834092
444560.0000000    0.2881619
444600.0000000    0.2737260
444640.0000000    0.2700525
444680.0000000    0.2685606
444720.0000000    0.2888995
444760.0000000    0.2819797
444800.0000000    0.2727108
444840.0000000    0.2623605
444880.0000000    0.2823095
444920.0000000    0.2651445
444960.0000000    0.2731803
445000.0000000    0.2484143
445040.0000000    0.2683647
445080.0000000    0.2539278
445120.0000000    0.2659334
445160.0000000    0.2699775
445200.0000000    0.2473917
445240.0000000    0.2475449
445280.0000000    0.2559465
445320.0000000    0.2472994
445360.0000000    0.2661930
445400.0000000    0.2558182
445440.0000000    0.2602230
445480.0000000    0.2595996
445520.0000000    0.2568305
445560.0000000    0.2509596
445600.0000000    0.2612085
445640.0000000    0.2699387
445680.0000000    0.2643783
445720.0000000    0.2584060
445760.0000000    0.2600762
445800.0000000    0.2472442
445840.0000000    0.2348342
445880.0000000    0.2360836
445920.0000000    0.2539949
445960.0000000    0.2654355
446000.0000000    0.2582704
446040.0000000    0.2542317
446080.0000000    0.2716346
446120.0000000    0.2859842
446160.0000000    0.2441704
446200.0000000    0.2714559
446240.0000000    0.2690366
446280.0000000    0.2649540
446320.0000000    0.2650117
446360.0000000    0.2849740
446400.0000000    0.2628806
446440.0000000    0.2450096
446480.0000000    0.2803008
446520.0000000    0.2802131
446560.0000000    0.2487585
446600.0000000    0.2553686
446640.0000000    0.2700605
446680.0000000    0.2568738
446720.0000000    0.2519573
446760.0000000    0.2576752
446800.0000000    0.2507553
446840.0000000    0.2587344
446880.0000000    0.2583918
446920.0000000    0.2395077
446960.0000000    0.2374477
447000.0000000    0.2458414
447040.0000000    0.2419770
447080.0000000    0.2318340
447120.0000000    0.2492983
447160.0000000    0.2542105
447200.0000000    0.2582674
447240.0000000    0.2421338
447280.0000000    0.2747986
447320.0000000    0.2710368
447360.0000000    0.2570736
447400.0000000    0.2652754
447440.0000000    0.2508026
447480.0000000    0.2454343
447520.0000000    0.2457401
447560.0000000    0.2603485
447600.0000000    0.2747183
447640.0000000    0.2475826
447680.0000000    0.2761309
447720.0000000    0.2505364
447760.0000000    0.2476223
447800.0000000    0.2616150
447840.0000000    0.2457311
447880.0000000    0.2511436
447920.0000000    0.2280387
447960.0000000    0.2427064
448000.0000000    0.2429124
448040.0000000    0.2816989
448080.0000000    0.2535162
448120.0000000    0.2681091
448160.0000000    0.2666495
448200.0000000    0.2539506
448240.0000000    0.2615745
448280.0000000    0.2449321
448320.0000000    0.2578058
448360.0000000    0.2419977
448400.0000000    0.2412157
448440.0000000    0.2592463
448480.0000000    0.2703899
448520.0000000    0.2689595
448560.0000000    0.2504478
448600.0000000    0.2909998
448640.0000000    0.2576944
448680.0000000    0.2564326
448720.0000000    0.2645324
448760.0000000    0.2698100
448800.0000000    0.2431285
448840.0000000    0.2483794
448880.0000000    0.2394673
448920.0000000    0.2483639
448960.0000000    0.2554757
449000.0000000    0.2501570
449040.0000000    0.2518325
449080.0000000    0.2607325
449120.0000000    0.2461662
449160.0000000    0.2627297
449200.0000000    0.2643892
449240.0000000    0.2612067
449280.0000000    0.2610215
449320.0000000    0.2504233
449360.0000000    0.2585110
449400.0000000    0.2749384
449440.0000000    0.2546866
449480.0000000    0.2514134
449520.0000000    0.2583075
449560.0000000    0.2694475
449600.0000000    0.2436170
449640.0000000    0.2630458
449680.0000000    0.2647848
449720.0000000    0.2711376
449760.0000000    0.2778971
449800.0000000    0.2724508
449840.0000000    0.2782607
449880.0000000    0.2717877
449920.0000000    0.2504306
449960.0000000    0.2648462
450000.0000000    0.2726697
450040.0000000    0.2711492
450080.0000000    0.2804989
450120.0000000    0.2912670
450160.0000000    0.2838953
450200.0000000    0.2796904
450240.0000000    0.2766427
450280.0000000    0.2915671
450320.0000000    0.2533186
450360.0000000    0.2778330
450400.0000000    0.2785933
450440.0000000    0.2517404
450480.0000000    0.2701837
450520.0000000    0.2606108
450560.0000000    0.2670649
450600.0000000    0.2736104
450640.0000000    0.2743376
450680.0000000    0.2733543
450720.0000000    0.2700745
450760.0000000    0.2571670
450800.0000000    0.2483703
450840.0000000    0.2542751
450880.0000000    0.2600465
450920.0000000    0.2501259
450960.0000000    0.2540773
451000.0000000    0.2636592
451040.0000000    0.2776895
451080.0000000    0.2529758
451120.0000000    0.2696847
451160.0000000    0.2547973
451200.0000000    0.2462968
451240.0000000    0.2651351
451280.0000000    0.2648584
451320.0000000    0.2616857
451360.0000000    0.2696796
451400.0000000    0.2447250
451440.0000000    0.2606091
451480.0000000    0.2439718
451520.0000000    0.2613301
451560.0000000    0.2787291
451600.0000000    0.2645816
451640.0000000    0.2816040
451680.0000000    0.2814780
451720.0000000    0.2687824
451760.0000000    0.2617951
451800.0000000    0.2705452
451840.0000000    0.2632188
451880.0000000    0.2618199
451920.0000000    0.2449672
451960.0000000    0.2630235
452000.0000000    0.2578132
452040.0000000    0.2465012
452080.0000000    0.2502398
452120.0000000    0.2259020
452160.0000000    0.2306450
452200.0000000    0.2353775
452240.0000000    0.2204137
452280.0000000    0.2312370
452320.0000000    0.2454371
452360.0000000    0.2469741
452400.0000000    0.2398534
452440.0000000    0.2502711
452480.0000000    0.2605649
452520.0000000    0.2276934
452560.0000000    0.2459498
452600.0000000    0.2295490
452640.0000000    0.2309724
452680.0000000    0.2379857
452720.0000000    0.2495348
452760.0000000    0.2385130
452800.0000000    0.2705722
452840.0000000    0.2569815
452880.0000000    0.2408407
452920.0000000    0.2447261
452960.0000000    0.2470918
453000.0000000    0.2609718
453040.0000000    0.2681239
453080.0000000    0.2598523
453120.0000000    0.2641411
453160.0000000    0.2523695
453200.0000000    0.2599865
453240.0000000    0.2570404
453280.0000000    0.2466099
453320.0000000    0.2532608
453360.0000000    0.2336956
453400.0000000    0.2311819
453440.0000000    0.2597722
453480.0000000    0.2418985
453520.0000000    0.2380060
453560.0000000    0.2630494
453600.0000000    0.2504007
453640.0000000    0.2446747
453680.0000000    0.2321664
453720.0000000    0.2574232
453760.0000000    0.2499626
453800.0000000    0.2496896
453840.0000000    0.2574220
453880.0000000    0.2537012
453920.0000000    0.2291163
453960.0000000    0.2381952
454000.0000000    0.2347857
454040.0000000    0.2530581
454080.0000000    0.2430432
454120.0000000    0.2499344
454160.0000000    0.2411495
454200.0000000    0.2319902
454240.0000000    0.2452999
454280.0000000    0.2444286
454320.0000000    0.2393825
454360.0000000    0.2486723
454400.0000000    0.2449919
454440.0000000    0.2350152
454480.0000000    0.2344370
454520.0000000    0.2529486
454560.0000000    0.2445107
454600.0000000    0.2540618
454640.0000000    0.2476426
454680.0000000    0.2355673
454720.0000000    0.2405333
454760.0000000    0.2346271
454800.0000000    0.2466652
454840.0000000    0.2381279
454880.0000000    0.2415492
454920.0000000    0.2435132
454960.0000000    0.2364132
455000.0000000    0.2618364
455040.0000000    0.2665481
455080.0000000    0.2558837
455120.0000000    0.2505406
455160.0000000    0.2431083
455200.0000000    0.2412512
455240.0000000    0.2523193
455280.0000000    0.2578791
455320.0000000    0.2624260
455360.0000000    0.2635371
455400.0000000    0.2410710
455440.0000000    0.2479163
455480.0000000    0.2501845
455520.0000000    0.2470875
455560.0000000    0.2713586
455600.0000000    0.2593783
455640.0000000    0.2455472
455680.0000000    0.2479174
455720.0000000    0.2355216
455760.0000000    0.2440293
455800.0000000    0.2413700
455840.0000000    0.2422866
455880.0000000    0.2389461
455920.0000000    0.2339182
455960.0000000    0.2521904
456000.0000000    0.2472654
456040.0000000    0.2573885
456080.0000000    0.2509222
456120.0000000    0.2420396
456160.0000000    0.2424712
456200.0000000    0.2606715
456240.0000000    0.2603832
456280.0000000    0.2652757
456320.0000000    0.2564563
456360.0000000    0.2608197
456400.0000000    0.2578072
456440.0000000    0.2475802
456480.0000000    0.2542818
456520.0000000    0.2444019
456560.0000000    0.2507720
456600.0000000    0.2587640
456640.0000000    0.2396225
456680.0000000    0.2630992
456720.0000000    0.2377768
456760.0000000    0.2515244
456800.0000000    0.2472930
456840.0000000    0.2547121
456880.0000000    0.2686061
456920.0000000    0.2544675
456960.0000000    0.2529358
457000.0000000    0.2513528
457040.0000000    0.2502338
457080.0000000    0.2636749
457120.0000000    0.2507830
457160.0000000    0.2365455
457200.0000000    0.2330384
457240.0000000    0.2592122
457280.0000000    0.2553045
457320.0000000    0.2576613
457360.0000000    0.2510638
457400.0000000    0.2494227
457440.0000000    0.2530330
457480.0000000    0.2547097
457520.0000000    0.2730921
457560.0000000    0.2806613
457600.0000000    0.2630609
457640.0000000    0.2650702
457680.0000000    0.2453035
457720.0000000    0.2681803
457760.0000000    0.2416764
457800.0000000    0.2547096
457840.0000000    0.2507429
457880.0000000    0.2438386
457920.0000000    0.2498418
457960.0000000    0.2320137
458000.0000000    0.2524481
458040.0000000    0.2614787
458080.0000000    0.2789108
458120.0000000    0.2677749
458160.0000000    0.2721921
458200.0000000    0.2717365
458240.0000000    0.2504236
458280.0000000    0.2609869
458320.0000000    0.2382747
458360.0000000    0.2558737
458400.0000000    0.2619791
458440.0000000    0.2531250
458480.0000000    0.2776355
458520.0000000    0.2532879
458560.0000000    0.2572563
458600.0000000    0.2602738
458640.0000000    0.2642692
458680.0000000    0.2642376
458720.0000000    0.2571218
458760.0000000    0.2324383
458800.0000000    0.2421148
458840.0000000    0.2696599
458880.0000000    0.2624387
458920.0000000    0.2696677
458960.0000000    0.2699067
459000.0000000    0.2643363
459040.0000000    0.2725043
459080.0000000    0.2569887
459120.0000000    0.2620946
459160.0000000    0.2473710
459200.0000000    0.2465446
459240.0000000    0.2567844
459280.0000000    0.2839175
459320.0000000    0.2715940
459360.0000000    0.2577243
459400.0000000    0.2617487
459440.0000000    0.2694090
459480.0000000    0.2621250
459520.0000000    0.2528788
459560.0000000    0.2814430
459600.0000000    0.2438761
459640.0000000    0.2496429
459680.0000000    0.2646582
459720.0000000    0.2412702
459760.0000000    0.2706580
459800.0000000    0.2668276
459840.0000000    0.2752112
459880.0000000    0.2726879
459920.0000000    0.2672679
459960.0000000    0.2647141
460000.0000000    0.2681077
460040.0000000    0.2758495
460080.0000000    0.2554034
460120.0000000    0.2517419
460160.0000000    0.2547044
460200.0000000    0.2372199
460240.0000000    0.2616988
460280.0000000    0.2552681
460320.0000000    0.2741053
460360.0000000    0.2522597
460400.0000000    0.2733154
460440.0000000    0.2565761
460480.0000000    0.2674397
460520.0000000    0.2747771
460560.0000000    0.2485533
460600.0000000    0.2704536
460640.0000000    0.2651753
460680.0000000    0.2472265
460720.0000000    0.2482897
460760.0000000    0.2571204
460800.0000000    0.2599898
460840.0000000    0.2678631
460880.0000000    0.2533121
460920.0000000    0.2539862
460960.0000000    0.2485878
461000.0000000    0.2497011
461040.0000000    0.2313474
461080.0000000    0.2496435
461120.0000000    0.2273939
461160.0000000    0.2382365
461200.0000000    0.2204069
461240.0000000    0.2327114
461280.0000000    0.2610591
461320.0000000    0.2657041
461360.0000000    0.2696791
461400.0000000    0.2880929
461440.0000000    0.2439062
461480.0000000    0.2621322
461520.0000000    0.2429344
461560.0000000    0.2750595
461600.0000000    0.2997314
461640.0000000    0.2805096
461680.0000000    0.2658513
461720.0000000    0.2469660
461760.0000000    0.2536983
461800.0000000    0.2519778
461840.0000000    0.2724093
461880.0000000    0.2432830
461920.0000000    0.2721207
461960.0000000    0.2588002
462000.0000000    0.2457553
462040.0000000    0.2528533
462080.0000000    0.2686615
462120.0000000    0.2516316
462160.0000000    0.2678198
462200.0000000    0.2668974
462240.0000000    0.2710074
462280.0000000    0.2547387
462320.0000000    0.2780457
462360.0000000    0.2661552
462400.0000000    0.2655742
462440.0000000    0.2639315
462480.0000000    0.2626049
462520.0000000    0.2430407
462560.0000000    0.2432705
462600.0000000    0.2490270
462640.0000000    0.2626004
462680.0000000    0.2575575
462720.0000000    0.2486020
462760.0000000    0.2411791
462800.0000000    0.2515159
462840.0000000    0.2546981
462880.0000000    0.2552886
462920.0000000    0.2510476
462960.0000000    0.2584085
463000.0000000    0.2616800
463040.0000000    0.2656774
463080.0000000    0.2651414
463120.0000000    0.2449154
463160.0000000    0.2499896
463200.0000000    0.2747983
463240.0000000    0.2776545
463280.0000000    0.2794956
463320.0000000    0.2590493
463360.0000000    0.2658420
463400.0000000    0.2709336
463440.0000000    0.2771504
463480.0000000    0.2923307
463520.0000000    0.2751768
463560.0000000    0.2870061
463600.0000000    0.2632448
463640.0000000    0.2609639
463680.0000000    0.2800486
463720.0000000    0.2588201
463760.0000000    0.2526981
463800.0000000    0.2649159
463840.0000000    0.2298967
463880.0000000    0.2691120
463920.0000000    0.2525515
463960.0000000    0.2543851
464000.0000000    0.2619025
464040.0000000    0.2990326
464080.0000000    0.2700642
464120.0000000    0.2810465
464160.0000000    0.2683344
464200.0000000    0.2663411
464240.0000000    0.2711163
464280.0000000    0.2657873
464320.0000000    0.2424934
464360.0000000    0.2486828
464400.0000000    0.2388717
464440.0000000    0.2542762
464480.0000000    0.2738534
464520.0000000    0.2605914
464560.0000000    0.2611982
464600.0000000    0.2643967
464640.0000000    0.2604618
464680.0000000    0.2631880
464720.0000000    0.2616715
464760.0000000    0.2558088
464800.0000000    0.2644291
464840.0000000    0.2573768
464880.0000000    0.2674870
464920.0000000    0.2587283
464960.0000000    0.2500249
465000.0000000    0.2541265
465040.0000000    0.2625720
465080.0000000    0.2609105
465120.0000000    0.2699551
465160.0000000    0.2701502
465200.0000000    0.2735034
465240.0000000    0.2749461
465280.0000000    0.2792291
465320.0000000    0.2532523
465360.0000000    0.2724100
465400.0000000    0.2444730
465440.0000000    0.2477594
465480.0000000    0.2527419
465520.0000000    0.2498204
465560.0000000    0.2480710
465600.0000000    0.2757114
465640.0000000    0.2540201
465680.0000000    0.2653143
465720.0000000    0.2373849
465760.0000000    0.2700881
465800.0000000    0.2711868
465840.0000000    0.2764620
465880.0000000    0.2790979
465920.0000000    0.2633062
465960.0000000    0.2710439
466000.0000000    0.2860458
466040.0000000    0.2890424
466080.0000000    0.2611829
466120.0000000    0.2536582
466160.0000000    0.2452598
466200.0000000    0.2708767
466240.0000000    0.2585313
466280.0000000    0.2604043
466320.0000000    0.2652217
466360.0000000    0.2581859
466400.0000000    0.2812008
466440.0000000    0.2695638
466480.0000000    0.2475457
466520.0000000    0.2420450
466560.0000000    0.2407132
466600.0000000    0.2545188
466640.0000000    0.2417566
466680.0000000    0.2420355
466720.0000000    0.2511673
466760.0000000    0.2469379
466800.0000000    0.2567700
466840.0000000    0.2441617
466880.0000000    0.2497226
466920.0000000    0.2620055
466960.0000000    0.2474769
467000.0000000    0.2618377
467040.0000000    0.2363552
467080.0000000    0.2659166
467120.0000000    0.2742381
467160.0000000    0.2479518
467200.0000000    0.2462454
467240.0000000    0.2382138
467280.0000000    0.2469295
467320.0000000    0.2444022
467360.0000000    0.2422044
467400.0000000    0.2393920
467440.0000000    0.2444469
467480.0000000    0.2280028
467520.0000000    0.2565476
467560.0000000    0.2715173
467600.0000000    0.2539598
467640.0000000    0.2697181
467680.0000000    0.2652104
467720.0000000    0.2668846
467760.0000000    0.2450659
467800.0000000    0.2724093
467840.0000000    0.2600886
467880.0000000    0.2670241
467920.0000000    0.2679201
467960.0000000    0.2599300
468000.0000000    0.2600372
468040.0000000    0.2696962
468080.0000000    0.2705547
468120.0000000    0.2769659
468160.0000000    0.2632372
468200.0000000    0.2529347
468240.0000000    0.2578864
468280.0000000    0.2463240
468320.0000000    0.2540857
468360.0000000    0.2584128
468400.0000000    0.2792854
468440.0000000    0.2592174
468480.0000000    0.2631800
468520.0000000    0.2471985
468560.0000000    0.2420499
468600.0000000    0.2286787
468640.0000000    0.2478807
468680.0000000    0.2380347
468720.0000000    0.2307428
468760.0000000    0.2442323
468800.0000000    0.2508960
468840.0000000    0.2459445
468880.0000000    0.2477576
468920.0000000    0.2299203
468960.0000000    0.2130015
469000.0000000    0.2111883
469040.0000000    0.2228580
469080.0000000    0.2123849
469120.0000000    0.2117684
469160.0000000    0.2098766
469200.0000000    0.2160810
469240.0000000    0.2261761
469280.0000000    0.2194039
469320.0000000    0.2468898
469360.0000000    0.2588221
469400.0000000    0.2187561
469440.0000000    0.2160210
469480.0000000    0.2340326
469520.0000000    0.2284689
469560.0000000    0.2310702
469600.0000000    0.2434995
469640.0000000    0.2480761
469680.0000000    0.2524449
469720.0000000    0.2227129
469760.0000000    0.2602365
469800.0000000    0.2495614
469840.0000000    0.2377654
469880.0000000    0.2558535
469920.0000000    0.2358117
469960.0000000    0.2325277
470000.0000000    0.2329120
470040.0000000    0.2427203
470080.0000000    0.2599141
470120.0000000    0.2478779
470160.0000000    0.2572897
470200.0000000    0.2569782
470240.0000000    0.2567523
470280.0000000    0.2796144
470320.0000000    0.2644382
470360.0000000    0.2673766
470400.0000000    0.2588623
470440.0000000    0.2539120
470480.0000000    0.2617402
470520.0000000    0.2666266
470560.0000000    0.2581817
470600.0000000    0.2837406
470640.0000000    0.2821124
470680.0000000    0.2749528
470720.0000000    0.2744097
470760.0000000    0.2977729
470800.0000000    0.2700058
470840.0000000    0.2646205
470880.0000000    0.2705364
470920.0000000    0.2837276
470960.0000000    0.2742055
471000.0000000    0.2826253
471040.0000000    0.2587600
471080.0000000    0.2605079
471120.0000000    0.2642964
471160.0000000    0.2839709
471200.0000000    0.2728290
471240.0000000    0.2674698
471280.0000000    0.2629041
471320.0000000    0.2511933
471360.0000000    0.2714367
471400.0000000    0.2681660
471440.0000000    0.2699279
471480.0000000    0.2626938
471520.0000000    0.2559252
471560.0000000    0.2688450
471600.0000000    0.2611943
471640.0000000    0.2649643
471680.0000000    0.2501673
471720.0000000    0.2833051
471760.0000000    0.2503420
471800.0000000    0.2332190
471840.0000000    0.2483999
471880.0000000    0.2711219
471920.0000000    0.2542515
471960.0000000    0.2570677
472000.0000000    0.2676824
472040.0000000    0.2737370
472080.0000000    0.2713797
472120.0000000    0.2656201
472160.0000000    0.2703744
472200.0000000    0.2609355
472240.0000000    0.2770027
472280.0000000    0.2361402
472320.0000000    0.2412928
472360.0000000    0.2447923
472400.0000000    0.2654289
472440.0000000    0.2763846
472480.0000000    0.2647439
472520.0000000    0.2791792
472560.0000000    0.2721972
472600.0000000    0.2869327
472640.0000000    0.2697099
472680.0000000    0.2852228
472720.0000000    0.2670607
472760.0000000    0.2663600
472800.0000000    0.2567314
472840.0000000    0.2748655
472880.0000000    0.2862656
472920.0000000    0.2738962
472960.0000000    0.2666638
473000.0000000    0.2540301
473040.0000000    0.2670919
473080.0000000    0.2584437
473120.0000000    0.2819891
473160.0000000    0.2809848
473200.0000000    0.2592508
473240.0000000    0.2869266
473280.0000000    0.2629180
473320.0000000    0.2604181
473360.0000000    0.2531399
473400.0000000    0.2515552
473440.0000000    0.2583284
473480.0000000    0.2470964
473520.0000000    0.2547307
473560.0000000    0.2616579
473600.0000000    0.2598726
473640.0000000    0.2556078
473680.0000000    0.2625723
473720.0000000    0.2695333
473760.0000000    0.2621835
473800.0000000    0.2809681
473840.0000000    0.2934394
473880.0000000    0.2923582
473920.0000000    0.2925675
473960.0000000    0.2665988
474000.0000000    0.2747959
474040.0000000    0.3007430
474080.0000000    0.2762932
474120.0000000    0.2804277
474160.0000000    0.2594254
474200.0000000    0.2732926
474240.0000000    0.2863762
474280.0000000    0.2872240
474320.0000000    0.2860332
474360.0000000    0.2774128
474400.0000000    0.2971400
474440.0000000    0.3021852
474480.0000000    0.2950923
474520.0000000    0.3033325
474560.0000000    0.2932245
474600.0000000    0.2704620
474640.0000000    0.2813088
474680.0000000    0.2741279
474720.0000000    0.2729743
474760.0000000    0.2852440
474800.0000000    0.2454687
474840.0000000    0.2701397
474880.0000000    0.2540111
474920.0000000    0.2614368
474960.0000000    0.2761989
475000.0000000    0.2726232
475040.0000000    0.2576325
475080.0000000    0.2891286
475120.0000000    0.2928894
475160.0000000    0.2753603
475200.0000000    0.2551026
475240.0000000    0.2756108
475280.0000000    0.2729294
475320.0000000    0.2791166
475360.0000000    0.2954500
475400.0000000    0.2520770
475440.0000000    0.2763000
475480.0000000    0.2845257
475520.0000000    0.2784444
475560.0000000    0.2791090
475600.0000000    0.2852742
475640.0000000    0.2960190
475680.0000000    0.2920066
475720.0000000    0.2669465
475760.0000000    0.2829649
475800.0000000    0.2879103
475840.0000000    0.2653615
475880.0000000    0.2632445
475920.0000000    0.2744220
475960.0000000    0.2485978
476000.0000000    0.2880573
476040.0000000    0.2807782
476080.0000000    0.2735977
476120.0000000    0.2840849
476160.0000000    0.2716209
476200.0000000    0.2419915
476240.0000000    0.2421940
476280.0000000    0.2537086
476320.0000000    0.2578285
476360.0000000    0.2519082
476400.0000000    0.2470478
476440.0000000    0.2471258
476480.0000000    0.2529561
476520.0000000    0.2690846
476560.0000000    0.2855697
476600.0000000    0.2823160
476640.0000000    0.2819460
476680.0000000    0.2802598
476720.0000000    0.3055629
476760.0000000    0.2843981
476800.0000000    0.3021129
476840.0000000    0.2867086
476880.0000000    0.2876748
476920.0000000    0.2778384
476960.0000000    0.2653581
477000.0000000    0.2603766
477040.0000000    0.2838642
477080.0000000    0.2714093
477120.0000000    0.2853304
477160.0000000    0.2898615
477200.0000000    0.2823876
477240.0000000    0.2575053
477280.0000000    0.2406613
477320.0000000    0.2609035
477360.0000000    0.2575528
477400.0000000    0.2931981
477440.0000000    0.2950636
477480.0000000    0.2805505
477520.0000000    0.2847019
477560.0000000    0.2879813
477600.0000000    0.2910465
477640.0000000    0.2871179
477680.0000000    0.2784157
477720.0000000    0.2814139
477760.0000000    0.2933768
477800.0000000    0.3029289
477840.0000000    0.2843901
477880.0000000    0.2754769
477920.0000000    0.3016466
477960.0000000    0.2901196
478000.0000000    0.2854447
478040.0000000    0.2981449
478080.0000000    0.2753986
478120.0000000    0.2893091
478160.0000000    0.2789958
478200.0000000    0.2840018
478240.0000000    0.2859772
478280.0000000    0.2879225
478320.0000000    0.2949843
478360.0000000    0.2964857
478400.0000000    0.3170204
478440.0000000    0.2922289
478480.0000000    0.2809367
478520.0000000    0.2896433
478560.0000000    0.2846180
478600.0000000    0.2952651
478640.0000000    0.2813990
478680.0000000    0.2843026
478720.0000000    0.2925083
478760.0000000    0.2867869
478800.0000000    0.3121112
478840.0000000    0.2905155
478880.0000000    0.3002324
478920.0000000    0.2949889
478960.0000000    0.2902603
479000.0000000    0.2863182
479040.0000000    0.2967707
479080.0000000    0.2953521
479120.0000000    0.2946655
479160.0000000    0.2822079
479200.0000000    0.2826840
479240.0000000    0.2882108
479280.0000000    0.2835778
479320.0000000    0.2891710
479360.0000000    0.2847165
479400.0000000    0.2829931
479440.0000000    0.3064083
479480.0000000    0.2908529
479520.0000000    0.2828306
479560.0000000    0.2868795
479600.0000000    0.2854593
479640.0000000    0.2735950
479680.0000000    0.2920143
479720.0000000    0.2985164
479760.0000000    0.2981237
479800.0000000    0.2850839
479840.0000000    0.2802035
479880.0000000    0.2988251
479920.0000000    0.2875431
479960.0000000    0.2853381
480000.0000000    0.2823894
480040.0000000    0.3005068
480080.0000000    0.2959396
480120.0000000    0.2790543
480160.0000000    0.2795368
480200.0000000    0.2680903
480240.0000000    0.2892644
480280.0000000    0.2839742
480320.0000000    0.2857409
480360.0000000    0.2750081
480400.0000000    0.2641409
480440.0000000    0.2745022
480480.0000000    0.2541615
480520.0000000    0.2606958
480560.0000000    0.2670340
480600.0000000    0.2590491
480640.0000000    0.2599093
480680.0000000    0.2718437
480720.0000000    0.2704151
480760.0000000    0.2712227
480800.0000000    0.2779254
480840.0000000    0.2736710
480880.0000000    0.2690721
480920.0000000    0.2852455
480960.0000000    0.2600409
481000.0000000    0.2808871
481040.0000000    0.2724060
481080.0000000    0.2676980
481120.0000000    0.2625012
481160.0000000    0.2706455
481200.0000000    0.2640070
481240.0000000    0.2687455
481280.0000000    0.2826954
481320.0000000    0.2986009
481360.0000000    0.2722231
481400.0000000    0.2940735
481440.0000000    0.2821251
481480.0000000    0.3028476
481520.0000000    0.3025383
481560.0000000    0.2782168
481600.0000000    0.2464293
481640.0000000    0.2838961
481680.0000000    0.2740694
481720.0000000    0.2738088
481760.0000000    0.2858079
481800.0000000    0.2662735
481840.0000000    0.2822571
481880.0000000    0.2704614
481920.0000000    0.2837330
481960.0000000    0.2777047
482000.0000000    0.2980754
482040.0000000    0.2885824
482080.0000000    0.2811132
482120.0000000    0.2827176
482160.0000000    0.2911749
482200.0000000    0.2857050
482240.0000000    0.2874292
482280.0000000    0.2848757
482320.0000000    0.2809083
482360.0000000    0.2869733
482400.0000000    0.2848390
482440.0000000    0.2988512
482480.0000000    0.3083026
482520.0000000    0.2832852
482560.0000000    0.2853302
482600.0000000    0.2987964
482640.0000000    0.2862198
482680.0000000    0.2898020
482720.0000000    0.2723550
482760.0000000    0.2966361
482800.0000000    0.2908635
482840.0000000    0.2724943
482880.0000000    0.2783046
482920.0000000    0.2653516
482960.0000000    0.2696886
483000.0000000    0.2880186
483040.0000000    0.2732174
483080.0000000    0.2923865
483120.0000000    0.2844571
483160.0000000    0.2862748
483200.0000000    0.2882468
483240.0000000    0.2790375
483280.0000000    0.2686749
483320.0000000    0.2763019
483360.0000000    0.2864487
483400.0000000    0.2802393
483440.0000000    0.2803353
483480.0000000    0.3067237
483520.0000000    0.2899199
483560.0000000    0.2873928
483600.0000000    0.2685511
483640.0000000    0.2846042
483680.0000000    0.2985890
483720.0000000    0.2812654
483760.0000000    0.2742809
483800.0000000    0.2521383
483840.0000000    0.2751768
483880.0000000    0.2642559
483920.0000000    0.2547702
483960.0000000    0.2818333
484000.0000000    0.2881666
484040.0000000    0.2911706
484080.0000000    0.2696654
484120.0000000    0.2900328
484160.0000000    0.2639454
484200.0000000    0.2726355
484240.0000000    0.2865824
484280.0000000    0.2742680
484320.0000000    0.2795533
484360.0000000    0.2638131
484400.0000000    0.2755365
484440.0000000    0.2772092
484480.0000000    0.2553258
484520.0000000    0.2766661
484560.0000000    0.2815450
484600.0000000    0.2622772
484640.0000000    0.2839110
484680.0000000    0.2461309
484720.0000000    0.2756458
484760.0000000    0.2718423
484800.0000000    0.2982489
484840.0000000    0.2665796
484880.0000000    0.2712216
484920.0000000    0.2743072
484960.0000000    0.2774341
485000.0000000    0.2727395
485040.0000000    0.2785327
485080.0000000    0.2825839
485120.0000000    0.2771605
485160.0000000    0.2784522
485200.0000000    0.2991406
485240.0000000    0.2717176
485280.0000000    0.2772162
485320.0000000    0.3009071
485360.0000000    0.2841235
485400.0000000    0.2639538
485440.0000000    0.2994578
485480.0000000    0.2687873
485520.0000000    0.2833834
485560.0000000    0.2667345
485600.0000000    0.2687757
485640.0000000    0.2851045
485680.0000000    0.2904837
485720.0000000    0.2960222
485760.0000000    0.2929486
485800.0000000    0.2713485
485840.0000000    0.2807256
485880.0000000    0.2832282
485920.0000000    0.2781868
485960.0000000    0.2957633
486000.0000000    0.2851414
486040.0000000    0.2747618
486080.0000000    0.2803573
486120.0000000    0.2721257
486160.0000000    0.2792005
486200.0000000    0.2916199
486240.0000000    0.2980492
486280.0000000    0.2626058
486320.0000000    0.2743547
486360.0000000    0.2832829
486400.0000000    0.2846288
486440.0000000    0.2777820
486480.0000000    0.2797827
486520.0000000    0.2779185
486560.0000000    0.2880989
486600.0000000    0.3053044
486640.0000000    0.2962453
486680.0000000    0.2713799
486720.0000000    0.2914204
486760.0000000    0.2751989
486800.0000000    0.2742230
486840.0000000    0.2557573
486880.0000000    0.2787905
486920.0000000    0.2704724
486960.0000000    0.2791774
487000.0000000    0.2745511
487040.0000000    0.2797391
487080.0000000    0.2686149
487120.0000000    0.2795906
487160.0000000    0.2682811
487200.0000000    0.2715350
487240.0000000    0.2766494
487280.0000000    0.2476317
487320.0000000    0.2536641
487360.0000000    0.2609738
487400.0000000    0.2619762
487440.0000000    0.2438839
487480.0000000    0.2524373
487520.0000000    0.2522700
487560.0000000    0.2724375
487600.0000000    0.2802253
487640.0000000    0.2668312
487680.0000000    0.2745928
487720.0000000    0.2686706
487760.0000000    0.2805280
487800.0000000    0.2696323
487840.0000000    0.2531535
487880.0000000    0.2677708
487920.0000000    0.2761683
487960.0000000    0.2736734
488000.0000000    0.2687311
488040.0000000    0.2632564
488080.0000000    0.2729252
488120.0000000    0.2541133
488160.0000000    0.2412142
488200.0000000    0.2624835
488240.0000000    0.2695636
488280.0000000    0.2519067
488320.0000000    0.2636429
488360.0000000    0.2610906
488400.0000000    0.2671093
488440.0000000    0.2734571
488480.0000000    0.2661461
488520.0000000    0.2443842
488560.0000000    0.2375294
488600.0000000    0.2473545
488640.0000000    0.2817471
488680.0000000    0.2684303
488720.0000000    0.2684807
488760.0000000    0.2633603
488800.0000000    0.2755083
488840.0000000    0.2748547
488880.0000000    0.2940244
488920.0000000    0.2578309
488960.0000000    0.2627230
489000.0000000    0.2780621
489040.0000000    0.2705625
489080.0000000    0.2909066
489120.0000000    0.2924187
489160.0000000    0.2711230
489200.0000000    0.2687233
489240.0000000    0.2495767
489280.0000000    0.2550868
489320.0000000    0.2682264
489360.0000000    0.2682224
489400.0000000    0.2624332
489440.0000000    0.2777793
489480.0000000    0.2884729
489520.0000000    0.2811621
489560.0000000    0.2720110
489600.0000000    0.2648629
489640.0000000    0.2737755
489680.0000000    0.2696000
489720.0000000    0.2753959
489760.0000000    0.2746345
489800.0000000    0.2909422
489840.0000000    0.2797781
489880.0000000    0.2725240
489920.0000000    0.2768855
489960.0000000    0.2871650
490000.0000000    0.2886945
490040.0000000    0.2820953
490080.0000000    0.2782135
490120.0000000    0.2586491
490160.0000000    0.2774847
490200.0000000    0.2914699
490240.0000000    0.2925215
490280.0000000    0.2755311
490320.0000000    0.2603134
490360.0000000    0.2651457
490400.0000000    0.2651972
490440.0000000    0.2651266
490480.0000000    0.2705509
490520.0000000    0.2713026
490560.0000000    0.2619840
490600.0000000    0.2731718
490640.0000000    0.2605511
490680.0000000    0.2707387
490720.0000000    0.2857715
490760.0000000    0.2852334
490800.0000000    0.2870345
490840.0000000    0.2672831
490880.0000000    0.2836070
490920.0000000    0.2565060
490960.0000000    0.2513686
491000.0000000    0.2492734
491040.0000000    0.2678192
491080.0000000    0.2695415
491120.0000000    0.2907466
491160.0000000    0.2668645
491200.0000000    0.2745531
491240.0000000    0.2734801
491280.0000000    0.2604058
491320.0000000    0.3160014
491360.0000000    0.2884980
491400.0000000    0.2828980
491440.0000000    0.2980629
491480.0000000    0.2712759
491520.0000000    0.2776985
491560.0000000    0.2742130
491600.0000000    0.3021463
491640.0000000    0.2750842
491680.0000000    0.2846136
491720.0000000    0.2765451
491760.0000000    0.2913774
491800.0000000    0.3029968
491840.0000000    0.2810529
491880.0000000    0.2862065
491920.0000000    0.3217639
491960.0000000    0.3003615
492000.0000000    0.2989714
492040.0000000    0.2938427
492080.0000000    0.3039961
492120.0000000    0.2915300
492160.0000000    0.2905782
492200.0000000    0.2818469
492240.0000000    0.2935694
492280.0000000    0.2719796
492320.0000000    0.2856174
492360.0000000    0.2792291
492400.0000000    0.2673022
492440.0000000    0.2853523
492480.0000000    0.2756195
492520.0000000    0.3072140
492560.0000000    0.2795965
492600.0000000    0.2900310
492640.0000000    0.2668248
492680.0000000    0.2879039
492720.0000000    0.2782122
492760.0000000    0.2770120
492800.0000000    0.2353245
492840.0000000    0.2711461
492880.0000000    0.2843361
492920.0000000    0.2865840
492960.0000000    0.2797877
493000.0000000    0.2691508
493040.0000000    0.2800723
493080.0000000    0.2587694
493120.0000000    0.2812643
493160.0000000    0.2849499
493200.0000000    0.2695762
493240.0000000    0.2906919
493280.0000000    0.2727932
493320.0000000    0.2865309
493360.0000000    0.2860050
493400.0000000    0.3046207
493440.0000000    0.2973910
493480.0000000    0.2868288
493520.0000000    0.2738529
493560.0000000    0.2770385
493600.0000000    0.2527539
493640.0000000    0.3059556
493680.0000000    0.2916876
493720.0000000    0.2793417
493760.0000000    0.2944900
493800.0000000    0.2794747
493840.0000000    0.2819822
493880.0000000    0.3003326
493920.0000000    0.2851529
493960.0000000    0.2833497
494000.0000000    0.2928293
494040.0000000    0.2865278
494080.0000000    0.2817029
494120.0000000    0.2787663
494160.0000000    0.2864629
494200.0000000    0.2892428
494240.0000000    0.2969169
494280.0000000    0.2772125
494320.0000000    0.2897920
494360.0000000    0.2750511
494400.0000000    0.2786755
494440.0000000    0.2761795
494480.0000000    0.2751536
494520.0000000    0.2851349
494560.0000000    0.2602431
494600.0000000    0.2792128
494640.0000000    0.2767422
494680.0000000    0.2743778
494720.0000000    0.2745906
494760.0000000    0.2703709
494800.0000000    0.2828051
494840.0000000    0.2968013
494880.0000000    0.2889580
494920.0000000    0.2776985
494960.0000000    0.2753143
495000.0000000    0.2728444
495040.0000000    0.2865228
495080.0000000    0.2740647
495120.0000000    0.2770054
495160.0000000    0.2805509
495200.0000000    0.2833706
495240.0000000    0.3287738
495280.0000000    0.2862638
495320.0000000    0.2905468
495360.0000000    0.3138907
495400.0000000    0.2913084
495440.0000000    0.2935143
495480.0000000    0.2724906
495520.0000000    0.2889644
495560.0000000    0.3045354
495600.0000000    0.2885193
495640.0000000    0.2947675
495680.0000000    0.2928382
495720.0000000    0.2987950
495760.0000000    0.2923636
495800.0000000    0.2995767
495840.0000000    0.3123326
495880.0000000    0.3168248
495920.0000000    0.3029443
495960.0000000    0.3043980
496000.0000000    0.3076074
496040.0000000    0.3000750
496080.0000000    0.2837191
496120.0000000    0.3071007
496160.0000000    0.2932145
496200.0000000    0.2826481
496240.0000000    0.2713733
496280.0000000    0.2723527
496320.0000000    0.2738179
496360.0000000    0.2813019
496400.0000000    0.2648009
496440.0000000    0.2851146
496480.0000000    0.2797908
496520.0000000    0.2624303
496560.0000000    0.2734495
496600.0000000    0.2657537
496640.0000000    0.2712424
496680.0000000    0.2702048
496720.0000000    0.2635106
496760.0000000    0.2808150
496800.0000000    0.2664639
496840.0000000    0.2811763
496880.0000000    0.2730116
496920.0000000    0.2630562
496960.0000000    0.2785372
497000.0000000    0.2893085
497040.0000000    0.3042379
497080.0000000    0.2996500
497120.0000000    0.2859256
497160.0000000    0.2691547
497200.0000000    0.2934474
497240.0000000    0.2935986
497280.0000000    0.3106174
497320.0000000    0.2968048
497360.0000000    0.2922980
497400.0000000    0.3008857
497440.0000000    0.3058924
497480.0000000    0.2844325
497520.0000000    0.2908053
497560.0000000    0.2948343
497600.0000000    0.2832917
497640.0000000    0.3044750
497680.0000000    0.2983574
497720.0000000    0.2866452
497760.0000000    0.2881267
497800.0000000    0.3012394
497840.0000000    0.2775208
497880.0000000    0.2789581
497920.0000000    0.2877994
497960.0000000    0.2916558
498000.0000000    0.3025602
498040.0000000    0.2895877
498080.0000000    0.3163044
498120.0000000    0.2812878
498160.0000000    0.2992921
498200.0000000    0.3170652
498240.0000000    0.3163235
498280.0000000    0.2939534
498320.0000000    0.2812895
498360.0000000    0.2852013
498400.0000000    0.2873525
498440.0000000    0.2926282
498480.0000000    0.2921742
498520.0000000    0.2915250
498560.0000000    0.2798246
498600.0000000    0.3010030
498640.0000000    0.2937163
498680.0000000    0.2866141
498720.0000000    0.2966940
498760.0000000    0.3110533
498800.0000000    0.2986690
498840.0000000    0.2932585
498880.0000000    0.2843234
498920.0000000    0.2941785
498960.0000000    0.3091117
499000.0000000    0.3090569
499040.0000000    0.3030725
499080.0000000    0.3108339
499120.0000000    0.2787700
499160.0000000    0.2977421
499200.0000000    0.2939011
499240.0000000    0.2875544
499280.0000000    0.3010207
499320.0000000    0.2906632
499360.0000000    0.3005138
499400.0000000    0.2956750
499440.0000000    0.2966402
499480.0000000    0.2975667
499520.0000000    0.2932238
499560.0000000    0.2930073
499600.0000000    0.3075514
499640.0000000    0.3003168
499680.0000000    0.2705169
499720.0000000    0.2876301
499760.0000000    0.3080040
499800.0000000    0.3118348
499840.0000000    0.3190025
499880.0000000    0.3030719
499920.0000000    0.2979673
499960.0000000    0.2789196
500000.0000000    0.2995193
500040.0000000    0.2896041
500080.0000000    0.2916023
500120.0000000    0.3232800
500160.0000000    0.3222689
500200.0000000    0.2939859
500240.0000000    0.3178146
500280.0000000    0.3050584
500320.0000000    0.2937969
500360.0000000    0.2876542
500400.0000000    0.2802079
500440.0000000    0.2986003
500480.0000000    0.2908167
500520.0000000    0.2880405
500560.0000000    0.2778683
500600.0000000    0.2618773
500640.0000000    0.2789011
500680.0000000    0.2838083
500720.0000000    0.2662052
500760.0000000    0.2701709
500800.0000000    0.2938673
500840.0000000    0.2928450
500880.0000000    0.2927854
500920.0000000    0.2787332
500960.0000000    0.2864871
501000.0000000    0.2784363
501040.0000000    0.2706199
501080.0000000    0.2779086
501120.0000000    0.2672077
501160.0000000    0.2829247
501200.0000000    0.2838728
501240.0000000    0.2844605
501280.0000000    0.2719912
501320.0000000    0.2660303
501360.0000000    0.2725128
501400.0000000    0.2863731
501440.0000000    0.2918480
501480.0000000    0.2918127
501520.0000000    0.2889558
501560.0000000    0.2628449
501600.0000000    0.2793445
501640.0000000    0.2680621
501680.0000000    0.2689930
501720.0000000    0.2818304
501760.0000000    0.2827030
501800.0000000    0.2666200
501840.0000000    0.3092007
501880.0000000    0.2839783
501920.0000000    0.2689693
501960.0000000    0.2840142
502000.0000000    0.2764633
502040.0000000    0.2797244
502080.0000000    0.2830941
502120.0000000    0.2799000
502160.0000000    0.2671423
502200.0000000    0.2649326
502240.0000000    0.2631098
502280.0000000    0.2902961
502320.0000000    0.2615254
502360.0000000    0.2774891
502400.0000000    0.2986330
502440.0000000    0.2717251
502480.0000000    0.2971807
502520.0000000    0.2758561
502560.0000000    0.2742254
502600.0000000    0.2834542
502640.0000000    0.2809742
502680.0000000    0.2705781
502720.0000000    0.2847557
502760.0000000    0.2728516
502800.0000000    0.2869820
502840.0000000    0.2764075
502880.0000000    0.2935194
502920.0000000    0.2964531
502960.0000000    0.2705351
503000.0000000    0.2778379
503040.0000000    0.2621298
503080.0000000    0.2685343
503120.0000000    0.2839306
503160.0000000    0.2871573
503200.0000000    0.2922955
503240.0000000    0.2837131
503280.0000000    0.3084242
503320.0000000    0.2966314
503360.0000000    0.2872151
503400.0000000    0.3039002
503440.0000000    0.2752779
503480.0000000    0.2629635
503520.0000000    0.2620823
503560.0000000    0.2759806
503600.0000000    0.2623742
503640.0000000    0.2640896
503680.0000000    0.2877403
503720.0000000    0.2821383
503760.0000000    0.2879442
503800.0000000    0.2776735
503840.0000000    0.2696199
503880.0000000    0.2573051
503920.0000000    0.2770845
503960.0000000    0.2832178
504000.0000000    0.2887853
504040.0000000    0.2923761
504080.0000000    0.2652125
504120.0000000    0.2863352
504160.0000000    0.2865006
504200.0000000    0.2767966
504240.0000000    0.2579702
504280.0000000    0.2662155
504320.0000000    0.2630834
504360.0000000    0.2680274
504400.0000000    0.2651776
504440.0000000    0.2795538
504480.0000000    0.2873883
504520.0000000    0.2778231
504560.0000000    0.2986187
504600.0000000    0.2827414
504640.0000000    0.2821501
504680.0000000    0.2613364
504720.0000000    0.2673045
504760.0000000    0.3068991
504800.0000000    0.2758732
504840.0000000    0.2515549
504880.0000000    0.2586173
504920.0000000    0.2720911
504960.0000000    0.2706490
505000.0000000    0.2781966
505040.0000000    0.2916999
505080.0000000    0.2756967
505120.0000000    0.3005252
505160.0000000    0.2713688
505200.0000000    0.2809041
505240.0000000    0.2830759
505280.0000000    0.2828415
505320.0000000    0.2743156
505360.0000000    0.2789781
505400.0000000    0.2700100
505440.0000000    0.2823106
505480.0000000    0.2546626
505520.0000000    0.2575429
505560.0000000    0.2730749
505600.0000000    0.2670455
505640.0000000    0.2683545
505680.0000000    0.2670819
505720.0000000    0.2736572
505760.0000000    0.2622024
505800.0000000    0.2685086
505840.0000000    0.2759541
505880.0000000    0.2810181
505920.0000000    0.2860282
505960.0000000    0.2845400
506000.0000000    0.2635170
506040.0000000    0.2701544
506080.0000000    0.2707663
506120.0000000    0.2716499
506160.0000000    0.2849616
506200.0000000    0.2812036
506240.0000000    0.2963233
506280.0000000    0.2793135
506320.0000000    0.3055362
506360.0000000    0.2758246
506400.0000000    0.2774689
506440.0000000    0.2817056
506480.0000000    0.2979199
506520.0000000    0.2839366
506560.0000000    0.2952146
506600.0000000    0.2811312
506640.0000000    0.2893569
506680.0000000    0.2562031
506720.0000000    0.2593528
506760.0000000    0.2579361
506800.0000000    0.2577412
506840.0000000    0.2703982
506880.0000000    0.2611000
506920.0000000    0.2803110
506960.0000000    0.2820268
507000.0000000    0.2882803
507040.0000000    0.2861907
507080.0000000    0.2789325
507120.0000000    0.2790714
507160.0000000    0.2835864
507200.0000000    0.2957369
507240.0000000    0.2694797
507280.0000000    0.2858097
507320.0000000    0.2787914
507360.0000000    0.2781281
507400.0000000    0.2694179
507440.0000000    0.2591288
507480.0000000    0.2721668
507520.0000000    0.2850311
507560.0000000    0.2877408
507600.0000000    0.2761258
507640.0000000    0.2702278
507680.0000000    0.2806167
507720.0000000    0.2775598
507760.0000000    0.2699927
507800.0000000    0.2638000
507840.0000000    0.2679448
507880.0000000    0.2724382
507920.0000000    0.2884911
507960.0000000    0.3011127
508000.0000000    0.2779990
508040.0000000    0.2844470
508080.0000000    0.2872445
508120.0000000    0.2552801
508160.0000000    0.3059893
508200.0000000    0.3119171
508240.0000000    0.3066396
508280.0000000    0.2731179
508320.0000000    0.2834628
508360.0000000    0.2842494
508400.0000000    0.2787987
508440.0000000    0.2799791
508480.0000000    0.2810492
508520.0000000    0.2772959
508560.0000000    0.2870255
508600.0000000    0.3010747
508640.0000000    0.3111329
508680.0000000    0.2911116
508720.0000000    0.2589662
508760.0000000    0.2728602
508800.0000000    0.2676597
508840.0000000    0.2773508
508880.0000000    0.2804993
508920.0000000    0.2734196
508960.0000000    0.2738635
509000.0000000    0.2625673
509040.0000000    0.2775276
509080.0000000    0.2738933
509120.0000000    0.2750060
509160.0000000    0.2792012
509200.0000000    0.2865902
509240.0000000    0.2579559
509280.0000000    0.2813308
509320.0000000    0.3023314
509360.0000000    0.2962374
509400.0000000    0.2861347
509440.0000000    0.2737601
509480.0000000    0.2913442
509520.0000000    0.2961637
509560.0000000    0.2678709
509600.0000000    0.2799016
509640.0000000    0.2883671
509680.0000000    0.2702607
509720.0000000    0.2442157
509760.0000000    0.2638286
509800.0000000    0.2874900
509840.0000000    0.2814382
509880.0000000    0.2782675
509920.0000000    0.2793221
509960.0000000    0.2865879
510000.0000000    0.2899221
510040.0000000    0.2784578
510080.0000000    0.2793030
510120.0000000    0.2771266
510160.0000000    0.2879476
510200.0000000    0.2695892
510240.0000000    0.2820933
510280.0000000    0.2828559
510320.0000000    0.2857359
510360.0000000    0.2790329
510400.0000000    0.2853661
510440.0000000    0.2751779
510480.0000000    0.2973075
510520.0000000    0.2797109
510560.0000000    0.2782249
510600.0000000    0.2778338
510640.0000000    0.2791774
510680.0000000    0.2821704
510720.0000000    0.2780015
510760.0000000    0.2702688
510800.0000000    0.3000575
510840.0000000    0.2936676
510880.0000000    0.3102645
510920.0000000    0.2871316
510960.0000000    0.3013429
511000.0000000    0.2798413
511040.0000000    0.2945741
511080.0000000    0.2818915
511120.0000000    0.2744165
511160.0000000    0.2923514
511200.0000000    0.3098508
511240.0000000    0.2950192
511280.0000000    0.2816764
511320.0000000    0.2878372
511360.0000000    0.2940520
511400.0000000    0.2722276
511440.0000000    0.2807944
511480.0000000    0.2553697
511520.0000000    0.2777960
511560.0000000    0.2809969
511600.0000000    0.3009381
511640.0000000    0.2861264
511680.0000000    0.2757852
511720.0000000    0.2943351
511760.0000000    0.2839212
511800.0000000    0.2726488
511840.0000000    0.2896805
511880.0000000    0.2695086
511920.0000000    0.2700056
511960.0000000    0.2817546
512000.0000000    0.2849847
512040.0000000    0.2751782
512080.0000000    0.2725320
512120.0000000    0.2844608
512160.0000000    0.2824931
512200.0000000    0.2963813
512240.0000000    0.2796271
512280.0000000    0.2675844
512320.0000000    0.2769896
512360.0000000    0.2799686
512400.0000000    0.2772334
512440.0000000    0.2724638
512480.0000000    0.2895230
512520.0000000    0.2643341
512560.0000000    0.2755410
512600.0000000    0.2966789
512640.0000000    0.2644703
512680.0000000    0.2939433
512720.0000000    0.2807427
512760.0000000    0.2895182
512800.0000000    0.2989781
512840.0000000    0.3187578
512880.0000000    0.3129609
512920.0000000    0.2935337
512960.0000000    0.3036374
513000.0000000    0.2945191
513040.0000000    0.3097251
513080.0000000    0.2855411
513120.0000000    0.2801045
513160.0000000    0.2800188
513200.0000000    0.2704367
513240.0000000    0.2800368
513280.0000000    0.2598436
513320.0000000    0.2778197
513360.0000000    0.2902324
513400.0000000    0.2894151
513440.0000000    0.2644067
513480.0000000    0.2769891
513520.0000000    0.2950556
513560.0000000    0.2597127
513600.0000000    0.2638346
513640.0000000    0.2937484
513680.0000000    0.2811238
513720.0000000    0.2661468
513760.0000000    0.2709514
513800.0000000    0.2731463
513840.0000000    0.2677137
513880.0000000    0.2887989
513920.0000000    0.2749229
513960.0000000    0.2803345
514000.0000000    0.2624667
514040.0000000    0.2520112
514080.0000000    0.2697869
514120.0000000    0.2604083
514160.0000000    0.2695440
514200.0000000    0.2804664
514240.0000000    0.2919999
514280.0000000    0.2663186
514320.0000000    0.2673467
514360.0000000    0.2773038
514400.0000000    0.2645422
514440.0000000    0.2807161
514480.0000000    0.2703438
514520.0000000    0.2691639
514560.0000000    0.2566314
514600.0000000    0.2407129
514640.0000000    0.2465733
514680.0000000    0.2603778
514720.0000000    0.2618997
514760.0000000    0.2828321
514800.0000000    0.2645861
514840.0000000    0.2789150
514880.0000000    0.2628621
514920.0000000    0.2471749
514960.0000000    0.2485955
515000.0000000    0.2610868
515040.0000000    0.2688034
515080.0000000    0.2376763
515120.0000000    0.2657769
515160.0000000    0.2861387
515200.0000000    0.2906800
515240.0000000    0.2630305
515280.0000000    0.2478401
515320.0000000    0.2583961
515360.0000000    0.2721990
515400.0000000    0.2485467
515440.0000000    0.2538525
515480.0000000    0.2716163
515520.0000000    0.2555707
515560.0000000    0.2701624
515600.0000000    0.2650695
515640.0000000    0.2808965
515680.0000000    0.2627849
515720.0000000    0.2590640
515760.0000000    0.2923378
515800.0000000    0.2742979
515840.0000000    0.2820867
515880.0000000    0.2736639
515920.0000000    0.2595723
515960.0000000    0.2906807
516000.0000000    0.2872416
516040.0000000    0.2852728
516080.0000000    0.2595702
516120.0000000    0.2799218
516160.0000000    0.2715013
516200.0000000    0.2754469
516240.0000000    0.2393153
516280.0000000    0.2704186
516320.0000000    0.2611163
516360.0000000    0.2573628
516400.0000000    0.2737653
516440.0000000    0.2579886
516480.0000000    0.2540673
516520.0000000    0.2617128
516560.0000000    0.2771902
516600.0000000    0.2773359
516640.0000000    0.2555750
516680.0000000    0.2294889
516720.0000000    0.2338793
516760.0000000    0.2494261
516800.0000000    0.2544133
516840.0000000    0.2553420
516880.0000000    0.2526727
516920.0000000    0.2307324
516960.0000000    0.2548662
517000.0000000    0.2395574
517040.0000000    0.2426243
517080.0000000    0.2287071
517120.0000000    0.2246007
517160.0000000    0.2258606
517200.0000000    0.2445562
517240.0000000    0.2626086
517280.0000000    0.2483284
517320.0000000    0.2446181
517360.0000000    0.2456118
517400.0000000    0.2250220
517440.0000000    0.2440329
517480.0000000    0.2397599
517520.0000000    0.2406527
517560.0000000    0.2437439
517600.0000000    0.2459471
517640.0000000    0.2457148
517680.0000000    0.2416148
517720.0000000    0.2438643
517760.0000000    0.2615027
517800.0000000    0.2491789
517840.0000000    0.2719428
517880.0000000    0.2538814
517920.0000000    0.2537369
517960.0000000    0.2490382
518000.0000000    0.2679202
518040.0000000    0.2495370
518080.0000000    0.2598386
518120.0000000    0.2540466
518160.0000000    0.2707772
518200.0000000    0.2467218
518240.0000000    0.2674602
518280.0000000    0.2771033
518320.0000000    0.2584769
518360.0000000    0.2803762
518400.0000000    0.2747858
518440.0000000    0.2807183
518480.0000000    0.2610039
518520.0000000    0.2871982
518560.0000000    0.2936330
518600.0000000    0.2696202
518640.0000000    0.2741714
518680.0000000    0.2681043
518720.0000000    0.2706975
518760.0000000    0.2468189
518800.0000000    0.2517002
518840.0000000    0.2589264
518880.0000000    0.2549186
518920.0000000    0.2488343
518960.0000000    0.2321688
519000.0000000    0.2579862
519040.0000000    0.2447546
519080.0000000    0.2381435
519120.0000000    0.2433646
519160.0000000    0.2640982
519200.0000000    0.2477545
519240.0000000    0.2656402
519280.0000000    0.2683119
519320.0000000    0.2699150
519360.0000000    0.2668793
519400.0000000    0.2920426
519440.0000000    0.2791530
519480.0000000    0.2988562
519520.0000000    0.3022363
519560.0000000    0.2850970
519600.0000000    0.2740203
519640.0000000    0.2800465
519680.0000000    0.2942867
519720.0000000    0.2880898
519760.0000000    0.2892208
519800.0000000    0.2689945
519840.0000000    0.2744450
519880.0000000    0.2626861
519920.0000000    0.2760422
519960.0000000    0.2774334
520000.0000000    0.2983354
520040.0000000    0.2980871
520080.0000000    0.2927962
520120.0000000    0.2647847
520160.0000000    0.2866314
520200.0000000    0.2733746
520240.0000000    0.2976861
520280.0000000    0.2826140
520320.0000000    0.2722766
520360.0000000    0.2710842
520400.0000000    0.2817732
520440.0000000    0.2639402
520480.0000000    0.2585358
520520.0000000    0.2770279
520560.0000000    0.2690976
520600.0000000    0.2750888
520640.0000000    0.2421607
520680.0000000    0.2761921
520720.0000000    0.2788934
520760.0000000    0.2562075
520800.0000000    0.2470244
520840.0000000    0.2562236
520880.0000000    0.2666587
520920.0000000    0.2611550
520960.0000000    0.2602264
521000.0000000    0.2610794
521040.0000000    0.2816718
521080.0000000    0.2943080
521120.0000000    0.3173746
521160.0000000    0.3102415
521200.0000000    0.2911915
521240.0000000    0.2770650
521280.0000000    0.2690960
521320.0000000    0.2643138
521360.0000000    0.2424191
521400.0000000    0.2727591
521440.0000000    0.2806332
521480.0000000    0.3104506
521520.0000000    0.2761036
521560.0000000    0.2913459
521600.0000000    0.2748156
521640.0000000    0.2881749
521680.0000000    0.2694018
521720.0000000    0.2834687
521760.0000000    0.2881224
521800.0000000    0.2837986
521840.0000000    0.2980410
521880.0000000    0.2830185
521920.0000000    0.2677801
521960.0000000    0.2849519
522000.0000000    0.2769044
522040.0000000    0.3042767
522080.0000000    0.2731773
522120.0000000    0.2770620
522160.0000000    0.2755140
522200.0000000    0.2695259
522240.0000000    0.2686600
522280.0000000    0.2713502
522320.0000000    0.2792608
522360.0000000    0.2642520
522400.0000000    0.2728674
522440.0000000    0.2799244
522480.0000000    0.2790350
522520.0000000    0.2708108
522560.0000000    0.2928149
522600.0000000    0.2805870
522640.0000000    0.2750602
522680.0000000    0.2774043
522720.0000000    0.2833350
522760.0000000    0.2625733
522800.0000000    0.2501569
522840.0000000    0.2692101
522880.0000000    0.2743448
522920.0000000    0.2540563
522960.0000000    0.2616102
523000.0000000    0.2536761
523040.0000000    0.2768785
523080.0000000    0.2753899
523120.0000000    0.2736045
523160.0000000    0.2780409
523200.0000000    0.3016956
523240.0000000    0.2755214
523280.0000000    0.2812547
523320.0000000    0.2656829
523360.0000000    0.2726282
523400.0000000    0.2714512
523440.0000000    0.2879705
523480.0000000    0.2687152
523520.0000000    0.2793629
523560.0000000    0.2810214
523600.0000000    0.2885732
523640.0000000    0.2617296
523680.0000000    0.2761418
523720.0000000    0.2867729
523760.0000000    0.2525292
523800.0000000    0.2693452
523840.0000000    0.2590448
523880.0000000    0.2656108
523920.0000000    0.2671968
523960.0000000    0.2692512
524000.0000000    0.2716861
524040.0000000    0.2602133
524080.0000000    0.2708242
524120.0000000    0.2775854
524160.0000000    0.2850552
524200.0000000    0.2550802
524240.0000000    0.2706160
524280.0000000    0.2762915
524320.0000000    0.2555680
524360.0000000    0.2927115
524400.0000000    0.2770198
524440.0000000    0.2625804
524480.0000000    0.2769040
524520.0000000    0.2943851
524560.0000000    0.2910123
524600.0000000    0.2749876
524640.0000000    0.2944421
524680.0000000    0.2839547
524720.0000000    0.2898342
524760.0000000    0.2914463
524800.0000000    0.3129483
524840.0000000    0.2879615
524880.0000000    0.3150539
524920.0000000    0.2932694
524960.0000000    0.3108235
525000.0000000    0.2998986
525040.0000000    0.2762652
525080.0000000    0.3080163
525120.0000000    0.3056372
525160.0000000    0.3058683
525200.0000000    0.2960395
525240.0000000    0.3039002
525280.0000000    0.2859550
525320.0000000    0.2920340
525360.0000000    0.3050718
525400.0000000    0.3016936
525440.0000000    0.3116715
525480.0000000    0.3107869
525520.0000000    0.2907486
525560.0000000    0.2830650
525600.0000000    0.2899085
525640.0000000    0.2923880
525680.0000000    0.2838885
525720.0000000    0.2840755
525760.0000000    0.2926145
525800.0000000    0.2904100
525840.0000000    0.2872096
525880.0000000    0.2772037
525920.0000000    0.2602949
525960.0000000    0.2969610
526000.0000000    0.2773906
526040.0000000    0.2639553
526080.0000000    0.2953289
526120.0000000    0.2725708
526160.0000000    0.2558134
526200.0000000    0.2549855
526240.0000000    0.2613832
526280.0000000    0.2905962
526320.0000000    0.2689920
526360.0000000    0.2643042
526400.0000000    0.2825553
526440.0000000    0.2821707
526480.0000000    0.2857140
526520.0000000    0.2956482
526560.0000000    0.2746475
526600.0000000    0.3001774
526640.0000000    0.2854761
526680.0000000    0.2672994
526720.0000000    0.2661188
526760.0000000    0.2882789
526800.0000000    0.2889915
526840.0000000    0.2705329
526880.0000000    0.2927739
526920.0000000    0.2736464
526960.0000000    0.2830106
527000.0000000    0.2888558
527040.0000000    0.2937847
527080.0000000    0.2533420
527120.0000000    0.2862051
527160.0000000    0.2780191
527200.0000000    0.2751463
527240.0000000    0.2727059
527280.0000000    0.2772863
527320.0000000    0.2931600
527360.0000000    0.3024163
527400.0000000    0.2893223
527440.0000000    0.2946717
527480.0000000    0.2458430
527520.0000000    0.2726979
527560.0000000    0.2839810
527600.0000000    0.2791750
527640.0000000    0.2701030
527680.0000000    0.2735904
527720.0000000    0.2631828
527760.0000000    0.2822387
527800.0000000    0.2846527
527840.0000000    0.2715716
527880.0000000    0.2819620
527920.0000000    0.2623059
527960.0000000    0.2750880
528000.0000000    0.2644250
528040.0000000    0.2581463
528080.0000000    0.2707125
528120.0000000    0.2835348
528160.0000000    0.2733029
528200.0000000    0.2626230
528240.0000000    0.2563839
528280.0000000    0.2734449
528320.0000000    0.2572960
528360.0000000    0.2664663
528400.0000000    0.2736031
528440.0000000    0.2676912
528480.0000000    0.2570082
528520.0000000    0.2834556
528560.0000000    0.2714752
528600.0000000    0.2709939
528640.0000000    0.2822450
528680.0000000    0.2605676
528720.0000000    0.2661068
528760.0000000    0.2734589
528800.0000000    0.2649565
528840.0000000    0.2682890
528880.0000000    0.2984763
528920.0000000    0.3050422
528960.0000000    0.2716393
529000.0000000    0.2838566
529040.0000000    0.2976208
529080.0000000    0.2898827
529120.0000000    0.2799714
529160.0000000    0.2984166
529200.0000000    0.2835046
529240.0000000    0.2689148
529280.0000000    0.2396951
529320.0000000    0.2659967
529360.0000000    0.2545241
529400.0000000    0.2714646
529440.0000000    0.2829652
529480.0000000    0.2691680
529520.0000000    0.2552983
529560.0000000    0.2521338
529600.0000000    0.2457013
529640.0000000    0.2760597
529680.0000000    0.2820649
529720.0000000    0.2511284
529760.0000000    0.2476792
529800.0000000    0.2548717
529840.0000000    0.2674834
529880.0000000    0.2687508
529920.0000000    0.2709598
529960.0000000    0.2770892
530000.0000000    0.2730042
530040.0000000    0.2570529
530080.0000000    0.2703949
530120.0000000    0.2743778
530160.0000000    0.2888319
530200.0000000    0.2901116
530240.0000000    0.2784486
530280.0000000    0.2685133
530320.0000000    0.2696095
530360.0000000    0.2870084
530400.0000000    0.2847910
530440.0000000    0.2677036
530480.0000000    0.2899321
530520.0000000    0.2855339
530560.0000000    0.2820084
530600.0000000    0.3041310
530640.0000000    0.2858458
530680.0000000    0.2859643
530720.0000000    0.2911954
530760.0000000    0.2875628
530800.0000000    0.2573310
530840.0000000    0.2690546
530880.0000000    0.2446777
530920.0000000    0.2645006
530960.0000000    0.2671483
531000.0000000    0.2647520
531040.0000000    0.2769772
531080.0000000    0.2631295
531120.0000000    0.2891933
531160.0000000    0.2802903
531200.0000000    0.2733130
531240.0000000    0.2786340
531280.0000000    0.2809627
531320.0000000    0.2604723
531360.0000000    0.2458082
531400.0000000    0.2510801
531440.0000000    0.2669897
531480.0000000    0.2806359
531520.0000000    0.2906310
531560.0000000    0.2677291
531600.0000000    0.2777112
531640.0000000    0.3198885
531680.0000000    0.2805058
531720.0000000    0.2586397
531760.0000000    0.2985308
531800.0000000    0.3015113
531840.0000000    0.2866105
531880.0000000    0.2782770
531920.0000000    0.2729964
531960.0000000    0.2998304
532000.0000000    0.2599015
532040.0000000    0.2614648
532080.0000000    0.2635609
532120.0000000    0.2638800
532160.0000000    0.2511853
532200.0000000    0.2518044
532240.0000000    0.2608133
532280.0000000    0.2779816
532320.0000000    0.2615973
532360.0000000    0.2922088
532400.0000000    0.2976361
532440.0000000    0.2867223
532480.0000000    0.2597344
532520.0000000    0.2720285
532560.0000000    0.2666112
532600.0000000    0.2738696
532640.0000000    0.2632788
532680.0000000    0.2785178
532720.0000000    0.2798913
532760.0000000    0.2847253
532800.0000000    0.2916059
532840.0000000    0.2646463
532880.0000000    0.2778345
532920.0000000    0.2837867
532960.0000000    0.2844241
533000.0000000    0.2979798
533040.0000000    0.2862333
533080.0000000    0.2629638
533120.0000000    0.2727701
533160.0000000    0.2639010
533200.0000000    0.2815131
533240.0000000    0.2982320
533280.0000000    0.2790173
533320.0000000    0.2582826
533360.0000000    0.2495231
533400.0000000    0.2394226
533440.0000000    0.2430722
533480.0000000    0.2523143
533520.0000000    0.2500360
533560.0000000    0.2767540
533600.0000000    0.2577582
533640.0000000    0.2667842
533680.0000000    0.2691168
533720.0000000    0.2638170
533760.0000000    0.2567808
533800.0000000    0.2847802
533840.0000000    0.2711335
533880.0000000    0.2734977
533920.0000000    0.2520140
533960.0000000    0.2569858
534000.0000000    0.2467953
534040.0000000    0.2573183
534080.0000000    0.2708299
534120.0000000    0.2874051
534160.0000000    0.2524242
534200.0000000    0.2489066
534240.0000000    0.2603030
534280.0000000    0.2577635
534320.0000000    0.2669945
534360.0000000    0.2443046
534400.0000000    0.2383483
534440.0000000    0.2697509
534480.0000000    0.2489801
534520.0000000    0.2682305
534560.0000000    0.2591392
534600.0000000    0.2501962
534640.0000000    0.2562372
534680.0000000    0.2979653
534720.0000000    0.2771118
534760.0000000    0.2650963
534800.0000000    0.2660449
534840.0000000    0.2765977
534880.0000000    0.2587922
534920.0000000    0.2660505
534960.0000000    0.2475395
535000.0000000    0.2507750
535040.0000000    0.2430858
535080.0000000    0.2748450
535120.0000000    0.2544231
535160.0000000    0.2730131
535200.0000000    0.2668374
535240.0000000    0.2600521
535280.0000000    0.2642538
535320.0000000    0.2846671
535360.0000000    0.2744818
535400.0000000    0.2654712
535440.0000000    0.2659455
535480.0000000    0.2789279
535520.0000000    0.2766804
535560.0000000    0.2711308
535600.0000000    0.2677241
535640.0000000    0.2871904
535680.0000000    0.2773197
535720.0000000    0.2719768
535760.0000000    0.2913622
535800.0000000    0.2640361
535840.0000000    0.3004381
535880.0000000    0.2903479
535920.0000000    0.2891503
535960.0000000    0.2881687
536000.0000000    0.2649678
536040.0000000    0.2829968
536080.0000000    0.2741388
536120.0000000    0.3169423
536160.0000000    0.2907979
536200.0000000    0.2773472
536240.0000000    0.2875697
536280.0000000    0.2761143
536320.0000000    0.2633148
536360.0000000    0.2752743
536400.0000000    0.2711731
536440.0000000    0.2738302
536480.0000000    0.2781756
536520.0000000    0.2820158
536560.0000000    0.2821538
536600.0000000    0.2754979
536640.0000000    0.2766808
536680.0000000    0.2655811
536720.0000000    0.2852041
536760.0000000    0.2752749
536800.0000000    0.2837607
536840.0000000    0.2867737
536880.0000000    0.2819138
536920.0000000    0.2763598
536960.0000000    0.2852642
537000.0000000    0.2861807
537040.0000000    0.2657956
537080.0000000    0.2698395
537120.0000000    0.2787569
537160.0000000    0.2975247
537200.0000000    0.2915776
537240.0000000    0.2799132
537280.0000000    0.2865983
537320.0000000    0.2970832
537360.0000000    0.2890805
537400.0000000    0.2973283
537440.0000000    0.2669458
537480.0000000    0.2508358
537520.0000000    0.2665417
537560.0000000    0.2792208
537600.0000000    0.2924857
537640.0000000    0.2838522
537680.0000000    0.2673311
537720.0000000    0.2647243
537760.0000000    0.2868714
537800.0000000    0.2833908
537840.0000000    0.2718606
537880.0000000    0.2936458
537920.0000000    0.2839066
537960.0000000    0.2875671
538000.0000000    0.2673452
538040.0000000    0.2774802
538080.0000000    0.2838880
538120.0000000    0.2601973
538160.0000000    0.2690172
538200.0000000    0.2953545
538240.0000000    0.2955515
538280.0000000    0.2832581
538320.0000000    0.3061883
538360.0000000    0.2838044
538400.0000000    0.2764750
538440.0000000    0.3014866
538480.0000000    0.3083923
538520.0000000    0.2814748
538560.0000000    0.2858156
538600.0000000    0.2772632
538640.0000000    0.2931899
538680.0000000    0.2909340
538720.0000000    0.2783403
538760.0000000    0.2899904
538800.0000000    0.2808912
538840.0000000    0.2597686
538880.0000000    0.2873375
538920.0000000    0.3009727
538960.0000000    0.2921866
539000.0000000    0.2613350
539040.0000000    0.2703354
539080.0000000    0.2880009
539120.0000000    0.2901668
539160.0000000    0.2985623
539200.0000000    0.2828286
539240.0000000    0.2946476
539280.0000000    0.3173445
539320.0000000    0.2855336
539360.0000000    0.2936683
539400.0000000    0.2931200
539440.0000000    0.2684721
539480.0000000    0.2691171
539520.0000000    0.2772753
539560.0000000    0.2747589
539600.0000000    0.2856950
539640.0000000    0.2853799
539680.0000000    0.2819994
539720.0000000    0.2675000
539760.0000000    0.2862434
539800.0000000    0.2715503
539840.0000000    0.2896697
539880.0000000    0.2915519
539920.0000000    0.2881811
539960.0000000    0.2704012
540000.0000000    0.2666120
540040.0000000    0.2802997
540080.0000000    0.2661503
540120.0000000    0.2636881
540160.0000000    0.2728640
540200.0000000    0.2867885
540240.0000000    0.2887160
540280.0000000    0.2534205
540320.0000000    0.2604423
540360.0000000    0.2763845
540400.0000000    0.2864124
540440.0000000    0.2664591
540480.0000000    0.2524328
540520.0000000    0.2662289
540560.0000000    0.2565648
540600.0000000    0.2753399
540640.0000000    0.2830060
540680.0000000    0.2792641
540720.0000000    0.2750349
540760.0000000    0.2498775
540800.0000000    0.2754571
540840.0000000    0.2598128
540880.0000000    0.2505558
540920.0000000    0.2761472
540960.0000000    0.2646697
541000.0000000    0.2762579
541040.0000000    0.3037027
541080.0000000    0.2948042
541120.0000000    0.2903069
541160.0000000    0.3002970
541200.0000000    0.2852773
541240.0000000    0.2599247
541280.0000000    0.2720280
541320.0000000    0.2774019
541360.0000000    0.2848735
541400.0000000    0.2708378
541440.0000000    0.2759439
541480.0000000    0.3045002
541520.0000000    0.3007853
541560.0000000    0.2963952
541600.0000000    0.2850073
541640.0000000    0.3077044
541680.0000000    0.3020513
541720.0000000    0.2952788
541760.0000000    0.2666929
541800.0000000    0.2987025
541840.0000000    0.2741719
541880.0000000    0.2852047
541920.0000000    0.2809159
541960.0000000    0.2817487
542000.0000000    0.2714723
542040.0000000    0.2564650
542080.0000000    0.2567207
542120.0000000    0.2615220
542160.0000000    0.2554024
542200.0000000    0.2651288
542240.0000000    0.2790256
542280.0000000    0.2635263
542320.0000000    0.2680817
542360.0000000    0.2450487
542400.0000000    0.2286837
542440.0000000    0.2556233
542480.0000000    0.2475477
542520.0000000    0.2641724
542560.0000000    0.2541972
542600.0000000    0.2527752
542640.0000000    0.2531586
542680.0000000    0.2452995
542720.0000000    0.2385921
542760.0000000    0.2434406
542800.0000000    0.2398235
542840.0000000    0.2382463
542880.0000000    0.2512540
542920.0000000    0.2489314
542960.0000000    0.2455426
543000.0000000    0.2393266
543040.0000000    0.2528428
543080.0000000    0.2524830
543120.0000000    0.2314837
543160.0000000    0.2243400
543200.0000000    0.2416390
543240.0000000    0.2414305
543280.0000000    0.2479687
543320.0000000    0.2498474
543360.0000000    0.2446061
543400.0000000    0.2549053
543440.0000000    0.2581616
543480.0000000    0.2600010
543520.0000000    0.2563767
543560.0000000    0.2731975
543600.0000000    0.2574821
543640.0000000    0.2745910
543680.0000000    0.2627192
543720.0000000    0.2728327
543760.0000000    0.2801262
543800.0000000    0.2521845
543840.0000000    0.2771817
543880.0000000    0.2675801
543920.0000000    0.2802364
543960.0000000    0.2590849
544000.0000000    0.2765299
544040.0000000    0.2713403
544080.0000000    0.2593261
544120.0000000    0.2578662
544160.0000000    0.2831360
544200.0000000    0.2635988
544240.0000000    0.2573780
544280.0000000    0.2912558
544320.0000000    0.2777082
544360.0000000    0.2782929
544400.0000000    0.2713616
544440.0000000    0.2555515
544480.0000000    0.2626029
544520.0000000    0.2650087
544560.0000000    0.2638731
544600.0000000    0.2910371
544640.0000000    0.2773252
544680.0000000    0.2758422
544720.0000000    0.2808741
544760.0000000    0.2770351
544800.0000000    0.2833935
544840.0000000    0.2710043
544880.0000000    0.2682925
544920.0000000    0.2485474
544960.0000000    0.2497970
545000.0000000    0.2594200
545040.0000000    0.2625239
545080.0000000    0.2562619
545120.0000000    0.2313556
545160.0000000    0.2584323
545200.0000000    0.2766541
545240.0000000    0.2467822
545280.0000000    0.2691475
545320.0000000    0.2784471
545360.0000000    0.2927125
545400.0000000    0.2981227
545440.0000000    0.2759674
545480.0000000    0.2729633
545520.0000000    0.2796333
545560.0000000    0.2598547
545600.0000000    0.2764373
545640.0000000    0.2808331
545680.0000000    0.2699690
545720.0000000    0.2931369
545760.0000000    0.2593262
545800.0000000    0.2578346
545840.0000000    0.2842271
545880.0000000    0.3016654
545920.0000000    0.2654287
545960.0000000    0.2656304
546000.0000000    0.2875361
546040.0000000    0.2752742
546080.0000000    0.2842743
546120.0000000    0.3035190
546160.0000000    0.2832414
546200.0000000    0.2602105
546240.0000000    0.2834735
546280.0000000    0.2730103
546320.0000000    0.2693119
546360.0000000    0.2753689
546400.0000000    0.2614679
546440.0000000    0.2643202
546480.0000000    0.2676464
546520.0000000    0.2603311
546560.0000000    0.2667421
546600.0000000    0.2776767
546640.0000000    0.2603788
546680.0000000    0.2743388
546720.0000000    0.2705999
546760.0000000    0.2624020
546800.0000000    0.2731700
546840.0000000    0.2800754
546880.0000000    0.2562193
546920.0000000    0.2794054
546960.0000000    0.2913885
547000.0000000    0.2657897
547040.0000000    0.2743380
547080.0000000    0.2699603
547120.0000000    0.2749586
547160.0000000    0.2723591
547200.0000000    0.2840661
547240.0000000    0.2717565
547280.0000000    0.2779373
547320.0000000    0.2765728
547360.0000000    0.2544639
547400.0000000    0.2739075
547440.0000000    0.2719833
547480.0000000    0.2478445
547520.0000000    0.2584087
547560.0000000    0.2489725
547600.0000000    0.2553154
547640.0000000    0.2530888
547680.0000000    0.2352050
547720.0000000    0.2447533
547760.0000000    0.2348218
547800.0000000    0.2680306
547840.0000000    0.2844423
547880.0000000    0.2662551
547920.0000000    0.2952480
547960.0000000    0.2841880
548000.0000000    0.2751171
548040.0000000    0.2948361
548080.0000000    0.2931117
548120.0000000    0.2667965
548160.0000000    0.2576281
548200.0000000    0.2625493
548240.0000000    0.2729511
548280.0000000    0.2738606
548320.0000000    0.2492800
548360.0000000    0.2758072
548400.0000000    0.2686260
548440.0000000    0.2697820
548480.0000000    0.2841434
548520.0000000    0.2940283
548560.0000000    0.2757648
548600.0000000    0.2914854
548640.0000000    0.3090288
548680.0000000    0.3093491
548720.0000000    0.3063289
548760.0000000    0.2961614
548800.0000000    0.3038254
548840.0000000    0.2989369
548880.0000000    0.2809761
548920.0000000    0.2917719
548960.0000000    0.2980135
549000.0000000    0.2991395
549040.0000000    0.2687698
549080.0000000    0.2841320
549120.0000000    0.2699540
549160.0000000    0.2853836
549200.0000000    0.2713811
549240.0000000    0.2658401
549280.0000000    0.2766854
549320.0000000    0.2816271
549360.0000000    0.2761676
549400.0000000    0.2572936
549440.0000000    0.2798319
549480.0000000    0.2717331
549520.0000000    0.2727541
549560.0000000    0.2607822
549600.0000000    0.2840963
549640.0000000    0.2779733
549680.0000000    0.2719011
549720.0000000    0.2693093
549760.0000000    0.2924645
549800.0000000    0.2944831
549840.0000000    0.2831433
549880.0000000    0.2752024
549920.0000000    0.2848053
549960.0000000    0.2895216
550000.0000000    0.3019438
550040.0000000    0.3048609
550080.0000000    0.2883286
550120.0000000    0.2843265
550160.0000000    0.2699768
550200.0000000    0.2618707
550240.0000000    0.2828273
550280.0000000    0.2643400
550320.0000000    0.2603672
550360.0000000    0.2788993
550400.0000000    0.2716669
550440.0000000    0.2863497
550480.0000000    0.2555636
550520.0000000    0.2549320
550560.0000000    0.2659076
550600.0000000    0.2809990
550640.0000000    0.2656513
550680.0000000    0.2670406
550720.0000000    0.2722293
550760.0000000    0.2720673
550800.0000000    0.2793760
550840.0000000    0.3020465
550880.0000000    0.2815444
550920.0000000    0.2738754
550960.0000000    0.2768678
551000.0000000    0.2916415
551040.0000000    0.2774864
551080.0000000    0.2857974
551120.0000000    0.2824886
551160.0000000    0.2697916
551200.0000000    0.2693048
551240.0000000    0.2676646
551280.0000000    0.2775612
551320.0000000    0.2777211
551360.0000000    0.2840714
551400.0000000    0.2910750
551440.0000000    0.2776342
551480.0000000    0.2870710
551520.0000000    0.2820692
551560.0000000    0.2945784
551600.0000000    0.2868483
551640.0000000    0.2582750
551680.0000000    0.2824477
551720.0000000    0.2940994
551760.0000000    0.2972539
551800.0000000    0.2960926
551840.0000000    0.2849774
551880.0000000    0.2747729
551920.0000000    0.2675597
551960.0000000    0.2780502
552000.0000000    0.2891342
552040.0000000    0.2748242
552080.0000000    0.2918667
552120.0000000    0.2702078
552160.0000000    0.2987452
552200.0000000    0.2905780
552240.0000000    0.2907711
552280.0000000    0.3107356
552320.0000000    0.2990183
552360.0000000    0.2767207
552400.0000000    0.2911401
552440.0000000    0.2727068
552480.0000000    0.2730587
552520.0000000    0.2851462
552560.0000000    0.2759796
552600.0000000    0.2734894
552640.0000000    0.2603357
552680.0000000    0.2760428
552720.0000000    0.2707204
552760.0000000    0.2810490
552800.0000000    0.2664373
552840.0000000    0.2823814
552880.0000000    0.2785194
552920.0000000    0.2626708
552960.0000000    0.2811833
553000.0000000    0.2713004
553040.0000000    0.2638302
553080.0000000    0.2865960
553120.0000000    0.2565107
553160.0000000    0.2565157
553200.0000000    0.2784369
553240.0000000    0.2691483
553280.0000000    0.2711404
553320.0000000    0.2624032
553360.0000000    0.2735673
553400.0000000    0.2662738
553440.0000000    0.2637873
553480.0000000    0.2490342
553520.0000000    0.2639114
553560.0000000    0.2655098
553600.0000000    0.2860787
553640.0000000    0.2855339
553680.0000000    0.2674882
553720.0000000    0.2618780
553760.0000000    0.2666330
553800.0000000    0.2653391
553840.0000000    0.2667879
553880.0000000    0.2522638
553920.0000000    0.2591415
553960.0000000    0.2558796
554000.0000000    0.2635843
554040.0000000    0.2565847
554080.0000000    0.2584697
554120.0000000    0.2865253
554160.0000000    0.2745363
554200.0000000    0.2925922
554240.0000000    0.2857356
554280.0000000    0.2932341
554320.0000000    0.2864928
554360.0000000    0.2750918
554400.0000000    0.2876907
554440.0000000    0.2781998
554480.0000000    0.2917558
554520.0000000    0.2828874
554560.0000000    0.3026827
554600.0000000    0.2945170
554640.0000000    0.2872727
554680.0000000    0.2890128
554720.0000000    0.2928454
554760.0000000    0.2854110
554800.0000000    0.2938674
554840.0000000    0.2914210
554880.0000000    0.2761312
554920.0000000    0.2969289
554960.0000000    0.2869303
555000.0000000    0.2876007
555040.0000000    0.2909139
555080.0000000    0.2672349
555120.0000000    0.2934479
555160.0000000    0.3023356
555200.0000000    0.3015769
555240.0000000    0.3095650
555280.0000000    0.3112021
555320.0000000    0.3115386
555360.0000000    0.2926843
555400.0000000    0.2990594
555440.0000000    0.2867645
555480.0000000    0.2886209
555520.0000000    0.2787437
555560.0000000    0.2728494
555600.0000000    0.2790576
555640.0000000    0.2661184
555680.0000000    0.2766699
555720.0000000    0.2647353
555760.0000000    0.2771412
555800.0000000    0.2848575
555840.0000000    0.2772911
555880.0000000    0.2627355
555920.0000000    0.2860379
555960.0000000    0.2818172
556000.0000000    0.2875382
556040.0000000    0.2625332
556080.0000000    0.2815527
556120.0000000    0.2855102
556160.0000000    0.2932885
556200.0000000    0.3033784
556240.0000000    0.2775045
556280.0000000    0.2646411
556320.0000000    0.2711727
556360.0000000    0.3081220
556400.0000000    0.2789960
556440.0000000    0.2817661
556480.0000000    0.2702112
556520.0000000    0.2876906
556560.0000000    0.2884167
556600.0000000    0.2806115
556640.0000000    0.2921142
556680.0000000    0.2760633
556720.0000000    0.2976462
556760.0000000    0.3041141
556800.0000000    0.2914784
556840.0000000    0.2856380
556880.0000000    0.2826908
556920.0000000    0.2893050
556960.0000000    0.2664699
557000.0000000    0.2925713
557040.0000000    0.2765210
557080.0000000    0.2775337
557120.0000000    0.2765177
557160.0000000    0.2705216
557200.0000000    0.2740692
557240.0000000    0.2566502
557280.0000000    0.2833965
557320.0000000    0.2664088
557360.0000000    0.2650637
557400.0000000    0.2758442
557440.0000000    0.2514203
557480.0000000    0.2695053
557520.0000000    0.2621609
557560.0000000    0.2685736
557600.0000000    0.2784131
557640.0000000    0.2679496
557680.0000000    0.2882592
557720.0000000    0.2804203
557760.0000000    0.2826844
557800.0000000    0.2814718
557840.0000000    0.2574037
557880.0000000    0.2597640
557920.0000000    0.2759952
557960.0000000    0.2799675
558000.0000000    0.2779716
558040.0000000    0.2863898
558080.0000000    0.2709859
558120.0000000    0.2855728
558160.0000000    0.2786748
558200.0000000    0.2864389
558240.0000000    0.2896694
558280.0000000    0.2911694
558320.0000000    0.2659602
558360.0000000    0.2862964
558400.0000000    0.2951048
558440.0000000    0.2800415
558480.0000000    0.2686745
558520.0000000    0.2753948
558560.0000000    0.2927829
558600.0000000    0.2693211
558640.0000000    0.2730837
558680.0000000    0.2660487
558720.0000000    0.2957895
558760.0000000    0.2827268
558800.0000000    0.2979362
558840.0000000    0.2770419
558880.0000000    0.2785310
558920.0000000    0.2941388
558960.0000000    0.2910364
559000.0000000    0.2914161
559040.0000000    0.2910162
559080.0000000    0.3068290
559120.0000000    0.2978607
559160.0000000    0.3028586
559200.0000000    0.2981935
559240.0000000    0.2741335
559280.0000000    0.2823876
559320.0000000    0.2875775
559360.0000000    0.2843094
559400.0000000    0.2749464
559440.0000000    0.2867279
559480.0000000    0.2763464
559520.0000000    0.2724311
559560.0000000    0.2819923
559600.0000000    0.2819122
559640.0000000    0.2864476
559680.0000000    0.2784699
559720.0000000    0.2858948
559760.0000000    0.2801232
559800.0000000    0.2962836
559840.0000000    0.2820743
559880.0000000    0.2793745
559920.0000000    0.2713734
559960.0000000    0.2943127
560000.0000000    0.2970909
560040.0000000    0.2982554
560080.0000000    0.2851363
560120.0000000    0.2947583
560160.0000000    0.3020531
560200.0000000    0.2708569
560240.0000000    0.3006513
560280.0000000    0.2915828
560320.0000000    0.2873385
560360.0000000    0.2840928
560400.0000000    0.2790997
560440.0000000    0.2686588
560480.0000000    0.2726124
560520.0000000    0.2690799
560560.0000000    0.2821426
560600.0000000    0.2719179
560640.0000000    0.2788628
560680.0000000    0.2965942
560720.0000000    0.2845309
560760.0000000    0.2821236
560800.0000000    0.2899254
560840.0000000    0.2847520
560880.0000000    0.2919214
560920.0000000    0.3011842
560960.0000000    0.2912908
561000.0000000    0.2865482
561040.0000000    0.2740197
561080.0000000    0.2740804
561120.0000000    0.2725994
561160.0000000    0.2733088
561200.0000000    0.2668746
561240.0000000    0.2723920
561280.0000000    0.2579562
561320.0000000    0.2668901
561360.0000000    0.2748094
561400.0000000    0.2759389
561440.0000000    0.2787840
561480.0000000    0.2811542
561520.0000000    0.3016189
561560.0000000    0.2841397
561600.0000000    0.2893935
561640.0000000    0.2888969
561680.0000000    0.2730030
561720.0000000    0.2664048
561760.0000000    0.2824906
561800.0000000    0.2856529
561840.0000000    0.2914520
561880.0000000    0.2853845
561920.0000000    0.2501662
561960.0000000    0.2732517
562000.0000000    0.2867661
562040.0000000    0.2809769
562080.0000000    0.2740863
562120.0000000    0.2721815
562160.0000000    0.2887190
562200.0000000    0.2893724
562240.0000000    0.2638955
562280.0000000    0.2896591
562320.0000000    0.2963590
562360.0000000    0.2820155
562400.0000000    0.2956826
562440.0000000    0.2679757
562480.0000000    0.2817993
562520.0000000    0.2743382
562560.0000000    0.2921682
562600.0000000    0.3030214
562640.0000000    0.2694692
562680.0000000    0.2941351
562720.0000000    0.2813599
562760.0000000    0.2610193
562800.0000000    0.2710093
562840.0000000    0.2753703
562880.0000000    0.2852752
562920.0000000    0.2763761
562960.0000000    0.2848731
563000.0000000    0.2850272
563040.0000000    0.2597947
563080.0000000    0.2790868
563120.0000000    0.2784693
563160.0000000    0.2719268
563200.0000000    0.2933053
563240.0000000    0.2707466
563280.0000000    0.3004340
563320.0000000    0.2721187
563360.0000000    0.2751661
563400.0000000    0.2863228
563440.0000000    0.2667440
563480.0000000    0.2600480
563520.0000000    0.2751729
563560.0000000    0.2787529
563600.0000000    0.2896863
563640.0000000    0.2824422
563680.0000000    0.2709534
563720.0000000    0.2740007
563760.0000000    0.2833387
563800.0000000    0.2729279
563840.0000000    0.2770924
563880.0000000    0.2903456
563920.0000000    0.2908934
563960.0000000    0.2989610
564000.0000000    0.3021130
564040.0000000    0.2777270
564080.0000000    0.2999894
564120.0000000    0.2650482
564160.0000000    0.2851661
564200.0000000    0.2947701
564240.0000000    0.2841825
564280.0000000    0.2991396
564320.0000000    0.2744295
564360.0000000    0.2540621
564400.0000000    0.2702527
564440.0000000    0.2608861
564480.0000000    0.2875338
564520.0000000    0.2711650
564560.0000000    0.2737975
564600.0000000    0.2682434
564640.0000000    0.2545083
564680.0000000    0.2617724
564720.0000000    0.2483207
564760.0000000    0.2540694
564800.0000000    0.2570352
564840.0000000    0.2496942
564880.0000000    0.2519465
564920.0000000    0.2615613
564960.0000000    0.2569920
565000.0000000    0.2546308
565040.0000000    0.2484571
565080.0000000    0.2652748
565120.0000000    0.2423312
565160.0000000    0.2532448
565200.0000000    0.2488247
565240.0000000    0.2610570
565280.0000000    0.2537948
565320.0000000    0.2637588
565360.0000000    0.2618294
565400.0000000    0.2451556
565440.0000000    0.2526692
565480.0000000    0.2576670
565520.0000000    0.2446032
565560.0000000    0.2481655
565600.0000000    0.2647013
565640.0000000    0.2545216
565680.0000000    0.2699332
565720.0000000    0.2654575
565760.0000000    0.2686378
565800.0000000    0.2635317
565840.0000000    0.2676983
565880.0000000    0.2528612
565920.0000000    0.2879878
565960.0000000    0.2726424
566000.0000000    0.2448258
566040.0000000    0.2616408
566080.0000000    0.2543445
566120.0000000    0.2616917
566160.0000000    0.2592902
566200.0000000    0.2681736
566240.0000000    0.2559614
566280.0000000    0.2607563
566320.0000000    0.2671957
566360.0000000    0.2703736
566400.0000000    0.2598878
566440.0000000    0.2600350
566480.0000000    0.2576385
566520.0000000    0.2741315
566560.0000000    0.2702046
566600.0000000    0.2524497
566640.0000000    0.2606978
566680.0000000    0.2518660
566720.0000000    0.2589620
566760.0000000    0.2550396
566800.0000000    0.2809806
566840.0000000    0.2484199
566880.0000000    0.2551638
566920.0000000    0.2676090
566960.0000000    0.2643628
567000.0000000    0.2512974
567040.0000000    0.2748034
567080.0000000    0.2457679
567120.0000000    0.2545502
567160.0000000    0.2636470
567200.0000000    0.2534473
567240.0000000    0.2513546
567280.0000000    0.2628346
567320.0000000    0.2622588
567360.0000000    0.2682382
567400.0000000    0.2666272
567440.0000000    0.2850885
567480.0000000    0.2624650
567520.0000000    0.2405358
567560.0000000    0.2619342
567600.0000000    0.2634704
567640.0000000    0.2779887
567680.0000000    0.2679097
567720.0000000    0.2562752
567760.0000000    0.2897268
567800.0000000    0.2922086
567840.0000000    0.2578250
567880.0000000    0.2659174
567920.0000000    0.2731592
567960.0000000    0.2648568
568000.0000000    0.2638583
568040.0000000    0.2757055
568080.0000000    0.2682269
568120.0000000    0.2556030
568160.0000000    0.2718520
568200.0000000    0.2669294
568240.0000000    0.2574306
568280.0000000    0.2752069
568320.0000000    0.2685058
568360.0000000    0.2546465
568400.0000000    0.2791375
568440.0000000    0.2675551
568480.0000000    0.2720039
568520.0000000    0.2660419
568560.0000000    0.2846661
568600.0000000    0.2754549
568640.0000000    0.3009504
568680.0000000    0.2606069
568720.0000000    0.2766085
568760.0000000    0.2789529
568800.0000000    0.2636059
568840.0000000    0.2595327
568880.0000000    0.2733506
568920.0000000    0.2785850
568960.0000000    0.2560655
569000.0000000    0.2561189
569040.0000000    0.2619791
569080.0000000    0.2402510
569120.0000000    0.2366064
569160.0000000    0.2532323
569200.0000000    0.2476436
569240.0000000    0.2462673
569280.0000000    0.2667381
569320.0000000    0.2701703
569360.0000000    0.2649199
569400.0000000    0.2644362
569440.0000000    0.2456366
569480.0000000    0.2622901
569520.0000000    0.2691726
569560.0000000    0.2571477
569600.0000000    0.2569156
569640.0000000    0.2839991
569680.0000000    0.2729692
569720.0000000    0.2667494
569760.0000000    0.2685613
569800.0000000    0.2612683
569840.0000000    0.2730242
569880.0000000    0.2763261
569920.0000000    0.2608560
569960.0000000    0.2852506
570000.0000000    0.2802143
570040.0000000    0.2776510
570080.0000000    0.2787996
570120.0000000    0.2622067
570160.0000000    0.2820160
570200.0000000    0.2847933
570240.0000000    0.2759450
570280.0000000    0.2729010
570320.0000000    0.2797985
570360.0000000    0.3019746
570400.0000000    0.2937736
570440.0000000    0.3087389
570480.0000000    0.2759574
570520.0000000    0.2689300
570560.0000000    0.2913217
570600.0000000    0.3005992
570640.0000000    0.3007671
570680.0000000    0.2982809
570720.0000000    0.2720158
570760.0000000    0.2813305
570800.0000000    0.2814266
570840.0000000    0.2942807
570880.0000000    0.2829920
570920.0000000    0.2745240
570960.0000000    0.2965175
571000.0000000    0.2683943
571040.0000000    0.2944197
571080.0000000    0.2823667
571120.0000000    0.2845880
571160.0000000    0.2749875
571200.0000000    0.2888875
571240.0000000    0.3060362
571280.0000000    0.2843263
571320.0000000    0.2917339
571360.0000000    0.2865741
571400.0000000    0.2786857
571440.0000000    0.2828655
571480.0000000    0.2941390
571520.0000000    0.2954936
571560.0000000    0.2904259
571600.0000000    0.3013635
571640.0000000    0.2894261
571680.0000000    0.2993205
571720.0000000    0.2951966
571760.0000000    0.2870052
571800.0000000    0.2872183
571840.0000000    0.2935820
571880.0000000    0.2852368
571920.0000000    0.2906343
571960.0000000    0.2576447
572000.0000000    0.2620161
572040.0000000    0.2815136
572080.0000000    0.2813993
572120.0000000    0.2802576
572160.0000000    0.2753248
572200.0000000    0.2652953
572240.0000000    0.2829078
572280.0000000    0.2602221
572320.0000000    0.2792791
572360.0000000    0.2725429
572400.0000000    0.2818364
572440.0000000    0.2709450
572480.0000000    0.2718762
572520.0000000    0.2744190
572560.0000000    0.2791491
572600.0000000    0.2726798
572640.0000000    0.2883822
572680.0000000    0.2705782
572720.0000000    0.2861841
572760.0000000    0.3078397
572800.0000000    0.2749593
572840.0000000    0.2708443
572880.0000000    0.2853101
572920.0000000    0.2970579
572960.0000000    0.2790078
573000.0000000    0.2635345
573040.0000000    0.2657895
573080.0000000    0.2729086
573120.0000000    0.2867989
573160.0000000    0.2793734
573200.0000000    0.2912308
573240.0000000    0.2979062
573280.0000000    0.2923312
573320.0000000    0.2848588
573360.0000000    0.2794037
573400.0000000    0.2791699
573440.0000000    0.2479106
573480.0000000    0.2727307
573520.0000000    0.2715527
573560.0000000    0.2805115
573600.0000000    0.2569405
573640.0000000    0.2590909
573680.0000000    0.2557848
573720.0000000    0.2611670
573760.0000000    0.2662690
573800.0000000    0.2550225
573840.0000000    0.2564443
573880.0000000    0.2419340
573920.0000000    0.2352531
573960.0000000    0.2599624
574000.0000000    0.2449851
574040.0000000    0.2544058
574080.0000000    0.2489180
574120.0000000    0.2791043
574160.0000000    0.2814284
574200.0000000    0.2629248
574240.0000000    0.2595047
574280.0000000    0.2869001
574320.0000000    0.2746943
574360.0000000    0.2909776
[truncated: 297,950 more chars]
