# Supplementary material for: Comment on 'Valid molecular dynamics simulations of human hemoglobin require a surprisingly large box size'
Source: eLife. 2019 Jun 20;8:e44718. doi: 10.7554/eLife.44718 (PMC6586461; doi:10.7554/eLife.44718)
Supplement: Figure 1—source data 1. — The zip archive contains a README file describing which source files correspond to the different panels. [file elife-44718-fig1-data1.zip › figure1/panels_AB/90A/f/rmsd_2dn2.xvg]

# This file was created Sat Nov 10 08:39:49 2018
# Created by:
#             :-) GROMACS - gmx rms, 2018.3-dev-20180823-5d5eb38 (-:
# 
# Executable:   /usr/local/gromacs/2018/2018.3-impi2017-fftw337-gcc640-cuda91/bin/gmx
# Data prefix:  /usr/local/gromacs/2018/2018.3-impi2017-fftw337-gcc640-cuda91
# Working dir:  /home/degroot/hb/2dn2/Meuwly/90a-elife/f
# Command line:
#   gmx rms -s ../topol.tpr -f x.xtc -nice 0 -o rmsd_2dn2.xvg
# gmx rms is part of G R O M A C S:
#
# Grunge ROck MAChoS
#
@    title "RMSD"
@    xaxis  label "Time (ps)"
@    yaxis  label "RMSD (nm)"
@TYPE xy
@ subtitle "Backbone after lsq fit to Backbone"
   0.0000000    0.0000005
  40.0000000    0.0672297
  80.0000000    0.0881754
 120.0000000    0.0807290
 160.0000000    0.0850658
 200.0000000    0.0807590
 240.0000000    0.0834636
 280.0000000    0.0812742
 320.0000000    0.0782836
 360.0000000    0.0890142
 400.0000000    0.0723368
 440.0000000    0.0822404
 480.0000000    0.0817158
 520.0000000    0.0875739
 560.0000000    0.0898482
 600.0000000    0.0886307
 640.0000000    0.0827373
 680.0000000    0.0951053
 720.0000000    0.0922295
 760.0000000    0.0873607
 800.0000000    0.0863703
 840.0000000    0.0893100
 880.0000000    0.0861651
 920.0000000    0.0977129
 960.0000000    0.0882247
1000.0000000    0.0912237
1040.0000000    0.0836673
1080.0000000    0.0950180
1120.0000000    0.0858245
1160.0000000    0.0952608
1200.0000000    0.0855560
1240.0000000    0.1108373
1280.0000000    0.0959995
1320.0000000    0.0997442
1360.0000000    0.1110266
1400.0000000    0.1057231
1440.0000000    0.1007105
1480.0000000    0.1037273
1520.0000000    0.1271209
1560.0000000    0.1089434
1600.0000000    0.0856261
1640.0000000    0.0946101
1680.0000000    0.0893680
1720.0000000    0.0995935
1760.0000000    0.1081881
1800.0000000    0.0974922
1840.0000000    0.0895301
1880.0000000    0.0801945
1920.0000000    0.0895902
1960.0000000    0.0835277
2000.0000000    0.0782754
2040.0000000    0.0892373
2080.0000000    0.0880869
2120.0000000    0.1060307
2160.0000000    0.0947317
2200.0000000    0.0982480
2240.0000000    0.0999183
2280.0000000    0.0971071
2320.0000000    0.0960814
2360.0000000    0.0939850
2400.0000000    0.0924681
2440.0000000    0.0966020
2480.0000000    0.0870348
2520.0000000    0.0859594
2560.0000000    0.1131924
2600.0000000    0.0855296
2640.0000000    0.0903012
2680.0000000    0.0932920
2720.0000000    0.0874195
2760.0000000    0.0963891
2800.0000000    0.1041296
2840.0000000    0.0922702
2880.0000000    0.0971749
2920.0000000    0.0974634
2960.0000000    0.0972598
3000.0000000    0.1085064
3040.0000000    0.0983499
3080.0000000    0.1023085
3120.0000000    0.1004844
3160.0000000    0.1003817
3200.0000000    0.0966835
3240.0000000    0.1128816
3280.0000000    0.0893599
3320.0000000    0.0880387
3360.0000000    0.1024997
3400.0000000    0.0947390
3440.0000000    0.0932410
3480.0000000    0.1007370
3520.0000000    0.0958029
3560.0000000    0.0887380
3600.0000000    0.0919577
3640.0000000    0.0889550
3680.0000000    0.0967814
3720.0000000    0.0875420
3760.0000000    0.0887205
3800.0000000    0.0981423
3840.0000000    0.0946291
3880.0000000    0.1028310
3920.0000000    0.0879413
3960.0000000    0.0956763
4000.0000000    0.1034489
4040.0000000    0.0950967
4080.0000000    0.0941854
4120.0000000    0.1008870
4160.0000000    0.1017396
4200.0000000    0.0935110
4240.0000000    0.0966248
4280.0000000    0.1001582
4320.0000000    0.1014189
4360.0000000    0.0990551
4400.0000000    0.0884274
4440.0000000    0.0938619
4480.0000000    0.1154799
4520.0000000    0.1229288
4560.0000000    0.1144564
4600.0000000    0.1149982
4640.0000000    0.1100571
4680.0000000    0.1077895
4720.0000000    0.1015093
4760.0000000    0.0982958
4800.0000000    0.0989716
4840.0000000    0.0977539
4880.0000000    0.1015774
4920.0000000    0.0967298
4960.0000000    0.1013279
5000.0000000    0.0961653
5040.0000000    0.1024742
5080.0000000    0.0916083
5120.0000000    0.1013037
5160.0000000    0.1125376
5200.0000000    0.1118590
5240.0000000    0.1038966
5280.0000000    0.1018880
5320.0000000    0.0881022
5360.0000000    0.1029915
5400.0000000    0.0899600
5440.0000000    0.0945663
5480.0000000    0.1039964
5520.0000000    0.0934383
5560.0000000    0.1071395
5600.0000000    0.1093265
5640.0000000    0.0992685
5680.0000000    0.1160545
5720.0000000    0.1035201
5760.0000000    0.1052046
5800.0000000    0.1135593
5840.0000000    0.1141974
5880.0000000    0.0977556
5920.0000000    0.0945288
5960.0000000    0.1175566
6000.0000000    0.1142056
6040.0000000    0.1174696
6080.0000000    0.0987870
6120.0000000    0.1109078
6160.0000000    0.1005413
6200.0000000    0.1026179
6240.0000000    0.1024073
6280.0000000    0.1002620
6320.0000000    0.0977406
6360.0000000    0.0961229
6400.0000000    0.0967547
6440.0000000    0.0916711
6480.0000000    0.1015355
6520.0000000    0.1006103
6560.0000000    0.0954500
6600.0000000    0.1078435
6640.0000000    0.1062167
6680.0000000    0.1115188
6720.0000000    0.0984994
6760.0000000    0.1076536
6800.0000000    0.1088541
6840.0000000    0.1189020
6880.0000000    0.1185397
6920.0000000    0.1169029
6960.0000000    0.1069549
7000.0000000    0.1070584
7040.0000000    0.1144216
7080.0000000    0.1137647
7120.0000000    0.1103849
7160.0000000    0.1068284
7200.0000000    0.1056132
7240.0000000    0.1077297
7280.0000000    0.1171177
7320.0000000    0.1070449
7360.0000000    0.1060788
7400.0000000    0.1100479
7440.0000000    0.1089221
7480.0000000    0.1132052
7520.0000000    0.1079399
7560.0000000    0.1104456
7600.0000000    0.1090751
7640.0000000    0.1123096
7680.0000000    0.1255580
7720.0000000    0.1079221
7760.0000000    0.1102951
7800.0000000    0.1097576
7840.0000000    0.1026953
7880.0000000    0.1058000
7920.0000000    0.0968220
7960.0000000    0.1024812
8000.0000000    0.1047291
8040.0000000    0.0954535
8080.0000000    0.0956156
8120.0000000    0.0977897
8160.0000000    0.1012159
8200.0000000    0.1084494
8240.0000000    0.1070131
8280.0000000    0.1173292
8320.0000000    0.1062154
8360.0000000    0.1054524
8400.0000000    0.1096245
8440.0000000    0.1161413
8480.0000000    0.1043395
8520.0000000    0.1200709
8560.0000000    0.1257405
8600.0000000    0.1078288
8640.0000000    0.1049362
8680.0000000    0.1080435
8720.0000000    0.1266265
8760.0000000    0.1239463
8800.0000000    0.1252474
8840.0000000    0.1210544
8880.0000000    0.1073958
8920.0000000    0.1137914
8960.0000000    0.1039154
9000.0000000    0.1043758
9040.0000000    0.0982638
9080.0000000    0.1183855
9120.0000000    0.1159965
9160.0000000    0.1147365
9200.0000000    0.1116687
9240.0000000    0.1109943
9280.0000000    0.1239533
9320.0000000    0.1142031
9360.0000000    0.0955205
9400.0000000    0.1085916
9440.0000000    0.1039161
9480.0000000    0.1178792
9520.0000000    0.1137071
9560.0000000    0.1044114
9600.0000000    0.1061083
9640.0000000    0.0991930
9680.0000000    0.1275437
9720.0000000    0.1022187
9760.0000000    0.1089378
9800.0000000    0.1201907
9840.0000000    0.1180712
9880.0000000    0.1238034
9920.0000000    0.1274816
9960.0000000    0.1076104
10000.0000000    0.1127260
10040.0000000    0.1143630
10080.0000000    0.1171287
10120.0000000    0.1132598
10160.0000000    0.1139937
10200.0000000    0.1211204
10240.0000000    0.1165086
10280.0000000    0.1219700
10320.0000000    0.1173114
10360.0000000    0.1241776
10400.0000000    0.1128844
10440.0000000    0.1193026
10480.0000000    0.1262249
10520.0000000    0.1317032
10560.0000000    0.1141897
10600.0000000    0.1059344
10640.0000000    0.1095387
10680.0000000    0.1036090
10720.0000000    0.1202338
10760.0000000    0.1022250
10800.0000000    0.1199940
10840.0000000    0.1043850
10880.0000000    0.1080241
10920.0000000    0.1056846
10960.0000000    0.1025667
11000.0000000    0.1016443
11040.0000000    0.1036411
11080.0000000    0.1040115
11120.0000000    0.1080944
11160.0000000    0.1098996
11200.0000000    0.1022395
11240.0000000    0.1033126
11280.0000000    0.1077174
11320.0000000    0.1072721
11360.0000000    0.1085756
11400.0000000    0.1109981
11440.0000000    0.1132382
11480.0000000    0.1111129
11520.0000000    0.1162859
11560.0000000    0.1020067
11600.0000000    0.1047404
11640.0000000    0.1141083
11680.0000000    0.1189021
11720.0000000    0.1165733
11760.0000000    0.1181525
11800.0000000    0.1139750
11840.0000000    0.1135858
11880.0000000    0.1084644
11920.0000000    0.1100324
11960.0000000    0.1058090
12000.0000000    0.1197633
12040.0000000    0.1108418
12080.0000000    0.1075166
12120.0000000    0.1006554
12160.0000000    0.0950392
12200.0000000    0.1015281
12240.0000000    0.1083436
12280.0000000    0.1055474
12320.0000000    0.1053432
12360.0000000    0.1239250
12400.0000000    0.1124147
12440.0000000    0.1345473
12480.0000000    0.1119732
12520.0000000    0.1091223
12560.0000000    0.1060110
12600.0000000    0.1041013
12640.0000000    0.1153384
12680.0000000    0.1034026
12720.0000000    0.1031163
12760.0000000    0.0998639
12800.0000000    0.1041699
12840.0000000    0.1056190
12880.0000000    0.1095439
12920.0000000    0.0998006
12960.0000000    0.1058579
13000.0000000    0.1048526
13040.0000000    0.1083258
13080.0000000    0.1132017
13120.0000000    0.1096086
13160.0000000    0.1091704
13200.0000000    0.1173801
13240.0000000    0.1008697
13280.0000000    0.1045552
13320.0000000    0.1102904
13360.0000000    0.1165138
13400.0000000    0.1233653
13440.0000000    0.1135433
13480.0000000    0.1117568
13520.0000000    0.1037746
13560.0000000    0.1055712
13600.0000000    0.1048613
13640.0000000    0.1041949
13680.0000000    0.1081798
13720.0000000    0.1121902
13760.0000000    0.1122244
13800.0000000    0.1118847
13840.0000000    0.1215882
13880.0000000    0.1161259
13920.0000000    0.1207567
13960.0000000    0.1316640
14000.0000000    0.1168284
14040.0000000    0.1220610
14080.0000000    0.1204453
14120.0000000    0.1288044
14160.0000000    0.1158338
14200.0000000    0.1269553
14240.0000000    0.1134425
14280.0000000    0.1240203
14320.0000000    0.1118418
14360.0000000    0.1079769
14400.0000000    0.1067978
14440.0000000    0.1030916
14480.0000000    0.1075111
14520.0000000    0.1032930
14560.0000000    0.1140101
14600.0000000    0.1072099
14640.0000000    0.1052076
14680.0000000    0.1170740
14720.0000000    0.1094859
14760.0000000    0.1152881
14800.0000000    0.1087506
14840.0000000    0.1049672
14880.0000000    0.1112562
14920.0000000    0.1048166
14960.0000000    0.1139404
15000.0000000    0.1202599
15040.0000000    0.1113981
15080.0000000    0.1176840
15120.0000000    0.1144994
15160.0000000    0.1167383
15200.0000000    0.1241904
15240.0000000    0.1171172
15280.0000000    0.1049587
15320.0000000    0.1072199
15360.0000000    0.1137700
15400.0000000    0.1145213
15440.0000000    0.1172195
15480.0000000    0.0951798
15520.0000000    0.0996703
15560.0000000    0.1050922
15600.0000000    0.1028629
15640.0000000    0.1101135
15680.0000000    0.1078895
15720.0000000    0.0972725
15760.0000000    0.1073173
15800.0000000    0.1086862
15840.0000000    0.1092750
15880.0000000    0.1184215
15920.0000000    0.1032061
15960.0000000    0.1123494
16000.0000000    0.1136940
16040.0000000    0.1108405
16080.0000000    0.0997023
16120.0000000    0.1112735
16160.0000000    0.1113309
16200.0000000    0.1059476
16240.0000000    0.1127025
16280.0000000    0.1080403
16320.0000000    0.1019468
16360.0000000    0.1044496
16400.0000000    0.1178724
16440.0000000    0.1158864
16480.0000000    0.1139642
16520.0000000    0.1195033
16560.0000000    0.1167524
16600.0000000    0.1174829
16640.0000000    0.1106074
16680.0000000    0.1077645
16720.0000000    0.1172182
16760.0000000    0.1138818
16800.0000000    0.1076466
16840.0000000    0.1104640
16880.0000000    0.1152372
16920.0000000    0.1233181
16960.0000000    0.1151227
17000.0000000    0.1136566
17040.0000000    0.1115498
17080.0000000    0.1234024
17120.0000000    0.1098435
17160.0000000    0.1109738
17200.0000000    0.1106135
17240.0000000    0.1097750
17280.0000000    0.1059026
17320.0000000    0.1100974
17360.0000000    0.1093537
17400.0000000    0.1045657
17440.0000000    0.1087437
17480.0000000    0.1101159
17520.0000000    0.1029790
17560.0000000    0.1097006
17600.0000000    0.1170166
17640.0000000    0.1106677
17680.0000000    0.1147871
17720.0000000    0.1158679
17760.0000000    0.1192396
17800.0000000    0.1114541
17840.0000000    0.1139432
17880.0000000    0.1111600
17920.0000000    0.1140333
17960.0000000    0.1164723
18000.0000000    0.1182893
18040.0000000    0.1122727
18080.0000000    0.1146600
18120.0000000    0.1049497
18160.0000000    0.1042863
18200.0000000    0.1158745
18240.0000000    0.1095522
18280.0000000    0.1078679
18320.0000000    0.1013975
18360.0000000    0.1160216
18400.0000000    0.1208164
18440.0000000    0.1206286
18480.0000000    0.1155495
18520.0000000    0.1162464
18560.0000000    0.1146123
18600.0000000    0.1168792
18640.0000000    0.1124865
18680.0000000    0.1178863
18720.0000000    0.1272462
18760.0000000    0.1160065
18800.0000000    0.1125772
18840.0000000    0.1181534
18880.0000000    0.1160212
18920.0000000    0.1080504
18960.0000000    0.1201187
19000.0000000    0.1128361
19040.0000000    0.1026596
19080.0000000    0.1076738
19120.0000000    0.1106725
19160.0000000    0.1062682
19200.0000000    0.1058627
19240.0000000    0.1045937
19280.0000000    0.1070822
19320.0000000    0.1118560
19360.0000000    0.1149552
19400.0000000    0.1083835
19440.0000000    0.1079565
19480.0000000    0.1110636
19520.0000000    0.1083248
19560.0000000    0.1058355
19600.0000000    0.1120292
19640.0000000    0.1048274
19680.0000000    0.1049282
19720.0000000    0.1029450
19760.0000000    0.1183044
19800.0000000    0.1118537
19840.0000000    0.1107627
19880.0000000    0.1087162
19920.0000000    0.1067931
19960.0000000    0.1210164
20000.0000000    0.1139234
20040.0000000    0.1069817
20080.0000000    0.1042737
20120.0000000    0.1073479
20160.0000000    0.1075111
20200.0000000    0.1056811
20240.0000000    0.0971059
20280.0000000    0.1089877
20320.0000000    0.1043462
20360.0000000    0.1058660
20400.0000000    0.1089558
20440.0000000    0.1033138
20480.0000000    0.1101507
20520.0000000    0.1012772
20560.0000000    0.1014326
20600.0000000    0.1138794
20640.0000000    0.1099158
20680.0000000    0.0925891
20720.0000000    0.0845916
20760.0000000    0.1005309
20800.0000000    0.0984717
20840.0000000    0.0964427
20880.0000000    0.0980251
20920.0000000    0.1053404
20960.0000000    0.0987875
21000.0000000    0.1010197
21040.0000000    0.0965378
21080.0000000    0.1064933
21120.0000000    0.1030969
21160.0000000    0.0993325
21200.0000000    0.1043174
21240.0000000    0.1084475
21280.0000000    0.0970149
21320.0000000    0.0939831
21360.0000000    0.0987332
21400.0000000    0.1050904
21440.0000000    0.0968322
21480.0000000    0.0989975
21520.0000000    0.0977681
21560.0000000    0.1009935
21600.0000000    0.0918306
21640.0000000    0.0984652
21680.0000000    0.1083348
21720.0000000    0.1021599
21760.0000000    0.1069246
21800.0000000    0.0969390
21840.0000000    0.1065129
21880.0000000    0.0968194
21920.0000000    0.0885373
21960.0000000    0.0906857
22000.0000000    0.1044956
22040.0000000    0.0985344
22080.0000000    0.1033536
22120.0000000    0.0970853
22160.0000000    0.0973472
22200.0000000    0.1027283
22240.0000000    0.0970526
22280.0000000    0.0986490
22320.0000000    0.0947068
22360.0000000    0.0986453
22400.0000000    0.1000985
22440.0000000    0.0884065
22480.0000000    0.0927000
22520.0000000    0.0936853
22560.0000000    0.0939624
22600.0000000    0.0889730
22640.0000000    0.0980437
22680.0000000    0.1093344
22720.0000000    0.0995099
22760.0000000    0.1034062
22800.0000000    0.1098058
22840.0000000    0.1008578
22880.0000000    0.1062214
22920.0000000    0.0929322
22960.0000000    0.0920532
23000.0000000    0.1017468
23040.0000000    0.0928192
23080.0000000    0.0991098
23120.0000000    0.1001024
23160.0000000    0.1060786
23200.0000000    0.0939483
23240.0000000    0.1060191
23280.0000000    0.1035586
23320.0000000    0.0964291
23360.0000000    0.0875488
23400.0000000    0.0971615
23440.0000000    0.1085284
23480.0000000    0.1098170
23520.0000000    0.1040152
23560.0000000    0.0959163
23600.0000000    0.0982539
23640.0000000    0.0964347
23680.0000000    0.1172491
23720.0000000    0.1128679
23760.0000000    0.0953946
23800.0000000    0.1008726
23840.0000000    0.1087169
23880.0000000    0.1072215
23920.0000000    0.1016886
23960.0000000    0.1064927
24000.0000000    0.1034920
24040.0000000    0.1205152
24080.0000000    0.1182932
24120.0000000    0.0997694
24160.0000000    0.1046775
24200.0000000    0.0964207
24240.0000000    0.1066748
24280.0000000    0.0972994
24320.0000000    0.1068132
24360.0000000    0.0944541
24400.0000000    0.0970786
24440.0000000    0.0978377
24480.0000000    0.0957982
24520.0000000    0.1080197
24560.0000000    0.0866358
24600.0000000    0.1038378
24640.0000000    0.1015279
24680.0000000    0.1006966
24720.0000000    0.0969475
24760.0000000    0.0950690
24800.0000000    0.1083936
24840.0000000    0.0954861
24880.0000000    0.1098056
24920.0000000    0.0981997
24960.0000000    0.1005301
25000.0000000    0.0954485
25040.0000000    0.0918133
25080.0000000    0.0956154
25120.0000000    0.0951159
25160.0000000    0.0933930
25200.0000000    0.0954589
25240.0000000    0.1104726
25280.0000000    0.0972917
25320.0000000    0.0982321
25360.0000000    0.0910295
25400.0000000    0.1016582
25440.0000000    0.1028978
25480.0000000    0.1029558
25520.0000000    0.1155859
25560.0000000    0.1066889
25600.0000000    0.1041077
25640.0000000    0.1106735
25680.0000000    0.1092376
25720.0000000    0.1094326
25760.0000000    0.1040681
25800.0000000    0.1023498
25840.0000000    0.1029258
25880.0000000    0.1112036
25920.0000000    0.1075790
25960.0000000    0.1043534
26000.0000000    0.1002837
26040.0000000    0.1039385
26080.0000000    0.0998120
26120.0000000    0.1084490
26160.0000000    0.1007541
26200.0000000    0.1026312
26240.0000000    0.1009337
26280.0000000    0.1066316
26320.0000000    0.1032384
26360.0000000    0.0982293
26400.0000000    0.0929761
26440.0000000    0.1002922
26480.0000000    0.1004801
26520.0000000    0.0943241
26560.0000000    0.0936428
26600.0000000    0.0896537
26640.0000000    0.1013537
26680.0000000    0.0982255
26720.0000000    0.0997627
26760.0000000    0.0976302
26800.0000000    0.0992009
26840.0000000    0.1036536
26880.0000000    0.0990268
26920.0000000    0.1079186
26960.0000000    0.0934827
27000.0000000    0.1126010
27040.0000000    0.0916345
27080.0000000    0.0908473
27120.0000000    0.0967129
27160.0000000    0.0892465
27200.0000000    0.1033630
27240.0000000    0.0980571
27280.0000000    0.0926925
27320.0000000    0.1008044
27360.0000000    0.0961552
27400.0000000    0.0977851
27440.0000000    0.0949069
27480.0000000    0.1073949
27520.0000000    0.1142950
27560.0000000    0.0996850
27600.0000000    0.1114352
27640.0000000    0.1117390
27680.0000000    0.1111081
27720.0000000    0.1118013
27760.0000000    0.1096549
27800.0000000    0.1067974
27840.0000000    0.1119973
27880.0000000    0.1159238
27920.0000000    0.1190455
27960.0000000    0.1191193
28000.0000000    0.1116085
28040.0000000    0.1047506
28080.0000000    0.1003699
28120.0000000    0.1018098
28160.0000000    0.0988795
28200.0000000    0.1008515
28240.0000000    0.0999719
28280.0000000    0.0913217
28320.0000000    0.0916511
28360.0000000    0.0950032
28400.0000000    0.0879961
28440.0000000    0.0978531
28480.0000000    0.1080678
28520.0000000    0.0974083
28560.0000000    0.1013634
28600.0000000    0.0993463
28640.0000000    0.0971695
28680.0000000    0.1074251
28720.0000000    0.1076632
28760.0000000    0.1142038
28800.0000000    0.1055847
28840.0000000    0.0997938
28880.0000000    0.1065507
28920.0000000    0.0890228
28960.0000000    0.0992545
29000.0000000    0.1023952
29040.0000000    0.0929194
29080.0000000    0.0916627
29120.0000000    0.0917139
29160.0000000    0.0944894
29200.0000000    0.0911344
29240.0000000    0.0880773
29280.0000000    0.0910745
29320.0000000    0.0972430
29360.0000000    0.1001367
29400.0000000    0.1054025
29440.0000000    0.0910559
29480.0000000    0.0973337
29520.0000000    0.1075407
29560.0000000    0.1086322
29600.0000000    0.1162760
29640.0000000    0.1151760
29680.0000000    0.1077052
29720.0000000    0.1055707
29760.0000000    0.1087193
29800.0000000    0.1017102
29840.0000000    0.1058670
29880.0000000    0.0931226
29920.0000000    0.1012199
29960.0000000    0.1002512
30000.0000000    0.0916886
30040.0000000    0.0946577
30080.0000000    0.0994302
30120.0000000    0.0902420
30160.0000000    0.1093819
30200.0000000    0.0884044
30240.0000000    0.0940616
30280.0000000    0.1046791
30320.0000000    0.0889796
30360.0000000    0.0933829
30400.0000000    0.0995929
30440.0000000    0.0955697
30480.0000000    0.1005864
30520.0000000    0.0915860
30560.0000000    0.0987651
30600.0000000    0.0989914
30640.0000000    0.1086690
30680.0000000    0.1073056
30720.0000000    0.0994614
30760.0000000    0.0986459
30800.0000000    0.0970347
30840.0000000    0.1003916
30880.0000000    0.1066575
30920.0000000    0.1001557
30960.0000000    0.0963161
31000.0000000    0.0922916
31040.0000000    0.0987251
31080.0000000    0.0895958
31120.0000000    0.1002258
31160.0000000    0.0941790
31200.0000000    0.1005381
31240.0000000    0.0997102
31280.0000000    0.0951342
31320.0000000    0.1006992
31360.0000000    0.1003446
31400.0000000    0.0997778
31440.0000000    0.0950673
31480.0000000    0.0978187
31520.0000000    0.1002534
31560.0000000    0.0922031
31600.0000000    0.1020440
31640.0000000    0.1039755
31680.0000000    0.1048240
31720.0000000    0.1007522
31760.0000000    0.1034752
31800.0000000    0.1107288
31840.0000000    0.1024986
31880.0000000    0.1062433
31920.0000000    0.1045401
31960.0000000    0.0977739
32000.0000000    0.1018637
32040.0000000    0.1050482
32080.0000000    0.0981320
32120.0000000    0.0989256
32160.0000000    0.0952359
32200.0000000    0.1030481
32240.0000000    0.1083451
32280.0000000    0.1065869
32320.0000000    0.0986644
32360.0000000    0.1015135
32400.0000000    0.1003143
32440.0000000    0.1240155
32480.0000000    0.1117118
32520.0000000    0.1170485
32560.0000000    0.1178265
32600.0000000    0.1201620
32640.0000000    0.1103144
32680.0000000    0.1136591
32720.0000000    0.1106961
32760.0000000    0.0993096
32800.0000000    0.1079001
32840.0000000    0.1147102
32880.0000000    0.1052403
32920.0000000    0.1065656
32960.0000000    0.0985691
33000.0000000    0.1001296
33040.0000000    0.1020639
33080.0000000    0.1063559
33120.0000000    0.1052574
33160.0000000    0.1071537
33200.0000000    0.0950828
33240.0000000    0.1020850
33280.0000000    0.1099491
33320.0000000    0.0892349
33360.0000000    0.1019700
33400.0000000    0.0999819
33440.0000000    0.0897632
33480.0000000    0.0987041
33520.0000000    0.0969973
33560.0000000    0.0962625
33600.0000000    0.1110501
33640.0000000    0.0965011
33680.0000000    0.1055061
33720.0000000    0.1027833
33760.0000000    0.0961649
33800.0000000    0.0994222
33840.0000000    0.0911062
33880.0000000    0.0973171
33920.0000000    0.0976847
33960.0000000    0.0903809
34000.0000000    0.0983631
34040.0000000    0.0960625
34080.0000000    0.1137723
34120.0000000    0.0981099
34160.0000000    0.1013633
34200.0000000    0.1051839
34240.0000000    0.1152991
34280.0000000    0.1160604
34320.0000000    0.1143462
34360.0000000    0.1190525
34400.0000000    0.1164395
34440.0000000    0.1110879
34480.0000000    0.1170877
34520.0000000    0.1049060
34560.0000000    0.1044011
34600.0000000    0.1041631
34640.0000000    0.1086620
34680.0000000    0.1002841
34720.0000000    0.1111745
34760.0000000    0.0953008
34800.0000000    0.0943342
34840.0000000    0.0974259
34880.0000000    0.1007726
34920.0000000    0.0950412
34960.0000000    0.0935184
35000.0000000    0.0996995
35040.0000000    0.1078991
35080.0000000    0.0872772
35120.0000000    0.1032331
35160.0000000    0.0894405
35200.0000000    0.1036590
35240.0000000    0.1000600
35280.0000000    0.0968419
35320.0000000    0.1029802
35360.0000000    0.1017299
35400.0000000    0.1025590
35440.0000000    0.0990259
35480.0000000    0.0926152
35520.0000000    0.0930157
35560.0000000    0.1043232
35600.0000000    0.0970186
35640.0000000    0.0921281
35680.0000000    0.0985974
35720.0000000    0.0831973
35760.0000000    0.0965931
35800.0000000    0.0985165
35840.0000000    0.1021195
35880.0000000    0.0920240
35920.0000000    0.0946296
35960.0000000    0.0888263
36000.0000000    0.0945261
36040.0000000    0.1041202
36080.0000000    0.0913269
36120.0000000    0.0958250
36160.0000000    0.1127224
36200.0000000    0.1126639
36240.0000000    0.1012509
36280.0000000    0.1144955
36320.0000000    0.1135399
36360.0000000    0.1003576
36400.0000000    0.0878886
36440.0000000    0.1027997
36480.0000000    0.1118559
36520.0000000    0.1009994
36560.0000000    0.1110607
36600.0000000    0.0959261
36640.0000000    0.0938753
36680.0000000    0.0976795
36720.0000000    0.1010608
36760.0000000    0.0973489
36800.0000000    0.0948529
36840.0000000    0.0894829
36880.0000000    0.0936202
36920.0000000    0.0908537
36960.0000000    0.0963748
37000.0000000    0.0866210
37040.0000000    0.0901661
37080.0000000    0.0886768
37120.0000000    0.0813002
37160.0000000    0.0841800
37200.0000000    0.0957160
37240.0000000    0.0979057
37280.0000000    0.0880972
37320.0000000    0.0957157
37360.0000000    0.0988729
37400.0000000    0.0971184
37440.0000000    0.0945810
37480.0000000    0.0991312
37520.0000000    0.0917201
37560.0000000    0.0991964
37600.0000000    0.0941107
37640.0000000    0.0952289
37680.0000000    0.0923343
37720.0000000    0.0905787
37760.0000000    0.0952892
37800.0000000    0.1030196
37840.0000000    0.1074124
37880.0000000    0.1092626
37920.0000000    0.0993269
37960.0000000    0.0973554
38000.0000000    0.1026341
38040.0000000    0.0907445
38080.0000000    0.0905483
38120.0000000    0.0951337
38160.0000000    0.1000590
38200.0000000    0.1003123
38240.0000000    0.0952881
38280.0000000    0.0937914
38320.0000000    0.0894873
38360.0000000    0.0996161
38400.0000000    0.0897457
38440.0000000    0.0946730
38480.0000000    0.0964061
38520.0000000    0.1014031
38560.0000000    0.0995075
38600.0000000    0.1195404
38640.0000000    0.0963526
38680.0000000    0.0993275
38720.0000000    0.1047404
38760.0000000    0.1066253
38800.0000000    0.1177092
38840.0000000    0.1195633
38880.0000000    0.1021485
38920.0000000    0.1031167
38960.0000000    0.1109638
39000.0000000    0.1031037
39040.0000000    0.1112357
39080.0000000    0.1146955
39120.0000000    0.1080690
39160.0000000    0.1020817
39200.0000000    0.1033104
39240.0000000    0.1101864
39280.0000000    0.1067024
39320.0000000    0.1116183
39360.0000000    0.1059899
39400.0000000    0.1040219
39440.0000000    0.1170448
39480.0000000    0.1128011
39520.0000000    0.1092084
39560.0000000    0.1066036
39600.0000000    0.1021176
39640.0000000    0.0991044
39680.0000000    0.0960592
39720.0000000    0.1001124
39760.0000000    0.1044406
39800.0000000    0.0929777
39840.0000000    0.0990532
39880.0000000    0.0913297
39920.0000000    0.0866444
39960.0000000    0.0916680
40000.0000000    0.0900779
40040.0000000    0.0958461
40080.0000000    0.0824990
40120.0000000    0.0905588
40160.0000000    0.0919022
40200.0000000    0.0887471
40240.0000000    0.0932558
40280.0000000    0.0914495
40320.0000000    0.0868629
40360.0000000    0.0954677
40400.0000000    0.0863194
40440.0000000    0.0906921
40480.0000000    0.0968844
40520.0000000    0.1041473
40560.0000000    0.0979375
40600.0000000    0.1027075
40640.0000000    0.0949163
40680.0000000    0.0982060
40720.0000000    0.0964334
40760.0000000    0.0985507
40800.0000000    0.0969308
40840.0000000    0.0951013
40880.0000000    0.0962997
40920.0000000    0.1082886
40960.0000000    0.0982755
41000.0000000    0.0956218
41040.0000000    0.1043833
41080.0000000    0.0977180
41120.0000000    0.0977004
41160.0000000    0.1026253
41200.0000000    0.1003633
41240.0000000    0.0996652
41280.0000000    0.1003546
41320.0000000    0.0962858
41360.0000000    0.1024379
41400.0000000    0.0965344
41440.0000000    0.0973722
41480.0000000    0.0979394
41520.0000000    0.1038143
41560.0000000    0.1019282
41600.0000000    0.1023390
41640.0000000    0.1075231
41680.0000000    0.0983388
41720.0000000    0.1060648
41760.0000000    0.0990856
41800.0000000    0.1007032
41840.0000000    0.1006586
41880.0000000    0.1097713
41920.0000000    0.1065974
41960.0000000    0.1090356
42000.0000000    0.1053489
42040.0000000    0.1074765
42080.0000000    0.1007598
42120.0000000    0.1086266
42160.0000000    0.1008550
42200.0000000    0.0987206
42240.0000000    0.1218646
42280.0000000    0.0950048
42320.0000000    0.1034081
42360.0000000    0.0980976
42400.0000000    0.0968961
42440.0000000    0.0958350
42480.0000000    0.1285252
42520.0000000    0.1149310
42560.0000000    0.1013242
42600.0000000    0.0960416
42640.0000000    0.0968559
42680.0000000    0.1089260
42720.0000000    0.1159497
42760.0000000    0.1131895
42800.0000000    0.1161466
42840.0000000    0.1007648
42880.0000000    0.1021651
42920.0000000    0.1016638
42960.0000000    0.1045875
43000.0000000    0.0991983
43040.0000000    0.1132801
43080.0000000    0.0952594
43120.0000000    0.0926575
43160.0000000    0.0993071
43200.0000000    0.0931247
43240.0000000    0.0924646
43280.0000000    0.1005602
43320.0000000    0.0888951
43360.0000000    0.1037832
43400.0000000    0.1009510
43440.0000000    0.0975328
43480.0000000    0.1047763
43520.0000000    0.0941307
43560.0000000    0.0973398
43600.0000000    0.0947092
43640.0000000    0.1028694
43680.0000000    0.0998850
43720.0000000    0.1011917
43760.0000000    0.1005470
43800.0000000    0.1015539
43840.0000000    0.1015695
43880.0000000    0.0943987
43920.0000000    0.0996866
43960.0000000    0.1073636
44000.0000000    0.1046422
44040.0000000    0.1039483
44080.0000000    0.1059244
44120.0000000    0.0993362
44160.0000000    0.1010767
44200.0000000    0.1047519
44240.0000000    0.1094823
44280.0000000    0.1094838
44320.0000000    0.0979132
44360.0000000    0.1012067
44400.0000000    0.0943596
44440.0000000    0.0959715
44480.0000000    0.0926946
44520.0000000    0.0980240
44560.0000000    0.0955569
44600.0000000    0.1036476
44640.0000000    0.1038732
44680.0000000    0.1020882
44720.0000000    0.1006116
44760.0000000    0.0952036
44800.0000000    0.1032733
44840.0000000    0.1011930
44880.0000000    0.0984786
44920.0000000    0.1044504
44960.0000000    0.1084095
45000.0000000    0.1022279
45040.0000000    0.0931158
45080.0000000    0.0986271
45120.0000000    0.0917497
45160.0000000    0.1038284
45200.0000000    0.1006001
45240.0000000    0.0990810
45280.0000000    0.1007004
45320.0000000    0.1067170
45360.0000000    0.0987339
45400.0000000    0.0951925
45440.0000000    0.0999726
45480.0000000    0.1196603
45520.0000000    0.1022052
45560.0000000    0.0949187
45600.0000000    0.0914630
45640.0000000    0.1008342
45680.0000000    0.1137362
45720.0000000    0.1074856
45760.0000000    0.1101446
45800.0000000    0.1072188
45840.0000000    0.0982153
45880.0000000    0.0954798
45920.0000000    0.0982715
45960.0000000    0.0983543
46000.0000000    0.0962335
46040.0000000    0.1020092
46080.0000000    0.1007167
46120.0000000    0.1015432
46160.0000000    0.0968335
46200.0000000    0.0965060
46240.0000000    0.0976351
46280.0000000    0.0984518
46320.0000000    0.1067198
46360.0000000    0.1005965
46400.0000000    0.0996853
46440.0000000    0.1071289
46480.0000000    0.1018376
46520.0000000    0.1062611
46560.0000000    0.0978321
46600.0000000    0.0999081
46640.0000000    0.1131663
46680.0000000    0.0970831
46720.0000000    0.0953228
46760.0000000    0.0972930
46800.0000000    0.0939627
46840.0000000    0.1056245
46880.0000000    0.1040825
46920.0000000    0.1050787
46960.0000000    0.1045950
47000.0000000    0.0940943
47040.0000000    0.1012927
47080.0000000    0.0935695
47120.0000000    0.1052962
47160.0000000    0.0985207
47200.0000000    0.1022910
47240.0000000    0.1019088
47280.0000000    0.0985159
47320.0000000    0.0891749
47360.0000000    0.0928673
47400.0000000    0.0974915
47440.0000000    0.0941972
47480.0000000    0.0968650
47520.0000000    0.1012607
47560.0000000    0.0901134
47600.0000000    0.0987607
47640.0000000    0.0986916
47680.0000000    0.0983339
47720.0000000    0.0955757
47760.0000000    0.0978199
47800.0000000    0.1024395
47840.0000000    0.1011765
47880.0000000    0.0937695
47920.0000000    0.1037096
47960.0000000    0.0946301
48000.0000000    0.0919455
48040.0000000    0.1006207
48080.0000000    0.0928639
48120.0000000    0.0970348
48160.0000000    0.0951715
48200.0000000    0.0995086
48240.0000000    0.0898638
48280.0000000    0.1030570
48320.0000000    0.0934327
48360.0000000    0.0995050
48400.0000000    0.0968581
48440.0000000    0.1084721
48480.0000000    0.0942402
48520.0000000    0.1055425
48560.0000000    0.1020533
48600.0000000    0.0895844
48640.0000000    0.0958975
48680.0000000    0.0989782
48720.0000000    0.1018643
48760.0000000    0.1130774
48800.0000000    0.1018199
48840.0000000    0.0962664
48880.0000000    0.0997951
48920.0000000    0.0915532
48960.0000000    0.1043929
49000.0000000    0.0993107
49040.0000000    0.0984272
49080.0000000    0.1033379
49120.0000000    0.1001894
49160.0000000    0.1025408
49200.0000000    0.1023238
49240.0000000    0.1073810
49280.0000000    0.1008320
49320.0000000    0.1193658
49360.0000000    0.1017517
49400.0000000    0.1020736
49440.0000000    0.1006201
49480.0000000    0.0954575
49520.0000000    0.1053089
49560.0000000    0.0960458
49600.0000000    0.0961240
49640.0000000    0.1021700
49680.0000000    0.0958658
49720.0000000    0.0934599
49760.0000000    0.0957668
49800.0000000    0.1068613
49840.0000000    0.0939832
49880.0000000    0.0934823
49920.0000000    0.0928385
49960.0000000    0.0902284
50000.0000000    0.0957374
50040.0000000    0.1217659
50080.0000000    0.1061177
50120.0000000    0.1021117
50160.0000000    0.0970828
50200.0000000    0.0966227
50240.0000000    0.0975587
50280.0000000    0.1045520
50320.0000000    0.1007046
50360.0000000    0.0950014
50400.0000000    0.1136454
50440.0000000    0.0994662
50480.0000000    0.1071783
50520.0000000    0.1155289
50560.0000000    0.1176354
50600.0000000    0.1136196
50640.0000000    0.1086881
50680.0000000    0.1019006
50720.0000000    0.1094985
50760.0000000    0.1002715
50800.0000000    0.1094576
50840.0000000    0.1098260
50880.0000000    0.1065526
50920.0000000    0.1064294
50960.0000000    0.1024250
51000.0000000    0.1003323
51040.0000000    0.0942368
51080.0000000    0.1024320
51120.0000000    0.1011764
51160.0000000    0.1053218
51200.0000000    0.0953806
51240.0000000    0.1037868
51280.0000000    0.1013277
51320.0000000    0.0986089
51360.0000000    0.1045852
51400.0000000    0.1133398
51440.0000000    0.1005638
51480.0000000    0.1059768
51520.0000000    0.1081962
51560.0000000    0.1056193
51600.0000000    0.1028512
51640.0000000    0.1093301
51680.0000000    0.0922006
51720.0000000    0.1017381
51760.0000000    0.1059922
51800.0000000    0.1006969
51840.0000000    0.1013788
51880.0000000    0.1093092
51920.0000000    0.1092316
51960.0000000    0.1017870
52000.0000000    0.1018130
52040.0000000    0.1092244
52080.0000000    0.1105143
52120.0000000    0.1086837
52160.0000000    0.1114394
52200.0000000    0.1212591
52240.0000000    0.1055602
52280.0000000    0.1138934
52320.0000000    0.1166510
52360.0000000    0.1160851
52400.0000000    0.1142761
52440.0000000    0.1172436
52480.0000000    0.1168462
52520.0000000    0.1126541
52560.0000000    0.1080183
52600.0000000    0.1052596
52640.0000000    0.1064869
52680.0000000    0.1022381
52720.0000000    0.1057917
52760.0000000    0.1037391
52800.0000000    0.1131069
52840.0000000    0.1054126
52880.0000000    0.1062624
52920.0000000    0.1124861
52960.0000000    0.1054650
53000.0000000    0.1081271
53040.0000000    0.1051112
53080.0000000    0.1039121
53120.0000000    0.1076484
53160.0000000    0.1046491
53200.0000000    0.0990632
53240.0000000    0.1101688
53280.0000000    0.1052222
53320.0000000    0.1048003
53360.0000000    0.1060684
53400.0000000    0.1045595
53440.0000000    0.1094960
53480.0000000    0.0988531
53520.0000000    0.0970359
53560.0000000    0.0984340
53600.0000000    0.0991898
53640.0000000    0.1038399
53680.0000000    0.0917969
53720.0000000    0.1019399
53760.0000000    0.0994166
53800.0000000    0.1034592
53840.0000000    0.0991125
53880.0000000    0.0992621
53920.0000000    0.1088131
53960.0000000    0.0974504
54000.0000000    0.0982462
54040.0000000    0.1046540
54080.0000000    0.1014942
54120.0000000    0.0975470
54160.0000000    0.0982427
54200.0000000    0.1029612
54240.0000000    0.1084791
54280.0000000    0.1139421
54320.0000000    0.1140425
54360.0000000    0.1109071
54400.0000000    0.1061107
54440.0000000    0.1065301
54480.0000000    0.1079715
54520.0000000    0.1139047
54560.0000000    0.1080875
54600.0000000    0.1041833
54640.0000000    0.1008512
54680.0000000    0.1096573
54720.0000000    0.1063888
54760.0000000    0.0968253
54800.0000000    0.0996916
54840.0000000    0.0952537
54880.0000000    0.1176634
54920.0000000    0.1064416
54960.0000000    0.1055400
55000.0000000    0.1111082
55040.0000000    0.1136306
55080.0000000    0.1074490
55120.0000000    0.1092374
55160.0000000    0.1256171
55200.0000000    0.1220368
55240.0000000    0.1226818
55280.0000000    0.1113802
55320.0000000    0.1111066
55360.0000000    0.1195730
55400.0000000    0.1235336
55440.0000000    0.1109287
55480.0000000    0.1108648
55520.0000000    0.1075227
55560.0000000    0.1121162
55600.0000000    0.1059603
55640.0000000    0.1078364
55680.0000000    0.1099107
55720.0000000    0.1129679
55760.0000000    0.1221571
55800.0000000    0.1196192
55840.0000000    0.1200724
55880.0000000    0.1133266
55920.0000000    0.1159921
55960.0000000    0.1089849
56000.0000000    0.1160891
56040.0000000    0.1145310
56080.0000000    0.1034003
56120.0000000    0.1071229
56160.0000000    0.1102187
56200.0000000    0.0973777
56240.0000000    0.1104723
56280.0000000    0.1022201
56320.0000000    0.1002247
56360.0000000    0.0912084
56400.0000000    0.1040286
56440.0000000    0.1094138
56480.0000000    0.0937205
56520.0000000    0.0996053
56560.0000000    0.1031291
56600.0000000    0.1039725
56640.0000000    0.0992572
56680.0000000    0.0947492
56720.0000000    0.0900448
56760.0000000    0.0972891
56800.0000000    0.1019602
56840.0000000    0.0953145
56880.0000000    0.0998903
56920.0000000    0.0978790
56960.0000000    0.1082970
57000.0000000    0.1017039
57040.0000000    0.0971841
57080.0000000    0.0959264
57120.0000000    0.1048493
57160.0000000    0.0980607
57200.0000000    0.0956993
57240.0000000    0.1028530
57280.0000000    0.1051118
57320.0000000    0.1037505
57360.0000000    0.1028650
57400.0000000    0.1096797
57440.0000000    0.1117220
57480.0000000    0.1069850
57520.0000000    0.0996650
57560.0000000    0.1066364
57600.0000000    0.1003112
57640.0000000    0.1060306
57680.0000000    0.1043905
57720.0000000    0.1003708
57760.0000000    0.1032255
57800.0000000    0.1042974
57840.0000000    0.0989439
57880.0000000    0.0956005
57920.0000000    0.0994886
57960.0000000    0.1081562
58000.0000000    0.1072084
58040.0000000    0.1032260
58080.0000000    0.1088546
58120.0000000    0.1066471
58160.0000000    0.1021375
58200.0000000    0.1129452
58240.0000000    0.1043445
58280.0000000    0.1059451
58320.0000000    0.1146204
58360.0000000    0.1057518
58400.0000000    0.1011809
58440.0000000    0.1052515
58480.0000000    0.1013770
58520.0000000    0.1025659
58560.0000000    0.0953888
58600.0000000    0.1128136
58640.0000000    0.1162456
58680.0000000    0.1058094
58720.0000000    0.1001437
58760.0000000    0.0932984
58800.0000000    0.0996360
58840.0000000    0.1049310
58880.0000000    0.1006969
58920.0000000    0.1002331
58960.0000000    0.0965588
59000.0000000    0.1011992
59040.0000000    0.1067218
59080.0000000    0.1027932
59120.0000000    0.0962864
59160.0000000    0.0991483
59200.0000000    0.1140540
59240.0000000    0.0989451
59280.0000000    0.1051035
59320.0000000    0.1000089
59360.0000000    0.1096187
59400.0000000    0.1065041
59440.0000000    0.0988744
59480.0000000    0.0995929
59520.0000000    0.1044927
59560.0000000    0.0996500
59600.0000000    0.1041270
59640.0000000    0.1066680
59680.0000000    0.1058214
59720.0000000    0.0975024
59760.0000000    0.1002776
59800.0000000    0.0990404
59840.0000000    0.0985651
59880.0000000    0.1003997
59920.0000000    0.1026999
59960.0000000    0.1080730
60000.0000000    0.1024674
60040.0000000    0.0910742
60080.0000000    0.0968685
60120.0000000    0.1011177
60160.0000000    0.0964361
60200.0000000    0.0963927
60240.0000000    0.1051169
60280.0000000    0.0935620
60320.0000000    0.1025333
60360.0000000    0.0932737
60400.0000000    0.0930662
60440.0000000    0.1026235
60480.0000000    0.1030989
60520.0000000    0.0957009
60560.0000000    0.0987554
60600.0000000    0.0982312
60640.0000000    0.1005451
60680.0000000    0.1045413
60720.0000000    0.1038022
60760.0000000    0.1017596
60800.0000000    0.1028647
60840.0000000    0.0983526
60880.0000000    0.1038093
60920.0000000    0.1047902
60960.0000000    0.1021656
61000.0000000    0.0997121
61040.0000000    0.1018181
61080.0000000    0.1051999
61120.0000000    0.1037904
61160.0000000    0.1051985
61200.0000000    0.1024324
61240.0000000    0.0928956
61280.0000000    0.1097754
61320.0000000    0.1109435
61360.0000000    0.1118875
61400.0000000    0.1016037
61440.0000000    0.0972010
61480.0000000    0.1116624
61520.0000000    0.0985978
61560.0000000    0.0965396
61600.0000000    0.1015904
61640.0000000    0.0900379
61680.0000000    0.0954684
61720.0000000    0.0970417
61760.0000000    0.1030581
61800.0000000    0.1048772
61840.0000000    0.1122166
61880.0000000    0.1103956
61920.0000000    0.1088054
61960.0000000    0.0983583
62000.0000000    0.1001700
62040.0000000    0.1039117
62080.0000000    0.1083646
62120.0000000    0.1026093
62160.0000000    0.1020575
62200.0000000    0.1083703
62240.0000000    0.1028993
62280.0000000    0.1085765
62320.0000000    0.1111406
62360.0000000    0.1085365
62400.0000000    0.1092118
62440.0000000    0.1108841
62480.0000000    0.1122220
62520.0000000    0.1159263
62560.0000000    0.0965145
62600.0000000    0.1028063
62640.0000000    0.0939286
62680.0000000    0.1011996
62720.0000000    0.1017534
62760.0000000    0.0868812
62800.0000000    0.0913721
62840.0000000    0.1016811
62880.0000000    0.0933668
62920.0000000    0.0952691
62960.0000000    0.0942960
63000.0000000    0.0989834
63040.0000000    0.1066856
63080.0000000    0.1115881
63120.0000000    0.0975384
63160.0000000    0.0967091
63200.0000000    0.0934949
63240.0000000    0.0938483
63280.0000000    0.0971805
63320.0000000    0.0971154
63360.0000000    0.0916637
63400.0000000    0.0928283
63440.0000000    0.1018399
63480.0000000    0.0971991
63520.0000000    0.0990023
63560.0000000    0.0965361
63600.0000000    0.0881846
63640.0000000    0.0936577
63680.0000000    0.0916082
63720.0000000    0.0991243
63760.0000000    0.0967558
63800.0000000    0.1040222
63840.0000000    0.1052169
63880.0000000    0.1115566
63920.0000000    0.1012841
63960.0000000    0.1064553
64000.0000000    0.0932178
64040.0000000    0.0915304
64080.0000000    0.0994555
64120.0000000    0.0956138
64160.0000000    0.0994501
64200.0000000    0.1058266
64240.0000000    0.0971256
64280.0000000    0.1139994
64320.0000000    0.1035727
64360.0000000    0.0968838
64400.0000000    0.0890855
64440.0000000    0.1037396
64480.0000000    0.0919215
64520.0000000    0.0961950
64560.0000000    0.0952727
64600.0000000    0.1051844
64640.0000000    0.0982966
64680.0000000    0.1021707
64720.0000000    0.0850725
64760.0000000    0.1033591
64800.0000000    0.0977011
64840.0000000    0.0930620
64880.0000000    0.0997672
64920.0000000    0.0938794
64960.0000000    0.0947338
65000.0000000    0.0997865
65040.0000000    0.0857572
65080.0000000    0.0870154
65120.0000000    0.1037346
65160.0000000    0.0939420
65200.0000000    0.0994732
65240.0000000    0.0957506
65280.0000000    0.0961842
65320.0000000    0.0957020
65360.0000000    0.0990174
65400.0000000    0.0967564
65440.0000000    0.1022051
65480.0000000    0.1053714
65520.0000000    0.0962897
65560.0000000    0.0863233
65600.0000000    0.0945260
65640.0000000    0.0964906
65680.0000000    0.0901344
65720.0000000    0.0893323
65760.0000000    0.0930956
65800.0000000    0.0864468
65840.0000000    0.0902576
65880.0000000    0.0952599
65920.0000000    0.0979074
65960.0000000    0.0907586
66000.0000000    0.0886858
66040.0000000    0.0924261
66080.0000000    0.1026319
66120.0000000    0.1188528
66160.0000000    0.1092569
66200.0000000    0.1086627
66240.0000000    0.1079448
66280.0000000    0.1025472
66320.0000000    0.0928084
66360.0000000    0.0890454
66400.0000000    0.0947209
66440.0000000    0.1086919
66480.0000000    0.1098086
66520.0000000    0.1103525
66560.0000000    0.1206148
66600.0000000    0.0940772
66640.0000000    0.0910057
66680.0000000    0.0926817
66720.0000000    0.0965323
66760.0000000    0.1029503
66800.0000000    0.0931327
66840.0000000    0.0951736
66880.0000000    0.0999115
66920.0000000    0.1003973
66960.0000000    0.0976307
67000.0000000    0.0985838
67040.0000000    0.0885434
67080.0000000    0.0884703
67120.0000000    0.0860666
67160.0000000    0.0862127
67200.0000000    0.0889582
67240.0000000    0.0978216
67280.0000000    0.0948262
67320.0000000    0.0893714
67360.0000000    0.0883803
67400.0000000    0.0868268
67440.0000000    0.0932727
67480.0000000    0.1000271
67520.0000000    0.0919954
67560.0000000    0.0919618
67600.0000000    0.0947222
67640.0000000    0.0844124
67680.0000000    0.0880691
67720.0000000    0.0907147
67760.0000000    0.0934591
67800.0000000    0.0909495
67840.0000000    0.0887291
67880.0000000    0.0862323
67920.0000000    0.0894276
67960.0000000    0.0935698
68000.0000000    0.0981198
68040.0000000    0.1005392
68080.0000000    0.0963454
68120.0000000    0.0950080
68160.0000000    0.0993341
68200.0000000    0.0986794
68240.0000000    0.0998817
68280.0000000    0.0943139
68320.0000000    0.0926297
68360.0000000    0.0975748
68400.0000000    0.0839410
68440.0000000    0.1024598
68480.0000000    0.1027513
68520.0000000    0.0885341
68560.0000000    0.1024354
68600.0000000    0.0956684
68640.0000000    0.0884557
68680.0000000    0.0942112
68720.0000000    0.0847453
68760.0000000    0.0917818
68800.0000000    0.0822506
68840.0000000    0.0920765
68880.0000000    0.1010641
68920.0000000    0.0996206
68960.0000000    0.0925906
69000.0000000    0.0907317
69040.0000000    0.0922984
69080.0000000    0.0956591
69120.0000000    0.0982066
69160.0000000    0.0977948
69200.0000000    0.0869426
69240.0000000    0.0962280
69280.0000000    0.0966284
69320.0000000    0.0924448
69360.0000000    0.0943001
69400.0000000    0.0994879
69440.0000000    0.1010277
69480.0000000    0.0995734
69520.0000000    0.0962979
69560.0000000    0.0958729
69600.0000000    0.0915293
69640.0000000    0.0897163
69680.0000000    0.0886942
69720.0000000    0.0958334
69760.0000000    0.0859409
69800.0000000    0.0810408
69840.0000000    0.0897584
69880.0000000    0.0814674
69920.0000000    0.0879775
69960.0000000    0.0930105
70000.0000000    0.0882603
70040.0000000    0.0777707
70080.0000000    0.0817750
70120.0000000    0.0888003
70160.0000000    0.0893524
70200.0000000    0.0859184
70240.0000000    0.0895079
70280.0000000    0.0932050
70320.0000000    0.0840442
70360.0000000    0.0914468
70400.0000000    0.0850034
70440.0000000    0.0868450
70480.0000000    0.0957782
70520.0000000    0.1039743
70560.0000000    0.0890265
70600.0000000    0.0953248
70640.0000000    0.0995364
70680.0000000    0.0945294
70720.0000000    0.0896421
70760.0000000    0.0968756
70800.0000000    0.1050196
70840.0000000    0.1037956
70880.0000000    0.1055873
70920.0000000    0.1111356
70960.0000000    0.1135842
71000.0000000    0.1010553
71040.0000000    0.1138549
71080.0000000    0.1035451
71120.0000000    0.1055926
71160.0000000    0.1168370
71200.0000000    0.1120994
71240.0000000    0.1001019
71280.0000000    0.0990428
71320.0000000    0.0909483
71360.0000000    0.1031292
71400.0000000    0.1060884
71440.0000000    0.1064727
71480.0000000    0.0962039
71520.0000000    0.0958879
71560.0000000    0.1142709
71600.0000000    0.1111658
71640.0000000    0.1109521
71680.0000000    0.0980633
71720.0000000    0.1024010
71760.0000000    0.1173868
71800.0000000    0.1147094
71840.0000000    0.1096975
71880.0000000    0.0967749
71920.0000000    0.1108848
71960.0000000    0.1090810
72000.0000000    0.1102076
72040.0000000    0.1112288
72080.0000000    0.1067781
72120.0000000    0.0970617
72160.0000000    0.0921717
72200.0000000    0.0924086
72240.0000000    0.0990750
72280.0000000    0.0928702
72320.0000000    0.1000404
72360.0000000    0.0980568
72400.0000000    0.0855081
72440.0000000    0.0989915
72480.0000000    0.0929669
72520.0000000    0.0884789
72560.0000000    0.0841452
72600.0000000    0.0886586
72640.0000000    0.0947477
72680.0000000    0.0961301
72720.0000000    0.0942769
72760.0000000    0.0911523
72800.0000000    0.0971945
72840.0000000    0.0966752
72880.0000000    0.0887295
72920.0000000    0.0952531
72960.0000000    0.0960001
73000.0000000    0.0912193
73040.0000000    0.0936652
73080.0000000    0.0921958
73120.0000000    0.0886040
73160.0000000    0.0968977
73200.0000000    0.0959453
73240.0000000    0.1022886
73280.0000000    0.0955404
73320.0000000    0.0914520
73360.0000000    0.0933695
73400.0000000    0.0949660
73440.0000000    0.0978898
73480.0000000    0.0948608
73520.0000000    0.0982617
73560.0000000    0.0919131
73600.0000000    0.1059811
73640.0000000    0.1025556
73680.0000000    0.1002434
73720.0000000    0.1107232
73760.0000000    0.0972516
73800.0000000    0.1007469
73840.0000000    0.1005056
73880.0000000    0.1035400
73920.0000000    0.1047014
73960.0000000    0.0864571
74000.0000000    0.0933738
74040.0000000    0.0896475
74080.0000000    0.0892108
74120.0000000    0.0960045
74160.0000000    0.0966553
74200.0000000    0.1035932
74240.0000000    0.0974809
74280.0000000    0.1007109
74320.0000000    0.0973145
74360.0000000    0.0979528
74400.0000000    0.1036677
74440.0000000    0.0990532
74480.0000000    0.0857186
74520.0000000    0.0986555
74560.0000000    0.0981037
74600.0000000    0.1006415
74640.0000000    0.0885554
74680.0000000    0.0899601
74720.0000000    0.0902489
74760.0000000    0.0996154
74800.0000000    0.0974093
74840.0000000    0.0871625
74880.0000000    0.0940426
74920.0000000    0.0941415
74960.0000000    0.0947094
75000.0000000    0.0908269
75040.0000000    0.0921780
75080.0000000    0.0931772
75120.0000000    0.0873772
75160.0000000    0.0962775
75200.0000000    0.0946377
75240.0000000    0.1033739
75280.0000000    0.0969355
75320.0000000    0.0986452
75360.0000000    0.0887677
75400.0000000    0.0973095
75440.0000000    0.1027694
75480.0000000    0.1012002
75520.0000000    0.0994676
75560.0000000    0.0993792
75600.0000000    0.1124106
75640.0000000    0.0976978
75680.0000000    0.1034158
75720.0000000    0.1010640
75760.0000000    0.1098059
75800.0000000    0.0980743
75840.0000000    0.0969366
75880.0000000    0.1013149
75920.0000000    0.1053589
75960.0000000    0.1142492
76000.0000000    0.1130139
76040.0000000    0.0972826
76080.0000000    0.0988085
76120.0000000    0.1090129
76160.0000000    0.1060810
76200.0000000    0.1071419
76240.0000000    0.1093155
76280.0000000    0.1034718
76320.0000000    0.1151287
76360.0000000    0.0901874
76400.0000000    0.0917827
76440.0000000    0.0998433
76480.0000000    0.0851838
76520.0000000    0.0929441
76560.0000000    0.0941375
76600.0000000    0.0893839
76640.0000000    0.0907502
76680.0000000    0.0954224
76720.0000000    0.0894552
76760.0000000    0.0944781
76800.0000000    0.1041154
76840.0000000    0.0905836
76880.0000000    0.1043500
76920.0000000    0.0989788
76960.0000000    0.0946503
77000.0000000    0.0992110
77040.0000000    0.0886727
77080.0000000    0.0948611
77120.0000000    0.1014816
77160.0000000    0.0983701
77200.0000000    0.0895844
77240.0000000    0.0927558
77280.0000000    0.0912875
77320.0000000    0.0986039
77360.0000000    0.0857982
77400.0000000    0.0925740
77440.0000000    0.0923036
77480.0000000    0.0895377
77520.0000000    0.0912726
77560.0000000    0.0969363
77600.0000000    0.0967094
77640.0000000    0.1020920
77680.0000000    0.0999691
77720.0000000    0.1011172
77760.0000000    0.1045199
77800.0000000    0.1014300
77840.0000000    0.0921623
77880.0000000    0.1109127
77920.0000000    0.0993160
77960.0000000    0.0981156
78000.0000000    0.1096624
78040.0000000    0.1024016
78080.0000000    0.1046297
78120.0000000    0.1177385
78160.0000000    0.0974665
78200.0000000    0.1110239
78240.0000000    0.1007937
78280.0000000    0.1055036
78320.0000000    0.0993874
78360.0000000    0.0986034
78400.0000000    0.1013763
78440.0000000    0.1034093
78480.0000000    0.1110770
78520.0000000    0.1082599
78560.0000000    0.1021593
78600.0000000    0.0999860
78640.0000000    0.1133889
78680.0000000    0.1090141
78720.0000000    0.1000684
78760.0000000    0.1045496
78800.0000000    0.1141349
78840.0000000    0.1148070
78880.0000000    0.1128740
78920.0000000    0.0998992
78960.0000000    0.1093223
79000.0000000    0.1118466
79040.0000000    0.1066371
79080.0000000    0.0983927
79120.0000000    0.0972983
79160.0000000    0.0915498
79200.0000000    0.1167298
79240.0000000    0.1093034
79280.0000000    0.1108986
79320.0000000    0.0941946
79360.0000000    0.0911213
79400.0000000    0.0967130
79440.0000000    0.0877910
79480.0000000    0.0953179
79520.0000000    0.0986458
79560.0000000    0.0942227
79600.0000000    0.1063645
79640.0000000    0.0879940
79680.0000000    0.0905071
79720.0000000    0.0964810
79760.0000000    0.1036046
79800.0000000    0.1057978
79840.0000000    0.0895531
79880.0000000    0.0886778
79920.0000000    0.0884771
79960.0000000    0.0938829
80000.0000000    0.0946790
80040.0000000    0.0969103
80080.0000000    0.0994912
80120.0000000    0.0912869
80160.0000000    0.0950351
80200.0000000    0.1072961
80240.0000000    0.0971446
80280.0000000    0.1088437
80320.0000000    0.1065197
80360.0000000    0.1041724
80400.0000000    0.0965554
80440.0000000    0.1007902
80480.0000000    0.1030975
80520.0000000    0.0914795
80560.0000000    0.0882220
80600.0000000    0.0890726
80640.0000000    0.0933278
80680.0000000    0.0886538
80720.0000000    0.0856510
80760.0000000    0.0879076
80800.0000000    0.0959565
80840.0000000    0.0991288
80880.0000000    0.0946369
80920.0000000    0.0921213
80960.0000000    0.0948367
81000.0000000    0.0938931
81040.0000000    0.0917361
81080.0000000    0.0952454
81120.0000000    0.0964591
81160.0000000    0.0872292
81200.0000000    0.0972125
81240.0000000    0.0973540
81280.0000000    0.0948573
81320.0000000    0.0927057
81360.0000000    0.0941078
81400.0000000    0.0884622
81440.0000000    0.0924113
81480.0000000    0.1009818
81520.0000000    0.0954697
81560.0000000    0.1017141
81600.0000000    0.0991279
81640.0000000    0.0936481
81680.0000000    0.0973618
81720.0000000    0.0995591
81760.0000000    0.1046361
81800.0000000    0.0921569
81840.0000000    0.1023570
81880.0000000    0.0974046
81920.0000000    0.0958302
81960.0000000    0.0957708
82000.0000000    0.1030448
82040.0000000    0.1050537
82080.0000000    0.1041304
82120.0000000    0.0952560
82160.0000000    0.0988457
82200.0000000    0.1049300
82240.0000000    0.1106110
82280.0000000    0.1028916
82320.0000000    0.1011585
82360.0000000    0.0992565
82400.0000000    0.1034514
82440.0000000    0.0982117
82480.0000000    0.0971739
82520.0000000    0.0959315
82560.0000000    0.0988209
82600.0000000    0.0977974
82640.0000000    0.1026334
82680.0000000    0.0981842
82720.0000000    0.0930604
82760.0000000    0.0913745
82800.0000000    0.1013481
82840.0000000    0.0982347
82880.0000000    0.1022226
82920.0000000    0.0882748
82960.0000000    0.0963720
83000.0000000    0.1032412
83040.0000000    0.1032346
83080.0000000    0.0959796
83120.0000000    0.1028734
83160.0000000    0.1083795
83200.0000000    0.1066738
83240.0000000    0.1109704
83280.0000000    0.1060219
83320.0000000    0.0979490
83360.0000000    0.0999860
83400.0000000    0.0920570
83440.0000000    0.0988448
83480.0000000    0.1010005
83520.0000000    0.1029711
83560.0000000    0.0958273
83600.0000000    0.1006894
83640.0000000    0.0951855
83680.0000000    0.1011568
83720.0000000    0.0967269
83760.0000000    0.0962828
83800.0000000    0.0908542
83840.0000000    0.1063202
83880.0000000    0.0977179
83920.0000000    0.1016493
83960.0000000    0.0935291
84000.0000000    0.1107052
84040.0000000    0.0946393
84080.0000000    0.0930725
84120.0000000    0.0941644
84160.0000000    0.0931820
84200.0000000    0.0919497
84240.0000000    0.0939577
84280.0000000    0.0927618
84320.0000000    0.0935474
84360.0000000    0.0953147
84400.0000000    0.0999094
84440.0000000    0.0985984
84480.0000000    0.1091994
84520.0000000    0.1039969
84560.0000000    0.1018138
84600.0000000    0.0974829
84640.0000000    0.1033200
84680.0000000    0.1006024
84720.0000000    0.1014958
84760.0000000    0.0976825
84800.0000000    0.0890650
84840.0000000    0.0948974
84880.0000000    0.0966266
84920.0000000    0.1058231
84960.0000000    0.1035881
85000.0000000    0.0976211
85040.0000000    0.0982580
85080.0000000    0.1026675
85120.0000000    0.1028048
85160.0000000    0.0943256
85200.0000000    0.0957951
85240.0000000    0.0998646
85280.0000000    0.0995466
85320.0000000    0.0937146
85360.0000000    0.1035637
85400.0000000    0.1024579
85440.0000000    0.1037617
85480.0000000    0.0949329
85520.0000000    0.0923022
85560.0000000    0.1020767
85600.0000000    0.0992052
85640.0000000    0.0998707
85680.0000000    0.0950538
85720.0000000    0.1053865
85760.0000000    0.1021597
85800.0000000    0.1074691
85840.0000000    0.1028118
85880.0000000    0.1052257
85920.0000000    0.0963854
85960.0000000    0.1059064
86000.0000000    0.1091265
86040.0000000    0.1030381
86080.0000000    0.1078572
86120.0000000    0.1023389
86160.0000000    0.1051408
86200.0000000    0.1103186
86240.0000000    0.1045849
86280.0000000    0.1087399
86320.0000000    0.1037975
86360.0000000    0.1056373
86400.0000000    0.1065777
86440.0000000    0.1034341
86480.0000000    0.1074581
86520.0000000    0.1100101
86560.0000000    0.1145869
86600.0000000    0.1229123
86640.0000000    0.1052766
86680.0000000    0.1164031
86720.0000000    0.1276063
86760.0000000    0.1310106
86800.0000000    0.1172154
86840.0000000    0.1163975
86880.0000000    0.1327771
86920.0000000    0.1243585
86960.0000000    0.1221046
87000.0000000    0.0979922
87040.0000000    0.1065401
87080.0000000    0.1150529
87120.0000000    0.1044148
87160.0000000    0.1073731
87200.0000000    0.1010555
87240.0000000    0.1081214
87280.0000000    0.1033789
87320.0000000    0.1027987
87360.0000000    0.1186367
87400.0000000    0.0999493
87440.0000000    0.1046436
87480.0000000    0.1011650
87520.0000000    0.0978871
87560.0000000    0.1056885
87600.0000000    0.0976001
87640.0000000    0.0995515
87680.0000000    0.0968177
87720.0000000    0.1125590
87760.0000000    0.1062301
87800.0000000    0.1045259
87840.0000000    0.0991054
87880.0000000    0.0996771
87920.0000000    0.1046501
87960.0000000    0.0984367
88000.0000000    0.1167776
88040.0000000    0.1100589
88080.0000000    0.1057230
88120.0000000    0.1131396
88160.0000000    0.1061778
88200.0000000    0.1031532
88240.0000000    0.0913360
88280.0000000    0.1140266
88320.0000000    0.1025556
88360.0000000    0.1071894
88400.0000000    0.1123137
88440.0000000    0.0968870
88480.0000000    0.0979987
88520.0000000    0.1038917
88560.0000000    0.1032415
88600.0000000    0.1027048
88640.0000000    0.1054429
88680.0000000    0.1014877
88720.0000000    0.1093706
88760.0000000    0.1078516
88800.0000000    0.1115934
88840.0000000    0.0984148
88880.0000000    0.1005582
88920.0000000    0.0992628
88960.0000000    0.1078906
89000.0000000    0.1170477
89040.0000000    0.1038710
89080.0000000    0.0947452
89120.0000000    0.1045587
89160.0000000    0.1096478
89200.0000000    0.1106464
89240.0000000    0.1051037
89280.0000000    0.1164291
89320.0000000    0.1130754
89360.0000000    0.1016906
89400.0000000    0.1160403
89440.0000000    0.0976819
89480.0000000    0.1121166
89520.0000000    0.1095437
89560.0000000    0.1028651
89600.0000000    0.0966589
89640.0000000    0.1073922
89680.0000000    0.1127437
89720.0000000    0.1077886
89760.0000000    0.1056273
89800.0000000    0.1052561
89840.0000000    0.1054574
89880.0000000    0.1022349
89920.0000000    0.0999321
89960.0000000    0.1072020
90000.0000000    0.1039677
90040.0000000    0.1129394
90080.0000000    0.1063570
90120.0000000    0.1277629
90160.0000000    0.1135743
90200.0000000    0.1044038
90240.0000000    0.1109328
90280.0000000    0.1110689
90320.0000000    0.1181467
90360.0000000    0.1281033
90400.0000000    0.1332273
90440.0000000    0.1201449
90480.0000000    0.1270320
90520.0000000    0.1174689
90560.0000000    0.1178752
90600.0000000    0.1127511
90640.0000000    0.1080912
90680.0000000    0.1103863
90720.0000000    0.1152583
90760.0000000    0.1175264
90800.0000000    0.1145350
90840.0000000    0.1133315
90880.0000000    0.1205853
90920.0000000    0.1048169
90960.0000000    0.1071592
91000.0000000    0.1084272
91040.0000000    0.1145393
91080.0000000    0.1162002
91120.0000000    0.1131507
91160.0000000    0.1127962
91200.0000000    0.1102442
91240.0000000    0.1018777
91280.0000000    0.1120357
91320.0000000    0.1195747
91360.0000000    0.1093013
91400.0000000    0.1029820
91440.0000000    0.0988837
91480.0000000    0.1079924
91520.0000000    0.1130945
91560.0000000    0.1061068
91600.0000000    0.1059293
91640.0000000    0.1013582
91680.0000000    0.1110453
91720.0000000    0.1066581
91760.0000000    0.1179046
91800.0000000    0.1111883
91840.0000000    0.1087962
91880.0000000    0.1003734
91920.0000000    0.1082222
91960.0000000    0.1016328
92000.0000000    0.1055204
92040.0000000    0.1042261
92080.0000000    0.1055548
92120.0000000    0.1117108
92160.0000000    0.1134694
92200.0000000    0.1079988
92240.0000000    0.1249659
92280.0000000    0.1217556
92320.0000000    0.1125293
92360.0000000    0.1186494
92400.0000000    0.1200013
92440.0000000    0.1102274
92480.0000000    0.1073593
92520.0000000    0.1107452
92560.0000000    0.1177721
92600.0000000    0.1147952
92640.0000000    0.1210290
92680.0000000    0.1230093
92720.0000000    0.1114248
92760.0000000    0.1055344
92800.0000000    0.1221159
92840.0000000    0.1056339
92880.0000000    0.1175221
92920.0000000    0.1191253
92960.0000000    0.1098690
93000.0000000    0.1089178
93040.0000000    0.1053603
93080.0000000    0.1110564
93120.0000000    0.1083091
93160.0000000    0.1119807
93200.0000000    0.1050375
93240.0000000    0.1149810
93280.0000000    0.1106004
93320.0000000    0.1095658
93360.0000000    0.1180861
93400.0000000    0.1141677
93440.0000000    0.1191176
93480.0000000    0.1142412
93520.0000000    0.1224961
93560.0000000    0.1162702
93600.0000000    0.1107049
93640.0000000    0.1223632
93680.0000000    0.1050786
93720.0000000    0.1098658
93760.0000000    0.0965413
93800.0000000    0.0980415
93840.0000000    0.0981167
93880.0000000    0.0961004
93920.0000000    0.1068159
93960.0000000    0.1062941
94000.0000000    0.1032688
94040.0000000    0.1000239
94080.0000000    0.1031266
94120.0000000    0.0909325
94160.0000000    0.0917738
94200.0000000    0.1079556
94240.0000000    0.0983288
94280.0000000    0.1018884
94320.0000000    0.1068276
94360.0000000    0.1088811
94400.0000000    0.1069969
94440.0000000    0.1023095
94480.0000000    0.1115068
94520.0000000    0.1116710
94560.0000000    0.1088699
94600.0000000    0.1170980
94640.0000000    0.1100576
94680.0000000    0.1105405
94720.0000000    0.1029215
94760.0000000    0.1077612
94800.0000000    0.1031748
94840.0000000    0.1076904
94880.0000000    0.1068987
94920.0000000    0.1091210
94960.0000000    0.1206632
95000.0000000    0.1136959
95040.0000000    0.1026137
95080.0000000    0.1019831
95120.0000000    0.1018852
95160.0000000    0.1032228
95200.0000000    0.1022392
95240.0000000    0.1100715
95280.0000000    0.1065853
95320.0000000    0.1075484
95360.0000000    0.1075960
95400.0000000    0.0996437
95440.0000000    0.0960172
95480.0000000    0.0978647
95520.0000000    0.1040067
95560.0000000    0.1049755
95600.0000000    0.1035854
95640.0000000    0.0996162
95680.0000000    0.1252734
95720.0000000    0.1028657
95760.0000000    0.1058606
95800.0000000    0.1016293
95840.0000000    0.1024499
95880.0000000    0.1007105
95920.0000000    0.1085008
95960.0000000    0.0916102
96000.0000000    0.1008178
96040.0000000    0.1073796
96080.0000000    0.1075453
96120.0000000    0.1062657
96160.0000000    0.1074323
96200.0000000    0.0980972
96240.0000000    0.0987531
96280.0000000    0.0961073
96320.0000000    0.1139373
96360.0000000    0.1042976
96400.0000000    0.1061741
96440.0000000    0.1071559
96480.0000000    0.0977201
96520.0000000    0.0939935
96560.0000000    0.1111848
96600.0000000    0.1067653
96640.0000000    0.1008686
96680.0000000    0.1034840
96720.0000000    0.0905787
96760.0000000    0.0968218
96800.0000000    0.0965190
96840.0000000    0.0919903
96880.0000000    0.0969561
96920.0000000    0.0875612
96960.0000000    0.0983373
97000.0000000    0.0989148
97040.0000000    0.1017760
97080.0000000    0.0978530
97120.0000000    0.0949565
97160.0000000    0.0933511
97200.0000000    0.0965013
97240.0000000    0.0922707
97280.0000000    0.0984483
97320.0000000    0.0937865
97360.0000000    0.0946425
97400.0000000    0.1023450
97440.0000000    0.0961341
97480.0000000    0.0920011
97520.0000000    0.1029176
97560.0000000    0.0924342
97600.0000000    0.0919724
97640.0000000    0.0972096
97680.0000000    0.0921684
97720.0000000    0.0880900
97760.0000000    0.0922162
97800.0000000    0.0941403
97840.0000000    0.0901574
97880.0000000    0.0901739
97920.0000000    0.0922019
97960.0000000    0.0883453
98000.0000000    0.0901488
98040.0000000    0.0911622
98080.0000000    0.0926531
98120.0000000    0.0973896
98160.0000000    0.0917211
98200.0000000    0.0954236
98240.0000000    0.0976582
98280.0000000    0.0892993
98320.0000000    0.0960372
98360.0000000    0.1027572
98400.0000000    0.0961995
98440.0000000    0.1033805
98480.0000000    0.0981432
98520.0000000    0.1015965
98560.0000000    0.1003547
98600.0000000    0.0961685
98640.0000000    0.0928429
98680.0000000    0.1001334
98720.0000000    0.1057654
98760.0000000    0.1076070
98800.0000000    0.1001705
98840.0000000    0.1088587
98880.0000000    0.1055127
98920.0000000    0.0941247
98960.0000000    0.1047829
99000.0000000    0.1000024
99040.0000000    0.1022334
99080.0000000    0.0987547
99120.0000000    0.0986194
99160.0000000    0.1058518
99200.0000000    0.1083580
99240.0000000    0.0963221
99280.0000000    0.0856345
99320.0000000    0.0969752
99360.0000000    0.0930544
99400.0000000    0.0884339
99440.0000000    0.0929226
99480.0000000    0.0933229
99520.0000000    0.0971116
99560.0000000    0.1130027
99600.0000000    0.0908140
99640.0000000    0.0896971
99680.0000000    0.0926339
99720.0000000    0.1034238
99760.0000000    0.1009473
99800.0000000    0.0915888
99840.0000000    0.0897586
99880.0000000    0.0986282
99920.0000000    0.0870854
99960.0000000    0.0934145
100000.0000000    0.1061756
100040.0000000    0.0955750
100080.0000000    0.1026319
100120.0000000    0.1055612
100160.0000000    0.1004422
100200.0000000    0.1035669
100240.0000000    0.0988338
100280.0000000    0.1006373
100320.0000000    0.1119697
100360.0000000    0.1055478
100400.0000000    0.1045029
100440.0000000    0.1021456
100480.0000000    0.0973776
100520.0000000    0.0944293
100560.0000000    0.1055760
100600.0000000    0.1109455
100640.0000000    0.1025909
100680.0000000    0.0981329
100720.0000000    0.0982709
100760.0000000    0.1171874
100800.0000000    0.1093024
100840.0000000    0.1078874
100880.0000000    0.1108152
100920.0000000    0.0999036
100960.0000000    0.1099762
101000.0000000    0.1177621
101040.0000000    0.1113274
101080.0000000    0.1040696
101120.0000000    0.1060326
101160.0000000    0.1109201
101200.0000000    0.1106822
101240.0000000    0.1060672
101280.0000000    0.1095403
101320.0000000    0.1130470
101360.0000000    0.1137225
101400.0000000    0.1032873
101440.0000000    0.1120918
101480.0000000    0.1036649
101520.0000000    0.1033970
101560.0000000    0.1102359
101600.0000000    0.1037277
101640.0000000    0.0961117
101680.0000000    0.1088770
101720.0000000    0.0966749
101760.0000000    0.1051156
101800.0000000    0.1005594
101840.0000000    0.1074276
101880.0000000    0.1021048
101920.0000000    0.1148162
101960.0000000    0.1205467
102000.0000000    0.1109415
102040.0000000    0.1130386
102080.0000000    0.1108370
102120.0000000    0.1094627
102160.0000000    0.1160051
102200.0000000    0.1040334
102240.0000000    0.1064014
102280.0000000    0.1099848
102320.0000000    0.1097037
102360.0000000    0.1170288
102400.0000000    0.1101126
102440.0000000    0.1175029
102480.0000000    0.1035049
102520.0000000    0.1076590
102560.0000000    0.1056377
102600.0000000    0.1001764
102640.0000000    0.1018833
102680.0000000    0.1110267
102720.0000000    0.1057707
102760.0000000    0.0996691
102800.0000000    0.0988288
102840.0000000    0.0957899
102880.0000000    0.0986077
102920.0000000    0.1121673
102960.0000000    0.1165081
103000.0000000    0.0946254
103040.0000000    0.1094859
103080.0000000    0.1145322
103120.0000000    0.1110456
103160.0000000    0.1154134
103200.0000000    0.1066834
103240.0000000    0.1150252
103280.0000000    0.1006194
103320.0000000    0.1185773
103360.0000000    0.1106672
103400.0000000    0.1062723
103440.0000000    0.1014301
103480.0000000    0.1066379
103520.0000000    0.1005257
103560.0000000    0.0943807
103600.0000000    0.1026596
103640.0000000    0.0978735
103680.0000000    0.1058081
103720.0000000    0.1218636
103760.0000000    0.1022266
103800.0000000    0.1019704
103840.0000000    0.1061277
103880.0000000    0.1044468
103920.0000000    0.1119337
103960.0000000    0.1157144
104000.0000000    0.1098995
104040.0000000    0.1155440
104080.0000000    0.1103244
104120.0000000    0.1110757
104160.0000000    0.1121710
104200.0000000    0.1173037
104240.0000000    0.1103223
104280.0000000    0.1096204
104320.0000000    0.1046499
104360.0000000    0.1181900
104400.0000000    0.1081056
104440.0000000    0.1046780
104480.0000000    0.1076331
104520.0000000    0.1167595
104560.0000000    0.1057209
104600.0000000    0.1007881
104640.0000000    0.1095572
104680.0000000    0.1097635
104720.0000000    0.1102952
104760.0000000    0.1239006
104800.0000000    0.1060539
104840.0000000    0.1134400
104880.0000000    0.1120355
104920.0000000    0.1139972
104960.0000000    0.1093374
105000.0000000    0.1110859
105040.0000000    0.1099292
105080.0000000    0.1048496
105120.0000000    0.1068188
105160.0000000    0.1113834
105200.0000000    0.0970193
105240.0000000    0.1119627
105280.0000000    0.1019705
105320.0000000    0.1020455
105360.0000000    0.1110051
105400.0000000    0.1042711
105440.0000000    0.1146716
105480.0000000    0.1147522
105520.0000000    0.1185653
105560.0000000    0.1104297
105600.0000000    0.1053966
105640.0000000    0.1085673
105680.0000000    0.1096590
105720.0000000    0.1067692
105760.0000000    0.1067043
105800.0000000    0.1103088
105840.0000000    0.1080986
105880.0000000    0.1137333
105920.0000000    0.1213217
105960.0000000    0.1149400
106000.0000000    0.1183035
106040.0000000    0.1288812
106080.0000000    0.1064153
106120.0000000    0.0996509
106160.0000000    0.1141975
106200.0000000    0.1013566
106240.0000000    0.1141169
106280.0000000    0.1197633
106320.0000000    0.1263037
106360.0000000    0.1219938
106400.0000000    0.1133967
106440.0000000    0.1054245
106480.0000000    0.1121129
106520.0000000    0.1171945
106560.0000000    0.1173002
106600.0000000    0.1091334
106640.0000000    0.1180115
106680.0000000    0.1189469
106720.0000000    0.1191698
106760.0000000    0.1175721
106800.0000000    0.1168666
106840.0000000    0.1135212
106880.0000000    0.1163415
106920.0000000    0.1124719
106960.0000000    0.1162090
107000.0000000    0.1165563
107040.0000000    0.1116803
107080.0000000    0.1116756
107120.0000000    0.1107038
107160.0000000    0.1106594
107200.0000000    0.1088593
107240.0000000    0.1112381
107280.0000000    0.1038287
107320.0000000    0.1020289
107360.0000000    0.1040854
107400.0000000    0.1068624
107440.0000000    0.1077527
107480.0000000    0.1052468
107520.0000000    0.1176407
107560.0000000    0.1093864
107600.0000000    0.1124751
107640.0000000    0.1176272
107680.0000000    0.1162331
107720.0000000    0.1207684
107760.0000000    0.1050217
107800.0000000    0.1077831
107840.0000000    0.1135840
107880.0000000    0.1153559
107920.0000000    0.1022696
107960.0000000    0.1008908
108000.0000000    0.1034114
108040.0000000    0.0943264
108080.0000000    0.0960736
108120.0000000    0.1016271
108160.0000000    0.0888842
108200.0000000    0.1015122
108240.0000000    0.1129121
108280.0000000    0.1011639
108320.0000000    0.0987099
108360.0000000    0.0989122
108400.0000000    0.0978390
108440.0000000    0.0926268
108480.0000000    0.0991512
108520.0000000    0.1065657
108560.0000000    0.0914624
108600.0000000    0.0927227
108640.0000000    0.0866230
108680.0000000    0.0957954
108720.0000000    0.0939779
108760.0000000    0.1040535
108800.0000000    0.1012340
108840.0000000    0.0991562
108880.0000000    0.0948122
108920.0000000    0.0945087
108960.0000000    0.0877120
109000.0000000    0.1104163
109040.0000000    0.1016470
109080.0000000    0.1096071
109120.0000000    0.1066971
109160.0000000    0.1034953
109200.0000000    0.1009457
109240.0000000    0.1001883
109280.0000000    0.0971185
109320.0000000    0.1099300
109360.0000000    0.0993552
109400.0000000    0.0943050
109440.0000000    0.0920835
109480.0000000    0.0913014
109520.0000000    0.1044377
109560.0000000    0.1064423
109600.0000000    0.1031707
109640.0000000    0.1037943
109680.0000000    0.1053103
109720.0000000    0.1182883
109760.0000000    0.1046033
109800.0000000    0.1030902
109840.0000000    0.1039056
109880.0000000    0.1010011
109920.0000000    0.0907116
109960.0000000    0.1075745
110000.0000000    0.1001420
110040.0000000    0.1093835
110080.0000000    0.1093856
110120.0000000    0.0950242
110160.0000000    0.0969058
110200.0000000    0.1030516
110240.0000000    0.1012238
110280.0000000    0.0931932
110320.0000000    0.1030131
110360.0000000    0.0979431
110400.0000000    0.1066657
110440.0000000    0.1047791
110480.0000000    0.1081662
110520.0000000    0.1120184
110560.0000000    0.1042209
110600.0000000    0.1012609
110640.0000000    0.1038431
110680.0000000    0.1000236
110720.0000000    0.1091217
110760.0000000    0.1099660
110800.0000000    0.1062146
110840.0000000    0.1093265
110880.0000000    0.1171101
110920.0000000    0.1071379
110960.0000000    0.1102781
111000.0000000    0.1102770
111040.0000000    0.1087011
111080.0000000    0.1107479
111120.0000000    0.1026142
111160.0000000    0.1080191
111200.0000000    0.1125170
111240.0000000    0.1225331
111280.0000000    0.1136100
111320.0000000    0.1111128
111360.0000000    0.1036143
111400.0000000    0.1035937
111440.0000000    0.1052735
111480.0000000    0.1176105
111520.0000000    0.1062466
111560.0000000    0.1060255
111600.0000000    0.1067768
111640.0000000    0.1100562
111680.0000000    0.1085580
111720.0000000    0.0993683
111760.0000000    0.1047228
111800.0000000    0.0993808
111840.0000000    0.1023717
111880.0000000    0.0937288
111920.0000000    0.1080356
111960.0000000    0.0932016
112000.0000000    0.0924378
112040.0000000    0.0974203
112080.0000000    0.0937427
112120.0000000    0.0971214
112160.0000000    0.0927206
112200.0000000    0.0992428
112240.0000000    0.0976085
112280.0000000    0.1007883
112320.0000000    0.1002392
112360.0000000    0.0975211
112400.0000000    0.1020966
112440.0000000    0.1028138
112480.0000000    0.0979278
112520.0000000    0.1002760
112560.0000000    0.0960330
112600.0000000    0.1050960
112640.0000000    0.1016450
112680.0000000    0.0986308
112720.0000000    0.1009729
112760.0000000    0.1025529
112800.0000000    0.1028643
112840.0000000    0.1049095
112880.0000000    0.1055913
112920.0000000    0.0999919
112960.0000000    0.1043900
113000.0000000    0.1074565
113040.0000000    0.1051300
113080.0000000    0.1001436
113120.0000000    0.1076135
113160.0000000    0.0995343
113200.0000000    0.1053783
113240.0000000    0.1043742
113280.0000000    0.1133459
113320.0000000    0.1083717
113360.0000000    0.1135417
113400.0000000    0.0999240
113440.0000000    0.0968234
113480.0000000    0.1123934
113520.0000000    0.0972106
113560.0000000    0.0970525
113600.0000000    0.1032053
113640.0000000    0.1055927
113680.0000000    0.1115188
113720.0000000    0.1131451
113760.0000000    0.1002676
113800.0000000    0.1125781
113840.0000000    0.1100336
113880.0000000    0.1051346
113920.0000000    0.1044574
113960.0000000    0.1026094
114000.0000000    0.1033302
114040.0000000    0.1056498
114080.0000000    0.0988803
114120.0000000    0.1047285
114160.0000000    0.0989933
114200.0000000    0.1093242
114240.0000000    0.1027134
114280.0000000    0.1031891
114320.0000000    0.0930187
114360.0000000    0.0896192
114400.0000000    0.0931560
114440.0000000    0.0945509
114480.0000000    0.1041696
114520.0000000    0.1072627
114560.0000000    0.0984959
114600.0000000    0.0908661
114640.0000000    0.0981688
114680.0000000    0.1089621
114720.0000000    0.1001779
114760.0000000    0.0999806
114800.0000000    0.0914897
114840.0000000    0.0986887
114880.0000000    0.1052154
114920.0000000    0.0973134
114960.0000000    0.0992412
115000.0000000    0.1038117
115040.0000000    0.1005509
115080.0000000    0.1010110
115120.0000000    0.0971335
115160.0000000    0.1136552
115200.0000000    0.1059588
115240.0000000    0.1072923
115280.0000000    0.1016321
115320.0000000    0.1109031
115360.0000000    0.1066906
115400.0000000    0.1097323
115440.0000000    0.1097934
115480.0000000    0.1118741
115520.0000000    0.1039753
115560.0000000    0.1186407
115600.0000000    0.1166116
115640.0000000    0.1261687
115680.0000000    0.1175193
115720.0000000    0.1208237
115760.0000000    0.1044279
115800.0000000    0.1075550
115840.0000000    0.1001572
115880.0000000    0.1014057
115920.0000000    0.1117356
115960.0000000    0.1170969
116000.0000000    0.1049682
116040.0000000    0.0999829
116080.0000000    0.1073755
116120.0000000    0.1013936
116160.0000000    0.1033190
116200.0000000    0.1097459
116240.0000000    0.1087260
116280.0000000    0.1140335
116320.0000000    0.1110092
116360.0000000    0.1157215
116400.0000000    0.0967906
116440.0000000    0.1112382
116480.0000000    0.1070866
116520.0000000    0.1049812
116560.0000000    0.0961331
116600.0000000    0.1109742
116640.0000000    0.1135597
116680.0000000    0.1080005
116720.0000000    0.1069307
116760.0000000    0.1002431
116800.0000000    0.1065032
116840.0000000    0.0949086
116880.0000000    0.1096473
116920.0000000    0.1000456
116960.0000000    0.1008074
117000.0000000    0.1028577
117040.0000000    0.1092857
117080.0000000    0.1009556
117120.0000000    0.0974270
117160.0000000    0.1026742
117200.0000000    0.0967193
117240.0000000    0.0984749
117280.0000000    0.1040860
117320.0000000    0.1197413
117360.0000000    0.1041303
117400.0000000    0.1115320
117440.0000000    0.1076161
117480.0000000    0.0984478
117520.0000000    0.1009680
117560.0000000    0.1032564
117600.0000000    0.1038474
117640.0000000    0.1043726
117680.0000000    0.1040981
117720.0000000    0.0975990
117760.0000000    0.1122710
117800.0000000    0.1003366
117840.0000000    0.0936174
117880.0000000    0.0924159
117920.0000000    0.0900012
117960.0000000    0.0955360
118000.0000000    0.1004226
118040.0000000    0.0977713
118080.0000000    0.0908432
118120.0000000    0.1026198
118160.0000000    0.0961943
118200.0000000    0.1013602
118240.0000000    0.1024797
118280.0000000    0.1012377
118320.0000000    0.1085880
118360.0000000    0.1144076
118400.0000000    0.1181809
118440.0000000    0.1071312
118480.0000000    0.1219169
118520.0000000    0.1260334
118560.0000000    0.1139710
118600.0000000    0.1031788
118640.0000000    0.1022297
118680.0000000    0.1132239
118720.0000000    0.1018795
118760.0000000    0.1033533
118800.0000000    0.0964875
118840.0000000    0.1069209
118880.0000000    0.1143278
118920.0000000    0.1175186
118960.0000000    0.1088233
119000.0000000    0.1062114
119040.0000000    0.1073697
119080.0000000    0.1135694
119120.0000000    0.1314265
119160.0000000    0.1225896
119200.0000000    0.1292060
119240.0000000    0.1364955
119280.0000000    0.1324267
119320.0000000    0.1264849
119360.0000000    0.1212772
119400.0000000    0.1215229
119440.0000000    0.1260566
119480.0000000    0.1311733
119520.0000000    0.1166688
119560.0000000    0.1120089
119600.0000000    0.1010137
119640.0000000    0.1042438
119680.0000000    0.1028170
119720.0000000    0.1028641
119760.0000000    0.1020522
119800.0000000    0.1002369
119840.0000000    0.1019886
119880.0000000    0.1061769
119920.0000000    0.1066414
119960.0000000    0.1019401
120000.0000000    0.0909925
120040.0000000    0.1019740
120080.0000000    0.0998485
120120.0000000    0.0935118
120160.0000000    0.0986680
120200.0000000    0.0951121
120240.0000000    0.0987865
120280.0000000    0.0973455
120320.0000000    0.0986554
120360.0000000    0.1014097
120400.0000000    0.0940627
120440.0000000    0.1047282
120480.0000000    0.1011259
120520.0000000    0.0981867
120560.0000000    0.0882996
120600.0000000    0.0977548
120640.0000000    0.0891133
120680.0000000    0.1034675
120720.0000000    0.0925056
120760.0000000    0.0988423
120800.0000000    0.1119227
120840.0000000    0.1027998
120880.0000000    0.1022348
120920.0000000    0.0964624
120960.0000000    0.0942498
121000.0000000    0.0993323
121040.0000000    0.0972998
121080.0000000    0.0929268
121120.0000000    0.1061422
121160.0000000    0.0974426
121200.0000000    0.0914066
121240.0000000    0.1046852
121280.0000000    0.1024934
121320.0000000    0.0925260
121360.0000000    0.0964015
121400.0000000    0.0969170
121440.0000000    0.0957110
121480.0000000    0.0938045
121520.0000000    0.0982209
121560.0000000    0.0925787
121600.0000000    0.0998148
121640.0000000    0.0911086
121680.0000000    0.0933651
121720.0000000    0.0997476
121760.0000000    0.1116842
121800.0000000    0.1061692
121840.0000000    0.1101160
121880.0000000    0.1136186
121920.0000000    0.1044042
121960.0000000    0.1002278
122000.0000000    0.1030324
122040.0000000    0.0916761
122080.0000000    0.0918642
122120.0000000    0.1054023
122160.0000000    0.1054954
122200.0000000    0.1038250
122240.0000000    0.1115306
122280.0000000    0.1048870
122320.0000000    0.1234220
122360.0000000    0.1182355
122400.0000000    0.1023323
122440.0000000    0.1003826
122480.0000000    0.1036421
122520.0000000    0.1136077
122560.0000000    0.1085155
122600.0000000    0.1041798
122640.0000000    0.1063975
122680.0000000    0.1030360
122720.0000000    0.1120102
122760.0000000    0.1027329
122800.0000000    0.1067869
122840.0000000    0.1073930
122880.0000000    0.1014860
122920.0000000    0.1006547
122960.0000000    0.1048829
123000.0000000    0.1010204
123040.0000000    0.1056127
123080.0000000    0.1137794
123120.0000000    0.0986476
123160.0000000    0.1176140
123200.0000000    0.0971228
123240.0000000    0.1030416
123280.0000000    0.1109906
123320.0000000    0.1087244
123360.0000000    0.1106429
123400.0000000    0.1244395
123440.0000000    0.1138867
123480.0000000    0.1100815
123520.0000000    0.0969832
123560.0000000    0.1024001
123600.0000000    0.1063206
123640.0000000    0.1118637
123680.0000000    0.1005730
123720.0000000    0.1132426
123760.0000000    0.1089046
123800.0000000    0.1010533
123840.0000000    0.1087743
123880.0000000    0.1110137
123920.0000000    0.1168256
123960.0000000    0.1193581
124000.0000000    0.1070054
124040.0000000    0.1055822
124080.0000000    0.1032934
124120.0000000    0.0988445
124160.0000000    0.0976744
124200.0000000    0.0964727
124240.0000000    0.1009996
124280.0000000    0.1000156
124320.0000000    0.1059110
124360.0000000    0.0945280
124400.0000000    0.0913673
124440.0000000    0.1126577
124480.0000000    0.0997601
124520.0000000    0.1083479
124560.0000000    0.1146409
124600.0000000    0.1077215
124640.0000000    0.0951842
124680.0000000    0.1026930
124720.0000000    0.1120500
124760.0000000    0.1056633
124800.0000000    0.1031583
124840.0000000    0.1031354
124880.0000000    0.1031342
124920.0000000    0.1072525
124960.0000000    0.0995132
125000.0000000    0.1055027
125040.0000000    0.1099674
125080.0000000    0.1039755
125120.0000000    0.1120342
125160.0000000    0.1164782
125200.0000000    0.1083608
125240.0000000    0.1136706
125280.0000000    0.1011389
125320.0000000    0.0981666
125360.0000000    0.0977235
125400.0000000    0.0999502
125440.0000000    0.0927724
125480.0000000    0.0987339
125520.0000000    0.1095556
125560.0000000    0.1099958
125600.0000000    0.0966088
125640.0000000    0.1072108
125680.0000000    0.1039875
125720.0000000    0.0972558
125760.0000000    0.0965115
125800.0000000    0.1147613
125840.0000000    0.1058912
125880.0000000    0.1053177
125920.0000000    0.0948911
125960.0000000    0.1099833
126000.0000000    0.1058976
126040.0000000    0.0958197
126080.0000000    0.1065585
126120.0000000    0.1155830
126160.0000000    0.1024331
126200.0000000    0.0992631
126240.0000000    0.1060315
126280.0000000    0.1054678
126320.0000000    0.1114657
126360.0000000    0.0948787
126400.0000000    0.0952779
126440.0000000    0.1073007
126480.0000000    0.1046207
126520.0000000    0.1086503
126560.0000000    0.0993720
126600.0000000    0.1092497
126640.0000000    0.1036233
126680.0000000    0.1147662
126720.0000000    0.1052935
126760.0000000    0.1029569
126800.0000000    0.1094058
126840.0000000    0.1129812
126880.0000000    0.1031861
126920.0000000    0.1201286
126960.0000000    0.1115815
127000.0000000    0.0972789
127040.0000000    0.1083433
127080.0000000    0.1059734
127120.0000000    0.1084565
127160.0000000    0.1118447
127200.0000000    0.1052163
127240.0000000    0.1126015
127280.0000000    0.1020623
127320.0000000    0.1062224
127360.0000000    0.1067290
127400.0000000    0.1093190
127440.0000000    0.1091804
127480.0000000    0.1103897
127520.0000000    0.1177936
127560.0000000    0.1167589
127600.0000000    0.1163525
127640.0000000    0.1101548
127680.0000000    0.1071561
127720.0000000    0.1079975
127760.0000000    0.1091863
127800.0000000    0.1068792
127840.0000000    0.1125169
127880.0000000    0.1000261
127920.0000000    0.1127898
127960.0000000    0.1141156
128000.0000000    0.1075144
128040.0000000    0.0995733
128080.0000000    0.1176628
128120.0000000    0.1051580
128160.0000000    0.1067000
128200.0000000    0.1078792
128240.0000000    0.1066596
128280.0000000    0.1038194
128320.0000000    0.0995861
128360.0000000    0.1273859
128400.0000000    0.1202593
128440.0000000    0.1160701
128480.0000000    0.0996490
128520.0000000    0.1042271
128560.0000000    0.1087620
128600.0000000    0.1108678
128640.0000000    0.0998411
128680.0000000    0.1059325
128720.0000000    0.1091234
128760.0000000    0.1076164
128800.0000000    0.1166026
128840.0000000    0.1048350
128880.0000000    0.1069703
128920.0000000    0.1095283
128960.0000000    0.1150900
129000.0000000    0.1079272
129040.0000000    0.1093059
129080.0000000    0.1084964
129120.0000000    0.1117338
129160.0000000    0.1154816
129200.0000000    0.1110178
129240.0000000    0.1091367
129280.0000000    0.1130662
129320.0000000    0.1131500
129360.0000000    0.1066150
129400.0000000    0.1145079
129440.0000000    0.1111860
129480.0000000    0.1043505
129520.0000000    0.1121243
129560.0000000    0.1086388
129600.0000000    0.1098091
129640.0000000    0.1061560
129680.0000000    0.1098246
129720.0000000    0.1042583
129760.0000000    0.1057255
129800.0000000    0.1149304
129840.0000000    0.1111649
129880.0000000    0.1121170
129920.0000000    0.1401710
129960.0000000    0.1185682
130000.0000000    0.1249008
130040.0000000    0.1310866
130080.0000000    0.1157719
130120.0000000    0.1069565
130160.0000000    0.1092959
130200.0000000    0.1079992
130240.0000000    0.1159199
130280.0000000    0.1145913
130320.0000000    0.1191487
130360.0000000    0.1126337
130400.0000000    0.1038851
130440.0000000    0.1048295
130480.0000000    0.1113234
130520.0000000    0.1085703
130560.0000000    0.1163008
130600.0000000    0.1206995
130640.0000000    0.1079936
130680.0000000    0.1196390
130720.0000000    0.1206150
130760.0000000    0.1111556
130800.0000000    0.1191778
130840.0000000    0.1243689
130880.0000000    0.1167373
130920.0000000    0.1293775
130960.0000000    0.1242775
131000.0000000    0.1297791
131040.0000000    0.1233478
131080.0000000    0.1207384
131120.0000000    0.1138546
131160.0000000    0.1274465
131200.0000000    0.1115723
131240.0000000    0.1194401
131280.0000000    0.1206879
131320.0000000    0.1242648
131360.0000000    0.1206495
131400.0000000    0.1201650
131440.0000000    0.1241751
131480.0000000    0.1118135
131520.0000000    0.1193954
131560.0000000    0.1220124
131600.0000000    0.1192973
131640.0000000    0.1190874
131680.0000000    0.1097777
131720.0000000    0.1141196
131760.0000000    0.1102925
131800.0000000    0.1045569
131840.0000000    0.1059519
131880.0000000    0.1167864
131920.0000000    0.1062763
131960.0000000    0.1040524
132000.0000000    0.1015248
132040.0000000    0.1073760
132080.0000000    0.1086074
132120.0000000    0.1033038
132160.0000000    0.1049278
132200.0000000    0.0920223
132240.0000000    0.0999731
132280.0000000    0.0979576
132320.0000000    0.1021977
132360.0000000    0.1118483
132400.0000000    0.1085752
132440.0000000    0.1025716
132480.0000000    0.0996193
132520.0000000    0.1107655
132560.0000000    0.1129241
132600.0000000    0.1098097
132640.0000000    0.1132052
132680.0000000    0.0995085
132720.0000000    0.1093633
132760.0000000    0.1027654
132800.0000000    0.1056620
132840.0000000    0.1160656
132880.0000000    0.1155250
132920.0000000    0.1070868
132960.0000000    0.1108829
133000.0000000    0.1213382
133040.0000000    0.0996409
133080.0000000    0.1004019
133120.0000000    0.1011616
133160.0000000    0.1001060
133200.0000000    0.1061572
133240.0000000    0.1028866
133280.0000000    0.1057924
133320.0000000    0.1148132
133360.0000000    0.1141293
133400.0000000    0.1061641
133440.0000000    0.1032973
133480.0000000    0.1070676
133520.0000000    0.1132230
133560.0000000    0.1077522
133600.0000000    0.1108133
133640.0000000    0.0975128
133680.0000000    0.1070327
133720.0000000    0.0986778
133760.0000000    0.1133091
133800.0000000    0.0932903
133840.0000000    0.1072172
133880.0000000    0.1042544
133920.0000000    0.1059513
133960.0000000    0.1035539
134000.0000000    0.1181683
134040.0000000    0.1126723
134080.0000000    0.1075866
134120.0000000    0.1139410
134160.0000000    0.1032571
134200.0000000    0.0928813
134240.0000000    0.0981254
134280.0000000    0.1036445
134320.0000000    0.1046743
134360.0000000    0.1157271
134400.0000000    0.1059049
134440.0000000    0.1071681
134480.0000000    0.1059011
134520.0000000    0.1085219
134560.0000000    0.0987420
134600.0000000    0.1044542
134640.0000000    0.1104265
134680.0000000    0.1145398
134720.0000000    0.1090123
134760.0000000    0.1003531
134800.0000000    0.1212914
134840.0000000    0.1077529
134880.0000000    0.1101364
134920.0000000    0.1040626
134960.0000000    0.1064233
135000.0000000    0.1026159
135040.0000000    0.1056535
135080.0000000    0.1051665
135120.0000000    0.1051540
135160.0000000    0.1182887
135200.0000000    0.1103189
135240.0000000    0.1131191
135280.0000000    0.1260368
135320.0000000    0.1124957
135360.0000000    0.1092656
135400.0000000    0.1141263
135440.0000000    0.1054872
135480.0000000    0.1032078
135520.0000000    0.1104213
135560.0000000    0.1163742
135600.0000000    0.1004786
135640.0000000    0.1054675
135680.0000000    0.1078329
135720.0000000    0.1138391
135760.0000000    0.1128214
135800.0000000    0.1115061
135840.0000000    0.1079717
135880.0000000    0.1042935
135920.0000000    0.1123964
135960.0000000    0.1211796
136000.0000000    0.1120422
136040.0000000    0.1068532
136080.0000000    0.1076971
136120.0000000    0.1050417
136160.0000000    0.1230457
136200.0000000    0.1159424
136240.0000000    0.1126247
136280.0000000    0.0983409
136320.0000000    0.1157746
136360.0000000    0.1135998
136400.0000000    0.1131562
136440.0000000    0.1112460
136480.0000000    0.1025776
136520.0000000    0.1123539
136560.0000000    0.1103872
136600.0000000    0.1109660
136640.0000000    0.0974479
136680.0000000    0.1029971
136720.0000000    0.1034951
136760.0000000    0.1026184
136800.0000000    0.1001961
136840.0000000    0.1026921
136880.0000000    0.1054451
136920.0000000    0.1088730
136960.0000000    0.1190040
137000.0000000    0.1121884
137040.0000000    0.1069654
137080.0000000    0.1082829
137120.0000000    0.1064543
137160.0000000    0.1015606
137200.0000000    0.0971809
137240.0000000    0.1015071
137280.0000000    0.0982132
137320.0000000    0.1041867
137360.0000000    0.0958822
137400.0000000    0.1038935
137440.0000000    0.1206875
137480.0000000    0.1130947
137520.0000000    0.1091830
137560.0000000    0.1093283
137600.0000000    0.1125893
137640.0000000    0.0985086
137680.0000000    0.1050746
137720.0000000    0.0999363
137760.0000000    0.1027251
137800.0000000    0.1035503
137840.0000000    0.1019426
137880.0000000    0.1148509
137920.0000000    0.1056387
137960.0000000    0.1097314
138000.0000000    0.1128570
138040.0000000    0.1224101
138080.0000000    0.1071266
138120.0000000    0.1072170
138160.0000000    0.0979134
138200.0000000    0.1048282
138240.0000000    0.0995979
138280.0000000    0.1036707
138320.0000000    0.1047655
138360.0000000    0.1055091
138400.0000000    0.0987241
138440.0000000    0.1130858
138480.0000000    0.1103077
138520.0000000    0.1065329
138560.0000000    0.1020141
138600.0000000    0.1130589
138640.0000000    0.1180611
138680.0000000    0.1067539
138720.0000000    0.1072275
138760.0000000    0.1048675
138800.0000000    0.1061497
138840.0000000    0.1145809
138880.0000000    0.1152321
138920.0000000    0.1168456
138960.0000000    0.1139940
139000.0000000    0.1024853
139040.0000000    0.1032881
139080.0000000    0.0993082
139120.0000000    0.1031459
139160.0000000    0.1056810
139200.0000000    0.1015930
139240.0000000    0.1004922
139280.0000000    0.1060309
139320.0000000    0.1115270
139360.0000000    0.1149792
139400.0000000    0.0993968
139440.0000000    0.1046500
139480.0000000    0.0965471
139520.0000000    0.0986357
139560.0000000    0.1050491
139600.0000000    0.0914073
139640.0000000    0.0889894
139680.0000000    0.1028802
139720.0000000    0.0993738
139760.0000000    0.1060877
139800.0000000    0.1007608
139840.0000000    0.1029627
139880.0000000    0.1056188
139920.0000000    0.1141417
139960.0000000    0.1087628
140000.0000000    0.1084587
140040.0000000    0.1193665
140080.0000000    0.1126847
140120.0000000    0.1056040
140160.0000000    0.1200955
140200.0000000    0.1081617
140240.0000000    0.1054808
140280.0000000    0.1084382
140320.0000000    0.1164497
140360.0000000    0.1174457
140400.0000000    0.1151040
140440.0000000    0.1072414
140480.0000000    0.1123758
140520.0000000    0.0983343
140560.0000000    0.1041529
140600.0000000    0.1056398
140640.0000000    0.1136691
140680.0000000    0.0943600
140720.0000000    0.1236662
140760.0000000    0.1006857
140800.0000000    0.1127588
140840.0000000    0.1037068
140880.0000000    0.1080100
140920.0000000    0.1078652
140960.0000000    0.1031533
141000.0000000    0.1109632
141040.0000000    0.1109289
141080.0000000    0.1018962
141120.0000000    0.1078801
141160.0000000    0.0984095
141200.0000000    0.1132881
141240.0000000    0.0977233
141280.0000000    0.1047000
141320.0000000    0.1049876
141360.0000000    0.1037445
141400.0000000    0.1028201
141440.0000000    0.1090258
141480.0000000    0.1130564
141520.0000000    0.1131307
141560.0000000    0.1081264
141600.0000000    0.1056802
141640.0000000    0.1036064
141680.0000000    0.1024609
141720.0000000    0.0961544
141760.0000000    0.1042543
141800.0000000    0.1058185
141840.0000000    0.1001124
141880.0000000    0.1000961
141920.0000000    0.0942056
141960.0000000    0.1028482
142000.0000000    0.0985831
142040.0000000    0.1044396
142080.0000000    0.1019014
142120.0000000    0.1093053
142160.0000000    0.1048874
142200.0000000    0.1068998
142240.0000000    0.1172126
142280.0000000    0.1061022
142320.0000000    0.1069907
142360.0000000    0.0959969
142400.0000000    0.1040436
142440.0000000    0.0917640
142480.0000000    0.0929120
142520.0000000    0.1063705
142560.0000000    0.0985421
142600.0000000    0.1019366
142640.0000000    0.0983867
142680.0000000    0.1039151
142720.0000000    0.1014695
142760.0000000    0.1075485
142800.0000000    0.1109781
142840.0000000    0.1162491
142880.0000000    0.1091818
142920.0000000    0.1055835
142960.0000000    0.1086057
143000.0000000    0.1017715
143040.0000000    0.1053103
143080.0000000    0.0985221
143120.0000000    0.1098454
143160.0000000    0.0967657
143200.0000000    0.1110967
143240.0000000    0.1025838
143280.0000000    0.0950670
143320.0000000    0.1047038
143360.0000000    0.1064342
143400.0000000    0.0976776
143440.0000000    0.1071667
143480.0000000    0.1038341
143520.0000000    0.1010836
143560.0000000    0.1089614
143600.0000000    0.1065224
143640.0000000    0.1010013
143680.0000000    0.0995464
143720.0000000    0.1034923
143760.0000000    0.0968811
143800.0000000    0.1032927
143840.0000000    0.0949770
143880.0000000    0.0993215
143920.0000000    0.1001882
143960.0000000    0.1033851
144000.0000000    0.1063201
144040.0000000    0.1085155
144080.0000000    0.1087443
144120.0000000    0.1054700
144160.0000000    0.1109851
144200.0000000    0.1062989
144240.0000000    0.1130245
144280.0000000    0.1119813
144320.0000000    0.1023215
144360.0000000    0.1184865
144400.0000000    0.1036487
144440.0000000    0.1083430
144480.0000000    0.1046399
144520.0000000    0.1059424
144560.0000000    0.1126283
144600.0000000    0.1004623
144640.0000000    0.1134767
144680.0000000    0.1204424
144720.0000000    0.1126339
144760.0000000    0.1066828
144800.0000000    0.0979195
144840.0000000    0.1108535
144880.0000000    0.1113897
144920.0000000    0.1178488
144960.0000000    0.1118402
145000.0000000    0.1051578
145040.0000000    0.1050923
145080.0000000    0.1019090
145120.0000000    0.1037431
145160.0000000    0.1080524
145200.0000000    0.0994339
145240.0000000    0.0978967
145280.0000000    0.0961150
145320.0000000    0.1006829
145360.0000000    0.0980338
145400.0000000    0.0927106
145440.0000000    0.0964996
145480.0000000    0.0947256
145520.0000000    0.0987542
145560.0000000    0.1005924
145600.0000000    0.0951242
145640.0000000    0.1048882
145680.0000000    0.1036374
145720.0000000    0.1027743
145760.0000000    0.1022138
145800.0000000    0.0984678
145840.0000000    0.0976656
145880.0000000    0.1013188
145920.0000000    0.0994005
145960.0000000    0.1042763
146000.0000000    0.1013908
146040.0000000    0.0998114
146080.0000000    0.1045839
146120.0000000    0.1070094
146160.0000000    0.1068425
146200.0000000    0.0985337
146240.0000000    0.1060175
146280.0000000    0.1017628
146320.0000000    0.1031885
146360.0000000    0.1068048
146400.0000000    0.1028605
146440.0000000    0.1006976
146480.0000000    0.0986822
146520.0000000    0.0970720
146560.0000000    0.1107324
146600.0000000    0.1026820
146640.0000000    0.1060093
146680.0000000    0.1120628
146720.0000000    0.1021349
146760.0000000    0.1062688
146800.0000000    0.1006268
146840.0000000    0.0992195
146880.0000000    0.1085462
146920.0000000    0.1097700
146960.0000000    0.1057699
147000.0000000    0.1007644
147040.0000000    0.1084450
147080.0000000    0.0972517
147120.0000000    0.1089492
147160.0000000    0.0981406
147200.0000000    0.1045495
147240.0000000    0.1091146
147280.0000000    0.1144721
147320.0000000    0.1116429
147360.0000000    0.1076984
147400.0000000    0.1019886
147440.0000000    0.1098765
147480.0000000    0.1046272
147520.0000000    0.1083865
147560.0000000    0.1033095
147600.0000000    0.1116085
147640.0000000    0.1111451
147680.0000000    0.1010500
147720.0000000    0.0998279
147760.0000000    0.1051832
147800.0000000    0.0960711
147840.0000000    0.1067596
147880.0000000    0.1091521
147920.0000000    0.1096388
147960.0000000    0.1109300
148000.0000000    0.1066180
148040.0000000    0.1089116
148080.0000000    0.1069844
148120.0000000    0.1098534
148160.0000000    0.1073958
148200.0000000    0.1115347
148240.0000000    0.1147203
148280.0000000    0.1045543
148320.0000000    0.1068564
148360.0000000    0.1057217
148400.0000000    0.1085249
148440.0000000    0.1144037
148480.0000000    0.1165358
148520.0000000    0.1158887
148560.0000000    0.1190099
148600.0000000    0.1142477
148640.0000000    0.1063747
148680.0000000    0.1073797
148720.0000000    0.1268893
148760.0000000    0.1061773
148800.0000000    0.1128999
148840.0000000    0.1180289
148880.0000000    0.1141485
148920.0000000    0.1168266
148960.0000000    0.1113341
149000.0000000    0.1095237
149040.0000000    0.1090015
149080.0000000    0.1101084
149120.0000000    0.1062365
149160.0000000    0.1145417
149200.0000000    0.1101968
149240.0000000    0.1166397
149280.0000000    0.1146910
149320.0000000    0.1175499
149360.0000000    0.1128516
149400.0000000    0.1117671
149440.0000000    0.1101175
149480.0000000    0.1163395
149520.0000000    0.1224568
149560.0000000    0.1291092
149600.0000000    0.1098596
149640.0000000    0.1144969
149680.0000000    0.1246007
149720.0000000    0.1285609
149760.0000000    0.1287409
149800.0000000    0.1216387
149840.0000000    0.1408579
149880.0000000    0.1273612
149920.0000000    0.1277696
149960.0000000    0.1237504
150000.0000000    0.1205373
150040.0000000    0.1228264
150080.0000000    0.1287463
150120.0000000    0.1124553
150160.0000000    0.1185514
150200.0000000    0.1224687
150240.0000000    0.1156210
150280.0000000    0.1293053
150320.0000000    0.1178243
150360.0000000    0.1137440
150400.0000000    0.1226550
150440.0000000    0.1277532
150480.0000000    0.1177359
150520.0000000    0.1258787
150560.0000000    0.1232562
150600.0000000    0.1261788
150640.0000000    0.1246047
150680.0000000    0.1161571
150720.0000000    0.1182076
150760.0000000    0.1209276
150800.0000000    0.1328612
150840.0000000    0.1311152
150880.0000000    0.1342877
150920.0000000    0.1310841
150960.0000000    0.1218554
151000.0000000    0.1186190
151040.0000000    0.1202834
151080.0000000    0.1213946
151120.0000000    0.1255194
151160.0000000    0.1231726
151200.0000000    0.1184128
151240.0000000    0.1229244
151280.0000000    0.1180655
151320.0000000    0.1297889
151360.0000000    0.1213792
151400.0000000    0.1340556
151440.0000000    0.1404833
151480.0000000    0.1340422
151520.0000000    0.1312083
151560.0000000    0.1280993
151600.0000000    0.1415198
151640.0000000    0.1408555
151680.0000000    0.1380053
151720.0000000    0.1399015
151760.0000000    0.1381172
151800.0000000    0.1247926
151840.0000000    0.1182163
151880.0000000    0.1341500
151920.0000000    0.1302096
151960.0000000    0.1332800
152000.0000000    0.1232583
152040.0000000    0.1301051
152080.0000000    0.1316045
152120.0000000    0.1412265
152160.0000000    0.1359899
152200.0000000    0.1330077
152240.0000000    0.1481135
152280.0000000    0.1429083
152320.0000000    0.1312377
152360.0000000    0.1399409
152400.0000000    0.1320373
152440.0000000    0.1441864
152480.0000000    0.1466981
152520.0000000    0.1294543
152560.0000000    0.1282536
152600.0000000    0.1210298
152640.0000000    0.1289505
152680.0000000    0.1244383
152720.0000000    0.1220386
152760.0000000    0.1236117
152800.0000000    0.1272637
152840.0000000    0.1519962
152880.0000000    0.1353482
152920.0000000    0.1268017
152960.0000000    0.1237778
153000.0000000    0.1245319
153040.0000000    0.1258820
153080.0000000    0.1323994
153120.0000000    0.1412964
153160.0000000    0.1373738
153200.0000000    0.1403970
153240.0000000    0.1378198
153280.0000000    0.1483607
153320.0000000    0.1625277
153360.0000000    0.1466933
153400.0000000    0.1429898
153440.0000000    0.1435115
153480.0000000    0.1352176
153520.0000000    0.1301530
153560.0000000    0.1294340
153600.0000000    0.1203382
153640.0000000    0.1336148
153680.0000000    0.1296074
153720.0000000    0.1123587
153760.0000000    0.1258740
153800.0000000    0.1166853
153840.0000000    0.1296311
153880.0000000    0.1313036
153920.0000000    0.1328847
153960.0000000    0.1313780
154000.0000000    0.1391328
154040.0000000    0.1367334
154080.0000000    0.1205489
154120.0000000    0.1252692
154160.0000000    0.1267283
154200.0000000    0.1304588
154240.0000000    0.1341928
154280.0000000    0.1235351
154320.0000000    0.1306902
154360.0000000    0.1272577
154400.0000000    0.1371976
154440.0000000    0.1297655
154480.0000000    0.1310579
154520.0000000    0.1470446
154560.0000000    0.1413571
154600.0000000    0.1358508
154640.0000000    0.1414736
154680.0000000    0.1328712
154720.0000000    0.1265314
154760.0000000    0.1367049
154800.0000000    0.1339913
154840.0000000    0.1350265
154880.0000000    0.1229842
154920.0000000    0.1345574
154960.0000000    0.1350650
155000.0000000    0.1405633
155040.0000000    0.1164987
155080.0000000    0.1188557
155120.0000000    0.1204844
155160.0000000    0.1088600
155200.0000000    0.1202933
155240.0000000    0.1308846
155280.0000000    0.1239002
155320.0000000    0.1193327
155360.0000000    0.1233219
155400.0000000    0.1251103
155440.0000000    0.1082292
155480.0000000    0.1189596
155520.0000000    0.1091131
155560.0000000    0.1221600
155600.0000000    0.1198189
155640.0000000    0.1301505
155680.0000000    0.1270391
155720.0000000    0.1346496
155760.0000000    0.1186473
155800.0000000    0.1304721
155840.0000000    0.1346929
155880.0000000    0.1238924
155920.0000000    0.1305598
155960.0000000    0.1253715
156000.0000000    0.1343027
156040.0000000    0.1324716
156080.0000000    0.1364145
156120.0000000    0.1327916
156160.0000000    0.1335063
156200.0000000    0.1266951
156240.0000000    0.1224544
156280.0000000    0.1266089
156320.0000000    0.1248614
156360.0000000    0.1257694
156400.0000000    0.1414316
156440.0000000    0.1321190
156480.0000000    0.1234268
156520.0000000    0.1220785
156560.0000000    0.1352014
156600.0000000    0.1312457
156640.0000000    0.1259690
156680.0000000    0.1229809
156720.0000000    0.1286016
156760.0000000    0.1274588
156800.0000000    0.1181355
156840.0000000    0.1271193
156880.0000000    0.1239364
156920.0000000    0.1281132
156960.0000000    0.1292318
157000.0000000    0.1369659
157040.0000000    0.1213791
157080.0000000    0.1297600
157120.0000000    0.1144273
157160.0000000    0.1287182
157200.0000000    0.1196632
157240.0000000    0.1268341
157280.0000000    0.1176773
157320.0000000    0.1251298
157360.0000000    0.1299452
157400.0000000    0.1295272
157440.0000000    0.1302410
157480.0000000    0.1348890
157520.0000000    0.1400010
157560.0000000    0.1296245
157600.0000000    0.1187086
157640.0000000    0.1173410
157680.0000000    0.1234523
157720.0000000    0.1250560
157760.0000000    0.1253632
157800.0000000    0.1270863
157840.0000000    0.1288600
157880.0000000    0.1228895
157920.0000000    0.1223169
157960.0000000    0.1221204
158000.0000000    0.1297574
158040.0000000    0.1384221
158080.0000000    0.1248857
158120.0000000    0.1179764
158160.0000000    0.1406126
158200.0000000    0.1427287
158240.0000000    0.1224780
158280.0000000    0.1306687
158320.0000000    0.1292780
158360.0000000    0.1311272
158400.0000000    0.1244024
158440.0000000    0.1273377
158480.0000000    0.1267873
158520.0000000    0.1189039
158560.0000000    0.1197075
158600.0000000    0.1200004
158640.0000000    0.1200122
158680.0000000    0.1340313
158720.0000000    0.1211331
158760.0000000    0.1335296
158800.0000000    0.1245028
158840.0000000    0.1181041
158880.0000000    0.1106986
158920.0000000    0.1124834
158960.0000000    0.1121633
159000.0000000    0.1057237
159040.0000000    0.1110457
159080.0000000    0.1159290
159120.0000000    0.1101332
159160.0000000    0.1194584
159200.0000000    0.1200151
159240.0000000    0.1193243
159280.0000000    0.1157557
159320.0000000    0.1148609
159360.0000000    0.1239569
159400.0000000    0.1171691
159440.0000000    0.1183743
159480.0000000    0.1202822
159520.0000000    0.1177487
159560.0000000    0.1287232
159600.0000000    0.1210750
159640.0000000    0.1136968
159680.0000000    0.1094173
159720.0000000    0.1193436
159760.0000000    0.1157114
159800.0000000    0.1191069
159840.0000000    0.1201263
159880.0000000    0.1135484
159920.0000000    0.1031342
159960.0000000    0.1108216
160000.0000000    0.1102025
160040.0000000    0.1099195
160080.0000000    0.1137344
160120.0000000    0.1174328
160160.0000000    0.1206659
160200.0000000    0.1140993
160240.0000000    0.1103465
160280.0000000    0.1185421
160320.0000000    0.1145595
160360.0000000    0.1138544
160400.0000000    0.1103044
160440.0000000    0.1028399
160480.0000000    0.1078855
160520.0000000    0.1048451
160560.0000000    0.1117159
160600.0000000    0.0955536
160640.0000000    0.1056133
160680.0000000    0.1171321
160720.0000000    0.1127561
160760.0000000    0.1029266
160800.0000000    0.1099700
160840.0000000    0.1236582
160880.0000000    0.1107701
160920.0000000    0.1043426
160960.0000000    0.1101225
161000.0000000    0.1210498
161040.0000000    0.1066803
161080.0000000    0.1119582
161120.0000000    0.1132966
161160.0000000    0.1075272
161200.0000000    0.1032663
161240.0000000    0.1091450
161280.0000000    0.1073041
161320.0000000    0.1062732
161360.0000000    0.1160538
161400.0000000    0.1122910
161440.0000000    0.1153800
161480.0000000    0.1153848
161520.0000000    0.1040406
161560.0000000    0.1088847
161600.0000000    0.1123558
161640.0000000    0.1061849
161680.0000000    0.1085702
161720.0000000    0.1087527
161760.0000000    0.1162798
161800.0000000    0.1250498
161840.0000000    0.1184738
161880.0000000    0.1024369
161920.0000000    0.1148979
161960.0000000    0.1219860
162000.0000000    0.1110336
162040.0000000    0.1150683
162080.0000000    0.1050289
162120.0000000    0.0978900
162160.0000000    0.1066524
162200.0000000    0.1115006
162240.0000000    0.1143794
162280.0000000    0.1024457
162320.0000000    0.1011379
162360.0000000    0.0982662
162400.0000000    0.1043880
162440.0000000    0.1073336
162480.0000000    0.1092884
162520.0000000    0.1088885
162560.0000000    0.1128075
162600.0000000    0.1163461
162640.0000000    0.1203194
162680.0000000    0.1162795
162720.0000000    0.1185733
162760.0000000    0.1065006
162800.0000000    0.1283771
162840.0000000    0.1069607
162880.0000000    0.1096748
162920.0000000    0.1258742
162960.0000000    0.1026306
163000.0000000    0.1045726
163040.0000000    0.1057142
163080.0000000    0.1076895
163120.0000000    0.1104958
163160.0000000    0.1034668
163200.0000000    0.1052460
163240.0000000    0.1043279
163280.0000000    0.1072166
163320.0000000    0.0998800
163360.0000000    0.1037914
163400.0000000    0.0940410
163440.0000000    0.1084562
163480.0000000    0.1058221
163520.0000000    0.1085965
163560.0000000    0.1249153
163600.0000000    0.1104450
163640.0000000    0.1127122
163680.0000000    0.1067098
163720.0000000    0.1099701
163760.0000000    0.1026046
163800.0000000    0.1187959
163840.0000000    0.1138490
163880.0000000    0.1110273
163920.0000000    0.1143630
163960.0000000    0.1235258
164000.0000000    0.1166432
164040.0000000    0.1215132
164080.0000000    0.1116588
164120.0000000    0.1022594
164160.0000000    0.1055384
164200.0000000    0.1043062
164240.0000000    0.1004198
164280.0000000    0.1135957
164320.0000000    0.1098028
164360.0000000    0.1148259
164400.0000000    0.1107885
164440.0000000    0.1180843
164480.0000000    0.1158910
164520.0000000    0.1219641
164560.0000000    0.1157757
164600.0000000    0.1166588
164640.0000000    0.1113033
164680.0000000    0.1197659
164720.0000000    0.1319251
164760.0000000    0.1239936
164800.0000000    0.1249466
164840.0000000    0.1371554
164880.0000000    0.1104586
164920.0000000    0.1154427
164960.0000000    0.1192638
165000.0000000    0.1205046
165040.0000000    0.1183936
165080.0000000    0.1254682
165120.0000000    0.1128692
165160.0000000    0.1190092
165200.0000000    0.1306885
165240.0000000    0.1293150
165280.0000000    0.1270490
165320.0000000    0.1127328
165360.0000000    0.1178331
165400.0000000    0.1167802
165440.0000000    0.1163428
165480.0000000    0.1314498
165520.0000000    0.1274287
165560.0000000    0.1155343
165600.0000000    0.1141455
165640.0000000    0.1078536
165680.0000000    0.1268210
165720.0000000    0.1159130
165760.0000000    0.1278002
165800.0000000    0.1190879
165840.0000000    0.1166635
165880.0000000    0.1210323
165920.0000000    0.1330277
165960.0000000    0.1274334
166000.0000000    0.1266148
166040.0000000    0.1261460
166080.0000000    0.1185191
166120.0000000    0.1195737
166160.0000000    0.1196289
166200.0000000    0.1318975
166240.0000000    0.1400999
166280.0000000    0.1392197
166320.0000000    0.1399211
166360.0000000    0.1351418
166400.0000000    0.1306909
166440.0000000    0.1282610
166480.0000000    0.1178118
166520.0000000    0.1240852
166560.0000000    0.1120770
166600.0000000    0.1176458
166640.0000000    0.1153089
166680.0000000    0.1173342
166720.0000000    0.1175447
166760.0000000    0.1211732
166800.0000000    0.1286556
166840.0000000    0.1218419
166880.0000000    0.1222193
166920.0000000    0.1267309
166960.0000000    0.1222989
167000.0000000    0.1266726
167040.0000000    0.1331585
167080.0000000    0.1150239
167120.0000000    0.1079819
167160.0000000    0.1272499
167200.0000000    0.1279340
167240.0000000    0.1181112
167280.0000000    0.1086273
167320.0000000    0.1134554
167360.0000000    0.1100862
167400.0000000    0.1097754
167440.0000000    0.1212416
167480.0000000    0.1200013
167520.0000000    0.1227567
167560.0000000    0.1211151
167600.0000000    0.1206806
167640.0000000    0.1136762
167680.0000000    0.1127503
167720.0000000    0.1089854
167760.0000000    0.1211449
167800.0000000    0.1091486
167840.0000000    0.1184696
167880.0000000    0.1130618
167920.0000000    0.1235014
167960.0000000    0.1159927
168000.0000000    0.1183232
168040.0000000    0.1157784
168080.0000000    0.1128874
168120.0000000    0.1100631
168160.0000000    0.1091990
168200.0000000    0.1088472
168240.0000000    0.1201358
168280.0000000    0.1160360
168320.0000000    0.1219777
168360.0000000    0.1198074
168400.0000000    0.1060857
168440.0000000    0.1134283
168480.0000000    0.1085141
168520.0000000    0.1061022
168560.0000000    0.1042604
168600.0000000    0.1056677
168640.0000000    0.1101516
168680.0000000    0.1100436
168720.0000000    0.1186815
168760.0000000    0.1156525
168800.0000000    0.1180734
168840.0000000    0.1050820
168880.0000000    0.0969124
168920.0000000    0.1110376
168960.0000000    0.1132469
169000.0000000    0.1095537
169040.0000000    0.1137237
169080.0000000    0.1141671
169120.0000000    0.1072532
169160.0000000    0.1121810
169200.0000000    0.1053417
169240.0000000    0.1075627
169280.0000000    0.1182912
169320.0000000    0.1071862
169360.0000000    0.1155979
169400.0000000    0.1114098
169440.0000000    0.1077725
169480.0000000    0.1156697
169520.0000000    0.1132633
169560.0000000    0.1096167
169600.0000000    0.1092172
169640.0000000    0.1092499
169680.0000000    0.1100143
169720.0000000    0.1133187
169760.0000000    0.1139120
169800.0000000    0.1169143
169840.0000000    0.1142991
169880.0000000    0.1130167
169920.0000000    0.1094220
169960.0000000    0.1179567
170000.0000000    0.1156556
170040.0000000    0.1169628
170080.0000000    0.1092838
170120.0000000    0.1119145
170160.0000000    0.1135113
170200.0000000    0.1063530
170240.0000000    0.1027380
170280.0000000    0.1079464
170320.0000000    0.1052592
170360.0000000    0.1092099
170400.0000000    0.1138548
170440.0000000    0.1153670
170480.0000000    0.1155286
170520.0000000    0.1051429
170560.0000000    0.1012911
170600.0000000    0.1192492
170640.0000000    0.1175006
170680.0000000    0.1102594
170720.0000000    0.1150464
170760.0000000    0.1132277
170800.0000000    0.1109644
170840.0000000    0.1186881
170880.0000000    0.1077514
170920.0000000    0.1082390
170960.0000000    0.1037038
171000.0000000    0.1032487
171040.0000000    0.1080310
171080.0000000    0.1079750
171120.0000000    0.1050664
171160.0000000    0.1063154
171200.0000000    0.1055355
171240.0000000    0.1153209
171280.0000000    0.1033470
171320.0000000    0.1165456
171360.0000000    0.1228544
171400.0000000    0.1123008
171440.0000000    0.1184343
171480.0000000    0.1191981
171520.0000000    0.1176844
171560.0000000    0.1200929
171600.0000000    0.1181635
171640.0000000    0.1300690
171680.0000000    0.1162309
171720.0000000    0.1169252
171760.0000000    0.1170297
171800.0000000    0.1067773
171840.0000000    0.1146973
171880.0000000    0.1197947
171920.0000000    0.1161000
171960.0000000    0.1089797
172000.0000000    0.1238025
172040.0000000    0.1126611
172080.0000000    0.1187238
172120.0000000    0.1085890
172160.0000000    0.1127410
172200.0000000    0.1087410
172240.0000000    0.1130243
172280.0000000    0.1075261
172320.0000000    0.1035890
172360.0000000    0.1113808
172400.0000000    0.1175770
172440.0000000    0.1187776
172480.0000000    0.1168430
172520.0000000    0.1116032
172560.0000000    0.1114776
172600.0000000    0.1109773
172640.0000000    0.1218913
172680.0000000    0.1163268
172720.0000000    0.1216878
172760.0000000    0.1312101
172800.0000000    0.1302886
172840.0000000    0.1297587
172880.0000000    0.1392256
172920.0000000    0.1257259
172960.0000000    0.1177770
173000.0000000    0.1175455
173040.0000000    0.1210230
173080.0000000    0.1180803
173120.0000000    0.1160119
173160.0000000    0.1235920
173200.0000000    0.1196449
173240.0000000    0.1223514
173280.0000000    0.1128204
173320.0000000    0.1097587
173360.0000000    0.1128433
173400.0000000    0.1202920
173440.0000000    0.1080690
173480.0000000    0.1039663
173520.0000000    0.1156391
173560.0000000    0.1200359
173600.0000000    0.1222414
173640.0000000    0.1224825
173680.0000000    0.1254887
173720.0000000    0.1383056
173760.0000000    0.1313430
173800.0000000    0.1296489
173840.0000000    0.1272631
173880.0000000    0.1245501
173920.0000000    0.1282271
173960.0000000    0.1316187
174000.0000000    0.1407063
174040.0000000    0.1363487
174080.0000000    0.1320519
174120.0000000    0.1428972
174160.0000000    0.1324933
174200.0000000    0.1349691
174240.0000000    0.1410784
174280.0000000    0.1316093
174320.0000000    0.1400205
174360.0000000    0.1187809
174400.0000000    0.1253216
174440.0000000    0.1202025
174480.0000000    0.1267743
174520.0000000    0.1153588
174560.0000000    0.1169943
174600.0000000    0.1353824
174640.0000000    0.1214959
174680.0000000    0.1332749
174720.0000000    0.1244209
174760.0000000    0.1270520
174800.0000000    0.1398493
174840.0000000    0.1285330
174880.0000000    0.1331140
174920.0000000    0.1309382
174960.0000000    0.1369914
175000.0000000    0.1429040
175040.0000000    0.1279851
175080.0000000    0.1284309
175120.0000000    0.1472693
175160.0000000    0.1277270
175200.0000000    0.1277356
175240.0000000    0.1405715
175280.0000000    0.1289663
175320.0000000    0.1305409
175360.0000000    0.1291122
175400.0000000    0.1318948
175440.0000000    0.1337337
175480.0000000    0.1284323
175520.0000000    0.1382040
175560.0000000    0.1119928
175600.0000000    0.1313491
175640.0000000    0.1253699
175680.0000000    0.1257020
175720.0000000    0.1192965
175760.0000000    0.1187562
175800.0000000    0.1263974
175840.0000000    0.1255654
175880.0000000    0.1244409
175920.0000000    0.1250772
175960.0000000    0.1367349
176000.0000000    0.1399818
176040.0000000    0.1223412
176080.0000000    0.1202567
176120.0000000    0.1211006
176160.0000000    0.1254188
176200.0000000    0.1233453
176240.0000000    0.1219989
176280.0000000    0.1358921
176320.0000000    0.1245165
176360.0000000    0.1208597
176400.0000000    0.1201670
176440.0000000    0.1123273
176480.0000000    0.1102576
176520.0000000    0.1248924
176560.0000000    0.1270347
176600.0000000    0.1206340
176640.0000000    0.1281849
176680.0000000    0.1231120
176720.0000000    0.1282758
176760.0000000    0.1109047
176800.0000000    0.1158409
176840.0000000    0.1172654
176880.0000000    0.1181565
176920.0000000    0.1080840
176960.0000000    0.1120463
177000.0000000    0.1143543
177040.0000000    0.1147586
177080.0000000    0.1082078
177120.0000000    0.1173153
177160.0000000    0.1214849
177200.0000000    0.1175797
177240.0000000    0.1158967
177280.0000000    0.1232682
177320.0000000    0.1278945
177360.0000000    0.1345752
177400.0000000    0.1132245
177440.0000000    0.1250121
177480.0000000    0.1243298
177520.0000000    0.1219936
177560.0000000    0.1219115
177600.0000000    0.1337177
177640.0000000    0.1477866
177680.0000000    0.1367441
177720.0000000    0.1506778
177760.0000000    0.1341558
177800.0000000    0.1219209
177840.0000000    0.1322210
177880.0000000    0.1249279
177920.0000000    0.1410218
177960.0000000    0.1308691
178000.0000000    0.1281359
178040.0000000    0.1391350
178080.0000000    0.1242326
178120.0000000    0.1328717
178160.0000000    0.1302613
178200.0000000    0.1404735
178240.0000000    0.1303644
178280.0000000    0.1449867
178320.0000000    0.1305068
178360.0000000    0.1418817
178400.0000000    0.1266053
178440.0000000    0.1427832
178480.0000000    0.1378564
178520.0000000    0.1487772
178560.0000000    0.1349592
178600.0000000    0.1557593
178640.0000000    0.1414768
178680.0000000    0.1406949
178720.0000000    0.1498490
178760.0000000    0.1355297
178800.0000000    0.1414549
178840.0000000    0.1332688
178880.0000000    0.1336753
178920.0000000    0.1349117
178960.0000000    0.1316537
179000.0000000    0.1216007
179040.0000000    0.1226599
179080.0000000    0.1257637
179120.0000000    0.1185414
179160.0000000    0.1188279
179200.0000000    0.1245494
179240.0000000    0.1133662
179280.0000000    0.1158147
179320.0000000    0.1257408
179360.0000000    0.1148189
179400.0000000    0.1153191
179440.0000000    0.1152215
179480.0000000    0.1150055
179520.0000000    0.1245551
179560.0000000    0.1242507
179600.0000000    0.1196058
179640.0000000    0.1200534
179680.0000000    0.1132584
179720.0000000    0.1283549
179760.0000000    0.1245868
179800.0000000    0.1261778
179840.0000000    0.1350093
179880.0000000    0.1306967
179920.0000000    0.1249075
179960.0000000    0.1248671
180000.0000000    0.1352355
180040.0000000    0.1260103
180080.0000000    0.1411571
180120.0000000    0.1216770
180160.0000000    0.1302036
180200.0000000    0.1249230
180240.0000000    0.1188867
180280.0000000    0.1126471
180320.0000000    0.1205808
180360.0000000    0.1156205
180400.0000000    0.1103576
180440.0000000    0.1180756
180480.0000000    0.1158336
180520.0000000    0.1203037
180560.0000000    0.1096569
180600.0000000    0.1266612
180640.0000000    0.1248782
180680.0000000    0.1266912
180720.0000000    0.1156275
180760.0000000    0.1168912
180800.0000000    0.1156452
180840.0000000    0.1196709
180880.0000000    0.1254468
180920.0000000    0.1293781
180960.0000000    0.1300505
181000.0000000    0.1334625
181040.0000000    0.1279417
181080.0000000    0.1156650
181120.0000000    0.1228083
181160.0000000    0.1229455
181200.0000000    0.1221792
181240.0000000    0.1249220
181280.0000000    0.1190434
181320.0000000    0.1264429
181360.0000000    0.1164329
181400.0000000    0.1164729
181440.0000000    0.1048606
181480.0000000    0.1193735
181520.0000000    0.1104913
181560.0000000    0.1115148
181600.0000000    0.1068131
181640.0000000    0.1121081
181680.0000000    0.1079629
181720.0000000    0.1094196
181760.0000000    0.1021877
181800.0000000    0.1118079
181840.0000000    0.1112081
181880.0000000    0.1092549
181920.0000000    0.0974857
181960.0000000    0.1112554
182000.0000000    0.1104904
182040.0000000    0.1037395
182080.0000000    0.1041391
182120.0000000    0.1044651
182160.0000000    0.1014155
182200.0000000    0.1013434
182240.0000000    0.0990355
182280.0000000    0.1062831
182320.0000000    0.1076786
182360.0000000    0.1062174
182400.0000000    0.1062073
182440.0000000    0.1134810
182480.0000000    0.1055041
182520.0000000    0.1009051
182560.0000000    0.1088119
182600.0000000    0.1111623
182640.0000000    0.1220988
182680.0000000    0.1152621
182720.0000000    0.1198519
182760.0000000    0.1129378
182800.0000000    0.1229410
182840.0000000    0.1142913
182880.0000000    0.1169209
182920.0000000    0.1154405
182960.0000000    0.1054382
183000.0000000    0.1123978
183040.0000000    0.1094800
183080.0000000    0.1120583
183120.0000000    0.1180411
183160.0000000    0.1170450
183200.0000000    0.1078105
183240.0000000    0.1102716
183280.0000000    0.1139072
183320.0000000    0.1030025
183360.0000000    0.1115482
183400.0000000    0.1141743
183440.0000000    0.1066406
183480.0000000    0.1045583
183520.0000000    0.1084619
183560.0000000    0.1043694
183600.0000000    0.1019825
183640.0000000    0.0972891
183680.0000000    0.1018697
183720.0000000    0.1043858
183760.0000000    0.1039003
183800.0000000    0.1048444
183840.0000000    0.1050712
183880.0000000    0.0992721
183920.0000000    0.1039742
183960.0000000    0.1019580
184000.0000000    0.1020645
184040.0000000    0.0991480
184080.0000000    0.0981599
184120.0000000    0.1040177
184160.0000000    0.1006757
184200.0000000    0.1039375
184240.0000000    0.1030687
184280.0000000    0.1024051
184320.0000000    0.1051451
184360.0000000    0.1140871
184400.0000000    0.1037554
184440.0000000    0.1028667
184480.0000000    0.0983928
184520.0000000    0.1083086
184560.0000000    0.1045562
184600.0000000    0.1225602
184640.0000000    0.1090420
184680.0000000    0.1031498
184720.0000000    0.1134819
184760.0000000    0.1072264
184800.0000000    0.1051194
184840.0000000    0.1155993
184880.0000000    0.1120838
184920.0000000    0.1096505
184960.0000000    0.1003176
185000.0000000    0.1127805
185040.0000000    0.1074121
185080.0000000    0.1010093
185120.0000000    0.1112669
185160.0000000    0.1085585
185200.0000000    0.1103150
185240.0000000    0.1123183
185280.0000000    0.1050069
185320.0000000    0.1084166
185360.0000000    0.0999975
185400.0000000    0.1065694
185440.0000000    0.1151457
185480.0000000    0.1072632
185520.0000000    0.1111890
185560.0000000    0.1125258
185600.0000000    0.1127653
185640.0000000    0.1100378
185680.0000000    0.1021637
185720.0000000    0.1058910
185760.0000000    0.1012814
185800.0000000    0.1068068
185840.0000000    0.0953696
185880.0000000    0.0980108
185920.0000000    0.0934884
185960.0000000    0.1014984
186000.0000000    0.0966120
186040.0000000    0.1107840
186080.0000000    0.1112043
186120.0000000    0.1093924
186160.0000000    0.1024176
186200.0000000    0.1067964
186240.0000000    0.1301711
186280.0000000    0.1105817
186320.0000000    0.1160924
186360.0000000    0.1142825
186400.0000000    0.1256919
186440.0000000    0.1301677
186480.0000000    0.1298965
186520.0000000    0.1013560
186560.0000000    0.1048930
186600.0000000    0.1098900
186640.0000000    0.1138968
186680.0000000    0.1131253
186720.0000000    0.1152135
186760.0000000    0.1054686
186800.0000000    0.1175745
186840.0000000    0.1222658
186880.0000000    0.1171434
186920.0000000    0.1090746
186960.0000000    0.1029976
187000.0000000    0.1064086
187040.0000000    0.0986244
187080.0000000    0.1034167
187120.0000000    0.1172042
187160.0000000    0.1077347
187200.0000000    0.1130889
187240.0000000    0.1177971
187280.0000000    0.0992219
187320.0000000    0.1030532
187360.0000000    0.0983029
187400.0000000    0.1203362
187440.0000000    0.1175551
187480.0000000    0.1014573
187520.0000000    0.1054601
187560.0000000    0.0971434
187600.0000000    0.0945007
187640.0000000    0.1008570
187680.0000000    0.0963776
187720.0000000    0.0978280
187760.0000000    0.0988703
187800.0000000    0.1101977
187840.0000000    0.1170720
187880.0000000    0.1036889
187920.0000000    0.1032567
187960.0000000    0.1110481
188000.0000000    0.1182007
188040.0000000    0.1105163
188080.0000000    0.1025102
188120.0000000    0.1089142
188160.0000000    0.0993663
188200.0000000    0.1080029
188240.0000000    0.1114054
188280.0000000    0.1220696
188320.0000000    0.1097484
188360.0000000    0.1161154
188400.0000000    0.1063329
188440.0000000    0.1131628
188480.0000000    0.1164437
188520.0000000    0.1018516
188560.0000000    0.1024296
188600.0000000    0.1075489
188640.0000000    0.1142891
188680.0000000    0.1162417
188720.0000000    0.1164279
188760.0000000    0.1127880
188800.0000000    0.1042180
188840.0000000    0.1088747
188880.0000000    0.1124724
188920.0000000    0.1271451
188960.0000000    0.1120838
189000.0000000    0.1039627
189040.0000000    0.1128181
189080.0000000    0.1050207
189120.0000000    0.1013978
189160.0000000    0.1147186
189200.0000000    0.1125157
189240.0000000    0.1080364
189280.0000000    0.1189353
189320.0000000    0.1117046
189360.0000000    0.1123109
189400.0000000    0.1102589
189440.0000000    0.1084358
189480.0000000    0.1161893
189520.0000000    0.1130633
189560.0000000    0.1053555
189600.0000000    0.1094192
189640.0000000    0.1162467
189680.0000000    0.1166957
189720.0000000    0.1181579
189760.0000000    0.1189502
189800.0000000    0.1101797
189840.0000000    0.1110506
189880.0000000    0.1132376
189920.0000000    0.1129572
189960.0000000    0.1227177
190000.0000000    0.1210292
190040.0000000    0.1042283
190080.0000000    0.1120891
190120.0000000    0.1064420
190160.0000000    0.1146538
190200.0000000    0.1175046
190240.0000000    0.1208656
190280.0000000    0.1179179
190320.0000000    0.1085105
190360.0000000    0.1073370
190400.0000000    0.1088856
190440.0000000    0.1085987
190480.0000000    0.1229262
190520.0000000    0.1139532
190560.0000000    0.1134599
190600.0000000    0.1184920
190640.0000000    0.1204339
190680.0000000    0.1161625
190720.0000000    0.1149818
190760.0000000    0.1067565
190800.0000000    0.1045481
190840.0000000    0.1079651
190880.0000000    0.0956987
190920.0000000    0.1070984
190960.0000000    0.1140118
191000.0000000    0.1157492
191040.0000000    0.1115461
191080.0000000    0.1090217
191120.0000000    0.1119472
191160.0000000    0.1192041
191200.0000000    0.1122065
191240.0000000    0.1085679
191280.0000000    0.1044009
191320.0000000    0.0991822
191360.0000000    0.1090532
191400.0000000    0.1051545
191440.0000000    0.1030094
191480.0000000    0.1078412
191520.0000000    0.1100274
191560.0000000    0.1049346
191600.0000000    0.1043668
191640.0000000    0.1062866
191680.0000000    0.1096272
191720.0000000    0.1007854
191760.0000000    0.1110009
191800.0000000    0.1076372
191840.0000000    0.1137399
191880.0000000    0.1113050
191920.0000000    0.1164586
191960.0000000    0.1156758
192000.0000000    0.1122235
192040.0000000    0.1073264
192080.0000000    0.1115406
192120.0000000    0.1065647
192160.0000000    0.1120448
192200.0000000    0.1084425
192240.0000000    0.0990982
192280.0000000    0.1019450
192320.0000000    0.0961724
192360.0000000    0.1021155
192400.0000000    0.1012063
192440.0000000    0.1094696
192480.0000000    0.1031526
192520.0000000    0.1016427
192560.0000000    0.1078747
192600.0000000    0.1013011
192640.0000000    0.0977308
192680.0000000    0.1002447
192720.0000000    0.1083083
192760.0000000    0.1073917
192800.0000000    0.1088659
192840.0000000    0.1133613
192880.0000000    0.0998169
192920.0000000    0.1111544
192960.0000000    0.1013205
193000.0000000    0.1107555
193040.0000000    0.1032073
193080.0000000    0.0948708
193120.0000000    0.1156960
193160.0000000    0.1008619
193200.0000000    0.1033620
193240.0000000    0.1039917
193280.0000000    0.1046671
193320.0000000    0.1093869
193360.0000000    0.1056997
193400.0000000    0.1077545
193440.0000000    0.1102818
193480.0000000    0.0987207
193520.0000000    0.1071648
193560.0000000    0.0976317
193600.0000000    0.1013532
193640.0000000    0.1060530
193680.0000000    0.1110426
193720.0000000    0.1097706
193760.0000000    0.1099614
193800.0000000    0.1139839
193840.0000000    0.1134884
193880.0000000    0.1030952
193920.0000000    0.1013193
193960.0000000    0.1060296
194000.0000000    0.1097888
194040.0000000    0.1018711
194080.0000000    0.1047942
194120.0000000    0.1037357
194160.0000000    0.1041862
194200.0000000    0.1005612
194240.0000000    0.1097341
194280.0000000    0.1041405
194320.0000000    0.1243413
194360.0000000    0.1098639
194400.0000000    0.1100346
194440.0000000    0.1097544
194480.0000000    0.1051699
194520.0000000    0.1195426
194560.0000000    0.1115645
194600.0000000    0.1097912
194640.0000000    0.1070159
194680.0000000    0.1040243
194720.0000000    0.1135309
194760.0000000    0.1026135
194800.0000000    0.1043370
194840.0000000    0.1022325
194880.0000000    0.1016353
194920.0000000    0.1007396
194960.0000000    0.1012725
195000.0000000    0.1059271
195040.0000000    0.0988665
195080.0000000    0.1017869
195120.0000000    0.0998014
195160.0000000    0.1059307
195200.0000000    0.0992789
195240.0000000    0.1007046
195280.0000000    0.1027771
195320.0000000    0.1075348
195360.0000000    0.1039947
195400.0000000    0.0987880
195440.0000000    0.0968554
195480.0000000    0.1101960
195520.0000000    0.1051679
195560.0000000    0.1088807
195600.0000000    0.0968208
195640.0000000    0.1040740
195680.0000000    0.1117450
195720.0000000    0.1085950
195760.0000000    0.1121446
195800.0000000    0.1048079
195840.0000000    0.1133355
195880.0000000    0.1098099
195920.0000000    0.1162817
195960.0000000    0.1205638
196000.0000000    0.1171534
196040.0000000    0.1231287
196080.0000000    0.1175156
196120.0000000    0.1059857
196160.0000000    0.1114951
196200.0000000    0.1115919
196240.0000000    0.1137402
196280.0000000    0.1066351
196320.0000000    0.1067863
196360.0000000    0.1033281
196400.0000000    0.1027391
196440.0000000    0.1077110
196480.0000000    0.1036395
196520.0000000    0.1063970
196560.0000000    0.1148120
196600.0000000    0.1172936
196640.0000000    0.1204102
196680.0000000    0.1226243
196720.0000000    0.1137378
196760.0000000    0.1143643
196800.0000000    0.1213746
196840.0000000    0.1063071
196880.0000000    0.1142815
196920.0000000    0.1218673
196960.0000000    0.1152091
197000.0000000    0.1117768
197040.0000000    0.1219941
197080.0000000    0.1150760
197120.0000000    0.1125117
197160.0000000    0.1143459
197200.0000000    0.1022046
197240.0000000    0.1063414
197280.0000000    0.1224552
197320.0000000    0.1151878
197360.0000000    0.1060054
197400.0000000    0.1110427
197440.0000000    0.1142129
197480.0000000    0.1204667
197520.0000000    0.1086382
197560.0000000    0.1096974
197600.0000000    0.1080703
197640.0000000    0.1029931
197680.0000000    0.0999509
197720.0000000    0.1080691
197760.0000000    0.1164504
197800.0000000    0.1152082
197840.0000000    0.1063961
197880.0000000    0.1122452
197920.0000000    0.1124999
197960.0000000    0.1150443
198000.0000000    0.1070297
198040.0000000    0.1162484
198080.0000000    0.1137517
198120.0000000    0.1085153
198160.0000000    0.1089429
198200.0000000    0.1180504
198240.0000000    0.1101261
198280.0000000    0.1114519
198320.0000000    0.1153681
198360.0000000    0.1119998
198400.0000000    0.1184312
198440.0000000    0.1098752
198480.0000000    0.1172980
198520.0000000    0.1192856
198560.0000000    0.1204397
198600.0000000    0.1324777
198640.0000000    0.1140157
198680.0000000    0.1025550
198720.0000000    0.1076363
198760.0000000    0.1112836
198800.0000000    0.1116047
198840.0000000    0.1033031
198880.0000000    0.1149240
198920.0000000    0.1178191
198960.0000000    0.1075430
199000.0000000    0.1087974
199040.0000000    0.0981010
199080.0000000    0.1108284
199120.0000000    0.1079263
199160.0000000    0.1061708
199200.0000000    0.1013480
199240.0000000    0.1073946
199280.0000000    0.1053211
199320.0000000    0.1181461
199360.0000000    0.1098128
199400.0000000    0.1041467
199440.0000000    0.1157633
199480.0000000    0.1158871
199520.0000000    0.1051225
199560.0000000    0.1035875
199600.0000000    0.1007609
199640.0000000    0.1062474
199680.0000000    0.1077725
199720.0000000    0.1118940
199760.0000000    0.1056510
199800.0000000    0.1082100
199840.0000000    0.1098176
199880.0000000    0.1031332
199920.0000000    0.1111937
199960.0000000    0.1145825
200000.0000000    0.1123699
200040.0000000    0.1114900
200080.0000000    0.1029603
200120.0000000    0.1099089
200160.0000000    0.1186854
200200.0000000    0.1076750
200240.0000000    0.1118882
200280.0000000    0.1074109
200320.0000000    0.1177402
200360.0000000    0.1095230
200400.0000000    0.1091922
200440.0000000    0.1049113
200480.0000000    0.1114307
200520.0000000    0.1124211
200560.0000000    0.1046705
200600.0000000    0.1202329
200640.0000000    0.1211339
200680.0000000    0.1112973
200720.0000000    0.1116371
200760.0000000    0.1077165
200800.0000000    0.1129512
200840.0000000    0.1199078
200880.0000000    0.1150183
200920.0000000    0.1072721
200960.0000000    0.1005388
201000.0000000    0.1112514
201040.0000000    0.1122710
201080.0000000    0.1145904
201120.0000000    0.0980278
201160.0000000    0.1084141
201200.0000000    0.1125124
201240.0000000    0.0972848
201280.0000000    0.1036783
201320.0000000    0.1049148
201360.0000000    0.1025304
201400.0000000    0.1113762
201440.0000000    0.1014442
201480.0000000    0.1115276
201520.0000000    0.1120525
201560.0000000    0.1115947
201600.0000000    0.1065694
201640.0000000    0.1020082
201680.0000000    0.1017315
201720.0000000    0.1012930
201760.0000000    0.1053567
201800.0000000    0.1126777
201840.0000000    0.1146742
201880.0000000    0.1141705
201920.0000000    0.1052605
201960.0000000    0.1129830
202000.0000000    0.1182556
202040.0000000    0.1144665
202080.0000000    0.1177285
202120.0000000    0.1093181
202160.0000000    0.1184088
202200.0000000    0.1159162
202240.0000000    0.1085488
202280.0000000    0.1036365
202320.0000000    0.1099098
202360.0000000    0.1064230
202400.0000000    0.1029041
202440.0000000    0.1044253
202480.0000000    0.1083135
202520.0000000    0.1057509
202560.0000000    0.1059855
202600.0000000    0.1037381
202640.0000000    0.1230504
202680.0000000    0.1235333
202720.0000000    0.1170135
202760.0000000    0.1195561
202800.0000000    0.1187751
202840.0000000    0.1237106
202880.0000000    0.1141914
202920.0000000    0.1103236
202960.0000000    0.1062143
203000.0000000    0.1121783
203040.0000000    0.1062063
203080.0000000    0.1162330
203120.0000000    0.1145560
203160.0000000    0.1062924
203200.0000000    0.1065300
203240.0000000    0.1101692
203280.0000000    0.1047912
203320.0000000    0.1081601
203360.0000000    0.1063236
203400.0000000    0.1100738
203440.0000000    0.1136102
203480.0000000    0.1066964
203520.0000000    0.1093995
203560.0000000    0.1125176
203600.0000000    0.1151588
203640.0000000    0.1116872
203680.0000000    0.1161123
203720.0000000    0.1150375
203760.0000000    0.1165871
203800.0000000    0.1125711
203840.0000000    0.1221877
203880.0000000    0.1140215
203920.0000000    0.1050510
203960.0000000    0.1145545
204000.0000000    0.1107909
204040.0000000    0.1177882
204080.0000000    0.1125396
204120.0000000    0.1038710
204160.0000000    0.1134156
204200.0000000    0.1117537
204240.0000000    0.1284148
204280.0000000    0.1176694
204320.0000000    0.1225772
204360.0000000    0.1258171
204400.0000000    0.1262307
204440.0000000    0.1143385
204480.0000000    0.1214981
204520.0000000    0.1189596
204560.0000000    0.1120689
204600.0000000    0.1094485
204640.0000000    0.1163396
204680.0000000    0.1227431
204720.0000000    0.1221655
204760.0000000    0.1208486
204800.0000000    0.1172001
204840.0000000    0.1244444
204880.0000000    0.1207502
204920.0000000    0.1187053
204960.0000000    0.1235235
205000.0000000    0.1158928
205040.0000000    0.1098288
205080.0000000    0.1230616
205120.0000000    0.1259304
205160.0000000    0.1228026
205200.0000000    0.1158405
205240.0000000    0.1269026
205280.0000000    0.1267417
205320.0000000    0.1173249
205360.0000000    0.1252901
205400.0000000    0.1210660
205440.0000000    0.1220664
205480.0000000    0.1199984
205520.0000000    0.1169249
205560.0000000    0.1174698
205600.0000000    0.1180030
205640.0000000    0.1151682
205680.0000000    0.1162106
205720.0000000    0.1207229
205760.0000000    0.1208849
205800.0000000    0.1219398
205840.0000000    0.1133816
205880.0000000    0.1158552
205920.0000000    0.1247924
205960.0000000    0.1237616
206000.0000000    0.1306226
206040.0000000    0.1234567
206080.0000000    0.1035943
206120.0000000    0.1186885
206160.0000000    0.1140535
206200.0000000    0.1097396
206240.0000000    0.1217046
206280.0000000    0.1172581
206320.0000000    0.1197716
206360.0000000    0.1195232
206400.0000000    0.1153281
206440.0000000    0.1104252
206480.0000000    0.1285989
206520.0000000    0.1200993
206560.0000000    0.1161192
206600.0000000    0.1143055
206640.0000000    0.1143014
206680.0000000    0.1102318
206720.0000000    0.1230677
206760.0000000    0.1261172
206800.0000000    0.1192865
206840.0000000    0.1103460
206880.0000000    0.1100106
206920.0000000    0.1102293
206960.0000000    0.1103203
207000.0000000    0.1133936
207040.0000000    0.1263002
207080.0000000    0.1257015
207120.0000000    0.1191896
207160.0000000    0.1229269
207200.0000000    0.1129275
207240.0000000    0.1203173
207280.0000000    0.1275055
207320.0000000    0.1263769
207360.0000000    0.1208120
207400.0000000    0.1247919
207440.0000000    0.1267051
207480.0000000    0.1225890
207520.0000000    0.1238065
207560.0000000    0.1213639
207600.0000000    0.1143166
207640.0000000    0.1256498
207680.0000000    0.1167150
207720.0000000    0.1246312
207760.0000000    0.1268198
207800.0000000    0.1238638
207840.0000000    0.1261320
207880.0000000    0.1257312
207920.0000000    0.1296559
207960.0000000    0.1247721
208000.0000000    0.1209679
208040.0000000    0.1243857
208080.0000000    0.1166861
208120.0000000    0.1244372
208160.0000000    0.1159030
208200.0000000    0.1145234
208240.0000000    0.1157244
208280.0000000    0.1120268
208320.0000000    0.1111830
208360.0000000    0.1197330
208400.0000000    0.1166020
208440.0000000    0.1122737
208480.0000000    0.1172530
208520.0000000    0.1039215
208560.0000000    0.1078582
208600.0000000    0.1024828
208640.0000000    0.1048228
208680.0000000    0.1111279
208720.0000000    0.1042021
208760.0000000    0.1209480
208800.0000000    0.1235667
208840.0000000    0.1151612
208880.0000000    0.1087830
208920.0000000    0.1199090
208960.0000000    0.1136073
209000.0000000    0.1050489
209040.0000000    0.1050613
209080.0000000    0.1153507
209120.0000000    0.1135343
209160.0000000    0.1067479
209200.0000000    0.1096084
209240.0000000    0.1175693
209280.0000000    0.1095606
209320.0000000    0.1114851
209360.0000000    0.1100346
209400.0000000    0.1050586
209440.0000000    0.1076183
209480.0000000    0.1144995
209520.0000000    0.1093765
209560.0000000    0.1119241
209600.0000000    0.1093782
209640.0000000    0.1007592
209680.0000000    0.1055714
209720.0000000    0.1148379
209760.0000000    0.1035376
209800.0000000    0.1275685
209840.0000000    0.1085060
209880.0000000    0.1087500
209920.0000000    0.1066483
209960.0000000    0.1069883
210000.0000000    0.1148527
210040.0000000    0.1120554
210080.0000000    0.1115307
210120.0000000    0.1164678
210160.0000000    0.1184599
210200.0000000    0.1120367
210240.0000000    0.1085362
210280.0000000    0.1052205
210320.0000000    0.1114635
210360.0000000    0.1153560
210400.0000000    0.1222618
210440.0000000    0.1115608
210480.0000000    0.1280781
210520.0000000    0.1156278
210560.0000000    0.1190404
210600.0000000    0.1095430
210640.0000000    0.1103365
210680.0000000    0.1154684
210720.0000000    0.1093579
210760.0000000    0.1081797
210800.0000000    0.1073133
210840.0000000    0.1123702
210880.0000000    0.1116288
210920.0000000    0.1197116
210960.0000000    0.1158152
211000.0000000    0.1075900
211040.0000000    0.1096820
211080.0000000    0.1230444
211120.0000000    0.1293849
211160.0000000    0.1280945
211200.0000000    0.1098778
211240.0000000    0.1120825
211280.0000000    0.1089906
211320.0000000    0.1053949
211360.0000000    0.1014874
211400.0000000    0.1091579
211440.0000000    0.1071175
211480.0000000    0.0988490
211520.0000000    0.1052717
211560.0000000    0.1052604
211600.0000000    0.1020420
211640.0000000    0.1108571
211680.0000000    0.1042081
211720.0000000    0.1054817
211760.0000000    0.1077355
211800.0000000    0.1077612
211840.0000000    0.1079606
211880.0000000    0.1184084
211920.0000000    0.1130001
211960.0000000    0.1081711
212000.0000000    0.1153359
212040.0000000    0.1144242
212080.0000000    0.1082419
212120.0000000    0.1124711
212160.0000000    0.1170440
212200.0000000    0.1167612
212240.0000000    0.1202928
212280.0000000    0.1200704
212320.0000000    0.1129523
212360.0000000    0.1103550
212400.0000000    0.1061299
212440.0000000    0.1001992
212480.0000000    0.1063217
212520.0000000    0.1073794
212560.0000000    0.1166859
212600.0000000    0.1135343
212640.0000000    0.1179073
212680.0000000    0.1308457
212720.0000000    0.1143144
212760.0000000    0.1264452
212800.0000000    0.1200027
212840.0000000    0.1141131
212880.0000000    0.1218798
212920.0000000    0.1182707
212960.0000000    0.1260803
213000.0000000    0.1197219
213040.0000000    0.1089816
213080.0000000    0.1197485
213120.0000000    0.1181468
213160.0000000    0.1110389
213200.0000000    0.1089781
213240.0000000    0.1127864
213280.0000000    0.1223351
213320.0000000    0.1232339
213360.0000000    0.1147908
213400.0000000    0.1058492
213440.0000000    0.1077788
213480.0000000    0.1173301
213520.0000000    0.1194381
213560.0000000    0.1072914
213600.0000000    0.1156128
213640.0000000    0.1140958
213680.0000000    0.1246421
213720.0000000    0.1200580
213760.0000000    0.1141241
213800.0000000    0.1141786
213840.0000000    0.1066299
213880.0000000    0.1220297
213920.0000000    0.1253920
213960.0000000    0.1206354
214000.0000000    0.1111687
214040.0000000    0.1150931
214080.0000000    0.1144854
214120.0000000    0.1083480
214160.0000000    0.1195142
214200.0000000    0.1226847
214240.0000000    0.1110933
214280.0000000    0.1114393
214320.0000000    0.1202333
214360.0000000    0.1290272
214400.0000000    0.1270299
214440.0000000    0.1071478
214480.0000000    0.1124813
214520.0000000    0.1256920
214560.0000000    0.1204727
214600.0000000    0.1179432
214640.0000000    0.1209155
214680.0000000    0.1161743
214720.0000000    0.1207074
214760.0000000    0.1145573
214800.0000000    0.1277622
214840.0000000    0.1143369
214880.0000000    0.1155792
214920.0000000    0.1174796
214960.0000000    0.1174498
215000.0000000    0.1223200
215040.0000000    0.1303874
215080.0000000    0.1341610
215120.0000000    0.1127019
215160.0000000    0.1224181
215200.0000000    0.1416213
215240.0000000    0.1399728
215280.0000000    0.1332675
215320.0000000    0.1339004
215360.0000000    0.1310688
215400.0000000    0.1336901
215440.0000000    0.1313841
215480.0000000    0.1194683
215520.0000000    0.1321165
215560.0000000    0.1384332
215600.0000000    0.1211992
215640.0000000    0.1417779
215680.0000000    0.1180116
215720.0000000    0.1252382
215760.0000000    0.1138852
215800.0000000    0.1234584
215840.0000000    0.1136409
215880.0000000    0.1138627
215920.0000000    0.1182598
215960.0000000    0.1073408
216000.0000000    0.1174537
216040.0000000    0.1154305
216080.0000000    0.1087834
216120.0000000    0.1115546
216160.0000000    0.1118680
216200.0000000    0.1244387
216240.0000000    0.1280139
216280.0000000    0.1242352
216320.0000000    0.1318913
216360.0000000    0.1267679
216400.0000000    0.1194517
216440.0000000    0.1291140
216480.0000000    0.1162979
216520.0000000    0.1201032
216560.0000000    0.1170822
216600.0000000    0.1070234
216640.0000000    0.1133716
216680.0000000    0.1096216
216720.0000000    0.1338560
216760.0000000    0.1174210
216800.0000000    0.1255652
216840.0000000    0.1146811
216880.0000000    0.1174038
216920.0000000    0.1175056
216960.0000000    0.1206330
217000.0000000    0.1194916
217040.0000000    0.1242921
217080.0000000    0.1114902
217120.0000000    0.1088696
217160.0000000    0.1102433
217200.0000000    0.1124593
217240.0000000    0.1160518
217280.0000000    0.1120894
217320.0000000    0.1209599
217360.0000000    0.1233958
217400.0000000    0.1133217
217440.0000000    0.1115736
217480.0000000    0.1273944
217520.0000000    0.1251477
217560.0000000    0.1214361
217600.0000000    0.1245185
217640.0000000    0.1188904
217680.0000000    0.1081686
217720.0000000    0.1198228
217760.0000000    0.1150328
217800.0000000    0.1170118
217840.0000000    0.1206051
217880.0000000    0.1109348
217920.0000000    0.1106652
217960.0000000    0.1088618
218000.0000000    0.1163441
218040.0000000    0.1103556
218080.0000000    0.1097546
218120.0000000    0.1068589
218160.0000000    0.1202256
218200.0000000    0.1110327
218240.0000000    0.1100283
218280.0000000    0.1088678
218320.0000000    0.1208690
218360.0000000    0.1068712
218400.0000000    0.1096539
218440.0000000    0.1064886
218480.0000000    0.1042553
218520.0000000    0.1131802
218560.0000000    0.1128574
218600.0000000    0.1109321
218640.0000000    0.1126690
218680.0000000    0.1188315
218720.0000000    0.1153651
218760.0000000    0.1110889
218800.0000000    0.1165761
218840.0000000    0.1238263
218880.0000000    0.1118880
218920.0000000    0.1165960
218960.0000000    0.1166400
219000.0000000    0.1155188
219040.0000000    0.1163879
219080.0000000    0.1208041
219120.0000000    0.1198505
219160.0000000    0.1238175
219200.0000000    0.1214724
219240.0000000    0.1159777
219280.0000000    0.1063254
219320.0000000    0.1228229
219360.0000000    0.1126125
219400.0000000    0.1104008
219440.0000000    0.1122187
219480.0000000    0.1095902
219520.0000000    0.1067773
219560.0000000    0.1136818
219600.0000000    0.1147776
219640.0000000    0.1240133
219680.0000000    0.1171066
219720.0000000    0.1194770
219760.0000000    0.1154122
219800.0000000    0.1372198
219840.0000000    0.1354317
219880.0000000    0.1292118
219920.0000000    0.1327042
219960.0000000    0.1210394
220000.0000000    0.1223294
220040.0000000    0.1154649
220080.0000000    0.1196032
220120.0000000    0.1252740
220160.0000000    0.1165629
220200.0000000    0.1176697
220240.0000000    0.1237027
220280.0000000    0.1180513
220320.0000000    0.1093054
220360.0000000    0.1138196
220400.0000000    0.1230381
220440.0000000    0.1202290
220480.0000000    0.1112492
220520.0000000    0.1201117
220560.0000000    0.1215665
220600.0000000    0.1221161
220640.0000000    0.1093486
220680.0000000    0.1153471
220720.0000000    0.1231788
220760.0000000    0.1238352
220800.0000000    0.1138249
220840.0000000    0.1283338
220880.0000000    0.1222695
220920.0000000    0.1313738
220960.0000000    0.1211294
221000.0000000    0.1145910
221040.0000000    0.1324612
221080.0000000    0.1211504
221120.0000000    0.1188276
221160.0000000    0.1163524
221200.0000000    0.1251208
221240.0000000    0.1151932
221280.0000000    0.1110126
221320.0000000    0.1134357
221360.0000000    0.1208745
221400.0000000    0.1149549
221440.0000000    0.1065784
221480.0000000    0.1158165
221520.0000000    0.1170608
221560.0000000    0.1185254
221600.0000000    0.1139390
221640.0000000    0.1055375
221680.0000000    0.1160886
221720.0000000    0.1149075
221760.0000000    0.1108194
221800.0000000    0.1108393
221840.0000000    0.1174301
221880.0000000    0.1129819
221920.0000000    0.1188764
221960.0000000    0.1050552
222000.0000000    0.1113320
222040.0000000    0.1155313
222080.0000000    0.1029989
222120.0000000    0.1106627
222160.0000000    0.1185783
222200.0000000    0.1106759
222240.0000000    0.1108724
222280.0000000    0.1079615
222320.0000000    0.1042811
222360.0000000    0.1104494
222400.0000000    0.1145798
222440.0000000    0.1086535
222480.0000000    0.1150466
222520.0000000    0.1179749
222560.0000000    0.1218557
222600.0000000    0.1194512
222640.0000000    0.1176848
222680.0000000    0.1157761
222720.0000000    0.1132138
222760.0000000    0.1222957
222800.0000000    0.1144848
222840.0000000    0.1100047
222880.0000000    0.1156998
222920.0000000    0.1070512
222960.0000000    0.1062193
223000.0000000    0.1190265
223040.0000000    0.1131009
223080.0000000    0.1125944
223120.0000000    0.1098047
223160.0000000    0.1058198
223200.0000000    0.1039064
223240.0000000    0.1123869
223280.0000000    0.1101875
223320.0000000    0.1279402
223360.0000000    0.1154554
223400.0000000    0.1030425
223440.0000000    0.1090341
223480.0000000    0.1143003
223520.0000000    0.1158207
223560.0000000    0.1230329
223600.0000000    0.1181945
223640.0000000    0.1082793
223680.0000000    0.1143252
223720.0000000    0.1226304
223760.0000000    0.1231088
223800.0000000    0.1148782
223840.0000000    0.1051121
223880.0000000    0.1161610
223920.0000000    0.1123263
223960.0000000    0.1004868
224000.0000000    0.1249385
224040.0000000    0.1211052
224080.0000000    0.1199946
224120.0000000    0.1068946
224160.0000000    0.1177603
224200.0000000    0.1070468
224240.0000000    0.1114596
224280.0000000    0.1178061
224320.0000000    0.1185784
224360.0000000    0.1132468
224400.0000000    0.1181740
224440.0000000    0.1104834
224480.0000000    0.1124695
224520.0000000    0.1134548
224560.0000000    0.1036699
224600.0000000    0.1087720
224640.0000000    0.1045950
224680.0000000    0.1088657
224720.0000000    0.1199117
224760.0000000    0.1170440
224800.0000000    0.1088141
224840.0000000    0.1221592
224880.0000000    0.1211649
224920.0000000    0.1174479
224960.0000000    0.1138508
225000.0000000    0.1170557
225040.0000000    0.1180097
225080.0000000    0.1162082
225120.0000000    0.1055100
225160.0000000    0.1070124
225200.0000000    0.1100318
225240.0000000    0.1154301
225280.0000000    0.1244460
225320.0000000    0.1099356
225360.0000000    0.1068880
225400.0000000    0.1081154
225440.0000000    0.1184934
225480.0000000    0.1088326
225520.0000000    0.1012080
225560.0000000    0.1037087
225600.0000000    0.1016232
225640.0000000    0.1059046
225680.0000000    0.1024220
225720.0000000    0.1086991
225760.0000000    0.1040657
225800.0000000    0.1078204
225840.0000000    0.1169466
225880.0000000    0.1269519
225920.0000000    0.1187544
225960.0000000    0.1122542
226000.0000000    0.1141296
226040.0000000    0.1117486
226080.0000000    0.1045709
226120.0000000    0.1160510
226160.0000000    0.1138410
226200.0000000    0.1068641
226240.0000000    0.1065380
226280.0000000    0.1113735
226320.0000000    0.1039325
226360.0000000    0.1062495
226400.0000000    0.1136417
226440.0000000    0.1098417
226480.0000000    0.1155994
226520.0000000    0.1194014
226560.0000000    0.1236913
226600.0000000    0.1117490
226640.0000000    0.1173754
226680.0000000    0.1063028
226720.0000000    0.1196132
226760.0000000    0.1152020
226800.0000000    0.1134804
226840.0000000    0.1152130
226880.0000000    0.1163901
226920.0000000    0.1141024
226960.0000000    0.1041167
227000.0000000    0.1095042
227040.0000000    0.1098947
227080.0000000    0.1127688
227120.0000000    0.1096562
227160.0000000    0.1291195
227200.0000000    0.1113414
227240.0000000    0.1185002
227280.0000000    0.1139562
227320.0000000    0.1135129
227360.0000000    0.1104380
227400.0000000    0.1176065
227440.0000000    0.1183542
227480.0000000    0.1149937
227520.0000000    0.1157087
227560.0000000    0.1167812
227600.0000000    0.1122837
227640.0000000    0.1080031
227680.0000000    0.1109613
227720.0000000    0.1111061
227760.0000000    0.1034056
227800.0000000    0.1153883
227840.0000000    0.1147972
227880.0000000    0.1117990
227920.0000000    0.1105982
227960.0000000    0.1175057
228000.0000000    0.1167478
228040.0000000    0.1160754
228080.0000000    0.1180881
228120.0000000    0.1174793
228160.0000000    0.1105013
228200.0000000    0.1103644
228240.0000000    0.1153621
228280.0000000    0.1131959
228320.0000000    0.1151561
228360.0000000    0.1201867
228400.0000000    0.1165222
228440.0000000    0.1208259
228480.0000000    0.1134921
228520.0000000    0.1182032
228560.0000000    0.1126499
228600.0000000    0.1135760
228640.0000000    0.1142567
228680.0000000    0.1181213
228720.0000000    0.1185118
228760.0000000    0.1308577
228800.0000000    0.1313373
228840.0000000    0.1313469
228880.0000000    0.1362562
228920.0000000    0.1399942
228960.0000000    0.1217966
229000.0000000    0.1295505
229040.0000000    0.1328857
229080.0000000    0.1245710
229120.0000000    0.1298859
229160.0000000    0.1331162
229200.0000000    0.1205880
229240.0000000    0.1191485
229280.0000000    0.1207555
229320.0000000    0.1218420
229360.0000000    0.1309687
229400.0000000    0.1197384
229440.0000000    0.1148871
229480.0000000    0.1145818
229520.0000000    0.1121258
229560.0000000    0.1197379
229600.0000000    0.1140466
229640.0000000    0.1264853
229680.0000000    0.1151384
229720.0000000    0.1072368
229760.0000000    0.1103298
229800.0000000    0.1151981
229840.0000000    0.1253960
229880.0000000    0.1207435
229920.0000000    0.1161828
229960.0000000    0.1082975
230000.0000000    0.1040293
230040.0000000    0.1047959
230080.0000000    0.1033271
230120.0000000    0.1054742
230160.0000000    0.1099349
230200.0000000    0.1192836
230240.0000000    0.1136140
230280.0000000    0.1110957
230320.0000000    0.1066180
230360.0000000    0.1095372
230400.0000000    0.1196875
230440.0000000    0.1172397
230480.0000000    0.1215624
230520.0000000    0.1142894
230560.0000000    0.1254918
230600.0000000    0.1139874
230640.0000000    0.1160049
230680.0000000    0.1139708
230720.0000000    0.1237966
230760.0000000    0.1148364
230800.0000000    0.1163847
230840.0000000    0.1149077
230880.0000000    0.1076748
230920.0000000    0.1304750
230960.0000000    0.1224610
231000.0000000    0.1142263
231040.0000000    0.1224351
231080.0000000    0.1226254
231120.0000000    0.1196407
231160.0000000    0.1217581
231200.0000000    0.1255496
231240.0000000    0.1226509
231280.0000000    0.1212050
231320.0000000    0.1307327
231360.0000000    0.1185874
231400.0000000    0.1264744
231440.0000000    0.1244930
231480.0000000    0.1147684
231520.0000000    0.1258524
231560.0000000    0.1153496
231600.0000000    0.1250914
231640.0000000    0.1194801
231680.0000000    0.1195903
231720.0000000    0.1216536
231760.0000000    0.1267548
231800.0000000    0.1168861
231840.0000000    0.1093095
231880.0000000    0.1098542
231920.0000000    0.1103444
231960.0000000    0.1056053
232000.0000000    0.1178085
232040.0000000    0.1196153
232080.0000000    0.1153472
232120.0000000    0.1150674
232160.0000000    0.1176546
232200.0000000    0.1150210
232240.0000000    0.1120776
232280.0000000    0.1175487
232320.0000000    0.1156730
232360.0000000    0.1111942
232400.0000000    0.1087487
232440.0000000    0.1135503
232480.0000000    0.1196785
232520.0000000    0.1165587
232560.0000000    0.1069561
232600.0000000    0.1110902
232640.0000000    0.1155889
232680.0000000    0.1121200
232720.0000000    0.1131251
232760.0000000    0.1076892
232800.0000000    0.0992827
232840.0000000    0.1063669
232880.0000000    0.1022058
232920.0000000    0.1057560
232960.0000000    0.1019151
233000.0000000    0.1124196
233040.0000000    0.1041975
233080.0000000    0.1033290
233120.0000000    0.1092985
233160.0000000    0.1187280
233200.0000000    0.1054383
233240.0000000    0.1147576
233280.0000000    0.1126093
233320.0000000    0.1061991
233360.0000000    0.1143669
233400.0000000    0.1153430
233440.0000000    0.1177275
233480.0000000    0.1159716
233520.0000000    0.1077583
233560.0000000    0.1205174
233600.0000000    0.1152482
233640.0000000    0.1092442
233680.0000000    0.1190755
233720.0000000    0.1057486
233760.0000000    0.1149299
233800.0000000    0.1156798
233840.0000000    0.1139383
233880.0000000    0.1069001
233920.0000000    0.1091838
233960.0000000    0.1171963
234000.0000000    0.1081172
234040.0000000    0.1103430
234080.0000000    0.1100681
234120.0000000    0.1059000
234160.0000000    0.1064026
234200.0000000    0.1021937
234240.0000000    0.0941420
234280.0000000    0.1086780
234320.0000000    0.1032919
234360.0000000    0.1017530
234400.0000000    0.1027241
234440.0000000    0.1094067
234480.0000000    0.1075260
234520.0000000    0.1020682
234560.0000000    0.1049943
234600.0000000    0.1009154
234640.0000000    0.1029702
234680.0000000    0.0978194
234720.0000000    0.1054420
234760.0000000    0.1044306
234800.0000000    0.0980096
234840.0000000    0.1113546
234880.0000000    0.1020084
234920.0000000    0.1021938
234960.0000000    0.1029120
235000.0000000    0.1130333
235040.0000000    0.1196757
235080.0000000    0.1097032
235120.0000000    0.1081721
235160.0000000    0.1124947
235200.0000000    0.1108099
235240.0000000    0.1087072
235280.0000000    0.1146278
235320.0000000    0.1058471
235360.0000000    0.1125825
235400.0000000    0.1152834
235440.0000000    0.1191242
235480.0000000    0.1144845
235520.0000000    0.1114222
235560.0000000    0.1193607
235600.0000000    0.1115131
235640.0000000    0.1194432
235680.0000000    0.1145988
235720.0000000    0.1195328
235760.0000000    0.1264277
235800.0000000    0.1263135
235840.0000000    0.1195393
235880.0000000    0.1195830
235920.0000000    0.1147251
235960.0000000    0.1143258
236000.0000000    0.1129300
236040.0000000    0.1069590
236080.0000000    0.1164036
236120.0000000    0.1107495
236160.0000000    0.1036749
236200.0000000    0.1026180
236240.0000000    0.1144822
236280.0000000    0.1182399
236320.0000000    0.1131099
236360.0000000    0.1190086
236400.0000000    0.1127056
236440.0000000    0.1176867
236480.0000000    0.1206218
236520.0000000    0.1154073
236560.0000000    0.1115050
236600.0000000    0.1073463
236640.0000000    0.1076932
236680.0000000    0.1129614
236720.0000000    0.1123007
236760.0000000    0.1055173
236800.0000000    0.1071149
236840.0000000    0.1117569
236880.0000000    0.1075138
236920.0000000    0.1168859
236960.0000000    0.1119776
237000.0000000    0.1097501
237040.0000000    0.1048220
237080.0000000    0.1093372
237120.0000000    0.1125700
237160.0000000    0.1089919
237200.0000000    0.1201329
237240.0000000    0.1193542
237280.0000000    0.1221380
237320.0000000    0.1043406
237360.0000000    0.1233848
237400.0000000    0.1241185
237440.0000000    0.1058388
237480.0000000    0.1088108
237520.0000000    0.1195565
237560.0000000    0.0966935
237600.0000000    0.1058242
237640.0000000    0.1068294
237680.0000000    0.1082981
237720.0000000    0.1079719
237760.0000000    0.1178470
237800.0000000    0.1121841
237840.0000000    0.1187552
237880.0000000    0.1144440
237920.0000000    0.1059548
237960.0000000    0.1040896
238000.0000000    0.1212855
238040.0000000    0.1190275
238080.0000000    0.1103417
238120.0000000    0.1139549
238160.0000000    0.1133046
238200.0000000    0.1117998
238240.0000000    0.1141935
238280.0000000    0.1098862
238320.0000000    0.1162842
238360.0000000    0.1052719
238400.0000000    0.1106531
238440.0000000    0.1149810
238480.0000000    0.1197824
238520.0000000    0.1228652
238560.0000000    0.1284719
238600.0000000    0.1243032
238640.0000000    0.1017745
238680.0000000    0.1093227
238720.0000000    0.1155050
238760.0000000    0.1037953
238800.0000000    0.1124535
238840.0000000    0.1117172
238880.0000000    0.1099408
238920.0000000    0.1213663
238960.0000000    0.1208677
239000.0000000    0.1211559
239040.0000000    0.1184335
239080.0000000    0.1199527
239120.0000000    0.1315543
239160.0000000    0.1120400
239200.0000000    0.1175611
239240.0000000    0.1141024
239280.0000000    0.1123740
239320.0000000    0.1181369
239360.0000000    0.1073020
239400.0000000    0.1088866
239440.0000000    0.1026293
239480.0000000    0.1144815
239520.0000000    0.1133451
239560.0000000    0.1043601
239600.0000000    0.1188348
239640.0000000    0.1081169
239680.0000000    0.1075434
239720.0000000    0.1164203
239760.0000000    0.1077379
239800.0000000    0.1038861
239840.0000000    0.1061226
239880.0000000    0.1023182
239920.0000000    0.1089201
239960.0000000    0.1165104
240000.0000000    0.1131507
240040.0000000    0.1219807
240080.0000000    0.1143904
240120.0000000    0.1226673
240160.0000000    0.1144250
240200.0000000    0.1214949
240240.0000000    0.1300039
240280.0000000    0.1283203
240320.0000000    0.1162497
240360.0000000    0.1068977
240400.0000000    0.1195454
240440.0000000    0.1154675
240480.0000000    0.1218442
240520.0000000    0.1189134
240560.0000000    0.1242663
240600.0000000    0.1238634
240640.0000000    0.1197220
240680.0000000    0.1249236
240720.0000000    0.1168435
240760.0000000    0.1222991
240800.0000000    0.1158684
240840.0000000    0.1267425
240880.0000000    0.1249850
240920.0000000    0.1277110
240960.0000000    0.1361316
241000.0000000    0.1247233
241040.0000000    0.1224622
241080.0000000    0.1111139
241120.0000000    0.1183037
241160.0000000    0.1226596
241200.0000000    0.1111587
241240.0000000    0.1137945
241280.0000000    0.1247871
241320.0000000    0.1283468
241360.0000000    0.1317886
241400.0000000    0.1284872
241440.0000000    0.1169656
241480.0000000    0.1232303
241520.0000000    0.1276290
241560.0000000    0.1249003
241600.0000000    0.1205797
241640.0000000    0.1300091
241680.0000000    0.1262397
241720.0000000    0.1155413
241760.0000000    0.1194773
241800.0000000    0.1263363
241840.0000000    0.1155995
241880.0000000    0.1226947
241920.0000000    0.1279993
241960.0000000    0.1243753
242000.0000000    0.1322325
242040.0000000    0.1233448
242080.0000000    0.1190793
242120.0000000    0.1206902
242160.0000000    0.1333358
242200.0000000    0.1268778
242240.0000000    0.1217700
242280.0000000    0.1346538
242320.0000000    0.1283462
242360.0000000    0.1284348
242400.0000000    0.1296445
242440.0000000    0.1289767
242480.0000000    0.1282509
242520.0000000    0.1298816
242560.0000000    0.1293022
242600.0000000    0.1259553
242640.0000000    0.1216938
242680.0000000    0.1206618
242720.0000000    0.1211345
242760.0000000    0.1166869
242800.0000000    0.1172533
242840.0000000    0.1153871
242880.0000000    0.1174725
242920.0000000    0.1194506
242960.0000000    0.1106376
243000.0000000    0.1107785
243040.0000000    0.1147323
243080.0000000    0.1129720
243120.0000000    0.1135874
243160.0000000    0.1173365
243200.0000000    0.1198540
243240.0000000    0.1172345
243280.0000000    0.1163361
243320.0000000    0.1082946
243360.0000000    0.1051791
243400.0000000    0.1038403
243440.0000000    0.1062182
243480.0000000    0.1123668
243520.0000000    0.1161053
243560.0000000    0.1214492
243600.0000000    0.1124264
243640.0000000    0.1147330
243680.0000000    0.1145893
243720.0000000    0.1043156
243760.0000000    0.1131502
243800.0000000    0.1077709
243840.0000000    0.1070658
243880.0000000    0.1197695
243920.0000000    0.1020587
243960.0000000    0.1065556
244000.0000000    0.1105920
244040.0000000    0.1034566
244080.0000000    0.1212990
244120.0000000    0.1121477
244160.0000000    0.1233603
244200.0000000    0.1222719
244240.0000000    0.1166664
244280.0000000    0.1212583
244320.0000000    0.1082286
244360.0000000    0.1220566
244400.0000000    0.1112864
244440.0000000    0.1166403
244480.0000000    0.1316543
244520.0000000    0.1072177
244560.0000000    0.1141470
244600.0000000    0.1131208
244640.0000000    0.1168553
244680.0000000    0.1136528
244720.0000000    0.1070123
244760.0000000    0.1108090
244800.0000000    0.1220588
244840.0000000    0.1088817
244880.0000000    0.1029978
244920.0000000    0.1190494
244960.0000000    0.1248022
245000.0000000    0.1216422
245040.0000000    0.1193186
245080.0000000    0.1166735
245120.0000000    0.1216359
245160.0000000    0.1081476
245200.0000000    0.1182335
245240.0000000    0.1179746
245280.0000000    0.1114136
245320.0000000    0.1134238
245360.0000000    0.1230389
245400.0000000    0.1238204
245440.0000000    0.1191638
245480.0000000    0.1077388
245520.0000000    0.1152095
245560.0000000    0.1051254
245600.0000000    0.1107987
245640.0000000    0.1135136
245680.0000000    0.1086042
245720.0000000    0.1231373
245760.0000000    0.1187778
245800.0000000    0.1160394
245840.0000000    0.1209547
245880.0000000    0.1099415
245920.0000000    0.1098173
245960.0000000    0.1143637
246000.0000000    0.1123339
246040.0000000    0.1161901
246080.0000000    0.1056947
246120.0000000    0.1101174
246160.0000000    0.1174336
246200.0000000    0.1236981
246240.0000000    0.1162035
246280.0000000    0.1199374
246320.0000000    0.1135816
246360.0000000    0.1193636
246400.0000000    0.1252577
246440.0000000    0.1218997
246480.0000000    0.1163600
246520.0000000    0.1216722
246560.0000000    0.1214364
246600.0000000    0.1431663
246640.0000000    0.1148895
246680.0000000    0.1336334
246720.0000000    0.1215953
246760.0000000    0.1194690
246800.0000000    0.1096400
246840.0000000    0.1286964
246880.0000000    0.1323111
246920.0000000    0.1241658
246960.0000000    0.1216722
247000.0000000    0.1220816
247040.0000000    0.1244716
247080.0000000    0.1082650
247120.0000000    0.1187047
247160.0000000    0.1141015
247200.0000000    0.1198482
247240.0000000    0.1149052
247280.0000000    0.1056631
247320.0000000    0.1188891
247360.0000000    0.1190832
247400.0000000    0.1226829
247440.0000000    0.1222857
247480.0000000    0.1287813
247520.0000000    0.1189529
247560.0000000    0.1167366
247600.0000000    0.1282104
247640.0000000    0.1205912
247680.0000000    0.1254728
247720.0000000    0.1168156
247760.0000000    0.1173610
247800.0000000    0.1242721
247840.0000000    0.1192537
247880.0000000    0.1228243
247920.0000000    0.1190870
247960.0000000    0.1160096
248000.0000000    0.1196054
248040.0000000    0.1262319
248080.0000000    0.1229703
248120.0000000    0.1210696
248160.0000000    0.1213148
248200.0000000    0.1176844
248240.0000000    0.1164897
248280.0000000    0.1136079
248320.0000000    0.1215006
248360.0000000    0.1169241
248400.0000000    0.1119499
248440.0000000    0.1212361
248480.0000000    0.1252616
248520.0000000    0.1259917
248560.0000000    0.1272246
248600.0000000    0.1365122
248640.0000000    0.1303941
248680.0000000    0.1176046
248720.0000000    0.1167525
248760.0000000    0.1208086
248800.0000000    0.1251976
248840.0000000    0.1272769
248880.0000000    0.1336624
248920.0000000    0.1250160
248960.0000000    0.1353928
249000.0000000    0.1169925
249040.0000000    0.1274013
249080.0000000    0.1250283
249120.0000000    0.1217796
249160.0000000    0.1207705
249200.0000000    0.1190686
249240.0000000    0.1203081
249280.0000000    0.1185715
249320.0000000    0.1273929
249360.0000000    0.1242098
249400.0000000    0.1123394
249440.0000000    0.1192157
249480.0000000    0.1089009
249520.0000000    0.1168763
249560.0000000    0.1287055
249600.0000000    0.1280144
249640.0000000    0.1228025
249680.0000000    0.1202838
249720.0000000    0.1267938
249760.0000000    0.1196209
249800.0000000    0.1119301
249840.0000000    0.1188055
249880.0000000    0.1244200
249920.0000000    0.1106467
249960.0000000    0.1156952
250000.0000000    0.1104657
250040.0000000    0.1180644
250080.0000000    0.1145892
250120.0000000    0.1085529
250160.0000000    0.1134950
250200.0000000    0.1128666
250240.0000000    0.1097453
250280.0000000    0.1166500
250320.0000000    0.1149117
250360.0000000    0.1163093
250400.0000000    0.1165610
250440.0000000    0.1174112
250480.0000000    0.1169091
250520.0000000    0.1161897
250560.0000000    0.1170959
250600.0000000    0.1059730
250640.0000000    0.1140707
250680.0000000    0.1118920
250720.0000000    0.1184013
250760.0000000    0.1166076
250800.0000000    0.1156189
250840.0000000    0.1178817
250880.0000000    0.1252557
250920.0000000    0.1220032
250960.0000000    0.1262589
251000.0000000    0.1328520
251040.0000000    0.1359423
251080.0000000    0.1340420
251120.0000000    0.1231474
251160.0000000    0.1216285
251200.0000000    0.1255350
251240.0000000    0.1210904
251280.0000000    0.1297156
251320.0000000    0.1160665
251360.0000000    0.1201454
251400.0000000    0.1221307
251440.0000000    0.1191466
251480.0000000    0.1158914
251520.0000000    0.1198311
251560.0000000    0.1211764
251600.0000000    0.1239009
251640.0000000    0.1150509
251680.0000000    0.1148482
251720.0000000    0.1238822
251760.0000000    0.1145668
251800.0000000    0.1231158
251840.0000000    0.1283494
251880.0000000    0.1131057
251920.0000000    0.1270279
251960.0000000    0.1235866
252000.0000000    0.1177691
252040.0000000    0.1115588
252080.0000000    0.1186317
252120.0000000    0.1189031
252160.0000000    0.1210163
252200.0000000    0.1301668
252240.0000000    0.1217413
252280.0000000    0.1276340
252320.0000000    0.1154902
252360.0000000    0.1216252
252400.0000000    0.1157044
252440.0000000    0.1301311
252480.0000000    0.1297906
252520.0000000    0.1310699
252560.0000000    0.1230805
252600.0000000    0.1262505
252640.0000000    0.1167273
252680.0000000    0.1165923
252720.0000000    0.1234159
252760.0000000    0.1243688
252800.0000000    0.1313037
252840.0000000    0.1180381
252880.0000000    0.1169645
252920.0000000    0.1155807
252960.0000000    0.1149723
253000.0000000    0.1135200
253040.0000000    0.1196881
253080.0000000    0.1215811
253120.0000000    0.1248849
253160.0000000    0.1294682
253200.0000000    0.1327365
253240.0000000    0.1176308
253280.0000000    0.1242209
253320.0000000    0.1210487
253360.0000000    0.1141197
253400.0000000    0.1221073
253440.0000000    0.1287192
253480.0000000    0.1300243
253520.0000000    0.1263773
253560.0000000    0.1161912
253600.0000000    0.1318225
253640.0000000    0.1239767
253680.0000000    0.1326918
253720.0000000    0.1283481
253760.0000000    0.1381200
253800.0000000    0.1184311
253840.0000000    0.1212782
253880.0000000    0.1178824
253920.0000000    0.1245313
253960.0000000    0.1251894
254000.0000000    0.1305956
254040.0000000    0.1228549
254080.0000000    0.1315560
254120.0000000    0.1216428
254160.0000000    0.1338173
254200.0000000    0.1262596
254240.0000000    0.1202814
254280.0000000    0.1262361
254320.0000000    0.1226490
254360.0000000    0.1263862
254400.0000000    0.1148587
254440.0000000    0.1180865
254480.0000000    0.1449476
254520.0000000    0.1213047
254560.0000000    0.1267937
254600.0000000    0.1400338
254640.0000000    0.1243581
254680.0000000    0.1318135
254720.0000000    0.1233274
254760.0000000    0.1321996
254800.0000000    0.1277156
254840.0000000    0.1341691
254880.0000000    0.1311834
254920.0000000    0.1189395
254960.0000000    0.1180960
255000.0000000    0.1174772
255040.0000000    0.1090038
255080.0000000    0.1084247
255120.0000000    0.1095712
255160.0000000    0.1087210
255200.0000000    0.1139435
255240.0000000    0.1110357
255280.0000000    0.1132495
255320.0000000    0.1098829
255360.0000000    0.1127513
255400.0000000    0.1040663
255440.0000000    0.1076480
255480.0000000    0.1102814
255520.0000000    0.1161012
255560.0000000    0.1279354
255600.0000000    0.1167778
255640.0000000    0.1155256
255680.0000000    0.1187339
255720.0000000    0.1308164
255760.0000000    0.1467360
255800.0000000    0.1223632
255840.0000000    0.1312855
255880.0000000    0.1088222
255920.0000000    0.1090878
255960.0000000    0.1093464
256000.0000000    0.1173989
256040.0000000    0.1276247
256080.0000000    0.1191818
256120.0000000    0.1175221
256160.0000000    0.1266290
256200.0000000    0.1200738
256240.0000000    0.1047202
256280.0000000    0.1170983
256320.0000000    0.1188934
256360.0000000    0.1161870
256400.0000000    0.1162073
256440.0000000    0.1107551
256480.0000000    0.1102547
256520.0000000    0.1147958
256560.0000000    0.1161318
256600.0000000    0.1222033
256640.0000000    0.1180889
256680.0000000    0.1175276
256720.0000000    0.1081825
256760.0000000    0.1074545
256800.0000000    0.1125289
256840.0000000    0.1144467
256880.0000000    0.1063315
256920.0000000    0.1081182
256960.0000000    0.1137318
257000.0000000    0.1219081
257040.0000000    0.1064053
257080.0000000    0.1153417
257120.0000000    0.1065441
257160.0000000    0.1178772
257200.0000000    0.1186289
257240.0000000    0.1233471
257280.0000000    0.1133362
257320.0000000    0.1226950
257360.0000000    0.1261107
257400.0000000    0.1249050
257440.0000000    0.1147747
257480.0000000    0.1166493
257520.0000000    0.1200192
257560.0000000    0.1232181
257600.0000000    0.1199762
257640.0000000    0.1193225
257680.0000000    0.1244357
257720.0000000    0.1179225
257760.0000000    0.1164783
257800.0000000    0.1148614
257840.0000000    0.1178315
257880.0000000    0.1172856
257920.0000000    0.1300230
257960.0000000    0.1277803
258000.0000000    0.1231684
258040.0000000    0.1219506
258080.0000000    0.1227768
258120.0000000    0.1349789
258160.0000000    0.1208104
258200.0000000    0.1297988
258240.0000000    0.1253675
258280.0000000    0.1243168
258320.0000000    0.1232291
258360.0000000    0.1217277
258400.0000000    0.1277394
258440.0000000    0.1217195
258480.0000000    0.1210043
258520.0000000    0.1189164
258560.0000000    0.1281023
258600.0000000    0.1178303
258640.0000000    0.1341874
258680.0000000    0.1412588
258720.0000000    0.1236798
258760.0000000    0.1233608
258800.0000000    0.1249119
258840.0000000    0.1204755
258880.0000000    0.1164120
258920.0000000    0.1150362
258960.0000000    0.1128881
259000.0000000    0.1079043
259040.0000000    0.1196690
259080.0000000    0.1250943
259120.0000000    0.1183904
259160.0000000    0.1266513
259200.0000000    0.1207981
259240.0000000    0.1265259
259280.0000000    0.1304217
259320.0000000    0.1268567
259360.0000000    0.1291347
259400.0000000    0.1263679
259440.0000000    0.1277946
259480.0000000    0.1272557
259520.0000000    0.1302782
259560.0000000    0.1160569
259600.0000000    0.1158371
259640.0000000    0.1184252
259680.0000000    0.1154876
259720.0000000    0.1206019
259760.0000000    0.1174825
259800.0000000    0.1191971
259840.0000000    0.1286357
259880.0000000    0.1223193
259920.0000000    0.1066607
259960.0000000    0.1126242
260000.0000000    0.1152851
260040.0000000    0.1105228
260080.0000000    0.1231876
260120.0000000    0.1177973
260160.0000000    0.1184190
260200.0000000    0.1229233
260240.0000000    0.1116854
260280.0000000    0.1190917
260320.0000000    0.1146517
260360.0000000    0.1124176
260400.0000000    0.1175465
260440.0000000    0.1188627
260480.0000000    0.1223368
260520.0000000    0.1151440
260560.0000000    0.1122399
260600.0000000    0.1163705
260640.0000000    0.1268719
260680.0000000    0.1280151
260720.0000000    0.1253004
260760.0000000    0.1160083
260800.0000000    0.1069598
260840.0000000    0.1193430
260880.0000000    0.1243088
260920.0000000    0.1079493
260960.0000000    0.1200506
261000.0000000    0.1154868
261040.0000000    0.1193414
261080.0000000    0.1164163
261120.0000000    0.1197372
261160.0000000    0.1114445
261200.0000000    0.1164525
261240.0000000    0.1130134
261280.0000000    0.1104820
261320.0000000    0.1104562
261360.0000000    0.1205013
261400.0000000    0.1174638
261440.0000000    0.1196244
261480.0000000    0.1131126
261520.0000000    0.1107736
261560.0000000    0.1136759
261600.0000000    0.1087929
261640.0000000    0.1083005
261680.0000000    0.1088449
261720.0000000    0.1176228
261760.0000000    0.1192451
261800.0000000    0.1042455
261840.0000000    0.1126970
261880.0000000    0.1069801
261920.0000000    0.1173062
261960.0000000    0.1150121
262000.0000000    0.1092416
262040.0000000    0.1185039
262080.0000000    0.1185826
262120.0000000    0.1138571
262160.0000000    0.1187312
262200.0000000    0.1164539
262240.0000000    0.1144876
262280.0000000    0.1160865
262320.0000000    0.1245989
262360.0000000    0.1155917
262400.0000000    0.1265961
262440.0000000    0.1272450
262480.0000000    0.1164167
262520.0000000    0.1164384
262560.0000000    0.1187663
262600.0000000    0.1153238
262640.0000000    0.1117879
262680.0000000    0.1203613
262720.0000000    0.1239612
262760.0000000    0.1241492
262800.0000000    0.1234174
262840.0000000    0.1197118
262880.0000000    0.1456181
262920.0000000    0.1165229
262960.0000000    0.1170699
263000.0000000    0.1131838
263040.0000000    0.1085320
263080.0000000    0.1018040
263120.0000000    0.1153211
263160.0000000    0.1089815
263200.0000000    0.1031121
263240.0000000    0.1211059
263280.0000000    0.1164484
263320.0000000    0.1160666
263360.0000000    0.1110141
263400.0000000    0.1136950
263440.0000000    0.1100852
263480.0000000    0.1167392
263520.0000000    0.1138294
263560.0000000    0.1155644
263600.0000000    0.1087818
263640.0000000    0.1281321
263680.0000000    0.1123779
263720.0000000    0.1128160
263760.0000000    0.1040445
263800.0000000    0.1089733
263840.0000000    0.1051824
263880.0000000    0.1067558
263920.0000000    0.1097289
263960.0000000    0.1183340
264000.0000000    0.1157881
264040.0000000    0.1164743
264080.0000000    0.1257123
264120.0000000    0.1121526
264160.0000000    0.1157586
264200.0000000    0.1153012
264240.0000000    0.1112171
264280.0000000    0.1190429
264320.0000000    0.1032755
264360.0000000    0.1130879
264400.0000000    0.1090393
264440.0000000    0.1183846
264480.0000000    0.1044630
264520.0000000    0.1148100
264560.0000000    0.1249338
264600.0000000    0.1166342
264640.0000000    0.1048884
264680.0000000    0.1078223
264720.0000000    0.1128582
264760.0000000    0.1108903
264800.0000000    0.1058654
264840.0000000    0.1100990
264880.0000000    0.1076437
264920.0000000    0.1137793
264960.0000000    0.1181905
265000.0000000    0.1206226
265040.0000000    0.1197479
265080.0000000    0.1267753
265120.0000000    0.1379498
265160.0000000    0.1280035
265200.0000000    0.1294750
265240.0000000    0.1248419
265280.0000000    0.1381596
265320.0000000    0.1317237
265360.0000000    0.1303132
265400.0000000    0.1171175
265440.0000000    0.1036337
265480.0000000    0.1114457
265520.0000000    0.1230771
265560.0000000    0.1175848
265600.0000000    0.1227087
265640.0000000    0.1213403
265680.0000000    0.1212573
265720.0000000    0.1329341
265760.0000000    0.1200812
265800.0000000    0.1182729
265840.0000000    0.1125565
265880.0000000    0.1216304
265920.0000000    0.1168364
265960.0000000    0.1090821
266000.0000000    0.1112254
266040.0000000    0.1108264
266080.0000000    0.1133884
266120.0000000    0.1211462
266160.0000000    0.1220871
266200.0000000    0.1381341
266240.0000000    0.1313967
266280.0000000    0.1285042
266320.0000000    0.1246217
266360.0000000    0.1209330
266400.0000000    0.1179682
266440.0000000    0.1179791
266480.0000000    0.1217199
266520.0000000    0.1192391
266560.0000000    0.1306868
266600.0000000    0.1223476
266640.0000000    0.1212518
266680.0000000    0.1280669
266720.0000000    0.1234317
266760.0000000    0.1337250
266800.0000000    0.1186839
266840.0000000    0.1209452
266880.0000000    0.1268841
266920.0000000    0.1231645
266960.0000000    0.1180544
267000.0000000    0.1208770
267040.0000000    0.1188840
267080.0000000    0.1207841
267120.0000000    0.1259944
267160.0000000    0.1281145
267200.0000000    0.1244954
267240.0000000    0.1276639
267280.0000000    0.1226632
267320.0000000    0.1196387
267360.0000000    0.1227882
267400.0000000    0.1146205
267440.0000000    0.1309713
267480.0000000    0.1374136
267520.0000000    0.1337042
267560.0000000    0.1351455
267600.0000000    0.1267854
267640.0000000    0.1253726
267680.0000000    0.1349919
267720.0000000    0.1204468
267760.0000000    0.1248358
267800.0000000    0.1249703
267840.0000000    0.1223808
267880.0000000    0.1195364
267920.0000000    0.1204305
267960.0000000    0.1258905
268000.0000000    0.1327860
268040.0000000    0.1358960
268080.0000000    0.1351190
268120.0000000    0.1291103
268160.0000000    0.1318337
268200.0000000    0.1241274
268240.0000000    0.1314649
268280.0000000    0.1226043
268320.0000000    0.1206916
268360.0000000    0.1182059
268400.0000000    0.1243774
268440.0000000    0.1207120
268480.0000000    0.1283358
268520.0000000    0.1298900
268560.0000000    0.1209726
268600.0000000    0.1197291
268640.0000000    0.1239840
268680.0000000    0.1239294
268720.0000000    0.1144249
268760.0000000    0.1153684
268800.0000000    0.1263833
268840.0000000    0.1266639
268880.0000000    0.1162599
268920.0000000    0.1124572
268960.0000000    0.1160245
269000.0000000    0.1324277
269040.0000000    0.1227656
269080.0000000    0.1235591
269120.0000000    0.1308423
269160.0000000    0.1389132
269200.0000000    0.1362307
269240.0000000    0.1265530
269280.0000000    0.1276481
269320.0000000    0.1313460
269360.0000000    0.1273390
269400.0000000    0.1276830
269440.0000000    0.1349782
269480.0000000    0.1242803
269520.0000000    0.1213990
269560.0000000    0.1262137
269600.0000000    0.1221238
269640.0000000    0.1237193
269680.0000000    0.1341217
269720.0000000    0.1291196
269760.0000000    0.1347807
269800.0000000    0.1233002
269840.0000000    0.1337312
269880.0000000    0.1278353
269920.0000000    0.1230360
269960.0000000    0.1220292
270000.0000000    0.1236839
270040.0000000    0.1184857
270080.0000000    0.1142332
270120.0000000    0.1155416
270160.0000000    0.1104608
270200.0000000    0.1164189
270240.0000000    0.1237170
270280.0000000    0.1202717
270320.0000000    0.1367123
270360.0000000    0.1260737
270400.0000000    0.1255763
270440.0000000    0.1369962
270480.0000000    0.1266326
270520.0000000    0.1153642
270560.0000000    0.1222368
270600.0000000    0.1143085
270640.0000000    0.1119252
270680.0000000    0.1167995
270720.0000000    0.1217412
270760.0000000    0.1297596
270800.0000000    0.1274327
270840.0000000    0.1203949
270880.0000000    0.1166223
270920.0000000    0.1218378
270960.0000000    0.1234084
271000.0000000    0.1289597
271040.0000000    0.1226216
271080.0000000    0.1232363
271120.0000000    0.1254386
271160.0000000    0.1196361
271200.0000000    0.1237162
271240.0000000    0.1253000
271280.0000000    0.1342381
271320.0000000    0.1226076
271360.0000000    0.1271095
271400.0000000    0.1324887
271440.0000000    0.1381927
271480.0000000    0.1389160
271520.0000000    0.1259405
271560.0000000    0.1298963
271600.0000000    0.1379091
271640.0000000    0.1416844
271680.0000000    0.1291474
271720.0000000    0.1296455
271760.0000000    0.1136534
271800.0000000    0.1188470
271840.0000000    0.1204764
271880.0000000    0.1223605
271920.0000000    0.1267056
271960.0000000    0.1261412
272000.0000000    0.1180503
272040.0000000    0.1236422
272080.0000000    0.1441496
272120.0000000    0.1401646
272160.0000000    0.1398122
272200.0000000    0.1422473
272240.0000000    0.1345773
272280.0000000    0.1309599
272320.0000000    0.1333569
272360.0000000    0.1241789
272400.0000000    0.1185625
272440.0000000    0.1181596
272480.0000000    0.1213781
272520.0000000    0.1345372
272560.0000000    0.1319457
272600.0000000    0.1214482
272640.0000000    0.1190463
272680.0000000    0.1146584
272720.0000000    0.1126685
272760.0000000    0.1287910
272800.0000000    0.1346295
272840.0000000    0.1273702
272880.0000000    0.1271359
272920.0000000    0.1322692
272960.0000000    0.1260979
273000.0000000    0.1199372
273040.0000000    0.1240611
273080.0000000    0.1211654
273120.0000000    0.1206327
273160.0000000    0.1074185
273200.0000000    0.1171329
273240.0000000    0.1227250
273280.0000000    0.1170277
273320.0000000    0.1168529
273360.0000000    0.1272905
273400.0000000    0.1223975
273440.0000000    0.1150477
273480.0000000    0.1283956
273520.0000000    0.1216324
273560.0000000    0.1218032
273600.0000000    0.1255492
273640.0000000    0.1269522
273680.0000000    0.1249274
273720.0000000    0.1295314
273760.0000000    0.1217017
273800.0000000    0.1323954
273840.0000000    0.1321318
273880.0000000    0.1288114
273920.0000000    0.1401107
273960.0000000    0.1291579
274000.0000000    0.1259440
274040.0000000    0.1299677
274080.0000000    0.1247458
274120.0000000    0.1400793
274160.0000000    0.1260675
274200.0000000    0.1246404
274240.0000000    0.1215069
274280.0000000    0.1131404
274320.0000000    0.1201277
274360.0000000    0.1106997
274400.0000000    0.1218132
274440.0000000    0.1201361
274480.0000000    0.1288683
274520.0000000    0.1269275
274560.0000000    0.1219507
274600.0000000    0.1164238
274640.0000000    0.1216439
274680.0000000    0.1268511
274720.0000000    0.1254300
274760.0000000    0.1240253
274800.0000000    0.1233931
274840.0000000    0.1286390
274880.0000000    0.1186805
274920.0000000    0.1329795
274960.0000000    0.1237200
275000.0000000    0.1250715
275040.0000000    0.1306842
275080.0000000    0.1202233
275120.0000000    0.1300040
275160.0000000    0.1260675
275200.0000000    0.1306749
275240.0000000    0.1325473
275280.0000000    0.1273385
275320.0000000    0.1273737
275360.0000000    0.1239220
275400.0000000    0.1244727
275440.0000000    0.1263803
275480.0000000    0.1183067
275520.0000000    0.1134795
275560.0000000    0.1079491
275600.0000000    0.1201615
275640.0000000    0.1179222
275680.0000000    0.1159094
275720.0000000    0.1182970
275760.0000000    0.1259524
275800.0000000    0.1206034
275840.0000000    0.1342471
275880.0000000    0.1279379
275920.0000000    0.1317859
275960.0000000    0.1264800
276000.0000000    0.1217454
276040.0000000    0.1264508
276080.0000000    0.1322965
276120.0000000    0.1263616
276160.0000000    0.1287437
276200.0000000    0.1270064
276240.0000000    0.1337274
276280.0000000    0.1318748
276320.0000000    0.1242780
276360.0000000    0.1251019
276400.0000000    0.1302533
276440.0000000    0.1236417
276480.0000000    0.1262274
276520.0000000    0.1256651
276560.0000000    0.1302757
276600.0000000    0.1256637
276640.0000000    0.1234752
276680.0000000    0.1202251
276720.0000000    0.1304551
276760.0000000    0.1294058
276800.0000000    0.1111519
276840.0000000    0.1184957
276880.0000000    0.1204980
276920.0000000    0.1369256
276960.0000000    0.1236923
277000.0000000    0.1163281
277040.0000000    0.1193201
277080.0000000    0.1255160
277120.0000000    0.1125706
277160.0000000    0.1119365
277200.0000000    0.1125614
277240.0000000    0.1146322
277280.0000000    0.1189590
277320.0000000    0.1193008
277360.0000000    0.1319902
277400.0000000    0.1251020
277440.0000000    0.1194527
277480.0000000    0.1145675
277520.0000000    0.1144738
277560.0000000    0.1200881
277600.0000000    0.1171726
277640.0000000    0.1381298
277680.0000000    0.1178077
277720.0000000    0.1185074
277760.0000000    0.1134773
277800.0000000    0.1193254
277840.0000000    0.1137891
277880.0000000    0.1156914
277920.0000000    0.1179191
277960.0000000    0.1175783
278000.0000000    0.1122559
278040.0000000    0.1192319
278080.0000000    0.1087065
278120.0000000    0.1126493
278160.0000000    0.1107223
278200.0000000    0.1124238
278240.0000000    0.1152902
278280.0000000    0.1120734
278320.0000000    0.1131727
278360.0000000    0.1123504
278400.0000000    0.1143001
278440.0000000    0.1127099
278480.0000000    0.1160183
278520.0000000    0.1120465
278560.0000000    0.1112232
278600.0000000    0.1076256
278640.0000000    0.1062516
278680.0000000    0.1192758
278720.0000000    0.1164695
278760.0000000    0.1070066
278800.0000000    0.1168123
278840.0000000    0.1088924
278880.0000000    0.1104820
278920.0000000    0.0997881
278960.0000000    0.1027140
279000.0000000    0.1111393
279040.0000000    0.1113679
279080.0000000    0.0993492
279120.0000000    0.1020156
279160.0000000    0.1144242
279200.0000000    0.1049986
279240.0000000    0.1203251
279280.0000000    0.1285963
279320.0000000    0.1174408
279360.0000000    0.1151255
279400.0000000    0.1158136
279440.0000000    0.1050721
279480.0000000    0.1090966
279520.0000000    0.1112595
279560.0000000    0.1109376
279600.0000000    0.1257158
279640.0000000    0.1212489
279680.0000000    0.1140764
279720.0000000    0.1166846
279760.0000000    0.1121142
279800.0000000    0.1009797
279840.0000000    0.1186837
279880.0000000    0.1003690
279920.0000000    0.1077334
279960.0000000    0.1151927
280000.0000000    0.0997300
280040.0000000    0.0993253
280080.0000000    0.1106897
280120.0000000    0.1112418
280160.0000000    0.1104205
280200.0000000    0.1241309
280240.0000000    0.1083345
280280.0000000    0.1139786
280320.0000000    0.1194023
280360.0000000    0.1118244
280400.0000000    0.1152983
280440.0000000    0.1116648
280480.0000000    0.1194694
280520.0000000    0.1167761
280560.0000000    0.1080224
280600.0000000    0.1188962
280640.0000000    0.1179779
280680.0000000    0.1182074
280720.0000000    0.1130984
280760.0000000    0.1079360
280800.0000000    0.1150133
280840.0000000    0.1090635
280880.0000000    0.1185972
280920.0000000    0.1194581
280960.0000000    0.1085282
281000.0000000    0.1166272
281040.0000000    0.1133734
281080.0000000    0.1110753
281120.0000000    0.1209364
281160.0000000    0.1109679
281200.0000000    0.1119572
281240.0000000    0.1191546
281280.0000000    0.1101884
281320.0000000    0.1041988
281360.0000000    0.1109845
281400.0000000    0.1181962
281440.0000000    0.1073700
281480.0000000    0.1205489
281520.0000000    0.1207299
281560.0000000    0.1211309
281600.0000000    0.1097986
281640.0000000    0.1186066
281680.0000000    0.1235669
281720.0000000    0.1248886
281760.0000000    0.1101943
281800.0000000    0.1140119
281840.0000000    0.1216030
281880.0000000    0.1188699
281920.0000000    0.1193125
281960.0000000    0.1191257
282000.0000000    0.1294190
282040.0000000    0.1296055
282080.0000000    0.1167927
282120.0000000    0.1209550
282160.0000000    0.1149889
282200.0000000    0.1270150
282240.0000000    0.1244038
282280.0000000    0.1080326
282320.0000000    0.1142407
282360.0000000    0.1075965
282400.0000000    0.1129473
282440.0000000    0.1083277
282480.0000000    0.1064263
282520.0000000    0.1139783
282560.0000000    0.1150323
282600.0000000    0.1145115
282640.0000000    0.1217536
282680.0000000    0.1089911
282720.0000000    0.1040918
282760.0000000    0.1127945
282800.0000000    0.1195591
282840.0000000    0.1245948
282880.0000000    0.1149056
282920.0000000    0.1114252
282960.0000000    0.1129541
283000.0000000    0.1200171
283040.0000000    0.1127931
283080.0000000    0.1104503
283120.0000000    0.1073545
283160.0000000    0.1063849
283200.0000000    0.1170875
283240.0000000    0.1088681
283280.0000000    0.1065555
283320.0000000    0.1077946
283360.0000000    0.1062907
283400.0000000    0.1050792
283440.0000000    0.1110140
283480.0000000    0.1027124
283520.0000000    0.1118385
283560.0000000    0.1136985
283600.0000000    0.1094640
283640.0000000    0.1123362
283680.0000000    0.1068209
283720.0000000    0.1083281
283760.0000000    0.1163944
283800.0000000    0.1215143
283840.0000000    0.1221541
283880.0000000    0.1085922
283920.0000000    0.1141072
283960.0000000    0.1085480
284000.0000000    0.1101328
284040.0000000    0.1167574
284080.0000000    0.1080027
284120.0000000    0.1137732
284160.0000000    0.1103416
284200.0000000    0.1083168
284240.0000000    0.1104581
284280.0000000    0.1019889
284320.0000000    0.1099000
284360.0000000    0.1033469
284400.0000000    0.1069324
284440.0000000    0.1117015
284480.0000000    0.1123343
284520.0000000    0.1039435
284560.0000000    0.1101295
284600.0000000    0.1082104
284640.0000000    0.1139824
284680.0000000    0.1228915
284720.0000000    0.1107865
284760.0000000    0.1169368
284800.0000000    0.1131837
284840.0000000    0.1182753
284880.0000000    0.1116820
284920.0000000    0.1302007
284960.0000000    0.1293413
285000.0000000    0.1235942
285040.0000000    0.1106145
285080.0000000    0.1304858
285120.0000000    0.1196208
285160.0000000    0.1120630
285200.0000000    0.1112423
285240.0000000    0.1160647
285280.0000000    0.1087942
285320.0000000    0.1031971
285360.0000000    0.1031682
285400.0000000    0.1028982
285440.0000000    0.1105418
285480.0000000    0.1130477
285520.0000000    0.1051593
285560.0000000    0.1062350
285600.0000000    0.1081452
285640.0000000    0.1079286
285680.0000000    0.1137753
285720.0000000    0.1059154
285760.0000000    0.1022622
285800.0000000    0.1080911
285840.0000000    0.1171131
285880.0000000    0.1103358
285920.0000000    0.1144115
285960.0000000    0.1108680
286000.0000000    0.1078606
286040.0000000    0.1151219
286080.0000000    0.1085725
286120.0000000    0.1228127
286160.0000000    0.1106206
286200.0000000    0.1192365
286240.0000000    0.1093854
286280.0000000    0.1136462
286320.0000000    0.1052011
286360.0000000    0.1164696
286400.0000000    0.1030743
286440.0000000    0.1149946
286480.0000000    0.1194993
286520.0000000    0.1094028
286560.0000000    0.1192745
286600.0000000    0.1260120
286640.0000000    0.1154000
286680.0000000    0.1285900
286720.0000000    0.1276483
286760.0000000    0.1260120
286800.0000000    0.1283106
286840.0000000    0.1334275
286880.0000000    0.1274298
286920.0000000    0.1205889
286960.0000000    0.1294244
287000.0000000    0.1190767
287040.0000000    0.1201797
287080.0000000    0.1180668
287120.0000000    0.1203779
287160.0000000    0.1181939
287200.0000000    0.1175491
287240.0000000    0.1273406
287280.0000000    0.1267419
287320.0000000    0.1230824
287360.0000000    0.1219242
287400.0000000    0.1308948
287440.0000000    0.1159780
287480.0000000    0.1231596
287520.0000000    0.1264435
287560.0000000    0.1250035
287600.0000000    0.1241327
287640.0000000    0.1153192
287680.0000000    0.1094084
287720.0000000    0.1128204
287760.0000000    0.1196366
287800.0000000    0.1220346
287840.0000000    0.1175437
287880.0000000    0.1046932
287920.0000000    0.1171390
287960.0000000    0.1270006
288000.0000000    0.1299702
288040.0000000    0.1281499
288080.0000000    0.1259011
288120.0000000    0.1341331
288160.0000000    0.1265018
288200.0000000    0.1209349
288240.0000000    0.1277488
288280.0000000    0.1101623
288320.0000000    0.1090595
288360.0000000    0.1142425
288400.0000000    0.1034090
288440.0000000    0.1106282
288480.0000000    0.1275359
288520.0000000    0.1161230
288560.0000000    0.1130377
288600.0000000    0.1123779
288640.0000000    0.1089640
288680.0000000    0.1045436
288720.0000000    0.1080344
288760.0000000    0.1123575
288800.0000000    0.1044063
288840.0000000    0.1039924
288880.0000000    0.1025978
288920.0000000    0.1189670
288960.0000000    0.1087695
289000.0000000    0.1004690
289040.0000000    0.1062361
289080.0000000    0.1033361
289120.0000000    0.1240382
289160.0000000    0.1081730
289200.0000000    0.1093288
289240.0000000    0.1001376
289280.0000000    0.1061890
289320.0000000    0.0975358
289360.0000000    0.1040577
289400.0000000    0.1100392
289440.0000000    0.1039631
289480.0000000    0.1003911
289520.0000000    0.1059329
289560.0000000    0.1182423
289600.0000000    0.1124948
289640.0000000    0.1278827
289680.0000000    0.1322115
289720.0000000    0.1199472
289760.0000000    0.1054208
289800.0000000    0.1039013
289840.0000000    0.1076315
289880.0000000    0.1020315
289920.0000000    0.1150057
289960.0000000    0.1235907
290000.0000000    0.1304884
290040.0000000    0.1118665
290080.0000000    0.1093374
290120.0000000    0.1139345
290160.0000000    0.1058248
290200.0000000    0.1144854
290240.0000000    0.1178604
290280.0000000    0.1106887
290320.0000000    0.1145107
290360.0000000    0.1203623
290400.0000000    0.1193072
290440.0000000    0.1123074
290480.0000000    0.1072095
290520.0000000    0.1209246
290560.0000000    0.1313941
290600.0000000    0.1226591
290640.0000000    0.1327166
290680.0000000    0.1357437
290720.0000000    0.1236925
290760.0000000    0.1249778
290800.0000000    0.1126744
290840.0000000    0.1150520
290880.0000000    0.1216508
290920.0000000    0.1196923
290960.0000000    0.1063141
291000.0000000    0.1063849
291040.0000000    0.1115661
291080.0000000    0.1042526
291120.0000000    0.1112255
291160.0000000    0.1160799
291200.0000000    0.1111527
291240.0000000    0.1116054
291280.0000000    0.1193246
291320.0000000    0.1062222
291360.0000000    0.1242609
291400.0000000    0.1181456
291440.0000000    0.1190547
291480.0000000    0.1091239
291520.0000000    0.1119206
291560.0000000    0.1228676
291600.0000000    0.1202531
291640.0000000    0.1206942
291680.0000000    0.1213509
291720.0000000    0.1175377
291760.0000000    0.1114524
291800.0000000    0.1204434
291840.0000000    0.1146504
291880.0000000    0.1182400
291920.0000000    0.1142205
291960.0000000    0.1243610
292000.0000000    0.1167276
292040.0000000    0.1109996
292080.0000000    0.1133535
292120.0000000    0.1109046
292160.0000000    0.1136954
292200.0000000    0.1227053
292240.0000000    0.1227774
292280.0000000    0.1136654
292320.0000000    0.1207830
292360.0000000    0.1177395
292400.0000000    0.1156343
292440.0000000    0.1147922
292480.0000000    0.1131972
292520.0000000    0.1019919
292560.0000000    0.1051134
292600.0000000    0.1218723
292640.0000000    0.1168119
292680.0000000    0.1213235
292720.0000000    0.1167811
292760.0000000    0.1243688
292800.0000000    0.1157506
292840.0000000    0.1174119
292880.0000000    0.0977385
292920.0000000    0.1067364
292960.0000000    0.1094312
293000.0000000    0.1101721
293040.0000000    0.1058393
293080.0000000    0.1141348
293120.0000000    0.1160301
293160.0000000    0.1133268
293200.0000000    0.1155278
293240.0000000    0.1244787
293280.0000000    0.1186489
293320.0000000    0.1126293
293360.0000000    0.1126166
293400.0000000    0.1101711
293440.0000000    0.1128927
293480.0000000    0.1196080
293520.0000000    0.1112517
293560.0000000    0.1109190
293600.0000000    0.1135100
293640.0000000    0.1046340
293680.0000000    0.1079796
293720.0000000    0.1194106
293760.0000000    0.1140974
293800.0000000    0.1229785
293840.0000000    0.1063550
293880.0000000    0.1050967
293920.0000000    0.1053842
293960.0000000    0.1040487
294000.0000000    0.1120075
294040.0000000    0.1141859
294080.0000000    0.1183982
294120.0000000    0.1262787
294160.0000000    0.1129104
294200.0000000    0.1163821
294240.0000000    0.1118335
294280.0000000    0.1168788
294320.0000000    0.1173545
294360.0000000    0.1243633
294400.0000000    0.1235070
294440.0000000    0.1332077
294480.0000000    0.1296112
294520.0000000    0.1187597
294560.0000000    0.1151547
294600.0000000    0.1126029
294640.0000000    0.1066397
294680.0000000    0.1203962
294720.0000000    0.1297954
294760.0000000    0.1336635
294800.0000000    0.1424999
294840.0000000    0.1270491
294880.0000000    0.1258513
294920.0000000    0.1299979
294960.0000000    0.1224643
295000.0000000    0.1172925
295040.0000000    0.1253833
295080.0000000    0.1226622
295120.0000000    0.1224967
295160.0000000    0.1335600
295200.0000000    0.1227812
295240.0000000    0.1281500
295280.0000000    0.1194343
295320.0000000    0.1285506
295360.0000000    0.1229925
295400.0000000    0.1109200
295440.0000000    0.1162233
295480.0000000    0.1188981
295520.0000000    0.1158537
295560.0000000    0.1179654
295600.0000000    0.1138105
295640.0000000    0.1142649
295680.0000000    0.1159443
295720.0000000    0.1193800
295760.0000000    0.1193353
295800.0000000    0.1091187
295840.0000000    0.1146353
295880.0000000    0.1167172
295920.0000000    0.1140834
295960.0000000    0.1105662
296000.0000000    0.1086719
296040.0000000    0.1186959
296080.0000000    0.1067824
296120.0000000    0.1013732
296160.0000000    0.1123571
296200.0000000    0.1197281
296240.0000000    0.1174424
296280.0000000    0.1186781
296320.0000000    0.1089825
296360.0000000    0.1193889
296400.0000000    0.1104649
296440.0000000    0.1038323
296480.0000000    0.1040009
296520.0000000    0.1093795
296560.0000000    0.1110898
296600.0000000    0.1017163
296640.0000000    0.1045043
296680.0000000    0.1129490
296720.0000000    0.1137194
296760.0000000    0.1115080
296800.0000000    0.1204072
296840.0000000    0.1142656
296880.0000000    0.1132114
296920.0000000    0.1119886
296960.0000000    0.1085235
297000.0000000    0.1094655
297040.0000000    0.1095469
297080.0000000    0.1174334
297120.0000000    0.1182856
297160.0000000    0.1165793
297200.0000000    0.1069145
297240.0000000    0.1131209
297280.0000000    0.1125491
297320.0000000    0.1231695
297360.0000000    0.1122588
297400.0000000    0.1147383
297440.0000000    0.1091366
297480.0000000    0.1151872
297520.0000000    0.1232049
297560.0000000    0.1121131
297600.0000000    0.1151089
297640.0000000    0.1132811
297680.0000000    0.1138839
297720.0000000    0.1170253
297760.0000000    0.1293977
297800.0000000    0.1248573
297840.0000000    0.1113848
297880.0000000    0.1098747
297920.0000000    0.1128369
297960.0000000    0.1139951
298000.0000000    0.1126645
298040.0000000    0.1242481
298080.0000000    0.1148692
298120.0000000    0.1155915
298160.0000000    0.1220453
298200.0000000    0.1022470
298240.0000000    0.1034255
298280.0000000    0.1129083
298320.0000000    0.1130867
298360.0000000    0.1189331
298400.0000000    0.1135655
298440.0000000    0.1222804
298480.0000000    0.1169820
298520.0000000    0.1164904
298560.0000000    0.1183513
298600.0000000    0.1142848
298640.0000000    0.1084271
298680.0000000    0.1071443
298720.0000000    0.1233814
298760.0000000    0.1112654
298800.0000000    0.1127585
298840.0000000    0.1181516
298880.0000000    0.1213715
298920.0000000    0.1223916
298960.0000000    0.1149328
299000.0000000    0.1158569
299040.0000000    0.1162863
299080.0000000    0.1219844
299120.0000000    0.1133628
299160.0000000    0.1025024
299200.0000000    0.1077017
299240.0000000    0.1124254
299280.0000000    0.1127606
299320.0000000    0.1088642
299360.0000000    0.1081239
299400.0000000    0.1115947
299440.0000000    0.1203590
299480.0000000    0.1069737
299520.0000000    0.1093497
299560.0000000    0.1081381
299600.0000000    0.1086801
299640.0000000    0.1151835
299680.0000000    0.1005339
299720.0000000    0.1055043
299760.0000000    0.1099612
299800.0000000    0.1203766
299840.0000000    0.1243722
299880.0000000    0.1197600
299920.0000000    0.1147037
299960.0000000    0.1186359
300000.0000000    0.1192466
300040.0000000    0.1149669
300080.0000000    0.1261015
300120.0000000    0.1283298
300160.0000000    0.1131188
300200.0000000    0.1039783
300240.0000000    0.1146843
300280.0000000    0.1128920
300320.0000000    0.1044088
300360.0000000    0.1145575
300400.0000000    0.1132260
300440.0000000    0.1187115
300480.0000000    0.1056460
300520.0000000    0.1069298
300560.0000000    0.1094754
300600.0000000    0.1171111
300640.0000000    0.1142123
300680.0000000    0.1063876
300720.0000000    0.1141004
300760.0000000    0.1070475
300800.0000000    0.1065718
300840.0000000    0.1026543
300880.0000000    0.1114477
300920.0000000    0.1179909
300960.0000000    0.1118986
301000.0000000    0.1081213
301040.0000000    0.1083768
301080.0000000    0.1158837
301120.0000000    0.1077525
301160.0000000    0.1048950
301200.0000000    0.1066064
301240.0000000    0.1133703
301280.0000000    0.1070573
301320.0000000    0.1034514
301360.0000000    0.1077543
301400.0000000    0.1111354
301440.0000000    0.1042480
301480.0000000    0.1020197
301520.0000000    0.1117441
301560.0000000    0.1028062
301600.0000000    0.1046517
301640.0000000    0.1142962
301680.0000000    0.1117826
301720.0000000    0.1101127
301760.0000000    0.1100122
301800.0000000    0.1097587
301840.0000000    0.1151225
301880.0000000    0.1149605
301920.0000000    0.1158819
301960.0000000    0.1150500
302000.0000000    0.1114622
302040.0000000    0.1167718
302080.0000000    0.1092082
302120.0000000    0.1167714
302160.0000000    0.1101316
302200.0000000    0.1143960
302240.0000000    0.1134797
302280.0000000    0.1096529
302320.0000000    0.1232556
302360.0000000    0.1179790
302400.0000000    0.1256236
302440.0000000    0.1194652
302480.0000000    0.1249018
302520.0000000    0.1149472
302560.0000000    0.1210309
302600.0000000    0.1136539
302640.0000000    0.1165068
302680.0000000    0.1209314
302720.0000000    0.1100876
302760.0000000    0.1071362
302800.0000000    0.1093108
302840.0000000    0.1180150
302880.0000000    0.1193274
302920.0000000    0.1177012
302960.0000000    0.1212629
303000.0000000    0.1253162
303040.0000000    0.1309205
303080.0000000    0.1164019
303120.0000000    0.1133812
303160.0000000    0.1200765
303200.0000000    0.1065864
303240.0000000    0.1196865
303280.0000000    0.1203023
303320.0000000    0.1166496
303360.0000000    0.1097204
303400.0000000    0.1242864
303440.0000000    0.1226513
303480.0000000    0.1173064
303520.0000000    0.1216981
303560.0000000    0.1273189
303600.0000000    0.1257017
303640.0000000    0.1164469
303680.0000000    0.1256016
303720.0000000    0.1239788
303760.0000000    0.1252711
303800.0000000    0.1236068
303840.0000000    0.1214038
303880.0000000    0.1208692
303920.0000000    0.1148843
303960.0000000    0.1175000
304000.0000000    0.1201869
304040.0000000    0.1212269
304080.0000000    0.1174431
304120.0000000    0.1210583
304160.0000000    0.1095082
304200.0000000    0.1142891
304240.0000000    0.1167003
304280.0000000    0.1195500
304320.0000000    0.1288181
304360.0000000    0.1242033
304400.0000000    0.1190132
304440.0000000    0.1202546
304480.0000000    0.1276707
304520.0000000    0.1290472
304560.0000000    0.1106746
304600.0000000    0.1229412
304640.0000000    0.1163036
304680.0000000    0.1231296
304720.0000000    0.1177040
304760.0000000    0.1311352
304800.0000000    0.1313406
304840.0000000    0.1144136
304880.0000000    0.1243497
304920.0000000    0.1286169
304960.0000000    0.1298607
305000.0000000    0.1260576
305040.0000000    0.1329137
305080.0000000    0.1269215
305120.0000000    0.1282630
305160.0000000    0.1235781
305200.0000000    0.1267781
305240.0000000    0.1242250
305280.0000000    0.1293395
305320.0000000    0.1338869
305360.0000000    0.1184452
305400.0000000    0.1286774
305440.0000000    0.1209223
305480.0000000    0.1168321
305520.0000000    0.1301619
305560.0000000    0.1241267
305600.0000000    0.1191975
305640.0000000    0.1222779
305680.0000000    0.1190786
305720.0000000    0.1129052
305760.0000000    0.1152493
305800.0000000    0.1190737
305840.0000000    0.1125282
305880.0000000    0.1163399
305920.0000000    0.1137697
305960.0000000    0.1207096
306000.0000000    0.1140679
306040.0000000    0.1171558
306080.0000000    0.1170423
306120.0000000    0.1203958
306160.0000000    0.1162090
306200.0000000    0.1162868
306240.0000000    0.1260665
306280.0000000    0.1174121
306320.0000000    0.1148727
306360.0000000    0.1276276
306400.0000000    0.1221463
306440.0000000    0.1248657
306480.0000000    0.1169138
306520.0000000    0.1164976
306560.0000000    0.1221038
306600.0000000    0.1306140
306640.0000000    0.1263315
306680.0000000    0.1156467
306720.0000000    0.1230329
306760.0000000    0.1363404
306800.0000000    0.1291485
306840.0000000    0.1361616
306880.0000000    0.1229633
306920.0000000    0.1200053
306960.0000000    0.1249029
307000.0000000    0.1270882
307040.0000000    0.1142242
307080.0000000    0.1252289
307120.0000000    0.1224492
307160.0000000    0.1186653
307200.0000000    0.1267164
307240.0000000    0.1258973
307280.0000000    0.1255324
307320.0000000    0.1175306
307360.0000000    0.1340720
307400.0000000    0.1301957
307440.0000000    0.1147380
307480.0000000    0.1224535
307520.0000000    0.1168386
307560.0000000    0.1332780
307600.0000000    0.1320507
307640.0000000    0.1290811
307680.0000000    0.1427694
307720.0000000    0.1258781
307760.0000000    0.1212108
307800.0000000    0.1239508
307840.0000000    0.1194530
307880.0000000    0.1352377
307920.0000000    0.1277480
307960.0000000    0.1280141
308000.0000000    0.1249150
308040.0000000    0.1268797
308080.0000000    0.1238163
308120.0000000    0.1326043
308160.0000000    0.1203576
308200.0000000    0.1229056
308240.0000000    0.1249402
308280.0000000    0.1265809
308320.0000000    0.1274602
308360.0000000    0.1252157
308400.0000000    0.1188155
308440.0000000    0.1319129
308480.0000000    0.1300653
308520.0000000    0.1281424
308560.0000000    0.1226133
308600.0000000    0.1311824
308640.0000000    0.1313573
308680.0000000    0.1226369
308720.0000000    0.1227925
308760.0000000    0.1289064
308800.0000000    0.1231588
308840.0000000    0.1269882
308880.0000000    0.1277644
308920.0000000    0.1275025
308960.0000000    0.1244555
309000.0000000    0.1111857
309040.0000000    0.1204418
309080.0000000    0.1249869
309120.0000000    0.1240023
309160.0000000    0.1218241
309200.0000000    0.1198546
309240.0000000    0.1259695
309280.0000000    0.1344113
309320.0000000    0.1326901
309360.0000000    0.1213402
309400.0000000    0.1223419
309440.0000000    0.1302008
309480.0000000    0.1209816
309520.0000000    0.1325950
309560.0000000    0.1296853
309600.0000000    0.1225938
309640.0000000    0.1236068
309680.0000000    0.1208044
309720.0000000    0.1205937
309760.0000000    0.1332245
309800.0000000    0.1254174
309840.0000000    0.1249937
309880.0000000    0.1299240
309920.0000000    0.1377762
309960.0000000    0.1307130
310000.0000000    0.1344747
310040.0000000    0.1201663
310080.0000000    0.1168833
310120.0000000    0.1209425
310160.0000000    0.1213933
310200.0000000    0.1201787
310240.0000000    0.1237289
310280.0000000    0.1182172
310320.0000000    0.1287574
310360.0000000    0.1267584
310400.0000000    0.1176583
310440.0000000    0.1197678
310480.0000000    0.1148406
310520.0000000    0.1103096
310560.0000000    0.1164155
310600.0000000    0.1133490
310640.0000000    0.1303843
310680.0000000    0.1253958
310720.0000000    0.1309967
310760.0000000    0.1239831
310800.0000000    0.1329041
310840.0000000    0.1206182
310880.0000000    0.1299853
310920.0000000    0.1233630
310960.0000000    0.1243878
311000.0000000    0.1208540
311040.0000000    0.1281511
311080.0000000    0.1202891
311120.0000000    0.1160288
311160.0000000    0.1142875
311200.0000000    0.1135382
311240.0000000    0.1228643
311280.0000000    0.1165623
311320.0000000    0.1195480
311360.0000000    0.1198917
311400.0000000    0.1154551
311440.0000000    0.1221666
311480.0000000    0.1238034
311520.0000000    0.1219814
311560.0000000    0.1205768
311600.0000000    0.1129186
311640.0000000    0.1148223
311680.0000000    0.1260569
311720.0000000    0.1213920
311760.0000000    0.1196452
311800.0000000    0.1161994
311840.0000000    0.1140863
311880.0000000    0.1135883
311920.0000000    0.1184121
311960.0000000    0.1200600
312000.0000000    0.1161754
312040.0000000    0.1191054
312080.0000000    0.1198350
312120.0000000    0.1166729
312160.0000000    0.1205217
312200.0000000    0.1100918
312240.0000000    0.1208271
312280.0000000    0.1199371
312320.0000000    0.1131499
312360.0000000    0.1073178
312400.0000000    0.1169327
312440.0000000    0.1111568
312480.0000000    0.1088090
312520.0000000    0.1145893
312560.0000000    0.1244055
312600.0000000    0.1297459
312640.0000000    0.1123628
312680.0000000    0.1157846
312720.0000000    0.1165314
312760.0000000    0.1141652
312800.0000000    0.1221102
312840.0000000    0.1085466
312880.0000000    0.1114357
312920.0000000    0.1233703
312960.0000000    0.1247411
313000.0000000    0.1142366
313040.0000000    0.1090054
313080.0000000    0.1125896
313120.0000000    0.1258874
313160.0000000    0.1231536
313200.0000000    0.1172553
313240.0000000    0.1148244
313280.0000000    0.1195151
313320.0000000    0.1221125
313360.0000000    0.1188975
313400.0000000    0.1188947
313440.0000000    0.1225513
313480.0000000    0.1197580
313520.0000000    0.1215423
313560.0000000    0.1211573
313600.0000000    0.1183535
313640.0000000    0.1171349
313680.0000000    0.1257218
313720.0000000    0.1276712
313760.0000000    0.1228398
313800.0000000    0.1139424
313840.0000000    0.1276909
313880.0000000    0.1176699
313920.0000000    0.1125418
313960.0000000    0.1180387
314000.0000000    0.1288310
314040.0000000    0.1262741
314080.0000000    0.1374005
314120.0000000    0.1260284
314160.0000000    0.1373554
314200.0000000    0.1277286
314240.0000000    0.1305561
314280.0000000    0.1322111
314320.0000000    0.1274611
314360.0000000    0.1390322
314400.0000000    0.1246334
314440.0000000    0.1281886
314480.0000000    0.1180441
314520.0000000    0.1150220
314560.0000000    0.1175098
314600.0000000    0.1191055
314640.0000000    0.1289876
314680.0000000    0.1150780
314720.0000000    0.1149493
314760.0000000    0.1177059
314800.0000000    0.1232131
314840.0000000    0.1197269
314880.0000000    0.1304631
314920.0000000    0.1181311
314960.0000000    0.1189302
315000.0000000    0.1187077
315040.0000000    0.1200162
315080.0000000    0.1193110
315120.0000000    0.1234103
315160.0000000    0.1234576
315200.0000000    0.1143293
315240.0000000    0.1154719
315280.0000000    0.1133408
315320.0000000    0.1173202
315360.0000000    0.1279668
315400.0000000    0.1110785
315440.0000000    0.1192604
315480.0000000    0.1191226
315520.0000000    0.1215723
315560.0000000    0.1186768
315600.0000000    0.1173669
315640.0000000    0.1131874
315680.0000000    0.1106368
315720.0000000    0.1202595
315760.0000000    0.1141739
315800.0000000    0.1234715
315840.0000000    0.1206783
315880.0000000    0.1198371
315920.0000000    0.1147032
315960.0000000    0.1127497
316000.0000000    0.1158879
316040.0000000    0.1249205
316080.0000000    0.1194596
316120.0000000    0.1236717
316160.0000000    0.1241091
316200.0000000    0.1291007
316240.0000000    0.1157350
316280.0000000    0.1115769
316320.0000000    0.1186611
316360.0000000    0.1193881
316400.0000000    0.1198672
316440.0000000    0.1258523
316480.0000000    0.1155347
316520.0000000    0.1167546
316560.0000000    0.1217294
316600.0000000    0.1179487
316640.0000000    0.1123743
316680.0000000    0.1197413
316720.0000000    0.1127293
316760.0000000    0.1160819
316800.0000000    0.1158113
316840.0000000    0.1122464
316880.0000000    0.1161863
316920.0000000    0.1202155
316960.0000000    0.1180543
317000.0000000    0.1194767
317040.0000000    0.1153875
317080.0000000    0.1240265
317120.0000000    0.1365167
317160.0000000    0.1101937
317200.0000000    0.1059556
317240.0000000    0.1142906
317280.0000000    0.1212968
317320.0000000    0.1087430
317360.0000000    0.1211469
317400.0000000    0.1150719
317440.0000000    0.1162321
317480.0000000    0.1158867
317520.0000000    0.1302000
317560.0000000    0.1186757
317600.0000000    0.1211293
317640.0000000    0.1147853
317680.0000000    0.1096283
317720.0000000    0.1172724
317760.0000000    0.1137691
317800.0000000    0.1076350
317840.0000000    0.1230974
317880.0000000    0.1083347
317920.0000000    0.1147409
317960.0000000    0.1221802
318000.0000000    0.1187285
318040.0000000    0.1243557
318080.0000000    0.1198239
318120.0000000    0.1237664
318160.0000000    0.1144595
318200.0000000    0.1169477
318240.0000000    0.1107380
318280.0000000    0.1234657
318320.0000000    0.1088214
318360.0000000    0.1224938
318400.0000000    0.1082418
318440.0000000    0.1079127
318480.0000000    0.1054705
318520.0000000    0.1116334
318560.0000000    0.1148103
318600.0000000    0.1126947
318640.0000000    0.1189390
318680.0000000    0.1150307
318720.0000000    0.1072533
318760.0000000    0.1099559
318800.0000000    0.1062610
318840.0000000    0.1182687
318880.0000000    0.1080557
318920.0000000    0.1064171
318960.0000000    0.1097226
319000.0000000    0.1120481
319040.0000000    0.1130250
319080.0000000    0.1160760
319120.0000000    0.1264619
319160.0000000    0.1154121
319200.0000000    0.1233598
319240.0000000    0.1236500
319280.0000000    0.1216586
319320.0000000    0.1076991
319360.0000000    0.1201726
319400.0000000    0.1266846
319440.0000000    0.1241561
319480.0000000    0.1131991
319520.0000000    0.1148597
319560.0000000    0.1153406
319600.0000000    0.1093275
319640.0000000    0.1124787
319680.0000000    0.1191397
319720.0000000    0.1200674
319760.0000000    0.1138985
319800.0000000    0.1100294
319840.0000000    0.1154616
319880.0000000    0.1142114
319920.0000000    0.1161916
319960.0000000    0.1045436
320000.0000000    0.1026735
320040.0000000    0.1121384
320080.0000000    0.1117047
320120.0000000    0.1166755
320160.0000000    0.1146438
320200.0000000    0.1135218
320240.0000000    0.1073654
320280.0000000    0.1048009
320320.0000000    0.1172609
320360.0000000    0.1120926
320400.0000000    0.1181127
320440.0000000    0.1173737
320480.0000000    0.1253016
320520.0000000    0.1289268
320560.0000000    0.1178796
320600.0000000    0.1312095
320640.0000000    0.1154167
320680.0000000    0.1142762
320720.0000000    0.1139126
320760.0000000    0.1079236
320800.0000000    0.1219229
320840.0000000    0.1134858
320880.0000000    0.1044397
320920.0000000    0.1195649
320960.0000000    0.1144564
321000.0000000    0.1173907
321040.0000000    0.1088444
321080.0000000    0.1143634
321120.0000000    0.1114150
321160.0000000    0.1130967
321200.0000000    0.1099052
321240.0000000    0.1085597
321280.0000000    0.1070947
321320.0000000    0.1093513
321360.0000000    0.1162018
321400.0000000    0.1195056
321440.0000000    0.1006552
321480.0000000    0.1126265
321520.0000000    0.1091097
321560.0000000    0.1297945
321600.0000000    0.1195783
321640.0000000    0.1089724
321680.0000000    0.1090573
321720.0000000    0.1158261
321760.0000000    0.1140386
321800.0000000    0.1204092
321840.0000000    0.1182171
321880.0000000    0.1159930
321920.0000000    0.1105407
321960.0000000    0.1130018
322000.0000000    0.1189405
322040.0000000    0.1188731
322080.0000000    0.1177545
322120.0000000    0.1183817
322160.0000000    0.1112929
322200.0000000    0.1216769
322240.0000000    0.1277927
322280.0000000    0.1191271
322320.0000000    0.1122661
322360.0000000    0.1175966
322400.0000000    0.1201047
322440.0000000    0.1071650
322480.0000000    0.1194955
322520.0000000    0.1089437
322560.0000000    0.1085581
322600.0000000    0.1268453
322640.0000000    0.1295282
322680.0000000    0.1152623
322720.0000000    0.1063289
322760.0000000    0.1110892
322800.0000000    0.1129042
322840.0000000    0.1125495
322880.0000000    0.1124325
322920.0000000    0.1133988
322960.0000000    0.1182970
323000.0000000    0.1088908
323040.0000000    0.1100118
323080.0000000    0.1140655
323120.0000000    0.1082230
323160.0000000    0.1068749
323200.0000000    0.1144207
323240.0000000    0.1174921
323280.0000000    0.1165843
323320.0000000    0.1249248
323360.0000000    0.1151703
323400.0000000    0.1232782
323440.0000000    0.1089777
323480.0000000    0.1259097
323520.0000000    0.1141131
323560.0000000    0.1116498
323600.0000000    0.1188705
323640.0000000    0.1082617
323680.0000000    0.1135828
323720.0000000    0.1023737
323760.0000000    0.1107703
323800.0000000    0.1128470
323840.0000000    0.1131676
323880.0000000    0.1164488
323920.0000000    0.1117501
323960.0000000    0.1199078
324000.0000000    0.1159440
324040.0000000    0.1264228
324080.0000000    0.1053692
324120.0000000    0.1080296
324160.0000000    0.1116119
324200.0000000    0.1203599
324240.0000000    0.1178605
324280.0000000    0.1130611
324320.0000000    0.1090946
324360.0000000    0.1190795
324400.0000000    0.1082542
324440.0000000    0.1160219
324480.0000000    0.1091750
324520.0000000    0.1143909
324560.0000000    0.1421160
324600.0000000    0.1121655
324640.0000000    0.1156557
324680.0000000    0.1148582
324720.0000000    0.1191251
324760.0000000    0.1212338
324800.0000000    0.1206581
324840.0000000    0.1206688
324880.0000000    0.1197595
324920.0000000    0.1159711
324960.0000000    0.1222695
325000.0000000    0.1293762
325040.0000000    0.1136235
325080.0000000    0.1126055
325120.0000000    0.1129045
325160.0000000    0.1088979
325200.0000000    0.1149860
325240.0000000    0.1071435
325280.0000000    0.1126639
325320.0000000    0.1115019
325360.0000000    0.1220362
325400.0000000    0.1174358
325440.0000000    0.1259157
325480.0000000    0.1257870
325520.0000000    0.1222976
325560.0000000    0.1178739
325600.0000000    0.1271331
325640.0000000    0.1185189
325680.0000000    0.1173443
325720.0000000    0.1202121
325760.0000000    0.1179823
325800.0000000    0.1189046
325840.0000000    0.1282962
325880.0000000    0.1359868
325920.0000000    0.1344038
325960.0000000    0.1284740
326000.0000000    0.1282401
326040.0000000    0.1307221
326080.0000000    0.1205337
326120.0000000    0.1177111
326160.0000000    0.1261805
326200.0000000    0.1279745
326240.0000000    0.1204896
326280.0000000    0.1254521
326320.0000000    0.1160591
326360.0000000    0.1226212
326400.0000000    0.1143158
326440.0000000    0.1158240
326480.0000000    0.1119080
326520.0000000    0.1192451
326560.0000000    0.1241507
326600.0000000    0.1165159
326640.0000000    0.1140256
326680.0000000    0.1178786
326720.0000000    0.1153522
326760.0000000    0.1237218
326800.0000000    0.1165151
326840.0000000    0.1199862
326880.0000000    0.1229124
326920.0000000    0.1210682
326960.0000000    0.1164931
327000.0000000    0.1264589
327040.0000000    0.1161733
327080.0000000    0.1177090
327120.0000000    0.1223686
327160.0000000    0.1152304
327200.0000000    0.1154552
327240.0000000    0.1183968
327280.0000000    0.1244908
327320.0000000    0.1168999
327360.0000000    0.1172458
327400.0000000    0.1104987
327440.0000000    0.1185465
327480.0000000    0.1207999
327520.0000000    0.1174821
327560.0000000    0.1234824
327600.0000000    0.1258342
327640.0000000    0.1149611
327680.0000000    0.1211612
327720.0000000    0.1179563
327760.0000000    0.1174021
327800.0000000    0.1162839
327840.0000000    0.1175184
327880.0000000    0.1143901
327920.0000000    0.1171064
327960.0000000    0.1175990
328000.0000000    0.1239496
328040.0000000    0.1194777
328080.0000000    0.1356525
328120.0000000    0.1274965
328160.0000000    0.1185511
328200.0000000    0.1316658
328240.0000000    0.1238817
328280.0000000    0.1226471
328320.0000000    0.1143635
328360.0000000    0.1156294
328400.0000000    0.1231221
328440.0000000    0.1164113
328480.0000000    0.1163933
328520.0000000    0.1174133
328560.0000000    0.1066655
328600.0000000    0.1118119
328640.0000000    0.1182141
328680.0000000    0.1139189
328720.0000000    0.1181035
328760.0000000    0.1178956
328800.0000000    0.1172040
328840.0000000    0.1180717
328880.0000000    0.1241895
328920.0000000    0.1305743
328960.0000000    0.1270050
329000.0000000    0.1185379
329040.0000000    0.1271261
329080.0000000    0.1126360
329120.0000000    0.1182247
329160.0000000    0.1246821
329200.0000000    0.1183362
329240.0000000    0.1179040
329280.0000000    0.1217540
329320.0000000    0.1251076
329360.0000000    0.1283854
329400.0000000    0.1221359
329440.0000000    0.1181784
329480.0000000    0.1136743
329520.0000000    0.1231569
329560.0000000    0.1187899
329600.0000000    0.1341340
329640.0000000    0.1203158
329680.0000000    0.1167788
329720.0000000    0.1134261
329760.0000000    0.1156778
329800.0000000    0.1173972
329840.0000000    0.1261609
329880.0000000    0.1270165
329920.0000000    0.1262927
329960.0000000    0.1233062
330000.0000000    0.1379824
330040.0000000    0.1266411
330080.0000000    0.1198674
330120.0000000    0.1249631
330160.0000000    0.1320569
330200.0000000    0.1256591
330240.0000000    0.1145609
330280.0000000    0.1259453
330320.0000000    0.1171910
330360.0000000    0.1196202
330400.0000000    0.1285126
330440.0000000    0.1220471
330480.0000000    0.1208683
330520.0000000    0.1141309
330560.0000000    0.1322469
330600.0000000    0.1186700
330640.0000000    0.1239706
330680.0000000    0.1227368
330720.0000000    0.1170480
330760.0000000    0.1170489
330800.0000000    0.1197813
330840.0000000    0.1253343
330880.0000000    0.1215306
330920.0000000    0.1230017
330960.0000000    0.1138286
331000.0000000    0.1207352
331040.0000000    0.1303931
331080.0000000    0.1166203
331120.0000000    0.1184263
331160.0000000    0.1177464
331200.0000000    0.1148540
331240.0000000    0.1173991
331280.0000000    0.1162819
331320.0000000    0.1142223
331360.0000000    0.1137934
331400.0000000    0.1177249
331440.0000000    0.1211345
331480.0000000    0.1169183
331520.0000000    0.1190528
331560.0000000    0.1180877
331600.0000000    0.1221366
331640.0000000    0.1199777
331680.0000000    0.1200884
331720.0000000    0.1168711
331760.0000000    0.1238577
331800.0000000    0.1280676
331840.0000000    0.1134235
331880.0000000    0.1183050
331920.0000000    0.1280575
331960.0000000    0.1222683
332000.0000000    0.1132412
332040.0000000    0.1192305
332080.0000000    0.1326124
332120.0000000    0.1211450
332160.0000000    0.1227213
332200.0000000    0.1241814
332240.0000000    0.1180648
332280.0000000    0.1254589
332320.0000000    0.1130777
332360.0000000    0.1292751
332400.0000000    0.1159921
332440.0000000    0.1252711
332480.0000000    0.1133071
332520.0000000    0.1140868
332560.0000000    0.1123301
332600.0000000    0.1094509
332640.0000000    0.1093569
332680.0000000    0.1220479
332720.0000000    0.1158884
332760.0000000    0.1253579
332800.0000000    0.1187562
332840.0000000    0.1191672
332880.0000000    0.1154494
332920.0000000    0.1227972
332960.0000000    0.1167897
333000.0000000    0.1189321
333040.0000000    0.1288937
333080.0000000    0.1218766
333120.0000000    0.1204432
333160.0000000    0.1330600
333200.0000000    0.1234391
333240.0000000    0.1219519
333280.0000000    0.1228138
333320.0000000    0.1161248
333360.0000000    0.1129320
333400.0000000    0.1204558
333440.0000000    0.1267891
333480.0000000    0.1157064
333520.0000000    0.1221733
333560.0000000    0.1169951
333600.0000000    0.1126884
333640.0000000    0.1200157
333680.0000000    0.1150959
333720.0000000    0.1233099
333760.0000000    0.1235503
333800.0000000    0.1172889
333840.0000000    0.1176084
333880.0000000    0.1229100
333920.0000000    0.1133229
333960.0000000    0.1135511
334000.0000000    0.1275002
334040.0000000    0.1205350
334080.0000000    0.1164625
334120.0000000    0.1159785
334160.0000000    0.1255559
334200.0000000    0.1219417
334240.0000000    0.1138939
334280.0000000    0.1184872
334320.0000000    0.1099033
334360.0000000    0.1162987
334400.0000000    0.1089326
334440.0000000    0.1165664
334480.0000000    0.1213325
334520.0000000    0.1169241
334560.0000000    0.1124542
334600.0000000    0.1084409
334640.0000000    0.1078772
334680.0000000    0.1140127
334720.0000000    0.1121082
334760.0000000    0.1139317
334800.0000000    0.1180938
334840.0000000    0.1261060
334880.0000000    0.1254989
334920.0000000    0.1217246
334960.0000000    0.1288193
335000.0000000    0.1219514
335040.0000000    0.1168016
335080.0000000    0.1207357
335120.0000000    0.1176060
335160.0000000    0.1141026
335200.0000000    0.1290163
335240.0000000    0.1280396
335280.0000000    0.1164366
335320.0000000    0.1202890
335360.0000000    0.1235218
335400.0000000    0.1244061
335440.0000000    0.1205392
335480.0000000    0.1205261
335520.0000000    0.1182430
335560.0000000    0.1257258
335600.0000000    0.1280425
335640.0000000    0.1178703
335680.0000000    0.1136205
335720.0000000    0.1155742
335760.0000000    0.1153565
335800.0000000    0.1134153
335840.0000000    0.1131427
335880.0000000    0.1224642
335920.0000000    0.1298435
335960.0000000    0.1145180
336000.0000000    0.1143946
336040.0000000    0.1153188
336080.0000000    0.1156853
336120.0000000    0.1210315
336160.0000000    0.1174702
336200.0000000    0.1178301
336240.0000000    0.1243966
336280.0000000    0.1188591
336320.0000000    0.1182195
336360.0000000    0.1207859
336400.0000000    0.1258004
336440.0000000    0.1138905
336480.0000000    0.1121290
336520.0000000    0.1180802
336560.0000000    0.1177011
336600.0000000    0.1201846
336640.0000000    0.1233888
336680.0000000    0.1240636
336720.0000000    0.1257816
336760.0000000    0.1255429
336800.0000000    0.1234689
336840.0000000    0.1216582
336880.0000000    0.1245192
336920.0000000    0.1301073
336960.0000000    0.1150045
337000.0000000    0.1239194
337040.0000000    0.1174987
337080.0000000    0.1211739
337120.0000000    0.1245204
337160.0000000    0.1183918
337200.0000000    0.1185310
337240.0000000    0.1282726
337280.0000000    0.1219858
337320.0000000    0.1279639
337360.0000000    0.1303546
337400.0000000    0.1330948
337440.0000000    0.1190828
337480.0000000    0.1163036
337520.0000000    0.1207984
337560.0000000    0.1200450
337600.0000000    0.1239982
337640.0000000    0.1231063
337680.0000000    0.1296982
337720.0000000    0.1120738
337760.0000000    0.1261082
337800.0000000    0.1075018
337840.0000000    0.1123152
337880.0000000    0.1230307
337920.0000000    0.1112216
337960.0000000    0.1153950
338000.0000000    0.1138630
338040.0000000    0.1210985
338080.0000000    0.1275438
338120.0000000    0.1165070
338160.0000000    0.1132648
338200.0000000    0.1155074
338240.0000000    0.1191661
338280.0000000    0.1161468
338320.0000000    0.1178559
338360.0000000    0.1196599
338400.0000000    0.1144945
338440.0000000    0.1116749
338480.0000000    0.1173114
338520.0000000    0.1179313
338560.0000000    0.1092029
338600.0000000    0.1211481
338640.0000000    0.1248462
338680.0000000    0.1135522
338720.0000000    0.1140309
338760.0000000    0.1220967
338800.0000000    0.1114212
338840.0000000    0.1035145
338880.0000000    0.1143500
338920.0000000    0.1244679
338960.0000000    0.1226378
339000.0000000    0.1320051
339040.0000000    0.1256852
339080.0000000    0.1264841
339120.0000000    0.1262685
339160.0000000    0.1263147
339200.0000000    0.1351343
339240.0000000    0.1290629
339280.0000000    0.1209341
339320.0000000    0.1191291
339360.0000000    0.1242858
339400.0000000    0.1171276
339440.0000000    0.1153718
339480.0000000    0.1222956
339520.0000000    0.1246486
339560.0000000    0.1275479
339600.0000000    0.1248626
339640.0000000    0.1363646
339680.0000000    0.1371040
339720.0000000    0.1320759
339760.0000000    0.1402062
339800.0000000    0.1340749
339840.0000000    0.1347431
339880.0000000    0.1301454
339920.0000000    0.1405479
339960.0000000    0.1344994
340000.0000000    0.1305118
340040.0000000    0.1324984
340080.0000000    0.1357838
340120.0000000    0.1292371
340160.0000000    0.1296425
340200.0000000    0.1425310
340240.0000000    0.1444147
340280.0000000    0.1341095
340320.0000000    0.1275778
340360.0000000    0.1315048
340400.0000000    0.1286742
340440.0000000    0.1273207
340480.0000000    0.1274310
340520.0000000    0.1258245
340560.0000000    0.1235235
340600.0000000    0.1350272
340640.0000000    0.1335674
340680.0000000    0.1223585
340720.0000000    0.1332716
340760.0000000    0.1280970
340800.0000000    0.1216791
340840.0000000    0.1219597
340880.0000000    0.1282245
340920.0000000    0.1220664
340960.0000000    0.1207764
341000.0000000    0.1241623
341040.0000000    0.1258245
341080.0000000    0.1220205
341120.0000000    0.1245495
341160.0000000    0.1377473
341200.0000000    0.1322395
341240.0000000    0.1279520
341280.0000000    0.1241707
341320.0000000    0.1270138
341360.0000000    0.1353120
341400.0000000    0.1232442
341440.0000000    0.1260997
341480.0000000    0.1294348
341520.0000000    0.1231183
341560.0000000    0.1243469
341600.0000000    0.1237976
341640.0000000    0.1305149
341680.0000000    0.1359901
341720.0000000    0.1233558
341760.0000000    0.1189184
341800.0000000    0.1243190
341840.0000000    0.1177455
341880.0000000    0.1276386
341920.0000000    0.1383500
341960.0000000    0.1394107
342000.0000000    0.1291060
342040.0000000    0.1210419
342080.0000000    0.1244542
342120.0000000    0.1280188
342160.0000000    0.1239412
342200.0000000    0.1259993
342240.0000000    0.1187605
342280.0000000    0.1301640
342320.0000000    0.1264883
342360.0000000    0.1179599
342400.0000000    0.1258017
342440.0000000    0.1304024
342480.0000000    0.1227976
342520.0000000    0.1209313
342560.0000000    0.1294010
342600.0000000    0.1193912
342640.0000000    0.1289542
342680.0000000    0.1242405
342720.0000000    0.1244484
342760.0000000    0.1328205
342800.0000000    0.1274588
342840.0000000    0.1336035
342880.0000000    0.1209193
342920.0000000    0.1260044
342960.0000000    0.1249066
343000.0000000    0.1242110
343040.0000000    0.1220496
343080.0000000    0.1258231
343120.0000000    0.1203440
343160.0000000    0.1213597
343200.0000000    0.1371932
343240.0000000    0.1271416
343280.0000000    0.1278910
343320.0000000    0.1280443
343360.0000000    0.1206855
343400.0000000    0.1177778
343440.0000000    0.1265189
343480.0000000    0.1165347
343520.0000000    0.1216598
343560.0000000    0.1223824
343600.0000000    0.1156980
343640.0000000    0.1198543
343680.0000000    0.1234216
343720.0000000    0.1196131
343760.0000000    0.1224832
343800.0000000    0.1311894
343840.0000000    0.1201270
343880.0000000    0.1233294
343920.0000000    0.1265119
343960.0000000    0.1317976
344000.0000000    0.1281701
344040.0000000    0.1292360
344080.0000000    0.1353702
344120.0000000    0.1238507
344160.0000000    0.1293536
344200.0000000    0.1263324
344240.0000000    0.1197585
344280.0000000    0.1167878
344320.0000000    0.1212287
344360.0000000    0.1290826
344400.0000000    0.1170143
344440.0000000    0.1184658
344480.0000000    0.1144845
344520.0000000    0.1235929
344560.0000000    0.1261834
344600.0000000    0.1177791
344640.0000000    0.1252161
344680.0000000    0.1220713
344720.0000000    0.1236896
344760.0000000    0.1248830
344800.0000000    0.1257225
344840.0000000    0.1185050
344880.0000000    0.1223793
344920.0000000    0.1245462
344960.0000000    0.1263554
345000.0000000    0.1321218
345040.0000000    0.1217313
345080.0000000    0.1243207
345120.0000000    0.1182498
345160.0000000    0.1221625
345200.0000000    0.1212653
345240.0000000    0.1223424
345280.0000000    0.1189503
345320.0000000    0.1244841
345360.0000000    0.1183942
345400.0000000    0.1234506
345440.0000000    0.1208194
345480.0000000    0.1250269
345520.0000000    0.1255212
345560.0000000    0.1183836
345600.0000000    0.1207205
345640.0000000    0.1168068
345680.0000000    0.1102294
345720.0000000    0.1257766
345760.0000000    0.1187424
345800.0000000    0.1168938
345840.0000000    0.1193755
345880.0000000    0.1208954
345920.0000000    0.1263278
345960.0000000    0.1286145
346000.0000000    0.1201153
346040.0000000    0.1192962
346080.0000000    0.1250232
346120.0000000    0.1333984
346160.0000000    0.1303542
346200.0000000    0.1184919
346240.0000000    0.1231527
346280.0000000    0.1363548
346320.0000000    0.1269443
346360.0000000    0.1284837
346400.0000000    0.1233951
346440.0000000    0.1205558
346480.0000000    0.1215746
346520.0000000    0.1266839
346560.0000000    0.1253651
346600.0000000    0.1186112
346640.0000000    0.1260605
346680.0000000    0.1335156
346720.0000000    0.1215495
346760.0000000    0.1213411
346800.0000000    0.1173628
346840.0000000    0.1218013
346880.0000000    0.1243331
346920.0000000    0.1222343
346960.0000000    0.1255344
347000.0000000    0.1309034
347040.0000000    0.1190621
347080.0000000    0.1317092
347120.0000000    0.1309158
347160.0000000    0.1286056
347200.0000000    0.1348168
347240.0000000    0.1281233
347280.0000000    0.1355304
347320.0000000    0.1391357
347360.0000000    0.1376757
347400.0000000    0.1302143
347440.0000000    0.1275876
347480.0000000    0.1352794
347520.0000000    0.1391786
347560.0000000    0.1424876
347600.0000000    0.1337880
347640.0000000    0.1286479
347680.0000000    0.1351382
347720.0000000    0.1467093
347760.0000000    0.1485588
347800.0000000    0.1378931
347840.0000000    0.1436497
347880.0000000    0.1295502
347920.0000000    0.1242609
347960.0000000    0.1321453
348000.0000000    0.1378685
348040.0000000    0.1328365
348080.0000000    0.1369133
348120.0000000    0.1286052
348160.0000000    0.1342780
348200.0000000    0.1313182
348240.0000000    0.1285041
348280.0000000    0.1307421
348320.0000000    0.1306842
348360.0000000    0.1251378
348400.0000000    0.1325589
348440.0000000    0.1445677
348480.0000000    0.1330355
348520.0000000    0.1433277
348560.0000000    0.1445635
348600.0000000    0.1299712
348640.0000000    0.1294376
348680.0000000    0.1391472
348720.0000000    0.1445680
348760.0000000    0.1452976
348800.0000000    0.1413108
348840.0000000    0.1477429
348880.0000000    0.1497089
348920.0000000    0.1352755
348960.0000000    0.1357832
349000.0000000    0.1328305
349040.0000000    0.1365764
349080.0000000    0.1427133
349120.0000000    0.1322574
349160.0000000    0.1302134
349200.0000000    0.1348524
349240.0000000    0.1341695
349280.0000000    0.1368785
349320.0000000    0.1324151
349360.0000000    0.1379351
349400.0000000    0.1305680
349440.0000000    0.1276243
349480.0000000    0.1296333
349520.0000000    0.1292828
349560.0000000    0.1330696
349600.0000000    0.1297878
349640.0000000    0.1328384
349680.0000000    0.1334218
349720.0000000    0.1425913
349760.0000000    0.1422079
349800.0000000    0.1340420
349840.0000000    0.1435405
349880.0000000    0.1311180
349920.0000000    0.1276121
349960.0000000    0.1393986
350000.0000000    0.1342840
350040.0000000    0.1317068
350080.0000000    0.1356513
350120.0000000    0.1250240
350160.0000000    0.1255070
350200.0000000    0.1243948
350240.0000000    0.1224633
350280.0000000    0.1284175
350320.0000000    0.1207274
350360.0000000    0.1214921
350400.0000000    0.1214117
350440.0000000    0.1238194
350480.0000000    0.1221406
350520.0000000    0.1232496
350560.0000000    0.1260204
350600.0000000    0.1217469
350640.0000000    0.1246484
350680.0000000    0.1242099
350720.0000000    0.1166534
350760.0000000    0.1196891
350800.0000000    0.1247126
350840.0000000    0.1311793
350880.0000000    0.1271752
350920.0000000    0.1234965
350960.0000000    0.1165231
351000.0000000    0.1235054
351040.0000000    0.1233617
351080.0000000    0.1210967
351120.0000000    0.1208032
351160.0000000    0.1205388
351200.0000000    0.1180238
351240.0000000    0.1284233
351280.0000000    0.1358930
351320.0000000    0.1270110
351360.0000000    0.1249201
351400.0000000    0.1312566
351440.0000000    0.1218428
351480.0000000    0.1233480
351520.0000000    0.1197493
351560.0000000    0.1182974
351600.0000000    0.1192905
351640.0000000    0.1256031
351680.0000000    0.1175461
351720.0000000    0.1222303
351760.0000000    0.1261033
351800.0000000    0.1106261
351840.0000000    0.1176113
351880.0000000    0.1197150
351920.0000000    0.1222483
351960.0000000    0.1202357
352000.0000000    0.1188260
352040.0000000    0.1203359
352080.0000000    0.1192283
352120.0000000    0.1199207
352160.0000000    0.1151692
352200.0000000    0.1144842
352240.0000000    0.1191211
352280.0000000    0.1184914
352320.0000000    0.1196379
352360.0000000    0.1187392
352400.0000000    0.1196028
352440.0000000    0.1163422
352480.0000000    0.1187751
352520.0000000    0.1279650
352560.0000000    0.1204488
352600.0000000    0.1210924
352640.0000000    0.1279342
352680.0000000    0.1213404
352720.0000000    0.1286451
352760.0000000    0.1306603
352800.0000000    0.1322653
352840.0000000    0.1204479
352880.0000000    0.1246674
352920.0000000    0.1178257
352960.0000000    0.1327351
353000.0000000    0.1253598
353040.0000000    0.1309701
353080.0000000    0.1246895
353120.0000000    0.1203959
353160.0000000    0.1222405
353200.0000000    0.1258156
353240.0000000    0.1229980
353280.0000000    0.1227516
353320.0000000    0.1232342
353360.0000000    0.1223904
353400.0000000    0.1207566
353440.0000000    0.1221819
353480.0000000    0.1203695
353520.0000000    0.1233919
353560.0000000    0.1173752
353600.0000000    0.1186318
353640.0000000    0.1185195
353680.0000000    0.1213784
353720.0000000    0.1267833
353760.0000000    0.1232468
353800.0000000    0.1215662
353840.0000000    0.1238238
353880.0000000    0.1178618
353920.0000000    0.1151545
353960.0000000    0.1144044
354000.0000000    0.1196806
354040.0000000    0.1182994
354080.0000000    0.1157619
354120.0000000    0.1140476
354160.0000000    0.1193043
354200.0000000    0.1122389
354240.0000000    0.1268724
354280.0000000    0.1164953
354320.0000000    0.1191558
354360.0000000    0.1111252
354400.0000000    0.1227303
354440.0000000    0.1163874
354480.0000000    0.1133606
354520.0000000    0.1128558
354560.0000000    0.1209939
354600.0000000    0.1157190
354640.0000000    0.1232578
354680.0000000    0.1191724
354720.0000000    0.1120014
354760.0000000    0.1130284
354800.0000000    0.1201150
354840.0000000    0.1117087
354880.0000000    0.1203807
354920.0000000    0.1187216
354960.0000000    0.1249049
355000.0000000    0.1203490
355040.0000000    0.1292082
355080.0000000    0.1233277
355120.0000000    0.1258758
355160.0000000    0.1254762
355200.0000000    0.1325666
355240.0000000    0.1344870
355280.0000000    0.1250581
355320.0000000    0.1264083
355360.0000000    0.1229186
355400.0000000    0.1320007
355440.0000000    0.1303356
355480.0000000    0.1181566
355520.0000000    0.1286802
355560.0000000    0.1235141
355600.0000000    0.1179006
355640.0000000    0.1188618
355680.0000000    0.1272841
355720.0000000    0.1109676
355760.0000000    0.1179724
355800.0000000    0.1146989
355840.0000000    0.1177133
355880.0000000    0.1171504
355920.0000000    0.1156892
355960.0000000    0.1105108
356000.0000000    0.1177475
356040.0000000    0.1208674
356080.0000000    0.1204478
356120.0000000    0.1337130
356160.0000000    0.1211980
356200.0000000    0.1234452
356240.0000000    0.1173729
356280.0000000    0.1207724
356320.0000000    0.1188187
356360.0000000    0.1234558
356400.0000000    0.1223618
356440.0000000    0.1306341
356480.0000000    0.1365901
356520.0000000    0.1239019
356560.0000000    0.1151882
356600.0000000    0.1201779
356640.0000000    0.1200939
356680.0000000    0.1352261
356720.0000000    0.1306028
356760.0000000    0.1282406
356800.0000000    0.1305402
356840.0000000    0.1245983
356880.0000000    0.1205602
356920.0000000    0.1213168
356960.0000000    0.1253289
357000.0000000    0.1176727
357040.0000000    0.1233033
357080.0000000    0.1370552
357120.0000000    0.1363035
357160.0000000    0.1285595
357200.0000000    0.1311179
357240.0000000    0.1259748
357280.0000000    0.1280713
357320.0000000    0.1281348
357360.0000000    0.1233724
357400.0000000    0.1229160
357440.0000000    0.1153927
357480.0000000    0.1189844
357520.0000000    0.1275756
357560.0000000    0.1295777
357600.0000000    0.1251453
357640.0000000    0.1338249
357680.0000000    0.1274610
357720.0000000    0.1294941
357760.0000000    0.1314888
357800.0000000    0.1272586
357840.0000000    0.1166764
357880.0000000    0.1300953
357920.0000000    0.1293872
357960.0000000    0.1222302
358000.0000000    0.1257512
358040.0000000    0.1187975
358080.0000000    0.1318774
358120.0000000    0.1318906
358160.0000000    0.1388834
358200.0000000    0.1197346
358240.0000000    0.1253916
358280.0000000    0.1150240
358320.0000000    0.1213156
358360.0000000    0.1145721
358400.0000000    0.1279818
358440.0000000    0.1268202
358480.0000000    0.1218839
358520.0000000    0.1270076
358560.0000000    0.1280257
358600.0000000    0.1284748
358640.0000000    0.1353570
358680.0000000    0.1239886
358720.0000000    0.1331747
358760.0000000    0.1274488
358800.0000000    0.1120787
358840.0000000    0.1191736
358880.0000000    0.1118682
358920.0000000    0.1183109
358960.0000000    0.1138918
359000.0000000    0.1111776
359040.0000000    0.1144013
359080.0000000    0.1121957
359120.0000000    0.1115881
359160.0000000    0.1172864
359200.0000000    0.1113042
359240.0000000    0.1129444
359280.0000000    0.1217701
359320.0000000    0.1146607
359360.0000000    0.1224553
359400.0000000    0.1191311
359440.0000000    0.1288435
359480.0000000    0.1293320
359520.0000000    0.1290261
359560.0000000    0.1319470
359600.0000000    0.1206282
359640.0000000    0.1203001
359680.0000000    0.1210067
359720.0000000    0.1311567
359760.0000000    0.1172812
359800.0000000    0.1161429
359840.0000000    0.1253013
359880.0000000    0.1251869
359920.0000000    0.1257828
359960.0000000    0.1424153
360000.0000000    0.1240376
360040.0000000    0.1325714
360080.0000000    0.1300874
360120.0000000    0.1268847
360160.0000000    0.1251732
360200.0000000    0.1211215
360240.0000000    0.1263535
360280.0000000    0.1363660
360320.0000000    0.1133126
360360.0000000    0.1160235
360400.0000000    0.1197202
360440.0000000    0.1291062
360480.0000000    0.1296867
360520.0000000    0.1232789
360560.0000000    0.1222270
360600.0000000    0.1347439
360640.0000000    0.1234406
360680.0000000    0.1375416
360720.0000000    0.1342674
360760.0000000    0.1201623
360800.0000000    0.1286153
360840.0000000    0.1242454
360880.0000000    0.1237733
360920.0000000    0.1359968
360960.0000000    0.1208758
361000.0000000    0.1287731
361040.0000000    0.1199984
361080.0000000    0.1160785
361120.0000000    0.1232210
361160.0000000    0.1226163
361200.0000000    0.1330851
361240.0000000    0.1252597
361280.0000000    0.1282741
361320.0000000    0.1210478
361360.0000000    0.1198520
361400.0000000    0.1190674
361440.0000000    0.1211696
361480.0000000    0.1168798
361520.0000000    0.1259370
361560.0000000    0.1325149
361600.0000000    0.1402175
361640.0000000    0.1410124
361680.0000000    0.1389928
361720.0000000    0.1436597
361760.0000000    0.1239111
361800.0000000    0.1129134
361840.0000000    0.1214821
361880.0000000    0.1233284
361920.0000000    0.1196721
361960.0000000    0.1260126
362000.0000000    0.1298084
362040.0000000    0.1270455
362080.0000000    0.1301861
362120.0000000    0.1334349
362160.0000000    0.1224348
362200.0000000    0.1183329
362240.0000000    0.1318310
362280.0000000    0.1212256
362320.0000000    0.1174691
362360.0000000    0.1213102
362400.0000000    0.1470261
362440.0000000    0.1348165
362480.0000000    0.1107752
362520.0000000    0.1173201
362560.0000000    0.1252713
362600.0000000    0.1215959
362640.0000000    0.1196452
362680.0000000    0.1229459
362720.0000000    0.1233346
362760.0000000    0.1247476
362800.0000000    0.1256640
362840.0000000    0.1217029
362880.0000000    0.1215931
362920.0000000    0.1255364
362960.0000000    0.1275488
363000.0000000    0.1229879
363040.0000000    0.1216059
363080.0000000    0.1191640
363120.0000000    0.1176337
363160.0000000    0.1184988
363200.0000000    0.1234024
363240.0000000    0.1252042
363280.0000000    0.1266007
363320.0000000    0.1411187
363360.0000000    0.1394445
363400.0000000    0.1269182
363440.0000000    0.1443840
363480.0000000    0.1325115
363520.0000000    0.1205781
363560.0000000    0.1262003
363600.0000000    0.1305427
363640.0000000    0.1267514
363680.0000000    0.1299535
363720.0000000    0.1263583
363760.0000000    0.1332508
363800.0000000    0.1207273
363840.0000000    0.1290013
363880.0000000    0.1262708
363920.0000000    0.1305988
363960.0000000    0.1204562
364000.0000000    0.1253527
364040.0000000    0.1310697
364080.0000000    0.1316580
364120.0000000    0.1288390
364160.0000000    0.1368122
364200.0000000    0.1273591
364240.0000000    0.1307987
364280.0000000    0.1278992
364320.0000000    0.1246002
364360.0000000    0.1296759
364400.0000000    0.1250120
364440.0000000    0.1282447
364480.0000000    0.1277603
364520.0000000    0.1295586
364560.0000000    0.1314144
364600.0000000    0.1415885
364640.0000000    0.1260590
364680.0000000    0.1279458
364720.0000000    0.1222906
364760.0000000    0.1157155
364800.0000000    0.1187804
364840.0000000    0.1175671
364880.0000000    0.1205308
364920.0000000    0.1197114
364960.0000000    0.1207387
365000.0000000    0.1226658
365040.0000000    0.1172259
365080.0000000    0.1230833
365120.0000000    0.1235257
365160.0000000    0.1279272
365200.0000000    0.1310042
365240.0000000    0.1207967
365280.0000000    0.1338547
365320.0000000    0.1306758
365360.0000000    0.1360522
365400.0000000    0.1190505
365440.0000000    0.1201926
365480.0000000    0.1240467
365520.0000000    0.1333775
365560.0000000    0.1321057
365600.0000000    0.1299650
365640.0000000    0.1309997
365680.0000000    0.1271706
365720.0000000    0.1281396
365760.0000000    0.1285119
365800.0000000    0.1273940
365840.0000000    0.1213945
365880.0000000    0.1266349
365920.0000000    0.1206174
365960.0000000    0.1162270
366000.0000000    0.1246784
366040.0000000    0.1179503
366080.0000000    0.1132681
366120.0000000    0.1212866
366160.0000000    0.1160195
366200.0000000    0.1222909
366240.0000000    0.1225052
366280.0000000    0.1184466
366320.0000000    0.1172468
366360.0000000    0.1220145
366400.0000000    0.1295507
366440.0000000    0.1273173
366480.0000000    0.1201638
366520.0000000    0.1140361
366560.0000000    0.1238534
366600.0000000    0.1120983
366640.0000000    0.1172010
366680.0000000    0.1234652
366720.0000000    0.1251423
366760.0000000    0.1293053
366800.0000000    0.1320373
366840.0000000    0.1225796
366880.0000000    0.1326066
366920.0000000    0.1256126
366960.0000000    0.1335028
367000.0000000    0.1164231
367040.0000000    0.1204484
367080.0000000    0.1405088
367120.0000000    0.1300936
367160.0000000    0.1255937
367200.0000000    0.1309821
367240.0000000    0.1330154
367280.0000000    0.1337107
367320.0000000    0.1337208
367360.0000000    0.1313766
367400.0000000    0.1412793
367440.0000000    0.1382733
367480.0000000    0.1312972
367520.0000000    0.1272318
367560.0000000    0.1287270
367600.0000000    0.1279045
367640.0000000    0.1286055
367680.0000000    0.1264795
367720.0000000    0.1251244
367760.0000000    0.1233509
367800.0000000    0.1286937
367840.0000000    0.1326198
367880.0000000    0.1257227
367920.0000000    0.1279963
367960.0000000    0.1246294
368000.0000000    0.1310719
368040.0000000    0.1262506
368080.0000000    0.1236798
368120.0000000    0.1279308
368160.0000000    0.1283538
368200.0000000    0.1377883
368240.0000000    0.1333320
368280.0000000    0.1339149
368320.0000000    0.1344795
368360.0000000    0.1264626
368400.0000000    0.1386886
368440.0000000    0.1355569
368480.0000000    0.1313798
368520.0000000    0.1159436
368560.0000000    0.1343777
368600.0000000    0.1386490
368640.0000000    0.1292990
368680.0000000    0.1217587
368720.0000000    0.1215841
368760.0000000    0.1281997
368800.0000000    0.1251117
368840.0000000    0.1337478
368880.0000000    0.1279409
368920.0000000    0.1340124
368960.0000000    0.1215800
369000.0000000    0.1276776
369040.0000000    0.1277537
369080.0000000    0.1385620
369120.0000000    0.1357415
369160.0000000    0.1305989
369200.0000000    0.1365399
369240.0000000    0.1351509
369280.0000000    0.1355619
369320.0000000    0.1356213
369360.0000000    0.1420468
369400.0000000    0.1346357
369440.0000000    0.1423166
369480.0000000    0.1320211
369520.0000000    0.1402761
369560.0000000    0.1315386
369600.0000000    0.1369267
369640.0000000    0.1359047
369680.0000000    0.1447833
369720.0000000    0.1321740
369760.0000000    0.1305501
369800.0000000    0.1334439
369840.0000000    0.1354437
369880.0000000    0.1262491
369920.0000000    0.1346453
369960.0000000    0.1295707
370000.0000000    0.1355102
370040.0000000    0.1505057
370080.0000000    0.1340430
370120.0000000    0.1258415
370160.0000000    0.1346747
370200.0000000    0.1402804
370240.0000000    0.1260522
370280.0000000    0.1481772
370320.0000000    0.1360187
370360.0000000    0.1354465
370400.0000000    0.1309068
370440.0000000    0.1295865
370480.0000000    0.1341050
370520.0000000    0.1315408
370560.0000000    0.1363978
370600.0000000    0.1349242
370640.0000000    0.1274920
370680.0000000    0.1336526
370720.0000000    0.1294070
370760.0000000    0.1233346
370800.0000000    0.1260069
370840.0000000    0.1189174
370880.0000000    0.1210632
370920.0000000    0.1235271
370960.0000000    0.1269237
371000.0000000    0.1229392
371040.0000000    0.1283661
371080.0000000    0.1187505
371120.0000000    0.1262723
371160.0000000    0.1173642
371200.0000000    0.1175191
371240.0000000    0.1204262
371280.0000000    0.1169758
371320.0000000    0.1177501
371360.0000000    0.1181638
371400.0000000    0.1206836
371440.0000000    0.1136002
371480.0000000    0.1308519
371520.0000000    0.1249474
371560.0000000    0.1317316
371600.0000000    0.1335877
371640.0000000    0.1381513
371680.0000000    0.1298420
371720.0000000    0.1385216
371760.0000000    0.1465346
371800.0000000    0.1347492
371840.0000000    0.1339772
371880.0000000    0.1398081
371920.0000000    0.1417448
371960.0000000    0.1379550
372000.0000000    0.1356833
372040.0000000    0.1381084
372080.0000000    0.1355903
372120.0000000    0.1356663
372160.0000000    0.1253272
372200.0000000    0.1364544
372240.0000000    0.1207011
372280.0000000    0.1267872
372320.0000000    0.1230192
372360.0000000    0.1183987
372400.0000000    0.1192373
372440.0000000    0.1194756
372480.0000000    0.1086384
372520.0000000    0.1116485
372560.0000000    0.1165172
372600.0000000    0.1072781
372640.0000000    0.1165858
372680.0000000    0.1206803
372720.0000000    0.1230865
372760.0000000    0.1278241
372800.0000000    0.1187535
372840.0000000    0.1166930
372880.0000000    0.1160012
372920.0000000    0.1186102
372960.0000000    0.1192258
373000.0000000    0.1205439
373040.0000000    0.1216634
373080.0000000    0.1227927
373120.0000000    0.1309924
373160.0000000    0.1246939
373200.0000000    0.1303260
373240.0000000    0.1193165
373280.0000000    0.1335412
373320.0000000    0.1257148
373360.0000000    0.1280716
373400.0000000    0.1220558
373440.0000000    0.1271133
373480.0000000    0.1170705
373520.0000000    0.1328688
373560.0000000    0.1148681
373600.0000000    0.1096441
373640.0000000    0.1263185
373680.0000000    0.1222957
373720.0000000    0.1182171
373760.0000000    0.1178614
373800.0000000    0.1237238
373840.0000000    0.1207349
373880.0000000    0.1166945
373920.0000000    0.1099690
373960.0000000    0.1200438
374000.0000000    0.1133645
374040.0000000    0.1210732
374080.0000000    0.1112939
374120.0000000    0.1121468
374160.0000000    0.1129976
374200.0000000    0.1185677
374240.0000000    0.1203054
374280.0000000    0.1234238
374320.0000000    0.1215021
374360.0000000    0.1244573
374400.0000000    0.1321382
374440.0000000    0.1238366
374480.0000000    0.1270429
374520.0000000    0.1265754
374560.0000000    0.1238272
374600.0000000    0.1301917
374640.0000000    0.1210041
374680.0000000    0.1220653
374720.0000000    0.1297721
374760.0000000    0.1240886
374800.0000000    0.1190981
374840.0000000    0.1161250
374880.0000000    0.1249906
374920.0000000    0.1247571
374960.0000000    0.1247231
375000.0000000    0.1230811
375040.0000000    0.1251071
375080.0000000    0.1190950
375120.0000000    0.1271251
375160.0000000    0.1334817
375200.0000000    0.1164538
375240.0000000    0.1224769
375280.0000000    0.1177406
375320.0000000    0.1343154
375360.0000000    0.1311362
375400.0000000    0.1352633
375440.0000000    0.1283071
375480.0000000    0.1397307
375520.0000000    0.1313573
375560.0000000    0.1327108
375600.0000000    0.1246589
375640.0000000    0.1304353
375680.0000000    0.1249847
375720.0000000    0.1229464
375760.0000000    0.1428987
375800.0000000    0.1338969
375840.0000000    0.1183642
375880.0000000    0.1216292
375920.0000000    0.1214517
375960.0000000    0.1251981
376000.0000000    0.1237490
376040.0000000    0.1173985
376080.0000000    0.1193767
376120.0000000    0.1137051
376160.0000000    0.1082781
376200.0000000    0.1152776
376240.0000000    0.1178462
376280.0000000    0.1264430
376320.0000000    0.1245820
376360.0000000    0.1278441
376400.0000000    0.1227015
376440.0000000    0.1299696
376480.0000000    0.1330495
376520.0000000    0.1308220
376560.0000000    0.1324136
376600.0000000    0.1269924
376640.0000000    0.1337456
376680.0000000    0.1326254
376720.0000000    0.1193611
376760.0000000    0.1179820
376800.0000000    0.1249740
376840.0000000    0.1202458
376880.0000000    0.1181596
376920.0000000    0.1125929
376960.0000000    0.1107252
377000.0000000    0.1206678
377040.0000000    0.1174917
377080.0000000    0.1274925
377120.0000000    0.1259009
377160.0000000    0.1273276
377200.0000000    0.1265954
377240.0000000    0.1299839
377280.0000000    0.1370607
377320.0000000    0.1292105
377360.0000000    0.1333116
377400.0000000    0.1281126
377440.0000000    0.1157831
377480.0000000    0.1276557
377520.0000000    0.1244403
377560.0000000    0.1307237
377600.0000000    0.1215691
377640.0000000    0.1212548
377680.0000000    0.1157990
377720.0000000    0.1298342
377760.0000000    0.1193506
377800.0000000    0.1252727
377840.0000000    0.1356382
377880.0000000    0.1227509
377920.0000000    0.1308880
377960.0000000    0.1323366
378000.0000000    0.1300892
378040.0000000    0.1359982
378080.0000000    0.1440567
378120.0000000    0.1322062
378160.0000000    0.1360493
378200.0000000    0.1403399
378240.0000000    0.1313155
378280.0000000    0.1213674
378320.0000000    0.1232762
378360.0000000    0.1226235
378400.0000000    0.1239300
378440.0000000    0.1216904
378480.0000000    0.1215861
378520.0000000    0.1208076
378560.0000000    0.1186131
378600.0000000    0.1033257
378640.0000000    0.1298880
378680.0000000    0.1267495
378720.0000000    0.1244208
378760.0000000    0.1161493
378800.0000000    0.1208615
378840.0000000    0.1256073
378880.0000000    0.1153624
378920.0000000    0.1167848
378960.0000000    0.1267070
379000.0000000    0.1253083
379040.0000000    0.1202239
379080.0000000    0.1142838
379120.0000000    0.1214242
379160.0000000    0.1199415
379200.0000000    0.1370847
379240.0000000    0.1254770
379280.0000000    0.1293494
379320.0000000    0.1354654
379360.0000000    0.1236946
379400.0000000    0.1165496
379440.0000000    0.1222535
379480.0000000    0.1240059
379520.0000000    0.1164528
379560.0000000    0.1197921
379600.0000000    0.1220236
379640.0000000    0.1171869
379680.0000000    0.1217578
379720.0000000    0.1251146
379760.0000000    0.1223710
379800.0000000    0.1226680
379840.0000000    0.1220567
379880.0000000    0.1246607
379920.0000000    0.1194192
379960.0000000    0.1210620
380000.0000000    0.1215164
380040.0000000    0.1313823
380080.0000000    0.1160647
380120.0000000    0.1243658
380160.0000000    0.1236127
380200.0000000    0.1167986
380240.0000000    0.1202296
380280.0000000    0.1209455
380320.0000000    0.1229112
380360.0000000    0.1279982
380400.0000000    0.1109395
380440.0000000    0.1188610
380480.0000000    0.1263627
380520.0000000    0.1231750
380560.0000000    0.1211836
380600.0000000    0.1214057
380640.0000000    0.1292163
380680.0000000    0.1137608
380720.0000000    0.1150518
380760.0000000    0.1226163
380800.0000000    0.1170267
380840.0000000    0.1326572
380880.0000000    0.1283740
380920.0000000    0.1152951
380960.0000000    0.1193488
381000.0000000    0.1215914
381040.0000000    0.1156792
381080.0000000    0.1142580
381120.0000000    0.1281307
381160.0000000    0.1188274
381200.0000000    0.1166374
381240.0000000    0.1249965
381280.0000000    0.1320817
381320.0000000    0.1272839
381360.0000000    0.1218203
381400.0000000    0.1242740
381440.0000000    0.1277985
381480.0000000    0.1189659
381520.0000000    0.1174490
381560.0000000    0.1250876
381600.0000000    0.1176755
381640.0000000    0.1164961
381680.0000000    0.1170318
381720.0000000    0.1232263
381760.0000000    0.1255450
381800.0000000    0.1199725
381840.0000000    0.1231839
381880.0000000    0.1135608
381920.0000000    0.1218720
381960.0000000    0.1228511
382000.0000000    0.1208879
382040.0000000    0.1244543
382080.0000000    0.1195861
382120.0000000    0.1229420
382160.0000000    0.1162785
382200.0000000    0.1135679
382240.0000000    0.1184737
382280.0000000    0.1144032
382320.0000000    0.1243098
382360.0000000    0.1283182
382400.0000000    0.1173432
382440.0000000    0.1280244
382480.0000000    0.1186621
382520.0000000    0.1162938
382560.0000000    0.1196305
382600.0000000    0.1175227
382640.0000000    0.1177900
382680.0000000    0.1294687
382720.0000000    0.1242243
382760.0000000    0.1238620
382800.0000000    0.1259496
382840.0000000    0.1386554
382880.0000000    0.1273813
382920.0000000    0.1288764
382960.0000000    0.1276003
383000.0000000    0.1132891
383040.0000000    0.1140197
383080.0000000    0.1177856
383120.0000000    0.1175951
383160.0000000    0.1086852
383200.0000000    0.1166991
383240.0000000    0.1246968
383280.0000000    0.1200086
383320.0000000    0.1157849
383360.0000000    0.1166165
383400.0000000    0.1089428
383440.0000000    0.1129119
383480.0000000    0.1153277
383520.0000000    0.1266651
383560.0000000    0.1232053
383600.0000000    0.1227185
383640.0000000    0.1174927
383680.0000000    0.1119641
383720.0000000    0.1118344
383760.0000000    0.1170231
383800.0000000    0.1221168
383840.0000000    0.1125524
383880.0000000    0.1180956
383920.0000000    0.1200434
383960.0000000    0.1176732
384000.0000000    0.1216374
384040.0000000    0.1109304
384080.0000000    0.1162558
384120.0000000    0.1128411
384160.0000000    0.1138583
384200.0000000    0.1306336
384240.0000000    0.1241778
384280.0000000    0.1277165
384320.0000000    0.1189583
384360.0000000    0.1166964
384400.0000000    0.1342213
384440.0000000    0.1175322
384480.0000000    0.1152255
384520.0000000    0.1163617
384560.0000000    0.1204245
384600.0000000    0.1300673
384640.0000000    0.1243380
384680.0000000    0.1213155
384720.0000000    0.1186971
384760.0000000    0.1200987
384800.0000000    0.1298586
384840.0000000    0.1143708
384880.0000000    0.1136386
384920.0000000    0.1322771
384960.0000000    0.1297096
385000.0000000    0.1111362
385040.0000000    0.1194223
385080.0000000    0.1213240
385120.0000000    0.1130513
385160.0000000    0.1171778
385200.0000000    0.1126276
385240.0000000    0.1168413
385280.0000000    0.1280389
385320.0000000    0.1320887
385360.0000000    0.1158740
385400.0000000    0.1191442
385440.0000000    0.1229297
385480.0000000    0.1211428
385520.0000000    0.1197347
385560.0000000    0.1156336
385600.0000000    0.1130704
385640.0000000    0.1195781
385680.0000000    0.1202302
385720.0000000    0.1277903
385760.0000000    0.1223721
385800.0000000    0.1327766
385840.0000000    0.1353861
385880.0000000    0.1248849
385920.0000000    0.1304567
385960.0000000    0.1381754
386000.0000000    0.1327867
386040.0000000    0.1174984
386080.0000000    0.1195028
386120.0000000    0.1222727
386160.0000000    0.1216232
386200.0000000    0.1171865
386240.0000000    0.1209035
386280.0000000    0.1208642
386320.0000000    0.1169521
386360.0000000    0.1289281
386400.0000000    0.1271252
386440.0000000    0.1214231
386480.0000000    0.1204403
386520.0000000    0.1192736
386560.0000000    0.1235372
386600.0000000    0.1225169
386640.0000000    0.1267781
386680.0000000    0.1148013
386720.0000000    0.1271289
386760.0000000    0.1248123
386800.0000000    0.1296647
386840.0000000    0.1167789
386880.0000000    0.1248659
386920.0000000    0.1187274
386960.0000000    0.1181632
387000.0000000    0.1215231
387040.0000000    0.1218945
387080.0000000    0.1186833
387120.0000000    0.1253845
387160.0000000    0.1156057
387200.0000000    0.1286103
387240.0000000    0.1319440
387280.0000000    0.1341430
387320.0000000    0.1324690
387360.0000000    0.1395057
387400.0000000    0.1353025
387440.0000000    0.1390338
387480.0000000    0.1352782
387520.0000000    0.1416467
387560.0000000    0.1246997
387600.0000000    0.1293765
387640.0000000    0.1317809
387680.0000000    0.1270408
387720.0000000    0.1179501
387760.0000000    0.1241226
387800.0000000    0.1241985
387840.0000000    0.1247661
387880.0000000    0.1313650
387920.0000000    0.1235722
387960.0000000    0.1280521
388000.0000000    0.1243358
388040.0000000    0.1310224
388080.0000000    0.1253851
388120.0000000    0.1310905
388160.0000000    0.1304029
388200.0000000    0.1305337
388240.0000000    0.1162344
388280.0000000    0.1247771
388320.0000000    0.1235699
388360.0000000    0.1273085
388400.0000000    0.1325162
388440.0000000    0.1164699
388480.0000000    0.1157747
388520.0000000    0.1239403
388560.0000000    0.1294145
388600.0000000    0.1242621
388640.0000000    0.1227911
388680.0000000    0.1212970
388720.0000000    0.1260577
388760.0000000    0.1286187
388800.0000000    0.1291460
388840.0000000    0.1186450
388880.0000000    0.1240362
388920.0000000    0.1204894
388960.0000000    0.1235196
389000.0000000    0.1278993
389040.0000000    0.1215139
389080.0000000    0.1359655
389120.0000000    0.1250853
389160.0000000    0.1264657
389200.0000000    0.1248133
389240.0000000    0.1247315
389280.0000000    0.1286666
389320.0000000    0.1298562
389360.0000000    0.1221883
389400.0000000    0.1395542
389440.0000000    0.1328224
389480.0000000    0.1297597
389520.0000000    0.1294697
389560.0000000    0.1362567
389600.0000000    0.1330194
389640.0000000    0.1346928
389680.0000000    0.1366141
389720.0000000    0.1392138
389760.0000000    0.1345149
389800.0000000    0.1437477
389840.0000000    0.1390081
389880.0000000    0.1342227
389920.0000000    0.1441126
389960.0000000    0.1477480
390000.0000000    0.1448891
390040.0000000    0.1396894
390080.0000000    0.1341013
390120.0000000    0.1418764
390160.0000000    0.1366443
390200.0000000    0.1478916
390240.0000000    0.1454082
390280.0000000    0.1429314
390320.0000000    0.1412594
390360.0000000    0.1388391
390400.0000000    0.1290260
390440.0000000    0.1263643
390480.0000000    0.1286584
390520.0000000    0.1274375
390560.0000000    0.1293860
390600.0000000    0.1360546
390640.0000000    0.1259461
390680.0000000    0.1226010
390720.0000000    0.1293774
390760.0000000    0.1261977
390800.0000000    0.1362077
390840.0000000    0.1434662
390880.0000000    0.1420322
390920.0000000    0.1293825
390960.0000000    0.1373160
391000.0000000    0.1382289
391040.0000000    0.1213697
391080.0000000    0.1313533
391120.0000000    0.1189868
391160.0000000    0.1254579
391200.0000000    0.1184530
391240.0000000    0.1242518
391280.0000000    0.1095368
391320.0000000    0.1173556
391360.0000000    0.1244802
391400.0000000    0.1245491
391440.0000000    0.1275149
391480.0000000    0.1288844
391520.0000000    0.1258523
391560.0000000    0.1353102
391600.0000000    0.1249098
391640.0000000    0.1330231
391680.0000000    0.1219381
391720.0000000    0.1381192
391760.0000000    0.1225455
391800.0000000    0.1246155
391840.0000000    0.1247787
391880.0000000    0.1259983
391920.0000000    0.1214089
391960.0000000    0.1146790
392000.0000000    0.1248905
392040.0000000    0.1308524
392080.0000000    0.1256983
392120.0000000    0.1255614
392160.0000000    0.1244230
392200.0000000    0.1251968
392240.0000000    0.1224727
392280.0000000    0.1168285
392320.0000000    0.1264640
392360.0000000    0.1329317
392400.0000000    0.1329771
392440.0000000    0.1222222
392480.0000000    0.1231182
392520.0000000    0.1263015
392560.0000000    0.1194304
392600.0000000    0.1242524
392640.0000000    0.1383115
392680.0000000    0.1249904
392720.0000000    0.1259347
392760.0000000    0.1339395
392800.0000000    0.1273261
392840.0000000    0.1277037
392880.0000000    0.1274311
392920.0000000    0.1356501
392960.0000000    0.1308288
393000.0000000    0.1390755
393040.0000000    0.1339925
393080.0000000    0.1379535
393120.0000000    0.1418190
393160.0000000    0.1388462
393200.0000000    0.1425364
393240.0000000    0.1418268
393280.0000000    0.1364099
393320.0000000    0.1362745
393360.0000000    0.1357679
393400.0000000    0.1285245
393440.0000000    0.1289125
393480.0000000    0.1294369
393520.0000000    0.1267254
393560.0000000    0.1287054
393600.0000000    0.1217842
393640.0000000    0.1179294
393680.0000000    0.1234796
393720.0000000    0.1263516
393760.0000000    0.1268593
393800.0000000    0.1249741
393840.0000000    0.1250772
393880.0000000    0.1306719
393920.0000000    0.1176299
393960.0000000    0.1184598
394000.0000000    0.1147191
394040.0000000    0.1180576
394080.0000000    0.1181815
394120.0000000    0.1270474
394160.0000000    0.1255422
394200.0000000    0.1192961
394240.0000000    0.1216583
394280.0000000    0.1325558
394320.0000000    0.1299982
394360.0000000    0.1307094
394400.0000000    0.1301316
394440.0000000    0.1286789
394480.0000000    0.1272280
394520.0000000    0.1322034
394560.0000000    0.1239962
394600.0000000    0.1214275
394640.0000000    0.1236657
394680.0000000    0.1223720
394720.0000000    0.1257454
394760.0000000    0.1266460
394800.0000000    0.1287559
394840.0000000    0.1304536
394880.0000000    0.1285588
394920.0000000    0.1229165
394960.0000000    0.1252567
395000.0000000    0.1368541
395040.0000000    0.1349160
395080.0000000    0.1266566
395120.0000000    0.1222892
395160.0000000    0.1249667
395200.0000000    0.1227347
395240.0000000    0.1289053
395280.0000000    0.1312390
395320.0000000    0.1324815
395360.0000000    0.1266710
395400.0000000    0.1320137
395440.0000000    0.1337985
395480.0000000    0.1488506
395520.0000000    0.1353973
395560.0000000    0.1287341
395600.0000000    0.1419219
395640.0000000    0.1224212
395680.0000000    0.1393118
395720.0000000    0.1295967
395760.0000000    0.1270311
395800.0000000    0.1333991
395840.0000000    0.1292421
395880.0000000    0.1272699
395920.0000000    0.1351348
395960.0000000    0.1302004
396000.0000000    0.1349880
396040.0000000    0.1373272
396080.0000000    0.1217435
396120.0000000    0.1269103
396160.0000000    0.1233300
396200.0000000    0.1216382
396240.0000000    0.1248209
396280.0000000    0.1159717
396320.0000000    0.1315930
396360.0000000    0.1196287
396400.0000000    0.1240127
396440.0000000    0.1229089
396480.0000000    0.1185359
396520.0000000    0.1274145
396560.0000000    0.1345187
396600.0000000    0.1305971
396640.0000000    0.1260205
396680.0000000    0.1234936
396720.0000000    0.1310589
396760.0000000    0.1316091
396800.0000000    0.1227742
396840.0000000    0.1262769
396880.0000000    0.1299585
396920.0000000    0.1227763
396960.0000000    0.1301037
397000.0000000    0.1247046
397040.0000000    0.1177743
397080.0000000    0.1196614
397120.0000000    0.1188602
397160.0000000    0.1218571
397200.0000000    0.1208192
397240.0000000    0.1247704
397280.0000000    0.1200848
397320.0000000    0.1250046
397360.0000000    0.1187507
397400.0000000    0.1234688
397440.0000000    0.1280050
397480.0000000    0.1183630
397520.0000000    0.1243028
397560.0000000    0.1251431
397600.0000000    0.1301585
397640.0000000    0.1301933
397680.0000000    0.1185117
397720.0000000    0.1226899
397760.0000000    0.1211853
397800.0000000    0.1277683
397840.0000000    0.1166385
397880.0000000    0.1153719
397920.0000000    0.1305672
397960.0000000    0.1178997
398000.0000000    0.1216781
398040.0000000    0.1251547
398080.0000000    0.1320019
398120.0000000    0.1215975
398160.0000000    0.1256694
398200.0000000    0.1133743
398240.0000000    0.1322115
398280.0000000    0.1232184
398320.0000000    0.1165462
398360.0000000    0.1230259
398400.0000000    0.1258638
398440.0000000    0.1223855
398480.0000000    0.1226242
398520.0000000    0.1181935
398560.0000000    0.1144237
398600.0000000    0.1245044
398640.0000000    0.1273889
398680.0000000    0.1219785
398720.0000000    0.1254042
398760.0000000    0.1293777
398800.0000000    0.1342127
398840.0000000    0.1287711
398880.0000000    0.1368829
398920.0000000    0.1226479
398960.0000000    0.1213786
399000.0000000    0.1262702
399040.0000000    0.1315893
399080.0000000    0.1377829
399120.0000000    0.1212612
399160.0000000    0.1245840
399200.0000000    0.1274695
399240.0000000    0.1278669
399280.0000000    0.1224335
399320.0000000    0.1197881
399360.0000000    0.1261656
399400.0000000    0.1177495
399440.0000000    0.1160226
399480.0000000    0.1115528
399520.0000000    0.1212205
399560.0000000    0.1157050
399600.0000000    0.1156657
399640.0000000    0.1246561
399680.0000000    0.1191284
399720.0000000    0.1274490
399760.0000000    0.1247307
399800.0000000    0.1238272
399840.0000000    0.1150132
399880.0000000    0.1220935
399920.0000000    0.1239713
399960.0000000    0.1226930
400000.0000000    0.1179162
400040.0000000    0.1238063
400080.0000000    0.1271070
400120.0000000    0.1292695
400160.0000000    0.1237585
400200.0000000    0.1265929
400240.0000000    0.1169936
400280.0000000    0.1092289
400320.0000000    0.1122746
400360.0000000    0.1138043
400400.0000000    0.1157638
400440.0000000    0.1098217
400480.0000000    0.1202112
400520.0000000    0.1236156
400560.0000000    0.1280670
400600.0000000    0.1270543
400640.0000000    0.1156265
400680.0000000    0.1195601
400720.0000000    0.1177920
400760.0000000    0.1184774
400800.0000000    0.1155293
400840.0000000    0.1196446
400880.0000000    0.1222343
400920.0000000    0.1175552
400960.0000000    0.1183403
401000.0000000    0.1133865
401040.0000000    0.1145011
401080.0000000    0.1170707
401120.0000000    0.1238245
401160.0000000    0.1102903
401200.0000000    0.1189012
401240.0000000    0.1155513
401280.0000000    0.1194115
401320.0000000    0.1122598
401360.0000000    0.1241234
401400.0000000    0.1240356
401440.0000000    0.1174882
401480.0000000    0.1259212
401520.0000000    0.1168428
401560.0000000    0.1150989
401600.0000000    0.1064746
401640.0000000    0.1162936
401680.0000000    0.1135655
401720.0000000    0.1229497
401760.0000000    0.1123171
401800.0000000    0.1243780
401840.0000000    0.1263074
401880.0000000    0.1188281
401920.0000000    0.1247938
401960.0000000    0.1178283
402000.0000000    0.1255667
402040.0000000    0.1211957
402080.0000000    0.1225958
402120.0000000    0.1171094
402160.0000000    0.1250117
402200.0000000    0.1199037
402240.0000000    0.1185225
402280.0000000    0.1247934
402320.0000000    0.1147285
402360.0000000    0.1199862
402400.0000000    0.1255617
402440.0000000    0.1154237
402480.0000000    0.1117134
402520.0000000    0.1120388
402560.0000000    0.1108354
402600.0000000    0.1177198
402640.0000000    0.1174419
402680.0000000    0.1288079
402720.0000000    0.1181943
402760.0000000    0.1222136
402800.0000000    0.1282973
402840.0000000    0.1211727
402880.0000000    0.1128569
402920.0000000    0.1215979
402960.0000000    0.1140858
403000.0000000    0.1192878
403040.0000000    0.1144734
403080.0000000    0.1197854
403120.0000000    0.1208890
403160.0000000    0.1179486
403200.0000000    0.1213812
403240.0000000    0.1240390
403280.0000000    0.1196564
403320.0000000    0.1166155
403360.0000000    0.1286878
403400.0000000    0.1241896
403440.0000000    0.1165970
403480.0000000    0.1307243
403520.0000000    0.1224001
403560.0000000    0.1251032
403600.0000000    0.1352892
403640.0000000    0.1298827
403680.0000000    0.1192099
403720.0000000    0.1273425
403760.0000000    0.1225087
403800.0000000    0.1270043
403840.0000000    0.1347058
403880.0000000    0.1375287
403920.0000000    0.1325606
403960.0000000    0.1171209
404000.0000000    0.1293786
404040.0000000    0.1169082
404080.0000000    0.1227477
404120.0000000    0.1203978
404160.0000000    0.1183612
404200.0000000    0.1250941
404240.0000000    0.1220739
404280.0000000    0.1277043
404320.0000000    0.1325320
404360.0000000    0.1214942
404400.0000000    0.1166611
404440.0000000    0.1286724
404480.0000000    0.1252529
404520.0000000    0.1221568
404560.0000000    0.1351586
404600.0000000    0.1280760
404640.0000000    0.1295394
404680.0000000    0.1298849
404720.0000000    0.1190937
404760.0000000    0.1222061
404800.0000000    0.1179974
404840.0000000    0.1325405
404880.0000000    0.1296363
404920.0000000    0.1300514
404960.0000000    0.1174309
405000.0000000    0.1137655
405040.0000000    0.1148794
405080.0000000    0.1186065
405120.0000000    0.1198750
405160.0000000    0.1190378
405200.0000000    0.0987924
405240.0000000    0.1184524
405280.0000000    0.1125095
405320.0000000    0.1183390
405360.0000000    0.1155829
405400.0000000    0.1168843
405440.0000000    0.1214923
405480.0000000    0.1169782
405520.0000000    0.1107942
405560.0000000    0.1113458
405600.0000000    0.1238768
405640.0000000    0.1185781
405680.0000000    0.1071643
405720.0000000    0.1174823
405760.0000000    0.1128847
405800.0000000    0.1170183
405840.0000000    0.1246579
405880.0000000    0.1246729
405920.0000000    0.1049368
405960.0000000    0.1076459
406000.0000000    0.1084471
406040.0000000    0.1117230
406080.0000000    0.1160086
406120.0000000    0.1042574
406160.0000000    0.1146281
406200.0000000    0.1041134
406240.0000000    0.1123681
406280.0000000    0.1103608
406320.0000000    0.1191641
406360.0000000    0.1198502
406400.0000000    0.1136991
406440.0000000    0.1127382
406480.0000000    0.1098100
406520.0000000    0.1215084
406560.0000000    0.1367061
406600.0000000    0.1171121
406640.0000000    0.1172704
406680.0000000    0.1193145
406720.0000000    0.1162869
406760.0000000    0.1155176
406800.0000000    0.1129516
406840.0000000    0.1097967
406880.0000000    0.1235380
406920.0000000    0.1208373
406960.0000000    0.1212627
407000.0000000    0.1213332
407040.0000000    0.1379717
407080.0000000    0.1247878
407120.0000000    0.1239218
407160.0000000    0.1134076
407200.0000000    0.1245448
407240.0000000    0.1256287
407280.0000000    0.1289823
407320.0000000    0.1189890
407360.0000000    0.1206295
407400.0000000    0.1216042
407440.0000000    0.1197442
407480.0000000    0.1127577
407520.0000000    0.1144504
407560.0000000    0.1174325
407600.0000000    0.1219409
407640.0000000    0.1212509
407680.0000000    0.1164834
407720.0000000    0.1185519
407760.0000000    0.1273015
407800.0000000    0.1330117
407840.0000000    0.1225018
407880.0000000    0.1176647
407920.0000000    0.1114939
407960.0000000    0.1220748
408000.0000000    0.1060700
408040.0000000    0.1135242
408080.0000000    0.1130899
408120.0000000    0.1228686
408160.0000000    0.1253158
408200.0000000    0.1212695
408240.0000000    0.1029042
408280.0000000    0.1190805
408320.0000000    0.1068576
408360.0000000    0.1312890
408400.0000000    0.1353797
408440.0000000    0.1358297
408480.0000000    0.1187512
408520.0000000    0.1162424
408560.0000000    0.1076045
408600.0000000    0.1110956
408640.0000000    0.1109568
408680.0000000    0.1152491
408720.0000000    0.1126380
408760.0000000    0.1152391
408800.0000000    0.1186968
408840.0000000    0.1208907
408880.0000000    0.1172885
408920.0000000    0.1067221
408960.0000000    0.1068266
409000.0000000    0.1108376
409040.0000000    0.1167169
409080.0000000    0.1133219
409120.0000000    0.1247217
409160.0000000    0.1249778
409200.0000000    0.1162072
409240.0000000    0.1230407
409280.0000000    0.1196736
409320.0000000    0.1133447
409360.0000000    0.1306406
409400.0000000    0.1216403
409440.0000000    0.1162168
409480.0000000    0.1090050
409520.0000000    0.1138675
409560.0000000    0.1231742
409600.0000000    0.1090361
409640.0000000    0.1165655
409680.0000000    0.1129852
409720.0000000    0.1142757
409760.0000000    0.1188096
409800.0000000    0.1179195
409840.0000000    0.1083473
409880.0000000    0.1201333
409920.0000000    0.1353724
409960.0000000    0.1421039
410000.0000000    0.1308717
410040.0000000    0.1294782
410080.0000000    0.1265990
410120.0000000    0.1170124
410160.0000000    0.1206591
410200.0000000    0.1359139
410240.0000000    0.1211400
410280.0000000    0.1266911
410320.0000000    0.1280687
410360.0000000    0.1189145
410400.0000000    0.1147290
410440.0000000    0.1181194
410480.0000000    0.1210546
410520.0000000    0.1192291
410560.0000000    0.1266737
410600.0000000    0.1245686
410640.0000000    0.1288010
410680.0000000    0.1250025
410720.0000000    0.1282446
410760.0000000    0.1167470
410800.0000000    0.1195735
410840.0000000    0.1366925
410880.0000000    0.1272971
410920.0000000    0.1222298
410960.0000000    0.1329348
411000.0000000    0.1281821
411040.0000000    0.1160068
411080.0000000    0.1186076
411120.0000000    0.1116238
411160.0000000    0.1152619
411200.0000000    0.1308159
411240.0000000    0.1199390
411280.0000000    0.1267612
411320.0000000    0.1254565
411360.0000000    0.1119784
411400.0000000    0.1081478
411440.0000000    0.1134738
411480.0000000    0.1148078
411520.0000000    0.1117159
411560.0000000    0.1125407
411600.0000000    0.1158958
411640.0000000    0.1174769
411680.0000000    0.1187384
411720.0000000    0.1111850
411760.0000000    0.1131545
411800.0000000    0.1254024
411840.0000000    0.1252762
411880.0000000    0.1142173
411920.0000000    0.1101380
411960.0000000    0.1139158
412000.0000000    0.1225234
412040.0000000    0.1249801
412080.0000000    0.1147724
412120.0000000    0.1091759
412160.0000000    0.1158639
412200.0000000    0.1209918
412240.0000000    0.1181634
412280.0000000    0.1261340
412320.0000000    0.1180538
412360.0000000    0.1200864
412400.0000000    0.1186865
412440.0000000    0.1197184
412480.0000000    0.1089636
412520.0000000    0.1082998
412560.0000000    0.1094234
412600.0000000    0.1154017
412640.0000000    0.1257350
412680.0000000    0.1259262
412720.0000000    0.1249672
412760.0000000    0.1204364
412800.0000000    0.1188423
412840.0000000    0.1185516
412880.0000000    0.1128629
412920.0000000    0.1169956
412960.0000000    0.1160009
413000.0000000    0.1222637
413040.0000000    0.1276238
413080.0000000    0.1176496
413120.0000000    0.1179903
413160.0000000    0.1248117
413200.0000000    0.1183387
413240.0000000    0.1219589
413280.0000000    0.1160180
413320.0000000    0.1168288
413360.0000000    0.1112940
413400.0000000    0.1148268
413440.0000000    0.1094322
413480.0000000    0.1157534
413520.0000000    0.1165542
413560.0000000    0.1210944
413600.0000000    0.1292606
413640.0000000    0.1161395
413680.0000000    0.1185360
413720.0000000    0.1161744
413760.0000000    0.1229744
413800.0000000    0.1156832
413840.0000000    0.1150235
413880.0000000    0.1175123
413920.0000000    0.1245853
413960.0000000    0.1239600
414000.0000000    0.1279521
414040.0000000    0.1231968
414080.0000000    0.1314907
414120.0000000    0.1214958
414160.0000000    0.1220686
414200.0000000    0.1284243
414240.0000000    0.1253108
414280.0000000    0.1227457
414320.0000000    0.1273685
414360.0000000    0.1207235
414400.0000000    0.1199474
414440.0000000    0.1166777
414480.0000000    0.1199907
414520.0000000    0.1193552
414560.0000000    0.1270816
414600.0000000    0.1214976
414640.0000000    0.1275595
414680.0000000    0.1305845
414720.0000000    0.1281562
414760.0000000    0.1353588
414800.0000000    0.1302892
414840.0000000    0.1289113
414880.0000000    0.1246405
414920.0000000    0.1289427
414960.0000000    0.1209866
415000.0000000    0.1251826
415040.0000000    0.1186964
415080.0000000    0.1174542
415120.0000000    0.1117027
415160.0000000    0.1206773
415200.0000000    0.1143623
415240.0000000    0.1099737
415280.0000000    0.1181302
415320.0000000    0.1244083
415360.0000000    0.1160896
415400.0000000    0.1252508
415440.0000000    0.1213887
415480.0000000    0.1183099
415520.0000000    0.1274519
415560.0000000    0.1232095
415600.0000000    0.1219550
415640.0000000    0.1283517
415680.0000000    0.1343866
415720.0000000    0.1281328
415760.0000000    0.1209252
415800.0000000    0.1187629
415840.0000000    0.1292908
415880.0000000    0.1218372
415920.0000000    0.1291224
415960.0000000    0.1258458
416000.0000000    0.1225949
416040.0000000    0.1183074
416080.0000000    0.1271598
416120.0000000    0.1193467
416160.0000000    0.1255005
416200.0000000    0.1214663
416240.0000000    0.1349965
416280.0000000    0.1254412
416320.0000000    0.1281091
416360.0000000    0.1230734
416400.0000000    0.1241569
416440.0000000    0.1237800
416480.0000000    0.1272937
416520.0000000    0.1245167
416560.0000000    0.1156407
416600.0000000    0.1217464
416640.0000000    0.1156474
416680.0000000    0.1153021
416720.0000000    0.1189354
416760.0000000    0.1256762
416800.0000000    0.1245200
416840.0000000    0.1169814
416880.0000000    0.1220434
416920.0000000    0.1221490
416960.0000000    0.1177259
417000.0000000    0.1123418
417040.0000000    0.1237576
417080.0000000    0.1153528
417120.0000000    0.1128126
417160.0000000    0.1143369
417200.0000000    0.1195439
417240.0000000    0.1233722
417280.0000000    0.1183519
417320.0000000    0.1177202
417360.0000000    0.1220008
417400.0000000    0.1222290
417440.0000000    0.1153380
417480.0000000    0.1297595
417520.0000000    0.1290930
417560.0000000    0.1278664
417600.0000000    0.1242011
417640.0000000    0.1193929
417680.0000000    0.1111924
417720.0000000    0.1186581
417760.0000000    0.1172453
417800.0000000    0.1232805
417840.0000000    0.1164637
417880.0000000    0.1165289
417920.0000000    0.1193989
417960.0000000    0.1124817
418000.0000000    0.1155943
418040.0000000    0.1178148
418080.0000000    0.1131697
418120.0000000    0.1129256
418160.0000000    0.1080856
418200.0000000    0.1173734
418240.0000000    0.1170610
418280.0000000    0.1173377
418320.0000000    0.1160907
418360.0000000    0.1139218
418400.0000000    0.1159599
418440.0000000    0.1207164
418480.0000000    0.1324728
418520.0000000    0.1257270
418560.0000000    0.1212908
418600.0000000    0.1218956
418640.0000000    0.1132650
418680.0000000    0.1246761
418720.0000000    0.1227844
418760.0000000    0.1114460
418800.0000000    0.1204954
418840.0000000    0.1254639
418880.0000000    0.1228940
418920.0000000    0.1262278
418960.0000000    0.1191567
419000.0000000    0.1206393
419040.0000000    0.1223080
419080.0000000    0.1138160
419120.0000000    0.1173856
419160.0000000    0.1331733
419200.0000000    0.1312872
419240.0000000    0.1310430
419280.0000000    0.1157725
419320.0000000    0.1243236
419360.0000000    0.1194288
419400.0000000    0.1211115
419440.0000000    0.1257691
419480.0000000    0.1190559
419520.0000000    0.1249067
419560.0000000    0.1309181
419600.0000000    0.1261794
419640.0000000    0.1225275
419680.0000000    0.1217334
419720.0000000    0.1250135
419760.0000000    0.1250037
419800.0000000    0.1245873
419840.0000000    0.1147333
419880.0000000    0.1253016
419920.0000000    0.1164838
419960.0000000    0.1220554
420000.0000000    0.1256104
420040.0000000    0.1183821
420080.0000000    0.1328349
420120.0000000    0.1283814
420160.0000000    0.1141960
420200.0000000    0.1193801
420240.0000000    0.1144071
420280.0000000    0.1130671
420320.0000000    0.1205837
420360.0000000    0.1172919
420400.0000000    0.1181014
420440.0000000    0.1211474
420480.0000000    0.1205493
420520.0000000    0.1230667
420560.0000000    0.1160874
420600.0000000    0.1181794
420640.0000000    0.1127845
420680.0000000    0.1269015
420720.0000000    0.1136579
420760.0000000    0.1146763
420800.0000000    0.1126082
420840.0000000    0.1182710
420880.0000000    0.1162685
420920.0000000    0.1169749
420960.0000000    0.1187038
421000.0000000    0.1153780
421040.0000000    0.1128162
421080.0000000    0.1153994
421120.0000000    0.1165669
421160.0000000    0.1138804
421200.0000000    0.1153704
421240.0000000    0.1159519
421280.0000000    0.1164617
421320.0000000    0.1146905
421360.0000000    0.1124927
421400.0000000    0.1113732
421440.0000000    0.1123072
421480.0000000    0.1226067
421520.0000000    0.1198639
421560.0000000    0.1150553
421600.0000000    0.1153266
421640.0000000    0.1186686
421680.0000000    0.1158207
421720.0000000    0.1185001
421760.0000000    0.1177271
421800.0000000    0.1204229
421840.0000000    0.1177896
421880.0000000    0.1101529
421920.0000000    0.1127472
421960.0000000    0.1209256
422000.0000000    0.1174280
422040.0000000    0.1108353
422080.0000000    0.1191801
422120.0000000    0.1223368
422160.0000000    0.1246892
422200.0000000    0.1274633
422240.0000000    0.1308518
422280.0000000    0.1344623
422320.0000000    0.1235464
422360.0000000    0.1266561
422400.0000000    0.1293505
422440.0000000    0.1261015
422480.0000000    0.1311622
422520.0000000    0.1305318
422560.0000000    0.1283822
422600.0000000    0.1292569
422640.0000000    0.1310134
422680.0000000    0.1290932
422720.0000000    0.1189527
422760.0000000    0.1274752
422800.0000000    0.1206007
422840.0000000    0.1216576
422880.0000000    0.1209124
422920.0000000    0.1204389
422960.0000000    0.1117499
423000.0000000    0.1236012
423040.0000000    0.1264437
423080.0000000    0.1267438
423120.0000000    0.1171097
423160.0000000    0.1204259
423200.0000000    0.1216302
423240.0000000    0.1123691
423280.0000000    0.1154920
423320.0000000    0.1166189
423360.0000000    0.1224996
423400.0000000    0.1196578
423440.0000000    0.1229405
423480.0000000    0.1175606
423520.0000000    0.1320968
423560.0000000    0.1105753
423600.0000000    0.1092092
423640.0000000    0.1103885
423680.0000000    0.1193540
423720.0000000    0.1185209
423760.0000000    0.1156987
423800.0000000    0.1116217
423840.0000000    0.1185468
423880.0000000    0.1174122
423920.0000000    0.1268793
423960.0000000    0.1187547
424000.0000000    0.1198031
424040.0000000    0.1145871
424080.0000000    0.1124782
424120.0000000    0.1091306
424160.0000000    0.1157741
424200.0000000    0.1117723
424240.0000000    0.1185442
424280.0000000    0.1176825
424320.0000000    0.1126667
424360.0000000    0.1159643
424400.0000000    0.1190085
424440.0000000    0.1185650
424480.0000000    0.1193025
424520.0000000    0.1111726
424560.0000000    0.1141830
424600.0000000    0.1104188
424640.0000000    0.1097628
424680.0000000    0.1099187
424720.0000000    0.1115688
424760.0000000    0.1170336
424800.0000000    0.1021225
424840.0000000    0.1154736
424880.0000000    0.1096414
424920.0000000    0.1120084
424960.0000000    0.1163531
425000.0000000    0.1122112
425040.0000000    0.1154190
425080.0000000    0.1274978
425120.0000000    0.1130660
425160.0000000    0.1151549
425200.0000000    0.1144085
425240.0000000    0.1143914
425280.0000000    0.1278755
425320.0000000    0.1224497
425360.0000000    0.1277211
425400.0000000    0.1224014
425440.0000000    0.1172176
425480.0000000    0.1152030
425520.0000000    0.1198938
425560.0000000    0.1179096
425600.0000000    0.1209655
425640.0000000    0.1208158
425680.0000000    0.1150238
425720.0000000    0.1220048
425760.0000000    0.1186010
425800.0000000    0.1222908
425840.0000000    0.1198283
425880.0000000    0.1181786
425920.0000000    0.1154669
425960.0000000    0.1174270
426000.0000000    0.1155302
426040.0000000    0.1105241
426080.0000000    0.1243581
426120.0000000    0.1169139
426160.0000000    0.1279708
426200.0000000    0.1198372
426240.0000000    0.1182547
426280.0000000    0.1238700
426320.0000000    0.1354619
426360.0000000    0.1222669
426400.0000000    0.1193097
426440.0000000    0.1244507
426480.0000000    0.1254028
426520.0000000    0.1328795
426560.0000000    0.1241512
426600.0000000    0.1255356
426640.0000000    0.1202115
426680.0000000    0.1293285
426720.0000000    0.1365538
426760.0000000    0.1304100
426800.0000000    0.1320443
426840.0000000    0.1377449
426880.0000000    0.1252686
426920.0000000    0.1208272
426960.0000000    0.1230145
427000.0000000    0.1177044
427040.0000000    0.1183298
427080.0000000    0.1241356
427120.0000000    0.1315923
427160.0000000    0.1245902
427200.0000000    0.1279788
427240.0000000    0.1192771
427280.0000000    0.1328349
427320.0000000    0.1210172
427360.0000000    0.1211081
427400.0000000    0.1245276
427440.0000000    0.1289362
427480.0000000    0.1281190
427520.0000000    0.1228922
427560.0000000    0.1226869
427600.0000000    0.1362355
427640.0000000    0.1178506
427680.0000000    0.1330244
427720.0000000    0.1215028
427760.0000000    0.1319111
427800.0000000    0.1259321
427840.0000000    0.1205309
427880.0000000    0.1210191
427920.0000000    0.1194421
427960.0000000    0.1167869
428000.0000000    0.1169279
428040.0000000    0.1253651
428080.0000000    0.1234772
428120.0000000    0.1115115
428160.0000000    0.1069726
428200.0000000    0.1167196
428240.0000000    0.1144182
428280.0000000    0.1154083
428320.0000000    0.1197075
428360.0000000    0.1229971
428400.0000000    0.1143271
428440.0000000    0.1174201
428480.0000000    0.1231320
428520.0000000    0.1224017
428560.0000000    0.1225671
428600.0000000    0.1135191
428640.0000000    0.1130842
428680.0000000    0.1170602
428720.0000000    0.1204561
428760.0000000    0.1263764
428800.0000000    0.1195943
428840.0000000    0.1178807
428880.0000000    0.1213487
428920.0000000    0.1190757
428960.0000000    0.1126683
429000.0000000    0.1266184
429040.0000000    0.1181320
429080.0000000    0.1289325
429120.0000000    0.1284290
429160.0000000    0.1213321
429200.0000000    0.1200179
429240.0000000    0.1205748
429280.0000000    0.1259574
429320.0000000    0.1190669
429360.0000000    0.1187165
429400.0000000    0.1252341
429440.0000000    0.1226990
429480.0000000    0.1247782
429520.0000000    0.1260850
429560.0000000    0.1242608
429600.0000000    0.1126619
429640.0000000    0.1162666
429680.0000000    0.1178295
429720.0000000    0.1277745
429760.0000000    0.1200729
429800.0000000    0.1224767
429840.0000000    0.1214807
429880.0000000    0.1148873
429920.0000000    0.1187666
429960.0000000    0.1187135
430000.0000000    0.1230978
430040.0000000    0.1205021
430080.0000000    0.1236848
430120.0000000    0.1224523
430160.0000000    0.1201707
430200.0000000    0.1151030
430240.0000000    0.1168044
430280.0000000    0.1244064
430320.0000000    0.1218278
430360.0000000    0.1129840
430400.0000000    0.1149926
430440.0000000    0.1268897
430480.0000000    0.1245800
430520.0000000    0.1314843
430560.0000000    0.1213744
430600.0000000    0.1121961
430640.0000000    0.1159342
430680.0000000    0.1222738
430720.0000000    0.1220365
430760.0000000    0.1242768
430800.0000000    0.1199537
430840.0000000    0.1226961
430880.0000000    0.1216601
430920.0000000    0.1207193
430960.0000000    0.1176957
431000.0000000    0.1262281
431040.0000000    0.1250894
431080.0000000    0.1169811
431120.0000000    0.1210891
431160.0000000    0.1126459
431200.0000000    0.1193933
431240.0000000    0.1232175
431280.0000000    0.1148359
431320.0000000    0.1145987
431360.0000000    0.1250302
431400.0000000    0.1252647
431440.0000000    0.1203213
431480.0000000    0.1223222
431520.0000000    0.1246484
431560.0000000    0.1246547
431600.0000000    0.1257488
431640.0000000    0.1246973
431680.0000000    0.1297602
431720.0000000    0.1274801
431760.0000000    0.1259795
431800.0000000    0.1263645
431840.0000000    0.1257802
431880.0000000    0.1258657
431920.0000000    0.1261226
431960.0000000    0.1277786
432000.0000000    0.1307385
432040.0000000    0.1223821
432080.0000000    0.1301858
432120.0000000    0.1256543
432160.0000000    0.1215745
432200.0000000    0.1178816
432240.0000000    0.1163448
432280.0000000    0.1286310
432320.0000000    0.1227033
432360.0000000    0.1227709
432400.0000000    0.1240552
432440.0000000    0.1198244
432480.0000000    0.1175272
432520.0000000    0.1098379
432560.0000000    0.1258849
432600.0000000    0.1301555
432640.0000000    0.1170307
432680.0000000    0.1247106
432720.0000000    0.1212227
432760.0000000    0.1139516
432800.0000000    0.1174144
432840.0000000    0.1113813
432880.0000000    0.1160133
432920.0000000    0.1181244
432960.0000000    0.1210915
433000.0000000    0.1210445
433040.0000000    0.1269308
433080.0000000    0.1285446
433120.0000000    0.1256611
433160.0000000    0.1296025
433200.0000000    0.1248358
433240.0000000    0.1290755
433280.0000000    0.1263309
433320.0000000    0.1214159
433360.0000000    0.1163790
433400.0000000    0.1230562
433440.0000000    0.1405513
433480.0000000    0.1248118
433520.0000000    0.1353558
433560.0000000    0.1221698
433600.0000000    0.1230127
433640.0000000    0.1191097
433680.0000000    0.1299998
433720.0000000    0.1206406
433760.0000000    0.1235957
433800.0000000    0.1206165
433840.0000000    0.1282184
433880.0000000    0.1174516
433920.0000000    0.1090445
433960.0000000    0.1288797
434000.0000000    0.1259478
434040.0000000    0.1325804
434080.0000000    0.1329862
434120.0000000    0.1294590
434160.0000000    0.1341229
434200.0000000    0.1169371
434240.0000000    0.1223053
434280.0000000    0.1341268
434320.0000000    0.1197605
434360.0000000    0.1318986
434400.0000000    0.1230619
434440.0000000    0.1261807
434480.0000000    0.1222119
434520.0000000    0.1337027
434560.0000000    0.1383640
434600.0000000    0.1266267
434640.0000000    0.1296585
434680.0000000    0.1244421
434720.0000000    0.1268907
434760.0000000    0.1310400
434800.0000000    0.1219080
434840.0000000    0.1214012
434880.0000000    0.1173992
434920.0000000    0.1250788
434960.0000000    0.1187113
435000.0000000    0.1224480
435040.0000000    0.1220305
435080.0000000    0.1156256
435120.0000000    0.1199024
435160.0000000    0.1176388
435200.0000000    0.1173679
435240.0000000    0.1114932
435280.0000000    0.1328243
435320.0000000    0.1213714
435360.0000000    0.1317485
435400.0000000    0.1149923
435440.0000000    0.1305429
435480.0000000    0.1186883
435520.0000000    0.1117169
435560.0000000    0.1270403
435600.0000000    0.1187622
435640.0000000    0.1175636
435680.0000000    0.1203908
435720.0000000    0.1212453
435760.0000000    0.1277345
435800.0000000    0.1273827
435840.0000000    0.1193451
435880.0000000    0.1033562
435920.0000000    0.1210399
435960.0000000    0.1186128
436000.0000000    0.1164088
436040.0000000    0.1167770
436080.0000000    0.1169155
436120.0000000    0.1183603
436160.0000000    0.1186764
436200.0000000    0.1254263
436240.0000000    0.1252750
436280.0000000    0.1174515
436320.0000000    0.1260869
436360.0000000    0.1254189
436400.0000000    0.1294561
436440.0000000    0.1312790
436480.0000000    0.1195853
436520.0000000    0.1166084
436560.0000000    0.1191444
436600.0000000    0.1203040
436640.0000000    0.1159605
436680.0000000    0.1257208
436720.0000000    0.1208196
436760.0000000    0.1234536
436800.0000000    0.1151080
436840.0000000    0.1293043
436880.0000000    0.1175758
436920.0000000    0.1259222
436960.0000000    0.1195258
437000.0000000    0.1272752
437040.0000000    0.1235328
437080.0000000    0.1219967
437120.0000000    0.1162253
437160.0000000    0.1312659
437200.0000000    0.1248442
437240.0000000    0.1287386
437280.0000000    0.1205793
437320.0000000    0.1332832
437360.0000000    0.1241778
437400.0000000    0.1196718
437440.0000000    0.1226907
437480.0000000    0.1180786
437520.0000000    0.1247484
437560.0000000    0.1345001
437600.0000000    0.1311255
437640.0000000    0.1441004
437680.0000000    0.1311898
437720.0000000    0.1328342
437760.0000000    0.1363236
437800.0000000    0.1279487
437840.0000000    0.1262099
437880.0000000    0.1344777
437920.0000000    0.1171238
437960.0000000    0.1298661
438000.0000000    0.1208350
438040.0000000    0.1217059
438080.0000000    0.1234039
438120.0000000    0.1272590
438160.0000000    0.1319251
438200.0000000    0.1339593
438240.0000000    0.1202567
438280.0000000    0.1318804
438320.0000000    0.1333355
438360.0000000    0.1249532
438400.0000000    0.1173361
438440.0000000    0.1212540
438480.0000000    0.1142801
438520.0000000    0.1130905
438560.0000000    0.1252011
438600.0000000    0.1393724
438640.0000000    0.1408658
438680.0000000    0.1377532
438720.0000000    0.1355316
438760.0000000    0.1233109
438800.0000000    0.1393134
438840.0000000    0.1355752
438880.0000000    0.1461138
438920.0000000    0.1399732
438960.0000000    0.1254960
439000.0000000    0.1228984
439040.0000000    0.1171813
439080.0000000    0.1194790
439120.0000000    0.1217952
439160.0000000    0.1191257
439200.0000000    0.1215209
439240.0000000    0.1096537
439280.0000000    0.1216625
439320.0000000    0.1204745
439360.0000000    0.1329955
439400.0000000    0.1247249
439440.0000000    0.1189495
439480.0000000    0.1113229
439520.0000000    0.1228712
439560.0000000    0.1316769
439600.0000000    0.1296088
439640.0000000    0.1262919
439680.0000000    0.1222821
439720.0000000    0.1391067
439760.0000000    0.1316043
439800.0000000    0.1374461
439840.0000000    0.1292899
439880.0000000    0.1180173
439920.0000000    0.1208426
439960.0000000    0.1261688
440000.0000000    0.1265997
440040.0000000    0.1310203
440080.0000000    0.1304549
440120.0000000    0.1351360
440160.0000000    0.1275174
440200.0000000    0.1227918
440240.0000000    0.1368058
440280.0000000    0.1360586
440320.0000000    0.1245832
440360.0000000    0.1414656
440400.0000000    0.1450457
440440.0000000    0.1403977
440480.0000000    0.1532214
440520.0000000    0.1382701
440560.0000000    0.1386222
440600.0000000    0.1356710
440640.0000000    0.1376846
440680.0000000    0.1218110
440720.0000000    0.1266782
440760.0000000    0.1240975
440800.0000000    0.1290623
440840.0000000    0.1241293
440880.0000000    0.1215015
440920.0000000    0.1240771
440960.0000000    0.1246037
441000.0000000    0.1189285
441040.0000000    0.1232559
441080.0000000    0.1123427
441120.0000000    0.1164725
441160.0000000    0.1164070
441200.0000000    0.1290913
441240.0000000    0.1240272
441280.0000000    0.1179966
441320.0000000    0.1182844
441360.0000000    0.1223507
441400.0000000    0.1205314
441440.0000000    0.1108869
441480.0000000    0.1206011
441520.0000000    0.1135021
441560.0000000    0.1133091
441600.0000000    0.1266995
441640.0000000    0.1202742
441680.0000000    0.1196641
441720.0000000    0.1331412
441760.0000000    0.1227805
441800.0000000    0.1234109
441840.0000000    0.1254753
441880.0000000    0.1173516
441920.0000000    0.1187094
441960.0000000    0.1196020
442000.0000000    0.1122790
442040.0000000    0.1209960
442080.0000000    0.1286454
442120.0000000    0.1204817
442160.0000000    0.1158942
442200.0000000    0.1186129
442240.0000000    0.1164533
442280.0000000    0.1280233
442320.0000000    0.1304113
442360.0000000    0.1267222
442400.0000000    0.1268593
442440.0000000    0.1249746
442480.0000000    0.1206901
442520.0000000    0.1206212
442560.0000000    0.1227568
442600.0000000    0.1145322
442640.0000000    0.1165137
442680.0000000    0.1178458
442720.0000000    0.1189131
442760.0000000    0.1122655
442800.0000000    0.1168816
442840.0000000    0.1251332
442880.0000000    0.1126431
442920.0000000    0.1193539
442960.0000000    0.1181817
443000.0000000    0.1224118
443040.0000000    0.1187156
443080.0000000    0.1217760
443120.0000000    0.1138624
443160.0000000    0.1106732
443200.0000000    0.1204000
443240.0000000    0.1126130
443280.0000000    0.1240393
443320.0000000    0.1291301
443360.0000000    0.1293638
443400.0000000    0.1197855
443440.0000000    0.1216909
443480.0000000    0.1222955
443520.0000000    0.1281511
443560.0000000    0.1273333
443600.0000000    0.1291842
443640.0000000    0.1224259
443680.0000000    0.1184664
443720.0000000    0.1147402
443760.0000000    0.1194571
443800.0000000    0.1121753
443840.0000000    0.1221314
443880.0000000    0.1101210
443920.0000000    0.1120074
443960.0000000    0.1144329
444000.0000000    0.1135183
444040.0000000    0.1241329
444080.0000000    0.1177692
444120.0000000    0.1271863
444160.0000000    0.1296283
444200.0000000    0.1305379
444240.0000000    0.1151322
444280.0000000    0.1246400
444320.0000000    0.1174644
444360.0000000    0.1147025
444400.0000000    0.1165547
444440.0000000    0.1269745
444480.0000000    0.1227006
444520.0000000    0.1159062
444560.0000000    0.1275758
444600.0000000    0.1306158
444640.0000000    0.1130828
444680.0000000    0.1191522
444720.0000000    0.1269117
444760.0000000    0.1210844
444800.0000000    0.1277893
444840.0000000    0.1293134
444880.0000000    0.1287678
444920.0000000    0.1398700
444960.0000000    0.1349100
445000.0000000    0.1242713
445040.0000000    0.1322711
445080.0000000    0.1374685
445120.0000000    0.1258118
445160.0000000    0.1264639
445200.0000000    0.1213912
445240.0000000    0.1248897
445280.0000000    0.1247840
445320.0000000    0.1377139
445360.0000000    0.1322901
445400.0000000    0.1315631
445440.0000000    0.1253079
445480.0000000    0.1276445
445520.0000000    0.1180220
445560.0000000    0.1275015
445600.0000000    0.1357861
445640.0000000    0.1318695
445680.0000000    0.1401806
445720.0000000    0.1316059
445760.0000000    0.1275443
445800.0000000    0.1271181
445840.0000000    0.1296552
445880.0000000    0.1298917
445920.0000000    0.1341365
445960.0000000    0.1263856
446000.0000000    0.1380552
446040.0000000    0.1346867
446080.0000000    0.1318954
446120.0000000    0.1348800
446160.0000000    0.1140804
446200.0000000    0.1250434
446240.0000000    0.1235907
446280.0000000    0.1239814
446320.0000000    0.1273169
446360.0000000    0.1269529
446400.0000000    0.1309428
446440.0000000    0.1125591
446480.0000000    0.1176724
446520.0000000    0.1174590
446560.0000000    0.1117636
446600.0000000    0.1178579
446640.0000000    0.1313794
446680.0000000    0.1234993
446720.0000000    0.1399305
446760.0000000    0.1238229
446800.0000000    0.1258550
446840.0000000    0.1217853
446880.0000000    0.1250079
446920.0000000    0.1285543
446960.0000000    0.1134291
447000.0000000    0.1197202
447040.0000000    0.1189490
447080.0000000    0.1239999
447120.0000000    0.1278429
447160.0000000    0.1381787
447200.0000000    0.1205016
447240.0000000    0.1258388
447280.0000000    0.1309283
447320.0000000    0.1333841
447360.0000000    0.1325421
447400.0000000    0.1375800
447440.0000000    0.1337290
447480.0000000    0.1429106
447520.0000000    0.1318506
447560.0000000    0.1296334
447600.0000000    0.1261938
447640.0000000    0.1384618
447680.0000000    0.1248143
447720.0000000    0.1209574
447760.0000000    0.1274032
447800.0000000    0.1327874
447840.0000000    0.1297351
447880.0000000    0.1214159
447920.0000000    0.1292502
447960.0000000    0.1336864
448000.0000000    0.1378940
448040.0000000    0.1249853
448080.0000000    0.1367543
448120.0000000    0.1382820
448160.0000000    0.1251821
448200.0000000    0.1348070
448240.0000000    0.1350213
448280.0000000    0.1291417
448320.0000000    0.1326109
448360.0000000    0.1362190
448400.0000000    0.1258937
448440.0000000    0.1309821
448480.0000000    0.1185920
448520.0000000    0.1227563
448560.0000000    0.1375421
448600.0000000    0.1266364
448640.0000000    0.1315790
448680.0000000    0.1398060
448720.0000000    0.1405132
448760.0000000    0.1395932
448800.0000000    0.1401511
448840.0000000    0.1306508
448880.0000000    0.1251409
448920.0000000    0.1280795
448960.0000000    0.1446128
449000.0000000    0.1342958
449040.0000000    0.1407530
449080.0000000    0.1482737
449120.0000000    0.1362140
449160.0000000    0.1472002
449200.0000000    0.1285810
449240.0000000    0.1367248
449280.0000000    0.1450116
449320.0000000    0.1365170
449360.0000000    0.1408551
449400.0000000    0.1381539
449440.0000000    0.1414651
449480.0000000    0.1453908
449520.0000000    0.1342304
449560.0000000    0.1398534
449600.0000000    0.1400297
449640.0000000    0.1305208
449680.0000000    0.1445541
449720.0000000    0.1379219
449760.0000000    0.1428713
449800.0000000    0.1328770
449840.0000000    0.1218478
449880.0000000    0.1312036
449920.0000000    0.1379571
449960.0000000    0.1308521
450000.0000000    0.1331866
450040.0000000    0.1357994
450080.0000000    0.1251251
450120.0000000    0.1395430
450160.0000000    0.1413809
450200.0000000    0.1294425
450240.0000000    0.1324151
450280.0000000    0.1266584
450320.0000000    0.1302570
450360.0000000    0.1309462
450400.0000000    0.1328306
450440.0000000    0.1274726
450480.0000000    0.1317868
450520.0000000    0.1405010
450560.0000000    0.1297155
450600.0000000    0.1387431
450640.0000000    0.1225848
450680.0000000    0.1333060
450720.0000000    0.1280578
450760.0000000    0.1298377
450800.0000000    0.1351827
450840.0000000    0.1351212
450880.0000000    0.1171923
450920.0000000    0.1286059
450960.0000000    0.1298995
451000.0000000    0.1226579
451040.0000000    0.1267910
451080.0000000    0.1135940
451120.0000000    0.1266674
451160.0000000    0.1176624
451200.0000000    0.1205671
451240.0000000    0.1389600
451280.0000000    0.1239903
451320.0000000    0.1351686
451360.0000000    0.1416958
451400.0000000    0.1309645
451440.0000000    0.1310896
451480.0000000    0.1335513
451520.0000000    0.1273899
451560.0000000    0.1389370
451600.0000000    0.1246079
451640.0000000    0.1255598
451680.0000000    0.1258004
451720.0000000    0.1309613
451760.0000000    0.1205509
451800.0000000    0.1256433
451840.0000000    0.1275035
451880.0000000    0.1319260
451920.0000000    0.1283825
451960.0000000    0.1308210
452000.0000000    0.1131909
452040.0000000    0.1265210
452080.0000000    0.1248467
452120.0000000    0.1209085
452160.0000000    0.1120791
452200.0000000    0.1188908
452240.0000000    0.1181173
452280.0000000    0.1203482
452320.0000000    0.1164012
452360.0000000    0.1325704
452400.0000000    0.1243483
452440.0000000    0.1243496
452480.0000000    0.1229607
452520.0000000    0.1268851
452560.0000000    0.1257708
452600.0000000    0.1262357
452640.0000000    0.1324979
452680.0000000    0.1255236
452720.0000000    0.1182426
452760.0000000    0.1255827
452800.0000000    0.1252477
452840.0000000    0.1253747
452880.0000000    0.1233496
452920.0000000    0.1276451
452960.0000000    0.1223465
453000.0000000    0.1211843
453040.0000000    0.1252451
453080.0000000    0.1244119
453120.0000000    0.1270018
453160.0000000    0.1181904
453200.0000000    0.1273823
453240.0000000    0.1271595
453280.0000000    0.1287154
453320.0000000    0.1258710
453360.0000000    0.1287294
453400.0000000    0.1234296
453440.0000000    0.1203523
453480.0000000    0.1234629
453520.0000000    0.1248992
453560.0000000    0.1261436
453600.0000000    0.1185864
453640.0000000    0.1162738
453680.0000000    0.1242153
453720.0000000    0.1190520
453760.0000000    0.1175306
453800.0000000    0.1182409
453840.0000000    0.1201454
453880.0000000    0.1285317
453920.0000000    0.1366102
453960.0000000    0.1176836
454000.0000000    0.1186088
454040.0000000    0.1288119
454080.0000000    0.1237386
454120.0000000    0.1348282
454160.0000000    0.1306210
454200.0000000    0.1320731
454240.0000000    0.1272243
454280.0000000    0.1268332
454320.0000000    0.1388367
454360.0000000    0.1434855
454400.0000000    0.1431798
454440.0000000    0.1397699
454480.0000000    0.1378721
454520.0000000    0.1353988
454560.0000000    0.1271869
454600.0000000    0.1380660
454640.0000000    0.1352393
454680.0000000    0.1418337
454720.0000000    0.1522481
454760.0000000    0.1512053
454800.0000000    0.1601384
454840.0000000    0.1513164
454880.0000000    0.1320888
454920.0000000    0.1322604
454960.0000000    0.1340220
455000.0000000    0.1379138
455040.0000000    0.1372838
455080.0000000    0.1339656
455120.0000000    0.1269049
455160.0000000    0.1210428
455200.0000000    0.1254102
455240.0000000    0.1294423
455280.0000000    0.1285341
455320.0000000    0.1356053
455360.0000000    0.1313821
455400.0000000    0.1396754
455440.0000000    0.1277703
455480.0000000    0.1349987
455520.0000000    0.1281159
455560.0000000    0.1289897
455600.0000000    0.1354936
455640.0000000    0.1343603
455680.0000000    0.1404409
455720.0000000    0.1246462
455760.0000000    0.1298068
455800.0000000    0.1457749
455840.0000000    0.1466021
455880.0000000    0.1288183
455920.0000000    0.1424006
455960.0000000    0.1482168
456000.0000000    0.1360063
456040.0000000    0.1272700
456080.0000000    0.1228625
456120.0000000    0.1313752
456160.0000000    0.1254087
456200.0000000    0.1302482
456240.0000000    0.1346388
456280.0000000    0.1396138
456320.0000000    0.1409748
456360.0000000    0.1356915
456400.0000000    0.1306190
456440.0000000    0.1275454
456480.0000000    0.1309533
456520.0000000    0.1179254
456560.0000000    0.1234359
456600.0000000    0.1356913
456640.0000000    0.1228947
456680.0000000    0.1213955
456720.0000000    0.1252431
456760.0000000    0.1245985
456800.0000000    0.1269653
456840.0000000    0.1360581
456880.0000000    0.1316777
456920.0000000    0.1358079
456960.0000000    0.1319164
457000.0000000    0.1534688
457040.0000000    0.1482001
457080.0000000    0.1450719
457120.0000000    0.1395454
457160.0000000    0.1399608
457200.0000000    0.1415047
457240.0000000    0.1322830
457280.0000000    0.1316140
457320.0000000    0.1365721
457360.0000000    0.1432269
457400.0000000    0.1600625
457440.0000000    0.1410785
457480.0000000    0.1431986
457520.0000000    0.1406513
457560.0000000    0.1442060
457600.0000000    0.1421152
457640.0000000    0.1338464
457680.0000000    0.1347091
457720.0000000    0.1299854
457760.0000000    0.1342162
457800.0000000    0.1315612
457840.0000000    0.1465649
457880.0000000    0.1361794
457920.0000000    0.1480498
457960.0000000    0.1314339
458000.0000000    0.1379132
458040.0000000    0.1413834
458080.0000000    0.1427213
458120.0000000    0.1424768
458160.0000000    0.1362107
458200.0000000    0.1239274
458240.0000000    0.1217034
458280.0000000    0.1252719
458320.0000000    0.1241143
458360.0000000    0.1296656
458400.0000000    0.1276060
458440.0000000    0.1299564
458480.0000000    0.1371853
458520.0000000    0.1251598
458560.0000000    0.1303547
458600.0000000    0.1315145
458640.0000000    0.1231828
458680.0000000    0.1255343
458720.0000000    0.1227977
458760.0000000    0.1232193
458800.0000000    0.1285613
458840.0000000    0.1159434
458880.0000000    0.1149324
458920.0000000    0.1337681
458960.0000000    0.1335592
459000.0000000    0.1278101
459040.0000000    0.1331763
459080.0000000    0.1254737
459120.0000000    0.1202024
459160.0000000    0.1143952
459200.0000000    0.1245811
459240.0000000    0.1240689
459280.0000000    0.1246445
459320.0000000    0.1198069
459360.0000000    0.1280347
459400.0000000    0.1188753
459440.0000000    0.1236593
459480.0000000    0.1203723
459520.0000000    0.1111469
459560.0000000    0.1153354
459600.0000000    0.1147313
459640.0000000    0.1154546
459680.0000000    0.1124792
459720.0000000    0.1152141
459760.0000000    0.1214302
459800.0000000    0.1086190
459840.0000000    0.1206780
459880.0000000    0.1186783
459920.0000000    0.1334182
459960.0000000    0.1338784
460000.0000000    0.1228163
460040.0000000    0.1157507
460080.0000000    0.1295366
460120.0000000    0.1194444
460160.0000000    0.1266497
460200.0000000    0.1290336
460240.0000000    0.1287949
460280.0000000    0.1163767
460320.0000000    0.1259274
460360.0000000    0.1310157
460400.0000000    0.1372325
460440.0000000    0.1263137
460480.0000000    0.1211699
460520.0000000    0.1190306
460560.0000000    0.1235242
460600.0000000    0.1228947
460640.0000000    0.1294917
460680.0000000    0.1270257
460720.0000000    0.1220342
460760.0000000    0.1277739
460800.0000000    0.1243622
460840.0000000    0.1186426
460880.0000000    0.1145217
460920.0000000    0.1329451
460960.0000000    0.1220824
461000.0000000    0.1088409
461040.0000000    0.1244473
461080.0000000    0.1279637
461120.0000000    0.1337785
461160.0000000    0.1225176
461200.0000000    0.1182538
461240.0000000    0.1247782
461280.0000000    0.1220342
461320.0000000    0.1331173
461360.0000000    0.1321381
461400.0000000    0.1360943
461440.0000000    0.1248047
461480.0000000    0.1308397
461520.0000000    0.1167832
461560.0000000    0.1287882
461600.0000000    0.1301709
461640.0000000    0.1370900
461680.0000000    0.1315586
461720.0000000    0.1238502
461760.0000000    0.1324438
461800.0000000    0.1377006
461840.0000000    0.1239484
461880.0000000    0.1248535
461920.0000000    0.1345705
461960.0000000    0.1271985
462000.0000000    0.1294167
462040.0000000    0.1250536
462080.0000000    0.1146188
462120.0000000    0.1174962
462160.0000000    0.1299282
462200.0000000    0.1237337
462240.0000000    0.1382286
462280.0000000    0.1257730
462320.0000000    0.1350124
462360.0000000    0.1365093
462400.0000000    0.1306096
462440.0000000    0.1281466
462480.0000000    0.1322583
462520.0000000    0.1241162
462560.0000000    0.1341322
462600.0000000    0.1336283
462640.0000000    0.1167468
462680.0000000    0.1239200
462720.0000000    0.1236349
462760.0000000    0.1208337
462800.0000000    0.1120344
462840.0000000    0.1090306
462880.0000000    0.1145061
462920.0000000    0.1161325
462960.0000000    0.1110181
463000.0000000    0.1065837
463040.0000000    0.1162421
463080.0000000    0.1241738
463120.0000000    0.1165079
463160.0000000    0.1244265
463200.0000000    0.1241056
463240.0000000    0.1195013
463280.0000000    0.1122182
463320.0000000    0.1128092
463360.0000000    0.1195659
463400.0000000    0.1165526
463440.0000000    0.1367131
463480.0000000    0.1248596
463520.0000000    0.1310261
463560.0000000    0.1269569
463600.0000000    0.1220737
463640.0000000    0.1255691
463680.0000000    0.1240207
463720.0000000    0.1204972
463760.0000000    0.1290083
463800.0000000    0.1142232
463840.0000000    0.1190250
463880.0000000    0.1172078
463920.0000000    0.1116887
463960.0000000    0.1138976
464000.0000000    0.1165597
464040.0000000    0.1366036
464080.0000000    0.1226782
464120.0000000    0.1210832
464160.0000000    0.1154969
464200.0000000    0.1150776
464240.0000000    0.1210161
464280.0000000    0.1190018
464320.0000000    0.1210081
464360.0000000    0.1244393
464400.0000000    0.1216445
464440.0000000    0.1176703
464480.0000000    0.1278477
464520.0000000    0.1196755
464560.0000000    0.1229449
464600.0000000    0.1188084
464640.0000000    0.1297846
464680.0000000    0.1240165
464720.0000000    0.1256297
464760.0000000    0.1178110
464800.0000000    0.1186898
464840.0000000    0.1137046
464880.0000000    0.1160193
464920.0000000    0.1208262
464960.0000000    0.1219710
465000.0000000    0.1124007
465040.0000000    0.1158724
465080.0000000    0.1249210
465120.0000000    0.1239802
465160.0000000    0.1209409
465200.0000000    0.1283894
465240.0000000    0.1238707
465280.0000000    0.1237703
465320.0000000    0.1171133
465360.0000000    0.1314829
465400.0000000    0.1283752
465440.0000000    0.1293441
465480.0000000    0.1264921
465520.0000000    0.1276314
465560.0000000    0.1233541
465600.0000000    0.1253261
465640.0000000    0.1141024
465680.0000000    0.1188106
465720.0000000    0.1269768
465760.0000000    0.1363212
465800.0000000    0.1169975
465840.0000000    0.1199545
465880.0000000    0.1172986
465920.0000000    0.1226139
465960.0000000    0.1215186
466000.0000000    0.1281231
466040.0000000    0.1201989
466080.0000000    0.1259578
466120.0000000    0.1275101
466160.0000000    0.1282231
466200.0000000    0.1140810
466240.0000000    0.1107462
466280.0000000    0.1260998
466320.0000000    0.1276093
466360.0000000    0.1316408
466400.0000000    0.1287846
466440.0000000    0.1293738
466480.0000000    0.1224667
466520.0000000    0.1344351
466560.0000000    0.1291904
466600.0000000    0.1247484
466640.0000000    0.1334231
466680.0000000    0.1273443
466720.0000000    0.1242629
466760.0000000    0.1263368
466800.0000000    0.1238763
466840.0000000    0.1275527
466880.0000000    0.1276855
466920.0000000    0.1193248
466960.0000000    0.1187110
467000.0000000    0.1286653
467040.0000000    0.1222991
467080.0000000    0.1195193
467120.0000000    0.1246971
467160.0000000    0.1280254
467200.0000000    0.1291607
467240.0000000    0.1193308
467280.0000000    0.1245573
467320.0000000    0.1202812
467360.0000000    0.1222390
467400.0000000    0.1154605
467440.0000000    0.1238114
467480.0000000    0.1235553
467520.0000000    0.1259226
467560.0000000    0.1187428
467600.0000000    0.1273188
467640.0000000    0.1155293
467680.0000000    0.1174769
467720.0000000    0.1211782
467760.0000000    0.1184071
467800.0000000    0.1133052
467840.0000000    0.1113845
467880.0000000    0.1218629
467920.0000000    0.1180657
467960.0000000    0.1226455
468000.0000000    0.1233887
468040.0000000    0.1225725
468080.0000000    0.1169268
468120.0000000    0.1228079
468160.0000000    0.1180279
468200.0000000    0.1243346
468240.0000000    0.1276141
468280.0000000    0.1197542
468320.0000000    0.1220604
468360.0000000    0.1237861
468400.0000000    0.1207704
468440.0000000    0.1197504
468480.0000000    0.1166267
468520.0000000    0.1143008
468560.0000000    0.1208976
468600.0000000    0.1221163
468640.0000000    0.1172357
468680.0000000    0.1230698
468720.0000000    0.1299964
468760.0000000    0.1274671
468800.0000000    0.1278556
468840.0000000    0.1255071
468880.0000000    0.1220323
468920.0000000    0.1182853
468960.0000000    0.1330354
469000.0000000    0.1309092
469040.0000000    0.1237984
469080.0000000    0.1282187
469120.0000000    0.1198431
469160.0000000    0.1333747
469200.0000000    0.1338926
469240.0000000    0.1275339
469280.0000000    0.1300282
469320.0000000    0.1220428
469360.0000000    0.1254012
469400.0000000    0.1205988
469440.0000000    0.1204286
469480.0000000    0.1217339
469520.0000000    0.1248271
469560.0000000    0.1285838
469600.0000000    0.1289213
469640.0000000    0.1211727
469680.0000000    0.1268613
469720.0000000    0.1188562
469760.0000000    0.1214961
469800.0000000    0.1246917
469840.0000000    0.1246398
469880.0000000    0.1243524
469920.0000000    0.1263335
469960.0000000    0.1390724
470000.0000000    0.1191191
470040.0000000    0.1300486
470080.0000000    0.1182200
470120.0000000    0.1189604
470160.0000000    0.1237327
470200.0000000    0.1193873
470240.0000000    0.1220051
470280.0000000    0.1233377
470320.0000000    0.1220490
470360.0000000    0.1245515
470400.0000000    0.1209786
470440.0000000    0.1135644
470480.0000000    0.1238021
470520.0000000    0.1166387
470560.0000000    0.1235863
470600.0000000    0.1161388
470640.0000000    0.1244536
470680.0000000    0.1164320
470720.0000000    0.1197639
470760.0000000    0.1179755
470800.0000000    0.1142739
470840.0000000    0.1251329
470880.0000000    0.1233113
470920.0000000    0.1165380
470960.0000000    0.1159183
471000.0000000    0.1218144
471040.0000000    0.1240074
471080.0000000    0.1176826
471120.0000000    0.1216396
471160.0000000    0.1206336
471200.0000000    0.1268605
471240.0000000    0.1183557
471280.0000000    0.1329405
471320.0000000    0.1330080
471360.0000000    0.1214902
471400.0000000    0.1214311
471440.0000000    0.1339573
471480.0000000    0.1156380
471520.0000000    0.1212608
471560.0000000    0.1181031
471600.0000000    0.1129762
471640.0000000    0.1144482
471680.0000000    0.1244726
471720.0000000    0.1268557
471760.0000000    0.1250826
471800.0000000    0.1168516
471840.0000000    0.1197800
471880.0000000    0.1253167
471920.0000000    0.1236277
471960.0000000    0.1298862
472000.0000000    0.1230512
472040.0000000    0.1236401
472080.0000000    0.1237826
472120.0000000    0.1213317
472160.0000000    0.1225214
472200.0000000    0.1169570
472240.0000000    0.1184562
472280.0000000    0.1255741
472320.0000000    0.1167094
472360.0000000    0.1229209
472400.0000000    0.1265106
472440.0000000    0.1234325
472480.0000000    0.1228826
472520.0000000    0.1196751
472560.0000000    0.1255016
472600.0000000    0.1288919
472640.0000000    0.1222130
472680.0000000    0.1261671
472720.0000000    0.1222531
472760.0000000    0.1221918
472800.0000000    0.1201625
472840.0000000    0.1168071
472880.0000000    0.1281991
472920.0000000    0.1152334
472960.0000000    0.1212361
473000.0000000    0.1190663
473040.0000000    0.1279449
473080.0000000    0.1261668
473120.0000000    0.1232671
473160.0000000    0.1267210
473200.0000000    0.1089667
473240.0000000    0.1184756
473280.0000000    0.1222499
473320.0000000    0.1247864
473360.0000000    0.1215990
473400.0000000    0.1284148
473440.0000000    0.1263762
473480.0000000    0.1337714
473520.0000000    0.1462937
473560.0000000    0.1344498
473600.0000000    0.1242324
473640.0000000    0.1342853
473680.0000000    0.1330721
473720.0000000    0.1281772
473760.0000000    0.1225349
473800.0000000    0.1192554
473840.0000000    0.1300489
473880.0000000    0.1354412
473920.0000000    0.1174482
473960.0000000    0.1315593
474000.0000000    0.1188308
474040.0000000    0.1293320
474080.0000000    0.1186277
474120.0000000    0.1183077
474160.0000000    0.1092059
474200.0000000    0.1162998
474240.0000000    0.1110066
474280.0000000    0.1189426
474320.0000000    0.1211680
474360.0000000    0.1209408
474400.0000000    0.1176040
474440.0000000    0.1253392
474480.0000000    0.1235450
474520.0000000    0.1160959
474560.0000000    0.1267445
474600.0000000    0.1214703
474640.0000000    0.1301727
474680.0000000    0.1342501
474720.0000000    0.1362982
474760.0000000    0.1279434
474800.0000000    0.1366147
474840.0000000    0.1368120
474880.0000000    0.1422238
474920.0000000    0.1324713
474960.0000000    0.1304814
475000.0000000    0.1280120
475040.0000000    0.1283447
475080.0000000    0.1292289
475120.0000000    0.1354538
475160.0000000    0.1322970
475200.0000000    0.1313692
475240.0000000    0.1320928
475280.0000000    0.1327647
475320.0000000    0.1296088
475360.0000000    0.1222858
475400.0000000    0.1362318
475440.0000000    0.1313274
475480.0000000    0.1394686
475520.0000000    0.1284886
475560.0000000    0.1360029
475600.0000000    0.1275293
475640.0000000    0.1297869
475680.0000000    0.1241575
475720.0000000    0.1230727
475760.0000000    0.1376725
475800.0000000    0.1243730
475840.0000000    0.1255839
475880.0000000    0.1255900
475920.0000000    0.1280907
475960.0000000    0.1294285
476000.0000000    0.1278719
476040.0000000    0.1225499
476080.0000000    0.1315432
476120.0000000    0.1360458
476160.0000000    0.1327852
476200.0000000    0.1349522
476240.0000000    0.1286905
476280.0000000    0.1230754
476320.0000000    0.1347434
476360.0000000    0.1317395
476400.0000000    0.1339629
476440.0000000    0.1347899
476480.0000000    0.1356668
476520.0000000    0.1253300
476560.0000000    0.1294486
476600.0000000    0.1271439
476640.0000000    0.1301277
476680.0000000    0.1324706
476720.0000000    0.1310137
476760.0000000    0.1266037
476800.0000000    0.1300685
476840.0000000    0.1319595
476880.0000000    0.1313792
476920.0000000    0.1349223
476960.0000000    0.1261624
477000.0000000    0.1360147
477040.0000000    0.1224930
477080.0000000    0.1235188
477120.0000000    0.1306549
477160.0000000    0.1339395
477200.0000000    0.1219472
477240.0000000    0.1296389
477280.0000000    0.1277448
477320.0000000    0.1291643
477360.0000000    0.1332309
477400.0000000    0.1268584
477440.0000000    0.1381718
477480.0000000    0.1342279
477520.0000000    0.1298651
477560.0000000    0.1377155
477600.0000000    0.1426823
477640.0000000    0.1334016
477680.0000000    0.1397366
477720.0000000    0.1423074
477760.0000000    0.1323445
477800.0000000    0.1256417
477840.0000000    0.1318131
477880.0000000    0.1346017
477920.0000000    0.1324695
477960.0000000    0.1309962
478000.0000000    0.1300808
478040.0000000    0.1249374
478080.0000000    0.1303666
478120.0000000    0.1378283
478160.0000000    0.1353239
478200.0000000    0.1350400
478240.0000000    0.1235461
478280.0000000    0.1214441
478320.0000000    0.1246311
478360.0000000    0.1239160
478400.0000000    0.1214021
478440.0000000    0.1180714
478480.0000000    0.1345102
478520.0000000    0.1285980
478560.0000000    0.1320957
478600.0000000    0.1205914
478640.0000000    0.1366323
478680.0000000    0.1315105
478720.0000000    0.1299849
478760.0000000    0.1321406
478800.0000000    0.1324202
478840.0000000    0.1263855
478880.0000000    0.1349588
478920.0000000    0.1390521
478960.0000000    0.1298015
479000.0000000    0.1266394
479040.0000000    0.1266510
479080.0000000    0.1241982
479120.0000000    0.1302810
479160.0000000    0.1333917
479200.0000000    0.1248072
479240.0000000    0.1378170
479280.0000000    0.1486629
479320.0000000    0.1295810
479360.0000000    0.1326880
479400.0000000    0.1318567
479440.0000000    0.1232236
479480.0000000    0.1347085
479520.0000000    0.1213555
479560.0000000    0.1325460
479600.0000000    0.1272571
479640.0000000    0.1269931
479680.0000000    0.1268877
479720.0000000    0.1181507
479760.0000000    0.1276519
479800.0000000    0.1304136
479840.0000000    0.1178807
479880.0000000    0.1273940
479920.0000000    0.1216840
479960.0000000    0.1329061
480000.0000000    0.1358325
480040.0000000    0.1283119
480080.0000000    0.1163356
480120.0000000    0.1242635
480160.0000000    0.1291858
480200.0000000    0.1237937
480240.0000000    0.1279394
480280.0000000    0.1188777
480320.0000000    0.1301306
480360.0000000    0.1269620
480400.0000000    0.1382241
480440.0000000    0.1341216
480480.0000000    0.1303992
480520.0000000    0.1269900
480560.0000000    0.1392039
480600.0000000    0.1420988
480640.0000000    0.1294435
480680.0000000    0.1357254
480720.0000000    0.1311493
480760.0000000    0.1329970
480800.0000000    0.1390256
480840.0000000    0.1290092
480880.0000000    0.1354569
480920.0000000    0.1479410
480960.0000000    0.1427383
481000.0000000    0.1435628
481040.0000000    0.1343893
481080.0000000    0.1381318
481120.0000000    0.1485226
481160.0000000    0.1286384
481200.0000000    0.1373763
481240.0000000    0.1294470
481280.0000000    0.1276894
481320.0000000    0.1356806
481360.0000000    0.1348498
481400.0000000    0.1277670
481440.0000000    0.1346310
481480.0000000    0.1354551
481520.0000000    0.1270859
481560.0000000    0.1223630
481600.0000000    0.1373447
481640.0000000    0.1351980
481680.0000000    0.1357633
481720.0000000    0.1248911
481760.0000000    0.1337798
481800.0000000    0.1310672
481840.0000000    0.1466312
481880.0000000    0.1247296
481920.0000000    0.1256225
481960.0000000    0.1375514
482000.0000000    0.1372640
482040.0000000    0.1372468
482080.0000000    0.1292241
482120.0000000    0.1346561
482160.0000000    0.1332806
482200.0000000    0.1251262
482240.0000000    0.1393438
482280.0000000    0.1351063
482320.0000000    0.1344564
482360.0000000    0.1368434
482400.0000000    0.1318489
482440.0000000    0.1328309
482480.0000000    0.1323137
482520.0000000    0.1288652
482560.0000000    0.1315362
482600.0000000    0.1334004
482640.0000000    0.1356237
482680.0000000    0.1415575
482720.0000000    0.1353301
482760.0000000    0.1373694
482800.0000000    0.1402127
482840.0000000    0.1329595
482880.0000000    0.1292541
482920.0000000    0.1375590
482960.0000000    0.1455713
483000.0000000    0.1340957
483040.0000000    0.1258403
483080.0000000    0.1324558
483120.0000000    0.1280324
483160.0000000    0.1289528
483200.0000000    0.1230348
483240.0000000    0.1334598
483280.0000000    0.1372474
483320.0000000    0.1320534
483360.0000000    0.1317265
483400.0000000    0.1430255
483440.0000000    0.1353669
483480.0000000    0.1305552
483520.0000000    0.1218216
483560.0000000    0.1199264
483600.0000000    0.1395322
483640.0000000    0.1360713
483680.0000000    0.1403210
483720.0000000    0.1365502
483760.0000000    0.1311362
483800.0000000    0.1426799
483840.0000000    0.1388561
483880.0000000    0.1404115
483920.0000000    0.1341277
483960.0000000    0.1308354
484000.0000000    0.1398751
484040.0000000    0.1396001
484080.0000000    0.1457383
484120.0000000    0.1306982
484160.0000000    0.1262804
484200.0000000    0.1374796
484240.0000000    0.1426760
484280.0000000    0.1460555
484320.0000000    0.1394520
484360.0000000    0.1438476
484400.0000000    0.1418378
484440.0000000    0.1399100
484480.0000000    0.1426617
484520.0000000    0.1423184
484560.0000000    0.1290471
484600.0000000    0.1426618
484640.0000000    0.1473256
484680.0000000    0.1435162
484720.0000000    0.1417449
484760.0000000    0.1405355
484800.0000000    0.1470100
484840.0000000    0.1474383
484880.0000000    0.1462046
484920.0000000    0.1513595
484960.0000000    0.1381244
485000.0000000    0.1413604
485040.0000000    0.1392362
485080.0000000    0.1419757
485120.0000000    0.1424866
485160.0000000    0.1380566
485200.0000000    0.1263040
485240.0000000    0.1402442
485280.0000000    0.1438520
485320.0000000    0.1366519
485360.0000000    0.1358217
485400.0000000    0.1231858
485440.0000000    0.1286190
485480.0000000    0.1400218
485520.0000000    0.1402056
485560.0000000    0.1365113
485600.0000000    0.1352951
485640.0000000    0.1276560
485680.0000000    0.1347944
485720.0000000    0.1305344
485760.0000000    0.1300603
485800.0000000    0.1301526
485840.0000000    0.1243223
485880.0000000    0.1361064
485920.0000000    0.1306755
485960.0000000    0.1230631
486000.0000000    0.1278891
486040.0000000    0.1354565
486080.0000000    0.1330969
486120.0000000    0.1243815
486160.0000000    0.1168789
486200.0000000    0.1177775
486240.0000000    0.1230284
486280.0000000    0.1247975
486320.0000000    0.1246118
486360.0000000    0.1275111
486400.0000000    0.1270211
486440.0000000    0.1242517
486480.0000000    0.1261124
486520.0000000    0.1305478
486560.0000000    0.1383003
486600.0000000    0.1272816
486640.0000000    0.1220342
486680.0000000    0.1288499
486720.0000000    0.1288099
486760.0000000    0.1305778
486800.0000000    0.1377985
486840.0000000    0.1197423
486880.0000000    0.1344261
486920.0000000    0.1321163
486960.0000000    0.1369061
487000.0000000    0.1460533
487040.0000000    0.1322364
487080.0000000    0.1395817
487120.0000000    0.1348157
487160.0000000    0.1291305
487200.0000000    0.1320338
487240.0000000    0.1376915
487280.0000000    0.1299582
487320.0000000    0.1389375
487360.0000000    0.1415296
487400.0000000    0.1315863
487440.0000000    0.1351046
487480.0000000    0.1308416
487520.0000000    0.1395262
487560.0000000    0.1312370
487600.0000000    0.1396205
487640.0000000    0.1383614
487680.0000000    0.1433404
487720.0000000    0.1455470
487760.0000000    0.1404036
487800.0000000    0.1399011
487840.0000000    0.1305390
487880.0000000    0.1403825
487920.0000000    0.1411078
487960.0000000    0.1343574
488000.0000000    0.1393684
488040.0000000    0.1385535
488080.0000000    0.1431586
488120.0000000    0.1442756
488160.0000000    0.1359847
488200.0000000    0.1523076
488240.0000000    0.1367223
488280.0000000    0.1358472
488320.0000000    0.1425524
488360.0000000    0.1396723
488400.0000000    0.1442136
488440.0000000    0.1442723
488480.0000000    0.1275529
488520.0000000    0.1386534
488560.0000000    0.1359747
488600.0000000    0.1354295
488640.0000000    0.1299463
488680.0000000    0.1287102
488720.0000000    0.1259473
488760.0000000    0.1354364
488800.0000000    0.1318368
488840.0000000    0.1324378
488880.0000000    0.1228863
488920.0000000    0.1241502
488960.0000000    0.1296882
489000.0000000    0.1351065
489040.0000000    0.1330119
489080.0000000    0.1470005
489120.0000000    0.1361706
489160.0000000    0.1354636
489200.0000000    0.1246023
489240.0000000    0.1375413
489280.0000000    0.1343944
489320.0000000    0.1241980
489360.0000000    0.1246967
489400.0000000    0.1350352
489440.0000000    0.1308892
489480.0000000    0.1320031
489520.0000000    0.1405245
489560.0000000    0.1331484
489600.0000000    0.1275258
489640.0000000    0.1244400
489680.0000000    0.1310262
489720.0000000    0.1260988
489760.0000000    0.1233755
489800.0000000    0.1246632
489840.0000000    0.1342720
489880.0000000    0.1331113
489920.0000000    0.1393191
489960.0000000    0.1398252
490000.0000000    0.1358383
490040.0000000    0.1387988
490080.0000000    0.1268478
490120.0000000    0.1412035
490160.0000000    0.1425826
490200.0000000    0.1366484
490240.0000000    0.1356372
490280.0000000    0.1349632
490320.0000000    0.1327491
490360.0000000    0.1420880
490400.0000000    0.1313421
490440.0000000    0.1356232
490480.0000000    0.1310146
490520.0000000    0.1298045
490560.0000000    0.1423876
490600.0000000    0.1412745
490640.0000000    0.1350597
490680.0000000    0.1298172
490720.0000000    0.1303389
490760.0000000    0.1285497
490800.0000000    0.1235993
490840.0000000    0.1310943
490880.0000000    0.1302800
490920.0000000    0.1311073
490960.0000000    0.1253252
491000.0000000    0.1261393
491040.0000000    0.1403684
491080.0000000    0.1285592
491120.0000000    0.1382814
491160.0000000    0.1435910
491200.0000000    0.1350612
491240.0000000    0.1317179
491280.0000000    0.1273231
491320.0000000    0.1290823
491360.0000000    0.1489930
491400.0000000    0.1416881
491440.0000000    0.1558286
491480.0000000    0.1410735
491520.0000000    0.1412950
491560.0000000    0.1405964
491600.0000000    0.1379295
491640.0000000    0.1425695
491680.0000000    0.1369342
491720.0000000    0.1300959
491760.0000000    0.1301664
491800.0000000    0.1359558
491840.0000000    0.1333221
491880.0000000    0.1311035
491920.0000000    0.1365014
491960.0000000    0.1371955
492000.0000000    0.1342087
492040.0000000    0.1391672
492080.0000000    0.1429637
492120.0000000    0.1503409
492160.0000000    0.1431376
492200.0000000    0.1265809
492240.0000000    0.1307715
492280.0000000    0.1318749
492320.0000000    0.1346670
492360.0000000    0.1240751
492400.0000000    0.1289985
492440.0000000    0.1424774
492480.0000000    0.1363189
492520.0000000    0.1262108
492560.0000000    0.1329250
492600.0000000    0.1412618
492640.0000000    0.1366448
492680.0000000    0.1314786
492720.0000000    0.1315272
492760.0000000    0.1316785
492800.0000000    0.1348060
492840.0000000    0.1387440
492880.0000000    0.1332573
492920.0000000    0.1343980
492960.0000000    0.1365220
493000.0000000    0.1253206
493040.0000000    0.1262462
493080.0000000    0.1356731
493120.0000000    0.1350032
493160.0000000    0.1379910
493200.0000000    0.1229132
493240.0000000    0.1326207
493280.0000000    0.1413223
493320.0000000    0.1560427
493360.0000000    0.1338546
493400.0000000    0.1473371
493440.0000000    0.1419192
493480.0000000    0.1395734
493520.0000000    0.1280574
493560.0000000    0.1381075
493600.0000000    0.1351994
493640.0000000    0.1299223
493680.0000000    0.1461497
493720.0000000    0.1325241
493760.0000000    0.1389444
493800.0000000    0.1387525
493840.0000000    0.1274218
493880.0000000    0.1301022
493920.0000000    0.1376350
493960.0000000    0.1359535
494000.0000000    0.1349337
494040.0000000    0.1278801
494080.0000000    0.1259175
494120.0000000    0.1259444
494160.0000000    0.1331726
494200.0000000    0.1400237
494240.0000000    0.1323511
494280.0000000    0.1355374
494320.0000000    0.1367990
494360.0000000    0.1354574
494400.0000000    0.1428848
494440.0000000    0.1272802
494480.0000000    0.1309915
494520.0000000    0.1289241
494560.0000000    0.1266226
494600.0000000    0.1385772
494640.0000000    0.1471943
494680.0000000    0.1339690
494720.0000000    0.1304413
494760.0000000    0.1386951
494800.0000000    0.1341601
494840.0000000    0.1343533
494880.0000000    0.1420274
494920.0000000    0.1279870
494960.0000000    0.1374552
495000.0000000    0.1348014
495040.0000000    0.1345927
495080.0000000    0.1355075
495120.0000000    0.1280167
495160.0000000    0.1352938
495200.0000000    0.1328207
495240.0000000    0.1355716
495280.0000000    0.1300687
495320.0000000    0.1308350
495360.0000000    0.1429099
495400.0000000    0.1327835
495440.0000000    0.1303730
495480.0000000    0.1282452
495520.0000000    0.1347059
495560.0000000    0.1353888
495600.0000000    0.1485343
495640.0000000    0.1328260
495680.0000000    0.1409628
495720.0000000    0.1332088
495760.0000000    0.1368273
495800.0000000    0.1402251
495840.0000000    0.1439364
495880.0000000    0.1327890
495920.0000000    0.1293130
495960.0000000    0.1315302
496000.0000000    0.1351861
496040.0000000    0.1386230
496080.0000000    0.1385337
496120.0000000    0.1406468
496160.0000000    0.1386318
496200.0000000    0.1389447
496240.0000000    0.1310536
496280.0000000    0.1390563
496320.0000000    0.1331131
496360.0000000    0.1283709
496400.0000000    0.1319427
496440.0000000    0.1292935
496480.0000000    0.1403943
496520.0000000    0.1386311
496560.0000000    0.1379418
496600.0000000    0.1416394
496640.0000000    0.1367723
496680.0000000    0.1343661
496720.0000000    0.1313315
496760.0000000    0.1339210
496800.0000000    0.1356639
496840.0000000    0.1358795
496880.0000000    0.1396976
496920.0000000    0.1456611
496960.0000000    0.1347769
497000.0000000    0.1320008
497040.0000000    0.1280946
497080.0000000    0.1407937
497120.0000000    0.1427849
497160.0000000    0.1361140
497200.0000000    0.1301991
497240.0000000    0.1268342
497280.0000000    0.1387240
497320.0000000    0.1383932
497360.0000000    0.1371212
497400.0000000    0.1358926
497440.0000000    0.1345113
497480.0000000    0.1361073
497520.0000000    0.1398664
497560.0000000    0.1372689
497600.0000000    0.1344465
497640.0000000    0.1379263
497680.0000000    0.1387882
497720.0000000    0.1461832
497760.0000000    0.1497172
497800.0000000    0.1486252
497840.0000000    0.1429033
497880.0000000    0.1586268
497920.0000000    0.1440005
497960.0000000    0.1373661
498000.0000000    0.1397943
498040.0000000    0.1339054
498080.0000000    0.1384218
498120.0000000    0.1383004
498160.0000000    0.1361041
498200.0000000    0.1313089
498240.0000000    0.1310875
498280.0000000    0.1330494
498320.0000000    0.1369521
498360.0000000    0.1444891
498400.0000000    0.1263857
498440.0000000    0.1308816
498480.0000000    0.1299182
498520.0000000    0.1244633
498560.0000000    0.1251007
498600.0000000    0.1311864
498640.0000000    0.1241095
498680.0000000    0.1387704
498720.0000000    0.1275317
498760.0000000    0.1324603
498800.0000000    0.1310733
498840.0000000    0.1327572
498880.0000000    0.1251175
498920.0000000    0.1427900
498960.0000000    0.1395421
499000.0000000    0.1323237
499040.0000000    0.1310518
499080.0000000    0.1410273
499120.0000000    0.1390810
499160.0000000    0.1388864
499200.0000000    0.1321138
499240.0000000    0.1313710
499280.0000000    0.1283097
499320.0000000    0.1215267
499360.0000000    0.1272230
499400.0000000    0.1267472
499440.0000000    0.1315799
499480.0000000    0.1374218
499520.0000000    0.1380116
499560.0000000    0.1446622
499600.0000000    0.1409808
499640.0000000    0.1417400
499680.0000000    0.1337745
499720.0000000    0.1401556
499760.0000000    0.1346788
499800.0000000    0.1328505
499840.0000000    0.1254582
499880.0000000    0.1422246
499920.0000000    0.1332020
499960.0000000    0.1296073
500000.0000000    0.1286709
500040.0000000    0.1231963
500080.0000000    0.1317437
500120.0000000    0.1357100
500160.0000000    0.1387166
500200.0000000    0.1404839
500240.0000000    0.1296965
500280.0000000    0.1484287
500320.0000000    0.1415133
500360.0000000    0.1345174
500400.0000000    0.1378142
500440.0000000    0.1351243
500480.0000000    0.1274043
500520.0000000    0.1264075
500560.0000000    0.1272920
500600.0000000    0.1349026
500640.0000000    0.1327935
500680.0000000    0.1385725
500720.0000000    0.1254449
500760.0000000    0.1374276
500800.0000000    0.1324453
500840.0000000    0.1263863
500880.0000000    0.1263030
500920.0000000    0.1293441
500960.0000000    0.1281600
501000.0000000    0.1310652
501040.0000000    0.1253562
501080.0000000    0.1287776
501120.0000000    0.1323009
501160.0000000    0.1254763
501200.0000000    0.1360823
501240.0000000    0.1268392
501280.0000000    0.1314719
501320.0000000    0.1355609
501360.0000000    0.1414419
501400.0000000    0.1300838
501440.0000000    0.1340900
501480.0000000    0.1320821
501520.0000000    0.1298742
501560.0000000    0.1326399
501600.0000000    0.1249729
501640.0000000    0.1335379
501680.0000000    0.1294758
501720.0000000    0.1285250
501760.0000000    0.1263199
501800.0000000    0.1281761
501840.0000000    0.1296137
501880.0000000    0.1302570
501920.0000000    0.1212980
501960.0000000    0.1366502
502000.0000000    0.1334194
502040.0000000    0.1311829
502080.0000000    0.1283803
502120.0000000    0.1435197
502160.0000000    0.1365407
502200.0000000    0.1356207
502240.0000000    0.1387885
502280.0000000    0.1348020
502320.0000000    0.1324079
502360.0000000    0.1301924
502400.0000000    0.1413899
502440.0000000    0.1303666
502480.0000000    0.1413574
502520.0000000    0.1428734
502560.0000000    0.1412195
502600.0000000    0.1474394
502640.0000000    0.1375669
502680.0000000    0.1369012
502720.0000000    0.1284903
502760.0000000    0.1307856
502800.0000000    0.1439347
502840.0000000    0.1303553
502880.0000000    0.1247924
502920.0000000    0.1342854
502960.0000000    0.1322557
503000.0000000    0.1297005
503040.0000000    0.1350522
503080.0000000    0.1282263
503120.0000000    0.1190630
503160.0000000    0.1304148
503200.0000000    0.1273951
503240.0000000    0.1351198
503280.0000000    0.1222177
503320.0000000    0.1218639
503360.0000000    0.1268323
503400.0000000    0.1296405
503440.0000000    0.1231166
503480.0000000    0.1313661
503520.0000000    0.1332698
503560.0000000    0.1318986
503600.0000000    0.1257772
503640.0000000    0.1322306
503680.0000000    0.1399688
503720.0000000    0.1368463
503760.0000000    0.1388127
503800.0000000    0.1359650
503840.0000000    0.1324607
503880.0000000    0.1357364
503920.0000000    0.1319218
503960.0000000    0.1295132
504000.0000000    0.1355262
504040.0000000    0.1370192
504080.0000000    0.1334592
504120.0000000    0.1410177
504160.0000000    0.1408371
504200.0000000    0.1412195
504240.0000000    0.1283690
504280.0000000    0.1346571
504320.0000000    0.1380029
504360.0000000    0.1372179
504400.0000000    0.1438007
504440.0000000    0.1380763
504480.0000000    0.1406837
504520.0000000    0.1519011
504560.0000000    0.1328135
504600.0000000    0.1368229
504640.0000000    0.1267165
504680.0000000    0.1342930
504720.0000000    0.1358792
504760.0000000    0.1332875
504800.0000000    0.1333488
504840.0000000    0.1396512
504880.0000000    0.1384017
504920.0000000    0.1318751
504960.0000000    0.1492343
505000.0000000    0.1305896
505040.0000000    0.1355219
505080.0000000    0.1472513
505120.0000000    0.1412039
505160.0000000    0.1389791
505200.0000000    0.1350887
505240.0000000    0.1300646
505280.0000000    0.1360738
505320.0000000    0.1424188
505360.0000000    0.1247337
505400.0000000    0.1432983
505440.0000000    0.1383620
505480.0000000    0.1417939
505520.0000000    0.1437016
505560.0000000    0.1423972
505600.0000000    0.1390389
505640.0000000    0.1395663
505680.0000000    0.1317941
505720.0000000    0.1337020
505760.0000000    0.1363082
505800.0000000    0.1390230
505840.0000000    0.1351559
505880.0000000    0.1392715
505920.0000000    0.1446238
505960.0000000    0.1285418
506000.0000000    0.1343128
506040.0000000    0.1305989
506080.0000000    0.1372124
506120.0000000    0.1301889
506160.0000000    0.1305847
506200.0000000    0.1367498
506240.0000000    0.1486268
506280.0000000    0.1337840
506320.0000000    0.1320476
506360.0000000    0.1401491
506400.0000000    0.1325587
506440.0000000    0.1445928
506480.0000000    0.1358911
506520.0000000    0.1418357
506560.0000000    0.1480304
506600.0000000    0.1437922
506640.0000000    0.1330810
506680.0000000    0.1248165
506720.0000000    0.1248967
506760.0000000    0.1280280
506800.0000000    0.1338210
506840.0000000    0.1350409
506880.0000000    0.1382664
506920.0000000    0.1320924
506960.0000000    0.1317286
507000.0000000    0.1309689
507040.0000000    0.1242970
507080.0000000    0.1277031
507120.0000000    0.1284051
507160.0000000    0.1345219
507200.0000000    0.1265571
507240.0000000    0.1296296
507280.0000000    0.1281077
507320.0000000    0.1256254
507360.0000000    0.1358048
507400.0000000    0.1383698
507440.0000000    0.1376062
507480.0000000    0.1334383
507520.0000000    0.1303390
507560.0000000    0.1348236
507600.0000000    0.1367612
507640.0000000    0.1389382
507680.0000000    0.1332378
507720.0000000    0.1469918
507760.0000000    0.1421398
507800.0000000    0.1306046
507840.0000000    0.1361726
507880.0000000    0.1353503
507920.0000000    0.1333279
507960.0000000    0.1316902
508000.0000000    0.1316533
508040.0000000    0.1337668
508080.0000000    0.1398114
508120.0000000    0.1433931
508160.0000000    0.1409092
508200.0000000    0.1452667
508240.0000000    0.1436615
508280.0000000    0.1369490
508320.0000000    0.1418568
508360.0000000    0.1416527
508400.0000000    0.1364068
508440.0000000    0.1365757
508480.0000000    0.1392355
508520.0000000    0.1360907
508560.0000000    0.1395709
508600.0000000    0.1353888
508640.0000000    0.1340586
508680.0000000    0.1278485
508720.0000000    0.1430982
508760.0000000    0.1320568
508800.0000000    0.1314745
508840.0000000    0.1382916
508880.0000000    0.1408376
508920.0000000    0.1374202
508960.0000000    0.1339259
509000.0000000    0.1314784
509040.0000000    0.1368974
509080.0000000    0.1382782
509120.0000000    0.1327182
509160.0000000    0.1290391
509200.0000000    0.1337100
509240.0000000    0.1286356
509280.0000000    0.1324676
509320.0000000    0.1342773
509360.0000000    0.1419245
509400.0000000    0.1322164
509440.0000000    0.1310466
509480.0000000    0.1367178
509520.0000000    0.1311419
509560.0000000    0.1349832
509600.0000000    0.1249899
509640.0000000    0.1330718
509680.0000000    0.1347487
509720.0000000    0.1274937
509760.0000000    0.1255005
509800.0000000    0.1297819
509840.0000000    0.1306161
509880.0000000    0.1245835
509920.0000000    0.1290241
509960.0000000    0.1317368
510000.0000000    0.1317898
510040.0000000    0.1319674
510080.0000000    0.1300734
510120.0000000    0.1347785
510160.0000000    0.1337333
510200.0000000    0.1279082
510240.0000000    0.1319572
510280.0000000    0.1318724
510320.0000000    0.1378271
510360.0000000    0.1324047
510400.0000000    0.1252006
510440.0000000    0.1248840
510480.0000000    0.1284005
510520.0000000    0.1341679
510560.0000000    0.1298206
510600.0000000    0.1332733
510640.0000000    0.1367964
510680.0000000    0.1293699
510720.0000000    0.1345515
510760.0000000    0.1283183
510800.0000000    0.1298432
510840.0000000    0.1269645
510880.0000000    0.1224143
510920.0000000    0.1341585
510960.0000000    0.1292700
511000.0000000    0.1331111
511040.0000000    0.1280911
511080.0000000    0.1176605
511120.0000000    0.1231822
511160.0000000    0.1275639
511200.0000000    0.1283378
511240.0000000    0.1229651
511280.0000000    0.1178357
511320.0000000    0.1196068
511360.0000000    0.1276871
511400.0000000    0.1277718
511440.0000000    0.1302158
511480.0000000    0.1304184
511520.0000000    0.1310922
511560.0000000    0.1268514
511600.0000000    0.1229500
511640.0000000    0.1272413
511680.0000000    0.1253559
511720.0000000    0.1219618
511760.0000000    0.1261100
511800.0000000    0.1207258
511840.0000000    0.1226711
511880.0000000    0.1253084
511920.0000000    0.1272597
511960.0000000    0.1343487
512000.0000000    0.1239440
512040.0000000    0.1258368
512080.0000000    0.1249067
512120.0000000    0.1337363
512160.0000000    0.1297193
512200.0000000    0.1239510
512240.0000000    0.1294270
512280.0000000    0.1233481
512320.0000000    0.1268431
512360.0000000    0.1207205
512400.0000000    0.1332185
512440.0000000    0.1214937
512480.0000000    0.1310996
512520.0000000    0.1275780
512560.0000000    0.1289362
512600.0000000    0.1247889
512640.0000000    0.1291792
512680.0000000    0.1285488
512720.0000000    0.1256780
512760.0000000    0.1232748
512800.0000000    0.1142832
512840.0000000    0.1311033
512880.0000000    0.1274220
512920.0000000    0.1242981
512960.0000000    0.1191520
513000.0000000    0.1239896
513040.0000000    0.1219527
513080.0000000    0.1275258
513120.0000000    0.1324300
513160.0000000    0.1269389
513200.0000000    0.1288801
513240.0000000    0.1297156
513280.0000000    0.1305319
513320.0000000    0.1337296
513360.0000000    0.1254486
513400.0000000    0.1248825
513440.0000000    0.1263907
513480.0000000    0.1285636
513520.0000000    0.1328286
513560.0000000    0.1282902
513600.0000000    0.1336784
513640.0000000    0.1307629
513680.0000000    0.1315400
513720.0000000    0.1300210
513760.0000000    0.1291403
513800.0000000    0.1273987
513840.0000000    0.1318693
513880.0000000    0.1354207
513920.0000000    0.1371222
513960.0000000    0.1373339
514000.0000000    0.1386764
514040.0000000    0.1346263
514080.0000000    0.1279579
514120.0000000    0.1344294
514160.0000000    0.1353194
514200.0000000    0.1370033
514240.0000000    0.1308446
514280.0000000    0.1348388
514320.0000000    0.1307297
514360.0000000    0.1307341
514400.0000000    0.1304119
514440.0000000    0.1275823
514480.0000000    0.1266966
514520.0000000    0.1293783
514560.0000000    0.1278386
514600.0000000    0.1294083
514640.0000000    0.1317451
514680.0000000    0.1320930
514720.0000000    0.1260313
514760.0000000    0.1303165
514800.0000000    0.1228927
514840.0000000    0.1261992
514880.0000000    0.1352775
514920.0000000    0.1249690
514960.0000000    0.1240364
515000.0000000    0.1265709
515040.0000000    0.1215201
515080.0000000    0.1295681
515120.0000000    0.1238747
515160.0000000    0.1172523
515200.0000000    0.1202402
515240.0000000    0.1204022
515280.0000000    0.1281652
515320.0000000    0.1190184
515360.0000000    0.1225092
515400.0000000    0.1234007
515440.0000000    0.1280425
515480.0000000    0.1300430
515520.0000000    0.1282358
515560.0000000    0.1294690
515600.0000000    0.1319719
515640.0000000    0.1276202
515680.0000000    0.1318614
515720.0000000    0.1302195
515760.0000000    0.1181846
515800.0000000    0.1279497
515840.0000000    0.1265944
515880.0000000    0.1278415
515920.0000000    0.1251592
515960.0000000    0.1331190
516000.0000000    0.1309803
516040.0000000    0.1275780
516080.0000000    0.1254851
516120.0000000    0.1291351
516160.0000000    0.1363616
516200.0000000    0.1285011
516240.0000000    0.1278364
516280.0000000    0.1353173
516320.0000000    0.1221747
516360.0000000    0.1294704
516400.0000000    0.1348849
516440.0000000    0.1336217
516480.0000000    0.1372054
516520.0000000    0.1395864
516560.0000000    0.1299925
516600.0000000    0.1282579
516640.0000000    0.1328888
516680.0000000    0.1368897
516720.0000000    0.1347461
516760.0000000    0.1322566
516800.0000000    0.1300798
516840.0000000    0.1327857
516880.0000000    0.1350877
516920.0000000    0.1336036
516960.0000000    0.1365340
517000.0000000    0.1313994
517040.0000000    0.1414328
517080.0000000    0.1274135
517120.0000000    0.1301944
517160.0000000    0.1270483
517200.0000000    0.1214286
517240.0000000    0.1197567
517280.0000000    0.1241304
517320.0000000    0.1261213
517360.0000000    0.1174600
517400.0000000    0.1213875
517440.0000000    0.1210940
517480.0000000    0.1246373
517520.0000000    0.1132075
517560.0000000    0.1169075
517600.0000000    0.1184669
517640.0000000    0.1286532
517680.0000000    0.1252193
517720.0000000    0.1217535
517760.0000000    0.1312451
517800.0000000    0.1322014
517840.0000000    0.1316968
517880.0000000    0.1212004
517920.0000000    0.1145134
517960.0000000    0.1250680
518000.0000000    0.1211817
518040.0000000    0.1290239
518080.0000000    0.1253536
518120.0000000    0.1268251
518160.0000000    0.1178684
518200.0000000    0.1205037
518240.0000000    0.1270279
518280.0000000    0.1256911
518320.0000000    0.1319004
518360.0000000    0.1243650
518400.0000000    0.1203556
518440.0000000    0.1334607
518480.0000000    0.1198767
518520.0000000    0.1362392
518560.0000000    0.1203262
518600.0000000    0.1179905
518640.0000000    0.1148060
518680.0000000    0.1231736
518720.0000000    0.1185071
518760.0000000    0.1235246
518800.0000000    0.1252685
518840.0000000    0.1170136
518880.0000000    0.1157926
518920.0000000    0.1260020
518960.0000000    0.1340837
519000.0000000    0.1198509
519040.0000000    0.1278194
519080.0000000    0.1300389
519120.0000000    0.1293667
519160.0000000    0.1308676
519200.0000000    0.1288331
519240.0000000    0.1276706
519280.0000000    0.1324186
519320.0000000    0.1134042
519360.0000000    0.1218713
519400.0000000    0.1254209
519440.0000000    0.1158949
519480.0000000    0.1213676
519520.0000000    0.1258597
519560.0000000    0.1226742
519600.0000000    0.1213927
519640.0000000    0.1231007
519680.0000000    0.1278266
519720.0000000    0.1207935
519760.0000000    0.1213724
519800.0000000    0.1295410
519840.0000000    0.1313701
519880.0000000    0.1288219
519920.0000000    0.1204815
519960.0000000    0.1221006
520000.0000000    0.1212253
520040.0000000    0.1181484
520080.0000000    0.1257124
520120.0000000    0.1236971
520160.0000000    0.1211560
520200.0000000    0.1280950
520240.0000000    0.1157850
520280.0000000    0.1219034
520320.0000000    0.1259566
520360.0000000    0.1271680
520400.0000000    0.1279993
520440.0000000    0.1319153
520480.0000000    0.1202571
520520.0000000    0.1272096
520560.0000000    0.1262049
520600.0000000    0.1309362
520640.0000000    0.1295563
520680.0000000    0.1352424
520720.0000000    0.1386017
520760.0000000    0.1288944
520800.0000000    0.1273595
520840.0000000    0.1216240
520880.0000000    0.1197576
520920.0000000    0.1324081
520960.0000000    0.1420547
521000.0000000    0.1326321
521040.0000000    0.1338286
521080.0000000    0.1224403
521120.0000000    0.1308657
521160.0000000    0.1253039
521200.0000000    0.1303732
521240.0000000    0.1235761
521280.0000000    0.1285045
521320.0000000    0.1247027
521360.0000000    0.1296845
521400.0000000    0.1425984
521440.0000000    0.1282788
521480.0000000    0.1399706
521520.0000000    0.1276821
521560.0000000    0.1293473
521600.0000000    0.1236294
521640.0000000    0.1291094
521680.0000000    0.1274035
521720.0000000    0.1252334
521760.0000000    0.1287590
521800.0000000    0.1361773
521840.0000000    0.1263998
521880.0000000    0.1299653
521920.0000000    0.1262082
521960.0000000    0.1315273
522000.0000000    0.1228702
522040.0000000    0.1288663
522080.0000000    0.1266988
522120.0000000    0.1243722
522160.0000000    0.1220998
522200.0000000    0.1236707
522240.0000000    0.1249399
522280.0000000    0.1188677
522320.0000000    0.1207191
522360.0000000    0.1163361
522400.0000000    0.1299269
522440.0000000    0.1316346
522480.0000000    0.1228861
522520.0000000    0.1348257
522560.0000000    0.1210453
522600.0000000    0.1239318
522640.0000000    0.1252156
522680.0000000    0.1287959
522720.0000000    0.1321115
522760.0000000    0.1217914
522800.0000000    0.1227901
522840.0000000    0.1239103
522880.0000000    0.1209429
522920.0000000    0.1211114
522960.0000000    0.1284943
523000.0000000    0.1318087
523040.0000000    0.1294226
523080.0000000    0.1260320
523120.0000000    0.1260946
523160.0000000    0.1274438
523200.0000000    0.1288012
523240.0000000    0.1238788
523280.0000000    0.1257861
523320.0000000    0.1281031
523360.0000000    0.1291308
523400.0000000    0.1280856
523440.0000000    0.1328308
523480.0000000    0.1250443
523520.0000000    0.1213997
523560.0000000    0.1210006
523600.0000000    0.1333014
523640.0000000    0.1271592
523680.0000000    0.1388525
523720.0000000    0.1445151
523760.0000000    0.1161347
523800.0000000    0.1180965
523840.0000000    0.1342386
523880.0000000    0.1245377
523920.0000000    0.1279763
523960.0000000    0.1223814
524000.0000000    0.1264911
524040.0000000    0.1316907
524080.0000000    0.1240470
524120.0000000    0.1280920
524160.0000000    0.1281271
524200.0000000    0.1268414
524240.0000000    0.1264862
524280.0000000    0.1257892
524320.0000000    0.1243329
524360.0000000    0.1293692
524400.0000000    0.1270000
524440.0000000    0.1228071
524480.0000000    0.1221610
524520.0000000    0.1262935
524560.0000000    0.1339622
524600.0000000    0.1258934
524640.0000000    0.1335890
524680.0000000    0.1350215
524720.0000000    0.1289781
524760.0000000    0.1262633
524800.0000000    0.1213330
524840.0000000    0.1258013
524880.0000000    0.1207023
524920.0000000    0.1212660
524960.0000000    0.1313295
525000.0000000    0.1292008
525040.0000000    0.1368378
525080.0000000    0.1283352
525120.0000000    0.1220554
525160.0000000    0.1227791
525200.0000000    0.1278470
525240.0000000    0.1270552
525280.0000000    0.1286321
525320.0000000    0.1238815
525360.0000000    0.1177672
525400.0000000    0.1301346
525440.0000000    0.1253223
525480.0000000    0.1232468
525520.0000000    0.1342922
525560.0000000    0.1388624
525600.0000000    0.1340806
525640.0000000    0.1186732
525680.0000000    0.1172373
525720.0000000    0.1325665
525760.0000000    0.1269979
525800.0000000    0.1192339
525840.0000000    0.1243850
525880.0000000    0.1135389
525920.0000000    0.1220156
525960.0000000    0.1259447
526000.0000000    0.1247384
526040.0000000    0.1195077
526080.0000000    0.1286088
526120.0000000    0.1234098
526160.0000000    0.1237968
526200.0000000    0.1396522
526240.0000000    0.1258235
526280.0000000    0.1309904
526320.0000000    0.1309171
526360.0000000    0.1358299
526400.0000000    0.1196748
526440.0000000    0.1392070
526480.0000000    0.1239607
526520.0000000    0.1196553
526560.0000000    0.1236955
526600.0000000    0.1181326
526640.0000000    0.1220498
526680.0000000    0.1205308
526720.0000000    0.1192278
526760.0000000    0.1248331
526800.0000000    0.1157660
526840.0000000    0.1252963
526880.0000000    0.1211819
526920.0000000    0.1214084
526960.0000000    0.1151862
527000.0000000    0.1161269
527040.0000000    0.1219026
527080.0000000    0.1228910
527120.0000000    0.1246075
527160.0000000    0.1214806
527200.0000000    0.1252486
527240.0000000    0.1145845
527280.0000000    0.1257007
527320.0000000    0.1218001
527360.0000000    0.1271626
527400.0000000    0.1180168
527440.0000000    0.1148618
527480.0000000    0.1212362
527520.0000000    0.1229646
527560.0000000    0.1176388
527600.0000000    0.1333422
527640.0000000    0.1260657
527680.0000000    0.1329578
527720.0000000    0.1198234
527760.0000000    0.1213951
527800.0000000    0.1217645
527840.0000000    0.1213650
527880.0000000    0.1283042
527920.0000000    0.1278060
527960.0000000    0.1254893
528000.0000000    0.1310148
528040.0000000    0.1220908
528080.0000000    0.1203268
528120.0000000    0.1176687
528160.0000000    0.1233343
528200.0000000    0.1138263
528240.0000000    0.1241542
528280.0000000    0.1226491
528320.0000000    0.1227551
528360.0000000    0.1161748
528400.0000000    0.1263989
528440.0000000    0.1234267
528480.0000000    0.1208453
528520.0000000    0.1232199
528560.0000000    0.1235313
528600.0000000    0.1361036
528640.0000000    0.1313856
528680.0000000    0.1295935
528720.0000000    0.1283410
528760.0000000    0.1240126
528800.0000000    0.1315265
528840.0000000    0.1162351
528880.0000000    0.1248025
528920.0000000    0.1276212
528960.0000000    0.1268072
529000.0000000    0.1241101
529040.0000000    0.1190386
529080.0000000    0.1317833
529120.0000000    0.1281725
529160.0000000    0.1184909
529200.0000000    0.1239426
529240.0000000    0.1304134
529280.0000000    0.1275894
529320.0000000    0.1307157
529360.0000000    0.1294117
529400.0000000    0.1248460
529440.0000000    0.1144896
529480.0000000    0.1158133
529520.0000000    0.1192170
529560.0000000    0.1234359
529600.0000000    0.1240881
529640.0000000    0.1296361
529680.0000000    0.1316399
529720.0000000    0.1282363
529760.0000000    0.1198435
529800.0000000    0.1237732
529840.0000000    0.1261861
529880.0000000    0.1330148
529920.0000000    0.1230685
529960.0000000    0.1160161
530000.0000000    0.1198033
530040.0000000    0.1272855
530080.0000000    0.1241400
530120.0000000    0.1258809
530160.0000000    0.1234925
530200.0000000    0.1225123
530240.0000000    0.1252972
530280.0000000    0.1188359
530320.0000000    0.1194349
530360.0000000    0.1212502
530400.0000000    0.1178893
530440.0000000    0.1291214
530480.0000000    0.1230145
530520.0000000    0.1178420
530560.0000000    0.1249091
530600.0000000    0.1253537
530640.0000000    0.1295641
530680.0000000    0.1441277
530720.0000000    0.1249017
530760.0000000    0.1258571
530800.0000000    0.1262222
530840.0000000    0.1266229
530880.0000000    0.1352468
530920.0000000    0.1213626
530960.0000000    0.1138990
531000.0000000    0.1210275
531040.0000000    0.1247816
531080.0000000    0.1208471
531120.0000000    0.1159844
531160.0000000    0.1239755
531200.0000000    0.1286341
531240.0000000    0.1279727
531280.0000000    0.1288960
531320.0000000    0.1279205
531360.0000000    0.1335625
531400.0000000    0.1330681
531440.0000000    0.1356336
531480.0000000    0.1203927
531520.0000000    0.1329483
531560.0000000    0.1372736
531600.0000000    0.1330123
531640.0000000    0.1320373
531680.0000000    0.1214121
531720.0000000    0.1237773
531760.0000000    0.1189189
531800.0000000    0.1215883
531840.0000000    0.1256563
531880.0000000    0.1172828
531920.0000000    0.1252237
531960.0000000    0.1134663
532000.0000000    0.1157669
532040.0000000    0.1164366
532080.0000000    0.1232782
532120.0000000    0.1212020
532160.0000000    0.1331876
532200.0000000    0.1164597
532240.0000000    0.1233644
532280.0000000    0.1311422
532320.0000000    0.1364963
532360.0000000    0.1247161
532400.0000000    0.1194048
532440.0000000    0.1298028
532480.0000000    0.1305623
532520.0000000    0.1206836
532560.0000000    0.1221691
532600.0000000    0.1177053
532640.0000000    0.1228967
532680.0000000    0.1278316
532720.0000000    0.1297355
532760.0000000    0.1251926
532800.0000000    0.1212118
532840.0000000    0.1248478
532880.0000000    0.1239063
532920.0000000    0.1219245
532960.0000000    0.1174858
533000.0000000    0.1284250
533040.0000000    0.1232876
533080.0000000    0.1242332
533120.0000000    0.1187715
533160.0000000    0.1289698
533200.0000000    0.1246681
533240.0000000    0.1227555
533280.0000000    0.1268551
533320.0000000    0.1256978
533360.0000000    0.1217940
533400.0000000    0.1220432
533440.0000000    0.1232054
533480.0000000    0.1192191
533520.0000000    0.1253333
533560.0000000    0.1193097
533600.0000000    0.1231273
533640.0000000    0.1221905
533680.0000000    0.1234850
533720.0000000    0.1221033
533760.0000000    0.1340485
533800.0000000    0.1173734
533840.0000000    0.1124434
533880.0000000    0.1165188
533920.0000000    0.1195277
533960.0000000    0.1213750
534000.0000000    0.1178015
534040.0000000    0.1162668
534080.0000000    0.1153198
534120.0000000    0.1200802
534160.0000000    0.1174716
534200.0000000    0.1160977
534240.0000000    0.1197647
534280.0000000    0.1177351
534320.0000000    0.1174604
534360.0000000    0.1178357
534400.0000000    0.1214437
534440.0000000    0.1184957
534480.0000000    0.1258530
534520.0000000    0.1214505
534560.0000000    0.1260730
534600.0000000    0.1201911
534640.0000000    0.1213144
534680.0000000    0.1228494
534720.0000000    0.1242480
534760.0000000    0.1233016
534800.0000000    0.1208239
534840.0000000    0.1237256
534880.0000000    0.1166341
534920.0000000    0.1160442
534960.0000000    0.1189493
535000.0000000    0.1301923
535040.0000000    0.1181950
535080.0000000    0.1295778
535120.0000000    0.1158180
535160.0000000    0.1214628
535200.0000000    0.1181011
535240.0000000    0.1347765
535280.0000000    0.1318834
535320.0000000    0.1264281
535360.0000000    0.1242967
535400.0000000    0.1241864
535440.0000000    0.1284109
535480.0000000    0.1212269
535520.0000000    0.1187750
535560.0000000    0.1165404
535600.0000000    0.1153748
535640.0000000    0.1173650
535680.0000000    0.1278090
535720.0000000    0.1205849
535760.0000000    0.1176610
535800.0000000    0.1255465
535840.0000000    0.1235789
535880.0000000    0.1299759
535920.0000000    0.1337826
535960.0000000    0.1424125
536000.0000000    0.1426435
536040.0000000    0.1270123
536080.0000000    0.1331421
536120.0000000    0.1289640
536160.0000000    0.1323858
536200.0000000    0.1267132
536240.0000000    0.1152776
536280.0000000    0.1237771
536320.0000000    0.1220115
536360.0000000    0.1300015
536400.0000000    0.1259907
536440.0000000    0.1269412
536480.0000000    0.1216075
536520.0000000    0.1300040
536560.0000000    0.1231276
536600.0000000    0.1230452
536640.0000000    0.1330103
536680.0000000    0.1239832
536720.0000000    0.1221058
536760.0000000    0.1273975
536800.0000000    0.1154107
536840.0000000    0.1303946
536880.0000000    0.1239124
536920.0000000    0.1324463
536960.0000000    0.1246851
537000.0000000    0.1278914
537040.0000000    0.1274024
537080.0000000    0.1294428
537120.0000000    0.1217197
537160.0000000    0.1238797
537200.0000000    0.1228831
537240.0000000    0.1263324
537280.0000000    0.1267292
537320.0000000    0.1316273
537360.0000000    0.1284774
537400.0000000    0.1206474
537440.0000000    0.1251832
537480.0000000    0.1145756
537520.0000000    0.1189497
537560.0000000    0.1252448
537600.0000000    0.1231557
537640.0000000    0.1290151
537680.0000000    0.1305899
537720.0000000    0.1192493
537760.0000000    0.1250955
537800.0000000    0.1160123
537840.0000000    0.1312964
537880.0000000    0.1260288
537920.0000000    0.1223984
537960.0000000    0.1284911
538000.0000000    0.1221552
538040.0000000    0.1213817
538080.0000000    0.1330330
538120.0000000    0.1227812
538160.0000000    0.1229135
538200.0000000    0.1184819
538240.0000000    0.1152132
538280.0000000    0.1213179
538320.0000000    0.1138913
538360.0000000    0.1246092
538400.0000000    0.1159361
538440.0000000    0.1223340
538480.0000000    0.1269603
538520.0000000    0.1323366
538560.0000000    0.1223938
538600.0000000    0.1293195
538640.0000000    0.1271797
538680.0000000    0.1133954
538720.0000000    0.1164930
538760.0000000    0.1213395
538800.0000000    0.1285119
538840.0000000    0.1252876
538880.0000000    0.1195967
538920.0000000    0.1266709
538960.0000000    0.1232743
539000.0000000    0.1267463
539040.0000000    0.1261341
539080.0000000    0.1290589
539120.0000000    0.1250218
539160.0000000    0.1220226
539200.0000000    0.1259001
539240.0000000    0.1318910
539280.0000000    0.1261864
539320.0000000    0.1329363
539360.0000000    0.1225507
539400.0000000    0.1298828
539440.0000000    0.1343556
539480.0000000    0.1232846
539520.0000000    0.1185403
539560.0000000    0.1208947
539600.0000000    0.1204670
539640.0000000    0.1205857
539680.0000000    0.1248182
539720.0000000    0.1168963
539760.0000000    0.1255332
539800.0000000    0.1298166
539840.0000000    0.1297504
539880.0000000    0.1287948
539920.0000000    0.1305345
539960.0000000    0.1278586
540000.0000000    0.1302528
540040.0000000    0.1275180
540080.0000000    0.1224971
540120.0000000    0.1344249
540160.0000000    0.1328060
540200.0000000    0.1159478
540240.0000000    0.1282991
540280.0000000    0.1190478
540320.0000000    0.1289824
540360.0000000    0.1213947
540400.0000000    0.1291614
540440.0000000    0.1326150
540480.0000000    0.1258462
540520.0000000    0.1203101
540560.0000000    0.1252557
540600.0000000    0.1362967
540640.0000000    0.1341627
540680.0000000    0.1328301
540720.0000000    0.1318504
540760.0000000    0.1246034
540800.0000000    0.1205919
540840.0000000    0.1260067
540880.0000000    0.1296270
540920.0000000    0.1309047
540960.0000000    0.1197143
541000.0000000    0.1325042
541040.0000000    0.1267733
541080.0000000    0.1315524
541120.0000000    0.1355856
541160.0000000    0.1317057
541200.0000000    0.1220618
541240.0000000    0.1256102
541280.0000000    0.1347118
541320.0000000    0.1301023
541360.0000000    0.1349887
541400.0000000    0.1358049
541440.0000000    0.1219938
541480.0000000    0.1260859
541520.0000000    0.1301442
541560.0000000    0.1387671
541600.0000000    0.1306655
541640.0000000    0.1244661
541680.0000000    0.1226376
541720.0000000    0.1335030
541760.0000000    0.1272697
541800.0000000    0.1311134
541840.0000000    0.1240785
541880.0000000    0.1285417
541920.0000000    0.1201814
541960.0000000    0.1318224
542000.0000000    0.1319627
542040.0000000    0.1248748
542080.0000000    0.1295881
542120.0000000    0.1196733
542160.0000000    0.1259429
542200.0000000    0.1241723
542240.0000000    0.1263837
542280.0000000    0.1233057
542320.0000000    0.1194749
542360.0000000    0.1181793
542400.0000000    0.1311402
542440.0000000    0.1300788
542480.0000000    0.1228166
542520.0000000    0.1268623
542560.0000000    0.1241964
542600.0000000    0.1291476
542640.0000000    0.1240949
542680.0000000    0.1237618
542720.0000000    0.1267004
542760.0000000    0.1238112
542800.0000000    0.1191719
542840.0000000    0.1257371
542880.0000000    0.1272876
542920.0000000    0.1177655
542960.0000000    0.1189898
543000.0000000    0.1224115
543040.0000000    0.1189707
543080.0000000    0.1235927
543120.0000000    0.1269245
543160.0000000    0.1179032
543200.0000000    0.1270132
543240.0000000    0.1169621
543280.0000000    0.1252302
543320.0000000    0.1209599
543360.0000000    0.1335211
543400.0000000    0.1253596
543440.0000000    0.1243891
543480.0000000    0.1263727
543520.0000000    0.1181765
543560.0000000    0.1262368
543600.0000000    0.1248791
543640.0000000    0.1239746
543680.0000000    0.1301505
543720.0000000    0.1280900
543760.0000000    0.1260370
543800.0000000    0.1216616
543840.0000000    0.1269155
543880.0000000    0.1221928
543920.0000000    0.1250073
543960.0000000    0.1305000
544000.0000000    0.1237799
544040.0000000    0.1305376
544080.0000000    0.1202628
544120.0000000    0.1203592
544160.0000000    0.1183767
544200.0000000    0.1340869
544240.0000000    0.1285638
544280.0000000    0.1279480
544320.0000000    0.1276816
544360.0000000    0.1204124
544400.0000000    0.1399265
544440.0000000    0.1316083
544480.0000000    0.1259941
544520.0000000    0.1260606
544560.0000000    0.1306744
544600.0000000    0.1247334
544640.0000000    0.1219660
544680.0000000    0.1277907
544720.0000000    0.1322143
544760.0000000    0.1303149
544800.0000000    0.1229290
544840.0000000    0.1220521
544880.0000000    0.1246231
544920.0000000    0.1367648
544960.0000000    0.1231951
545000.0000000    0.1369372
545040.0000000    0.1244175
545080.0000000    0.1378007
545120.0000000    0.1263088
545160.0000000    0.1317434
545200.0000000    0.1285297
545240.0000000    0.1280970
545280.0000000    0.1298945
545320.0000000    0.1314001
545360.0000000    0.1280588
545400.0000000    0.1257197
545440.0000000    0.1236142
545480.0000000    0.1199924
545520.0000000    0.1251461
545560.0000000    0.1242668
545600.0000000    0.1263358
545640.0000000    0.1345901
545680.0000000    0.1223112
545720.0000000    0.1285900
545760.0000000    0.1383203
545800.0000000    0.1289092
545840.0000000    0.1340782
545880.0000000    0.1308459
545920.0000000    0.1250396
545960.0000000    0.1323375
546000.0000000    0.1196306
546040.0000000    0.1256356
546080.0000000    0.1375780
546120.0000000    0.1365300
546160.0000000    0.1476496
546200.0000000    0.1489484
546240.0000000    0.1401734
546280.0000000    0.1410409
546320.0000000    0.1376110
546360.0000000    0.1335139
546400.0000000    0.1381956
546440.0000000    0.1275914
546480.0000000    0.1299295
546520.0000000    0.1297241
546560.0000000    0.1329799
546600.0000000    0.1341899
546640.0000000    0.1334788
546680.0000000    0.1372323
546720.0000000    0.1352789
546760.0000000    0.1302816
546800.0000000    0.1418412
546840.0000000    0.1309116
546880.0000000    0.1341130
546920.0000000    0.1312725
546960.0000000    0.1277120
547000.0000000    0.1180853
547040.0000000    0.1278478
547080.0000000    0.1202577
547120.0000000    0.1218155
547160.0000000    0.1224870
547200.0000000    0.1301301
547240.0000000    0.1266749
547280.0000000    0.1183070
547320.0000000    0.1286809
547360.0000000    0.1243639
547400.0000000    0.1264648
547440.0000000    0.1344789
547480.0000000    0.1291411
547520.0000000    0.1188291
547560.0000000    0.1221453
547600.0000000    0.1323615
547640.0000000    0.1276380
547680.0000000    0.1213792
547720.0000000    0.1212157
547760.0000000    0.1245969
547800.0000000    0.1305745
547840.0000000    0.1269242
547880.0000000    0.1369372
547920.0000000    0.1243749
547960.0000000    0.1206784
548000.0000000    0.1165811
548040.0000000    0.1196414
548080.0000000    0.1189494
548120.0000000    0.1250033
548160.0000000    0.1273070
548200.0000000    0.1209581
548240.0000000    0.1310322
548280.0000000    0.1217420
548320.0000000    0.1284431
548360.0000000    0.1309972
548400.0000000    0.1223430
548440.0000000    0.1249944
548480.0000000    0.1315454
548520.0000000    0.1237329
548560.0000000    0.1167769
548600.0000000    0.1223443
548640.0000000    0.1293610
548680.0000000    0.1164467
548720.0000000    0.1271832
548760.0000000    0.1320915
548800.0000000    0.1250801
548840.0000000    0.1218180
548880.0000000    0.1321490
548920.0000000    0.1202816
548960.0000000    0.1189998
549000.0000000    0.1341965
549040.0000000    0.1230205
549080.0000000    0.1250141
549120.0000000    0.1203862
549160.0000000    0.1262328
549200.0000000    0.1385170
549240.0000000    0.1283071
549280.0000000    0.1307006
549320.0000000    0.1348573
549360.0000000    0.1325996
549400.0000000    0.1240633
549440.0000000    0.1218574
549480.0000000    0.1216531
549520.0000000    0.1200768
549560.0000000    0.1213603
549600.0000000    0.1233822
549640.0000000    0.1246615
549680.0000000    0.1188058
549720.0000000    0.1222565
549760.0000000    0.1234426
549800.0000000    0.1257595
549840.0000000    0.1224104
549880.0000000    0.1329958
549920.0000000    0.1265266
549960.0000000    0.1345811
550000.0000000    0.1316961
550040.0000000    0.1214890
550080.0000000    0.1254584
550120.0000000    0.1265705
550160.0000000    0.1179068
550200.0000000    0.1222669
550240.0000000    0.1169437
550280.0000000    0.1249322
550320.0000000    0.1183797
550360.0000000    0.1260970
550400.0000000    0.1200836
550440.0000000    0.1317001
550480.0000000    0.1341798
550520.0000000    0.1304649
550560.0000000    0.1208181
550600.0000000    0.1242856
550640.0000000    0.1265231
550680.0000000    0.1207012
550720.0000000    0.1273306
550760.0000000    0.1232094
550800.0000000    0.1343839
550840.0000000    0.1126564
550880.0000000    0.1239203
550920.0000000    0.1213021
550960.0000000    0.1501058
551000.0000000    0.1360398
551040.0000000    0.1283000
551080.0000000    0.1337272
551120.0000000    0.1235755
551160.0000000    0.1287082
551200.0000000    0.1319485
551240.0000000    0.1208467
551280.0000000    0.1251968
551320.0000000    0.1218290
551360.0000000    0.1163918
551400.0000000    0.1248715
551440.0000000    0.1203831
551480.0000000    0.1204168
551520.0000000    0.1325603
551560.0000000    0.1296566
551600.0000000    0.1357949
551640.0000000    0.1278256
551680.0000000    0.1396676
551720.0000000    0.1241925
551760.0000000    0.1173670
551800.0000000    0.1175303
551840.0000000    0.1188887
551880.0000000    0.1266242
551920.0000000    0.1285166
551960.0000000    0.1231024
552000.0000000    0.1179824
552040.0000000    0.1196002
552080.0000000    0.1230967
552120.0000000    0.1203729
552160.0000000    0.1230877
552200.0000000    0.1176388
552240.0000000    0.1235775
552280.0000000    0.1203653
552320.0000000    0.1326461
552360.0000000    0.1215210
552400.0000000    0.1251127
552440.0000000    0.1322120
552480.0000000    0.1241520
552520.0000000    0.1310043
552560.0000000    0.1357476
552600.0000000    0.1409223
552640.0000000    0.1178730
552680.0000000    0.1240548
552720.0000000    0.1230042
552760.0000000    0.1292883
552800.0000000    0.1258635
552840.0000000    0.1251426
552880.0000000    0.1239169
552920.0000000    0.1249004
552960.0000000    0.1260184
553000.0000000    0.1238366
553040.0000000    0.1250621
553080.0000000    0.1241028
553120.0000000    0.1262182
553160.0000000    0.1259506
553200.0000000    0.1247593
553240.0000000    0.1218395
553280.0000000    0.1320742
553320.0000000    0.1243657
553360.0000000    0.1232854
553400.0000000    0.1247908
553440.0000000    0.1380003
553480.0000000    0.1293557
553520.0000000    0.1236857
553560.0000000    0.1197879
553600.0000000    0.1179416
553640.0000000    0.1326692
553680.0000000    0.1327026
553720.0000000    0.1240981
553760.0000000    0.1263868
553800.0000000    0.1218179
553840.0000000    0.1252009
553880.0000000    0.1330563
553920.0000000    0.1231118
553960.0000000    0.1269592
554000.0000000    0.1272165
554040.0000000    0.1264373
554080.0000000    0.1370232
554120.0000000    0.1343065
554160.0000000    0.1160037
554200.0000000    0.1276973
554240.0000000    0.1300358
554280.0000000    0.1278839
554320.0000000    0.1265915
554360.0000000    0.1305827
554400.0000000    0.1189161
554440.0000000    0.1163074
554480.0000000    0.1191794
554520.0000000    0.1279416
554560.0000000    0.1198954
554600.0000000    0.1212839
554640.0000000    0.1243036
554680.0000000    0.1332647
554720.0000000    0.1217231
554760.0000000    0.1205224
554800.0000000    0.1203533
554840.0000000    0.1219409
554880.0000000    0.1295411
554920.0000000    0.1203851
554960.0000000    0.1280219
555000.0000000    0.1284700
555040.0000000    0.1333616
555080.0000000    0.1386584
555120.0000000    0.1308161
555160.0000000    0.1201169
555200.0000000    0.1220630
555240.0000000    0.1222429
555280.0000000    0.1173666
555320.0000000    0.1217074
555360.0000000    0.1324703
555400.0000000    0.1238464
555440.0000000    0.1206958
555480.0000000    0.1218361
555520.0000000    0.1259395
555560.0000000    0.1245362
555600.0000000    0.1276038
555640.0000000    0.1367836
555680.0000000    0.1401539
555720.0000000    0.1342685
555760.0000000    0.1258682
555800.0000000    0.1280643
555840.0000000    0.1249139
555880.0000000    0.1313584
555920.0000000    0.1215198
555960.0000000    0.1141019
556000.0000000    0.1165093
556040.0000000    0.1233880
556080.0000000    0.1333671
556120.0000000    0.1318781
556160.0000000    0.1217038
556200.0000000    0.1238453
556240.0000000    0.1230021
556280.0000000    0.1234871
556320.0000000    0.1173330
556360.0000000    0.1193211
556400.0000000    0.1221188
556440.0000000    0.1182504
556480.0000000    0.1203441
556520.0000000    0.1180456
556560.0000000    0.1218205
556600.0000000    0.1274297
556640.0000000    0.1171132
556680.0000000    0.1107177
556720.0000000    0.1120932
556760.0000000    0.1069746
556800.0000000    0.1179188
556840.0000000    0.1249848
556880.0000000    0.1274714
556920.0000000    0.1236449
556960.0000000    0.1121206
557000.0000000    0.1254695
557040.0000000    0.1095462
557080.0000000    0.1219314
557120.0000000    0.1202460
557160.0000000    0.1178411
557200.0000000    0.1196418
557240.0000000    0.1249322
557280.0000000    0.1167589
557320.0000000    0.1166223
557360.0000000    0.1162958
557400.0000000    0.1201990
557440.0000000    0.1181595
557480.0000000    0.1237943
557520.0000000    0.1131799
557560.0000000    0.1195923
557600.0000000    0.1265401
557640.0000000    0.1238075
557680.0000000    0.1151506
557720.0000000    0.1335347
557760.0000000    0.1300109
557800.0000000    0.1173350
557840.0000000    0.1184664
557880.0000000    0.1187209
557920.0000000    0.1264647
557960.0000000    0.1167995
558000.0000000    0.1164109
558040.0000000    0.1266627
558080.0000000    0.1210126
558120.0000000    0.1288002
558160.0000000    0.1248550
558200.0000000    0.1305787
558240.0000000    0.1256686
558280.0000000    0.1207888
558320.0000000    0.1255479
558360.0000000    0.1162181
558400.0000000    0.1223766
558440.0000000    0.1223672
558480.0000000    0.1215908
558520.0000000    0.1122214
558560.0000000    0.1250714
558600.0000000    0.1224988
558640.0000000    0.1143994
558680.0000000    0.1224118
558720.0000000    0.1199145
558760.0000000    0.1226869
558800.0000000    0.1243292
558840.0000000    0.1176954
558880.0000000    0.1169986
558920.0000000    0.1230695
558960.0000000    0.1204142
559000.0000000    0.1294228
559040.0000000    0.1198942
559080.0000000    0.1255324
559120.0000000    0.1211927
559160.0000000    0.1284857
559200.0000000    0.1245235
559240.0000000    0.1208692
559280.0000000    0.1235999
559320.0000000    0.1168116
559360.0000000    0.1246973
559400.0000000    0.1197761
559440.0000000    0.1263172
559480.0000000    0.1128335
559520.0000000    0.1174981
559560.0000000    0.1193619
559600.0000000    0.1216906
559640.0000000    0.1316889
559680.0000000    0.1199740
559720.0000000    0.1213381
559760.0000000    0.1308356
559800.0000000    0.1276856
559840.0000000    0.1249619
559880.0000000    0.1161124
559920.0000000    0.1213680
559960.0000000    0.1251391
560000.0000000    0.1252128
560040.0000000    0.1348329
560080.0000000    0.1404672
560120.0000000    0.1354791
560160.0000000    0.1276844
560200.0000000    0.1260198
560240.0000000    0.1282698
560280.0000000    0.1211778
560320.0000000    0.1278320
560360.0000000    0.1248626
560400.0000000    0.1255859
560440.0000000    0.1249339
560480.0000000    0.1239522
560520.0000000    0.1306415
560560.0000000    0.1239596
560600.0000000    0.1287108
560640.0000000    0.1348696
560680.0000000    0.1268462
560720.0000000    0.1264684
560760.0000000    0.1257498
560800.0000000    0.1254140
560840.0000000    0.1201622
560880.0000000    0.1241994
560920.0000000    0.1208616
560960.0000000    0.1220634
561000.0000000    0.1187525
561040.0000000    0.1166361
561080.0000000    0.1127060
561120.0000000    0.1119886
561160.0000000    0.1175060
561200.0000000    0.1177505
561240.0000000    0.1146963
561280.0000000    0.1144464
561320.0000000    0.1086455
561360.0000000    0.1167935
561400.0000000    0.1213611
561440.0000000    0.1212838
561480.0000000    0.1086184
561520.0000000    0.1131548
561560.0000000    0.1165023
561600.0000000    0.1252158
561640.0000000    0.1265420
561680.0000000    0.1301482
561720.0000000    0.1201263
561760.0000000    0.1199088
561800.0000000    0.1210476
561840.0000000    0.1207509
561880.0000000    0.1262409
561920.0000000    0.1374709
561960.0000000    0.1336946
562000.0000000    0.1314061
562040.0000000    0.1313362
562080.0000000    0.1304704
562120.0000000    0.1304860
562160.0000000    0.1292832
562200.0000000    0.1254188
562240.0000000    0.1178567
562280.0000000    0.1131407
562320.0000000    0.1255905
562360.0000000    0.1260556
562400.0000000    0.1296519
562440.0000000    0.1198951
562480.0000000    0.1309746
562520.0000000    0.1188943
562560.0000000    0.1153883
562600.0000000    0.1144152
562640.0000000    0.1272435
562680.0000000    0.1193472
562720.0000000    0.1189447
562760.0000000    0.1109701
562800.0000000    0.1120712
562840.0000000    0.1226085
562880.0000000    0.1126657
562920.0000000    0.1134499
562960.0000000    0.1130099
563000.0000000    0.1170541
563040.0000000    0.1162764
563080.0000000    0.1143956
563120.0000000    0.1149928
563160.0000000    0.1284316
563200.0000000    0.1150198
563240.0000000    0.1137346
563280.0000000    0.1135212
563320.0000000    0.1097343
563360.0000000    0.1303097
563400.0000000    0.1152314
563440.0000000    0.1180525
563480.0000000    0.1131717
563520.0000000    0.1287679
563560.0000000    0.1260673
563600.0000000    0.1230020
563640.0000000    0.1202353
563680.0000000    0.1220433
563720.0000000    0.1251930
563760.0000000    0.1172888
563800.0000000    0.1227071
563840.0000000    0.1309933
563880.0000000    0.1259127
563920.0000000    0.1352421
563960.0000000    0.1184335
564000.0000000    0.1227165
564040.0000000    0.1226394
564080.0000000    0.1191032
564120.0000000    0.1161346
564160.0000000    0.1188402
564200.0000000    0.1149828
564240.0000000    0.1211856
564280.0000000    0.1346483
564320.0000000    0.1270543
564360.0000000    0.1166498
564400.0000000    0.1256797
564440.0000000    0.1250854
564480.0000000    0.1318509
564520.0000000    0.1315953
564560.0000000    0.1259906
564600.0000000    0.1203929
564640.0000000    0.1252315
564680.0000000    0.1384762
564720.0000000    0.1259244
564760.0000000    0.1250608
564800.0000000    0.1278123
564840.0000000    0.1304528
564880.0000000    0.1325269
564920.0000000    0.1317468
564960.0000000    0.1304426
565000.0000000    0.1330759
565040.0000000    0.1322124
565080.0000000    0.1217991
565120.0000000    0.1371684
565160.0000000    0.1279997
565200.0000000    0.1362874
565240.0000000    0.1287678
565280.0000000    0.1183952
565320.0000000    0.1180560
565360.0000000    0.1319264
565400.0000000    0.1323918
565440.0000000    0.1267972
565480.0000000    0.1191163
565520.0000000    0.1261127
565560.0000000    0.1240760
565600.0000000    0.1192966
565640.0000000    0.1366123
565680.0000000    0.1241302
565720.0000000    0.1173159
565760.0000000    0.1246704
565800.0000000    0.1250573
565840.0000000    0.1173568
565880.0000000    0.1266536
565920.0000000    0.1198182
565960.0000000    0.1308428
566000.0000000    0.1308728
566040.0000000    0.1155417
566080.0000000    0.1267087
566120.0000000    0.1211097
566160.0000000    0.1288479
566200.0000000    0.1197272
566240.0000000    0.1156430
566280.0000000    0.1335404
566320.0000000    0.1321064
566360.0000000    0.1373012
566400.0000000    0.1290239
566440.0000000    0.1273309
566480.0000000    0.1155196
566520.0000000    0.1238590
566560.0000000    0.1193108
566600.0000000    0.1230800
566640.0000000    0.1331311
566680.0000000    0.1250178
566720.0000000    0.1211169
566760.0000000    0.1159964
566800.0000000    0.1173598
566840.0000000    0.1406654
566880.0000000    0.1271921
566920.0000000    0.1317977
566960.0000000    0.1351729
567000.0000000    0.1335855
567040.0000000    0.1282577
567080.0000000    0.1338051
567120.0000000    0.1263246
567160.0000000    0.1224094
567200.0000000    0.1417406
567240.0000000    0.1337040
567280.0000000    0.1180711
567320.0000000    0.1205442
567360.0000000    0.1184424
567400.0000000    0.1255277
567440.0000000    0.1256781
567480.0000000    0.1260676
567520.0000000    0.1227312
567560.0000000    0.1227263
567600.0000000    0.1228220
567640.0000000    0.1314585
567680.0000000    0.1227532
567720.0000000    0.1196878
567760.0000000    0.1305322
567800.0000000    0.1274929
567840.0000000    0.1221875
567880.0000000    0.1239361
567920.0000000    0.1275054
567960.0000000    0.1225535
568000.0000000    0.1248797
568040.0000000    0.1222263
568080.0000000    0.1310977
568120.0000000    0.1204077
568160.0000000    0.1276384
568200.0000000    0.1207342
568240.0000000    0.1269306
568280.0000000    0.1353050
568320.0000000    0.1343724
568360.0000000    0.1167537
568400.0000000    0.1207806
568440.0000000    0.1268085
568480.0000000    0.1225602
568520.0000000    0.1200804
568560.0000000    0.1205354
568600.0000000    0.1275708
568640.0000000    0.1178523
568680.0000000    0.1234886
568720.0000000    0.1230111
568760.0000000    0.1247604
568800.0000000    0.1216097
568840.0000000    0.1298639
568880.0000000    0.1325089
568920.0000000    0.1193464
568960.0000000    0.1210799
569000.0000000    0.1205203
569040.0000000    0.1249887
569080.0000000    0.1259128
569120.0000000    0.1287693
569160.0000000    0.1210876
569200.0000000    0.1263119
569240.0000000    0.1212258
569280.0000000    0.1295823
569320.0000000    0.1350955
569360.0000000    0.1351885
569400.0000000    0.1190834
569440.0000000    0.1180455
569480.0000000    0.1236918
569520.0000000    0.1250600
569560.0000000    0.1322116
569600.0000000    0.1256351
569640.0000000    0.1239794
569680.0000000    0.1282987
569720.0000000    0.1261561
569760.0000000    0.1246711
569800.0000000    0.1313443
569840.0000000    0.1249519
569880.0000000    0.1293808
569920.0000000    0.1266602
569960.0000000    0.1297112
570000.0000000    0.1316611
570040.0000000    0.1310271
570080.0000000    0.1286158
570120.0000000    0.1242943
570160.0000000    0.1210268
570200.0000000    0.1127043
570240.0000000    0.1190009
570280.0000000    0.1149708
570320.0000000    0.1209320
570360.0000000    0.1159533
570400.0000000    0.1251222
570440.0000000    0.1282953
570480.0000000    0.1181757
570520.0000000    0.1243286
570560.0000000    0.1241934
570600.0000000    0.1320237
570640.0000000    0.1240219
570680.0000000    0.1258275
570720.0000000    0.1220528
570760.0000000    0.1262218
570800.0000000    0.1265747
570840.0000000    0.1239976
570880.0000000    0.1135207
570920.0000000    0.1265296
570960.0000000    0.1193320
571000.0000000    0.1235639
571040.0000000    0.1327790
571080.0000000    0.1264681
571120.0000000    0.1266858
571160.0000000    0.1174215
571200.0000000    0.1158771
571240.0000000    0.1260682
571280.0000000    0.1283723
571320.0000000    0.1251607
571360.0000000    0.1225947
571400.0000000    0.1251951
571440.0000000    0.1337239
571480.0000000    0.1332293
571520.0000000    0.1334739
571560.0000000    0.1389405
571600.0000000    0.1373196
571640.0000000    0.1329007
571680.0000000    0.1243538
571720.0000000    0.1302663
571760.0000000    0.1349696
571800.0000000    0.1281468
571840.0000000    0.1263121
571880.0000000    0.1281357
571920.0000000    0.1243446
571960.0000000    0.1217732
572000.0000000    0.1256709
572040.0000000    0.1274489
572080.0000000    0.1260775
572120.0000000    0.1293570
572160.0000000    0.1194276
572200.0000000    0.1361624
572240.0000000    0.1298935
572280.0000000    0.1280693
572320.0000000    0.1265590
572360.0000000    0.1248766
572400.0000000    0.1333503
572440.0000000    0.1310446
572480.0000000    0.1258132
572520.0000000    0.1349360
572560.0000000    0.1307864
572600.0000000    0.1282954
572640.0000000    0.1424156
572680.0000000    0.1285553
572720.0000000    0.1364282
572760.0000000    0.1226987
572800.0000000    0.1237370
572840.0000000    0.1262655
572880.0000000    0.1284911
572920.0000000    0.1337830
572960.0000000    0.1170361
573000.0000000    0.1277646
573040.0000000    0.1258221
573080.0000000    0.1229313
573120.0000000    0.1249274
573160.0000000    0.1400253
573200.0000000    0.1290001
573240.0000000    0.1279817
573280.0000000    0.1327692
573320.0000000    0.1281401
573360.0000000    0.1265922
573400.0000000    0.1261304
573440.0000000    0.1243212
573480.0000000    0.1256206
573520.0000000    0.1218639
573560.0000000    0.1251714
573600.0000000    0.1235157
573640.0000000    0.1254703
573680.0000000    0.1284226
573720.0000000    0.1340222
573760.0000000    0.1243896
573800.0000000    0.1286687
573840.0000000    0.1231139
573880.0000000    0.1265577
573920.0000000    0.1277882
573960.0000000    0.1253067
574000.0000000    0.1236405
574040.0000000    0.1311582
574080.0000000    0.1307039
574120.0000000    0.1217398
574160.0000000    0.1299922
574200.0000000    0.1225200
574240.0000000    0.1227530
574280.0000000    0.1227657
574320.0000000    0.1292902
574360.0000000    0.1353426
574400.0000000    0.1239040
[truncated: 297,922 more chars]
