# Supplementary material for: Comment on 'Valid molecular dynamics simulations of human hemoglobin require a surprisingly large box size'
Source: eLife. 2019 Jun 20;8:e44718. doi: 10.7554/eLife.44718 (PMC6586461; doi:10.7554/eLife.44718)
Supplement: Figure 1—source data 1. — The zip archive contains a README file describing which source files correspond to the different panels. [file elife-44718-fig1-data1.zip › figure1/panels_AB/90A/f/rmsd_2dn3.xvg]

# This file was created Sat Nov 10 08:39:28 2018
# Created by:
#             :-) GROMACS - gmx rms, 2018.3-dev-20180823-5d5eb38 (-:
# 
# Executable:   /usr/local/gromacs/2018/2018.3-impi2017-fftw337-gcc640-cuda91/bin/gmx
# Data prefix:  /usr/local/gromacs/2018/2018.3-impi2017-fftw337-gcc640-cuda91
# Working dir:  /home/degroot/hb/2dn2/Meuwly/90a-elife/f
# Command line:
#   gmx rms -s ../../../2dn3/conf.pdb -f xx.xtc -o rmsd_2dn3.xvg -nice 0
# gmx rms is part of G R O M A C S:
#
# God Rules Over Mankind, Animals, Cosmos and Such
#
@    title "RMSD"
@    xaxis  label "Time (ps)"
@    yaxis  label "RMSD (nm)"
@TYPE xy
@ subtitle "Backbone after lsq fit to Backbone"
   0.0000000    0.2453844
  40.0000000    0.2653938
  80.0000000    0.2793988
 120.0000000    0.2590607
 160.0000000    0.2425337
 200.0000000    0.2555547
 240.0000000    0.2715738
 280.0000000    0.2563897
 320.0000000    0.2748883
 360.0000000    0.2857771
 400.0000000    0.2573371
 440.0000000    0.2690046
 480.0000000    0.2751161
 520.0000000    0.2815367
 560.0000000    0.2714353
 600.0000000    0.2633680
 640.0000000    0.2775778
 680.0000000    0.2991042
 720.0000000    0.2831104
 760.0000000    0.2793221
 800.0000000    0.2719524
 840.0000000    0.2826009
 880.0000000    0.2797407
 920.0000000    0.2823018
 960.0000000    0.2835850
1000.0000000    0.2886595
1040.0000000    0.2769155
1080.0000000    0.2860012
1120.0000000    0.2605660
1160.0000000    0.2931276
1200.0000000    0.2789393
1240.0000000    0.2954445
1280.0000000    0.2996242
1320.0000000    0.2910356
1360.0000000    0.3025157
1400.0000000    0.3069682
1440.0000000    0.2885694
1480.0000000    0.2910726
1520.0000000    0.3168251
1560.0000000    0.2965547
1600.0000000    0.2742210
1640.0000000    0.2747660
1680.0000000    0.2823593
1720.0000000    0.2883140
1760.0000000    0.2931766
1800.0000000    0.3038238
1840.0000000    0.2786608
1880.0000000    0.2588396
1920.0000000    0.2568958
1960.0000000    0.2542690
2000.0000000    0.2650144
2040.0000000    0.2923300
2080.0000000    0.2729373
2120.0000000    0.2908395
2160.0000000    0.2715904
2200.0000000    0.2794964
2240.0000000    0.2834734
2280.0000000    0.2837119
2320.0000000    0.2893738
2360.0000000    0.2927566
2400.0000000    0.2597568
2440.0000000    0.2688554
2480.0000000    0.2544678
2520.0000000    0.2709816
2560.0000000    0.2867819
2600.0000000    0.2715068
2640.0000000    0.2797617
2680.0000000    0.2732925
2720.0000000    0.2582190
2760.0000000    0.2602196
2800.0000000    0.2749421
2840.0000000    0.2643825
2880.0000000    0.2677379
2920.0000000    0.2536580
2960.0000000    0.2709883
3000.0000000    0.2856147
3040.0000000    0.2756537
3080.0000000    0.2483519
3120.0000000    0.2801297
3160.0000000    0.2811435
3200.0000000    0.2715008
3240.0000000    0.2950152
3280.0000000    0.2664052
3320.0000000    0.2575001
3360.0000000    0.2760644
3400.0000000    0.2664203
3440.0000000    0.2736486
3480.0000000    0.2978878
3520.0000000    0.2869597
3560.0000000    0.2715220
3600.0000000    0.2748281
3640.0000000    0.2698507
3680.0000000    0.2837558
3720.0000000    0.2511961
3760.0000000    0.2569102
3800.0000000    0.2408778
3840.0000000    0.2580767
3880.0000000    0.2949360
3920.0000000    0.2700056
3960.0000000    0.2664580
4000.0000000    0.2807860
4040.0000000    0.2634807
4080.0000000    0.2518017
4120.0000000    0.2460340
4160.0000000    0.2757039
4200.0000000    0.2791650
4240.0000000    0.2726831
4280.0000000    0.2687051
4320.0000000    0.2512009
4360.0000000    0.2505917
4400.0000000    0.2478694
4440.0000000    0.2466164
4480.0000000    0.2385283
4520.0000000    0.2760471
4560.0000000    0.2740670
4600.0000000    0.2720451
4640.0000000    0.2654637
4680.0000000    0.2687725
4720.0000000    0.2643877
4760.0000000    0.2629115
4800.0000000    0.2551742
4840.0000000    0.2730772
4880.0000000    0.2762268
4920.0000000    0.2667601
4960.0000000    0.2834396
5000.0000000    0.2739530
5040.0000000    0.2843021
5080.0000000    0.2558835
5120.0000000    0.2816675
5160.0000000    0.2709062
5200.0000000    0.3097124
5240.0000000    0.2860793
5280.0000000    0.2823962
5320.0000000    0.2630969
5360.0000000    0.2669224
5400.0000000    0.2454904
5440.0000000    0.2765241
5480.0000000    0.2820916
5520.0000000    0.2742501
5560.0000000    0.2936356
5600.0000000    0.2555694
5640.0000000    0.2716920
5680.0000000    0.2969773
5720.0000000    0.2726440
5760.0000000    0.2704691
5800.0000000    0.2892322
5840.0000000    0.3043793
5880.0000000    0.2760440
5920.0000000    0.2686873
5960.0000000    0.2988109
6000.0000000    0.3112826
6040.0000000    0.3082427
6080.0000000    0.2958951
6120.0000000    0.2941328
6160.0000000    0.2687802
6200.0000000    0.2823970
6240.0000000    0.2631370
6280.0000000    0.2678229
6320.0000000    0.2706015
6360.0000000    0.2775192
6400.0000000    0.2727573
6440.0000000    0.2781456
6480.0000000    0.2881590
6520.0000000    0.2877643
6560.0000000    0.2912627
6600.0000000    0.2769500
6640.0000000    0.2498981
6680.0000000    0.2739720
6720.0000000    0.2698320
6760.0000000    0.2656026
6800.0000000    0.2774383
6840.0000000    0.2993956
6880.0000000    0.2866980
6920.0000000    0.2897528
6960.0000000    0.2653399
7000.0000000    0.2748010
7040.0000000    0.2713448
7080.0000000    0.2971302
7120.0000000    0.2760392
7160.0000000    0.2808424
7200.0000000    0.2674394
7240.0000000    0.2877810
7280.0000000    0.2839625
7320.0000000    0.2695559
7360.0000000    0.2729976
7400.0000000    0.2748575
7440.0000000    0.2954916
7480.0000000    0.2871490
7520.0000000    0.2783364
7560.0000000    0.2720547
7600.0000000    0.2764907
7640.0000000    0.2515288
7680.0000000    0.2834718
7720.0000000    0.2755807
7760.0000000    0.2776673
7800.0000000    0.2596373
7840.0000000    0.2701399
7880.0000000    0.2940426
7920.0000000    0.2628663
7960.0000000    0.2763072
8000.0000000    0.2553700
8040.0000000    0.2659416
8080.0000000    0.2691525
8120.0000000    0.2580097
8160.0000000    0.2691063
8200.0000000    0.3015176
8240.0000000    0.2936004
8280.0000000    0.2960193
8320.0000000    0.2792732
8360.0000000    0.2846801
8400.0000000    0.3024232
8440.0000000    0.2805949
8480.0000000    0.2845090
8520.0000000    0.2977367
8560.0000000    0.3055248
8600.0000000    0.2929925
8640.0000000    0.2884515
8680.0000000    0.2963522
8720.0000000    0.3114421
8760.0000000    0.3056467
8800.0000000    0.2951749
8840.0000000    0.3150636
8880.0000000    0.2995405
8920.0000000    0.3008983
8960.0000000    0.2923821
9000.0000000    0.2880503
9040.0000000    0.2850480
9080.0000000    0.2976348
9120.0000000    0.3017320
9160.0000000    0.3055601
9200.0000000    0.2930605
9240.0000000    0.2951821
9280.0000000    0.2977474
9320.0000000    0.2961954
9360.0000000    0.2707810
9400.0000000    0.2762806
9440.0000000    0.2687029
9480.0000000    0.2935182
9520.0000000    0.2741837
9560.0000000    0.2799967
9600.0000000    0.2840310
9640.0000000    0.2727590
9680.0000000    0.3156997
9720.0000000    0.2908652
9760.0000000    0.2941654
9800.0000000    0.2941211
9840.0000000    0.2910725
9880.0000000    0.3051190
9920.0000000    0.2966942
9960.0000000    0.2787677
10000.0000000    0.2683593
10040.0000000    0.2583276
10080.0000000    0.2718647
10120.0000000    0.2606511
10160.0000000    0.2599488
10200.0000000    0.2783928
10240.0000000    0.2648939
10280.0000000    0.2901523
10320.0000000    0.2807926
10360.0000000    0.2831585
10400.0000000    0.2939657
10440.0000000    0.2893810
10480.0000000    0.2704205
10520.0000000    0.2974805
10560.0000000    0.2892562
10600.0000000    0.2604615
10640.0000000    0.2596886
10680.0000000    0.2707780
10720.0000000    0.2847139
10760.0000000    0.2691232
10800.0000000    0.2574513
10840.0000000    0.2680069
10880.0000000    0.2774279
10920.0000000    0.2567918
10960.0000000    0.2752099
11000.0000000    0.2710999
11040.0000000    0.2855306
11080.0000000    0.2706149
11120.0000000    0.2717435
11160.0000000    0.2706466
11200.0000000    0.2628073
11240.0000000    0.2614931
11280.0000000    0.2610417
11320.0000000    0.2779757
11360.0000000    0.2930106
11400.0000000    0.2825343
11440.0000000    0.2769992
11480.0000000    0.2925589
11520.0000000    0.2870245
11560.0000000    0.2768237
11600.0000000    0.2844369
11640.0000000    0.2766885
11680.0000000    0.2659623
11720.0000000    0.2740980
11760.0000000    0.2808737
11800.0000000    0.2792008
11840.0000000    0.2625939
11880.0000000    0.2800572
11920.0000000    0.2727568
11960.0000000    0.2595274
12000.0000000    0.2751119
12040.0000000    0.2795855
12080.0000000    0.2694525
12120.0000000    0.2605155
12160.0000000    0.2598562
12200.0000000    0.2577978
12240.0000000    0.2729419
12280.0000000    0.2819391
12320.0000000    0.2743531
12360.0000000    0.2942291
12400.0000000    0.2708544
12440.0000000    0.2816137
12480.0000000    0.2731193
12520.0000000    0.2684994
12560.0000000    0.2751124
12600.0000000    0.2765452
12640.0000000    0.2868804
12680.0000000    0.2715889
12720.0000000    0.2729990
12760.0000000    0.2808576
12800.0000000    0.2677463
12840.0000000    0.2756347
12880.0000000    0.2814373
12920.0000000    0.2647935
12960.0000000    0.2772204
13000.0000000    0.2539245
13040.0000000    0.2735327
13080.0000000    0.2716570
13120.0000000    0.2808102
13160.0000000    0.2653683
13200.0000000    0.2765915
13240.0000000    0.2485459
13280.0000000    0.2564278
13320.0000000    0.2637532
13360.0000000    0.2710721
13400.0000000    0.2665716
13440.0000000    0.2816195
13480.0000000    0.2606985
13520.0000000    0.2528540
13560.0000000    0.2547850
13600.0000000    0.2778638
13640.0000000    0.2821671
13680.0000000    0.2609427
13720.0000000    0.2630528
13760.0000000    0.2643199
13800.0000000    0.2634192
13840.0000000    0.2602553
13880.0000000    0.2627845
13920.0000000    0.2595025
13960.0000000    0.2623163
14000.0000000    0.2561608
14040.0000000    0.2538950
14080.0000000    0.2296229
14120.0000000    0.2513995
14160.0000000    0.2456724
14200.0000000    0.2561047
14240.0000000    0.2589558
14280.0000000    0.2727065
14320.0000000    0.2677137
14360.0000000    0.2682519
14400.0000000    0.2672482
14440.0000000    0.2769860
14480.0000000    0.2650553
14520.0000000    0.2634030
14560.0000000    0.2800184
14600.0000000    0.2736984
14640.0000000    0.2698685
14680.0000000    0.2674775
14720.0000000    0.2718879
14760.0000000    0.2668544
14800.0000000    0.2822983
14840.0000000    0.2813468
14880.0000000    0.2897260
14920.0000000    0.2587058
14960.0000000    0.2702185
15000.0000000    0.2825094
15040.0000000    0.2714290
15080.0000000    0.2644738
15120.0000000    0.2658289
15160.0000000    0.2688357
15200.0000000    0.2681251
15240.0000000    0.2713903
15280.0000000    0.2570388
15320.0000000    0.2770032
15360.0000000    0.2562507
15400.0000000    0.2715982
15440.0000000    0.2590491
15480.0000000    0.2612383
15520.0000000    0.2573297
15560.0000000    0.2445310
15600.0000000    0.2725976
15640.0000000    0.2565706
15680.0000000    0.2563623
15720.0000000    0.2642181
15760.0000000    0.2691050
15800.0000000    0.2604293
15840.0000000    0.2653454
15880.0000000    0.2760862
15920.0000000    0.2657902
15960.0000000    0.2584724
16000.0000000    0.2578914
16040.0000000    0.2436530
16080.0000000    0.2579336
16120.0000000    0.2547935
16160.0000000    0.2393127
16200.0000000    0.2705425
16240.0000000    0.2534778
16280.0000000    0.2745869
16320.0000000    0.2563678
16360.0000000    0.2610221
16400.0000000    0.2671261
16440.0000000    0.2490542
16480.0000000    0.2469944
16520.0000000    0.2565275
16560.0000000    0.2550477
16600.0000000    0.2570407
16640.0000000    0.2692017
16680.0000000    0.2607190
16720.0000000    0.2818907
16760.0000000    0.2400241
16800.0000000    0.2713208
16840.0000000    0.2458891
16880.0000000    0.2497708
16920.0000000    0.2745050
16960.0000000    0.2648163
17000.0000000    0.2590387
17040.0000000    0.2510742
17080.0000000    0.2783868
17120.0000000    0.2594629
17160.0000000    0.2848821
17200.0000000    0.2677138
17240.0000000    0.2826644
17280.0000000    0.2621021
17320.0000000    0.2656097
17360.0000000    0.2574310
17400.0000000    0.2702280
17440.0000000    0.2809143
17480.0000000    0.2669650
17520.0000000    0.2732595
17560.0000000    0.2677957
17600.0000000    0.2527148
17640.0000000    0.2586114
17680.0000000    0.2700121
17720.0000000    0.2677066
17760.0000000    0.2618380
17800.0000000    0.2465055
17840.0000000    0.2898762
17880.0000000    0.2761082
17920.0000000    0.2799967
17960.0000000    0.2675011
18000.0000000    0.2944105
18040.0000000    0.2884878
18080.0000000    0.2557655
18120.0000000    0.2693138
18160.0000000    0.2503337
18200.0000000    0.2854635
18240.0000000    0.2641157
18280.0000000    0.2700976
18320.0000000    0.2663100
18360.0000000    0.2699679
18400.0000000    0.2654599
18440.0000000    0.2729529
18480.0000000    0.2585003
18520.0000000    0.2724198
18560.0000000    0.2885576
18600.0000000    0.2825003
18640.0000000    0.2705751
18680.0000000    0.2589030
18720.0000000    0.2497050
18760.0000000    0.2817095
18800.0000000    0.2716466
18840.0000000    0.2425808
18880.0000000    0.2694812
18920.0000000    0.2580429
18960.0000000    0.2828054
19000.0000000    0.2636050
19040.0000000    0.2576270
19080.0000000    0.2665236
19120.0000000    0.2568235
19160.0000000    0.2430741
19200.0000000    0.2631884
19240.0000000    0.2439741
19280.0000000    0.2675943
19320.0000000    0.2570572
19360.0000000    0.2505993
19400.0000000    0.2500460
19440.0000000    0.2651625
19480.0000000    0.2800843
19520.0000000    0.2658744
19560.0000000    0.2536946
19600.0000000    0.2605047
19640.0000000    0.2573614
19680.0000000    0.2507129
19720.0000000    0.2453607
19760.0000000    0.2441681
19800.0000000    0.2692266
19840.0000000    0.2752998
19880.0000000    0.2652576
19920.0000000    0.2714278
19960.0000000    0.2364112
20000.0000000    0.2492145
20040.0000000    0.2456840
20080.0000000    0.2584836
20120.0000000    0.2578158
20160.0000000    0.2524775
20200.0000000    0.2411465
20240.0000000    0.2504308
20280.0000000    0.2908003
20320.0000000    0.2699308
20360.0000000    0.2631579
20400.0000000    0.2656593
20440.0000000    0.2570469
20480.0000000    0.2422870
20520.0000000    0.2409667
20560.0000000    0.2482689
20600.0000000    0.2425286
20640.0000000    0.2602313
20680.0000000    0.2423004
20720.0000000    0.2557789
20760.0000000    0.2425770
20800.0000000    0.2355675
20840.0000000    0.2566539
20880.0000000    0.2497835
20920.0000000    0.2515933
20960.0000000    0.2458493
21000.0000000    0.2482971
21040.0000000    0.2512055
21080.0000000    0.2609981
21120.0000000    0.2581595
21160.0000000    0.2692748
21200.0000000    0.2613158
21240.0000000    0.2773869
21280.0000000    0.2383556
21320.0000000    0.2453849
21360.0000000    0.2449301
21400.0000000    0.2651756
21440.0000000    0.2393790
21480.0000000    0.2436811
21520.0000000    0.2665018
21560.0000000    0.2561108
21600.0000000    0.2507561
21640.0000000    0.2636360
21680.0000000    0.2791078
21720.0000000    0.2590555
21760.0000000    0.2584223
21800.0000000    0.2644833
21840.0000000    0.2527193
21880.0000000    0.2554554
21920.0000000    0.2642134
21960.0000000    0.2479929
22000.0000000    0.2700012
22040.0000000    0.2433597
22080.0000000    0.2589152
22120.0000000    0.2539096
22160.0000000    0.2742650
22200.0000000    0.2656856
22240.0000000    0.2559872
22280.0000000    0.2576028
22320.0000000    0.2548728
22360.0000000    0.2495077
22400.0000000    0.2662262
22440.0000000    0.2592674
22480.0000000    0.2539977
22520.0000000    0.2495054
22560.0000000    0.2481438
22600.0000000    0.2588362
22640.0000000    0.2616950
22680.0000000    0.2669929
22720.0000000    0.2592626
22760.0000000    0.2719940
22800.0000000    0.2793237
22840.0000000    0.2512326
22880.0000000    0.2643718
22920.0000000    0.2662640
22960.0000000    0.2540212
23000.0000000    0.2733934
23040.0000000    0.2515285
23080.0000000    0.2576548
23120.0000000    0.2629257
23160.0000000    0.2711748
23200.0000000    0.2684598
23240.0000000    0.2813064
23280.0000000    0.2850267
23320.0000000    0.2796127
23360.0000000    0.2628667
23400.0000000    0.2687756
23440.0000000    0.2700848
23480.0000000    0.2600243
23520.0000000    0.2742078
23560.0000000    0.2628054
23600.0000000    0.2688689
23640.0000000    0.2494405
23680.0000000    0.2724880
23720.0000000    0.2629346
23760.0000000    0.2570546
23800.0000000    0.2534544
23840.0000000    0.2537541
23880.0000000    0.2512415
23920.0000000    0.2597100
23960.0000000    0.2513554
24000.0000000    0.2605388
24040.0000000    0.2499445
24080.0000000    0.2547871
24120.0000000    0.2433256
24160.0000000    0.2715017
24200.0000000    0.2771104
24240.0000000    0.2733260
24280.0000000    0.2771934
24320.0000000    0.2817844
24360.0000000    0.2717648
24400.0000000    0.2650275
24440.0000000    0.2680288
24480.0000000    0.2687561
24520.0000000    0.2820897
24560.0000000    0.2741948
24600.0000000    0.2890810
24640.0000000    0.2742651
24680.0000000    0.2847021
24720.0000000    0.2615836
24760.0000000    0.2709324
24800.0000000    0.2909230
24840.0000000    0.2794304
24880.0000000    0.2805746
24920.0000000    0.2867739
24960.0000000    0.2735448
25000.0000000    0.2603586
25040.0000000    0.2644497
25080.0000000    0.2742291
25120.0000000    0.2570714
25160.0000000    0.2657880
25200.0000000    0.2612122
25240.0000000    0.2733760
25280.0000000    0.2746435
25320.0000000    0.2532900
25360.0000000    0.2475954
25400.0000000    0.2618736
25440.0000000    0.2680119
25480.0000000    0.2515132
25520.0000000    0.2551130
25560.0000000    0.2520243
25600.0000000    0.2695533
25640.0000000    0.2640674
25680.0000000    0.2535588
25720.0000000    0.2501572
25760.0000000    0.2805781
25800.0000000    0.2820633
25840.0000000    0.2668857
25880.0000000    0.2629595
25920.0000000    0.2728746
25960.0000000    0.2567018
26000.0000000    0.2429901
26040.0000000    0.2461040
26080.0000000    0.2677885
26120.0000000    0.2627338
26160.0000000    0.2423471
26200.0000000    0.2502990
26240.0000000    0.2497134
26280.0000000    0.2564647
26320.0000000    0.2513466
26360.0000000    0.2431026
26400.0000000    0.2552117
26440.0000000    0.2667113
26480.0000000    0.2604580
26520.0000000    0.2656662
26560.0000000    0.2595628
26600.0000000    0.2566023
26640.0000000    0.2762424
26680.0000000    0.2623426
26720.0000000    0.2486005
26760.0000000    0.2590468
26800.0000000    0.2567340
26840.0000000    0.2628732
26880.0000000    0.2493575
26920.0000000    0.2605256
26960.0000000    0.2541139
27000.0000000    0.2773766
27040.0000000    0.2625331
27080.0000000    0.2738581
27120.0000000    0.2857451
27160.0000000    0.2504055
27200.0000000    0.2544756
27240.0000000    0.2529907
27280.0000000    0.2569100
27320.0000000    0.2638260
27360.0000000    0.2598343
27400.0000000    0.2789249
27440.0000000    0.2641510
27480.0000000    0.2539433
27520.0000000    0.2655192
27560.0000000    0.2420679
27600.0000000    0.2415135
27640.0000000    0.2397508
27680.0000000    0.2534409
27720.0000000    0.2456879
27760.0000000    0.2435243
27800.0000000    0.2494680
27840.0000000    0.2438285
27880.0000000    0.2493167
27920.0000000    0.2500951
27960.0000000    0.2362459
28000.0000000    0.2503332
28040.0000000    0.2681146
28080.0000000    0.2698032
28120.0000000    0.2840970
28160.0000000    0.2804946
28200.0000000    0.2644686
28240.0000000    0.2677045
28280.0000000    0.2640673
28320.0000000    0.2629500
28360.0000000    0.2616765
28400.0000000    0.2587559
28440.0000000    0.2490851
28480.0000000    0.2629796
28520.0000000    0.2626034
28560.0000000    0.2681526
28600.0000000    0.2613047
28640.0000000    0.2664324
28680.0000000    0.2549481
28720.0000000    0.2669704
28760.0000000    0.2722382
28800.0000000    0.2598488
28840.0000000    0.2535555
28880.0000000    0.2513766
28920.0000000    0.2584517
28960.0000000    0.2716053
29000.0000000    0.2420438
29040.0000000    0.2609652
29080.0000000    0.2594893
29120.0000000    0.2607125
29160.0000000    0.2655048
29200.0000000    0.2709624
29240.0000000    0.2473896
29280.0000000    0.2532568
29320.0000000    0.2673807
29360.0000000    0.2739675
29400.0000000    0.2803809
29440.0000000    0.2682251
29480.0000000    0.2896934
29520.0000000    0.2948300
29560.0000000    0.2943576
29600.0000000    0.2749971
29640.0000000    0.2682644
29680.0000000    0.2672563
29720.0000000    0.2777273
29760.0000000    0.2932262
29800.0000000    0.2847497
29840.0000000    0.2920817
29880.0000000    0.2606668
29920.0000000    0.2835772
29960.0000000    0.2824875
30000.0000000    0.2660185
30040.0000000    0.2799143
30080.0000000    0.2635013
30120.0000000    0.2557997
30160.0000000    0.2332685
30200.0000000    0.2641738
30240.0000000    0.2709492
30280.0000000    0.2840225
30320.0000000    0.2677639
30360.0000000    0.2704284
30400.0000000    0.2529150
30440.0000000    0.2417321
30480.0000000    0.2752123
30520.0000000    0.2556146
30560.0000000    0.2588084
30600.0000000    0.2628898
30640.0000000    0.2640490
30680.0000000    0.2707219
30720.0000000    0.2676247
30760.0000000    0.2746538
30800.0000000    0.2729326
30840.0000000    0.2802648
30880.0000000    0.2727318
30920.0000000    0.2495179
30960.0000000    0.2667910
31000.0000000    0.2529084
31040.0000000    0.2471208
31080.0000000    0.2320497
31120.0000000    0.2486995
31160.0000000    0.2741413
31200.0000000    0.2786628
31240.0000000    0.2816970
31280.0000000    0.2732700
31320.0000000    0.2698158
31360.0000000    0.2524025
31400.0000000    0.2547895
31440.0000000    0.2529434
31480.0000000    0.2501375
31520.0000000    0.2751157
31560.0000000    0.2740216
31600.0000000    0.2661569
31640.0000000    0.2656084
31680.0000000    0.2751101
31720.0000000    0.2619499
31760.0000000    0.2675790
31800.0000000    0.2841935
31840.0000000    0.2588502
31880.0000000    0.2591778
31920.0000000    0.2549295
31960.0000000    0.2599857
32000.0000000    0.2546588
32040.0000000    0.2517203
32080.0000000    0.2471430
32120.0000000    0.2547271
32160.0000000    0.2606081
32200.0000000    0.2552232
32240.0000000    0.2761951
32280.0000000    0.2505203
32320.0000000    0.2736076
32360.0000000    0.2769679
32400.0000000    0.2590487
32440.0000000    0.2598979
32480.0000000    0.2560366
32520.0000000    0.2493571
32560.0000000    0.2342961
32600.0000000    0.2527345
32640.0000000    0.2481530
32680.0000000    0.2531272
32720.0000000    0.2602964
32760.0000000    0.2616517
32800.0000000    0.2443636
32840.0000000    0.2347001
32880.0000000    0.2533082
32920.0000000    0.2699421
32960.0000000    0.2491048
33000.0000000    0.2824236
33040.0000000    0.2671379
33080.0000000    0.2738861
33120.0000000    0.2794344
33160.0000000    0.2598252
33200.0000000    0.2605877
33240.0000000    0.2713524
33280.0000000    0.2942531
33320.0000000    0.2670679
33360.0000000    0.2833118
33400.0000000    0.2754791
33440.0000000    0.2548805
33480.0000000    0.2667394
33520.0000000    0.2794133
33560.0000000    0.2722530
33600.0000000    0.2740175
33640.0000000    0.2703550
33680.0000000    0.2808742
33720.0000000    0.2873206
33760.0000000    0.2645280
33800.0000000    0.2891221
33840.0000000    0.2765754
33880.0000000    0.2759811
33920.0000000    0.2715533
33960.0000000    0.2656384
34000.0000000    0.2556629
34040.0000000    0.2731152
34080.0000000    0.2691964
34120.0000000    0.2692152
34160.0000000    0.2627190
34200.0000000    0.2741508
34240.0000000    0.2729844
34280.0000000    0.2803354
34320.0000000    0.2795933
34360.0000000    0.2653498
34400.0000000    0.2811645
34440.0000000    0.2581272
34480.0000000    0.2938253
34520.0000000    0.2889792
34560.0000000    0.2900487
34600.0000000    0.2952487
34640.0000000    0.3028732
34680.0000000    0.2790472
34720.0000000    0.2970272
34760.0000000    0.2830925
34800.0000000    0.2587393
34840.0000000    0.2624868
34880.0000000    0.2946343
34920.0000000    0.2809627
34960.0000000    0.2655114
35000.0000000    0.2640015
35040.0000000    0.2725559
35080.0000000    0.2602450
35120.0000000    0.2737157
35160.0000000    0.2681653
35200.0000000    0.2792763
35240.0000000    0.2720877
35280.0000000    0.2669362
35320.0000000    0.2789991
35360.0000000    0.2786883
35400.0000000    0.2798044
35440.0000000    0.2807276
35480.0000000    0.2756480
35520.0000000    0.2602218
35560.0000000    0.2341821
35600.0000000    0.2761257
35640.0000000    0.2603200
35680.0000000    0.2738151
35720.0000000    0.2529244
35760.0000000    0.2533807
35800.0000000    0.2616400
35840.0000000    0.2661874
35880.0000000    0.2537395
35920.0000000    0.2802995
35960.0000000    0.2565224
36000.0000000    0.2712205
36040.0000000    0.2950419
36080.0000000    0.2659175
36120.0000000    0.2412056
36160.0000000    0.2563526
36200.0000000    0.2962377
36240.0000000    0.2835883
36280.0000000    0.2926753
36320.0000000    0.3000884
36360.0000000    0.2731356
36400.0000000    0.2796122
36440.0000000    0.2763504
36480.0000000    0.2752082
36520.0000000    0.2666582
36560.0000000    0.2893443
36600.0000000    0.2626589
36640.0000000    0.2702441
36680.0000000    0.2747529
36720.0000000    0.2871544
36760.0000000    0.2660322
36800.0000000    0.2580785
36840.0000000    0.2621038
36880.0000000    0.2758912
36920.0000000    0.2547014
36960.0000000    0.2697033
37000.0000000    0.2575805
37040.0000000    0.2679295
37080.0000000    0.2632773
37120.0000000    0.2499284
37160.0000000    0.2531874
37200.0000000    0.2444681
37240.0000000    0.2559160
37280.0000000    0.2774398
37320.0000000    0.2722188
37360.0000000    0.2564627
37400.0000000    0.2650363
37440.0000000    0.2840787
37480.0000000    0.2705773
37520.0000000    0.2590628
37560.0000000    0.2612779
37600.0000000    0.2463967
37640.0000000    0.2703698
37680.0000000    0.2665468
37720.0000000    0.2608297
37760.0000000    0.2537627
37800.0000000    0.2683623
37840.0000000    0.2734401
37880.0000000    0.2854867
37920.0000000    0.2607753
37960.0000000    0.2500982
38000.0000000    0.2820219
38040.0000000    0.2562144
38080.0000000    0.2599924
38120.0000000    0.2548772
38160.0000000    0.2786336
38200.0000000    0.2654413
38240.0000000    0.2498437
38280.0000000    0.2710168
38320.0000000    0.2735168
38360.0000000    0.2794839
38400.0000000    0.2596824
38440.0000000    0.2538138
38480.0000000    0.2584346
38520.0000000    0.2588545
38560.0000000    0.2649058
38600.0000000    0.2940470
38640.0000000    0.2563376
38680.0000000    0.2516598
38720.0000000    0.2608232
38760.0000000    0.2379432
38800.0000000    0.2683706
38840.0000000    0.2614876
38880.0000000    0.2327085
38920.0000000    0.2532579
38960.0000000    0.2467434
39000.0000000    0.2590730
39040.0000000    0.2444693
39080.0000000    0.2192498
39120.0000000    0.2407173
39160.0000000    0.2506945
39200.0000000    0.2469754
39240.0000000    0.2320878
39280.0000000    0.2458580
39320.0000000    0.2416720
39360.0000000    0.2452415
39400.0000000    0.2411429
39440.0000000    0.2478624
39480.0000000    0.2492029
39520.0000000    0.2326435
39560.0000000    0.2625702
39600.0000000    0.2501658
39640.0000000    0.2467857
39680.0000000    0.2501238
39720.0000000    0.2501409
39760.0000000    0.2563076
39800.0000000    0.2540844
39840.0000000    0.2469044
39880.0000000    0.2686190
39920.0000000    0.2609823
39960.0000000    0.2625086
40000.0000000    0.2651723
40040.0000000    0.2577437
40080.0000000    0.2480498
40120.0000000    0.2529691
40160.0000000    0.2762266
40200.0000000    0.2558444
40240.0000000    0.2550417
40280.0000000    0.2728092
40320.0000000    0.2615343
40360.0000000    0.2598138
40400.0000000    0.2596517
40440.0000000    0.2570484
40480.0000000    0.2713566
40520.0000000    0.2447468
40560.0000000    0.2721792
40600.0000000    0.2773319
40640.0000000    0.2712013
40680.0000000    0.2747884
40720.0000000    0.2621552
40760.0000000    0.2600481
40800.0000000    0.2677751
40840.0000000    0.2543627
40880.0000000    0.2594381
40920.0000000    0.2618629
40960.0000000    0.2559361
41000.0000000    0.2603503
41040.0000000    0.2428610
41080.0000000    0.2614386
41120.0000000    0.2880756
41160.0000000    0.2725001
41200.0000000    0.2711717
41240.0000000    0.2898758
41280.0000000    0.2799675
41320.0000000    0.2656313
41360.0000000    0.2582217
41400.0000000    0.2586215
41440.0000000    0.2609473
41480.0000000    0.2742341
41520.0000000    0.2695811
41560.0000000    0.2579000
41600.0000000    0.2663758
41640.0000000    0.2657417
41680.0000000    0.2569088
41720.0000000    0.2857296
41760.0000000    0.2569764
41800.0000000    0.2507233
41840.0000000    0.2708341
41880.0000000    0.2820817
41920.0000000    0.2617113
41960.0000000    0.2905188
42000.0000000    0.2718964
42040.0000000    0.2656786
42080.0000000    0.2875795
42120.0000000    0.2873199
42160.0000000    0.2957401
42200.0000000    0.2859757
42240.0000000    0.3050111
42280.0000000    0.2737387
42320.0000000    0.2868910
42360.0000000    0.2686754
42400.0000000    0.2558915
42440.0000000    0.2549680
42480.0000000    0.2222124
42520.0000000    0.2343549
42560.0000000    0.2545528
42600.0000000    0.2572058
42640.0000000    0.2518602
42680.0000000    0.2764480
42720.0000000    0.2842502
42760.0000000    0.2920722
42800.0000000    0.2873858
42840.0000000    0.2766576
42880.0000000    0.2856688
42920.0000000    0.2680176
42960.0000000    0.2758440
43000.0000000    0.2642415
43040.0000000    0.2950658
43080.0000000    0.2692538
43120.0000000    0.2618817
43160.0000000    0.2698911
43200.0000000    0.2639990
43240.0000000    0.2475740
43280.0000000    0.2827000
43320.0000000    0.2538136
43360.0000000    0.2942069
43400.0000000    0.2834439
43440.0000000    0.2663518
43480.0000000    0.2867527
43520.0000000    0.2637582
43560.0000000    0.2871383
43600.0000000    0.2636223
43640.0000000    0.2758344
43680.0000000    0.2572474
43720.0000000    0.2575949
43760.0000000    0.2656853
43800.0000000    0.2607585
43840.0000000    0.2714673
43880.0000000    0.2551611
43920.0000000    0.2681064
43960.0000000    0.2669927
44000.0000000    0.2655044
44040.0000000    0.2660401
44080.0000000    0.2574986
44120.0000000    0.2702321
44160.0000000    0.2649273
44200.0000000    0.2530847
44240.0000000    0.2498486
44280.0000000    0.2451920
44320.0000000    0.2618064
44360.0000000    0.2638196
44400.0000000    0.2386518
44440.0000000    0.2624697
44480.0000000    0.2566822
44520.0000000    0.2735856
44560.0000000    0.2575119
44600.0000000    0.2785305
44640.0000000    0.2877623
44680.0000000    0.2609712
44720.0000000    0.2700415
44760.0000000    0.2653389
44800.0000000    0.2753516
44840.0000000    0.2747298
44880.0000000    0.2668818
44920.0000000    0.2652570
44960.0000000    0.2674621
45000.0000000    0.2732290
45040.0000000    0.2530001
45080.0000000    0.2651593
45120.0000000    0.2445672
45160.0000000    0.2637216
45200.0000000    0.2621081
45240.0000000    0.2663948
45280.0000000    0.2635304
45320.0000000    0.2580912
45360.0000000    0.2564208
45400.0000000    0.2490700
45440.0000000    0.2689545
45480.0000000    0.2898704
45520.0000000    0.2726847
45560.0000000    0.2598328
45600.0000000    0.2513448
45640.0000000    0.2529751
45680.0000000    0.2426191
45720.0000000    0.2573977
45760.0000000    0.2437152
45800.0000000    0.2423907
45840.0000000    0.2469071
45880.0000000    0.2492652
45920.0000000    0.2568868
45960.0000000    0.2780107
46000.0000000    0.2403600
46040.0000000    0.2576450
46080.0000000    0.2562500
46120.0000000    0.2743064
46160.0000000    0.2625385
46200.0000000    0.2688984
46240.0000000    0.2730870
46280.0000000    0.2671866
46320.0000000    0.2685529
46360.0000000    0.2537904
46400.0000000    0.2672330
46440.0000000    0.2772138
46480.0000000    0.2698255
46520.0000000    0.2669441
46560.0000000    0.2656621
46600.0000000    0.2614412
46640.0000000    0.2363105
46680.0000000    0.2631375
46720.0000000    0.2535014
46760.0000000    0.2605680
46800.0000000    0.2572575
46840.0000000    0.2701272
46880.0000000    0.2536318
46920.0000000    0.2681646
46960.0000000    0.2752331
47000.0000000    0.2690323
47040.0000000    0.2646177
47080.0000000    0.2657917
47120.0000000    0.2418521
47160.0000000    0.2719041
47200.0000000    0.2841938
47240.0000000    0.2635242
47280.0000000    0.2657253
47320.0000000    0.2372276
47360.0000000    0.2570778
47400.0000000    0.2584141
47440.0000000    0.2508847
47480.0000000    0.2638442
47520.0000000    0.2721377
47560.0000000    0.2640631
47600.0000000    0.2864546
47640.0000000    0.2801420
47680.0000000    0.2604183
47720.0000000    0.2674287
47760.0000000    0.2661127
47800.0000000    0.2790422
47840.0000000    0.2755209
47880.0000000    0.2656283
47920.0000000    0.2647879
47960.0000000    0.2686201
48000.0000000    0.2612546
48040.0000000    0.2630884
48080.0000000    0.2608078
48120.0000000    0.2568240
48160.0000000    0.2422254
48200.0000000    0.2792856
48240.0000000    0.2671344
48280.0000000    0.2871556
48320.0000000    0.2581141
48360.0000000    0.2823890
48400.0000000    0.2828072
48440.0000000    0.2842146
48480.0000000    0.2763751
48520.0000000    0.2729995
48560.0000000    0.2846787
48600.0000000    0.2663141
48640.0000000    0.2746634
48680.0000000    0.2531235
48720.0000000    0.2568742
48760.0000000    0.2853191
48800.0000000    0.2763196
48840.0000000    0.2798896
48880.0000000    0.2741703
48920.0000000    0.2596563
48960.0000000    0.2742851
49000.0000000    0.2523181
49040.0000000    0.2383822
49080.0000000    0.2486049
49120.0000000    0.2649727
49160.0000000    0.2539189
49200.0000000    0.2606691
49240.0000000    0.2696996
49280.0000000    0.2474363
49320.0000000    0.2509641
49360.0000000    0.2512957
49400.0000000    0.2657663
49440.0000000    0.2576662
49480.0000000    0.2613713
49520.0000000    0.2466864
49560.0000000    0.2589962
49600.0000000    0.2509347
49640.0000000    0.2558929
49680.0000000    0.2698725
49720.0000000    0.2659827
49760.0000000    0.2660348
49800.0000000    0.2888885
49840.0000000    0.2717108
49880.0000000    0.2689328
49920.0000000    0.2756079
49960.0000000    0.2628467
50000.0000000    0.2522212
50040.0000000    0.2754002
50080.0000000    0.2610902
50120.0000000    0.2698193
50160.0000000    0.2651361
50200.0000000    0.2551046
50240.0000000    0.2525403
50280.0000000    0.2611588
50320.0000000    0.2713225
50360.0000000    0.2485774
50400.0000000    0.2641255
50440.0000000    0.2540898
50480.0000000    0.2442684
50520.0000000    0.2341253
50560.0000000    0.2353227
50600.0000000    0.2372605
50640.0000000    0.2559183
50680.0000000    0.2637342
50720.0000000    0.2431041
50760.0000000    0.2446833
50800.0000000    0.2630309
50840.0000000    0.2431147
50880.0000000    0.2445581
50920.0000000    0.2485421
50960.0000000    0.2518482
51000.0000000    0.2500282
51040.0000000    0.2478021
51080.0000000    0.2550085
51120.0000000    0.2471697
51160.0000000    0.2509905
51200.0000000    0.2510887
51240.0000000    0.2367101
51280.0000000    0.2673552
51320.0000000    0.2555199
51360.0000000    0.2489273
51400.0000000    0.2521298
51440.0000000    0.2537086
51480.0000000    0.2662247
51520.0000000    0.2525235
51560.0000000    0.2658695
51600.0000000    0.2530290
51640.0000000    0.2743890
51680.0000000    0.2625143
51720.0000000    0.2690883
51760.0000000    0.2634294
51800.0000000    0.2625169
51840.0000000    0.2756775
51880.0000000    0.2596829
51920.0000000    0.2637197
51960.0000000    0.2626156
52000.0000000    0.2502275
52040.0000000    0.2683015
52080.0000000    0.2897013
52120.0000000    0.2684831
52160.0000000    0.2447231
52200.0000000    0.2644069
52240.0000000    0.2566152
52280.0000000    0.2513303
52320.0000000    0.2600085
52360.0000000    0.2485339
52400.0000000    0.2607633
52440.0000000    0.2363118
52480.0000000    0.2517803
52520.0000000    0.2377694
52560.0000000    0.2558110
52600.0000000    0.2491999
52640.0000000    0.2707244
52680.0000000    0.2580000
52720.0000000    0.2666774
52760.0000000    0.2637041
52800.0000000    0.2844448
52840.0000000    0.2736359
52880.0000000    0.2634989
52920.0000000    0.2466434
52960.0000000    0.2613364
53000.0000000    0.2695942
53040.0000000    0.2506842
53080.0000000    0.2537866
53120.0000000    0.2758576
53160.0000000    0.2606484
53200.0000000    0.2629212
53240.0000000    0.2489312
53280.0000000    0.2382782
53320.0000000    0.2561242
53360.0000000    0.2763710
53400.0000000    0.2740537
53440.0000000    0.2670703
53480.0000000    0.2691624
53520.0000000    0.2517256
53560.0000000    0.2670942
53600.0000000    0.2554785
53640.0000000    0.2780369
53680.0000000    0.2630858
53720.0000000    0.2682803
53760.0000000    0.2470835
53800.0000000    0.2646030
53840.0000000    0.2723421
53880.0000000    0.2710737
53920.0000000    0.2890024
53960.0000000    0.2658214
54000.0000000    0.2708054
54040.0000000    0.2408597
54080.0000000    0.2394806
54120.0000000    0.2730233
54160.0000000    0.2596882
54200.0000000    0.2621271
54240.0000000    0.2492715
54280.0000000    0.2655663
54320.0000000    0.2319883
54360.0000000    0.2341328
54400.0000000    0.2507129
54440.0000000    0.2593520
54480.0000000    0.2458620
54520.0000000    0.2336091
54560.0000000    0.2605653
54600.0000000    0.2617660
54640.0000000    0.2306941
54680.0000000    0.2800621
54720.0000000    0.2635541
54760.0000000    0.2647492
54800.0000000    0.2480440
54840.0000000    0.2603022
54880.0000000    0.2413132
54920.0000000    0.2566489
54960.0000000    0.2411704
55000.0000000    0.2441290
55040.0000000    0.2660864
55080.0000000    0.2687986
55120.0000000    0.2544885
55160.0000000    0.2541234
55200.0000000    0.2563029
55240.0000000    0.2639857
55280.0000000    0.2531042
55320.0000000    0.2685613
55360.0000000    0.2767678
55400.0000000    0.2776105
55440.0000000    0.2766153
55480.0000000    0.2772279
55520.0000000    0.2678324
55560.0000000    0.2736461
55600.0000000    0.2533125
55640.0000000    0.2501839
55680.0000000    0.2439371
55720.0000000    0.2615588
55760.0000000    0.2778986
55800.0000000    0.2546743
55840.0000000    0.2845538
55880.0000000    0.2561732
55920.0000000    0.2555610
55960.0000000    0.2454672
56000.0000000    0.2369309
56040.0000000    0.2372473
56080.0000000    0.2484953
56120.0000000    0.2430941
56160.0000000    0.2523885
56200.0000000    0.2572084
56240.0000000    0.2580577
56280.0000000    0.2342317
56320.0000000    0.2358555
56360.0000000    0.2586990
56400.0000000    0.2738248
56440.0000000    0.2640195
56480.0000000    0.2571355
56520.0000000    0.2786074
56560.0000000    0.2685968
56600.0000000    0.2739629
56640.0000000    0.2717856
56680.0000000    0.2502894
56720.0000000    0.2485859
56760.0000000    0.2502374
56800.0000000    0.2546778
56840.0000000    0.2756771
56880.0000000    0.2657078
56920.0000000    0.2608127
56960.0000000    0.2465160
57000.0000000    0.2686249
57040.0000000    0.2437238
57080.0000000    0.2563646
57120.0000000    0.2766192
57160.0000000    0.2775951
57200.0000000    0.2773099
57240.0000000    0.2685336
57280.0000000    0.2677537
57320.0000000    0.2695296
57360.0000000    0.2713486
57400.0000000    0.2660331
57440.0000000    0.2708453
57480.0000000    0.2593154
57520.0000000    0.2546062
57560.0000000    0.2462587
57600.0000000    0.2557462
57640.0000000    0.2630468
57680.0000000    0.2587952
57720.0000000    0.2629688
57760.0000000    0.2870750
57800.0000000    0.2774911
57840.0000000    0.2599119
57880.0000000    0.2679825
57920.0000000    0.2638372
57960.0000000    0.2714943
58000.0000000    0.2687147
58040.0000000    0.2635651
58080.0000000    0.2816061
58120.0000000    0.2600670
58160.0000000    0.2727191
58200.0000000    0.2837474
58240.0000000    0.2639930
58280.0000000    0.2604821
58320.0000000    0.2594644
58360.0000000    0.2561524
58400.0000000    0.2594935
58440.0000000    0.2817697
58480.0000000    0.2754459
58520.0000000    0.2633745
58560.0000000    0.2787936
58600.0000000    0.2850555
58640.0000000    0.2826517
58680.0000000    0.2911676
58720.0000000    0.2709436
58760.0000000    0.2642647
58800.0000000    0.2540525
58840.0000000    0.2653409
58880.0000000    0.2564120
58920.0000000    0.2817136
58960.0000000    0.2695150
59000.0000000    0.2561771
59040.0000000    0.2744853
59080.0000000    0.2828571
59120.0000000    0.2682561
59160.0000000    0.2519997
59200.0000000    0.2867582
59240.0000000    0.2694204
59280.0000000    0.2662442
59320.0000000    0.2834420
59360.0000000    0.2818286
59400.0000000    0.2661306
59440.0000000    0.2684639
59480.0000000    0.2744887
59520.0000000    0.2557040
59560.0000000    0.2694818
59600.0000000    0.2720540
59640.0000000    0.2744436
59680.0000000    0.2696881
59720.0000000    0.2583284
59760.0000000    0.2560694
59800.0000000    0.2501809
59840.0000000    0.2722055
59880.0000000    0.2314808
59920.0000000    0.2637164
59960.0000000    0.2630834
60000.0000000    0.2786346
60040.0000000    0.2630392
60080.0000000    0.2569085
60120.0000000    0.2595636
60160.0000000    0.2617630
60200.0000000    0.2528341
60240.0000000    0.2454649
60280.0000000    0.2450227
60320.0000000    0.2700929
60360.0000000    0.2601394
60400.0000000    0.2723303
60440.0000000    0.2515605
60480.0000000    0.2617241
60520.0000000    0.2585371
60560.0000000    0.2594384
60600.0000000    0.2620586
60640.0000000    0.2838213
60680.0000000    0.2712938
60720.0000000    0.2752621
60760.0000000    0.2863262
60800.0000000    0.2622592
60840.0000000    0.2678542
60880.0000000    0.2649176
60920.0000000    0.2632210
60960.0000000    0.2484403
61000.0000000    0.2521785
61040.0000000    0.2555306
61080.0000000    0.2545590
61120.0000000    0.2408832
61160.0000000    0.2404538
61200.0000000    0.2498391
61240.0000000    0.2456375
61280.0000000    0.2450195
61320.0000000    0.2634535
61360.0000000    0.2460122
61400.0000000    0.2541464
61440.0000000    0.2521964
61480.0000000    0.2306068
61520.0000000    0.2643352
61560.0000000    0.2441908
61600.0000000    0.2485462
61640.0000000    0.2549867
61680.0000000    0.2724562
61720.0000000    0.2663170
61760.0000000    0.2783882
61800.0000000    0.2783249
61840.0000000    0.2872373
61880.0000000    0.2926956
61920.0000000    0.2739423
61960.0000000    0.2628213
62000.0000000    0.2478575
62040.0000000    0.2569919
62080.0000000    0.2620573
62120.0000000    0.2566966
62160.0000000    0.2643885
62200.0000000    0.2628863
62240.0000000    0.2708898
62280.0000000    0.2747782
62320.0000000    0.2661648
62360.0000000    0.2780714
62400.0000000    0.2688977
62440.0000000    0.2839783
62480.0000000    0.2815653
62520.0000000    0.2897468
62560.0000000    0.2687829
62600.0000000    0.2532924
62640.0000000    0.2339542
62680.0000000    0.2627395
62720.0000000    0.2690993
62760.0000000    0.2589089
62800.0000000    0.2572595
62840.0000000    0.2519926
62880.0000000    0.2750909
62920.0000000    0.2636966
62960.0000000    0.2614605
63000.0000000    0.2539845
63040.0000000    0.2305069
63080.0000000    0.2395203
63120.0000000    0.2459791
63160.0000000    0.2590029
63200.0000000    0.2699821
63240.0000000    0.2667245
63280.0000000    0.2724097
63320.0000000    0.2780061
63360.0000000    0.2725393
63400.0000000    0.2639868
63440.0000000    0.2695098
63480.0000000    0.2742049
63520.0000000    0.2546874
63560.0000000    0.2635000
63600.0000000    0.2664862
63640.0000000    0.2649815
63680.0000000    0.2585066
63720.0000000    0.2729604
63760.0000000    0.2798999
63800.0000000    0.2840483
63840.0000000    0.2766003
63880.0000000    0.2900978
63920.0000000    0.2678222
63960.0000000    0.2904142
64000.0000000    0.2575324
64040.0000000    0.2654024
64080.0000000    0.2582925
64120.0000000    0.2484313
64160.0000000    0.2566471
64200.0000000    0.2588286
64240.0000000    0.2555016
64280.0000000    0.2621022
64320.0000000    0.2819259
64360.0000000    0.2556591
64400.0000000    0.2665206
64440.0000000    0.2846376
64480.0000000    0.2682436
64520.0000000    0.2619855
64560.0000000    0.2599943
64600.0000000    0.2808088
64640.0000000    0.2577527
64680.0000000    0.2651057
64720.0000000    0.2424601
64760.0000000    0.2644079
64800.0000000    0.2630102
64840.0000000    0.2769458
64880.0000000    0.2634931
64920.0000000    0.2679412
64960.0000000    0.2630318
65000.0000000    0.2795358
65040.0000000    0.2582569
65080.0000000    0.2472944
65120.0000000    0.2580836
65160.0000000    0.2585636
65200.0000000    0.2717863
65240.0000000    0.2612091
65280.0000000    0.2440515
65320.0000000    0.2555431
65360.0000000    0.2664544
65400.0000000    0.2723776
65440.0000000    0.2757558
65480.0000000    0.2857490
65520.0000000    0.2785992
65560.0000000    0.2749017
65600.0000000    0.2601286
65640.0000000    0.2643405
65680.0000000    0.2515448
65720.0000000    0.2666536
65760.0000000    0.2824559
65800.0000000    0.2619756
65840.0000000    0.2630305
65880.0000000    0.2555488
65920.0000000    0.2639031
65960.0000000    0.2612018
66000.0000000    0.2530052
66040.0000000    0.2676871
66080.0000000    0.2743241
66120.0000000    0.3023350
66160.0000000    0.2929678
66200.0000000    0.3110200
66240.0000000    0.2867441
66280.0000000    0.2903923
66320.0000000    0.2650799
66360.0000000    0.2721806
66400.0000000    0.2710103
66440.0000000    0.2924941
66480.0000000    0.2994472
66520.0000000    0.2813249
66560.0000000    0.3138629
66600.0000000    0.2734002
66640.0000000    0.2739586
66680.0000000    0.2605260
66720.0000000    0.2628907
66760.0000000    0.2837123
66800.0000000    0.2749558
66840.0000000    0.2653348
66880.0000000    0.2783033
66920.0000000    0.2750413
66960.0000000    0.2881818
67000.0000000    0.2940987
67040.0000000    0.2663739
67080.0000000    0.2764530
67120.0000000    0.2574148
67160.0000000    0.2756249
67200.0000000    0.2669735
67240.0000000    0.2748138
67280.0000000    0.2877632
67320.0000000    0.2696064
67360.0000000    0.2682977
67400.0000000    0.2688404
67440.0000000    0.2735448
67480.0000000    0.2909854
67520.0000000    0.2594879
67560.0000000    0.2575301
67600.0000000    0.2615365
67640.0000000    0.2683198
67680.0000000    0.2611918
67720.0000000    0.2395398
67760.0000000    0.2684503
67800.0000000    0.2529664
67840.0000000    0.2605810
67880.0000000    0.2697481
67920.0000000    0.2372597
67960.0000000    0.2723216
68000.0000000    0.2630403
68040.0000000    0.2703823
68080.0000000    0.2543876
68120.0000000    0.2607766
68160.0000000    0.2649350
68200.0000000    0.2835267
68240.0000000    0.2846123
68280.0000000    0.2750084
68320.0000000    0.2782899
68360.0000000    0.2740893
68400.0000000    0.2609717
68440.0000000    0.2828914
68480.0000000    0.2824868
68520.0000000    0.2622514
68560.0000000    0.2529753
68600.0000000    0.2675065
68640.0000000    0.2669566
68680.0000000    0.2782731
68720.0000000    0.2573716
68760.0000000    0.2555957
68800.0000000    0.2613804
68840.0000000    0.2529052
68880.0000000    0.2667098
68920.0000000    0.2759752
68960.0000000    0.2623874
69000.0000000    0.2606148
69040.0000000    0.2457357
69080.0000000    0.2495281
69120.0000000    0.2599709
69160.0000000    0.2770742
69200.0000000    0.2599602
69240.0000000    0.2799145
69280.0000000    0.2691481
69320.0000000    0.2587896
69360.0000000    0.2655373
69400.0000000    0.2816452
69440.0000000    0.2633734
69480.0000000    0.2881893
69520.0000000    0.2748249
69560.0000000    0.2632468
69600.0000000    0.2727656
69640.0000000    0.2743539
69680.0000000    0.2792225
69720.0000000    0.2826965
69760.0000000    0.2831821
69800.0000000    0.2666649
69840.0000000    0.2822408
69880.0000000    0.2730790
69920.0000000    0.2630946
69960.0000000    0.2570886
70000.0000000    0.2493095
70040.0000000    0.2541748
70080.0000000    0.2751154
70120.0000000    0.2581412
70160.0000000    0.2623522
70200.0000000    0.2545430
70240.0000000    0.2701950
70280.0000000    0.2601432
70320.0000000    0.2474969
70360.0000000    0.2557933
70400.0000000    0.2599539
70440.0000000    0.2525266
70480.0000000    0.2505210
70520.0000000    0.2772305
70560.0000000    0.2663139
70600.0000000    0.2553920
70640.0000000    0.2730931
70680.0000000    0.2638817
70720.0000000    0.2643169
70760.0000000    0.2890705
70800.0000000    0.2728167
70840.0000000    0.2861428
70880.0000000    0.2777954
70920.0000000    0.2868620
70960.0000000    0.2762735
71000.0000000    0.2618854
71040.0000000    0.2895452
71080.0000000    0.2795388
71120.0000000    0.2498230
71160.0000000    0.2808809
71200.0000000    0.2590710
71240.0000000    0.2605982
71280.0000000    0.2664748
71320.0000000    0.2612052
71360.0000000    0.2767632
71400.0000000    0.2849929
71440.0000000    0.2842155
71480.0000000    0.2858750
71520.0000000    0.2820211
71560.0000000    0.2917442
71600.0000000    0.2810710
71640.0000000    0.2750498
71680.0000000    0.2682631
71720.0000000    0.2565851
71760.0000000    0.3012079
71800.0000000    0.2752943
71840.0000000    0.2753677
71880.0000000    0.2646647
71920.0000000    0.2708484
71960.0000000    0.2739536
72000.0000000    0.2718407
72040.0000000    0.2608233
72080.0000000    0.2790824
72120.0000000    0.2716933
72160.0000000    0.2712062
72200.0000000    0.2566283
72240.0000000    0.2722729
72280.0000000    0.2650330
72320.0000000    0.2671061
72360.0000000    0.2759421
72400.0000000    0.2711024
72440.0000000    0.2857471
72480.0000000    0.2765629
72520.0000000    0.2491197
72560.0000000    0.2550543
72600.0000000    0.2637834
72640.0000000    0.2477693
72680.0000000    0.2474261
72720.0000000    0.2634490
72760.0000000    0.2424278
72800.0000000    0.2509054
72840.0000000    0.2699331
72880.0000000    0.2653694
72920.0000000    0.2687843
72960.0000000    0.2781163
73000.0000000    0.2597680
73040.0000000    0.2644568
73080.0000000    0.2528672
73120.0000000    0.2564022
73160.0000000    0.2752067
73200.0000000    0.2819294
73240.0000000    0.2604522
73280.0000000    0.2756162
73320.0000000    0.2714379
73360.0000000    0.2727129
73400.0000000    0.2671295
73440.0000000    0.2338858
73480.0000000    0.2664520
73520.0000000    0.2703585
73560.0000000    0.2509002
73600.0000000    0.2719659
73640.0000000    0.2794211
73680.0000000    0.2812968
73720.0000000    0.3013684
73760.0000000    0.2744624
73800.0000000    0.2735708
73840.0000000    0.2629938
73880.0000000    0.2529145
73920.0000000    0.2693559
73960.0000000    0.2516106
74000.0000000    0.2611257
74040.0000000    0.2514362
74080.0000000    0.2707758
74120.0000000    0.2626902
74160.0000000    0.2496539
74200.0000000    0.2638617
74240.0000000    0.2574936
74280.0000000    0.2568967
74320.0000000    0.2732873
74360.0000000    0.2709095
74400.0000000    0.2732005
74440.0000000    0.2608255
74480.0000000    0.2357886
74520.0000000    0.2644096
74560.0000000    0.2534177
74600.0000000    0.2382528
74640.0000000    0.2462843
74680.0000000    0.2573083
74720.0000000    0.2539153
74760.0000000    0.2523802
74800.0000000    0.2559031
74840.0000000    0.2683142
74880.0000000    0.2705672
74920.0000000    0.2760434
74960.0000000    0.2600777
75000.0000000    0.2525625
75040.0000000    0.2634631
75080.0000000    0.2642992
75120.0000000    0.2611231
75160.0000000    0.2881158
75200.0000000    0.2790107
75240.0000000    0.2744170
75280.0000000    0.2816110
75320.0000000    0.2607514
75360.0000000    0.2568217
75400.0000000    0.2826139
75440.0000000    0.2842494
75480.0000000    0.2736674
75520.0000000    0.2806555
75560.0000000    0.2886291
75600.0000000    0.2777897
75640.0000000    0.2776465
75680.0000000    0.2840130
75720.0000000    0.2829944
75760.0000000    0.2936125
75800.0000000    0.2648374
75840.0000000    0.2719640
75880.0000000    0.2723667
75920.0000000    0.2597751
75960.0000000    0.2579987
76000.0000000    0.2827030
76040.0000000    0.2544807
76080.0000000    0.2659964
76120.0000000    0.2899905
76160.0000000    0.2706402
76200.0000000    0.2549049
76240.0000000    0.2387323
76280.0000000    0.2704846
76320.0000000    0.2793780
76360.0000000    0.2560974
76400.0000000    0.2621304
76440.0000000    0.2636010
76480.0000000    0.2530783
76520.0000000    0.2612521
76560.0000000    0.2577371
76600.0000000    0.2654133
76640.0000000    0.2721451
76680.0000000    0.2511076
76720.0000000    0.2509144
76760.0000000    0.2596263
76800.0000000    0.2572543
76840.0000000    0.2543557
76880.0000000    0.2529927
76920.0000000    0.2588692
76960.0000000    0.2716997
77000.0000000    0.2714972
77040.0000000    0.2533980
77080.0000000    0.2505609
77120.0000000    0.2654085
77160.0000000    0.2760873
77200.0000000    0.2568844
77240.0000000    0.2553730
77280.0000000    0.2537899
77320.0000000    0.2455923
77360.0000000    0.2524851
77400.0000000    0.2570907
77440.0000000    0.2618646
77480.0000000    0.2692187
77520.0000000    0.2539761
77560.0000000    0.2649217
77600.0000000    0.2662061
77640.0000000    0.2818455
77680.0000000    0.2565310
77720.0000000    0.2685682
77760.0000000    0.2500340
77800.0000000    0.2674887
77840.0000000    0.2557805
77880.0000000    0.2587449
77920.0000000    0.2443570
77960.0000000    0.2592235
78000.0000000    0.2699905
78040.0000000    0.2717136
78080.0000000    0.2797567
78120.0000000    0.2905076
78160.0000000    0.2717241
78200.0000000    0.2843332
78240.0000000    0.2712678
78280.0000000    0.2822231
78320.0000000    0.2728881
78360.0000000    0.2787770
78400.0000000    0.2726825
78440.0000000    0.2727108
78480.0000000    0.2899919
78520.0000000    0.2901388
78560.0000000    0.2727820
78600.0000000    0.2807267
78640.0000000    0.2998785
78680.0000000    0.2779009
78720.0000000    0.2773328
78760.0000000    0.2500566
78800.0000000    0.2965665
78840.0000000    0.2912188
78880.0000000    0.2828913
78920.0000000    0.2729929
78960.0000000    0.2833920
79000.0000000    0.2748205
79040.0000000    0.2510939
79080.0000000    0.2644900
79120.0000000    0.2563539
79160.0000000    0.2664436
79200.0000000    0.2893095
79240.0000000    0.2875314
79280.0000000    0.2842005
79320.0000000    0.2598664
79360.0000000    0.2636052
79400.0000000    0.2642732
79440.0000000    0.2585653
79480.0000000    0.2817169
79520.0000000    0.2666802
79560.0000000    0.2716056
79600.0000000    0.2825635
79640.0000000    0.2543187
79680.0000000    0.2705739
79720.0000000    0.2761196
79760.0000000    0.2715230
79800.0000000    0.2763990
79840.0000000    0.2623170
79880.0000000    0.2571021
79920.0000000    0.2594851
79960.0000000    0.2793529
80000.0000000    0.2780324
80040.0000000    0.2868958
80080.0000000    0.2784709
80120.0000000    0.2662989
80160.0000000    0.2685791
80200.0000000    0.2686259
80240.0000000    0.2742448
80280.0000000    0.2632762
80320.0000000    0.2432619
80360.0000000    0.2479088
80400.0000000    0.2676245
80440.0000000    0.2626401
80480.0000000    0.2438025
80520.0000000    0.2506919
80560.0000000    0.2505371
80600.0000000    0.2724165
80640.0000000    0.2733728
80680.0000000    0.2549721
80720.0000000    0.2509961
80760.0000000    0.2658191
80800.0000000    0.2797828
80840.0000000    0.2592887
80880.0000000    0.2370324
80920.0000000    0.2532015
80960.0000000    0.2601243
81000.0000000    0.2696787
81040.0000000    0.2672109
81080.0000000    0.2584749
81120.0000000    0.2386349
81160.0000000    0.2666505
81200.0000000    0.2759405
81240.0000000    0.2824507
81280.0000000    0.2664625
81320.0000000    0.2587255
81360.0000000    0.2408866
81400.0000000    0.2515174
81440.0000000    0.2693056
81480.0000000    0.2690108
81520.0000000    0.2590825
81560.0000000    0.2740492
81600.0000000    0.2716073
81640.0000000    0.2403939
81680.0000000    0.2747951
81720.0000000    0.2495242
81760.0000000    0.2671348
81800.0000000    0.2574657
81840.0000000    0.2494363
81880.0000000    0.2495425
81920.0000000    0.2639031
81960.0000000    0.2680039
82000.0000000    0.2787862
82040.0000000    0.2781785
82080.0000000    0.2464244
82120.0000000    0.2520050
82160.0000000    0.2722857
82200.0000000    0.2787098
82240.0000000    0.2656164
82280.0000000    0.2557305
82320.0000000    0.2522022
82360.0000000    0.2598422
82400.0000000    0.2509495
82440.0000000    0.2566336
82480.0000000    0.2532915
82520.0000000    0.2685888
82560.0000000    0.2749089
82600.0000000    0.2598858
82640.0000000    0.2661088
82680.0000000    0.2710964
82720.0000000    0.2567030
82760.0000000    0.2473540
82800.0000000    0.2604433
82840.0000000    0.2569304
82880.0000000    0.2678959
82920.0000000    0.2546385
82960.0000000    0.2710572
83000.0000000    0.2766556
83040.0000000    0.2547530
83080.0000000    0.2609096
83120.0000000    0.2468129
83160.0000000    0.2582871
83200.0000000    0.2526134
83240.0000000    0.2524223
83280.0000000    0.2707366
83320.0000000    0.2611093
83360.0000000    0.2764092
83400.0000000    0.2752869
83440.0000000    0.2761812
83480.0000000    0.2849407
83520.0000000    0.2768847
83560.0000000    0.2577876
83600.0000000    0.2598232
83640.0000000    0.2715254
83680.0000000    0.2828778
83720.0000000    0.2656795
83760.0000000    0.2674792
83800.0000000    0.2568797
83840.0000000    0.2649392
83880.0000000    0.2684443
83920.0000000    0.2820536
83960.0000000    0.2644013
84000.0000000    0.2991618
84040.0000000    0.2736925
84080.0000000    0.2653031
84120.0000000    0.2524349
84160.0000000    0.2789221
84200.0000000    0.2559171
84240.0000000    0.2728549
84280.0000000    0.2408795
84320.0000000    0.2673532
84360.0000000    0.2629271
84400.0000000    0.2620964
84440.0000000    0.2532602
84480.0000000    0.2372503
84520.0000000    0.2558142
84560.0000000    0.2573445
84600.0000000    0.2469261
84640.0000000    0.2571431
84680.0000000    0.2641161
84720.0000000    0.2418990
84760.0000000    0.2594322
84800.0000000    0.2609887
84840.0000000    0.2811262
84880.0000000    0.2731531
84920.0000000    0.2775560
84960.0000000    0.2575592
85000.0000000    0.2531095
85040.0000000    0.2574264
85080.0000000    0.2776956
85120.0000000    0.2678625
85160.0000000    0.2641762
85200.0000000    0.2580826
85240.0000000    0.2491309
85280.0000000    0.2588557
85320.0000000    0.2567178
85360.0000000    0.2809729
85400.0000000    0.2689290
85440.0000000    0.2925617
85480.0000000    0.2797849
85520.0000000    0.2663903
85560.0000000    0.2887138
85600.0000000    0.2849084
85640.0000000    0.2626562
85680.0000000    0.2665389
85720.0000000    0.2594036
85760.0000000    0.2757833
85800.0000000    0.2846498
85840.0000000    0.2810624
85880.0000000    0.2785301
85920.0000000    0.2720411
85960.0000000    0.2925628
86000.0000000    0.2938999
86040.0000000    0.2912145
86080.0000000    0.2979182
86120.0000000    0.2584514
86160.0000000    0.2767005
86200.0000000    0.2704124
86240.0000000    0.2793654
86280.0000000    0.2855102
86320.0000000    0.2816488
86360.0000000    0.2868052
86400.0000000    0.2883150
86440.0000000    0.2834878
86480.0000000    0.2653819
86520.0000000    0.2617983
86560.0000000    0.2659259
86600.0000000    0.2604705
86640.0000000    0.2584864
86680.0000000    0.2462647
86720.0000000    0.2536647
86760.0000000    0.2379505
86800.0000000    0.2677468
86840.0000000    0.2667788
86880.0000000    0.2651588
86920.0000000    0.2641729
86960.0000000    0.2503339
87000.0000000    0.2621886
87040.0000000    0.2539925
87080.0000000    0.2696330
87120.0000000    0.2640765
87160.0000000    0.2769310
87200.0000000    0.2638237
87240.0000000    0.2730999
87280.0000000    0.2717291
87320.0000000    0.2779611
87360.0000000    0.2770343
87400.0000000    0.2711878
87440.0000000    0.2489738
87480.0000000    0.2596153
87520.0000000    0.2505868
87560.0000000    0.2841119
87600.0000000    0.2651512
87640.0000000    0.2692983
87680.0000000    0.2548382
87720.0000000    0.2814884
87760.0000000    0.2674287
87800.0000000    0.2662271
87840.0000000    0.2742364
87880.0000000    0.2512486
87920.0000000    0.2586109
87960.0000000    0.2688722
88000.0000000    0.2874228
88040.0000000    0.2844515
88080.0000000    0.2670303
88120.0000000    0.2546189
88160.0000000    0.2756786
88200.0000000    0.2654800
88240.0000000    0.2649959
88280.0000000    0.2975305
88320.0000000    0.2816734
88360.0000000    0.2902330
88400.0000000    0.2749206
88440.0000000    0.2815902
88480.0000000    0.2576524
88520.0000000    0.2713143
88560.0000000    0.2794595
88600.0000000    0.2687931
88640.0000000    0.2686367
88680.0000000    0.2738405
88720.0000000    0.2896658
88760.0000000    0.2730982
88800.0000000    0.2708178
88840.0000000    0.2609459
88880.0000000    0.2621105
88920.0000000    0.2760929
88960.0000000    0.2882802
89000.0000000    0.2738330
89040.0000000    0.2696870
89080.0000000    0.2655623
89120.0000000    0.2690327
89160.0000000    0.2783385
89200.0000000    0.2962620
89240.0000000    0.2798250
89280.0000000    0.3077023
89320.0000000    0.2971489
89360.0000000    0.2718462
89400.0000000    0.3007063
89440.0000000    0.2617645
89480.0000000    0.2777482
89520.0000000    0.2721787
89560.0000000    0.2552774
89600.0000000    0.2610010
89640.0000000    0.2751534
89680.0000000    0.2882777
89720.0000000    0.2802576
89760.0000000    0.2882329
89800.0000000    0.2751645
89840.0000000    0.2726902
89880.0000000    0.2775686
89920.0000000    0.2639368
89960.0000000    0.2742123
90000.0000000    0.2567993
90040.0000000    0.2873917
90080.0000000    0.2557333
90120.0000000    0.2976028
90160.0000000    0.2741656
90200.0000000    0.2689974
90240.0000000    0.2826934
90280.0000000    0.2837354
90320.0000000    0.2788995
90360.0000000    0.2768633
90400.0000000    0.2929249
90440.0000000    0.2781881
90480.0000000    0.2724007
90520.0000000    0.2600788
90560.0000000    0.2704505
90600.0000000    0.2633719
90640.0000000    0.2579319
90680.0000000    0.2612697
90720.0000000    0.2837721
90760.0000000    0.2759605
90800.0000000    0.2650741
90840.0000000    0.2605279
90880.0000000    0.2676039
90920.0000000    0.2571504
90960.0000000    0.2570075
91000.0000000    0.2647440
91040.0000000    0.2695436
91080.0000000    0.2748210
91120.0000000    0.2586554
91160.0000000    0.2624912
91200.0000000    0.2674200
91240.0000000    0.2698591
91280.0000000    0.2575591
91320.0000000    0.2813319
91360.0000000    0.2693128
91400.0000000    0.2601311
91440.0000000    0.2577714
91480.0000000    0.2646919
91520.0000000    0.2709497
91560.0000000    0.2628189
91600.0000000    0.2687519
91640.0000000    0.2675761
91680.0000000    0.2489119
91720.0000000    0.2770759
91760.0000000    0.2883568
91800.0000000    0.2695787
91840.0000000    0.2714288
91880.0000000    0.2700060
91920.0000000    0.2752346
91960.0000000    0.2651457
92000.0000000    0.2782686
92040.0000000    0.2746396
92080.0000000    0.2740365
92120.0000000    0.2790727
92160.0000000    0.2893583
92200.0000000    0.2711772
92240.0000000    0.2639607
92280.0000000    0.2762537
92320.0000000    0.2705683
92360.0000000    0.2610372
92400.0000000    0.2734137
92440.0000000    0.2743612
92480.0000000    0.2667551
92520.0000000    0.2461286
92560.0000000    0.2604212
92600.0000000    0.2659107
92640.0000000    0.2572516
92680.0000000    0.2599479
92720.0000000    0.2444236
92760.0000000    0.2463677
92800.0000000    0.2742338
92840.0000000    0.2605301
92880.0000000    0.2641806
92920.0000000    0.2533004
92960.0000000    0.2495440
93000.0000000    0.2583875
93040.0000000    0.2707257
93080.0000000    0.2756549
93120.0000000    0.2521121
93160.0000000    0.2480419
93200.0000000    0.2743206
93240.0000000    0.2826174
93280.0000000    0.2730763
93320.0000000    0.2556716
93360.0000000    0.2770955
93400.0000000    0.2890997
93440.0000000    0.2836119
93480.0000000    0.2648154
93520.0000000    0.2510054
93560.0000000    0.2606530
93600.0000000    0.2574146
93640.0000000    0.2720030
93680.0000000    0.2695227
93720.0000000    0.2804566
93760.0000000    0.2791641
93800.0000000    0.2700041
93840.0000000    0.2753482
93880.0000000    0.2700718
93920.0000000    0.2645895
93960.0000000    0.2558674
94000.0000000    0.2638701
94040.0000000    0.2648343
94080.0000000    0.2740552
94120.0000000    0.2563470
94160.0000000    0.2606833
94200.0000000    0.2792832
94240.0000000    0.2696625
94280.0000000    0.2452285
94320.0000000    0.2670472
94360.0000000    0.2865441
94400.0000000    0.2833366
94440.0000000    0.2676826
94480.0000000    0.2662187
94520.0000000    0.2694806
94560.0000000    0.2599444
94600.0000000    0.2584011
94640.0000000    0.2667077
94680.0000000    0.2659795
94720.0000000    0.2724203
94760.0000000    0.2887699
94800.0000000    0.2662782
94840.0000000    0.2755971
94880.0000000    0.2661280
94920.0000000    0.2570857
94960.0000000    0.2770683
95000.0000000    0.2713741
95040.0000000    0.2561068
95080.0000000    0.2615576
95120.0000000    0.2682516
95160.0000000    0.2652240
95200.0000000    0.2748878
95240.0000000    0.2867331
95280.0000000    0.2673183
95320.0000000    0.2679901
95360.0000000    0.2733675
95400.0000000    0.2569265
95440.0000000    0.2615700
95480.0000000    0.2470957
95520.0000000    0.2684367
95560.0000000    0.2924384
95600.0000000    0.2835535
95640.0000000    0.2684314
95680.0000000    0.2972519
95720.0000000    0.2808841
95760.0000000    0.2851364
95800.0000000    0.2856305
95840.0000000    0.2680736
95880.0000000    0.2779779
95920.0000000    0.2745264
95960.0000000    0.2619650
96000.0000000    0.2838577
96040.0000000    0.2867968
96080.0000000    0.2704042
96120.0000000    0.2808601
96160.0000000    0.2807271
96200.0000000    0.2685067
96240.0000000    0.2631458
96280.0000000    0.2630237
96320.0000000    0.2841830
96360.0000000    0.2928682
96400.0000000    0.2683483
96440.0000000    0.2651648
96480.0000000    0.2789332
96520.0000000    0.2794779
96560.0000000    0.2944722
96600.0000000    0.2953952
96640.0000000    0.2580771
96680.0000000    0.2690607
96720.0000000    0.2629237
96760.0000000    0.2669906
96800.0000000    0.2537660
96840.0000000    0.2484592
96880.0000000    0.2547074
96920.0000000    0.2550763
96960.0000000    0.2377650
97000.0000000    0.2686751
97040.0000000    0.2753874
97080.0000000    0.2468193
97120.0000000    0.2660456
97160.0000000    0.2610157
97200.0000000    0.2607114
97240.0000000    0.2692674
97280.0000000    0.2713387
97320.0000000    0.2662789
97360.0000000    0.2684782
97400.0000000    0.2712739
97440.0000000    0.2722324
97480.0000000    0.2665463
97520.0000000    0.2743774
97560.0000000    0.2580604
97600.0000000    0.2644090
97640.0000000    0.2650031
97680.0000000    0.2722217
97720.0000000    0.2723084
97760.0000000    0.2722082
97800.0000000    0.2819475
97840.0000000    0.2617512
97880.0000000    0.2761282
97920.0000000    0.2734977
97960.0000000    0.2615147
98000.0000000    0.2613174
98040.0000000    0.2655586
98080.0000000    0.2766458
98120.0000000    0.2717308
98160.0000000    0.2757179
98200.0000000    0.2776068
98240.0000000    0.2779394
98280.0000000    0.2678306
98320.0000000    0.2749036
98360.0000000    0.2744025
98400.0000000    0.2728305
98440.0000000    0.2626818
98480.0000000    0.2800632
98520.0000000    0.2823749
98560.0000000    0.2866504
98600.0000000    0.2623064
98640.0000000    0.2615440
98680.0000000    0.2688808
98720.0000000    0.2846201
98760.0000000    0.2714277
98800.0000000    0.2639678
98840.0000000    0.2716117
98880.0000000    0.2770899
98920.0000000    0.2677819
98960.0000000    0.2776516
99000.0000000    0.2575577
99040.0000000    0.2777635
99080.0000000    0.2724259
99120.0000000    0.2760048
99160.0000000    0.2825787
99200.0000000    0.2870863
99240.0000000    0.2629440
99280.0000000    0.2640983
99320.0000000    0.2586498
99360.0000000    0.2644742
99400.0000000    0.2637724
99440.0000000    0.2624629
99480.0000000    0.2573554
99520.0000000    0.2730470
99560.0000000    0.2146710
99600.0000000    0.2327901
99640.0000000    0.2535017
99680.0000000    0.2575313
99720.0000000    0.2533047
99760.0000000    0.2653248
99800.0000000    0.2619719
99840.0000000    0.2618193
99880.0000000    0.2556079
99920.0000000    0.2685012
99960.0000000    0.2569913
100000.0000000    0.2714105
100040.0000000    0.2823625
100080.0000000    0.2873076
100120.0000000    0.2880528
100160.0000000    0.2958067
100200.0000000    0.2749292
100240.0000000    0.2872326
100280.0000000    0.2731432
100320.0000000    0.2756137
100360.0000000    0.2807806
100400.0000000    0.2741283
100440.0000000    0.2640101
100480.0000000    0.2601403
100520.0000000    0.2646403
100560.0000000    0.2850680
100600.0000000    0.2776797
100640.0000000    0.2976337
100680.0000000    0.2509626
100720.0000000    0.2817921
100760.0000000    0.2862633
100800.0000000    0.2906439
100840.0000000    0.2628374
100880.0000000    0.2791626
100920.0000000    0.2736727
100960.0000000    0.2716906
101000.0000000    0.2801705
101040.0000000    0.2713997
101080.0000000    0.2684232
101120.0000000    0.2448762
101160.0000000    0.2751485
101200.0000000    0.2724205
101240.0000000    0.2838992
101280.0000000    0.2826009
101320.0000000    0.2885453
101360.0000000    0.2866730
101400.0000000    0.2733109
101440.0000000    0.2968340
101480.0000000    0.2715005
101520.0000000    0.2848082
101560.0000000    0.2761950
101600.0000000    0.2799207
101640.0000000    0.2524414
101680.0000000    0.2612396
101720.0000000    0.2538505
101760.0000000    0.2571729
101800.0000000    0.2436916
101840.0000000    0.2697801
101880.0000000    0.2611486
101920.0000000    0.2783428
101960.0000000    0.2816425
102000.0000000    0.2496682
102040.0000000    0.2470807
102080.0000000    0.2768193
102120.0000000    0.2803210
102160.0000000    0.2683432
102200.0000000    0.2522992
102240.0000000    0.2757742
102280.0000000    0.2790710
102320.0000000    0.2724516
102360.0000000    0.2639728
102400.0000000    0.2759439
102440.0000000    0.2982265
102480.0000000    0.2894207
102520.0000000    0.2653521
102560.0000000    0.2649024
102600.0000000    0.2598124
102640.0000000    0.2653372
102680.0000000    0.2783835
102720.0000000    0.2823154
102760.0000000    0.2677912
102800.0000000    0.2800030
102840.0000000    0.2755552
102880.0000000    0.2588570
102920.0000000    0.2591260
102960.0000000    0.2852100
103000.0000000    0.2744698
103040.0000000    0.2872550
103080.0000000    0.2730113
103120.0000000    0.2856500
103160.0000000    0.2820967
103200.0000000    0.2776033
103240.0000000    0.2870553
103280.0000000    0.2693083
103320.0000000    0.3090469
103360.0000000    0.2949301
103400.0000000    0.2776567
103440.0000000    0.2667320
103480.0000000    0.2820933
103520.0000000    0.2734188
103560.0000000    0.2672701
103600.0000000    0.2906539
103640.0000000    0.2768653
103680.0000000    0.2838816
103720.0000000    0.2992530
103760.0000000    0.2753818
103800.0000000    0.2806900
103840.0000000    0.2637493
103880.0000000    0.2806606
103920.0000000    0.3022554
103960.0000000    0.3107643
104000.0000000    0.2973683
104040.0000000    0.3057151
104080.0000000    0.2921315
104120.0000000    0.2919852
104160.0000000    0.2979832
104200.0000000    0.3110959
104240.0000000    0.2846510
104280.0000000    0.2846867
104320.0000000    0.2849766
104360.0000000    0.2992986
104400.0000000    0.2703494
104440.0000000    0.2763894
104480.0000000    0.2714479
104520.0000000    0.2813334
104560.0000000    0.2810085
104600.0000000    0.2639701
104640.0000000    0.2885983
104680.0000000    0.2797483
104720.0000000    0.2816624
104760.0000000    0.3019347
104800.0000000    0.2716303
104840.0000000    0.2877560
104880.0000000    0.2734930
104920.0000000    0.2847657
104960.0000000    0.2866595
105000.0000000    0.2828287
105040.0000000    0.2828398
105080.0000000    0.2852629
105120.0000000    0.2806550
105160.0000000    0.2884348
105200.0000000    0.2748486
105240.0000000    0.2940495
105280.0000000    0.2728374
105320.0000000    0.2796758
105360.0000000    0.2719319
105400.0000000    0.2684178
105440.0000000    0.2764449
105480.0000000    0.2966108
105520.0000000    0.2890418
105560.0000000    0.2825261
105600.0000000    0.2710234
105640.0000000    0.2829259
105680.0000000    0.2889656
105720.0000000    0.2852406
105760.0000000    0.2893803
105800.0000000    0.2731606
105840.0000000    0.2882059
105880.0000000    0.2885328
105920.0000000    0.2907099
105960.0000000    0.2600736
106000.0000000    0.2831601
106040.0000000    0.2802486
106080.0000000    0.2711775
106120.0000000    0.2702616
106160.0000000    0.2854627
106200.0000000    0.2689863
106240.0000000    0.2896556
106280.0000000    0.2624072
106320.0000000    0.2996417
106360.0000000    0.3042812
106400.0000000    0.2807111
106440.0000000    0.2576845
106480.0000000    0.2726773
106520.0000000    0.2726769
106560.0000000    0.2728170
106600.0000000    0.2691035
106640.0000000    0.2765407
106680.0000000    0.2899498
106720.0000000    0.2657329
106760.0000000    0.2985904
106800.0000000    0.2705323
106840.0000000    0.2603325
106880.0000000    0.2476065
106920.0000000    0.2490209
106960.0000000    0.2718967
107000.0000000    0.2755183
107040.0000000    0.2636364
107080.0000000    0.2614054
107120.0000000    0.2638601
107160.0000000    0.2682252
107200.0000000    0.2933576
107240.0000000    0.2810717
107280.0000000    0.2586857
107320.0000000    0.2530474
107360.0000000    0.2816040
107400.0000000    0.2753641
107440.0000000    0.2662333
107480.0000000    0.2870799
107520.0000000    0.2963266
107560.0000000    0.2787975
107600.0000000    0.2743724
107640.0000000    0.2726576
107680.0000000    0.2917131
107720.0000000    0.3020237
107760.0000000    0.2869505
107800.0000000    0.2841317
107840.0000000    0.2944561
107880.0000000    0.2541178
107920.0000000    0.2762851
107960.0000000    0.2867221
108000.0000000    0.2760005
108040.0000000    0.2779536
108080.0000000    0.2827568
108120.0000000    0.2751668
108160.0000000    0.2582120
108200.0000000    0.2577338
108240.0000000    0.2700015
108280.0000000    0.2669918
108320.0000000    0.2566006
108360.0000000    0.2763785
108400.0000000    0.2700710
108440.0000000    0.2726685
108480.0000000    0.2590471
108520.0000000    0.2816762
108560.0000000    0.2624871
108600.0000000    0.2760200
108640.0000000    0.2505133
108680.0000000    0.2711198
108720.0000000    0.2641101
108760.0000000    0.2841688
108800.0000000    0.2820705
108840.0000000    0.2811992
108880.0000000    0.2612262
108920.0000000    0.2705280
108960.0000000    0.2728730
109000.0000000    0.2980298
109040.0000000    0.2752623
109080.0000000    0.2936131
109120.0000000    0.2820717
109160.0000000    0.2757660
109200.0000000    0.2758545
109240.0000000    0.2841408
109280.0000000    0.2877186
109320.0000000    0.3015912
109360.0000000    0.2897490
109400.0000000    0.2680449
109440.0000000    0.2579510
109480.0000000    0.2629355
109520.0000000    0.2961040
109560.0000000    0.2658933
109600.0000000    0.2806711
109640.0000000    0.2900939
109680.0000000    0.2956218
109720.0000000    0.2997569
109760.0000000    0.2762697
109800.0000000    0.2941533
109840.0000000    0.2836867
109880.0000000    0.2714676
109920.0000000    0.2668531
109960.0000000    0.2932472
110000.0000000    0.2804243
110040.0000000    0.2853962
110080.0000000    0.2895391
110120.0000000    0.2685395
110160.0000000    0.2769092
110200.0000000    0.2805111
110240.0000000    0.2589967
110280.0000000    0.2803660
110320.0000000    0.2684978
110360.0000000    0.2564627
110400.0000000    0.2826772
110440.0000000    0.2828109
110480.0000000    0.2785457
110520.0000000    0.2518196
110560.0000000    0.2511656
110600.0000000    0.2811831
110640.0000000    0.2630093
110680.0000000    0.2661639
110720.0000000    0.2773967
110760.0000000    0.2849636
110800.0000000    0.2775359
110840.0000000    0.2787777
110880.0000000    0.2996089
110920.0000000    0.2896004
110960.0000000    0.2740956
111000.0000000    0.2785296
111040.0000000    0.2637016
111080.0000000    0.2829443
111120.0000000    0.2628225
111160.0000000    0.2865775
111200.0000000    0.2903088
111240.0000000    0.3039186
111280.0000000    0.2917859
111320.0000000    0.2805139
111360.0000000    0.2751251
111400.0000000    0.2674665
111440.0000000    0.2711759
111480.0000000    0.3015576
111520.0000000    0.2652200
111560.0000000    0.2710809
111600.0000000    0.2429130
111640.0000000    0.2913033
111680.0000000    0.2561876
111720.0000000    0.2658986
111760.0000000    0.2913482
111800.0000000    0.2693045
111840.0000000    0.2634812
111880.0000000    0.2768486
111920.0000000    0.2859356
111960.0000000    0.2580937
112000.0000000    0.2422488
112040.0000000    0.2519410
112080.0000000    0.2704212
112120.0000000    0.2763541
112160.0000000    0.2702397
112200.0000000    0.2505614
112240.0000000    0.2557959
112280.0000000    0.2623380
112320.0000000    0.2470545
112360.0000000    0.2707678
112400.0000000    0.2638559
112440.0000000    0.2718906
112480.0000000    0.2776002
112520.0000000    0.2748029
112560.0000000    0.2762577
112600.0000000    0.2843305
112640.0000000    0.2817768
112680.0000000    0.2746593
112720.0000000    0.2766007
112760.0000000    0.2664880
112800.0000000    0.2576440
112840.0000000    0.2556219
112880.0000000    0.2584949
112920.0000000    0.2639568
112960.0000000    0.2576757
113000.0000000    0.2589681
113040.0000000    0.2683733
113080.0000000    0.2708399
113120.0000000    0.2863844
113160.0000000    0.2665360
113200.0000000    0.2527213
113240.0000000    0.2618573
113280.0000000    0.2757924
113320.0000000    0.2606073
113360.0000000    0.2810307
113400.0000000    0.2598346
113440.0000000    0.2556047
113480.0000000    0.2878400
113520.0000000    0.2625818
113560.0000000    0.2565474
113600.0000000    0.2605869
113640.0000000    0.2707641
113680.0000000    0.2658676
113720.0000000    0.2644709
113760.0000000    0.2524655
113800.0000000    0.2320616
113840.0000000    0.2509803
113880.0000000    0.2589358
113920.0000000    0.2594951
113960.0000000    0.2512366
114000.0000000    0.2510811
114040.0000000    0.2441330
114080.0000000    0.2699598
114120.0000000    0.2538675
114160.0000000    0.2505296
114200.0000000    0.2373131
114240.0000000    0.2465725
114280.0000000    0.2609458
114320.0000000    0.2508442
114360.0000000    0.2564927
114400.0000000    0.2590133
114440.0000000    0.2738934
114480.0000000    0.2670166
114520.0000000    0.2606620
114560.0000000    0.2707340
114600.0000000    0.2695356
114640.0000000    0.2723892
114680.0000000    0.2838190
114720.0000000    0.2687986
114760.0000000    0.2598453
114800.0000000    0.2571627
114840.0000000    0.2610131
114880.0000000    0.2615017
114920.0000000    0.2419223
114960.0000000    0.2689608
115000.0000000    0.2651392
115040.0000000    0.2415037
115080.0000000    0.2591484
115120.0000000    0.2608169
115160.0000000    0.2714384
115200.0000000    0.2704168
115240.0000000    0.2756962
115280.0000000    0.2740606
115320.0000000    0.2823980
115360.0000000    0.2547325
115400.0000000    0.2321085
115440.0000000    0.2408749
115480.0000000    0.2612387
115520.0000000    0.2722047
115560.0000000    0.2592509
115600.0000000    0.2636168
115640.0000000    0.2544940
115680.0000000    0.2463985
115720.0000000    0.2531333
115760.0000000    0.2568528
115800.0000000    0.2495545
115840.0000000    0.2519765
115880.0000000    0.2531609
115920.0000000    0.2603486
115960.0000000    0.2849207
116000.0000000    0.2767828
116040.0000000    0.2572124
116080.0000000    0.2662928
116120.0000000    0.2577366
116160.0000000    0.2436316
116200.0000000    0.2680279
116240.0000000    0.2687620
116280.0000000    0.2587347
116320.0000000    0.2593393
116360.0000000    0.2745757
116400.0000000    0.2587308
116440.0000000    0.2371752
116480.0000000    0.2612222
116520.0000000    0.2460910
116560.0000000    0.2575995
116600.0000000    0.2711021
116640.0000000    0.2627194
116680.0000000    0.2602189
116720.0000000    0.2717535
116760.0000000    0.2727353
116800.0000000    0.2470933
116840.0000000    0.2518502
116880.0000000    0.2728785
116920.0000000    0.2634286
116960.0000000    0.2646088
117000.0000000    0.2510121
117040.0000000    0.2708321
117080.0000000    0.2789836
117120.0000000    0.2534106
117160.0000000    0.2800176
117200.0000000    0.2771595
117240.0000000    0.2691047
117280.0000000    0.2558515
117320.0000000    0.2735511
117360.0000000    0.2700318
117400.0000000    0.2743089
117440.0000000    0.2615490
117480.0000000    0.2825656
117520.0000000    0.2692241
117560.0000000    0.2745504
117600.0000000    0.2783792
117640.0000000    0.2649103
117680.0000000    0.2667379
117720.0000000    0.2518391
117760.0000000    0.2490613
117800.0000000    0.2522827
117840.0000000    0.2612815
117880.0000000    0.2573579
117920.0000000    0.2601854
117960.0000000    0.2670065
118000.0000000    0.2640623
118040.0000000    0.2711923
118080.0000000    0.2640178
118120.0000000    0.2833442
118160.0000000    0.2512198
118200.0000000    0.2572235
118240.0000000    0.2655309
118280.0000000    0.2615183
118320.0000000    0.2898105
118360.0000000    0.2838210
118400.0000000    0.2734089
118440.0000000    0.2687861
118480.0000000    0.2825744
118520.0000000    0.2975826
118560.0000000    0.2696087
118600.0000000    0.2631999
118640.0000000    0.2850147
118680.0000000    0.2752086
118720.0000000    0.2711469
118760.0000000    0.2681079
118800.0000000    0.2668570
118840.0000000    0.2518103
118880.0000000    0.2584783
118920.0000000    0.2595197
118960.0000000    0.2554098
119000.0000000    0.2602652
119040.0000000    0.2448930
119080.0000000    0.2643398
119120.0000000    0.2772759
119160.0000000    0.2627459
119200.0000000    0.2537646
119240.0000000    0.2841699
119280.0000000    0.2681277
119320.0000000    0.2672490
119360.0000000    0.2768311
119400.0000000    0.2724550
119440.0000000    0.2789024
119480.0000000    0.2684917
119520.0000000    0.2694189
119560.0000000    0.2561873
119600.0000000    0.2680375
119640.0000000    0.2570137
119680.0000000    0.2642720
119720.0000000    0.2520378
119760.0000000    0.2538741
119800.0000000    0.2544920
119840.0000000    0.2484978
119880.0000000    0.2545166
119920.0000000    0.2597955
119960.0000000    0.2737767
120000.0000000    0.2573061
120040.0000000    0.2671535
120080.0000000    0.2626534
120120.0000000    0.2676126
120160.0000000    0.2763829
120200.0000000    0.2538347
120240.0000000    0.2587996
120280.0000000    0.2627130
120320.0000000    0.2629966
120360.0000000    0.2803671
120400.0000000    0.2706941
120440.0000000    0.2799479
120480.0000000    0.2935807
120520.0000000    0.2718990
120560.0000000    0.2636713
120600.0000000    0.2565167
120640.0000000    0.2571154
120680.0000000    0.2604223
120720.0000000    0.2475428
120760.0000000    0.2426832
120800.0000000    0.2611043
120840.0000000    0.2603515
120880.0000000    0.2584200
120920.0000000    0.2539625
120960.0000000    0.2659142
121000.0000000    0.2618351
121040.0000000    0.2756593
121080.0000000    0.2574321
121120.0000000    0.2732612
121160.0000000    0.2792699
121200.0000000    0.2583238
121240.0000000    0.2858635
121280.0000000    0.2726196
121320.0000000    0.2551912
121360.0000000    0.2479263
121400.0000000    0.2740858
121440.0000000    0.2559445
121480.0000000    0.2637568
121520.0000000    0.2500340
121560.0000000    0.2680349
121600.0000000    0.2731892
121640.0000000    0.2623239
121680.0000000    0.2652971
121720.0000000    0.2757178
121760.0000000    0.2763191
121800.0000000    0.2692357
121840.0000000    0.2647159
121880.0000000    0.2554970
121920.0000000    0.2730819
121960.0000000    0.2798576
122000.0000000    0.2866136
122040.0000000    0.2741255
122080.0000000    0.2558471
122120.0000000    0.2803151
122160.0000000    0.2680425
122200.0000000    0.2654974
122240.0000000    0.2730967
122280.0000000    0.2624767
122320.0000000    0.2530316
122360.0000000    0.2596028
122400.0000000    0.2487808
122440.0000000    0.2532314
122480.0000000    0.2619554
122520.0000000    0.2371057
122560.0000000    0.2596967
122600.0000000    0.2515711
122640.0000000    0.2533277
122680.0000000    0.2523431
122720.0000000    0.2601939
122760.0000000    0.2667488
122800.0000000    0.2782770
122840.0000000    0.2700857
122880.0000000    0.2669393
122920.0000000    0.2590450
122960.0000000    0.2557228
123000.0000000    0.2569440
123040.0000000    0.2564507
123080.0000000    0.2589874
123120.0000000    0.2638103
123160.0000000    0.2990792
123200.0000000    0.2606139
123240.0000000    0.2738093
123280.0000000    0.2872913
123320.0000000    0.2706291
123360.0000000    0.2945146
123400.0000000    0.2959506
123440.0000000    0.2997923
123480.0000000    0.2868596
123520.0000000    0.2739388
123560.0000000    0.2801186
123600.0000000    0.2851090
123640.0000000    0.2905403
123680.0000000    0.2711742
123720.0000000    0.2605335
123760.0000000    0.2685300
123800.0000000    0.2597359
123840.0000000    0.2490699
123880.0000000    0.2502253
123920.0000000    0.2567878
123960.0000000    0.2645926
124000.0000000    0.2503060
124040.0000000    0.2584206
124080.0000000    0.2661551
124120.0000000    0.2536505
124160.0000000    0.2642997
124200.0000000    0.2685871
124240.0000000    0.2572647
124280.0000000    0.2606478
124320.0000000    0.2581680
124360.0000000    0.2553596
124400.0000000    0.2502529
124440.0000000    0.2400609
124480.0000000    0.2601017
124520.0000000    0.2376794
124560.0000000    0.2798651
124600.0000000    0.2759046
124640.0000000    0.2562452
124680.0000000    0.2741187
124720.0000000    0.2707909
124760.0000000    0.2711974
124800.0000000    0.2631319
124840.0000000    0.2640769
124880.0000000    0.2632279
124920.0000000    0.2660968
124960.0000000    0.2694088
125000.0000000    0.2576420
125040.0000000    0.2818013
125080.0000000    0.2498527
125120.0000000    0.2553141
125160.0000000    0.2378665
125200.0000000    0.2591901
125240.0000000    0.2458617
125280.0000000    0.2493890
125320.0000000    0.2459659
125360.0000000    0.2640996
125400.0000000    0.2368878
125440.0000000    0.2660230
125480.0000000    0.2410016
125520.0000000    0.2606021
125560.0000000    0.2716899
125600.0000000    0.2660112
125640.0000000    0.2514907
125680.0000000    0.2692067
125720.0000000    0.2712105
125760.0000000    0.2548067
125800.0000000    0.2804417
125840.0000000    0.2563521
125880.0000000    0.2674475
125920.0000000    0.2650866
125960.0000000    0.2719571
126000.0000000    0.2732796
126040.0000000    0.2634742
126080.0000000    0.2635674
126120.0000000    0.2781080
126160.0000000    0.2694875
126200.0000000    0.2700394
126240.0000000    0.2573306
126280.0000000    0.2634380
126320.0000000    0.2698811
126360.0000000    0.2553162
126400.0000000    0.2627520
126440.0000000    0.2489218
126480.0000000    0.2495078
126520.0000000    0.2620164
126560.0000000    0.2495777
126600.0000000    0.2636210
126640.0000000    0.2400500
126680.0000000    0.2603880
126720.0000000    0.2577706
126760.0000000    0.2533270
126800.0000000    0.2813607
126840.0000000    0.2719125
126880.0000000    0.2739875
126920.0000000    0.2587668
126960.0000000    0.2663809
127000.0000000    0.2657517
127040.0000000    0.2504027
127080.0000000    0.2445841
127120.0000000    0.2562074
127160.0000000    0.2470223
127200.0000000    0.2708682
127240.0000000    0.2536215
127280.0000000    0.2497615
127320.0000000    0.2660205
127360.0000000    0.2565602
127400.0000000    0.2512340
127440.0000000    0.2705731
127480.0000000    0.2689369
127520.0000000    0.2603771
127560.0000000    0.2549289
127600.0000000    0.2590180
127640.0000000    0.2576548
127680.0000000    0.2582188
127720.0000000    0.2423276
127760.0000000    0.2647277
127800.0000000    0.2492975
127840.0000000    0.2414448
127880.0000000    0.2710488
127920.0000000    0.2491725
127960.0000000    0.2581234
128000.0000000    0.2614323
128040.0000000    0.2561740
128080.0000000    0.2623349
128120.0000000    0.2520319
128160.0000000    0.2642059
128200.0000000    0.2808599
128240.0000000    0.2807546
128280.0000000    0.2711582
128320.0000000    0.2698738
128360.0000000    0.2890600
128400.0000000    0.2769329
128440.0000000    0.2917540
128480.0000000    0.2829192
128520.0000000    0.2709152
128560.0000000    0.2527019
128600.0000000    0.2818158
128640.0000000    0.2584265
128680.0000000    0.2460208
128720.0000000    0.2732205
128760.0000000    0.2738068
128800.0000000    0.2897001
128840.0000000    0.2822611
128880.0000000    0.2766958
128920.0000000    0.2588645
128960.0000000    0.2762936
129000.0000000    0.2558380
129040.0000000    0.2759021
129080.0000000    0.2477734
129120.0000000    0.2452054
129160.0000000    0.2561328
129200.0000000    0.2637174
129240.0000000    0.2614815
129280.0000000    0.2655879
129320.0000000    0.2675966
129360.0000000    0.2646815
129400.0000000    0.2614082
129440.0000000    0.2602418
129480.0000000    0.2563528
129520.0000000    0.2835352
129560.0000000    0.2742750
129600.0000000    0.2583976
129640.0000000    0.2644675
129680.0000000    0.2550085
129720.0000000    0.2696455
129760.0000000    0.2670645
129800.0000000    0.2692719
129840.0000000    0.2590239
129880.0000000    0.2685940
129920.0000000    0.2884404
129960.0000000    0.2911295
130000.0000000    0.2736499
130040.0000000    0.2848679
130080.0000000    0.2658476
130120.0000000    0.2605216
130160.0000000    0.2553857
130200.0000000    0.2510411
130240.0000000    0.2564959
130280.0000000    0.2687066
130320.0000000    0.2634314
130360.0000000    0.2506912
130400.0000000    0.2578288
130440.0000000    0.2580905
130480.0000000    0.2634593
130520.0000000    0.2705633
130560.0000000    0.2653053
130600.0000000    0.2824644
130640.0000000    0.2598723
130680.0000000    0.2723987
130720.0000000    0.2855405
130760.0000000    0.2704312
130800.0000000    0.2638207
130840.0000000    0.2814738
130880.0000000    0.2758866
130920.0000000    0.2769330
130960.0000000    0.2688346
131000.0000000    0.2707574
131040.0000000    0.2769964
131080.0000000    0.2868360
131120.0000000    0.2716884
131160.0000000    0.2926351
131200.0000000    0.2643934
131240.0000000    0.2652707
131280.0000000    0.2761399
131320.0000000    0.2589440
131360.0000000    0.2701106
131400.0000000    0.2720329
131440.0000000    0.2702693
131480.0000000    0.2594267
131520.0000000    0.2640337
131560.0000000    0.2750929
131600.0000000    0.2538872
131640.0000000    0.2590616
131680.0000000    0.2632675
131720.0000000    0.2617863
131760.0000000    0.2544613
131800.0000000    0.2651635
131840.0000000    0.2572937
131880.0000000    0.2924183
131920.0000000    0.2754005
131960.0000000    0.2782789
132000.0000000    0.2897911
132040.0000000    0.2747332
132080.0000000    0.2966996
132120.0000000    0.2782606
132160.0000000    0.2810684
132200.0000000    0.2712637
132240.0000000    0.2696842
132280.0000000    0.2524879
132320.0000000    0.2600763
132360.0000000    0.2790844
132400.0000000    0.2738307
132440.0000000    0.2608718
132480.0000000    0.2684307
132520.0000000    0.2834658
132560.0000000    0.2983156
132600.0000000    0.2793742
132640.0000000    0.2788708
132680.0000000    0.2626254
132720.0000000    0.2789699
132760.0000000    0.2786154
132800.0000000    0.2745433
132840.0000000    0.2711770
132880.0000000    0.2903034
132920.0000000    0.2679951
132960.0000000    0.2659278
133000.0000000    0.2752121
133040.0000000    0.2575215
133080.0000000    0.2709262
133120.0000000    0.2826710
133160.0000000    0.2454583
133200.0000000    0.2640305
133240.0000000    0.2539431
133280.0000000    0.2711284
133320.0000000    0.2722427
133360.0000000    0.2942224
133400.0000000    0.2723590
133440.0000000    0.2700962
133480.0000000    0.2751579
133520.0000000    0.2751985
133560.0000000    0.2944321
133600.0000000    0.2945034
133640.0000000    0.2793441
133680.0000000    0.2883539
133720.0000000    0.2826104
133760.0000000    0.3009022
133800.0000000    0.2707178
133840.0000000    0.2846913
133880.0000000    0.2673001
133920.0000000    0.2541070
133960.0000000    0.2694910
134000.0000000    0.2878104
134040.0000000    0.2516640
134080.0000000    0.2796961
134120.0000000    0.2779049
134160.0000000    0.2826521
134200.0000000    0.2630424
134240.0000000    0.2718642
134280.0000000    0.2646250
134320.0000000    0.2636041
134360.0000000    0.2734364
134400.0000000    0.2606370
134440.0000000    0.2489096
134480.0000000    0.2749716
134520.0000000    0.2606091
134560.0000000    0.2639664
134600.0000000    0.2608948
134640.0000000    0.2560293
134680.0000000    0.2679763
134720.0000000    0.2580686
134760.0000000    0.2644544
134800.0000000    0.2803704
134840.0000000    0.2553298
134880.0000000    0.2566802
134920.0000000    0.2600849
134960.0000000    0.2793846
135000.0000000    0.2537386
135040.0000000    0.2671391
135080.0000000    0.2459084
135120.0000000    0.2687102
135160.0000000    0.2617315
135200.0000000    0.2286153
135240.0000000    0.2560818
135280.0000000    0.2639509
135320.0000000    0.2540183
135360.0000000    0.2687875
135400.0000000    0.2674614
135440.0000000    0.2596240
135480.0000000    0.2392828
135520.0000000    0.2412030
135560.0000000    0.2496188
135600.0000000    0.2652753
135640.0000000    0.2661119
135680.0000000    0.2539456
135720.0000000    0.2713963
135760.0000000    0.2512514
135800.0000000    0.2617334
135840.0000000    0.2725627
135880.0000000    0.2449122
135920.0000000    0.2665427
135960.0000000    0.2717135
136000.0000000    0.2503087
136040.0000000    0.2598591
136080.0000000    0.2633676
136120.0000000    0.2644802
136160.0000000    0.2676923
136200.0000000    0.2527689
136240.0000000    0.2523334
136280.0000000    0.2534841
136320.0000000    0.2701232
136360.0000000    0.2369308
136400.0000000    0.2344573
136440.0000000    0.2376852
136480.0000000    0.2560353
136520.0000000    0.2669810
136560.0000000    0.2410616
136600.0000000    0.2645219
136640.0000000    0.2622701
136680.0000000    0.2611649
136720.0000000    0.2670584
136760.0000000    0.2525118
136800.0000000    0.2563579
136840.0000000    0.2488135
136880.0000000    0.2548792
136920.0000000    0.2332458
136960.0000000    0.2629511
137000.0000000    0.2334911
137040.0000000    0.2546405
137080.0000000    0.2589221
137120.0000000    0.2503513
137160.0000000    0.2487190
137200.0000000    0.2653279
137240.0000000    0.2574994
137280.0000000    0.2573653
137320.0000000    0.2486615
137360.0000000    0.2529572
137400.0000000    0.2573831
137440.0000000    0.2737499
137480.0000000    0.2396224
137520.0000000    0.2621219
137560.0000000    0.2693771
137600.0000000    0.2524242
137640.0000000    0.2588855
137680.0000000    0.2604366
137720.0000000    0.2743767
137760.0000000    0.2309446
137800.0000000    0.2602202
137840.0000000    0.2604216
137880.0000000    0.2741646
137920.0000000    0.2824060
137960.0000000    0.2666388
138000.0000000    0.2838110
138040.0000000    0.3060615
138080.0000000    0.2769971
138120.0000000    0.2439246
138160.0000000    0.2598529
138200.0000000    0.2423875
138240.0000000    0.2463850
138280.0000000    0.2560396
138320.0000000    0.2620662
138360.0000000    0.2791809
138400.0000000    0.2674361
138440.0000000    0.2599056
138480.0000000    0.2725890
138520.0000000    0.2708569
138560.0000000    0.2631226
138600.0000000    0.2625683
138640.0000000    0.2655214
138680.0000000    0.2453119
138720.0000000    0.2519258
138760.0000000    0.2572063
138800.0000000    0.2473077
138840.0000000    0.2433491
138880.0000000    0.2575262
138920.0000000    0.2605971
138960.0000000    0.2730109
139000.0000000    0.2731954
139040.0000000    0.2632933
139080.0000000    0.2491117
139120.0000000    0.2501212
139160.0000000    0.2575950
139200.0000000    0.2523007
139240.0000000    0.2763415
139280.0000000    0.2598607
139320.0000000    0.2682438
139360.0000000    0.2748536
139400.0000000    0.2784070
139440.0000000    0.2702743
139480.0000000    0.2517469
139520.0000000    0.2703047
139560.0000000    0.2768484
139600.0000000    0.2637822
139640.0000000    0.2656525
139680.0000000    0.2669837
139720.0000000    0.2449559
139760.0000000    0.2733005
139800.0000000    0.2624006
139840.0000000    0.2589528
139880.0000000    0.2677452
139920.0000000    0.2676971
139960.0000000    0.2745741
140000.0000000    0.2569114
140040.0000000    0.2745530
140080.0000000    0.2591239
140120.0000000    0.2626423
140160.0000000    0.2406058
140200.0000000    0.2400115
140240.0000000    0.2405109
140280.0000000    0.2445427
140320.0000000    0.2214506
140360.0000000    0.2402449
140400.0000000    0.2280897
140440.0000000    0.2541797
140480.0000000    0.2237101
140520.0000000    0.2560135
140560.0000000    0.2388418
140600.0000000    0.2398877
140640.0000000    0.2651431
140680.0000000    0.2439318
140720.0000000    0.2291008
140760.0000000    0.2499867
140800.0000000    0.2711744
140840.0000000    0.2500775
140880.0000000    0.2447523
140920.0000000    0.2574333
140960.0000000    0.2542603
141000.0000000    0.2490907
141040.0000000    0.2519681
141080.0000000    0.2767788
141120.0000000    0.2827562
141160.0000000    0.2456826
141200.0000000    0.2635157
141240.0000000    0.2559445
141280.0000000    0.2756146
141320.0000000    0.2704475
141360.0000000    0.2540056
141400.0000000    0.2406765
141440.0000000    0.2582690
141480.0000000    0.2476287
141520.0000000    0.2359768
141560.0000000    0.2352768
141600.0000000    0.2490797
141640.0000000    0.2496241
141680.0000000    0.2551117
141720.0000000    0.2433146
141760.0000000    0.2495977
141800.0000000    0.2713005
141840.0000000    0.2565781
141880.0000000    0.2579266
141920.0000000    0.2664999
141960.0000000    0.2703457
142000.0000000    0.2509724
142040.0000000    0.2456084
142080.0000000    0.2561757
142120.0000000    0.2555466
142160.0000000    0.2610054
142200.0000000    0.2583313
142240.0000000    0.2797430
142280.0000000    0.2557425
142320.0000000    0.2488287
142360.0000000    0.2724691
142400.0000000    0.2632821
142440.0000000    0.2552819
142480.0000000    0.2473215
142520.0000000    0.2699207
142560.0000000    0.2725275
142600.0000000    0.2736341
142640.0000000    0.2663312
142680.0000000    0.2336047
142720.0000000    0.2639240
142760.0000000    0.2516663
142800.0000000    0.2728886
142840.0000000    0.2522067
142880.0000000    0.2528067
142920.0000000    0.2487835
142960.0000000    0.2621130
143000.0000000    0.2585474
143040.0000000    0.2454638
143080.0000000    0.2516087
143120.0000000    0.2585008
143160.0000000    0.2507441
143200.0000000    0.2493602
143240.0000000    0.2527030
143280.0000000    0.2465259
143320.0000000    0.2655735
143360.0000000    0.2332768
143400.0000000    0.2682580
143440.0000000    0.2636331
143480.0000000    0.2435702
143520.0000000    0.2540754
143560.0000000    0.2384190
143600.0000000    0.2519527
143640.0000000    0.2486821
143680.0000000    0.2347396
143720.0000000    0.2569163
143760.0000000    0.2588088
143800.0000000    0.2401146
143840.0000000    0.2571137
143880.0000000    0.2686414
143920.0000000    0.2494810
143960.0000000    0.2519304
144000.0000000    0.2792177
144040.0000000    0.2642541
144080.0000000    0.2455006
144120.0000000    0.2754511
144160.0000000    0.2833682
144200.0000000    0.2632310
144240.0000000    0.2607596
144280.0000000    0.2504263
144320.0000000    0.2635151
144360.0000000    0.2598988
144400.0000000    0.2565588
144440.0000000    0.2604001
144480.0000000    0.2416586
144520.0000000    0.2704372
144560.0000000    0.2526973
144600.0000000    0.2625244
144640.0000000    0.2482577
144680.0000000    0.2564561
144720.0000000    0.2820572
144760.0000000    0.2639044
144800.0000000    0.2435403
144840.0000000    0.2456112
144880.0000000    0.2701200
144920.0000000    0.2746001
144960.0000000    0.2753952
145000.0000000    0.2542217
145040.0000000    0.2633857
145080.0000000    0.2649651
145120.0000000    0.2602739
145160.0000000    0.2574954
145200.0000000    0.2660772
145240.0000000    0.2692456
145280.0000000    0.2654641
145320.0000000    0.2720594
145360.0000000    0.2587285
145400.0000000    0.2478466
145440.0000000    0.2651430
145480.0000000    0.2720384
145520.0000000    0.2548110
145560.0000000    0.2675905
145600.0000000    0.2717732
145640.0000000    0.2563656
145680.0000000    0.2600289
145720.0000000    0.2622424
145760.0000000    0.2694378
145800.0000000    0.2566871
145840.0000000    0.2505046
145880.0000000    0.2559517
145920.0000000    0.2475195
145960.0000000    0.2548734
146000.0000000    0.2607702
146040.0000000    0.2511381
146080.0000000    0.2394150
146120.0000000    0.2580305
146160.0000000    0.2547586
146200.0000000    0.2619607
146240.0000000    0.2442107
146280.0000000    0.2639035
146320.0000000    0.2622766
146360.0000000    0.2525141
146400.0000000    0.2533823
146440.0000000    0.2470865
146480.0000000    0.2595174
146520.0000000    0.2667295
146560.0000000    0.2828859
146600.0000000    0.2515913
146640.0000000    0.2477137
146680.0000000    0.2495039
146720.0000000    0.2639089
146760.0000000    0.2769713
146800.0000000    0.2680776
146840.0000000    0.2663988
146880.0000000    0.2706501
146920.0000000    0.2572155
146960.0000000    0.2790382
147000.0000000    0.2528695
147040.0000000    0.2505795
147080.0000000    0.2452704
147120.0000000    0.2466217
147160.0000000    0.2674982
147200.0000000    0.2441073
147240.0000000    0.2611638
147280.0000000    0.2616944
147320.0000000    0.2679486
147360.0000000    0.2708948
147400.0000000    0.2458862
147440.0000000    0.2727430
147480.0000000    0.2684859
147520.0000000    0.2833351
147560.0000000    0.2767826
147600.0000000    0.2639855
147640.0000000    0.2420866
147680.0000000    0.2571822
147720.0000000    0.2687735
147760.0000000    0.2644404
147800.0000000    0.2563208
147840.0000000    0.2837008
147880.0000000    0.2502296
147920.0000000    0.2690460
147960.0000000    0.2559119
148000.0000000    0.2555091
148040.0000000    0.2741340
148080.0000000    0.2676893
148120.0000000    0.2438779
148160.0000000    0.2482753
148200.0000000    0.2570812
148240.0000000    0.2549176
148280.0000000    0.2735930
148320.0000000    0.2642659
148360.0000000    0.2678190
148400.0000000    0.2627442
148440.0000000    0.2792475
148480.0000000    0.2556297
148520.0000000    0.2622620
148560.0000000    0.2500516
148600.0000000    0.2712090
148640.0000000    0.2445146
148680.0000000    0.2583770
148720.0000000    0.2761496
148760.0000000    0.2714263
148800.0000000    0.2671829
148840.0000000    0.2647898
148880.0000000    0.2671405
148920.0000000    0.2701138
148960.0000000    0.2623241
149000.0000000    0.2630564
149040.0000000    0.2605202
149080.0000000    0.2623999
149120.0000000    0.2816992
149160.0000000    0.2758368
149200.0000000    0.2734776
149240.0000000    0.2674752
149280.0000000    0.2786771
149320.0000000    0.2794980
149360.0000000    0.2833073
149400.0000000    0.2836047
149440.0000000    0.2633654
149480.0000000    0.2772621
149520.0000000    0.2732852
149560.0000000    0.2788786
149600.0000000    0.2625464
149640.0000000    0.2714839
149680.0000000    0.2737355
149720.0000000    0.2704360
149760.0000000    0.2710744
149800.0000000    0.2605720
149840.0000000    0.2708691
149880.0000000    0.2577974
149920.0000000    0.2648720
149960.0000000    0.2488776
150000.0000000    0.2511198
150040.0000000    0.2492472
150080.0000000    0.2642700
150120.0000000    0.2502491
150160.0000000    0.2484480
150200.0000000    0.2574868
150240.0000000    0.2608558
150280.0000000    0.2703975
150320.0000000    0.2586606
150360.0000000    0.2688091
150400.0000000    0.2529901
150440.0000000    0.2486556
150480.0000000    0.2624080
150520.0000000    0.2713490
150560.0000000    0.2683043
150600.0000000    0.2386353
150640.0000000    0.2727632
150680.0000000    0.2460776
150720.0000000    0.2650098
150760.0000000    0.2692766
150800.0000000    0.2774287
150840.0000000    0.2690452
150880.0000000    0.2751139
150920.0000000    0.2748641
150960.0000000    0.2852020
151000.0000000    0.2643960
151040.0000000    0.2615722
151080.0000000    0.2532305
151120.0000000    0.2591773
151160.0000000    0.2674455
151200.0000000    0.2655680
151240.0000000    0.2619306
151280.0000000    0.2426398
151320.0000000    0.2719179
151360.0000000    0.2601860
151400.0000000    0.2895724
151440.0000000    0.2684051
151480.0000000    0.2611693
151520.0000000    0.2847006
151560.0000000    0.2731519
151600.0000000    0.2667176
151640.0000000    0.2732656
151680.0000000    0.2827920
151720.0000000    0.2998767
151760.0000000    0.2881605
151800.0000000    0.2745772
151840.0000000    0.2668805
151880.0000000    0.2852695
151920.0000000    0.2718328
151960.0000000    0.2677472
152000.0000000    0.2614668
152040.0000000    0.2738121
152080.0000000    0.2660193
152120.0000000    0.2972598
152160.0000000    0.2668517
152200.0000000    0.2590748
152240.0000000    0.2715884
152280.0000000    0.2680025
152320.0000000    0.2652713
152360.0000000    0.2858398
152400.0000000    0.2613642
152440.0000000    0.2730235
152480.0000000    0.2579744
152520.0000000    0.2719078
152560.0000000    0.2641405
152600.0000000    0.2631697
152640.0000000    0.2847556
152680.0000000    0.2925546
152720.0000000    0.2857365
152760.0000000    0.2694933
152800.0000000    0.2506457
152840.0000000    0.2962287
152880.0000000    0.2879801
152920.0000000    0.2775453
152960.0000000    0.2724626
153000.0000000    0.2792899
153040.0000000    0.2459050
153080.0000000    0.2534540
153120.0000000    0.2590631
153160.0000000    0.2660915
153200.0000000    0.2474373
153240.0000000    0.2563467
153280.0000000    0.2537588
153320.0000000    0.2548650
153360.0000000    0.2685253
153400.0000000    0.2427399
153440.0000000    0.2486849
153480.0000000    0.2696990
153520.0000000    0.2584648
153560.0000000    0.2744616
153600.0000000    0.2753924
153640.0000000    0.2838431
153680.0000000    0.3121110
153720.0000000    0.2583961
153760.0000000    0.2740193
153800.0000000    0.2749995
153840.0000000    0.2678849
153880.0000000    0.2609423
153920.0000000    0.2720787
153960.0000000    0.2545769
154000.0000000    0.2757324
154040.0000000    0.2550766
154080.0000000    0.2617618
154120.0000000    0.2743901
154160.0000000    0.2843235
154200.0000000    0.2901641
154240.0000000    0.2918451
154280.0000000    0.2775361
154320.0000000    0.2759511
154360.0000000    0.2672124
154400.0000000    0.2801646
154440.0000000    0.2840565
154480.0000000    0.2752739
154520.0000000    0.2623562
154560.0000000    0.2889864
154600.0000000    0.2936645
154640.0000000    0.2859278
154680.0000000    0.2766305
154720.0000000    0.2729554
154760.0000000    0.2650045
154800.0000000    0.2838305
154840.0000000    0.2843849
154880.0000000    0.2791966
154920.0000000    0.2930806
154960.0000000    0.2858616
155000.0000000    0.2628301
155040.0000000    0.2579864
155080.0000000    0.2592953
155120.0000000    0.2491974
155160.0000000    0.2701533
155200.0000000    0.2789208
155240.0000000    0.3015215
155280.0000000    0.2779849
155320.0000000    0.2821775
155360.0000000    0.2717711
155400.0000000    0.2869846
155440.0000000    0.2780472
155480.0000000    0.2704140
155520.0000000    0.2654532
155560.0000000    0.2670097
155600.0000000    0.2918232
155640.0000000    0.2820686
155680.0000000    0.2751203
155720.0000000    0.2789049
155760.0000000    0.2716588
155800.0000000    0.2741356
155840.0000000    0.2702533
155880.0000000    0.2907497
155920.0000000    0.2709095
155960.0000000    0.2814288
156000.0000000    0.2854539
156040.0000000    0.2896219
156080.0000000    0.2789655
156120.0000000    0.2660673
156160.0000000    0.2716041
156200.0000000    0.2816720
156240.0000000    0.2790844
156280.0000000    0.2694938
156320.0000000    0.2934156
156360.0000000    0.3021197
156400.0000000    0.3030697
156440.0000000    0.3074434
156480.0000000    0.3046297
156520.0000000    0.3046166
156560.0000000    0.2753609
156600.0000000    0.2676923
156640.0000000    0.2822349
156680.0000000    0.2705487
156720.0000000    0.2913423
156760.0000000    0.2731565
156800.0000000    0.2806867
156840.0000000    0.2887667
156880.0000000    0.2673119
156920.0000000    0.2575982
156960.0000000    0.2958235
157000.0000000    0.2997464
157040.0000000    0.2794697
157080.0000000    0.2895013
157120.0000000    0.2631896
157160.0000000    0.2877455
157200.0000000    0.2834502
157240.0000000    0.2819130
157280.0000000    0.2750958
157320.0000000    0.2760309
157360.0000000    0.2634200
157400.0000000    0.2726721
157440.0000000    0.2608998
157480.0000000    0.2663963
157520.0000000    0.2751750
157560.0000000    0.2432365
157600.0000000    0.2626867
157640.0000000    0.2500886
157680.0000000    0.2492805
157720.0000000    0.2607377
157760.0000000    0.2632854
157800.0000000    0.2532844
157840.0000000    0.2614652
157880.0000000    0.2587021
157920.0000000    0.2637293
157960.0000000    0.2891801
158000.0000000    0.3013620
158040.0000000    0.2846547
158080.0000000    0.2667527
158120.0000000    0.2692616
158160.0000000    0.2824009
158200.0000000    0.2658257
158240.0000000    0.2703811
158280.0000000    0.2683859
158320.0000000    0.2775908
158360.0000000    0.2811637
158400.0000000    0.2447130
158440.0000000    0.2584884
158480.0000000    0.2421074
158520.0000000    0.2521876
158560.0000000    0.2552518
158600.0000000    0.2687892
158640.0000000    0.2538494
158680.0000000    0.2700015
158720.0000000    0.2529917
158760.0000000    0.2517300
158800.0000000    0.2588230
158840.0000000    0.2581439
158880.0000000    0.2712595
158920.0000000    0.2682280
158960.0000000    0.2895505
159000.0000000    0.2675057
159040.0000000    0.2569311
159080.0000000    0.2577358
159120.0000000    0.2461516
159160.0000000    0.2622488
159200.0000000    0.2664075
159240.0000000    0.2724130
159280.0000000    0.2871011
159320.0000000    0.2532201
159360.0000000    0.2665497
159400.0000000    0.2542858
159440.0000000    0.2626662
159480.0000000    0.2834258
159520.0000000    0.2616234
159560.0000000    0.2705396
159600.0000000    0.2696217
159640.0000000    0.2453912
159680.0000000    0.2625153
159720.0000000    0.2467914
159760.0000000    0.2815939
159800.0000000    0.2507998
159840.0000000    0.2564500
159880.0000000    0.2693692
159920.0000000    0.2656622
159960.0000000    0.2644491
160000.0000000    0.2455280
160040.0000000    0.2353167
160080.0000000    0.2540376
160120.0000000    0.2787595
160160.0000000    0.2658728
160200.0000000    0.2526712
160240.0000000    0.2584234
160280.0000000    0.2672978
160320.0000000    0.2440376
160360.0000000    0.2520515
160400.0000000    0.2639124
160440.0000000    0.2666411
160480.0000000    0.2680273
160520.0000000    0.2930969
160560.0000000    0.2585707
160600.0000000    0.2665611
160640.0000000    0.2637985
160680.0000000    0.2622909
160720.0000000    0.2625518
160760.0000000    0.2625068
160800.0000000    0.2646825
160840.0000000    0.2843572
160880.0000000    0.2617110
160920.0000000    0.2543476
160960.0000000    0.2428264
161000.0000000    0.2579534
161040.0000000    0.2698555
161080.0000000    0.2418959
161120.0000000    0.2581094
161160.0000000    0.2499382
161200.0000000    0.2646348
161240.0000000    0.2782005
161280.0000000    0.2751968
161320.0000000    0.2748742
161360.0000000    0.2677084
161400.0000000    0.2703105
161440.0000000    0.2486161
161480.0000000    0.2655982
161520.0000000    0.2634276
161560.0000000    0.2629610
161600.0000000    0.2600642
161640.0000000    0.2570939
161680.0000000    0.2788564
161720.0000000    0.2601904
161760.0000000    0.2538871
161800.0000000    0.2761586
161840.0000000    0.2562529
161880.0000000    0.2633496
161920.0000000    0.2475720
161960.0000000    0.2815141
162000.0000000    0.2696738
162040.0000000    0.2658181
162080.0000000    0.2647868
162120.0000000    0.2495110
162160.0000000    0.2601354
162200.0000000    0.2551772
162240.0000000    0.2665778
162280.0000000    0.2591933
162320.0000000    0.2503456
162360.0000000    0.2451793
162400.0000000    0.2617007
162440.0000000    0.2763457
162480.0000000    0.2678150
162520.0000000    0.2673712
162560.0000000    0.2768717
162600.0000000    0.2864186
162640.0000000    0.2739958
162680.0000000    0.2623222
162720.0000000    0.2865399
162760.0000000    0.2750640
162800.0000000    0.2727416
162840.0000000    0.2545077
162880.0000000    0.2698697
162920.0000000    0.2775024
162960.0000000    0.2550335
163000.0000000    0.2444534
163040.0000000    0.2454053
163080.0000000    0.2479291
163120.0000000    0.2766765
163160.0000000    0.2623181
163200.0000000    0.2682919
163240.0000000    0.2764717
163280.0000000    0.2499970
163320.0000000    0.2649581
163360.0000000    0.2755581
163400.0000000    0.2516755
163440.0000000    0.2835469
163480.0000000    0.2779665
163520.0000000    0.2524496
163560.0000000    0.2922886
163600.0000000    0.2567646
163640.0000000    0.2793283
163680.0000000    0.2648802
163720.0000000    0.2477952
163760.0000000    0.2444485
163800.0000000    0.2422794
163840.0000000    0.2653242
163880.0000000    0.2422294
163920.0000000    0.2348439
163960.0000000    0.2738086
164000.0000000    0.2538126
164040.0000000    0.2681060
164080.0000000    0.2542927
164120.0000000    0.2520683
164160.0000000    0.2663006
164200.0000000    0.2680108
164240.0000000    0.2589458
164280.0000000    0.2438970
164320.0000000    0.2430099
164360.0000000    0.2541068
164400.0000000    0.2535188
164440.0000000    0.2720499
164480.0000000    0.2573318
164520.0000000    0.2744770
164560.0000000    0.2711270
164600.0000000    0.2704422
164640.0000000    0.2541493
164680.0000000    0.2602727
164720.0000000    0.2581269
164760.0000000    0.2685137
164800.0000000    0.2805314
164840.0000000    0.2453260
164880.0000000    0.2693637
164920.0000000    0.2683643
164960.0000000    0.2725266
165000.0000000    0.2674518
165040.0000000    0.2789440
165080.0000000    0.2898524
165120.0000000    0.2619292
165160.0000000    0.2692992
165200.0000000    0.2618755
165240.0000000    0.2718125
165280.0000000    0.2828894
165320.0000000    0.2665880
165360.0000000    0.2726202
165400.0000000    0.2775491
165440.0000000    0.2904853
165480.0000000    0.2904479
165520.0000000    0.2877603
165560.0000000    0.2476904
165600.0000000    0.2726999
165640.0000000    0.2501531
165680.0000000    0.2611967
165720.0000000    0.2546334
165760.0000000    0.2409600
165800.0000000    0.2655270
165840.0000000    0.2619759
165880.0000000    0.2570945
165920.0000000    0.2776948
165960.0000000    0.2660649
166000.0000000    0.2936158
166040.0000000    0.2913070
166080.0000000    0.2843526
166120.0000000    0.2770905
166160.0000000    0.2874676
166200.0000000    0.2892397
166240.0000000    0.2961926
166280.0000000    0.2890894
166320.0000000    0.2745541
166360.0000000    0.2439547
166400.0000000    0.2692692
166440.0000000    0.2704276
166480.0000000    0.2635410
166520.0000000    0.2609646
166560.0000000    0.2822605
166600.0000000    0.2679414
166640.0000000    0.2635109
166680.0000000    0.2597668
166720.0000000    0.2816783
166760.0000000    0.2660885
166800.0000000    0.3016302
166840.0000000    0.2655497
166880.0000000    0.2684224
166920.0000000    0.2428902
166960.0000000    0.2402636
167000.0000000    0.2538653
167040.0000000    0.2553951
167080.0000000    0.2431937
167120.0000000    0.2651885
167160.0000000    0.2689649
167200.0000000    0.2778878
167240.0000000    0.2835129
167280.0000000    0.2585652
167320.0000000    0.2568575
167360.0000000    0.2778376
167400.0000000    0.2657344
167440.0000000    0.2747837
167480.0000000    0.2818426
167520.0000000    0.2748394
167560.0000000    0.2784676
167600.0000000    0.2665862
167640.0000000    0.2619026
167680.0000000    0.2501869
167720.0000000    0.2663312
167760.0000000    0.2783042
167800.0000000    0.2793593
167840.0000000    0.2738487
167880.0000000    0.2825649
167920.0000000    0.2948487
167960.0000000    0.2874510
168000.0000000    0.2850520
168040.0000000    0.2893788
168080.0000000    0.2731729
168120.0000000    0.2760170
168160.0000000    0.2827976
168200.0000000    0.2797122
168240.0000000    0.2692561
168280.0000000    0.2801905
168320.0000000    0.2707352
168360.0000000    0.2846537
168400.0000000    0.2588338
168440.0000000    0.2667202
168480.0000000    0.2635679
168520.0000000    0.2574692
168560.0000000    0.2645783
168600.0000000    0.2674678
168640.0000000    0.2685817
168680.0000000    0.2576801
168720.0000000    0.2651885
168760.0000000    0.2539351
168800.0000000    0.2598843
168840.0000000    0.2636147
168880.0000000    0.2633405
168920.0000000    0.2735799
168960.0000000    0.2864406
169000.0000000    0.2623825
169040.0000000    0.2477756
169080.0000000    0.2687669
169120.0000000    0.2550372
169160.0000000    0.2608310
169200.0000000    0.2490008
169240.0000000    0.2705705
169280.0000000    0.2624822
169320.0000000    0.2804425
169360.0000000    0.2660128
169400.0000000    0.2677062
169440.0000000    0.2497760
169480.0000000    0.2467846
169520.0000000    0.2586659
169560.0000000    0.2572851
169600.0000000    0.2629888
169640.0000000    0.2685798
169680.0000000    0.2651238
169720.0000000    0.2716493
169760.0000000    0.2602193
169800.0000000    0.2824493
169840.0000000    0.2712120
169880.0000000    0.2574472
169920.0000000    0.2787162
169960.0000000    0.2448768
170000.0000000    0.2706172
170040.0000000    0.2790946
170080.0000000    0.2692049
170120.0000000    0.2685641
170160.0000000    0.2653566
170200.0000000    0.2513962
170240.0000000    0.2757480
170280.0000000    0.2515506
170320.0000000    0.2674516
170360.0000000    0.2600907
170400.0000000    0.2661444
170440.0000000    0.2763757
170480.0000000    0.2679798
170520.0000000    0.2601109
170560.0000000    0.2707437
170600.0000000    0.2742037
170640.0000000    0.2432793
170680.0000000    0.2560267
170720.0000000    0.2764191
170760.0000000    0.2649807
170800.0000000    0.2535570
170840.0000000    0.2953477
170880.0000000    0.2821332
170920.0000000    0.2719481
170960.0000000    0.2611487
171000.0000000    0.2670936
171040.0000000    0.2886805
171080.0000000    0.2886020
171120.0000000    0.2657700
171160.0000000    0.2665629
171200.0000000    0.2462067
171240.0000000    0.2456625
171280.0000000    0.2708115
171320.0000000    0.2577230
171360.0000000    0.2695616
171400.0000000    0.2930432
171440.0000000    0.2910382
171480.0000000    0.3015532
171520.0000000    0.2962783
171560.0000000    0.2882138
171600.0000000    0.2834418
171640.0000000    0.3044608
171680.0000000    0.2865126
171720.0000000    0.2603344
171760.0000000    0.2881904
171800.0000000    0.2671158
171840.0000000    0.2774605
171880.0000000    0.2736189
171920.0000000    0.2518265
171960.0000000    0.2582274
172000.0000000    0.2532859
172040.0000000    0.2680917
172080.0000000    0.2637298
172120.0000000    0.2578597
172160.0000000    0.2418780
172200.0000000    0.2727299
172240.0000000    0.2864440
172280.0000000    0.2672206
172320.0000000    0.2620762
172360.0000000    0.2767922
172400.0000000    0.2861412
172440.0000000    0.2691523
172480.0000000    0.2839097
172520.0000000    0.2668158
172560.0000000    0.2612403
172600.0000000    0.2685154
172640.0000000    0.2881315
172680.0000000    0.2798638
172720.0000000    0.2686102
172760.0000000    0.3140509
172800.0000000    0.2907086
172840.0000000    0.2767230
172880.0000000    0.2958119
172920.0000000    0.2804404
172960.0000000    0.2830381
173000.0000000    0.2873470
173040.0000000    0.2995405
173080.0000000    0.2790450
173120.0000000    0.2922586
173160.0000000    0.2996013
173200.0000000    0.2697586
173240.0000000    0.3072571
173280.0000000    0.2720391
173320.0000000    0.2806349
173360.0000000    0.2967626
173400.0000000    0.2695611
173440.0000000    0.2781901
173480.0000000    0.2779054
173520.0000000    0.2910469
173560.0000000    0.3007782
173600.0000000    0.2914310
173640.0000000    0.2800930
173680.0000000    0.2772160
173720.0000000    0.2717801
173760.0000000    0.2931515
173800.0000000    0.2696723
173840.0000000    0.2643799
173880.0000000    0.2802170
173920.0000000    0.2828877
173960.0000000    0.2851344
174000.0000000    0.2815171
174040.0000000    0.2893711
174080.0000000    0.2888034
174120.0000000    0.3138835
174160.0000000    0.2940198
174200.0000000    0.3055316
174240.0000000    0.2972480
174280.0000000    0.2878649
174320.0000000    0.2934784
174360.0000000    0.2615805
174400.0000000    0.2792641
174440.0000000    0.2810071
174480.0000000    0.2807119
174520.0000000    0.2617235
174560.0000000    0.2514018
174600.0000000    0.2666280
174640.0000000    0.2775266
174680.0000000    0.2724714
174720.0000000    0.2716238
174760.0000000    0.2704835
174800.0000000    0.2889565
174840.0000000    0.2578058
174880.0000000    0.2638164
174920.0000000    0.2682844
174960.0000000    0.2631616
175000.0000000    0.2621365
175040.0000000    0.2692162
175080.0000000    0.2572733
175120.0000000    0.2657439
175160.0000000    0.2739199
175200.0000000    0.2818885
175240.0000000    0.3002820
175280.0000000    0.2874016
175320.0000000    0.2737127
175360.0000000    0.2766003
175400.0000000    0.2674792
175440.0000000    0.2792895
175480.0000000    0.2753920
175520.0000000    0.2865723
175560.0000000    0.2832527
175600.0000000    0.2980293
175640.0000000    0.2855147
175680.0000000    0.2901881
175720.0000000    0.2720051
175760.0000000    0.2827691
175800.0000000    0.2822079
175840.0000000    0.2734197
175880.0000000    0.2610041
175920.0000000    0.2675107
175960.0000000    0.2841177
176000.0000000    0.2807155
176040.0000000    0.2711746
176080.0000000    0.2639914
176120.0000000    0.2509831
176160.0000000    0.2628981
176200.0000000    0.2848029
176240.0000000    0.2557744
176280.0000000    0.2780636
176320.0000000    0.2628257
176360.0000000    0.2701867
176400.0000000    0.2741877
176440.0000000    0.2642066
176480.0000000    0.2465471
176520.0000000    0.2506763
176560.0000000    0.2795589
176600.0000000    0.2554140
176640.0000000    0.2687697
176680.0000000    0.2618806
176720.0000000    0.2744119
176760.0000000    0.2658632
176800.0000000    0.2686797
176840.0000000    0.2392955
176880.0000000    0.2545253
176920.0000000    0.2646105
176960.0000000    0.2635789
177000.0000000    0.2460487
177040.0000000    0.2540611
177080.0000000    0.2660450
177120.0000000    0.2777172
177160.0000000    0.2751929
177200.0000000    0.2812059
177240.0000000    0.2570530
177280.0000000    0.2428160
177320.0000000    0.2446655
177360.0000000    0.2292385
177400.0000000    0.2522227
177440.0000000    0.2630894
177480.0000000    0.2795696
177520.0000000    0.2735481
177560.0000000    0.2817767
177600.0000000    0.2999548
177640.0000000    0.2979114
177680.0000000    0.2792876
177720.0000000    0.2680059
177760.0000000    0.2570292
177800.0000000    0.2735729
177840.0000000    0.2743328
177880.0000000    0.2658348
177920.0000000    0.2790178
177960.0000000    0.2799639
178000.0000000    0.2601165
178040.0000000    0.2826137
178080.0000000    0.2737433
178120.0000000    0.2995934
178160.0000000    0.2929959
178200.0000000    0.2966634
178240.0000000    0.2886617
178280.0000000    0.2892240
178320.0000000    0.2700899
178360.0000000    0.2978038
178400.0000000    0.2744652
178440.0000000    0.2786305
178480.0000000    0.2572281
178520.0000000    0.2701675
178560.0000000    0.2741656
178600.0000000    0.2796215
178640.0000000    0.2811070
178680.0000000    0.2793698
178720.0000000    0.3102414
178760.0000000    0.2762118
178800.0000000    0.2755751
178840.0000000    0.2945690
178880.0000000    0.3045378
178920.0000000    0.2974500
178960.0000000    0.3114555
179000.0000000    0.2776487
179040.0000000    0.2931102
179080.0000000    0.2905481
179120.0000000    0.2830999
179160.0000000    0.2653199
179200.0000000    0.2784709
179240.0000000    0.2580815
179280.0000000    0.2551440
179320.0000000    0.2545160
179360.0000000    0.2624939
179400.0000000    0.2672426
179440.0000000    0.2766047
179480.0000000    0.2594080
179520.0000000    0.2561889
179560.0000000    0.2638983
179600.0000000    0.2556072
179640.0000000    0.2674223
179680.0000000    0.2576420
179720.0000000    0.2842640
179760.0000000    0.2561988
179800.0000000    0.2683484
179840.0000000    0.2748940
179880.0000000    0.2645284
179920.0000000    0.2512574
179960.0000000    0.2649844
180000.0000000    0.2829943
180040.0000000    0.2576180
180080.0000000    0.2649073
180120.0000000    0.2460399
180160.0000000    0.2535166
180200.0000000    0.2544301
180240.0000000    0.2674354
180280.0000000    0.2821116
180320.0000000    0.2825974
180360.0000000    0.2668675
180400.0000000    0.2545608
180440.0000000    0.2658240
180480.0000000    0.2647444
180520.0000000    0.2612369
180560.0000000    0.2772243
180600.0000000    0.2596375
180640.0000000    0.2821801
180680.0000000    0.2609111
180720.0000000    0.2615129
180760.0000000    0.2741688
180800.0000000    0.2775912
180840.0000000    0.2771486
180880.0000000    0.2886743
180920.0000000    0.3149231
180960.0000000    0.2804846
181000.0000000    0.2610949
181040.0000000    0.2706419
181080.0000000    0.2766712
181120.0000000    0.2761132
181160.0000000    0.2774976
181200.0000000    0.2515800
181240.0000000    0.2788587
181280.0000000    0.2539593
181320.0000000    0.2562388
181360.0000000    0.2402027
181400.0000000    0.2523212
181440.0000000    0.2553827
181480.0000000    0.2368339
181520.0000000    0.2547787
181560.0000000    0.2645747
181600.0000000    0.2632986
181640.0000000    0.2468235
181680.0000000    0.2423806
181720.0000000    0.2666594
181760.0000000    0.2408168
181800.0000000    0.2477576
181840.0000000    0.2684619
181880.0000000    0.2481100
181920.0000000    0.2658581
181960.0000000    0.2679622
182000.0000000    0.2578078
182040.0000000    0.2548268
182080.0000000    0.2769156
182120.0000000    0.2719738
182160.0000000    0.2652135
182200.0000000    0.2637761
182240.0000000    0.2633066
182280.0000000    0.2550525
182320.0000000    0.2632274
182360.0000000    0.2507260
182400.0000000    0.2546657
182440.0000000    0.2581977
182480.0000000    0.2593480
182520.0000000    0.2652317
182560.0000000    0.2735986
182600.0000000    0.2756390
182640.0000000    0.2749155
182680.0000000    0.2730205
182720.0000000    0.2706012
182760.0000000    0.2598111
182800.0000000    0.2348679
182840.0000000    0.2531265
182880.0000000    0.2659615
182920.0000000    0.2676716
182960.0000000    0.2659296
183000.0000000    0.2625497
183040.0000000    0.2742998
183080.0000000    0.2580174
183120.0000000    0.2790845
183160.0000000    0.2683167
183200.0000000    0.2654886
183240.0000000    0.2672679
183280.0000000    0.2603360
183320.0000000    0.2641609
183360.0000000    0.2670006
183400.0000000    0.2911298
183440.0000000    0.2869944
183480.0000000    0.2853452
183520.0000000    0.2611395
183560.0000000    0.2559181
183600.0000000    0.2610700
183640.0000000    0.2508572
183680.0000000    0.2764695
183720.0000000    0.2643287
183760.0000000    0.2458854
183800.0000000    0.2544863
183840.0000000    0.2608649
183880.0000000    0.2702267
183920.0000000    0.2783444
183960.0000000    0.2736551
184000.0000000    0.2684242
184040.0000000    0.2761986
184080.0000000    0.2662495
184120.0000000    0.2644214
184160.0000000    0.2543002
184200.0000000    0.2467662
184240.0000000    0.2661721
184280.0000000    0.2686742
184320.0000000    0.2523924
184360.0000000    0.2804820
184400.0000000    0.2767191
184440.0000000    0.2770541
184480.0000000    0.2609155
184520.0000000    0.2751299
184560.0000000    0.2702501
184600.0000000    0.2730467
184640.0000000    0.2582824
184680.0000000    0.2605017
184720.0000000    0.2631503
184760.0000000    0.2481776
184800.0000000    0.2618096
184840.0000000    0.2504508
184880.0000000    0.2643908
184920.0000000    0.2618969
184960.0000000    0.2518754
185000.0000000    0.2846544
185040.0000000    0.2717647
185080.0000000    0.2721380
185120.0000000    0.2485707
185160.0000000    0.2710015
185200.0000000    0.2592603
185240.0000000    0.2673261
185280.0000000    0.2389676
185320.0000000    0.2560464
185360.0000000    0.2510436
185400.0000000    0.2491070
185440.0000000    0.2512725
185480.0000000    0.2450400
185520.0000000    0.2570896
185560.0000000    0.2575853
185600.0000000    0.2775532
185640.0000000    0.2407925
185680.0000000    0.2600319
185720.0000000    0.2557236
185760.0000000    0.2559383
185800.0000000    0.2528457
185840.0000000    0.2563066
185880.0000000    0.2597165
185920.0000000    0.2526682
185960.0000000    0.2587673
186000.0000000    0.2635363
186040.0000000    0.2697330
186080.0000000    0.2633669
186120.0000000    0.2677354
186160.0000000    0.2537712
186200.0000000    0.2542521
186240.0000000    0.2886399
186280.0000000    0.2637374
186320.0000000    0.2572388
186360.0000000    0.2746610
186400.0000000    0.2810344
186440.0000000    0.2891479
186480.0000000    0.2859949
186520.0000000    0.2658971
186560.0000000    0.2780847
186600.0000000    0.2955183
186640.0000000    0.2714993
186680.0000000    0.2639786
186720.0000000    0.3020402
186760.0000000    0.2678962
186800.0000000    0.2723120
186840.0000000    0.2694881
186880.0000000    0.2926467
186920.0000000    0.2811912
186960.0000000    0.2758546
187000.0000000    0.2672184
187040.0000000    0.2655570
187080.0000000    0.2576509
187120.0000000    0.2855460
187160.0000000    0.2753211
187200.0000000    0.2873257
187240.0000000    0.3055284
187280.0000000    0.2723277
187320.0000000    0.2829061
187360.0000000    0.2590262
187400.0000000    0.2729568
187440.0000000    0.2893712
187480.0000000    0.2735032
187520.0000000    0.2668071
187560.0000000    0.2618025
187600.0000000    0.2558466
187640.0000000    0.2605161
187680.0000000    0.2628345
187720.0000000    0.2516110
187760.0000000    0.2536096
187800.0000000    0.2653878
187840.0000000    0.2545309
187880.0000000    0.2581910
187920.0000000    0.2696009
187960.0000000    0.2610137
188000.0000000    0.2671453
188040.0000000    0.2614014
188080.0000000    0.2607514
188120.0000000    0.2769540
188160.0000000    0.2655307
188200.0000000    0.2521232
188240.0000000    0.2870871
188280.0000000    0.2801651
188320.0000000    0.2873625
188360.0000000    0.2584270
188400.0000000    0.2514372
188440.0000000    0.2777589
188480.0000000    0.2681757
188520.0000000    0.2673680
188560.0000000    0.2472291
188600.0000000    0.2671430
188640.0000000    0.2644188
188680.0000000    0.2516674
188720.0000000    0.2677489
188760.0000000    0.2681468
188800.0000000    0.2735884
188840.0000000    0.2628995
188880.0000000    0.2812282
188920.0000000    0.2449812
188960.0000000    0.2511890
189000.0000000    0.2487100
189040.0000000    0.2436413
189080.0000000    0.2374091
189120.0000000    0.2579074
189160.0000000    0.2703341
189200.0000000    0.2652550
189240.0000000    0.2698943
189280.0000000    0.2778396
189320.0000000    0.2809298
189360.0000000    0.2712730
189400.0000000    0.2658974
189440.0000000    0.2614256
189480.0000000    0.2647495
189520.0000000    0.2538570
189560.0000000    0.2416018
189600.0000000    0.2537181
189640.0000000    0.2474231
189680.0000000    0.2467161
189720.0000000    0.2495788
189760.0000000    0.2306446
189800.0000000    0.2304913
189840.0000000    0.2419941
189880.0000000    0.2488681
189920.0000000    0.2595878
189960.0000000    0.2526634
190000.0000000    0.2737753
190040.0000000    0.2398854
190080.0000000    0.2426461
190120.0000000    0.2520081
190160.0000000    0.2544989
190200.0000000    0.2517081
190240.0000000    0.2547152
190280.0000000    0.2522784
190320.0000000    0.2694091
190360.0000000    0.2698153
190400.0000000    0.2619692
190440.0000000    0.2564287
190480.0000000    0.2507028
190520.0000000    0.2517907
190560.0000000    0.2648188
190600.0000000    0.2632498
190640.0000000    0.2577005
190680.0000000    0.2853739
190720.0000000    0.2504262
190760.0000000    0.2516076
190800.0000000    0.2359539
190840.0000000    0.2533535
190880.0000000    0.2495961
190920.0000000    0.2723669
190960.0000000    0.2710283
191000.0000000    0.2587762
191040.0000000    0.2616870
191080.0000000    0.2507561
191120.0000000    0.2721862
191160.0000000    0.2458018
191200.0000000    0.2506345
191240.0000000    0.2647014
191280.0000000    0.2611562
191320.0000000    0.2698463
191360.0000000    0.2796527
191400.0000000    0.2567981
191440.0000000    0.2480336
191480.0000000    0.2556165
191520.0000000    0.2541415
191560.0000000    0.2582445
191600.0000000    0.2672725
191640.0000000    0.2633111
191680.0000000    0.2626450
191720.0000000    0.2547044
191760.0000000    0.2690507
191800.0000000    0.2468453
191840.0000000    0.2877891
191880.0000000    0.2776634
191920.0000000    0.2827327
191960.0000000    0.2780704
192000.0000000    0.2721078
192040.0000000    0.2554612
192080.0000000    0.2594366
192120.0000000    0.2571538
192160.0000000    0.2579799
192200.0000000    0.2738636
192240.0000000    0.2542849
192280.0000000    0.2543878
192320.0000000    0.2505277
192360.0000000    0.2777757
192400.0000000    0.2681390
192440.0000000    0.2783600
192480.0000000    0.2772061
192520.0000000    0.2717419
192560.0000000    0.2818857
192600.0000000    0.2679376
192640.0000000    0.2529745
192680.0000000    0.2776913
192720.0000000    0.2442705
192760.0000000    0.2491689
192800.0000000    0.2451472
192840.0000000    0.2957166
192880.0000000    0.2640519
192920.0000000    0.2586924
192960.0000000    0.2669995
193000.0000000    0.2746526
193040.0000000    0.2642354
193080.0000000    0.2696835
193120.0000000    0.2639295
193160.0000000    0.2683333
193200.0000000    0.2695073
193240.0000000    0.2655564
193280.0000000    0.2447950
193320.0000000    0.2618406
193360.0000000    0.2739874
193400.0000000    0.2737642
193440.0000000    0.2790624
193480.0000000    0.2649143
193520.0000000    0.2850379
193560.0000000    0.2687889
193600.0000000    0.2672277
193640.0000000    0.2622080
193680.0000000    0.2641568
193720.0000000    0.2949939
193760.0000000    0.2616223
193800.0000000    0.2870821
193840.0000000    0.2797379
193880.0000000    0.2634497
193920.0000000    0.2468581
193960.0000000    0.2680395
194000.0000000    0.2813368
194040.0000000    0.2749473
194080.0000000    0.2644856
194120.0000000    0.2592583
194160.0000000    0.2521224
194200.0000000    0.2554976
194240.0000000    0.2668191
194280.0000000    0.2576658
194320.0000000    0.2488483
194360.0000000    0.2667768
194400.0000000    0.2731529
194440.0000000    0.2493394
194480.0000000    0.2368978
194520.0000000    0.2413602
194560.0000000    0.2519946
194600.0000000    0.2328466
194640.0000000    0.2406143
194680.0000000    0.2592899
194720.0000000    0.2600993
194760.0000000    0.2623224
194800.0000000    0.2567759
194840.0000000    0.2606346
194880.0000000    0.2545312
194920.0000000    0.2445468
194960.0000000    0.2536394
195000.0000000    0.2589888
195040.0000000    0.2459934
195080.0000000    0.2584423
195120.0000000    0.2531718
195160.0000000    0.2457797
195200.0000000    0.2560827
195240.0000000    0.2393132
195280.0000000    0.2652538
195320.0000000    0.2384806
195360.0000000    0.2344452
195400.0000000    0.2456220
195440.0000000    0.2525143
195480.0000000    0.2408604
195520.0000000    0.2355844
195560.0000000    0.2455197
195600.0000000    0.2560288
195640.0000000    0.2677470
195680.0000000    0.2390857
195720.0000000    0.2577971
195760.0000000    0.2814149
195800.0000000    0.2664477
195840.0000000    0.2813579
195880.0000000    0.2463687
195920.0000000    0.2553268
195960.0000000    0.2690941
196000.0000000    0.2786871
196040.0000000    0.2645279
196080.0000000    0.2796950
196120.0000000    0.2765078
196160.0000000    0.2818150
196200.0000000    0.2727801
196240.0000000    0.2788173
196280.0000000    0.2570869
196320.0000000    0.2603621
196360.0000000    0.2420326
196400.0000000    0.2712814
196440.0000000    0.2565809
196480.0000000    0.2561962
196520.0000000    0.2468079
196560.0000000    0.2555384
196600.0000000    0.2772979
196640.0000000    0.2645824
196680.0000000    0.2821313
196720.0000000    0.2738684
196760.0000000    0.2579709
196800.0000000    0.2701560
196840.0000000    0.2703122
196880.0000000    0.2776473
196920.0000000    0.2991545
196960.0000000    0.2858709
197000.0000000    0.2586251
197040.0000000    0.2876325
197080.0000000    0.2798880
197120.0000000    0.2427160
197160.0000000    0.2847125
197200.0000000    0.2643315
197240.0000000    0.2698216
197280.0000000    0.2895659
197320.0000000    0.2848936
197360.0000000    0.2696564
197400.0000000    0.2805370
197440.0000000    0.2884566
197480.0000000    0.3002096
197520.0000000    0.2755568
197560.0000000    0.2768016
197600.0000000    0.2669128
197640.0000000    0.2736097
197680.0000000    0.2686667
197720.0000000    0.2785175
197760.0000000    0.2722418
197800.0000000    0.2650840
197840.0000000    0.2618536
197880.0000000    0.2890842
197920.0000000    0.2689470
197960.0000000    0.2994351
198000.0000000    0.2713117
198040.0000000    0.2803181
198080.0000000    0.2699841
198120.0000000    0.2572013
198160.0000000    0.2517215
198200.0000000    0.2706496
198240.0000000    0.2763954
198280.0000000    0.2638708
198320.0000000    0.2784002
198360.0000000    0.2616459
198400.0000000    0.2887480
198440.0000000    0.2737913
198480.0000000    0.2793957
198520.0000000    0.2922772
198560.0000000    0.2973049
198600.0000000    0.3130950
198640.0000000    0.2875940
198680.0000000    0.2652975
198720.0000000    0.2800663
198760.0000000    0.2831782
198800.0000000    0.2990360
198840.0000000    0.2901105
198880.0000000    0.2958616
198920.0000000    0.2902516
198960.0000000    0.2670695
199000.0000000    0.2792064
199040.0000000    0.2596877
199080.0000000    0.2691827
199120.0000000    0.2539656
199160.0000000    0.2609498
199200.0000000    0.2627312
199240.0000000    0.2852193
199280.0000000    0.2914758
199320.0000000    0.2626703
199360.0000000    0.2914909
199400.0000000    0.2693434
199440.0000000    0.2910430
199480.0000000    0.2912349
199520.0000000    0.2561407
199560.0000000    0.2699571
199600.0000000    0.2720947
199640.0000000    0.2537851
199680.0000000    0.2596504
199720.0000000    0.2762524
199760.0000000    0.2755901
199800.0000000    0.2799798
199840.0000000    0.2701576
199880.0000000    0.2783236
199920.0000000    0.2693912
199960.0000000    0.2745391
200000.0000000    0.2781530
200040.0000000    0.2783290
200080.0000000    0.2590341
200120.0000000    0.2804248
200160.0000000    0.2764481
200200.0000000    0.2613662
200240.0000000    0.2650035
200280.0000000    0.2851498
200320.0000000    0.2885891
200360.0000000    0.2692389
200400.0000000    0.2896090
200440.0000000    0.2745462
200480.0000000    0.2799211
200520.0000000    0.2887152
200560.0000000    0.2768931
200600.0000000    0.2638061
200640.0000000    0.2911832
200680.0000000    0.2727165
200720.0000000    0.2748388
200760.0000000    0.2795445
200800.0000000    0.2653016
200840.0000000    0.2811420
200880.0000000    0.2753331
200920.0000000    0.2714297
200960.0000000    0.2681251
201000.0000000    0.2852660
201040.0000000    0.2796043
201080.0000000    0.2589862
201120.0000000    0.2609189
201160.0000000    0.2861868
201200.0000000    0.2715999
201240.0000000    0.2585837
201280.0000000    0.2482931
201320.0000000    0.2617416
201360.0000000    0.2585336
201400.0000000    0.2620748
201440.0000000    0.2595412
201480.0000000    0.2743917
201520.0000000    0.2645226
201560.0000000    0.2540086
201600.0000000    0.2577344
201640.0000000    0.2626318
201680.0000000    0.2588966
201720.0000000    0.2731508
201760.0000000    0.2675070
201800.0000000    0.2741461
201840.0000000    0.2559518
201880.0000000    0.2339780
201920.0000000    0.2579252
201960.0000000    0.2499164
202000.0000000    0.2192985
202040.0000000    0.2345595
202080.0000000    0.2160001
202120.0000000    0.2454458
202160.0000000    0.2265708
202200.0000000    0.2234609
202240.0000000    0.2494427
202280.0000000    0.2556716
202320.0000000    0.2358247
202360.0000000    0.2461503
202400.0000000    0.2470902
202440.0000000    0.2665860
202480.0000000    0.2486886
202520.0000000    0.2622318
202560.0000000    0.2533559
202600.0000000    0.2784624
202640.0000000    0.2806935
202680.0000000    0.2737707
202720.0000000    0.2822684
202760.0000000    0.2644390
202800.0000000    0.2611642
202840.0000000    0.2811486
202880.0000000    0.2699764
202920.0000000    0.2547267
202960.0000000    0.2610836
203000.0000000    0.2669963
203040.0000000    0.2615544
203080.0000000    0.2668023
203120.0000000    0.2668654
203160.0000000    0.2589887
203200.0000000    0.2674910
203240.0000000    0.2512192
203280.0000000    0.2645357
203320.0000000    0.2613408
203360.0000000    0.2569487
203400.0000000    0.2510986
203440.0000000    0.2379498
203480.0000000    0.2425987
203520.0000000    0.2538470
203560.0000000    0.2528330
203600.0000000    0.2391610
203640.0000000    0.2453524
203680.0000000    0.2784578
203720.0000000    0.2650830
203760.0000000    0.2535431
203800.0000000    0.2673304
203840.0000000    0.2618304
203880.0000000    0.2691934
203920.0000000    0.2629291
203960.0000000    0.2442957
204000.0000000    0.2737076
204040.0000000    0.2607170
204080.0000000    0.2715094
204120.0000000    0.2600086
204160.0000000    0.2509612
204200.0000000    0.2675440
204240.0000000    0.2879862
204280.0000000    0.2638863
204320.0000000    0.2839189
204360.0000000    0.2818959
204400.0000000    0.2797563
204440.0000000    0.2656963
204480.0000000    0.2852043
204520.0000000    0.2827980
204560.0000000    0.2738373
204600.0000000    0.2746229
204640.0000000    0.2841407
204680.0000000    0.2904176
204720.0000000    0.2858383
204760.0000000    0.2572255
204800.0000000    0.2744424
204840.0000000    0.2708943
204880.0000000    0.2753245
204920.0000000    0.2543467
204960.0000000    0.2459721
205000.0000000    0.2562757
205040.0000000    0.2586788
205080.0000000    0.2400721
205120.0000000    0.2616876
205160.0000000    0.2667262
205200.0000000    0.2406153
205240.0000000    0.2654602
205280.0000000    0.2485952
205320.0000000    0.2487453
205360.0000000    0.2517445
205400.0000000    0.2721794
205440.0000000    0.2568880
205480.0000000    0.2651336
205520.0000000    0.2735098
205560.0000000    0.2806232
205600.0000000    0.2571452
205640.0000000    0.2586203
205680.0000000    0.2520383
205720.0000000    0.2605430
205760.0000000    0.2469006
205800.0000000    0.2557833
205840.0000000    0.2549750
205880.0000000    0.2638789
205920.0000000    0.2487583
205960.0000000    0.2799676
206000.0000000    0.2993861
206040.0000000    0.2730554
206080.0000000    0.2653005
206120.0000000    0.2783194
206160.0000000    0.2745731
206200.0000000    0.2656232
206240.0000000    0.2732300
206280.0000000    0.2540041
206320.0000000    0.2687077
206360.0000000    0.2818830
206400.0000000    0.2945150
206440.0000000    0.2817811
206480.0000000    0.2986331
206520.0000000    0.2820569
206560.0000000    0.2703287
206600.0000000    0.2911664
206640.0000000    0.2852963
206680.0000000    0.2841521
206720.0000000    0.3000174
206760.0000000    0.3048809
206800.0000000    0.2824368
206840.0000000    0.2762151
206880.0000000    0.2620797
206920.0000000    0.2728983
206960.0000000    0.2721814
207000.0000000    0.2766100
207040.0000000    0.2957273
207080.0000000    0.2978309
207120.0000000    0.2751348
207160.0000000    0.2833510
207200.0000000    0.2665854
207240.0000000    0.2779449
207280.0000000    0.2752978
207320.0000000    0.2894302
207360.0000000    0.2646409
207400.0000000    0.2917697
207440.0000000    0.2668372
207480.0000000    0.2564202
207520.0000000    0.2492096
207560.0000000    0.2558790
207600.0000000    0.2704745
207640.0000000    0.2799804
207680.0000000    0.2653733
207720.0000000    0.2869024
207760.0000000    0.2744087
207800.0000000    0.2720061
207840.0000000    0.2940867
207880.0000000    0.2402165
207920.0000000    0.2559689
207960.0000000    0.2404955
208000.0000000    0.2627522
208040.0000000    0.2634912
208080.0000000    0.2363325
208120.0000000    0.2619959
208160.0000000    0.2552008
208200.0000000    0.2478992
208240.0000000    0.2619081
208280.0000000    0.2479314
208320.0000000    0.2532713
208360.0000000    0.2471396
208400.0000000    0.2287212
208440.0000000    0.2624840
208480.0000000    0.2603275
208520.0000000    0.2707086
208560.0000000    0.2892383
208600.0000000    0.2603211
208640.0000000    0.2590701
208680.0000000    0.2614999
208720.0000000    0.2583191
208760.0000000    0.2519020
208800.0000000    0.2717363
208840.0000000    0.2768471
208880.0000000    0.2701769
208920.0000000    0.2833829
208960.0000000    0.2479547
209000.0000000    0.2776145
209040.0000000    0.2695402
209080.0000000    0.2640002
209120.0000000    0.2736916
209160.0000000    0.2509043
209200.0000000    0.2423373
209240.0000000    0.2342476
209280.0000000    0.2600777
209320.0000000    0.2752132
209360.0000000    0.2596392
209400.0000000    0.2548549
209440.0000000    0.2566809
209480.0000000    0.2700877
209520.0000000    0.2724603
209560.0000000    0.2857649
209600.0000000    0.2696255
209640.0000000    0.2606278
209680.0000000    0.2730044
209720.0000000    0.2801453
209760.0000000    0.2485081
209800.0000000    0.2873601
209840.0000000    0.2530672
209880.0000000    0.2361723
209920.0000000    0.2676767
209960.0000000    0.2503610
210000.0000000    0.2441148
210040.0000000    0.2418096
210080.0000000    0.2537788
210120.0000000    0.2529865
210160.0000000    0.2517309
210200.0000000    0.2507836
210240.0000000    0.2610523
210280.0000000    0.2615678
210320.0000000    0.2710826
210360.0000000    0.2632470
210400.0000000    0.2711822
210440.0000000    0.2632746
210480.0000000    0.2691519
210520.0000000    0.2775785
210560.0000000    0.2696203
210600.0000000    0.2673805
210640.0000000    0.2652204
210680.0000000    0.2611009
210720.0000000    0.2623572
210760.0000000    0.2565243
210800.0000000    0.2666008
210840.0000000    0.2471156
210880.0000000    0.2405817
210920.0000000    0.2610668
210960.0000000    0.2509091
211000.0000000    0.2639174
211040.0000000    0.2382102
211080.0000000    0.2637230
211120.0000000    0.2645155
211160.0000000    0.2589710
211200.0000000    0.2662970
211240.0000000    0.2966450
211280.0000000    0.2683562
211320.0000000    0.2476108
211360.0000000    0.2670662
211400.0000000    0.2560390
211440.0000000    0.2729544
211480.0000000    0.2470642
211520.0000000    0.2461116
211560.0000000    0.2636149
211600.0000000    0.2641913
211640.0000000    0.2605081
211680.0000000    0.2613357
211720.0000000    0.2729584
211760.0000000    0.2541518
211800.0000000    0.2489870
211840.0000000    0.2448319
211880.0000000    0.2431931
211920.0000000    0.2721435
211960.0000000    0.2775614
212000.0000000    0.2681335
212040.0000000    0.2625852
212080.0000000    0.2751065
212120.0000000    0.2658693
212160.0000000    0.2668654
212200.0000000    0.2802583
212240.0000000    0.2789178
212280.0000000    0.2792878
212320.0000000    0.2701883
212360.0000000    0.2596084
212400.0000000    0.2448624
212440.0000000    0.2646596
212480.0000000    0.2575997
212520.0000000    0.2569485
212560.0000000    0.2636221
212600.0000000    0.2632928
212640.0000000    0.2419474
212680.0000000    0.2305070
212720.0000000    0.2420833
212760.0000000    0.2506297
212800.0000000    0.2429459
212840.0000000    0.2665190
212880.0000000    0.2589386
212920.0000000    0.2488863
212960.0000000    0.2833949
213000.0000000    0.2845548
213040.0000000    0.2661393
213080.0000000    0.2679410
213120.0000000    0.2556087
213160.0000000    0.2814231
213200.0000000    0.2451298
213240.0000000    0.2624556
213280.0000000    0.2811514
213320.0000000    0.2744648
213360.0000000    0.2842530
213400.0000000    0.2738120
213440.0000000    0.2635578
213480.0000000    0.2801049
213520.0000000    0.2745435
213560.0000000    0.2753138
213600.0000000    0.2795715
213640.0000000    0.2840276
213680.0000000    0.2648171
213720.0000000    0.2760505
213760.0000000    0.2710710
213800.0000000    0.2624613
213840.0000000    0.2749017
213880.0000000    0.2871254
213920.0000000    0.2769245
213960.0000000    0.2713628
214000.0000000    0.2645814
214040.0000000    0.2715940
214080.0000000    0.2658292
214120.0000000    0.2635777
214160.0000000    0.2750329
214200.0000000    0.2774061
214240.0000000    0.2595806
214280.0000000    0.2703762
214320.0000000    0.2789131
214360.0000000    0.2895196
214400.0000000    0.2908318
214440.0000000    0.2741101
214480.0000000    0.2770571
214520.0000000    0.2727211
214560.0000000    0.2769473
214600.0000000    0.2852992
214640.0000000    0.2788807
214680.0000000    0.2694653
214720.0000000    0.2735727
214760.0000000    0.2680934
214800.0000000    0.2568093
214840.0000000    0.2617383
214880.0000000    0.2624985
214920.0000000    0.2701738
214960.0000000    0.2555442
215000.0000000    0.2513189
215040.0000000    0.2606602
215080.0000000    0.2782579
215120.0000000    0.2686465
215160.0000000    0.2879102
215200.0000000    0.2881749
215240.0000000    0.2918841
215280.0000000    0.2863390
215320.0000000    0.3003004
215360.0000000    0.3016902
215400.0000000    0.3012601
215440.0000000    0.2708064
215480.0000000    0.2665186
215520.0000000    0.2852858
215560.0000000    0.2963861
215600.0000000    0.2878613
215640.0000000    0.2914564
215680.0000000    0.2727907
215720.0000000    0.2956804
215760.0000000    0.2819678
215800.0000000    0.2841842
215840.0000000    0.2510714
215880.0000000    0.2764968
215920.0000000    0.2834440
215960.0000000    0.2554322
216000.0000000    0.2486582
216040.0000000    0.2619702
216080.0000000    0.2574021
216120.0000000    0.2487233
216160.0000000    0.2639428
216200.0000000    0.2636306
216240.0000000    0.2729098
216280.0000000    0.2742521
216320.0000000    0.2638467
216360.0000000    0.2724037
216400.0000000    0.2661183
216440.0000000    0.2784624
216480.0000000    0.2575176
216520.0000000    0.2669956
216560.0000000    0.2683865
216600.0000000    0.2719845
216640.0000000    0.2645857
216680.0000000    0.2697369
216720.0000000    0.2900931
216760.0000000    0.2758608
216800.0000000    0.2778768
216840.0000000    0.2602446
216880.0000000    0.2688859
216920.0000000    0.2706885
216960.0000000    0.2747543
217000.0000000    0.2694409
217040.0000000    0.2506967
217080.0000000    0.2440707
217120.0000000    0.2634613
217160.0000000    0.2686795
217200.0000000    0.2885947
217240.0000000    0.2668325
217280.0000000    0.2750641
217320.0000000    0.2662112
217360.0000000    0.2560543
217400.0000000    0.2780558
217440.0000000    0.2693267
217480.0000000    0.2939220
217520.0000000    0.2583113
217560.0000000    0.2684711
217600.0000000    0.2743572
217640.0000000    0.2836165
217680.0000000    0.2821586
217720.0000000    0.2805396
217760.0000000    0.2802432
217800.0000000    0.2831616
217840.0000000    0.2989948
217880.0000000    0.2483580
217920.0000000    0.2664540
217960.0000000    0.2728328
218000.0000000    0.2777412
218040.0000000    0.2824093
218080.0000000    0.2709561
218120.0000000    0.2585287
218160.0000000    0.2697474
218200.0000000    0.2625015
218240.0000000    0.2708506
218280.0000000    0.2573723
218320.0000000    0.2680976
218360.0000000    0.2561871
218400.0000000    0.2684201
218440.0000000    0.2670429
218480.0000000    0.2685835
218520.0000000    0.2763891
218560.0000000    0.2861962
218600.0000000    0.2663787
218640.0000000    0.2745090
218680.0000000    0.2892251
218720.0000000    0.2868218
218760.0000000    0.2490980
218800.0000000    0.2859961
218840.0000000    0.2675377
218880.0000000    0.2815088
218920.0000000    0.2682115
218960.0000000    0.2631103
219000.0000000    0.2539517
219040.0000000    0.2512500
219080.0000000    0.2830124
219120.0000000    0.2550937
219160.0000000    0.2662951
219200.0000000    0.2749937
219240.0000000    0.2721231
219280.0000000    0.2672959
219320.0000000    0.2764578
219360.0000000    0.2721805
219400.0000000    0.2877192
219440.0000000    0.2862406
219480.0000000    0.2767588
219520.0000000    0.2798126
219560.0000000    0.2594768
219600.0000000    0.2747322
219640.0000000    0.2922530
219680.0000000    0.2801385
219720.0000000    0.2783240
219760.0000000    0.2434970
219800.0000000    0.2572869
219840.0000000    0.2386509
219880.0000000    0.2688929
219920.0000000    0.2490938
219960.0000000    0.2542260
220000.0000000    0.2525866
220040.0000000    0.2625429
220080.0000000    0.2681495
220120.0000000    0.2659133
220160.0000000    0.2447879
220200.0000000    0.2502339
220240.0000000    0.2602156
220280.0000000    0.2753921
220320.0000000    0.2658700
220360.0000000    0.2633137
220400.0000000    0.2452607
220440.0000000    0.2457552
220480.0000000    0.2641272
220520.0000000    0.2616979
220560.0000000    0.2796005
220600.0000000    0.2872935
220640.0000000    0.2567544
220680.0000000    0.2654274
220720.0000000    0.2625265
220760.0000000    0.2556878
220800.0000000    0.2534835
220840.0000000    0.2567298
220880.0000000    0.2826514
220920.0000000    0.2499018
220960.0000000    0.2735360
221000.0000000    0.2761659
221040.0000000    0.2756270
221080.0000000    0.2699897
221120.0000000    0.2677853
221160.0000000    0.2638794
221200.0000000    0.2844956
221240.0000000    0.2552062
221280.0000000    0.2664282
221320.0000000    0.2728874
221360.0000000    0.2738456
221400.0000000    0.2685188
221440.0000000    0.2719688
221480.0000000    0.2624995
221520.0000000    0.2586343
221560.0000000    0.2613988
221600.0000000    0.2656145
221640.0000000    0.2662691
221680.0000000    0.2635815
221720.0000000    0.2690336
221760.0000000    0.2673963
221800.0000000    0.2759357
221840.0000000    0.2916574
221880.0000000    0.2875661
221920.0000000    0.2935971
221960.0000000    0.2675127
222000.0000000    0.2618442
222040.0000000    0.2831664
222080.0000000    0.2722247
222120.0000000    0.2723798
222160.0000000    0.2731028
222200.0000000    0.2565007
222240.0000000    0.2662367
222280.0000000    0.2613226
222320.0000000    0.2597381
222360.0000000    0.2513256
222400.0000000    0.2540390
222440.0000000    0.2730882
222480.0000000    0.2714918
222520.0000000    0.2611177
222560.0000000    0.2596174
222600.0000000    0.2600729
222640.0000000    0.2546172
222680.0000000    0.2680308
222720.0000000    0.2619234
222760.0000000    0.2660083
222800.0000000    0.2589943
222840.0000000    0.2599199
222880.0000000    0.2760027
222920.0000000    0.2756313
222960.0000000    0.2571823
223000.0000000    0.2594844
223040.0000000    0.2658137
223080.0000000    0.2542601
223120.0000000    0.2630928
223160.0000000    0.2599434
223200.0000000    0.2633765
223240.0000000    0.2643479
223280.0000000    0.2588393
223320.0000000    0.2735244
223360.0000000    0.2553791
223400.0000000    0.2482578
223440.0000000    0.2569536
223480.0000000    0.2742063
223520.0000000    0.2513725
223560.0000000    0.2560785
223600.0000000    0.2606887
223640.0000000    0.2625412
223680.0000000    0.2596633
223720.0000000    0.2629738
223760.0000000    0.2447108
223800.0000000    0.2465577
223840.0000000    0.2479361
223880.0000000    0.2485178
223920.0000000    0.2570992
223960.0000000    0.2717864
224000.0000000    0.2683016
224040.0000000    0.2402393
224080.0000000    0.2448716
224120.0000000    0.2618655
224160.0000000    0.2567554
224200.0000000    0.2713867
224240.0000000    0.2609485
224280.0000000    0.2602029
224320.0000000    0.2724199
224360.0000000    0.2742451
224400.0000000    0.2718557
224440.0000000    0.2545431
224480.0000000    0.2703733
224520.0000000    0.2805788
224560.0000000    0.2505491
224600.0000000    0.2636162
224640.0000000    0.2662206
224680.0000000    0.2669527
224720.0000000    0.2519478
224760.0000000    0.2630026
224800.0000000    0.2687193
224840.0000000    0.2768450
224880.0000000    0.2902492
224920.0000000    0.2757175
224960.0000000    0.2837783
225000.0000000    0.2797234
225040.0000000    0.2619683
225080.0000000    0.2709798
225120.0000000    0.2726178
225160.0000000    0.2737511
225200.0000000    0.2526456
225240.0000000    0.2687951
225280.0000000    0.2833039
225320.0000000    0.2663546
225360.0000000    0.2720771
225400.0000000    0.2580219
225440.0000000    0.2630122
225480.0000000    0.2477601
225520.0000000    0.2796835
225560.0000000    0.2683621
225600.0000000    0.2555150
225640.0000000    0.2607124
225680.0000000    0.2508099
225720.0000000    0.2495259
225760.0000000    0.2679098
225800.0000000    0.2501797
225840.0000000    0.2606150
225880.0000000    0.2440978
225920.0000000    0.2627912
225960.0000000    0.2565120
226000.0000000    0.2652524
226040.0000000    0.2636925
226080.0000000    0.2541071
226120.0000000    0.2330507
226160.0000000    0.2582051
226200.0000000    0.2563542
226240.0000000    0.2392073
226280.0000000    0.2568825
226320.0000000    0.2566527
226360.0000000    0.2635844
226400.0000000    0.2529370
226440.0000000    0.2715220
226480.0000000    0.2540392
226520.0000000    0.2611649
226560.0000000    0.2613959
226600.0000000    0.2551751
226640.0000000    0.2510017
226680.0000000    0.2577300
226720.0000000    0.2470509
226760.0000000    0.2601137
226800.0000000    0.2401446
226840.0000000    0.2554286
226880.0000000    0.2560010
226920.0000000    0.2797092
226960.0000000    0.2646459
227000.0000000    0.2686195
227040.0000000    0.2521355
227080.0000000    0.2645773
227120.0000000    0.2588835
227160.0000000    0.2927960
227200.0000000    0.2759788
227240.0000000    0.2813406
227280.0000000    0.2704925
227320.0000000    0.2774890
227360.0000000    0.2671014
227400.0000000    0.2913462
227440.0000000    0.2717084
227480.0000000    0.2673802
227520.0000000    0.2737810
227560.0000000    0.2650499
227600.0000000    0.2658055
227640.0000000    0.2552036
227680.0000000    0.2577299
227720.0000000    0.2692425
227760.0000000    0.2654968
227800.0000000    0.2685087
227840.0000000    0.2491058
227880.0000000    0.2683972
227920.0000000    0.2764267
227960.0000000    0.2592706
228000.0000000    0.2705374
228040.0000000    0.2593510
228080.0000000    0.2870028
228120.0000000    0.2876063
228160.0000000    0.2600608
228200.0000000    0.2788067
228240.0000000    0.2872285
228280.0000000    0.2704620
228320.0000000    0.2715462
228360.0000000    0.2738224
228400.0000000    0.2577004
228440.0000000    0.2478227
228480.0000000    0.2865188
228520.0000000    0.2833585
228560.0000000    0.2531187
228600.0000000    0.2656922
228640.0000000    0.2719550
228680.0000000    0.2643206
228720.0000000    0.2657793
228760.0000000    0.3025371
228800.0000000    0.2895725
228840.0000000    0.2891981
228880.0000000    0.3127284
228920.0000000    0.3101576
228960.0000000    0.2952300
229000.0000000    0.3025638
229040.0000000    0.3046104
229080.0000000    0.2967289
229120.0000000    0.3029525
229160.0000000    0.2993879
229200.0000000    0.2738232
229240.0000000    0.2836176
229280.0000000    0.2982344
229320.0000000    0.2813761
229360.0000000    0.3008235
229400.0000000    0.2923314
229440.0000000    0.2741970
229480.0000000    0.2899206
229520.0000000    0.2697545
229560.0000000    0.2719681
229600.0000000    0.2726650
229640.0000000    0.2889892
229680.0000000    0.2892739
229720.0000000    0.2823195
229760.0000000    0.2754935
229800.0000000    0.2721104
229840.0000000    0.2700698
229880.0000000    0.2811845
229920.0000000    0.2866328
229960.0000000    0.2820985
230000.0000000    0.2637644
230040.0000000    0.2692015
230080.0000000    0.2641875
230120.0000000    0.2686372
230160.0000000    0.2740238
230200.0000000    0.2890251
230240.0000000    0.2908288
230280.0000000    0.2852886
230320.0000000    0.2672631
230360.0000000    0.2589587
230400.0000000    0.2693987
230440.0000000    0.2766005
230480.0000000    0.2759643
230520.0000000    0.2454091
230560.0000000    0.2529814
230600.0000000    0.2560704
230640.0000000    0.2569872
230680.0000000    0.2629143
230720.0000000    0.2902154
230760.0000000    0.2663007
230800.0000000    0.2619164
230840.0000000    0.2566957
230880.0000000    0.2628196
230920.0000000    0.2815223
230960.0000000    0.2742206
231000.0000000    0.2513844
231040.0000000    0.2846695
231080.0000000    0.2740419
231120.0000000    0.2768748
231160.0000000    0.2856386
231200.0000000    0.2637929
231240.0000000    0.2759154
231280.0000000    0.2632772
231320.0000000    0.2628894
231360.0000000    0.2393247
231400.0000000    0.2634128
231440.0000000    0.2524277
231480.0000000    0.2621846
231520.0000000    0.2417185
231560.0000000    0.2528925
231600.0000000    0.2382443
231640.0000000    0.2497448
231680.0000000    0.2506688
231720.0000000    0.2648739
231760.0000000    0.2718773
231800.0000000    0.2551609
231840.0000000    0.2701065
231880.0000000    0.2640849
231920.0000000    0.2645628
231960.0000000    0.2641155
232000.0000000    0.2694762
232040.0000000    0.2663075
232080.0000000    0.2438993
232120.0000000    0.2609594
232160.0000000    0.2531055
232200.0000000    0.2594106
232240.0000000    0.2683055
232280.0000000    0.2764679
232320.0000000    0.2666221
232360.0000000    0.2644240
232400.0000000    0.2800225
232440.0000000    0.2841457
232480.0000000    0.2815445
232520.0000000    0.2701466
232560.0000000    0.2573376
232600.0000000    0.2526485
232640.0000000    0.2667226
232680.0000000    0.2352505
232720.0000000    0.2642708
232760.0000000    0.2586888
232800.0000000    0.2639576
232840.0000000    0.2697510
232880.0000000    0.2629225
232920.0000000    0.2579838
232960.0000000    0.2628097
233000.0000000    0.2396875
233040.0000000    0.2634558
233080.0000000    0.2542478
233120.0000000    0.2678905
233160.0000000    0.2550785
233200.0000000    0.2730288
233240.0000000    0.2907230
233280.0000000    0.2573261
233320.0000000    0.2492262
233360.0000000    0.2431344
233400.0000000    0.2455229
233440.0000000    0.2358100
233480.0000000    0.2416127
233520.0000000    0.2514328
233560.0000000    0.2253551
233600.0000000    0.2509638
233640.0000000    0.2457076
233680.0000000    0.2519394
233720.0000000    0.2535155
233760.0000000    0.2382548
233800.0000000    0.2469537
233840.0000000    0.2463478
233880.0000000    0.2565635
233920.0000000    0.2550331
233960.0000000    0.2509755
234000.0000000    0.2496664
234040.0000000    0.2525423
234080.0000000    0.2424287
234120.0000000    0.2631188
234160.0000000    0.2520866
234200.0000000    0.2571054
234240.0000000    0.2621082
234280.0000000    0.2736583
234320.0000000    0.2494955
234360.0000000    0.2612913
234400.0000000    0.2360047
234440.0000000    0.2312859
234480.0000000    0.2428780
234520.0000000    0.2415449
234560.0000000    0.2535903
234600.0000000    0.2498561
234640.0000000    0.2659608
234680.0000000    0.2519048
234720.0000000    0.2441647
234760.0000000    0.2772084
234800.0000000    0.2544768
234840.0000000    0.2844854
234880.0000000    0.2628569
234920.0000000    0.2490954
234960.0000000    0.2632099
235000.0000000    0.2615984
235040.0000000    0.2719983
235080.0000000    0.2629174
235120.0000000    0.2899949
235160.0000000    0.2699206
235200.0000000    0.2607012
235240.0000000    0.2735555
235280.0000000    0.2887602
235320.0000000    0.2549193
235360.0000000    0.2684975
235400.0000000    0.2872360
235440.0000000    0.2847324
235480.0000000    0.2819836
235520.0000000    0.2750770
235560.0000000    0.2873629
235600.0000000    0.2802503
235640.0000000    0.2798170
235680.0000000    0.2699334
235720.0000000    0.2660613
235760.0000000    0.2903031
235800.0000000    0.2888754
235840.0000000    0.2716187
235880.0000000    0.2912184
235920.0000000    0.2720941
235960.0000000    0.2754701
236000.0000000    0.2811143
236040.0000000    0.2624437
236080.0000000    0.2934127
236120.0000000    0.2705758
236160.0000000    0.2661774
236200.0000000    0.2695448
236240.0000000    0.2838244
236280.0000000    0.2996000
236320.0000000    0.2899241
236360.0000000    0.3035147
236400.0000000    0.2790748
236440.0000000    0.2818782
236480.0000000    0.2991916
236520.0000000    0.2832583
236560.0000000    0.2647975
236600.0000000    0.2688899
236640.0000000    0.2790461
236680.0000000    0.2779923
236720.0000000    0.2724867
236760.0000000    0.2647960
236800.0000000    0.2640584
236840.0000000    0.2681260
236880.0000000    0.2529174
236920.0000000    0.2679597
236960.0000000    0.2878112
237000.0000000    0.2878144
237040.0000000    0.2622010
237080.0000000    0.2859122
237120.0000000    0.2650844
237160.0000000    0.2764793
237200.0000000    0.2977843
237240.0000000    0.2926258
237280.0000000    0.3019819
237320.0000000    0.2656740
237360.0000000    0.3076724
237400.0000000    0.3026737
237440.0000000    0.2752316
237480.0000000    0.2824905
237520.0000000    0.2603825
237560.0000000    0.2609656
237600.0000000    0.2675926
237640.0000000    0.2744364
237680.0000000    0.2761000
237720.0000000    0.2635586
237760.0000000    0.2657792
237800.0000000    0.2756451
237840.0000000    0.2684649
237880.0000000    0.2720197
237920.0000000    0.2797371
237960.0000000    0.2626051
238000.0000000    0.2839021
238040.0000000    0.2786692
238080.0000000    0.2611274
238120.0000000    0.2648792
238160.0000000    0.2871389
238200.0000000    0.2696687
238240.0000000    0.2526822
238280.0000000    0.2545055
238320.0000000    0.2736166
238360.0000000    0.2774786
238400.0000000    0.2599954
238440.0000000    0.2629719
238480.0000000    0.2634531
238520.0000000    0.2845254
238560.0000000    0.2890597
238600.0000000    0.2884417
238640.0000000    0.2644300
238680.0000000    0.2762606
238720.0000000    0.2709416
238760.0000000    0.2559662
238800.0000000    0.2783625
238840.0000000    0.2714938
238880.0000000    0.2576941
238920.0000000    0.2839193
238960.0000000    0.2669322
239000.0000000    0.2408590
239040.0000000    0.2757784
239080.0000000    0.2797228
239120.0000000    0.2646043
239160.0000000    0.2618273
239200.0000000    0.2720717
239240.0000000    0.2627841
239280.0000000    0.2659893
239320.0000000    0.2869542
239360.0000000    0.2663886
239400.0000000    0.2637712
239440.0000000    0.2769921
239480.0000000    0.2800256
239520.0000000    0.2796680
239560.0000000    0.2656896
239600.0000000    0.2863135
239640.0000000    0.2591726
239680.0000000    0.2642249
239720.0000000    0.2745118
239760.0000000    0.2685125
239800.0000000    0.2602774
239840.0000000    0.2749374
239880.0000000    0.2538932
239920.0000000    0.2663221
239960.0000000    0.2793010
240000.0000000    0.2692373
240040.0000000    0.2581694
240080.0000000    0.2538726
240120.0000000    0.2647468
240160.0000000    0.2658147
240200.0000000    0.2544728
240240.0000000    0.2776552
240280.0000000    0.2854629
240320.0000000    0.2651190
240360.0000000    0.2541774
240400.0000000    0.2673306
240440.0000000    0.2552567
240480.0000000    0.2472079
240520.0000000    0.2407533
240560.0000000    0.2395323
240600.0000000    0.2445889
240640.0000000    0.2424857
240680.0000000    0.2425689
240720.0000000    0.2569668
240760.0000000    0.2467388
240800.0000000    0.2522915
240840.0000000    0.2311900
240880.0000000    0.2418876
240920.0000000    0.2448494
240960.0000000    0.2452477
241000.0000000    0.2414715
241040.0000000    0.2521450
241080.0000000    0.2493595
241120.0000000    0.2533582
241160.0000000    0.2477411
241200.0000000    0.2637138
241240.0000000    0.2509213
241280.0000000    0.2405150
241320.0000000    0.2689140
241360.0000000    0.2647220
241400.0000000    0.2599501
241440.0000000    0.2634839
241480.0000000    0.2807706
241520.0000000    0.2781886
241560.0000000    0.2786525
241600.0000000    0.2699717
241640.0000000    0.2714134
241680.0000000    0.2658194
241720.0000000    0.2450240
241760.0000000    0.2594194
241800.0000000    0.2719913
241840.0000000    0.2403072
241880.0000000    0.2583389
241920.0000000    0.2494914
241960.0000000    0.2621948
242000.0000000    0.2342334
242040.0000000    0.2424431
242080.0000000    0.2495626
242120.0000000    0.2574320
242160.0000000    0.2522207
242200.0000000    0.2659789
242240.0000000    0.2640903
242280.0000000    0.2722406
242320.0000000    0.2844702
242360.0000000    0.2641594
242400.0000000    0.2874363
242440.0000000    0.2751306
242480.0000000    0.2767342
242520.0000000    0.2815570
242560.0000000    0.2762693
242600.0000000    0.2514511
242640.0000000    0.2611804
242680.0000000    0.2500376
242720.0000000    0.2764843
242760.0000000    0.2761227
242800.0000000    0.2683613
242840.0000000    0.2564695
242880.0000000    0.2710212
242920.0000000    0.2570148
242960.0000000    0.2540940
243000.0000000    0.2526334
243040.0000000    0.2560599
243080.0000000    0.2611108
243120.0000000    0.2624960
243160.0000000    0.2670768
243200.0000000    0.2753610
243240.0000000    0.2451501
243280.0000000    0.2225251
243320.0000000    0.2603331
243360.0000000    0.2672257
243400.0000000    0.2611445
243440.0000000    0.2572595
243480.0000000    0.2377592
243520.0000000    0.2365335
243560.0000000    0.2631653
243600.0000000    0.2473943
243640.0000000    0.2583843
243680.0000000    0.2565306
243720.0000000    0.2506487
243760.0000000    0.2609244
243800.0000000    0.2519595
243840.0000000    0.2422989
243880.0000000    0.2629111
243920.0000000    0.2659373
243960.0000000    0.2546836
244000.0000000    0.2380692
244040.0000000    0.2554499
244080.0000000    0.2559242
244120.0000000    0.2632250
244160.0000000    0.2801749
244200.0000000    0.2648742
244240.0000000    0.2722632
244280.0000000    0.2800758
244320.0000000    0.2779634
244360.0000000    0.2773830
244400.0000000    0.2551445
244440.0000000    0.2524763
244480.0000000    0.2545806
244520.0000000    0.2497449
244560.0000000    0.2370241
244600.0000000    0.2555173
244640.0000000    0.2607529
244680.0000000    0.2324957
244720.0000000    0.2268531
244760.0000000    0.2487529
244800.0000000    0.2495755
244840.0000000    0.2408867
244880.0000000    0.2445200
244920.0000000    0.2497312
244960.0000000    0.2361870
245000.0000000    0.2502663
245040.0000000    0.2497980
245080.0000000    0.2579833
245120.0000000    0.2341908
245160.0000000    0.2330954
245200.0000000    0.2476486
245240.0000000    0.2446105
245280.0000000    0.2561950
245320.0000000    0.2372244
245360.0000000    0.2287807
245400.0000000    0.2389199
245440.0000000    0.2261726
245480.0000000    0.2482243
245520.0000000    0.2564874
245560.0000000    0.2689679
245600.0000000    0.2681194
245640.0000000    0.2636939
245680.0000000    0.2607699
245720.0000000    0.2729230
245760.0000000    0.2685074
245800.0000000    0.2641688
245840.0000000    0.2888358
245880.0000000    0.2602990
245920.0000000    0.2576293
245960.0000000    0.2813705
246000.0000000    0.2612988
246040.0000000    0.2774797
246080.0000000    0.2528564
246120.0000000    0.2644810
246160.0000000    0.2612272
246200.0000000    0.2709260
246240.0000000    0.2834021
246280.0000000    0.2905171
246320.0000000    0.2686365
246360.0000000    0.2640772
246400.0000000    0.2671292
246440.0000000    0.2852909
246480.0000000    0.2785596
246520.0000000    0.2862949
246560.0000000    0.2764132
246600.0000000    0.3035657
246640.0000000    0.2830073
246680.0000000    0.2883505
246720.0000000    0.2819899
246760.0000000    0.2772459
246800.0000000    0.2661655
246840.0000000    0.2713690
246880.0000000    0.2575654
246920.0000000    0.2492188
246960.0000000    0.2610762
247000.0000000    0.2409385
247040.0000000    0.2610236
247080.0000000    0.2555187
247120.0000000    0.2562634
247160.0000000    0.2518989
247200.0000000    0.2656639
247240.0000000    0.2663118
247280.0000000    0.2650478
247320.0000000    0.2705238
247360.0000000    0.2797635
247400.0000000    0.2594593
247440.0000000    0.2549787
247480.0000000    0.2804673
247520.0000000    0.2471187
247560.0000000    0.2590428
247600.0000000    0.2551679
247640.0000000    0.2700512
247680.0000000    0.2594763
247720.0000000    0.2644908
247760.0000000    0.2734872
247800.0000000    0.2886352
247840.0000000    0.2478671
247880.0000000    0.2547786
247920.0000000    0.2623622
247960.0000000    0.2465514
248000.0000000    0.2585509
248040.0000000    0.2609331
248080.0000000    0.2610666
248120.0000000    0.2588347
248160.0000000    0.2712701
248200.0000000    0.2764771
248240.0000000    0.2550004
248280.0000000    0.2716213
248320.0000000    0.2657784
248360.0000000    0.2644563
248400.0000000    0.2667880
248440.0000000    0.2602405
248480.0000000    0.2478976
248520.0000000    0.2331149
248560.0000000    0.2687069
248600.0000000    0.2728095
248640.0000000    0.2632451
248680.0000000    0.2462811
248720.0000000    0.2573480
248760.0000000    0.2737681
248800.0000000    0.2615236
248840.0000000    0.2727262
248880.0000000    0.2580133
248920.0000000    0.2781559
248960.0000000    0.2859208
249000.0000000    0.2742083
249040.0000000    0.2620449
249080.0000000    0.2528127
249120.0000000    0.2620967
249160.0000000    0.2855147
249200.0000000    0.2872345
249240.0000000    0.2830783
249280.0000000    0.2552798
249320.0000000    0.2582622
249360.0000000    0.2719904
249400.0000000    0.2678732
249440.0000000    0.2885928
249480.0000000    0.2876408
249520.0000000    0.2749330
249560.0000000    0.2838233
249600.0000000    0.2604255
249640.0000000    0.2549472
249680.0000000    0.2661174
249720.0000000    0.2710576
249760.0000000    0.2605453
249800.0000000    0.2465601
249840.0000000    0.2693353
249880.0000000    0.2527083
249920.0000000    0.2531458
249960.0000000    0.2549096
250000.0000000    0.2580291
250040.0000000    0.2565612
250080.0000000    0.2545036
250120.0000000    0.2687292
250160.0000000    0.2582209
250200.0000000    0.2578283
250240.0000000    0.2498267
250280.0000000    0.2314861
250320.0000000    0.2506531
250360.0000000    0.2384919
250400.0000000    0.2364497
250440.0000000    0.2364882
250480.0000000    0.2376917
250520.0000000    0.2367001
250560.0000000    0.2407957
250600.0000000    0.2409508
250640.0000000    0.2533057
250680.0000000    0.2460380
250720.0000000    0.2574730
250760.0000000    0.2688433
250800.0000000    0.2651537
250840.0000000    0.2602578
250880.0000000    0.2378053
250920.0000000    0.2512311
250960.0000000    0.2599884
251000.0000000    0.2533511
251040.0000000    0.2583533
251080.0000000    0.2582186
251120.0000000    0.2718650
251160.0000000    0.2701699
251200.0000000    0.2798441
251240.0000000    0.2643679
251280.0000000    0.2678366
251320.0000000    0.2529179
251360.0000000    0.2501819
251400.0000000    0.2460779
251440.0000000    0.2376368
251480.0000000    0.2429202
251520.0000000    0.2432484
251560.0000000    0.2472621
251600.0000000    0.2366433
251640.0000000    0.2674126
251680.0000000    0.2495304
251720.0000000    0.2475467
251760.0000000    0.2393420
251800.0000000    0.2523253
251840.0000000    0.2732658
251880.0000000    0.2591465
251920.0000000    0.2747144
251960.0000000    0.2738421
252000.0000000    0.2825429
252040.0000000    0.2657586
252080.0000000    0.2550518
252120.0000000    0.2563023
252160.0000000    0.2630265
252200.0000000    0.2537895
252240.0000000    0.2774110
252280.0000000    0.2656812
252320.0000000    0.2695680
252360.0000000    0.2701449
252400.0000000    0.2738060
252440.0000000    0.2519216
252480.0000000    0.2574926
252520.0000000    0.2766500
252560.0000000    0.2727389
252600.0000000    0.2712470
252640.0000000    0.2581844
252680.0000000    0.2557566
252720.0000000    0.2540236
252760.0000000    0.2663291
252800.0000000    0.2685871
252840.0000000    0.2750240
252880.0000000    0.2509614
252920.0000000    0.2664089
252960.0000000    0.2714321
253000.0000000    0.2696042
253040.0000000    0.2736316
253080.0000000    0.2712361
253120.0000000    0.2618556
253160.0000000    0.2566332
253200.0000000    0.2785579
253240.0000000    0.2575638
253280.0000000    0.2819459
253320.0000000    0.2671804
253360.0000000    0.2545505
253400.0000000    0.2527285
253440.0000000    0.2376014
253480.0000000    0.2633142
253520.0000000    0.2857733
253560.0000000    0.2621050
253600.0000000    0.2767174
253640.0000000    0.2651143
253680.0000000    0.2948697
253720.0000000    0.2690673
253760.0000000    0.2744676
253800.0000000    0.2796962
253840.0000000    0.2603022
253880.0000000    0.2604462
253920.0000000    0.2462357
253960.0000000    0.2602064
254000.0000000    0.2861079
254040.0000000    0.2650276
254080.0000000    0.2614393
254120.0000000    0.2684513
254160.0000000    0.2555388
254200.0000000    0.2785147
254240.0000000    0.2728547
254280.0000000    0.2464608
254320.0000000    0.2694224
254360.0000000    0.2700501
254400.0000000    0.2691048
254440.0000000    0.2605303
254480.0000000    0.2897189
254520.0000000    0.2568010
254560.0000000    0.2622539
254600.0000000    0.2826783
254640.0000000    0.2834054
254680.0000000    0.2674817
254720.0000000    0.2657891
254760.0000000    0.2710606
254800.0000000    0.2543039
254840.0000000    0.2735697
254880.0000000    0.2540570
254920.0000000    0.2757835
254960.0000000    0.2859903
255000.0000000    0.2500493
255040.0000000    0.2465374
255080.0000000    0.2513134
255120.0000000    0.2776048
255160.0000000    0.2691170
255200.0000000    0.2785128
255240.0000000    0.2698513
255280.0000000    0.2562649
255320.0000000    0.2528505
255360.0000000    0.2467805
255400.0000000    0.2567316
255440.0000000    0.2549200
255480.0000000    0.2431663
255520.0000000    0.2659262
255560.0000000    0.2487210
255600.0000000    0.2578355
255640.0000000    0.2534224
255680.0000000    0.2628775
255720.0000000    0.2750500
255760.0000000    0.2479216
255800.0000000    0.2694403
255840.0000000    0.2787178
255880.0000000    0.2689895
255920.0000000    0.2603906
255960.0000000    0.2617452
256000.0000000    0.2552705
256040.0000000    0.2741068
256080.0000000    0.2646389
256120.0000000    0.2650894
256160.0000000    0.2685296
256200.0000000    0.2490136
256240.0000000    0.2630964
256280.0000000    0.2693933
256320.0000000    0.2685832
256360.0000000    0.2756609
256400.0000000    0.2577166
256440.0000000    0.2603068
256480.0000000    0.2581346
256520.0000000    0.2646386
256560.0000000    0.2513067
256600.0000000    0.2806484
256640.0000000    0.2745726
256680.0000000    0.2594890
256720.0000000    0.2687671
256760.0000000    0.2652460
256800.0000000    0.2555950
256840.0000000    0.2605569
256880.0000000    0.2537955
256920.0000000    0.2536648
256960.0000000    0.2432883
257000.0000000    0.2570577
257040.0000000    0.2517878
257080.0000000    0.2605126
257120.0000000    0.2340546
257160.0000000    0.2455451
257200.0000000    0.2482484
257240.0000000    0.2254208
257280.0000000    0.2577335
257320.0000000    0.2384405
257360.0000000    0.2422451
257400.0000000    0.2410506
257440.0000000    0.2535389
257480.0000000    0.2550734
257520.0000000    0.2400696
257560.0000000    0.2612438
257600.0000000    0.2602153
257640.0000000    0.2371101
257680.0000000    0.2589279
257720.0000000    0.2464092
257760.0000000    0.2549358
257800.0000000    0.2527122
257840.0000000    0.2589274
257880.0000000    0.2539842
257920.0000000    0.2607455
257960.0000000    0.2589334
258000.0000000    0.2475658
258040.0000000    0.2654496
258080.0000000    0.2628372
258120.0000000    0.2492398
258160.0000000    0.2427627
258200.0000000    0.2549899
258240.0000000    0.2392747
258280.0000000    0.2537781
258320.0000000    0.2589769
258360.0000000    0.2531364
258400.0000000    0.2531576
258440.0000000    0.2656783
258480.0000000    0.2606036
258520.0000000    0.2350573
258560.0000000    0.2466046
258600.0000000    0.2548641
258640.0000000    0.2177262
258680.0000000    0.2075541
258720.0000000    0.2339692
258760.0000000    0.2376273
258800.0000000    0.2302504
258840.0000000    0.2336411
258880.0000000    0.2471747
258920.0000000    0.2355498
258960.0000000    0.2267125
259000.0000000    0.2351006
259040.0000000    0.2351511
259080.0000000    0.2449643
259120.0000000    0.2345186
259160.0000000    0.2631727
259200.0000000    0.2631602
259240.0000000    0.2684350
259280.0000000    0.2322354
259320.0000000    0.2444625
259360.0000000    0.2468171
259400.0000000    0.2346222
259440.0000000    0.2475312
259480.0000000    0.2374420
259520.0000000    0.2452557
259560.0000000    0.2410791
259600.0000000    0.2498577
259640.0000000    0.2751424
259680.0000000    0.2610045
259720.0000000    0.2483974
259760.0000000    0.2516590
259800.0000000    0.2462284
259840.0000000    0.2621613
259880.0000000    0.2798765
259920.0000000    0.2549640
259960.0000000    0.2407652
260000.0000000    0.2476023
260040.0000000    0.2636907
260080.0000000    0.2561309
260120.0000000    0.2494585
260160.0000000    0.2632476
260200.0000000    0.2770311
260240.0000000    0.2573181
260280.0000000    0.2597039
260320.0000000    0.2511369
260360.0000000    0.2382030
260400.0000000    0.2521154
260440.0000000    0.2499091
260480.0000000    0.2528652
260520.0000000    0.2646324
260560.0000000    0.2417069
260600.0000000    0.2579920
260640.0000000    0.2574773
260680.0000000    0.2374468
260720.0000000    0.2736109
260760.0000000    0.2610092
260800.0000000    0.2597594
260840.0000000    0.2402828
260880.0000000    0.2459557
260920.0000000    0.2601262
260960.0000000    0.2683825
261000.0000000    0.2740834
261040.0000000    0.2771927
261080.0000000    0.2634705
261120.0000000    0.2718169
261160.0000000    0.2666302
261200.0000000    0.2682211
261240.0000000    0.2682200
261280.0000000    0.2470651
261320.0000000    0.2686506
261360.0000000    0.2698391
261400.0000000    0.2689801
261440.0000000    0.2895268
261480.0000000    0.2538266
261520.0000000    0.2404764
261560.0000000    0.2573242
261600.0000000    0.2501110
261640.0000000    0.2705254
261680.0000000    0.2516736
261720.0000000    0.2600298
261760.0000000    0.2559078
261800.0000000    0.2579693
261840.0000000    0.2439060
261880.0000000    0.2534713
261920.0000000    0.2500177
261960.0000000    0.2398859
262000.0000000    0.2497528
262040.0000000    0.2611459
262080.0000000    0.2612900
262120.0000000    0.2646173
262160.0000000    0.2872169
262200.0000000    0.2765457
262240.0000000    0.2569627
262280.0000000    0.2664931
262320.0000000    0.2856795
262360.0000000    0.2740834
262400.0000000    0.2877679
262440.0000000    0.2815157
262480.0000000    0.2925792
262520.0000000    0.2826874
262560.0000000    0.2692396
262600.0000000    0.2623653
262640.0000000    0.2704942
262680.0000000    0.2485844
262720.0000000    0.2701118
262760.0000000    0.2794819
262800.0000000    0.2812327
262840.0000000    0.2701267
262880.0000000    0.3000642
262920.0000000    0.2878182
262960.0000000    0.2805130
263000.0000000    0.2746694
263040.0000000    0.2511047
263080.0000000    0.2661150
263120.0000000    0.2784121
263160.0000000    0.2632130
263200.0000000    0.2558494
263240.0000000    0.2780715
263280.0000000    0.2522108
263320.0000000    0.2568432
263360.0000000    0.2750683
263400.0000000    0.2546200
263440.0000000    0.2655700
263480.0000000    0.2530117
263520.0000000    0.2588553
263560.0000000    0.2617353
263600.0000000    0.2472078
263640.0000000    0.2545174
263680.0000000    0.2709262
263720.0000000    0.2542980
263760.0000000    0.2622753
263800.0000000    0.2607425
263840.0000000    0.2508953
263880.0000000    0.2478574
263920.0000000    0.2667899
263960.0000000    0.2534872
264000.0000000    0.2374909
264040.0000000    0.2579356
264080.0000000    0.2464914
264120.0000000    0.2348382
264160.0000000    0.2575909
264200.0000000    0.2429999
264240.0000000    0.2619027
264280.0000000    0.2435168
264320.0000000    0.2661498
264360.0000000    0.2569998
264400.0000000    0.2428407
264440.0000000    0.2517306
264480.0000000    0.2533776
264520.0000000    0.2692076
264560.0000000    0.3005973
264600.0000000    0.2591027
264640.0000000    0.2546644
264680.0000000    0.2446094
264720.0000000    0.2675610
264760.0000000    0.2608762
264800.0000000    0.2415248
264840.0000000    0.2535885
264880.0000000    0.2628781
264920.0000000    0.2765761
264960.0000000    0.2473509
265000.0000000    0.2749682
265040.0000000    0.2532645
265080.0000000    0.2906423
265120.0000000    0.2761194
265160.0000000    0.2716954
265200.0000000    0.2576855
265240.0000000    0.2500061
265280.0000000    0.2596696
265320.0000000    0.2504969
265360.0000000    0.2485831
265400.0000000    0.2314198
265440.0000000    0.2702183
265480.0000000    0.2451169
265520.0000000    0.2416230
265560.0000000    0.2374187
265600.0000000    0.2489810
265640.0000000    0.2281442
265680.0000000    0.2535578
265720.0000000    0.2622059
265760.0000000    0.2501446
265800.0000000    0.2397246
265840.0000000    0.2457645
265880.0000000    0.2446899
265920.0000000    0.2518412
265960.0000000    0.2499114
266000.0000000    0.2428571
266040.0000000    0.2630609
266080.0000000    0.2509696
266120.0000000    0.2610067
266160.0000000    0.2442005
266200.0000000    0.2317700
266240.0000000    0.2230147
266280.0000000    0.2454458
266320.0000000    0.2554382
266360.0000000    0.2435356
266400.0000000    0.2469478
266440.0000000    0.2292247
266480.0000000    0.2397165
266520.0000000    0.2424171
266560.0000000    0.2502649
266600.0000000    0.2422860
266640.0000000    0.2551760
266680.0000000    0.2642141
266720.0000000    0.2533043
266760.0000000    0.2484802
266800.0000000    0.2527250
266840.0000000    0.2588771
266880.0000000    0.2464146
266920.0000000    0.2687914
266960.0000000    0.2639189
267000.0000000    0.2568660
267040.0000000    0.2509452
267080.0000000    0.2645109
267120.0000000    0.2571081
267160.0000000    0.2311167
267200.0000000    0.2517271
267240.0000000    0.2600213
267280.0000000    0.2406604
267320.0000000    0.2569435
267360.0000000    0.2509826
267400.0000000    0.2521982
267440.0000000    0.2414908
267480.0000000    0.2512101
267520.0000000    0.2452393
267560.0000000    0.2476867
267600.0000000    0.2458958
267640.0000000    0.2654799
267680.0000000    0.2797518
267720.0000000    0.2565813
267760.0000000    0.2625466
267800.0000000    0.2564590
267840.0000000    0.2589048
267880.0000000    0.2557820
267920.0000000    0.2520646
267960.0000000    0.2359861
268000.0000000    0.2384737
268040.0000000    0.2543488
268080.0000000    0.2616736
268120.0000000    0.2593649
268160.0000000    0.2593537
268200.0000000    0.2648466
268240.0000000    0.2841245
268280.0000000    0.2666459
268320.0000000    0.2955118
268360.0000000    0.2626943
268400.0000000    0.2655275
268440.0000000    0.2755655
268480.0000000    0.2836446
268520.0000000    0.2601090
268560.0000000    0.2464151
268600.0000000    0.2611074
268640.0000000    0.2555415
268680.0000000    0.2648351
268720.0000000    0.2424048
268760.0000000    0.2528951
268800.0000000    0.2612751
268840.0000000    0.2667471
268880.0000000    0.2659028
268920.0000000    0.2551096
268960.0000000    0.2354119
269000.0000000    0.2411484
269040.0000000    0.2476528
269080.0000000    0.2498725
269120.0000000    0.2522638
269160.0000000    0.2363395
269200.0000000    0.2353722
269240.0000000    0.2608794
269280.0000000    0.2530053
269320.0000000    0.2404899
269360.0000000    0.2451441
269400.0000000    0.2414075
269440.0000000    0.2448936
269480.0000000    0.2347347
269520.0000000    0.2528640
269560.0000000    0.2475134
269600.0000000    0.2741345
269640.0000000    0.2528734
269680.0000000    0.2332333
269720.0000000    0.2300591
269760.0000000    0.2362126
269800.0000000    0.2407797
269840.0000000    0.2446228
269880.0000000    0.2614299
269920.0000000    0.2603122
269960.0000000    0.2863070
270000.0000000    0.2580175
270040.0000000    0.2499994
270080.0000000    0.2587823
270120.0000000    0.2713052
270160.0000000    0.2533714
270200.0000000    0.2361209
270240.0000000    0.2434045
270280.0000000    0.2453777
270320.0000000    0.2380210
270360.0000000    0.2456164
270400.0000000    0.2406718
270440.0000000    0.2634470
270480.0000000    0.2526972
270520.0000000    0.2684993
270560.0000000    0.2546321
270600.0000000    0.2521285
270640.0000000    0.2686792
270680.0000000    0.2487061
270720.0000000    0.2838484
270760.0000000    0.2807288
270800.0000000    0.2821652
270840.0000000    0.2646506
270880.0000000    0.2559170
270920.0000000    0.2755146
270960.0000000    0.2413502
271000.0000000    0.2511941
271040.0000000    0.2481009
271080.0000000    0.2409402
271120.0000000    0.2416398
271160.0000000    0.2560183
271200.0000000    0.2428542
271240.0000000    0.2556817
271280.0000000    0.2608670
271320.0000000    0.2645934
271360.0000000    0.2652338
271400.0000000    0.2537811
271440.0000000    0.2608957
271480.0000000    0.2377153
271520.0000000    0.2529830
271560.0000000    0.2558470
271600.0000000    0.2533273
271640.0000000    0.2750945
271680.0000000    0.2404401
271720.0000000    0.2530385
271760.0000000    0.2605992
271800.0000000    0.2784657
271840.0000000    0.2634050
271880.0000000    0.2481801
271920.0000000    0.2320799
271960.0000000    0.2471637
272000.0000000    0.2623121
272040.0000000    0.2593932
272080.0000000    0.2520168
272120.0000000    0.2535513
272160.0000000    0.2514817
272200.0000000    0.2406145
272240.0000000    0.2287693
272280.0000000    0.2361684
272320.0000000    0.2510482
272360.0000000    0.2545549
272400.0000000    0.2606147
272440.0000000    0.2440451
272480.0000000    0.2714330
272520.0000000    0.2653463
272560.0000000    0.2465420
272600.0000000    0.2536633
272640.0000000    0.2541666
272680.0000000    0.2634398
272720.0000000    0.2469745
272760.0000000    0.2517711
272800.0000000    0.2612987
272840.0000000    0.2774747
272880.0000000    0.2757207
272920.0000000    0.2806053
272960.0000000    0.2830962
273000.0000000    0.2710137
273040.0000000    0.2543297
273080.0000000    0.2767375
273120.0000000    0.2562071
273160.0000000    0.2471497
273200.0000000    0.2418227
273240.0000000    0.2621015
273280.0000000    0.2579650
273320.0000000    0.2455443
273360.0000000    0.2323475
273400.0000000    0.2532772
273440.0000000    0.2430877
273480.0000000    0.2415451
273520.0000000    0.2372312
273560.0000000    0.2633326
273600.0000000    0.2400455
273640.0000000    0.2238383
273680.0000000    0.2466912
273720.0000000    0.2402170
273760.0000000    0.2388463
273800.0000000    0.2513190
273840.0000000    0.2250432
273880.0000000    0.2337500
273920.0000000    0.2285603
273960.0000000    0.2533948
274000.0000000    0.2402764
274040.0000000    0.2489148
274080.0000000    0.2453469
274120.0000000    0.2403504
274160.0000000    0.2611040
274200.0000000    0.2525831
274240.0000000    0.2484675
274280.0000000    0.2466517
274320.0000000    0.2480379
274360.0000000    0.2551385
274400.0000000    0.2453783
274440.0000000    0.2557178
274480.0000000    0.2721309
274520.0000000    0.2450987
274560.0000000    0.2414492
274600.0000000    0.2528484
274640.0000000    0.2494517
274680.0000000    0.2583068
274720.0000000    0.2600659
274760.0000000    0.2660806
274800.0000000    0.2580956
274840.0000000    0.2559046
274880.0000000    0.2705507
274920.0000000    0.2727667
274960.0000000    0.2601665
275000.0000000    0.2744176
275040.0000000    0.2726840
275080.0000000    0.2625079
275120.0000000    0.2605232
275160.0000000    0.2435414
275200.0000000    0.2595073
275240.0000000    0.2624400
275280.0000000    0.2758435
275320.0000000    0.2883939
275360.0000000    0.2637654
275400.0000000    0.2740601
275440.0000000    0.2725329
275480.0000000    0.2662902
275520.0000000    0.2528425
275560.0000000    0.2623390
275600.0000000    0.2704179
275640.0000000    0.2600104
275680.0000000    0.2808176
275720.0000000    0.2554402
275760.0000000    0.2653739
275800.0000000    0.2666740
275840.0000000    0.2704406
275880.0000000    0.2643430
275920.0000000    0.2468874
275960.0000000    0.2584786
276000.0000000    0.2494581
276040.0000000    0.2427268
276080.0000000    0.2560068
276120.0000000    0.2771519
276160.0000000    0.2748084
276200.0000000    0.2670966
276240.0000000    0.2687581
276280.0000000    0.2413785
276320.0000000    0.2639476
276360.0000000    0.2677883
276400.0000000    0.2767700
276440.0000000    0.2648760
276480.0000000    0.2563879
276520.0000000    0.2535685
276560.0000000    0.2725996
276600.0000000    0.2716482
276640.0000000    0.2643627
276680.0000000    0.2450324
276720.0000000    0.2677639
276760.0000000    0.2456154
276800.0000000    0.2750604
276840.0000000    0.2703899
276880.0000000    0.2841638
276920.0000000    0.3049742
276960.0000000    0.2710217
277000.0000000    0.2665232
277040.0000000    0.2666178
277080.0000000    0.2709152
277120.0000000    0.2800173
277160.0000000    0.2660996
277200.0000000    0.2563128
277240.0000000    0.2610623
277280.0000000    0.2816144
277320.0000000    0.2740748
277360.0000000    0.2967948
277400.0000000    0.2980947
277440.0000000    0.2686113
277480.0000000    0.2681608
277520.0000000    0.2710693
277560.0000000    0.2863864
277600.0000000    0.2939151
277640.0000000    0.2937837
277680.0000000    0.2826975
277720.0000000    0.2839772
277760.0000000    0.2874991
277800.0000000    0.2722080
277840.0000000    0.2687091
277880.0000000    0.2764158
277920.0000000    0.2661932
277960.0000000    0.2442098
278000.0000000    0.2768690
278040.0000000    0.2843031
278080.0000000    0.2727754
278120.0000000    0.2914190
278160.0000000    0.2647887
278200.0000000    0.2587566
278240.0000000    0.2473400
278280.0000000    0.2518145
278320.0000000    0.2586995
278360.0000000    0.2687412
278400.0000000    0.2572928
278440.0000000    0.2409674
278480.0000000    0.2607168
278520.0000000    0.2705779
278560.0000000    0.2724996
278600.0000000    0.2667141
278640.0000000    0.2750025
278680.0000000    0.2729907
278720.0000000    0.2849534
278760.0000000    0.2847368
278800.0000000    0.2865973
278840.0000000    0.2698862
278880.0000000    0.2573922
278920.0000000    0.2626833
278960.0000000    0.2617533
279000.0000000    0.2930082
279040.0000000    0.2960976
279080.0000000    0.2722816
279120.0000000    0.2708956
279160.0000000    0.2838848
279200.0000000    0.2562774
279240.0000000    0.2751955
279280.0000000    0.2688293
279320.0000000    0.2650121
279360.0000000    0.2731724
279400.0000000    0.2625096
279440.0000000    0.2747658
279480.0000000    0.2736123
279520.0000000    0.2584476
279560.0000000    0.2762751
279600.0000000    0.2887852
279640.0000000    0.2799778
279680.0000000    0.2630366
279720.0000000    0.2522661
279760.0000000    0.2681580
279800.0000000    0.2700261
279840.0000000    0.2749024
279880.0000000    0.2690277
279920.0000000    0.2833781
279960.0000000    0.2979815
280000.0000000    0.2602157
280040.0000000    0.2673255
280080.0000000    0.2799087
280120.0000000    0.2860596
280160.0000000    0.2649627
280200.0000000    0.2993486
280240.0000000    0.2638692
280280.0000000    0.2609189
280320.0000000    0.2642773
280360.0000000    0.2695586
280400.0000000    0.2676772
280440.0000000    0.2659387
280480.0000000    0.2762987
280520.0000000    0.2565486
280560.0000000    0.2631940
280600.0000000    0.2478450
280640.0000000    0.2594989
280680.0000000    0.2587561
280720.0000000    0.2626865
280760.0000000    0.2713816
280800.0000000    0.2391763
280840.0000000    0.2647969
280880.0000000    0.2678008
280920.0000000    0.2868179
280960.0000000    0.2607657
281000.0000000    0.2559139
281040.0000000    0.2636102
281080.0000000    0.2554011
281120.0000000    0.2393976
281160.0000000    0.2552896
281200.0000000    0.2469778
281240.0000000    0.2583603
281280.0000000    0.2763207
281320.0000000    0.2687914
281360.0000000    0.2666388
281400.0000000    0.2501724
281440.0000000    0.2615558
281480.0000000    0.2651841
281520.0000000    0.2695987
281560.0000000    0.2892136
281600.0000000    0.2867558
281640.0000000    0.2898591
281680.0000000    0.2812398
281720.0000000    0.2923041
281760.0000000    0.2866456
281800.0000000    0.2778329
281840.0000000    0.2885860
281880.0000000    0.2722060
281920.0000000    0.2753054
281960.0000000    0.2845919
282000.0000000    0.2763571
282040.0000000    0.2681989
282080.0000000    0.2642241
282120.0000000    0.2646428
282160.0000000    0.2596969
282200.0000000    0.2719925
282240.0000000    0.2916348
282280.0000000    0.2627467
282320.0000000    0.2789299
282360.0000000    0.2589245
282400.0000000    0.2869096
282440.0000000    0.2619836
282480.0000000    0.2835138
282520.0000000    0.2817143
282560.0000000    0.2650269
282600.0000000    0.2889453
282640.0000000    0.2682125
282680.0000000    0.2557570
282720.0000000    0.2526001
282760.0000000    0.2714060
282800.0000000    0.2903036
282840.0000000    0.2952221
282880.0000000    0.2845246
282920.0000000    0.2632405
282960.0000000    0.2471513
283000.0000000    0.2496439
283040.0000000    0.2713600
283080.0000000    0.2563150
283120.0000000    0.2470730
283160.0000000    0.2846536
283200.0000000    0.2990015
283240.0000000    0.2681978
283280.0000000    0.2654415
283320.0000000    0.2693698
283360.0000000    0.2831708
283400.0000000    0.2669831
283440.0000000    0.2772529
283480.0000000    0.2765468
283520.0000000    0.2798615
283560.0000000    0.2849262
283600.0000000    0.2729634
283640.0000000    0.2949765
283680.0000000    0.2744823
283720.0000000    0.2837593
283760.0000000    0.2906462
283800.0000000    0.2854669
283840.0000000    0.3045960
283880.0000000    0.2671667
283920.0000000    0.2852094
283960.0000000    0.2716036
284000.0000000    0.2545515
284040.0000000    0.2924442
284080.0000000    0.2687787
284120.0000000    0.2703576
284160.0000000    0.2660930
284200.0000000    0.2643684
284240.0000000    0.2833311
284280.0000000    0.2467919
284320.0000000    0.2704631
284360.0000000    0.2714931
284400.0000000    0.2588109
284440.0000000    0.2481343
284480.0000000    0.2772322
284520.0000000    0.2682274
284560.0000000    0.2857211
284600.0000000    0.2780770
284640.0000000    0.2965153
284680.0000000    0.2954319
284720.0000000    0.2793263
284760.0000000    0.2898709
284800.0000000    0.2886215
284840.0000000    0.3014933
284880.0000000    0.2826060
284920.0000000    0.3003674
284960.0000000    0.3104130
285000.0000000    0.3040419
285040.0000000    0.2785479
285080.0000000    0.3180237
285120.0000000    0.3086339
285160.0000000    0.2762792
285200.0000000    0.2818638
285240.0000000    0.2952470
285280.0000000    0.2835058
285320.0000000    0.2561364
285360.0000000    0.2733393
285400.0000000    0.2673288
285440.0000000    0.2700673
285480.0000000    0.2908483
285520.0000000    0.2706151
285560.0000000    0.2777888
285600.0000000    0.2855927
285640.0000000    0.2589022
285680.0000000    0.2785514
285720.0000000    0.2850126
285760.0000000    0.2646619
285800.0000000    0.2604727
285840.0000000    0.2966665
285880.0000000    0.2944476
285920.0000000    0.2800273
285960.0000000    0.2614616
286000.0000000    0.2601001
286040.0000000    0.2822012
286080.0000000    0.2721151
286120.0000000    0.2812803
286160.0000000    0.2730471
286200.0000000    0.2750686
286240.0000000    0.2710122
286280.0000000    0.2590674
286320.0000000    0.2721646
286360.0000000    0.2643294
286400.0000000    0.2625749
286440.0000000    0.2554035
286480.0000000    0.2706113
286520.0000000    0.2489458
286560.0000000    0.2606115
286600.0000000    0.2599960
286640.0000000    0.2532928
286680.0000000    0.2846891
286720.0000000    0.2846059
286760.0000000    0.2610398
286800.0000000    0.2798675
286840.0000000    0.2875522
286880.0000000    0.2668991
286920.0000000    0.2742718
286960.0000000    0.2932477
287000.0000000    0.2523908
287040.0000000    0.2696661
287080.0000000    0.2818658
287120.0000000    0.2918886
287160.0000000    0.2647856
287200.0000000    0.2654326
287240.0000000    0.2897821
287280.0000000    0.2726443
287320.0000000    0.2887911
287360.0000000    0.2773916
287400.0000000    0.2806922
287440.0000000    0.2745717
287480.0000000    0.2760387
287520.0000000    0.2824687
287560.0000000    0.2981347
287600.0000000    0.2902428
287640.0000000    0.2745699
287680.0000000    0.2547135
287720.0000000    0.2573744
287760.0000000    0.2817286
287800.0000000    0.2776830
287840.0000000    0.2805778
287880.0000000    0.2571859
287920.0000000    0.2705724
287960.0000000    0.2684552
288000.0000000    0.2634760
288040.0000000    0.2703151
288080.0000000    0.2737226
288120.0000000    0.2712450
288160.0000000    0.2746078
288200.0000000    0.2597668
288240.0000000    0.2696923
288280.0000000    0.2756910
288320.0000000    0.2809260
288360.0000000    0.2724569
288400.0000000    0.2720990
288440.0000000    0.2697177
288480.0000000    0.2714804
288520.0000000    0.2655179
288560.0000000    0.2689667
288600.0000000    0.2524668
288640.0000000    0.2691190
288680.0000000    0.2651921
288720.0000000    0.2601859
288760.0000000    0.2937827
288800.0000000    0.2690574
288840.0000000    0.2683104
288880.0000000    0.2728544
288920.0000000    0.2631051
288960.0000000    0.2611823
289000.0000000    0.2734031
289040.0000000    0.2707256
289080.0000000    0.2595252
289120.0000000    0.2680905
289160.0000000    0.2899401
289200.0000000    0.2911189
289240.0000000    0.2764433
289280.0000000    0.2765214
289320.0000000    0.2717338
289360.0000000    0.2651982
289400.0000000    0.2638476
289440.0000000    0.2778262
289480.0000000    0.2650311
289520.0000000    0.2698027
289560.0000000    0.2715798
289600.0000000    0.2701366
289640.0000000    0.2605568
289680.0000000    0.3060988
289720.0000000    0.2697470
289760.0000000    0.2790272
289800.0000000    0.2578279
289840.0000000    0.2734135
289880.0000000    0.2502271
289920.0000000    0.2749741
289960.0000000    0.2886411
290000.0000000    0.3138815
290040.0000000    0.2742320
290080.0000000    0.2802226
290120.0000000    0.2856729
290160.0000000    0.2813698
290200.0000000    0.2905782
290240.0000000    0.2810867
290280.0000000    0.2863028
290320.0000000    0.2806626
290360.0000000    0.2950123
290400.0000000    0.2715081
290440.0000000    0.2759925
290480.0000000    0.2690207
290520.0000000    0.2823313
290560.0000000    0.2843415
290600.0000000    0.2821729
290640.0000000    0.2727104
290680.0000000    0.2871495
290720.0000000    0.2705008
290760.0000000    0.2578237
290800.0000000    0.2662531
290840.0000000    0.2801167
290880.0000000    0.2728115
290920.0000000    0.2603674
290960.0000000    0.2780423
291000.0000000    0.2689894
291040.0000000    0.2573251
291080.0000000    0.2509696
291120.0000000    0.2645759
291160.0000000    0.2696927
291200.0000000    0.2659611
291240.0000000    0.2780098
291280.0000000    0.2645705
291320.0000000    0.2669992
291360.0000000    0.2682186
291400.0000000    0.2800200
291440.0000000    0.2800856
291480.0000000    0.2585250
291520.0000000    0.2662360
291560.0000000    0.2802220
291600.0000000    0.2519862
291640.0000000    0.2794405
291680.0000000    0.2899320
291720.0000000    0.2650223
291760.0000000    0.2647258
291800.0000000    0.2658988
291840.0000000    0.2627744
291880.0000000    0.2591551
291920.0000000    0.2674344
291960.0000000    0.2791752
292000.0000000    0.2704208
292040.0000000    0.2528819
292080.0000000    0.2704286
292120.0000000    0.2635776
292160.0000000    0.2564776
292200.0000000    0.2830345
292240.0000000    0.2701548
292280.0000000    0.2650799
292320.0000000    0.2691955
292360.0000000    0.2718599
292400.0000000    0.2415783
292440.0000000    0.2600002
292480.0000000    0.2572743
292520.0000000    0.2495978
292560.0000000    0.2687524
292600.0000000    0.2908767
292640.0000000    0.2570991
292680.0000000    0.2346427
292720.0000000    0.2601938
292760.0000000    0.2610919
292800.0000000    0.2656604
292840.0000000    0.2817764
292880.0000000    0.2684127
292920.0000000    0.2847210
292960.0000000    0.2799342
293000.0000000    0.2710522
293040.0000000    0.2751284
293080.0000000    0.2768038
293120.0000000    0.2640190
293160.0000000    0.2619455
293200.0000000    0.2629883
293240.0000000    0.2679316
293280.0000000    0.2751835
293320.0000000    0.2623617
293360.0000000    0.2599460
293400.0000000    0.2649729
293440.0000000    0.2574179
293480.0000000    0.2707269
293520.0000000    0.2756453
293560.0000000    0.2705292
293600.0000000    0.2463035
293640.0000000    0.2710344
293680.0000000    0.2536608
293720.0000000    0.2975124
293760.0000000    0.2955851
293800.0000000    0.2968835
293840.0000000    0.2841816
293880.0000000    0.2675185
293920.0000000    0.2648631
293960.0000000    0.2693078
294000.0000000    0.2769294
294040.0000000    0.2885373
294080.0000000    0.2733636
294120.0000000    0.2886292
294160.0000000    0.2963177
294200.0000000    0.2857206
294240.0000000    0.2621627
294280.0000000    0.2584476
294320.0000000    0.2876831
294360.0000000    0.2679505
294400.0000000    0.2786122
294440.0000000    0.2729101
294480.0000000    0.2640951
294520.0000000    0.2659111
294560.0000000    0.2651945
294600.0000000    0.2736389
294640.0000000    0.2650961
294680.0000000    0.2832858
294720.0000000    0.2755043
294760.0000000    0.2892792
294800.0000000    0.2933567
294840.0000000    0.2672240
294880.0000000    0.2616054
294920.0000000    0.2748855
294960.0000000    0.2696716
295000.0000000    0.2688916
295040.0000000    0.2594921
295080.0000000    0.2897112
295120.0000000    0.2760817
295160.0000000    0.2741339
295200.0000000    0.2848921
295240.0000000    0.2713225
295280.0000000    0.2788618
295320.0000000    0.2974943
295360.0000000    0.2776568
295400.0000000    0.2767251
295440.0000000    0.2812811
295480.0000000    0.2887583
295520.0000000    0.2655048
295560.0000000    0.2670728
295600.0000000    0.2720738
295640.0000000    0.2717840
295680.0000000    0.2772325
295720.0000000    0.2695348
295760.0000000    0.2786314
295800.0000000    0.2650920
295840.0000000    0.2665459
295880.0000000    0.2702123
295920.0000000    0.2628959
295960.0000000    0.2564641
296000.0000000    0.2683929
296040.0000000    0.2567471
296080.0000000    0.2416482
296120.0000000    0.2555702
296160.0000000    0.2848295
296200.0000000    0.2822480
296240.0000000    0.2944452
296280.0000000    0.2887207
296320.0000000    0.2897546
296360.0000000    0.2739908
296400.0000000    0.2685054
296440.0000000    0.2763070
296480.0000000    0.2756768
296520.0000000    0.2584649
296560.0000000    0.2780506
296600.0000000    0.2497025
296640.0000000    0.2655569
296680.0000000    0.2415980
296720.0000000    0.2710008
296760.0000000    0.2720923
296800.0000000    0.2901836
296840.0000000    0.2740379
296880.0000000    0.2754788
296920.0000000    0.2802657
296960.0000000    0.2790760
297000.0000000    0.2766578
297040.0000000    0.2633664
297080.0000000    0.2705288
297120.0000000    0.2796664
297160.0000000    0.2693302
297200.0000000    0.2681756
297240.0000000    0.2613912
297280.0000000    0.2728149
297320.0000000    0.2721945
297360.0000000    0.2746920
297400.0000000    0.2757125
297440.0000000    0.2715769
297480.0000000    0.2710465
297520.0000000    0.2752541
297560.0000000    0.2542349
297600.0000000    0.2576172
297640.0000000    0.2721084
297680.0000000    0.2529681
297720.0000000    0.2661757
297760.0000000    0.2585017
297800.0000000    0.2723771
297840.0000000    0.2593503
297880.0000000    0.2689033
297920.0000000    0.2801751
297960.0000000    0.2672499
298000.0000000    0.2644338
298040.0000000    0.2564771
298080.0000000    0.2658098
298120.0000000    0.2755981
298160.0000000    0.2791702
298200.0000000    0.2759317
298240.0000000    0.2630662
298280.0000000    0.2648230
298320.0000000    0.2758282
298360.0000000    0.2727806
298400.0000000    0.2443221
298440.0000000    0.2322654
298480.0000000    0.2429703
298520.0000000    0.2566320
298560.0000000    0.2697714
298600.0000000    0.2619235
298640.0000000    0.2673406
298680.0000000    0.2547810
298720.0000000    0.2442278
298760.0000000    0.2649594
298800.0000000    0.2510266
298840.0000000    0.2551682
298880.0000000    0.2433994
298920.0000000    0.2448645
298960.0000000    0.2573067
299000.0000000    0.2479627
299040.0000000    0.2666279
299080.0000000    0.2723173
299120.0000000    0.2710528
299160.0000000    0.2680353
299200.0000000    0.2672376
299240.0000000    0.2673570
299280.0000000    0.2715068
299320.0000000    0.2536632
299360.0000000    0.2609700
299400.0000000    0.2659908
299440.0000000    0.2619880
299480.0000000    0.2803245
299520.0000000    0.2661073
299560.0000000    0.2660597
299600.0000000    0.2460944
299640.0000000    0.2646377
299680.0000000    0.2551670
299720.0000000    0.2709222
299760.0000000    0.2608041
299800.0000000    0.2537953
299840.0000000    0.2493494
299880.0000000    0.2757926
299920.0000000    0.2622929
299960.0000000    0.2526246
300000.0000000    0.2403199
300040.0000000    0.2472959
300080.0000000    0.2666844
300120.0000000    0.2799788
300160.0000000    0.2694316
300200.0000000    0.2522854
300240.0000000    0.2697835
300280.0000000    0.2580345
300320.0000000    0.2565393
300360.0000000    0.2480099
300400.0000000    0.2592317
300440.0000000    0.2553816
300480.0000000    0.2329204
300520.0000000    0.2620624
300560.0000000    0.2642639
300600.0000000    0.2613763
300640.0000000    0.2557605
300680.0000000    0.2708292
300720.0000000    0.2469574
300760.0000000    0.2484105
300800.0000000    0.2536631
300840.0000000    0.2640930
300880.0000000    0.2597827
300920.0000000    0.2907334
300960.0000000    0.2807039
301000.0000000    0.2570004
301040.0000000    0.2692024
301080.0000000    0.2518006
301120.0000000    0.2575098
301160.0000000    0.2639673
301200.0000000    0.2722776
301240.0000000    0.2929460
301280.0000000    0.2611536
301320.0000000    0.2615012
301360.0000000    0.2442620
301400.0000000    0.2618233
301440.0000000    0.2838248
301480.0000000    0.2791057
301520.0000000    0.2841748
301560.0000000    0.2696518
301600.0000000    0.2600748
301640.0000000    0.2717701
301680.0000000    0.2719015
301720.0000000    0.2718182
301760.0000000    0.2683153
301800.0000000    0.2780241
301840.0000000    0.2926616
301880.0000000    0.2885926
301920.0000000    0.2797173
301960.0000000    0.2741182
302000.0000000    0.2711894
302040.0000000    0.2749296
302080.0000000    0.2759493
302120.0000000    0.2895721
302160.0000000    0.2710483
302200.0000000    0.2535128
302240.0000000    0.2565184
302280.0000000    0.2672328
302320.0000000    0.2647949
302360.0000000    0.2611488
302400.0000000    0.2828768
302440.0000000    0.2862495
302480.0000000    0.2950138
302520.0000000    0.2645558
302560.0000000    0.2752316
302600.0000000    0.2639655
302640.0000000    0.2537850
302680.0000000    0.2790815
302720.0000000    0.2767891
302760.0000000    0.2907255
302800.0000000    0.2616335
302840.0000000    0.2669030
302880.0000000    0.2599803
302920.0000000    0.2595566
302960.0000000    0.2446799
303000.0000000    0.2512968
303040.0000000    0.2578245
303080.0000000    0.2599087
303120.0000000    0.2751189
303160.0000000    0.2693639
303200.0000000    0.2689918
303240.0000000    0.2721220
303280.0000000    0.2733802
303320.0000000    0.2546886
303360.0000000    0.2598386
303400.0000000    0.2889861
303440.0000000    0.2596149
303480.0000000    0.2598702
303520.0000000    0.2884545
303560.0000000    0.2991132
303600.0000000    0.2981078
303640.0000000    0.2807578
303680.0000000    0.2707192
303720.0000000    0.2828228
303760.0000000    0.2801660
303800.0000000    0.2777476
303840.0000000    0.2671956
303880.0000000    0.2690584
303920.0000000    0.2735160
303960.0000000    0.2797822
304000.0000000    0.2724909
304040.0000000    0.2803003
304080.0000000    0.2594613
304120.0000000    0.2672913
304160.0000000    0.2592460
304200.0000000    0.2748373
304240.0000000    0.2698306
304280.0000000    0.2603968
304320.0000000    0.2828728
304360.0000000    0.2666406
304400.0000000    0.2619509
304440.0000000    0.2679081
304480.0000000    0.2897821
304520.0000000    0.2900068
304560.0000000    0.2701653
304600.0000000    0.2912746
304640.0000000    0.2647600
304680.0000000    0.2861521
304720.0000000    0.2733520
304760.0000000    0.2922656
304800.0000000    0.2970084
304840.0000000    0.2731297
304880.0000000    0.2668041
304920.0000000    0.2848743
304960.0000000    0.2666473
305000.0000000    0.2739803
305040.0000000    0.2846032
305080.0000000    0.2775563
305120.0000000    0.2714685
305160.0000000    0.2646879
305200.0000000    0.2769737
305240.0000000    0.2751937
305280.0000000    0.2856578
305320.0000000    0.2925306
305360.0000000    0.2850310
305400.0000000    0.2863386
305440.0000000    0.2743576
305480.0000000    0.2616745
305520.0000000    0.2793351
305560.0000000    0.2728351
305600.0000000    0.2682948
305640.0000000    0.2730117
305680.0000000    0.2765824
305720.0000000    0.2717645
305760.0000000    0.2740822
305800.0000000    0.2698038
305840.0000000    0.2758163
305880.0000000    0.2785704
305920.0000000    0.2646337
305960.0000000    0.2832565
306000.0000000    0.2834359
306040.0000000    0.2795149
306080.0000000    0.2796759
306120.0000000    0.2820688
306160.0000000    0.2778491
306200.0000000    0.2667456
306240.0000000    0.2579685
306280.0000000    0.2698120
306320.0000000    0.2729052
306360.0000000    0.2842793
306400.0000000    0.2455622
306440.0000000    0.2639755
306480.0000000    0.2602503
306520.0000000    0.2587890
306560.0000000    0.2651228
306600.0000000    0.2780940
306640.0000000    0.2631613
306680.0000000    0.2652941
306720.0000000    0.2802284
306760.0000000    0.2830218
306800.0000000    0.2774378
306840.0000000    0.2875807
306880.0000000    0.2739589
306920.0000000    0.2714124
306960.0000000    0.2721239
307000.0000000    0.2814251
307040.0000000    0.2812818
307080.0000000    0.2587278
307120.0000000    0.2754073
307160.0000000    0.2645449
307200.0000000    0.2905509
307240.0000000    0.2696149
307280.0000000    0.2825235
307320.0000000    0.2758147
307360.0000000    0.2952619
307400.0000000    0.2881649
307440.0000000    0.2573369
307480.0000000    0.2846234
307520.0000000    0.2908115
307560.0000000    0.3111646
307600.0000000    0.2850071
307640.0000000    0.2938071
307680.0000000    0.3215935
307720.0000000    0.2952894
307760.0000000    0.2944939
307800.0000000    0.2805150
307840.0000000    0.2857953
307880.0000000    0.2942390
307920.0000000    0.2717716
307960.0000000    0.2766906
308000.0000000    0.2728737
308040.0000000    0.2625207
308080.0000000    0.2613317
308120.0000000    0.2828912
308160.0000000    0.2659890
308200.0000000    0.2760898
308240.0000000    0.2817395
308280.0000000    0.2556195
308320.0000000    0.2874898
308360.0000000    0.2796577
308400.0000000    0.2870910
308440.0000000    0.2827456
308480.0000000    0.2754309
308520.0000000    0.2775279
308560.0000000    0.2731332
308600.0000000    0.2719004
308640.0000000    0.2895921
308680.0000000    0.2774586
308720.0000000    0.2798345
308760.0000000    0.3004470
308800.0000000    0.2880332
308840.0000000    0.2905330
308880.0000000    0.2890851
308920.0000000    0.2644342
308960.0000000    0.2656066
309000.0000000    0.2489076
309040.0000000    0.2675102
309080.0000000    0.2582737
309120.0000000    0.2700379
309160.0000000    0.2575885
309200.0000000    0.2633956
309240.0000000    0.2640453
309280.0000000    0.2671907
309320.0000000    0.2718681
309360.0000000    0.2531126
309400.0000000    0.2678078
309440.0000000    0.2618154
309480.0000000    0.2536953
309520.0000000    0.2859737
309560.0000000    0.2704531
309600.0000000    0.2557253
309640.0000000    0.2508582
309680.0000000    0.2635911
309720.0000000    0.2598824
309760.0000000    0.2806517
309800.0000000    0.2725019
309840.0000000    0.2699943
309880.0000000    0.2630007
309920.0000000    0.2997180
309960.0000000    0.2748188
310000.0000000    0.2855500
310040.0000000    0.2602715
310080.0000000    0.2641737
310120.0000000    0.2832193
310160.0000000    0.2819462
310200.0000000    0.2765293
310240.0000000    0.2844955
310280.0000000    0.2884752
310320.0000000    0.2994736
310360.0000000    0.2810577
310400.0000000    0.2906663
310440.0000000    0.2673879
310480.0000000    0.2725134
310520.0000000    0.2703345
310560.0000000    0.2903227
310600.0000000    0.2820615
310640.0000000    0.3030555
310680.0000000    0.2934883
310720.0000000    0.2944713
310760.0000000    0.2764095
310800.0000000    0.2982705
310840.0000000    0.2776615
310880.0000000    0.2894924
310920.0000000    0.2747647
310960.0000000    0.2702639
311000.0000000    0.2655736
311040.0000000    0.2944555
311080.0000000    0.2742897
311120.0000000    0.2678217
311160.0000000    0.2609047
311200.0000000    0.2613651
311240.0000000    0.2764041
311280.0000000    0.2556686
311320.0000000    0.2804695
311360.0000000    0.2878526
311400.0000000    0.2750636
311440.0000000    0.2827149
311480.0000000    0.2745124
311520.0000000    0.2837238
311560.0000000    0.2875615
311600.0000000    0.2508496
311640.0000000    0.2738087
311680.0000000    0.2823679
311720.0000000    0.2797349
311760.0000000    0.2606090
311800.0000000    0.2755063
311840.0000000    0.2593789
311880.0000000    0.2766644
311920.0000000    0.2868885
311960.0000000    0.2905870
312000.0000000    0.2723921
312040.0000000    0.2908219
312080.0000000    0.2852384
312120.0000000    0.2703830
312160.0000000    0.2726832
312200.0000000    0.2772210
312240.0000000    0.2862809
312280.0000000    0.2913806
312320.0000000    0.2670197
312360.0000000    0.2667170
312400.0000000    0.2853369
312440.0000000    0.2811432
312480.0000000    0.2744091
312520.0000000    0.2896268
312560.0000000    0.2628473
312600.0000000    0.2670746
312640.0000000    0.2721117
312680.0000000    0.2649804
312720.0000000    0.2664069
312760.0000000    0.2827347
312800.0000000    0.2762013
312840.0000000    0.2670121
312880.0000000    0.2557001
312920.0000000    0.2932341
312960.0000000    0.3002796
313000.0000000    0.2801273
313040.0000000    0.2623036
313080.0000000    0.2793507
313120.0000000    0.2860242
313160.0000000    0.2841987
313200.0000000    0.2876770
313240.0000000    0.2855076
313280.0000000    0.2762235
313320.0000000    0.2693899
313360.0000000    0.2709045
313400.0000000    0.2742266
313440.0000000    0.2878879
313480.0000000    0.2818158
313520.0000000    0.2823834
313560.0000000    0.2860649
313600.0000000    0.2793221
313640.0000000    0.2786448
313680.0000000    0.2849619
313720.0000000    0.3016652
313760.0000000    0.2851575
313800.0000000    0.2746606
313840.0000000    0.2990800
313880.0000000    0.2874922
313920.0000000    0.2649759
313960.0000000    0.2891926
314000.0000000    0.2878930
314040.0000000    0.2942090
314080.0000000    0.2973226
314120.0000000    0.2893069
314160.0000000    0.2858430
314200.0000000    0.2902971
314240.0000000    0.2776378
314280.0000000    0.2879390
314320.0000000    0.2903240
314360.0000000    0.3062719
314400.0000000    0.2833736
314440.0000000    0.2813349
314480.0000000    0.2602334
314520.0000000    0.2734774
314560.0000000    0.2739912
314600.0000000    0.2823918
314640.0000000    0.2693575
314680.0000000    0.2646844
314720.0000000    0.2776604
314760.0000000    0.2798060
314800.0000000    0.2766571
314840.0000000    0.2762223
314880.0000000    0.2680983
314920.0000000    0.2794235
314960.0000000    0.2660724
315000.0000000    0.2655209
315040.0000000    0.2843785
315080.0000000    0.2685720
315120.0000000    0.2721170
315160.0000000    0.2771782
315200.0000000    0.2635413
315240.0000000    0.2783967
315280.0000000    0.2493131
315320.0000000    0.2871744
315360.0000000    0.3078322
315400.0000000    0.2554978
315440.0000000    0.2691053
315480.0000000    0.2477176
315520.0000000    0.2610929
315560.0000000    0.2776567
315600.0000000    0.2664363
315640.0000000    0.2415475
315680.0000000    0.2365127
315720.0000000    0.2468367
315760.0000000    0.2487724
315800.0000000    0.2386442
315840.0000000    0.2603748
315880.0000000    0.2421352
315920.0000000    0.2305787
315960.0000000    0.2506392
316000.0000000    0.2620613
316040.0000000    0.2651858
316080.0000000    0.2584168
316120.0000000    0.2728263
316160.0000000    0.2657759
316200.0000000    0.2638367
316240.0000000    0.2607703
316280.0000000    0.2717484
316320.0000000    0.2804403
316360.0000000    0.2765672
316400.0000000    0.2661687
316440.0000000    0.2684071
316480.0000000    0.2305366
316520.0000000    0.2580878
316560.0000000    0.2594529
316600.0000000    0.2712549
316640.0000000    0.2568814
316680.0000000    0.2810548
316720.0000000    0.2636859
316760.0000000    0.2672620
316800.0000000    0.2824434
316840.0000000    0.2517808
316880.0000000    0.2809808
316920.0000000    0.2754263
316960.0000000    0.2831976
317000.0000000    0.2922514
317040.0000000    0.2838773
317080.0000000    0.3050210
317120.0000000    0.3132753
317160.0000000    0.2867765
317200.0000000    0.2689351
317240.0000000    0.2817125
317280.0000000    0.2714467
317320.0000000    0.2773814
317360.0000000    0.2812304
317400.0000000    0.2663115
317440.0000000    0.2704646
317480.0000000    0.2842772
317520.0000000    0.2981761
317560.0000000    0.2912552
317600.0000000    0.2984358
317640.0000000    0.2720119
317680.0000000    0.2589391
317720.0000000    0.2845925
317760.0000000    0.2839328
317800.0000000    0.2762841
317840.0000000    0.2958479
317880.0000000    0.2847878
317920.0000000    0.2784232
317960.0000000    0.2875722
318000.0000000    0.2574166
318040.0000000    0.2862252
318080.0000000    0.2847289
318120.0000000    0.2621873
318160.0000000    0.2657975
318200.0000000    0.2856635
318240.0000000    0.2608229
318280.0000000    0.2882656
318320.0000000    0.2647519
318360.0000000    0.2808113
318400.0000000    0.2710663
318440.0000000    0.2692301
318480.0000000    0.2711774
318520.0000000    0.2696055
318560.0000000    0.2565788
318600.0000000    0.2590236
318640.0000000    0.2579280
318680.0000000    0.2678569
318720.0000000    0.2487500
318760.0000000    0.2703041
318800.0000000    0.2493680
318840.0000000    0.2498740
318880.0000000    0.2538797
318920.0000000    0.2607501
318960.0000000    0.2659169
319000.0000000    0.2592227
319040.0000000    0.2690078
319080.0000000    0.2846679
319120.0000000    0.2860041
319160.0000000    0.2811323
319200.0000000    0.2845730
319240.0000000    0.2739034
319280.0000000    0.2631269
319320.0000000    0.2606375
319360.0000000    0.2719572
319400.0000000    0.2668058
319440.0000000    0.2967423
319480.0000000    0.2670301
319520.0000000    0.2504650
319560.0000000    0.2612663
319600.0000000    0.2671905
319640.0000000    0.2743470
319680.0000000    0.2884116
319720.0000000    0.2756325
319760.0000000    0.2672106
319800.0000000    0.2638953
319840.0000000    0.2817317
319880.0000000    0.2768817
319920.0000000    0.2742300
319960.0000000    0.2715078
320000.0000000    0.2597831
320040.0000000    0.2600919
320080.0000000    0.2643272
320120.0000000    0.2458846
320160.0000000    0.2469747
320200.0000000    0.2752225
320240.0000000    0.2608068
320280.0000000    0.2575822
320320.0000000    0.2829413
320360.0000000    0.2647131
320400.0000000    0.2783122
320440.0000000    0.2678523
320480.0000000    0.2637506
320520.0000000    0.2786944
320560.0000000    0.2782652
320600.0000000    0.2721009
320640.0000000    0.2509445
320680.0000000    0.2809343
320720.0000000    0.2803265
320760.0000000    0.2605413
320800.0000000    0.2568896
320840.0000000    0.2606479
320880.0000000    0.2675911
320920.0000000    0.2586505
320960.0000000    0.2709568
321000.0000000    0.2598529
321040.0000000    0.2557646
321080.0000000    0.2541487
321120.0000000    0.2609167
321160.0000000    0.2524379
321200.0000000    0.2612434
321240.0000000    0.2575692
321280.0000000    0.2679849
321320.0000000    0.2502446
321360.0000000    0.2643062
321400.0000000    0.3002593
321440.0000000    0.2734758
321480.0000000    0.2608538
321520.0000000    0.2557846
321560.0000000    0.2634076
321600.0000000    0.2858357
321640.0000000    0.2749421
321680.0000000    0.2466810
321720.0000000    0.2689955
321760.0000000    0.2849912
321800.0000000    0.2817675
321840.0000000    0.2904233
321880.0000000    0.2605956
321920.0000000    0.2663676
321960.0000000    0.2627784
322000.0000000    0.2444446
322040.0000000    0.2539543
322080.0000000    0.2497937
322120.0000000    0.2465759
322160.0000000    0.2620721
322200.0000000    0.2659734
322240.0000000    0.2406032
322280.0000000    0.2781466
322320.0000000    0.2610391
322360.0000000    0.2461943
322400.0000000    0.2770459
322440.0000000    0.2678491
322480.0000000    0.2583748
322520.0000000    0.2606947
322560.0000000    0.2658272
322600.0000000    0.2710117
322640.0000000    0.2644499
322680.0000000    0.2549101
322720.0000000    0.2595336
322760.0000000    0.2726173
322800.0000000    0.2624123
322840.0000000    0.2604676
322880.0000000    0.2639500
322920.0000000    0.2765586
322960.0000000    0.2730335
323000.0000000    0.2724079
323040.0000000    0.2572065
323080.0000000    0.2783614
323120.0000000    0.2733620
323160.0000000    0.2788738
323200.0000000    0.2679216
323240.0000000    0.2896974
323280.0000000    0.2727848
323320.0000000    0.2842936
323360.0000000    0.2683365
323400.0000000    0.2735584
323440.0000000    0.2663010
323480.0000000    0.2859536
323520.0000000    0.2657318
323560.0000000    0.2473229
323600.0000000    0.2735177
323640.0000000    0.2583675
323680.0000000    0.2784729
323720.0000000    0.2587971
323760.0000000    0.2651790
323800.0000000    0.2897101
323840.0000000    0.2745429
323880.0000000    0.2590559
323920.0000000    0.2565774
323960.0000000    0.2731657
324000.0000000    0.2869229
324040.0000000    0.2859341
324080.0000000    0.2538783
324120.0000000    0.2638914
324160.0000000    0.2783771
324200.0000000    0.2812261
324240.0000000    0.2943577
324280.0000000    0.2947483
324320.0000000    0.2781272
324360.0000000    0.2819799
324400.0000000    0.2798464
324440.0000000    0.2668273
324480.0000000    0.2588581
324520.0000000    0.2829399
324560.0000000    0.3366552
324600.0000000    0.2807736
324640.0000000    0.2750318
324680.0000000    0.2888804
324720.0000000    0.2913290
324760.0000000    0.2840427
324800.0000000    0.2801507
324840.0000000    0.2888447
324880.0000000    0.2904818
324920.0000000    0.2864789
324960.0000000    0.2864465
325000.0000000    0.2960882
325040.0000000    0.2734686
325080.0000000    0.2839056
325120.0000000    0.2604521
325160.0000000    0.2709762
325200.0000000    0.2643380
325240.0000000    0.2767774
325280.0000000    0.2567224
325320.0000000    0.2582811
325360.0000000    0.2847563
325400.0000000    0.2737585
325440.0000000    0.2492100
325480.0000000    0.2620050
325520.0000000    0.2682720
325560.0000000    0.2508632
325600.0000000    0.2374286
325640.0000000    0.2567911
325680.0000000    0.2475805
325720.0000000    0.2676331
325760.0000000    0.2815556
325800.0000000    0.2604156
325840.0000000    0.2508958
325880.0000000    0.2529468
325920.0000000    0.2543532
325960.0000000    0.2429538
326000.0000000    0.2393711
326040.0000000    0.2462361
326080.0000000    0.2456050
326120.0000000    0.2496972
326160.0000000    0.2515377
326200.0000000    0.2734787
326240.0000000    0.2592888
326280.0000000    0.2579837
326320.0000000    0.2718599
326360.0000000    0.2749973
326400.0000000    0.2678781
326440.0000000    0.2697267
326480.0000000    0.2567326
326520.0000000    0.2689955
326560.0000000    0.2634662
326600.0000000    0.2673787
326640.0000000    0.2688899
326680.0000000    0.2652791
326720.0000000    0.2757902
326760.0000000    0.2595381
326800.0000000    0.2650707
326840.0000000    0.2501769
326880.0000000    0.2529071
326920.0000000    0.2593790
326960.0000000    0.2579715
327000.0000000    0.2523465
327040.0000000    0.2671500
327080.0000000    0.2584564
327120.0000000    0.2605984
327160.0000000    0.2682383
327200.0000000    0.2706316
327240.0000000    0.2610800
327280.0000000    0.2526155
327320.0000000    0.2492488
327360.0000000    0.2707699
327400.0000000    0.2662527
327440.0000000    0.2739992
327480.0000000    0.2738676
327520.0000000    0.2537022
327560.0000000    0.2701859
327600.0000000    0.2535878
327640.0000000    0.2588121
327680.0000000    0.2534249
327720.0000000    0.2719073
327760.0000000    0.2682205
327800.0000000    0.2694665
327840.0000000    0.2762658
327880.0000000    0.2617552
327920.0000000    0.2594492
327960.0000000    0.2592326
328000.0000000    0.2621298
328040.0000000    0.2619711
328080.0000000    0.2437323
328120.0000000    0.2685663
328160.0000000    0.2664534
328200.0000000    0.2497204
328240.0000000    0.2583682
328280.0000000    0.2650742
328320.0000000    0.2665101
328360.0000000    0.2574573
328400.0000000    0.2573757
328440.0000000    0.2438316
328480.0000000    0.2648535
328520.0000000    0.2616369
328560.0000000    0.2476175
328600.0000000    0.2562437
328640.0000000    0.2671989
328680.0000000    0.2733113
328720.0000000    0.2780755
328760.0000000    0.2597879
328800.0000000    0.2618946
328840.0000000    0.2491432
328880.0000000    0.2626444
328920.0000000    0.2615447
328960.0000000    0.2641566
329000.0000000    0.2458408
329040.0000000    0.2680521
329080.0000000    0.2661000
329120.0000000    0.2686834
329160.0000000    0.2626610
329200.0000000    0.2459971
329240.0000000    0.2534851
329280.0000000    0.2750702
329320.0000000    0.2685275
329360.0000000    0.2674512
329400.0000000    0.2450535
329440.0000000    0.2599857
329480.0000000    0.2668881
329520.0000000    0.2609200
329560.0000000    0.2648756
329600.0000000    0.2543479
329640.0000000    0.2517384
329680.0000000    0.2660418
329720.0000000    0.2504264
329760.0000000    0.2483398
329800.0000000    0.2487514
329840.0000000    0.2351931
329880.0000000    0.2340714
329920.0000000    0.2377589
329960.0000000    0.2513512
330000.0000000    0.2327484
330040.0000000    0.2345206
330080.0000000    0.2495929
330120.0000000    0.2500158
330160.0000000    0.2406667
330200.0000000    0.2518921
330240.0000000    0.2508102
330280.0000000    0.2449038
330320.0000000    0.2627891
330360.0000000    0.2884223
330400.0000000    0.2696835
330440.0000000    0.2672159
330480.0000000    0.2778076
330520.0000000    0.2706644
330560.0000000    0.2657961
330600.0000000    0.2890495
330640.0000000    0.2733935
330680.0000000    0.2732630
330720.0000000    0.2666074
330760.0000000    0.2783363
330800.0000000    0.2672958
330840.0000000    0.2828609
330880.0000000    0.2792697
330920.0000000    0.2759487
330960.0000000    0.2592712
331000.0000000    0.2869291
331040.0000000    0.2809843
331080.0000000    0.2714280
331120.0000000    0.2802336
331160.0000000    0.2723823
331200.0000000    0.2707520
331240.0000000    0.2384290
331280.0000000    0.2596714
331320.0000000    0.2586730
331360.0000000    0.2547613
331400.0000000    0.2756731
331440.0000000    0.2689710
331480.0000000    0.2774617
331520.0000000    0.2642782
331560.0000000    0.2802772
331600.0000000    0.2529260
331640.0000000    0.2448047
331680.0000000    0.2645683
331720.0000000    0.2522627
331760.0000000    0.2575681
331800.0000000    0.2579418
331840.0000000    0.2691007
331880.0000000    0.2606547
331920.0000000    0.2810448
331960.0000000    0.2834106
332000.0000000    0.2622347
332040.0000000    0.2773051
332080.0000000    0.2806987
332120.0000000    0.2568456
332160.0000000    0.2709188
332200.0000000    0.2516070
332240.0000000    0.2458623
332280.0000000    0.2627548
332320.0000000    0.2563275
332360.0000000    0.2772532
332400.0000000    0.2612669
332440.0000000    0.2835181
332480.0000000    0.2593653
332520.0000000    0.2705778
332560.0000000    0.2871921
332600.0000000    0.2642391
332640.0000000    0.2564161
332680.0000000    0.2540093
332720.0000000    0.2703803
332760.0000000    0.2657817
332800.0000000    0.2560674
332840.0000000    0.2546023
332880.0000000    0.2510626
332920.0000000    0.2584491
332960.0000000    0.2539910
333000.0000000    0.2580889
333040.0000000    0.2671593
333080.0000000    0.2666437
333120.0000000    0.2670845
333160.0000000    0.2840250
333200.0000000    0.2759258
333240.0000000    0.2747036
333280.0000000    0.2659987
333320.0000000    0.2528257
333360.0000000    0.2835127
333400.0000000    0.2737756
333440.0000000    0.2693446
333480.0000000    0.2590631
333520.0000000    0.2596489
333560.0000000    0.2632519
333600.0000000    0.2668613
333640.0000000    0.2755887
333680.0000000    0.2597858
333720.0000000    0.2737070
333760.0000000    0.2794459
333800.0000000    0.2772195
333840.0000000    0.2686150
333880.0000000    0.2653854
333920.0000000    0.2614542
333960.0000000    0.2849220
334000.0000000    0.2833997
334040.0000000    0.2873379
334080.0000000    0.2783956
334120.0000000    0.2687898
334160.0000000    0.2692308
334200.0000000    0.2933028
334240.0000000    0.2803200
334280.0000000    0.2668095
334320.0000000    0.2634906
334360.0000000    0.2406206
334400.0000000    0.2551851
334440.0000000    0.2763431
334480.0000000    0.2816018
334520.0000000    0.2579106
334560.0000000    0.2595606
334600.0000000    0.2602712
334640.0000000    0.2671944
334680.0000000    0.2563321
334720.0000000    0.2597747
334760.0000000    0.2632048
334800.0000000    0.2537491
334840.0000000    0.2878767
334880.0000000    0.2651128
334920.0000000    0.2564627
334960.0000000    0.2567707
335000.0000000    0.2734107
335040.0000000    0.2458005
335080.0000000    0.2734008
335120.0000000    0.2625599
335160.0000000    0.2672079
335200.0000000    0.2861050
335240.0000000    0.2865619
335280.0000000    0.2777044
335320.0000000    0.2718676
335360.0000000    0.2697644
335400.0000000    0.2733011
335440.0000000    0.2626636
335480.0000000    0.2847145
335520.0000000    0.2710199
335560.0000000    0.2611082
335600.0000000    0.2745960
335640.0000000    0.2705024
335680.0000000    0.2704918
335720.0000000    0.2642532
335760.0000000    0.2700536
335800.0000000    0.2720810
335840.0000000    0.2656440
335880.0000000    0.2743522
335920.0000000    0.2661059
335960.0000000    0.2737060
336000.0000000    0.2673618
336040.0000000    0.2695809
336080.0000000    0.2666112
336120.0000000    0.2880178
336160.0000000    0.2810143
336200.0000000    0.2815700
336240.0000000    0.2560892
336280.0000000    0.2680115
336320.0000000    0.2474110
336360.0000000    0.2642564
336400.0000000    0.2679171
336440.0000000    0.2803608
336480.0000000    0.2585208
336520.0000000    0.2804036
336560.0000000    0.2690849
336600.0000000    0.2829239
336640.0000000    0.2754425
336680.0000000    0.2581592
336720.0000000    0.2578226
336760.0000000    0.2618476
336800.0000000    0.2660189
336840.0000000    0.2745884
336880.0000000    0.2610090
336920.0000000    0.2648290
336960.0000000    0.2552889
337000.0000000    0.2566918
337040.0000000    0.2813177
337080.0000000    0.2619143
337120.0000000    0.2626212
337160.0000000    0.2710686
337200.0000000    0.2597517
337240.0000000    0.2553449
337280.0000000    0.2798119
337320.0000000    0.2801461
337360.0000000    0.2527690
337400.0000000    0.2701341
337440.0000000    0.2674886
337480.0000000    0.2696764
337520.0000000    0.2662129
337560.0000000    0.2750171
337600.0000000    0.2641109
337640.0000000    0.2675648
337680.0000000    0.2658508
337720.0000000    0.2547396
337760.0000000    0.2459377
337800.0000000    0.2551214
337840.0000000    0.2585708
337880.0000000    0.2432609
337920.0000000    0.2619938
337960.0000000    0.2625496
338000.0000000    0.2674279
338040.0000000    0.2850089
338080.0000000    0.2853639
338120.0000000    0.2685720
338160.0000000    0.2666536
338200.0000000    0.2657296
338240.0000000    0.2878367
338280.0000000    0.2678729
338320.0000000    0.2446993
338360.0000000    0.2572581
338400.0000000    0.2712284
338440.0000000    0.2506821
338480.0000000    0.2455201
338520.0000000    0.2446214
338560.0000000    0.2643296
338600.0000000    0.2479399
338640.0000000    0.2595006
338680.0000000    0.2647827
338720.0000000    0.2642733
338760.0000000    0.2805808
338800.0000000    0.2692848
338840.0000000    0.2555405
338880.0000000    0.2607934
338920.0000000    0.3048223
338960.0000000    0.2660866
339000.0000000    0.2766863
339040.0000000    0.2917286
339080.0000000    0.2883283
339120.0000000    0.2675847
339160.0000000    0.2648722
339200.0000000    0.2803784
339240.0000000    0.2658465
339280.0000000    0.2719598
339320.0000000    0.2699574
339360.0000000    0.2700108
339400.0000000    0.2683228
339440.0000000    0.2778111
339480.0000000    0.2562850
339520.0000000    0.2601698
339560.0000000    0.2720563
339600.0000000    0.2857280
339640.0000000    0.2714659
339680.0000000    0.2764359
339720.0000000    0.2624431
339760.0000000    0.2727564
339800.0000000    0.2624812
339840.0000000    0.2694433
339880.0000000    0.2659449
339920.0000000    0.2668297
339960.0000000    0.2752140
340000.0000000    0.2720786
340040.0000000    0.2878244
340080.0000000    0.2935726
340120.0000000    0.2783052
340160.0000000    0.2800757
340200.0000000    0.2874750
340240.0000000    0.3071669
340280.0000000    0.3074190
340320.0000000    0.2885990
340360.0000000    0.2910781
340400.0000000    0.2952639
340440.0000000    0.2850330
340480.0000000    0.2826598
340520.0000000    0.2822464
340560.0000000    0.2836713
340600.0000000    0.3040081
340640.0000000    0.2833172
340680.0000000    0.2750610
340720.0000000    0.2834820
340760.0000000    0.2824410
340800.0000000    0.2770698
340840.0000000    0.2716514
340880.0000000    0.2851024
340920.0000000    0.2607547
340960.0000000    0.2803775
341000.0000000    0.2580250
341040.0000000    0.2440847
341080.0000000    0.2741316
341120.0000000    0.2487966
341160.0000000    0.2751056
341200.0000000    0.2694113
341240.0000000    0.2570911
341280.0000000    0.2530285
341320.0000000    0.2501410
341360.0000000    0.2582252
341400.0000000    0.2678185
341440.0000000    0.2599986
341480.0000000    0.2639666
341520.0000000    0.2535969
341560.0000000    0.2556071
341600.0000000    0.2881039
341640.0000000    0.2812896
341680.0000000    0.2901893
341720.0000000    0.2761994
341760.0000000    0.2686925
341800.0000000    0.2704847
341840.0000000    0.2699234
341880.0000000    0.2759919
341920.0000000    0.2928950
341960.0000000    0.2888884
342000.0000000    0.2834937
342040.0000000    0.2726526
342080.0000000    0.2947589
342120.0000000    0.2986714
342160.0000000    0.2748320
342200.0000000    0.2809914
342240.0000000    0.2641524
342280.0000000    0.2779072
342320.0000000    0.2577318
342360.0000000    0.2652454
342400.0000000    0.2773557
342440.0000000    0.2854686
342480.0000000    0.2694625
342520.0000000    0.2676679
342560.0000000    0.2747483
342600.0000000    0.2762703
342640.0000000    0.2841541
342680.0000000    0.2929834
342720.0000000    0.2626044
342760.0000000    0.2730382
342800.0000000    0.2735714
342840.0000000    0.2855402
342880.0000000    0.2575320
342920.0000000    0.2637587
342960.0000000    0.2628357
343000.0000000    0.2757440
343040.0000000    0.2763219
343080.0000000    0.2841044
343120.0000000    0.2634656
343160.0000000    0.2769926
343200.0000000    0.2925853
343240.0000000    0.2592476
343280.0000000    0.2702243
343320.0000000    0.2649212
343360.0000000    0.2847157
343400.0000000    0.2706996
343440.0000000    0.2563362
343480.0000000    0.2496464
343520.0000000    0.2403442
343560.0000000    0.2770227
343600.0000000    0.2571806
343640.0000000    0.2586884
343680.0000000    0.2597408
343720.0000000    0.2759420
343760.0000000    0.2890251
343800.0000000    0.2985407
343840.0000000    0.2754387
343880.0000000    0.2773485
343920.0000000    0.2743551
343960.0000000    0.2847576
344000.0000000    0.2719395
344040.0000000    0.2761838
344080.0000000    0.3023227
344120.0000000    0.2650712
344160.0000000    0.2753704
344200.0000000    0.2706906
344240.0000000    0.2644374
344280.0000000    0.2743616
344320.0000000    0.2785891
344360.0000000    0.2588828
344400.0000000    0.2600164
344440.0000000    0.2723315
344480.0000000    0.2699012
344520.0000000    0.2711698
344560.0000000    0.2818903
344600.0000000    0.2735850
344640.0000000    0.2758793
344680.0000000    0.2824214
344720.0000000    0.2933709
344760.0000000    0.2975567
344800.0000000    0.2819379
344840.0000000    0.2754815
344880.0000000    0.2842971
344920.0000000    0.2814941
344960.0000000    0.3041101
345000.0000000    0.3009392
345040.0000000    0.2726393
345080.0000000    0.2859868
345120.0000000    0.2701125
345160.0000000    0.2724802
345200.0000000    0.2824034
345240.0000000    0.2784165
345280.0000000    0.2709457
345320.0000000    0.2849225
345360.0000000    0.2833455
345400.0000000    0.2796975
345440.0000000    0.2756330
345480.0000000    0.2805895
345520.0000000    0.2733522
345560.0000000    0.2690572
345600.0000000    0.2768784
345640.0000000    0.2654172
345680.0000000    0.2693501
345720.0000000    0.3095367
345760.0000000    0.2888829
345800.0000000    0.2838950
345840.0000000    0.2756410
345880.0000000    0.2926309
345920.0000000    0.2908258
345960.0000000    0.2973348
346000.0000000    0.2662657
346040.0000000    0.2668054
346080.0000000    0.2647145
346120.0000000    0.2862261
346160.0000000    0.2798499
346200.0000000    0.2770845
346240.0000000    0.2732666
346280.0000000    0.2675363
346320.0000000    0.2888444
346360.0000000    0.2726721
346400.0000000    0.2861903
346440.0000000    0.2816579
346480.0000000    0.2747917
346520.0000000    0.2877565
346560.0000000    0.2846971
346600.0000000    0.2738154
346640.0000000    0.2720065
346680.0000000    0.2615550
346720.0000000    0.2743810
346760.0000000    0.2733165
346800.0000000    0.2596725
346840.0000000    0.2589316
346880.0000000    0.2682343
346920.0000000    0.2702466
346960.0000000    0.2857057
347000.0000000    0.2807789
347040.0000000    0.2650412
347080.0000000    0.2610798
347120.0000000    0.2502802
347160.0000000    0.2493423
347200.0000000    0.2601814
347240.0000000    0.2586704
347280.0000000    0.2727811
347320.0000000    0.2755373
347360.0000000    0.2708813
347400.0000000    0.2871386
347440.0000000    0.2751163
347480.0000000    0.2622395
347520.0000000    0.2612537
347560.0000000    0.2557016
347600.0000000    0.2443153
347640.0000000    0.2536796
347680.0000000    0.2696238
347720.0000000    0.3063469
347760.0000000    0.3068250
347800.0000000    0.2754211
347840.0000000    0.3086686
347880.0000000    0.2871934
347920.0000000    0.2757690
347960.0000000    0.2809840
348000.0000000    0.2942734
348040.0000000    0.2860210
348080.0000000    0.2993317
348120.0000000    0.2871223
348160.0000000    0.2978912
348200.0000000    0.2894323
348240.0000000    0.2729823
348280.0000000    0.2793778
348320.0000000    0.2915588
348360.0000000    0.2738583
348400.0000000    0.2859207
348440.0000000    0.3081638
348480.0000000    0.2775057
348520.0000000    0.2806770
348560.0000000    0.2882844
348600.0000000    0.2903331
348640.0000000    0.2826940
348680.0000000    0.2973129
348720.0000000    0.3031349
348760.0000000    0.2983454
348800.0000000    0.2912165
348840.0000000    0.3088558
348880.0000000    0.3036994
348920.0000000    0.2798644
348960.0000000    0.2667940
349000.0000000    0.2831407
349040.0000000    0.2857490
349080.0000000    0.2954859
349120.0000000    0.2744653
349160.0000000    0.2678704
349200.0000000    0.2738952
349240.0000000    0.2753226
349280.0000000    0.2833477
349320.0000000    0.2859833
349360.0000000    0.2953246
349400.0000000    0.2717395
349440.0000000    0.2769626
349480.0000000    0.2583664
349520.0000000    0.2706837
349560.0000000    0.2595340
349600.0000000    0.2602408
349640.0000000    0.2543082
349680.0000000    0.2789858
349720.0000000    0.2799415
349760.0000000    0.2773017
349800.0000000    0.2821912
349840.0000000    0.3036022
349880.0000000    0.2794401
349920.0000000    0.2837238
349960.0000000    0.2760071
350000.0000000    0.2967902
350040.0000000    0.2945413
350080.0000000    0.2900513
350120.0000000    0.2644943
350160.0000000    0.2639034
350200.0000000    0.2809912
350240.0000000    0.2843152
350280.0000000    0.2772361
350320.0000000    0.2818510
350360.0000000    0.2697536
350400.0000000    0.2721176
350440.0000000    0.2825772
350480.0000000    0.2760529
350520.0000000    0.2934769
350560.0000000    0.2760904
350600.0000000    0.2774950
350640.0000000    0.2945241
350680.0000000    0.2958058
350720.0000000    0.2561726
350760.0000000    0.2722467
350800.0000000    0.2855715
350840.0000000    0.2947438
350880.0000000    0.2829214
350920.0000000    0.2668207
350960.0000000    0.2694478
351000.0000000    0.2825764
351040.0000000    0.2694148
351080.0000000    0.2790068
351120.0000000    0.2632367
351160.0000000    0.2658666
351200.0000000    0.2692832
351240.0000000    0.2445893
351280.0000000    0.2667642
351320.0000000    0.2776946
351360.0000000    0.2552411
351400.0000000    0.2392069
351440.0000000    0.2578233
351480.0000000    0.2594420
351520.0000000    0.2765149
351560.0000000    0.2671862
351600.0000000    0.2581610
351640.0000000    0.2901969
351680.0000000    0.2725087
351720.0000000    0.2827880
351760.0000000    0.2795204
351800.0000000    0.2742453
351840.0000000    0.2782373
351880.0000000    0.2676277
351920.0000000    0.2871210
351960.0000000    0.2823191
352000.0000000    0.2845022
352040.0000000    0.2722622
352080.0000000    0.2558579
352120.0000000    0.2718702
352160.0000000    0.2609887
352200.0000000    0.2707286
352240.0000000    0.2718694
352280.0000000    0.2699108
352320.0000000    0.2640187
352360.0000000    0.2558696
352400.0000000    0.2573462
352440.0000000    0.2621517
352480.0000000    0.2649863
352520.0000000    0.2786077
352560.0000000    0.2588156
352600.0000000    0.2845415
352640.0000000    0.2672850
352680.0000000    0.2650631
352720.0000000    0.2692127
352760.0000000    0.2899278
352800.0000000    0.2953262
352840.0000000    0.2628459
352880.0000000    0.2736030
352920.0000000    0.2636968
352960.0000000    0.2645951
353000.0000000    0.2641779
353040.0000000    0.2354223
353080.0000000    0.2535363
353120.0000000    0.2576499
353160.0000000    0.2492672
353200.0000000    0.2713614
353240.0000000    0.2668584
353280.0000000    0.2681364
353320.0000000    0.2668556
353360.0000000    0.2639921
353400.0000000    0.2822484
353440.0000000    0.2852611
353480.0000000    0.2771332
353520.0000000    0.2634290
353560.0000000    0.2713408
353600.0000000    0.2730026
353640.0000000    0.2582136
353680.0000000    0.2658520
353720.0000000    0.2580282
353760.0000000    0.2661422
353800.0000000    0.2817645
353840.0000000    0.2850654
353880.0000000    0.2664879
353920.0000000    0.2458657
353960.0000000    0.2675224
354000.0000000    0.2566518
354040.0000000    0.2674532
354080.0000000    0.2496381
354120.0000000    0.2598678
354160.0000000    0.2588821
354200.0000000    0.2757198
354240.0000000    0.2787395
354280.0000000    0.2936745
354320.0000000    0.2639983
354360.0000000    0.2659338
354400.0000000    0.2843594
354440.0000000    0.2735370
354480.0000000    0.2766604
354520.0000000    0.2778054
354560.0000000    0.2846276
354600.0000000    0.2580972
354640.0000000    0.2634441
354680.0000000    0.2693863
354720.0000000    0.2667603
354760.0000000    0.2611938
354800.0000000    0.2538469
354840.0000000    0.2596849
354880.0000000    0.2583760
354920.0000000    0.2661936
354960.0000000    0.2736105
355000.0000000    0.2651410
355040.0000000    0.2825675
355080.0000000    0.2728310
355120.0000000    0.2760876
355160.0000000    0.2843230
355200.0000000    0.2862146
355240.0000000    0.2823129
355280.0000000    0.2675740
355320.0000000    0.2677096
355360.0000000    0.2814325
355400.0000000    0.2785141
355440.0000000    0.2922910
355480.0000000    0.2865745
355520.0000000    0.2861521
355560.0000000    0.2860158
355600.0000000    0.2727016
355640.0000000    0.2853926
355680.0000000    0.2696978
355720.0000000    0.2643856
355760.0000000    0.2831385
355800.0000000    0.2863807
355840.0000000    0.2856690
355880.0000000    0.2731961
355920.0000000    0.2864484
355960.0000000    0.2647544
356000.0000000    0.2816591
356040.0000000    0.2816114
356080.0000000    0.2742613
356120.0000000    0.2947308
356160.0000000    0.2788155
356200.0000000    0.2652881
356240.0000000    0.2744482
356280.0000000    0.2848374
356320.0000000    0.2659900
356360.0000000    0.2692176
356400.0000000    0.2620513
356440.0000000    0.2815315
356480.0000000    0.2898884
356520.0000000    0.2809932
356560.0000000    0.2549547
356600.0000000    0.2674319
356640.0000000    0.2676249
356680.0000000    0.2941107
356720.0000000    0.2701199
356760.0000000    0.2880385
356800.0000000    0.2868094
356840.0000000    0.2896020
356880.0000000    0.2795679
356920.0000000    0.2715826
356960.0000000    0.2575684
357000.0000000    0.2831862
357040.0000000    0.2720779
357080.0000000    0.2873682
357120.0000000    0.2707573
357160.0000000    0.2888094
357200.0000000    0.2849208
357240.0000000    0.2602412
357280.0000000    0.2848687
357320.0000000    0.2876865
357360.0000000    0.2818283
357400.0000000    0.2861350
357440.0000000    0.2713226
357480.0000000    0.2846533
357520.0000000    0.2801484
357560.0000000    0.2826356
357600.0000000    0.2773367
357640.0000000    0.2818483
357680.0000000    0.2737581
357720.0000000    0.2619777
357760.0000000    0.2822298
357800.0000000    0.2710502
357840.0000000    0.2525309
357880.0000000    0.2640513
357920.0000000    0.2612075
357960.0000000    0.2756315
358000.0000000    0.2568315
358040.0000000    0.2629752
358080.0000000    0.3026587
358120.0000000    0.2934392
358160.0000000    0.2970790
358200.0000000    0.2881173
358240.0000000    0.2643381
358280.0000000    0.2626599
358320.0000000    0.2929287
358360.0000000    0.2596756
358400.0000000    0.2665781
358440.0000000    0.2808395
358480.0000000    0.2703737
358520.0000000    0.2754849
358560.0000000    0.2685659
358600.0000000    0.2752446
358640.0000000    0.2619709
358680.0000000    0.2657880
358720.0000000    0.2597904
358760.0000000    0.2448948
358800.0000000    0.2738900
358840.0000000    0.2518549
358880.0000000    0.2700160
358920.0000000    0.2707696
358960.0000000    0.2668802
359000.0000000    0.2666953
359040.0000000    0.2662355
359080.0000000    0.2743835
359120.0000000    0.2723440
359160.0000000    0.2807723
359200.0000000    0.2754513
359240.0000000    0.2859541
359280.0000000    0.2773623
359320.0000000    0.2618353
359360.0000000    0.2864879
359400.0000000    0.2664402
359440.0000000    0.2829730
359480.0000000    0.2729751
359520.0000000    0.2913772
359560.0000000    0.2971238
359600.0000000    0.2908787
359640.0000000    0.2844672
359680.0000000    0.2817011
359720.0000000    0.3075461
359760.0000000    0.2691004
359800.0000000    0.2869920
359840.0000000    0.2851335
359880.0000000    0.2793171
359920.0000000    0.2958891
359960.0000000    0.3088987
360000.0000000    0.2965984
360040.0000000    0.3064740
360080.0000000    0.2951341
360120.0000000    0.2914199
360160.0000000    0.2732809
360200.0000000    0.2825260
360240.0000000    0.2662036
360280.0000000    0.2959660
360320.0000000    0.2777307
360360.0000000    0.2705623
360400.0000000    0.2854421
360440.0000000    0.2854849
360480.0000000    0.3084455
360520.0000000    0.3061363
360560.0000000    0.3002098
360600.0000000    0.3074137
360640.0000000    0.2969434
360680.0000000    0.3097033
360720.0000000    0.3111163
360760.0000000    0.2857369
360800.0000000    0.3047768
360840.0000000    0.2977039
360880.0000000    0.2890296
360920.0000000    0.2851649
360960.0000000    0.2995403
361000.0000000    0.2787932
361040.0000000    0.2834714
361080.0000000    0.2807537
361120.0000000    0.3023981
361160.0000000    0.3005773
361200.0000000    0.2989795
361240.0000000    0.2850926
361280.0000000    0.2943261
361320.0000000    0.2897892
361360.0000000    0.2801823
361400.0000000    0.2905553
361440.0000000    0.3001526
361480.0000000    0.2851350
361520.0000000    0.2913840
361560.0000000    0.3071469
361600.0000000    0.3185189
361640.0000000    0.3219057
361680.0000000    0.3108913
361720.0000000    0.3198893
361760.0000000    0.2813645
361800.0000000    0.2656399
361840.0000000    0.2787968
361880.0000000    0.2740769
361920.0000000    0.2678383
361960.0000000    0.2908636
362000.0000000    0.2988736
362040.0000000    0.2965718
362080.0000000    0.3021958
362120.0000000    0.3200351
362160.0000000    0.2982679
362200.0000000    0.2826941
362240.0000000    0.2968688
362280.0000000    0.2798477
362320.0000000    0.2779490
362360.0000000    0.2899647
362400.0000000    0.3099726
362440.0000000    0.2856933
362480.0000000    0.2694548
362520.0000000    0.2891600
362560.0000000    0.2791446
362600.0000000    0.2725838
362640.0000000    0.2672502
362680.0000000    0.2641381
362720.0000000    0.2743027
362760.0000000    0.2711663
362800.0000000    0.2877939
362840.0000000    0.2672561
362880.0000000    0.2726760
362920.0000000    0.2767253
362960.0000000    0.2711941
363000.0000000    0.2835668
363040.0000000    0.2762156
363080.0000000    0.2790014
363120.0000000    0.2777454
363160.0000000    0.2792746
363200.0000000    0.2757152
363240.0000000    0.2888040
363280.0000000    0.2839096
363320.0000000    0.2729883
363360.0000000    0.3000378
363400.0000000    0.2840479
363440.0000000    0.2849835
363480.0000000    0.2749067
363520.0000000    0.2587863
363560.0000000    0.2451349
363600.0000000    0.2507514
363640.0000000    0.2650482
363680.0000000    0.2673442
363720.0000000    0.2787625
363760.0000000    0.2409791
363800.0000000    0.2485217
363840.0000000    0.2802153
363880.0000000    0.2646023
363920.0000000    0.2545870
363960.0000000    0.2665045
364000.0000000    0.2752639
364040.0000000    0.2921337
364080.0000000    0.2905291
364120.0000000    0.2899966
364160.0000000    0.3138548
364200.0000000    0.2939085
364240.0000000    0.2867098
364280.0000000    0.2881248
364320.0000000    0.2961117
364360.0000000    0.2716713
364400.0000000    0.2686736
364440.0000000    0.2702912
364480.0000000    0.2637189
364520.0000000    0.2709908
364560.0000000    0.2796305
364600.0000000    0.2719577
364640.0000000    0.2731882
364680.0000000    0.2716525
364720.0000000    0.2903458
364760.0000000    0.2880113
364800.0000000    0.2829973
364840.0000000    0.2778878
364880.0000000    0.2879362
364920.0000000    0.2895214
364960.0000000    0.2704215
365000.0000000    0.2872747
365040.0000000    0.2821750
365080.0000000    0.2774945
365120.0000000    0.2921470
365160.0000000    0.2856507
365200.0000000    0.2918750
365240.0000000    0.2902012
365280.0000000    0.3071172
365320.0000000    0.2948865
365360.0000000    0.3099634
365400.0000000    0.2862044
365440.0000000    0.2984841
365480.0000000    0.3053968
365520.0000000    0.3134950
365560.0000000    0.2941547
365600.0000000    0.2878101
365640.0000000    0.2801575
365680.0000000    0.2901258
365720.0000000    0.2953871
365760.0000000    0.2955214
365800.0000000    0.2921345
365840.0000000    0.2867591
365880.0000000    0.2968726
365920.0000000    0.2891445
365960.0000000    0.2900828
366000.0000000    0.3009560
366040.0000000    0.2883127
366080.0000000    0.2788666
366120.0000000    0.2866721
366160.0000000    0.2832842
366200.0000000    0.2861256
366240.0000000    0.2900352
366280.0000000    0.2809149
366320.0000000    0.2785473
366360.0000000    0.2648706
366400.0000000    0.2824097
366440.0000000    0.2805010
366480.0000000    0.2606383
366520.0000000    0.2755069
366560.0000000    0.2535139
366600.0000000    0.2550073
366640.0000000    0.2488201
366680.0000000    0.2512146
366720.0000000    0.2522403
366760.0000000    0.2730823
366800.0000000    0.2760970
366840.0000000    0.2674769
366880.0000000    0.2591597
366920.0000000    0.2643938
366960.0000000    0.2693125
367000.0000000    0.2693576
367040.0000000    0.2583338
367080.0000000    0.2658873
367120.0000000    0.2723880
367160.0000000    0.2764340
367200.0000000    0.2677580
367240.0000000    0.2623574
367280.0000000    0.2801906
367320.0000000    0.2595260
367360.0000000    0.2830210
367400.0000000    0.2882665
367440.0000000    0.2774888
367480.0000000    0.2727362
367520.0000000    0.2707485
367560.0000000    0.2561442
367600.0000000    0.2782426
367640.0000000    0.2521128
367680.0000000    0.2744014
367720.0000000    0.2743254
367760.0000000    0.2739781
367800.0000000    0.2763689
367840.0000000    0.2617470
367880.0000000    0.2750630
367920.0000000    0.2742625
367960.0000000    0.2777489
368000.0000000    0.2880023
368040.0000000    0.2868346
368080.0000000    0.2702614
368120.0000000    0.2807354
368160.0000000    0.2764658
368200.0000000    0.2762879
368240.0000000    0.3109081
368280.0000000    0.2894741
368320.0000000    0.2870944
368360.0000000    0.2640525
368400.0000000    0.2636497
368440.0000000    0.2932229
368480.0000000    0.2728671
368520.0000000    0.2853186
368560.0000000    0.2851075
368600.0000000    0.2824703
368640.0000000    0.2779722
368680.0000000    0.2617973
368720.0000000    0.2663030
368760.0000000    0.2789812
368800.0000000    0.2734613
368840.0000000    0.2763920
368880.0000000    0.2785834
368920.0000000    0.2685040
368960.0000000    0.2641168
369000.0000000    0.2718165
369040.0000000    0.2714041
369080.0000000    0.2713524
369120.0000000    0.2597230
369160.0000000    0.2757517
369200.0000000    0.2850002
369240.0000000    0.2890444
369280.0000000    0.2809719
369320.0000000    0.2678502
369360.0000000    0.2836895
369400.0000000    0.2825866
369440.0000000    0.2847051
369480.0000000    0.2769815
369520.0000000    0.2858026
369560.0000000    0.2666234
369600.0000000    0.2839053
369640.0000000    0.2798620
369680.0000000    0.2799467
369720.0000000    0.2612606
369760.0000000    0.2627821
369800.0000000    0.2850980
369840.0000000    0.3047667
369880.0000000    0.2704316
369920.0000000    0.2929276
369960.0000000    0.2909535
370000.0000000    0.2922917
370040.0000000    0.3070518
370080.0000000    0.2986156
370120.0000000    0.2867255
370160.0000000    0.2819441
370200.0000000    0.2768611
370240.0000000    0.2675754
370280.0000000    0.2868166
370320.0000000    0.2716781
370360.0000000    0.2748719
370400.0000000    0.2705393
370440.0000000    0.2631309
370480.0000000    0.2718415
370520.0000000    0.2629696
370560.0000000    0.2715525
370600.0000000    0.2702048
370640.0000000    0.2527713
370680.0000000    0.2664688
370720.0000000    0.2694915
370760.0000000    0.2848662
370800.0000000    0.2676195
370840.0000000    0.2543820
370880.0000000    0.2609174
370920.0000000    0.2598226
370960.0000000    0.2602319
371000.0000000    0.2608793
371040.0000000    0.2714919
371080.0000000    0.2659927
371120.0000000    0.2571791
371160.0000000    0.2811295
371200.0000000    0.2721496
371240.0000000    0.2795163
371280.0000000    0.2763392
371320.0000000    0.2700239
371360.0000000    0.2656511
371400.0000000    0.2941970
371440.0000000    0.2838308
371480.0000000    0.2805118
371520.0000000    0.2981909
371560.0000000    0.2873793
371600.0000000    0.2852480
371640.0000000    0.2874188
371680.0000000    0.2761923
371720.0000000    0.2841832
371760.0000000    0.3091781
371800.0000000    0.2829136
371840.0000000    0.2884367
371880.0000000    0.2777890
371920.0000000    0.2931265
371960.0000000    0.2761636
372000.0000000    0.2992658
372040.0000000    0.2707544
372080.0000000    0.2876631
372120.0000000    0.2842450
372160.0000000    0.2753845
372200.0000000    0.2888892
372240.0000000    0.2605667
372280.0000000    0.2616367
372320.0000000    0.2787844
372360.0000000    0.2591954
372400.0000000    0.2606249
372440.0000000    0.2727245
372480.0000000    0.2558018
372520.0000000    0.2770399
372560.0000000    0.2715991
372600.0000000    0.2655039
372640.0000000    0.2547390
372680.0000000    0.2448815
372720.0000000    0.2795302
372760.0000000    0.2951592
372800.0000000    0.2849593
372840.0000000    0.2696806
372880.0000000    0.2590148
372920.0000000    0.2723207
372960.0000000    0.2835974
373000.0000000    0.2734539
373040.0000000    0.2857942
373080.0000000    0.2827550
373120.0000000    0.2927803
373160.0000000    0.2802373
373200.0000000    0.2934097
373240.0000000    0.2637162
373280.0000000    0.2702699
373320.0000000    0.2886548
373360.0000000    0.2964094
373400.0000000    0.2819526
373440.0000000    0.2900476
373480.0000000    0.2880633
373520.0000000    0.3093063
373560.0000000    0.2771961
373600.0000000    0.2778901
373640.0000000    0.2960123
373680.0000000    0.2886592
373720.0000000    0.2639158
373760.0000000    0.2873359
373800.0000000    0.2830593
373840.0000000    0.2859010
373880.0000000    0.2883300
373920.0000000    0.2739494
373960.0000000    0.2605268
374000.0000000    0.2590983
374040.0000000    0.2697927
374080.0000000    0.2574198
374120.0000000    0.2717249
374160.0000000    0.2633801
374200.0000000    0.2830567
374240.0000000    0.2919268
374280.0000000    0.2812849
374320.0000000    0.2893208
374360.0000000    0.2730325
374400.0000000    0.2832608
374440.0000000    0.2951010
374480.0000000    0.2879349
374520.0000000    0.2919923
374560.0000000    0.2861710
374600.0000000    0.2689797
374640.0000000    0.2898204
374680.0000000    0.2687649
374720.0000000    0.2751953
374760.0000000    0.2612239
374800.0000000    0.2814083
374840.0000000    0.2627484
374880.0000000    0.2552864
374920.0000000    0.2721284
374960.0000000    0.2702228
375000.0000000    0.2699690
375040.0000000    0.2849336
375080.0000000    0.2787993
375120.0000000    0.2751085
375160.0000000    0.2749714
375200.0000000    0.2724323
375240.0000000    0.2648249
375280.0000000    0.2516449
375320.0000000    0.2914820
375360.0000000    0.2956192
375400.0000000    0.2862300
375440.0000000    0.2827297
375480.0000000    0.2757693
375520.0000000    0.2693041
375560.0000000    0.2597074
375600.0000000    0.2560512
375640.0000000    0.2928129
375680.0000000    0.2827429
375720.0000000    0.2868425
375760.0000000    0.2724789
375800.0000000    0.2991172
375840.0000000    0.2841241
375880.0000000    0.2905672
375920.0000000    0.2655664
375960.0000000    0.2792954
376000.0000000    0.2806386
376040.0000000    0.2817743
376080.0000000    0.2772690
376120.0000000    0.2749277
376160.0000000    0.2747241
376200.0000000    0.2601920
376240.0000000    0.2476408
376280.0000000    0.2617033
376320.0000000    0.2681009
376360.0000000    0.2804890
376400.0000000    0.2774407
376440.0000000    0.2731440
376480.0000000    0.2478697
376520.0000000    0.2708866
376560.0000000    0.2658061
376600.0000000    0.2454379
376640.0000000    0.2505033
376680.0000000    0.2530267
376720.0000000    0.2763385
376760.0000000    0.2620890
376800.0000000    0.2519822
376840.0000000    0.2386002
376880.0000000    0.2385131
376920.0000000    0.2605660
376960.0000000    0.2655298
377000.0000000    0.2514316
377040.0000000    0.2533361
377080.0000000    0.2555578
377120.0000000    0.2669073
377160.0000000    0.2745707
377200.0000000    0.2665895
377240.0000000    0.2582437
377280.0000000    0.2557680
377320.0000000    0.2642987
377360.0000000    0.2611610
377400.0000000    0.2621797
377440.0000000    0.2613495
377480.0000000    0.2576945
377520.0000000    0.2583284
377560.0000000    0.2620426
377600.0000000    0.2518040
377640.0000000    0.2485707
377680.0000000    0.2680507
377720.0000000    0.2505243
377760.0000000    0.2666273
377800.0000000    0.2710311
377840.0000000    0.2699602
377880.0000000    0.2726167
377920.0000000    0.2726183
377960.0000000    0.2670684
378000.0000000    0.2785127
378040.0000000    0.2586304
378080.0000000    0.2768351
378120.0000000    0.2691590
378160.0000000    0.2490218
378200.0000000    0.2550184
378240.0000000    0.2536800
378280.0000000    0.2515190
378320.0000000    0.2805271
378360.0000000    0.2624900
378400.0000000    0.2601703
378440.0000000    0.2740367
378480.0000000    0.2571524
378520.0000000    0.2745359
378560.0000000    0.2760544
378600.0000000    0.2596037
378640.0000000    0.3035081
378680.0000000    0.2809835
378720.0000000    0.2707855
378760.0000000    0.2677899
378800.0000000    0.2812310
378840.0000000    0.2619888
378880.0000000    0.2550626
378920.0000000    0.2524813
378960.0000000    0.2358650
379000.0000000    0.2533563
379040.0000000    0.2642424
379080.0000000    0.2572235
379120.0000000    0.2499318
379160.0000000    0.2600244
379200.0000000    0.2534199
379240.0000000    0.2656128
379280.0000000    0.2524075
379320.0000000    0.2655274
379360.0000000    0.2631614
379400.0000000    0.2536108
379440.0000000    0.2695042
379480.0000000    0.2724286
379520.0000000    0.2727742
379560.0000000    0.2815323
379600.0000000    0.2576173
379640.0000000    0.2471056
379680.0000000    0.2572593
379720.0000000    0.2502457
379760.0000000    0.2671556
379800.0000000    0.2689037
379840.0000000    0.2530072
379880.0000000    0.2547229
379920.0000000    0.2719761
379960.0000000    0.2671936
380000.0000000    0.2621511
380040.0000000    0.2733656
380080.0000000    0.2657538
380120.0000000    0.2580071
380160.0000000    0.2627878
380200.0000000    0.2756613
380240.0000000    0.2730108
380280.0000000    0.2688973
380320.0000000    0.2754174
380360.0000000    0.2882391
380400.0000000    0.2586414
380440.0000000    0.2668265
380480.0000000    0.2954429
380520.0000000    0.2828508
380560.0000000    0.2790647
380600.0000000    0.2811424
380640.0000000    0.2924274
380680.0000000    0.2765838
380720.0000000    0.2628609
380760.0000000    0.2552569
380800.0000000    0.2682903
380840.0000000    0.2996451
380880.0000000    0.2892355
380920.0000000    0.2776796
380960.0000000    0.2747133
381000.0000000    0.2698019
381040.0000000    0.2710037
381080.0000000    0.2774651
381120.0000000    0.2730634
381160.0000000    0.2660950
381200.0000000    0.2677643
381240.0000000    0.2741817
381280.0000000    0.2887889
381320.0000000    0.2864074
381360.0000000    0.2869070
381400.0000000    0.2818034
381440.0000000    0.2796015
381480.0000000    0.2793464
381520.0000000    0.2848799
381560.0000000    0.2704826
381600.0000000    0.2573313
381640.0000000    0.2564758
381680.0000000    0.2560680
381720.0000000    0.2722753
381760.0000000    0.2447693
381800.0000000    0.2691911
381840.0000000    0.2506707
381880.0000000    0.2626178
381920.0000000    0.2559402
381960.0000000    0.2811033
382000.0000000    0.2950100
382040.0000000    0.2955244
382080.0000000    0.2734141
382120.0000000    0.3019012
382160.0000000    0.2871957
382200.0000000    0.2623233
382240.0000000    0.2560086
382280.0000000    0.2684788
382320.0000000    0.2766358
382360.0000000    0.2599694
382400.0000000    0.2605761
382440.0000000    0.2762272
382480.0000000    0.2678236
382520.0000000    0.2640263
382560.0000000    0.2849552
382600.0000000    0.2875943
382640.0000000    0.2715198
382680.0000000    0.2825916
382720.0000000    0.2747576
382760.0000000    0.2716958
382800.0000000    0.2600299
382840.0000000    0.2701892
382880.0000000    0.2834115
382920.0000000    0.2610956
382960.0000000    0.2816405
383000.0000000    0.2579524
383040.0000000    0.2713367
383080.0000000    0.2862466
383120.0000000    0.2847629
383160.0000000    0.2639265
383200.0000000    0.2568300
383240.0000000    0.2771560
383280.0000000    0.2584214
383320.0000000    0.2545683
383360.0000000    0.2622342
383400.0000000    0.2680925
383440.0000000    0.2700217
383480.0000000    0.2517434
383520.0000000    0.2586943
383560.0000000    0.2602717
383600.0000000    0.2723397
383640.0000000    0.2596657
383680.0000000    0.2740473
383720.0000000    0.2630275
383760.0000000    0.2724637
383800.0000000    0.2775482
383840.0000000    0.2896457
383880.0000000    0.2757137
383920.0000000    0.2750513
383960.0000000    0.2745411
384000.0000000    0.2822437
384040.0000000    0.2660467
384080.0000000    0.2827308
384120.0000000    0.2738900
384160.0000000    0.2668514
384200.0000000    0.2998582
384240.0000000    0.2715220
384280.0000000    0.2839009
384320.0000000    0.2811545
384360.0000000    0.2780741
384400.0000000    0.3111644
384440.0000000    0.2774364
384480.0000000    0.2769887
384520.0000000    0.2852728
384560.0000000    0.2790196
384600.0000000    0.2842185
384640.0000000    0.2936414
384680.0000000    0.2744579
384720.0000000    0.2730687
384760.0000000    0.2519602
384800.0000000    0.2667189
384840.0000000    0.2634316
384880.0000000    0.2637317
384920.0000000    0.2368383
384960.0000000    0.2510865
385000.0000000    0.2447887
385040.0000000    0.2565165
385080.0000000    0.2450545
385120.0000000    0.2568522
385160.0000000    0.2576882
385200.0000000    0.2475281
385240.0000000    0.2679570
385280.0000000    0.2510769
385320.0000000    0.2337919
385360.0000000    0.2570620
385400.0000000    0.2588999
385440.0000000    0.2605201
385480.0000000    0.2737846
385520.0000000    0.2559661
385560.0000000    0.2439654
385600.0000000    0.2606373
385640.0000000    0.2589331
385680.0000000    0.2682675
385720.0000000    0.2696520
385760.0000000    0.2485941
385800.0000000    0.2354259
385840.0000000    0.2568093
385880.0000000    0.2547396
385920.0000000    0.2546368
385960.0000000    0.2497744
386000.0000000    0.2576234
386040.0000000    0.2649635
386080.0000000    0.2641228
386120.0000000    0.2563909
386160.0000000    0.2856319
386200.0000000    0.2662201
386240.0000000    0.2590560
386280.0000000    0.2865074
386320.0000000    0.2619609
386360.0000000    0.2582800
386400.0000000    0.2662297
386440.0000000    0.2663482
386480.0000000    0.2699578
386520.0000000    0.2747565
386560.0000000    0.2767752
386600.0000000    0.2804551
386640.0000000    0.2801201
386680.0000000    0.2553483
386720.0000000    0.2660974
386760.0000000    0.2733784
386800.0000000    0.2752237
386840.0000000    0.2431997
386880.0000000    0.2697700
386920.0000000    0.2858141
386960.0000000    0.2653585
387000.0000000    0.2696362
387040.0000000    0.2756558
387080.0000000    0.2604200
387120.0000000    0.2742905
387160.0000000    0.2516660
387200.0000000    0.2479037
387240.0000000    0.2639898
387280.0000000    0.2632042
387320.0000000    0.2810994
387360.0000000    0.2776604
387400.0000000    0.2747038
387440.0000000    0.2806925
387480.0000000    0.2555477
387520.0000000    0.2639916
387560.0000000    0.2541800
387600.0000000    0.2387059
387640.0000000    0.2430829
387680.0000000    0.2523825
387720.0000000    0.2533735
387760.0000000    0.2531777
387800.0000000    0.2642173
387840.0000000    0.2665789
387880.0000000    0.2531290
387920.0000000    0.2638553
387960.0000000    0.2731207
388000.0000000    0.2585105
388040.0000000    0.2418832
388080.0000000    0.2702393
388120.0000000    0.2648722
388160.0000000    0.2468737
388200.0000000    0.2495622
388240.0000000    0.2650535
388280.0000000    0.2683102
388320.0000000    0.2604482
388360.0000000    0.2591412
388400.0000000    0.2495286
388440.0000000    0.2706962
388480.0000000    0.2716689
388520.0000000    0.2500817
388560.0000000    0.2666965
388600.0000000    0.2592245
388640.0000000    0.2634102
388680.0000000    0.2628309
388720.0000000    0.2702210
388760.0000000    0.2686429
388800.0000000    0.2699523
388840.0000000    0.2641293
388880.0000000    0.2791088
388920.0000000    0.2871102
388960.0000000    0.2667729
389000.0000000    0.2501391
389040.0000000    0.2618987
389080.0000000    0.2751153
389120.0000000    0.2709379
389160.0000000    0.2725094
389200.0000000    0.2803009
389240.0000000    0.2738790
389280.0000000    0.2914422
389320.0000000    0.2529920
389360.0000000    0.2684207
389400.0000000    0.2716374
389440.0000000    0.2879536
389480.0000000    0.2857557
389520.0000000    0.2853464
389560.0000000    0.2941286
389600.0000000    0.2732860
389640.0000000    0.2706800
389680.0000000    0.2689537
389720.0000000    0.2689069
389760.0000000    0.2644082
389800.0000000    0.2516156
389840.0000000    0.2846806
389880.0000000    0.2726320
389920.0000000    0.2783026
389960.0000000    0.2854339
390000.0000000    0.2759139
390040.0000000    0.2845824
390080.0000000    0.2840310
390120.0000000    0.2655411
390160.0000000    0.2871740
390200.0000000    0.2778754
390240.0000000    0.2799842
390280.0000000    0.2558215
390320.0000000    0.2751635
390360.0000000    0.2770604
390400.0000000    0.2472745
390440.0000000    0.2674014
390480.0000000    0.2799795
390520.0000000    0.2669140
390560.0000000    0.2640020
390600.0000000    0.2747653
390640.0000000    0.2594001
390680.0000000    0.2679527
390720.0000000    0.2789004
390760.0000000    0.2698283
390800.0000000    0.2607158
390840.0000000    0.2676889
390880.0000000    0.2816274
390920.0000000    0.2765906
390960.0000000    0.2636518
391000.0000000    0.2656145
391040.0000000    0.2859323
391080.0000000    0.2612915
391120.0000000    0.2671863
391160.0000000    0.2789484
391200.0000000    0.2812047
391240.0000000    0.2795993
391280.0000000    0.2733475
391320.0000000    0.2676440
391360.0000000    0.2642497
391400.0000000    0.2755936
391440.0000000    0.2770938
391480.0000000    0.2644227
391520.0000000    0.2816147
391560.0000000    0.2645780
391600.0000000    0.2807002
391640.0000000    0.2894724
391680.0000000    0.2768927
391720.0000000    0.2565547
391760.0000000    0.2602587
391800.0000000    0.2601866
391840.0000000    0.2681374
391880.0000000    0.2676388
391920.0000000    0.2748051
391960.0000000    0.2633126
392000.0000000    0.2772712
392040.0000000    0.2815909
392080.0000000    0.2742396
392120.0000000    0.2900701
392160.0000000    0.2746712
392200.0000000    0.2835844
392240.0000000    0.2978946
392280.0000000    0.2702676
392320.0000000    0.2856207
392360.0000000    0.2636627
392400.0000000    0.2900651
392440.0000000    0.2841011
392480.0000000    0.2833024
392520.0000000    0.2739849
392560.0000000    0.2907146
392600.0000000    0.2887639
392640.0000000    0.2938860
392680.0000000    0.2793121
392720.0000000    0.2786284
392760.0000000    0.2710195
392800.0000000    0.2764545
392840.0000000    0.2717972
392880.0000000    0.2753934
392920.0000000    0.2882131
392960.0000000    0.2835604
393000.0000000    0.2796422
393040.0000000    0.2721904
393080.0000000    0.2787348
393120.0000000    0.2874412
393160.0000000    0.2746621
393200.0000000    0.2800494
393240.0000000    0.2866262
393280.0000000    0.2692736
393320.0000000    0.2614149
393360.0000000    0.2653100
393400.0000000    0.2748239
393440.0000000    0.2822158
393480.0000000    0.2709639
393520.0000000    0.2694002
393560.0000000    0.2793864
393600.0000000    0.2746508
393640.0000000    0.2856151
393680.0000000    0.2877292
393720.0000000    0.3009279
393760.0000000    0.3005182
393800.0000000    0.2954768
393840.0000000    0.2769825
393880.0000000    0.2999435
393920.0000000    0.2889317
393960.0000000    0.2620964
394000.0000000    0.2708578
394040.0000000    0.2806786
394080.0000000    0.2567285
394120.0000000    0.2616611
394160.0000000    0.2689044
394200.0000000    0.2798386
394240.0000000    0.2618423
394280.0000000    0.2696572
394320.0000000    0.2836320
394360.0000000    0.2848875
394400.0000000    0.2842814
394440.0000000    0.2995291
394480.0000000    0.2826006
394520.0000000    0.2967124
394560.0000000    0.2728411
394600.0000000    0.2500825
394640.0000000    0.2691577
394680.0000000    0.2762680
394720.0000000    0.2728848
394760.0000000    0.2602297
394800.0000000    0.2640062
394840.0000000    0.2751522
394880.0000000    0.2751354
394920.0000000    0.2697744
394960.0000000    0.2617611
395000.0000000    0.2973692
395040.0000000    0.2986000
395080.0000000    0.2795140
395120.0000000    0.2794717
395160.0000000    0.2854094
395200.0000000    0.2744209
395240.0000000    0.2845194
395280.0000000    0.2932933
395320.0000000    0.2911825
395360.0000000    0.2747623
395400.0000000    0.2740443
395440.0000000    0.2761082
395480.0000000    0.2979057
395520.0000000    0.2735642
395560.0000000    0.2877926
395600.0000000    0.2796563
395640.0000000    0.2760157
395680.0000000    0.2903498
395720.0000000    0.2775360
395760.0000000    0.2917054
395800.0000000    0.2963860
395840.0000000    0.2955709
395880.0000000    0.2892503
395920.0000000    0.2898120
395960.0000000    0.2862372
396000.0000000    0.2947135
396040.0000000    0.2922130
396080.0000000    0.2583711
396120.0000000    0.2888689
396160.0000000    0.2840640
396200.0000000    0.2717644
396240.0000000    0.2712894
396280.0000000    0.2725075
396320.0000000    0.2870180
396360.0000000    0.2834041
396400.0000000    0.2717512
396440.0000000    0.2733148
396480.0000000    0.2679374
396520.0000000    0.2861059
396560.0000000    0.3074257
396600.0000000    0.2962761
396640.0000000    0.2862419
396680.0000000    0.2846502
396720.0000000    0.3034574
396760.0000000    0.2790370
396800.0000000    0.2935998
396840.0000000    0.2986282
396880.0000000    0.3040328
396920.0000000    0.2847773
396960.0000000    0.2838972
397000.0000000    0.2902108
397040.0000000    0.2835270
397080.0000000    0.2837160
397120.0000000    0.2874155
397160.0000000    0.2887069
397200.0000000    0.2819934
397240.0000000    0.2692996
397280.0000000    0.2818095
397320.0000000    0.2847331
397360.0000000    0.2646842
397400.0000000    0.2809871
397440.0000000    0.2587391
397480.0000000    0.2626163
397520.0000000    0.2769014
397560.0000000    0.2511562
397600.0000000    0.2558163
397640.0000000    0.2459884
397680.0000000    0.2430048
397720.0000000    0.2366413
397760.0000000    0.2645028
397800.0000000    0.2484136
397840.0000000    0.2561775
397880.0000000    0.2550012
397920.0000000    0.2407933
397960.0000000    0.2543423
398000.0000000    0.2539943
398040.0000000    0.2795512
398080.0000000    0.2502878
398120.0000000    0.2544249
398160.0000000    0.2579747
398200.0000000    0.2519924
398240.0000000    0.2560619
398280.0000000    0.2611170
398320.0000000    0.2364236
398360.0000000    0.2591683
398400.0000000    0.2672663
398440.0000000    0.2402324
398480.0000000    0.2757625
398520.0000000    0.2722684
398560.0000000    0.2775763
398600.0000000    0.2781044
398640.0000000    0.2673885
398680.0000000    0.2669327
398720.0000000    0.2765800
398760.0000000    0.2741240
398800.0000000    0.2930017
398840.0000000    0.2781883
398880.0000000    0.2752970
398920.0000000    0.2836536
398960.0000000    0.2849187
399000.0000000    0.2768044
399040.0000000    0.2832225
399080.0000000    0.3063209
399120.0000000    0.2824468
399160.0000000    0.2685027
399200.0000000    0.2643642
399240.0000000    0.2717887
399280.0000000    0.2454175
399320.0000000    0.2555549
399360.0000000    0.2541125
399400.0000000    0.2599712
399440.0000000    0.2646506
399480.0000000    0.2713461
399520.0000000    0.2779893
399560.0000000    0.2463897
399600.0000000    0.2625176
399640.0000000    0.2477579
399680.0000000    0.2667688
399720.0000000    0.2553018
399760.0000000    0.2489623
399800.0000000    0.2444386
399840.0000000    0.2586274
399880.0000000    0.2561246
399920.0000000    0.2572571
399960.0000000    0.2354089
400000.0000000    0.2615715
400040.0000000    0.2623033
400080.0000000    0.2625788
400120.0000000    0.2517257
400160.0000000    0.2452376
400200.0000000    0.2622131
400240.0000000    0.2571071
400280.0000000    0.2682829
400320.0000000    0.2571545
400360.0000000    0.2564952
400400.0000000    0.2635998
400440.0000000    0.2683311
400480.0000000    0.2833484
400520.0000000    0.2694586
400560.0000000    0.2644016
400600.0000000    0.2902824
400640.0000000    0.2741856
400680.0000000    0.2774577
400720.0000000    0.2768565
400760.0000000    0.2617167
400800.0000000    0.2695715
400840.0000000    0.2592048
400880.0000000    0.2575299
400920.0000000    0.2712696
400960.0000000    0.2530363
401000.0000000    0.2598186
401040.0000000    0.2728044
401080.0000000    0.2910191
401120.0000000    0.2765076
401160.0000000    0.2652948
401200.0000000    0.2623614
401240.0000000    0.2612367
401280.0000000    0.2801953
401320.0000000    0.2760979
401360.0000000    0.2859022
401400.0000000    0.2720852
401440.0000000    0.2561789
401480.0000000    0.2609334
401520.0000000    0.2617391
401560.0000000    0.2702782
401600.0000000    0.2720813
401640.0000000    0.2824555
401680.0000000    0.2602424
401720.0000000    0.2413551
401760.0000000    0.2617521
401800.0000000    0.2605658
401840.0000000    0.2681362
401880.0000000    0.2579259
401920.0000000    0.2500867
401960.0000000    0.2739245
402000.0000000    0.2806899
402040.0000000    0.2818169
402080.0000000    0.2668090
402120.0000000    0.2693725
402160.0000000    0.2665193
402200.0000000    0.2599742
402240.0000000    0.2493402
402280.0000000    0.2727201
402320.0000000    0.2835516
402360.0000000    0.2605870
402400.0000000    0.2974793
402440.0000000    0.2798851
402480.0000000    0.2625522
402520.0000000    0.2800328
402560.0000000    0.2479026
402600.0000000    0.2717934
402640.0000000    0.2644483
402680.0000000    0.2922068
402720.0000000    0.2752866
402760.0000000    0.2943963
402800.0000000    0.2835591
402840.0000000    0.2764537
402880.0000000    0.2744765
402920.0000000    0.2743269
402960.0000000    0.2850974
403000.0000000    0.2791201
403040.0000000    0.2692760
403080.0000000    0.2586722
403120.0000000    0.2683052
403160.0000000    0.2727675
403200.0000000    0.2769148
403240.0000000    0.2679807
403280.0000000    0.2686841
403320.0000000    0.2641490
403360.0000000    0.2745182
403400.0000000    0.2607818
403440.0000000    0.2699820
403480.0000000    0.2578737
403520.0000000    0.2703865
403560.0000000    0.2700570
403600.0000000    0.2510001
403640.0000000    0.2664132
403680.0000000    0.2579068
403720.0000000    0.2655873
403760.0000000    0.2647829
403800.0000000    0.2617428
403840.0000000    0.2486962
403880.0000000    0.2648576
403920.0000000    0.2691137
403960.0000000    0.2533089
404000.0000000    0.2614196
404040.0000000    0.2800935
404080.0000000    0.2774218
404120.0000000    0.2832201
404160.0000000    0.2738360
404200.0000000    0.2817394
404240.0000000    0.2604961
404280.0000000    0.2919167
404320.0000000    0.2656535
404360.0000000    0.2628615
404400.0000000    0.2748813
404440.0000000    0.2700311
404480.0000000    0.2650842
404520.0000000    0.2712772
404560.0000000    0.2529024
404600.0000000    0.2567695
404640.0000000    0.2529464
404680.0000000    0.2393977
404720.0000000    0.2518916
404760.0000000    0.2426595
404800.0000000    0.2463628
404840.0000000    0.2425571
404880.0000000    0.2436629
404920.0000000    0.2613589
404960.0000000    0.2567233
405000.0000000    0.2566207
405040.0000000    0.2515477
405080.0000000    0.2415646
405120.0000000    0.2329215
405160.0000000    0.2293706
405200.0000000    0.2429406
405240.0000000    0.2412747
405280.0000000    0.2432368
405320.0000000    0.2365304
405360.0000000    0.2295837
405400.0000000    0.2406201
405440.0000000    0.2506773
405480.0000000    0.2632647
405520.0000000    0.2554752
405560.0000000    0.2457899
405600.0000000    0.2546436
405640.0000000    0.2374262
405680.0000000    0.2476627
405720.0000000    0.2532976
405760.0000000    0.2574056
405800.0000000    0.2643426
405840.0000000    0.2796073
405880.0000000    0.2593358
405920.0000000    0.2708365
405960.0000000    0.2736230
406000.0000000    0.2732407
406040.0000000    0.2562324
406080.0000000    0.2695368
406120.0000000    0.2660112
406160.0000000    0.2680705
406200.0000000    0.2557490
406240.0000000    0.2494117
406280.0000000    0.2521599
406320.0000000    0.2310986
406360.0000000    0.2583531
406400.0000000    0.2686109
406440.0000000    0.2647652
406480.0000000    0.2429381
406520.0000000    0.2430151
406560.0000000    0.2814622
406600.0000000    0.2620542
406640.0000000    0.2748238
406680.0000000    0.2884632
406720.0000000    0.2752091
406760.0000000    0.2860133
406800.0000000    0.2902767
406840.0000000    0.2850302
406880.0000000    0.3092750
406920.0000000    0.2816360
406960.0000000    0.2865501
407000.0000000    0.2898738
407040.0000000    0.3204683
407080.0000000    0.2952425
407120.0000000    0.2948598
407160.0000000    0.2772537
407200.0000000    0.3022493
407240.0000000    0.2898176
407280.0000000    0.3091041
407320.0000000    0.2816051
407360.0000000    0.2979195
407400.0000000    0.2782291
407440.0000000    0.2625169
407480.0000000    0.2613242
407520.0000000    0.2381821
407560.0000000    0.2699339
407600.0000000    0.2426184
407640.0000000    0.2564304
407680.0000000    0.2729319
407720.0000000    0.2928347
407760.0000000    0.2991996
407800.0000000    0.3201627
407840.0000000    0.2969439
407880.0000000    0.3017094
407920.0000000    0.2619468
407960.0000000    0.2874181
408000.0000000    0.2658055
408040.0000000    0.2764585
408080.0000000    0.2672827
408120.0000000    0.2596017
408160.0000000    0.2649740
408200.0000000    0.2614759
408240.0000000    0.2645307
408280.0000000    0.2523443
408320.0000000    0.2670916
408360.0000000    0.2626009
408400.0000000    0.2558683
408440.0000000    0.2315866
408480.0000000    0.2777323
408520.0000000    0.2633996
408560.0000000    0.2579124
408600.0000000    0.2553374
408640.0000000    0.2525894
408680.0000000    0.2719796
408720.0000000    0.2586187
408760.0000000    0.2360535
408800.0000000    0.2446459
408840.0000000    0.2588714
408880.0000000    0.2452822
408920.0000000    0.2646555
408960.0000000    0.2445721
409000.0000000    0.2506359
409040.0000000    0.2736867
409080.0000000    0.2808750
409120.0000000    0.2514777
409160.0000000    0.2563634
409200.0000000    0.2514265
409240.0000000    0.2439962
409280.0000000    0.2372968
409320.0000000    0.2431301
409360.0000000    0.2372290
409400.0000000    0.2482093
409440.0000000    0.2707977
409480.0000000    0.2495205
409520.0000000    0.2427562
409560.0000000    0.2446862
409600.0000000    0.2667564
409640.0000000    0.2735910
409680.0000000    0.2618161
409720.0000000    0.2617100
409760.0000000    0.2493443
409800.0000000    0.2625894
409840.0000000    0.2554926
409880.0000000    0.2385872
409920.0000000    0.2322322
409960.0000000    0.2572364
410000.0000000    0.2792568
410040.0000000    0.2548499
410080.0000000    0.2651143
410120.0000000    0.2367122
410160.0000000    0.2420850
410200.0000000    0.2410709
410240.0000000    0.2461210
410280.0000000    0.2429091
410320.0000000    0.2523669
410360.0000000    0.2451894
410400.0000000    0.2764800
410440.0000000    0.2760668
410480.0000000    0.2832048
410520.0000000    0.2608306
410560.0000000    0.2696189
410600.0000000    0.2604561
410640.0000000    0.2498488
410680.0000000    0.2617938
410720.0000000    0.2748866
410760.0000000    0.2585180
410800.0000000    0.2833882
410840.0000000    0.2884167
410880.0000000    0.2472137
410920.0000000    0.2773260
410960.0000000    0.2835224
411000.0000000    0.2761043
411040.0000000    0.2706609
411080.0000000    0.2795684
411120.0000000    0.2544220
411160.0000000    0.2544321
411200.0000000    0.2390772
411240.0000000    0.2425859
411280.0000000    0.2325447
411320.0000000    0.2449079
411360.0000000    0.2540418
411400.0000000    0.2455831
411440.0000000    0.2478658
411480.0000000    0.2658761
411520.0000000    0.2587350
411560.0000000    0.2435709
411600.0000000    0.2422578
411640.0000000    0.2580449
411680.0000000    0.2590323
411720.0000000    0.2478446
411760.0000000    0.2626375
411800.0000000    0.2591238
411840.0000000    0.2538138
411880.0000000    0.2535715
411920.0000000    0.2477507
411960.0000000    0.2671925
412000.0000000    0.2725022
412040.0000000    0.2717631
412080.0000000    0.2695729
412120.0000000    0.2511504
412160.0000000    0.2644844
412200.0000000    0.2538159
412240.0000000    0.2524091
412280.0000000    0.2698286
412320.0000000    0.2521028
412360.0000000    0.2700617
412400.0000000    0.2678547
412440.0000000    0.2599683
412480.0000000    0.2669313
412520.0000000    0.2712018
412560.0000000    0.2648150
412600.0000000    0.2721154
412640.0000000    0.2653627
412680.0000000    0.2783653
412720.0000000    0.2484074
412760.0000000    0.2413405
412800.0000000    0.2574875
412840.0000000    0.2688085
412880.0000000    0.2611780
412920.0000000    0.2499981
412960.0000000    0.2558246
413000.0000000    0.2629116
413040.0000000    0.2685265
413080.0000000    0.2624919
413120.0000000    0.2628749
413160.0000000    0.2708662
413200.0000000    0.2583573
413240.0000000    0.2524271
413280.0000000    0.2613260
413320.0000000    0.2790717
413360.0000000    0.2759038
413400.0000000    0.2733389
413440.0000000    0.2692496
413480.0000000    0.2794659
413520.0000000    0.2642510
413560.0000000    0.2724180
413600.0000000    0.2643869
413640.0000000    0.2844626
413680.0000000    0.2771617
413720.0000000    0.2581487
413760.0000000    0.2592414
413800.0000000    0.2608137
413840.0000000    0.2792703
413880.0000000    0.2752656
413920.0000000    0.3024430
413960.0000000    0.2948482
414000.0000000    0.2863848
414040.0000000    0.2777930
414080.0000000    0.2830808
414120.0000000    0.2834479
414160.0000000    0.2752313
414200.0000000    0.2851939
414240.0000000    0.2921367
414280.0000000    0.2923220
414320.0000000    0.2826380
414360.0000000    0.2648046
414400.0000000    0.2626556
414440.0000000    0.2875150
414480.0000000    0.2739987
414520.0000000    0.2853308
414560.0000000    0.2630384
414600.0000000    0.2777240
414640.0000000    0.2645481
414680.0000000    0.2804409
414720.0000000    0.2728376
414760.0000000    0.2885655
414800.0000000    0.2967229
414840.0000000    0.2773473
414880.0000000    0.2755619
414920.0000000    0.2740270
414960.0000000    0.2677183
415000.0000000    0.2669847
415040.0000000    0.2609760
415080.0000000    0.2701910
415120.0000000    0.2596706
415160.0000000    0.2557587
415200.0000000    0.2644882
415240.0000000    0.2785862
415280.0000000    0.2724739
415320.0000000    0.2648833
415360.0000000    0.2563581
415400.0000000    0.2463610
415440.0000000    0.2645076
415480.0000000    0.2374177
415520.0000000    0.3076706
415560.0000000    0.2920495
415600.0000000    0.2920691
415640.0000000    0.2936632
415680.0000000    0.2932208
415720.0000000    0.2653367
415760.0000000    0.2478047
415800.0000000    0.2543034
415840.0000000    0.2836908
415880.0000000    0.2905930
415920.0000000    0.2928925
415960.0000000    0.2670940
416000.0000000    0.2796854
416040.0000000    0.2624529
416080.0000000    0.2668390
416120.0000000    0.2509470
416160.0000000    0.2642409
416200.0000000    0.2549815
416240.0000000    0.2590408
416280.0000000    0.2548828
416320.0000000    0.2740059
416360.0000000    0.2637458
416400.0000000    0.2735745
416440.0000000    0.2495223
416480.0000000    0.2716654
416520.0000000    0.2734915
416560.0000000    0.2561301
416600.0000000    0.2611795
416640.0000000    0.2604725
416680.0000000    0.2731211
416720.0000000    0.2618054
416760.0000000    0.2757326
416800.0000000    0.2784746
416840.0000000    0.2776016
416880.0000000    0.2696577
416920.0000000    0.2661326
416960.0000000    0.2638914
417000.0000000    0.2625061
417040.0000000    0.2861290
417080.0000000    0.2735339
417120.0000000    0.2738538
417160.0000000    0.2864921
417200.0000000    0.2792379
417240.0000000    0.2701871
417280.0000000    0.2830648
417320.0000000    0.2744178
417360.0000000    0.2750965
417400.0000000    0.2804526
417440.0000000    0.2830720
417480.0000000    0.2638813
417520.0000000    0.2661088
417560.0000000    0.2739593
417600.0000000    0.2771885
417640.0000000    0.2879808
417680.0000000    0.2815301
417720.0000000    0.2720558
417760.0000000    0.2622925
417800.0000000    0.2912491
417840.0000000    0.2796083
417880.0000000    0.2600791
417920.0000000    0.2608007
417960.0000000    0.2785164
418000.0000000    0.2687383
418040.0000000    0.2950933
418080.0000000    0.2624219
418120.0000000    0.2706743
418160.0000000    0.2550679
418200.0000000    0.2764598
418240.0000000    0.2728215
418280.0000000    0.2933006
418320.0000000    0.2777095
418360.0000000    0.2724118
418400.0000000    0.2829660
418440.0000000    0.2853306
418480.0000000    0.2915407
418520.0000000    0.2781871
418560.0000000    0.2727098
418600.0000000    0.2859617
418640.0000000    0.2706503
418680.0000000    0.2819493
418720.0000000    0.2880904
418760.0000000    0.2809445
418800.0000000    0.2772259
418840.0000000    0.2808105
418880.0000000    0.2844320
418920.0000000    0.2835655
418960.0000000    0.2835613
419000.0000000    0.2844211
419040.0000000    0.2955541
419080.0000000    0.2835673
419120.0000000    0.2847163
419160.0000000    0.2882899
419200.0000000    0.2790756
419240.0000000    0.2885036
419280.0000000    0.2842962
419320.0000000    0.2724437
419360.0000000    0.2694544
419400.0000000    0.2654848
419440.0000000    0.2670220
419480.0000000    0.2660521
419520.0000000    0.2782297
419560.0000000    0.2802780
419600.0000000    0.2742045
419640.0000000    0.2703910
419680.0000000    0.2687030
419720.0000000    0.2793090
419760.0000000    0.2878419
419800.0000000    0.2850913
419840.0000000    0.2815579
419880.0000000    0.2803906
419920.0000000    0.2736892
419960.0000000    0.2721038
420000.0000000    0.2911144
420040.0000000    0.2829404
420080.0000000    0.3177173
420120.0000000    0.3009229
420160.0000000    0.2908804
420200.0000000    0.2831700
420240.0000000    0.2822414
420280.0000000    0.2746589
420320.0000000    0.2782216
420360.0000000    0.2831429
420400.0000000    0.2838407
420440.0000000    0.2793499
420480.0000000    0.2821469
420520.0000000    0.2691897
420560.0000000    0.2841750
420600.0000000    0.2716012
420640.0000000    0.2729400
420680.0000000    0.2875330
420720.0000000    0.2705721
420760.0000000    0.2802172
420800.0000000    0.2830107
420840.0000000    0.2868610
420880.0000000    0.2615543
420920.0000000    0.2625154
420960.0000000    0.2731918
421000.0000000    0.2651722
421040.0000000    0.2616755
421080.0000000    0.2649646
421120.0000000    0.2653203
421160.0000000    0.2726669
421200.0000000    0.2837342
421240.0000000    0.2667819
421280.0000000    0.2580106
421320.0000000    0.2646098
421360.0000000    0.2739135
421400.0000000    0.2833208
421440.0000000    0.2736002
421480.0000000    0.2767998
421520.0000000    0.2873629
421560.0000000    0.2657904
421600.0000000    0.2469426
421640.0000000    0.2769193
421680.0000000    0.2755510
421720.0000000    0.2741423
421760.0000000    0.2554500
421800.0000000    0.2829022
421840.0000000    0.2839471
421880.0000000    0.2450200
421920.0000000    0.2509566
421960.0000000    0.2721372
422000.0000000    0.2675272
422040.0000000    0.2673407
422080.0000000    0.2684329
422120.0000000    0.2813632
422160.0000000    0.2696897
422200.0000000    0.2759162
422240.0000000    0.2858096
422280.0000000    0.2967068
422320.0000000    0.2684878
422360.0000000    0.2735004
422400.0000000    0.2727948
422440.0000000    0.2852230
422480.0000000    0.2722064
422520.0000000    0.2729841
422560.0000000    0.2828179
422600.0000000    0.2851099
422640.0000000    0.2540876
422680.0000000    0.2586212
422720.0000000    0.2673253
422760.0000000    0.2655220
422800.0000000    0.2733881
422840.0000000    0.2454501
422880.0000000    0.2458680
422920.0000000    0.2506023
422960.0000000    0.2559703
423000.0000000    0.2745935
423040.0000000    0.2895404
423080.0000000    0.2862997
423120.0000000    0.2873540
423160.0000000    0.2844265
423200.0000000    0.2863732
423240.0000000    0.2561190
423280.0000000    0.2506168
423320.0000000    0.2764883
423360.0000000    0.2793057
423400.0000000    0.2821344
423440.0000000    0.2755919
423480.0000000    0.2755200
423520.0000000    0.2871400
423560.0000000    0.2729131
423600.0000000    0.2555325
423640.0000000    0.2660558
423680.0000000    0.2634787
423720.0000000    0.2785020
423760.0000000    0.2793102
423800.0000000    0.2739138
423840.0000000    0.2683033
423880.0000000    0.2675559
423920.0000000    0.2647787
423960.0000000    0.2677249
424000.0000000    0.2619767
424040.0000000    0.2681727
424080.0000000    0.2482400
424120.0000000    0.2553658
424160.0000000    0.2669625
424200.0000000    0.2662961
424240.0000000    0.2882675
424280.0000000    0.2787193
424320.0000000    0.2831956
424360.0000000    0.2807302
424400.0000000    0.2703184
424440.0000000    0.2949111
424480.0000000    0.2813976
424520.0000000    0.2880510
424560.0000000    0.2822061
424600.0000000    0.2819554
424640.0000000    0.2704284
424680.0000000    0.2657518
424720.0000000    0.2699315
424760.0000000    0.2929491
424800.0000000    0.2651049
424840.0000000    0.2765234
424880.0000000    0.2642624
424920.0000000    0.2756221
424960.0000000    0.2587958
425000.0000000    0.2674953
425040.0000000    0.2645415
425080.0000000    0.2867771
425120.0000000    0.2835329
425160.0000000    0.2739920
425200.0000000    0.2723771
425240.0000000    0.2807708
425280.0000000    0.2919783
425320.0000000    0.2806101
425360.0000000    0.2861091
425400.0000000    0.2905193
425440.0000000    0.2907947
425480.0000000    0.2696636
425520.0000000    0.2768519
425560.0000000    0.2844178
425600.0000000    0.2870943
425640.0000000    0.2705900
425680.0000000    0.2675319
425720.0000000    0.2723661
425760.0000000    0.2747691
425800.0000000    0.2772731
425840.0000000    0.2719567
425880.0000000    0.2903777
425920.0000000    0.2571157
425960.0000000    0.2622387
426000.0000000    0.2549596
426040.0000000    0.2671494
426080.0000000    0.2941356
426120.0000000    0.2824169
426160.0000000    0.3151884
426200.0000000    0.2845589
426240.0000000    0.2628518
426280.0000000    0.2690571
426320.0000000    0.2717894
426360.0000000    0.2765164
426400.0000000    0.2647978
426440.0000000    0.2564069
426480.0000000    0.2765484
426520.0000000    0.2791799
426560.0000000    0.2637215
426600.0000000    0.2839801
426640.0000000    0.2506301
426680.0000000    0.2625721
426720.0000000    0.2667171
426760.0000000    0.2622648
426800.0000000    0.2749953
426840.0000000    0.2820303
426880.0000000    0.2612665
426920.0000000    0.2535470
426960.0000000    0.2680713
427000.0000000    0.2844116
427040.0000000    0.2601765
427080.0000000    0.2737038
427120.0000000    0.2958902
427160.0000000    0.2909125
427200.0000000    0.2804880
427240.0000000    0.2789158
427280.0000000    0.2869941
427320.0000000    0.2667778
427360.0000000    0.2605281
427400.0000000    0.2754273
427440.0000000    0.2602568
427480.0000000    0.3009936
427520.0000000    0.2933600
427560.0000000    0.2891818
427600.0000000    0.2978375
427640.0000000    0.2822863
427680.0000000    0.2906522
427720.0000000    0.2891617
427760.0000000    0.2999999
427800.0000000    0.2706990
427840.0000000    0.2814429
427880.0000000    0.2790899
427920.0000000    0.2810890
427960.0000000    0.2585982
428000.0000000    0.2530530
428040.0000000    0.2568415
428080.0000000    0.2719795
428120.0000000    0.2823549
428160.0000000    0.2717809
428200.0000000    0.2793610
428240.0000000    0.2791472
428280.0000000    0.2755030
428320.0000000    0.2857555
428360.0000000    0.2822318
428400.0000000    0.2680682
428440.0000000    0.2531874
428480.0000000    0.2755644
428520.0000000    0.2757309
428560.0000000    0.2692298
428600.0000000    0.2832206
428640.0000000    0.2751344
428680.0000000    0.2578458
428720.0000000    0.2566949
428760.0000000    0.2589572
428800.0000000    0.2573512
428840.0000000    0.2628367
428880.0000000    0.2819293
428920.0000000    0.2641017
428960.0000000    0.2679597
429000.0000000    0.2689361
429040.0000000    0.2744336
429080.0000000    0.2816346
429120.0000000    0.2708578
429160.0000000    0.2804100
429200.0000000    0.2615521
429240.0000000    0.2721030
429280.0000000    0.2822601
429320.0000000    0.2729520
429360.0000000    0.2459997
429400.0000000    0.2910083
429440.0000000    0.2746990
429480.0000000    0.2885996
429520.0000000    0.2948998
429560.0000000    0.2994138
429600.0000000    0.2738127
429640.0000000    0.2706773
429680.0000000    0.2863191
429720.0000000    0.2849227
429760.0000000    0.2825096
429800.0000000    0.2803394
429840.0000000    0.2869301
429880.0000000    0.2724716
429920.0000000    0.2582795
429960.0000000    0.2972209
430000.0000000    0.2759391
430040.0000000    0.2583894
430080.0000000    0.2934916
430120.0000000    0.2645289
430160.0000000    0.2668551
430200.0000000    0.2812872
430240.0000000    0.2787819
430280.0000000    0.2922471
430320.0000000    0.2924238
430360.0000000    0.2787660
430400.0000000    0.2814345
430440.0000000    0.2924770
430480.0000000    0.3134475
430520.0000000    0.3138187
430560.0000000    0.3044381
430600.0000000    0.2831281
430640.0000000    0.2914749
430680.0000000    0.2862137
430720.0000000    0.2999439
430760.0000000    0.3003059
430800.0000000    0.2851152
430840.0000000    0.2841316
430880.0000000    0.2782733
430920.0000000    0.2784136
430960.0000000    0.2764387
431000.0000000    0.2774030
431040.0000000    0.2715300
431080.0000000    0.2679471
431120.0000000    0.2753871
431160.0000000    0.2701262
431200.0000000    0.2717449
431240.0000000    0.2810780
431280.0000000    0.2813788
431320.0000000    0.2667359
431360.0000000    0.2716726
431400.0000000    0.2990701
431440.0000000    0.2655817
431480.0000000    0.2772356
431520.0000000    0.2782049
431560.0000000    0.2741535
431600.0000000    0.2809765
431640.0000000    0.2898909
431680.0000000    0.2971326
431720.0000000    0.2825794
431760.0000000    0.2631344
431800.0000000    0.2589787
431840.0000000    0.2702531
431880.0000000    0.2991333
431920.0000000    0.2887212
431960.0000000    0.3032552
432000.0000000    0.2900230
432040.0000000    0.2957707
432080.0000000    0.2867543
432120.0000000    0.2641151
432160.0000000    0.2814577
432200.0000000    0.2837216
432240.0000000    0.2776439
432280.0000000    0.2981038
432320.0000000    0.2901491
432360.0000000    0.2823354
432400.0000000    0.2918671
432440.0000000    0.2771516
432480.0000000    0.2721482
432520.0000000    0.2768546
432560.0000000    0.3112133
432600.0000000    0.3067460
432640.0000000    0.2912431
432680.0000000    0.3019325
432720.0000000    0.2906690
432760.0000000    0.2820967
432800.0000000    0.2902809
432840.0000000    0.2675901
432880.0000000    0.2748207
432920.0000000    0.2760630
432960.0000000    0.2847537
433000.0000000    0.2765052
433040.0000000    0.2922378
433080.0000000    0.3043758
433120.0000000    0.2935973
433160.0000000    0.3038320
433200.0000000    0.2842981
433240.0000000    0.3074735
433280.0000000    0.2958955
433320.0000000    0.2987302
433360.0000000    0.2867323
433400.0000000    0.3036200
433440.0000000    0.3259080
433480.0000000    0.2951733
433520.0000000    0.3137430
433560.0000000    0.2825768
433600.0000000    0.2863736
433640.0000000    0.2853351
433680.0000000    0.2979106
433720.0000000    0.2811967
433760.0000000    0.2960941
433800.0000000    0.2799794
433840.0000000    0.2857713
433880.0000000    0.2799993
433920.0000000    0.2730806
433960.0000000    0.3047183
434000.0000000    0.2971621
434040.0000000    0.3010960
434080.0000000    0.3143560
434120.0000000    0.3145025
434160.0000000    0.3122061
434200.0000000    0.2933544
434240.0000000    0.2949007
434280.0000000    0.3082022
434320.0000000    0.2967856
434360.0000000    0.3092386
434400.0000000    0.2904898
434440.0000000    0.3052987
434480.0000000    0.2846377
434520.0000000    0.2940354
434560.0000000    0.2893046
434600.0000000    0.2987388
434640.0000000    0.3020119
434680.0000000    0.2953580
434720.0000000    0.2906354
434760.0000000    0.2988361
434800.0000000    0.2956669
434840.0000000    0.2858589
434880.0000000    0.2721192
434920.0000000    0.2748562
434960.0000000    0.2626139
435000.0000000    0.2756536
435040.0000000    0.2770045
435080.0000000    0.2652970
435120.0000000    0.2742886
435160.0000000    0.2755589
435200.0000000    0.2789452
435240.0000000    0.2818357
435280.0000000    0.3051617
435320.0000000    0.2774607
435360.0000000    0.3048095
435400.0000000    0.2688224
435440.0000000    0.2797087
435480.0000000    0.2642528
435520.0000000    0.2725222
435560.0000000    0.2782354
435600.0000000    0.2758442
435640.0000000    0.2887263
435680.0000000    0.2687344
435720.0000000    0.2662953
435760.0000000    0.2756433
435800.0000000    0.2876854
435840.0000000    0.2905605
435880.0000000    0.2690214
435920.0000000    0.2989225
435960.0000000    0.2804876
436000.0000000    0.2861091
436040.0000000    0.2736263
436080.0000000    0.3029525
436120.0000000    0.2847759
436160.0000000    0.2960777
436200.0000000    0.3088258
436240.0000000    0.2970076
436280.0000000    0.2722035
436320.0000000    0.2646900
436360.0000000    0.2722000
436400.0000000    0.2740379
436440.0000000    0.2845609
436480.0000000    0.2663600
436520.0000000    0.2776464
436560.0000000    0.2733815
436600.0000000    0.2839397
436640.0000000    0.2710551
436680.0000000    0.2774213
436720.0000000    0.2544523
436760.0000000    0.2708654
436800.0000000    0.2559668
436840.0000000    0.2492155
436880.0000000    0.2505698
436920.0000000    0.2546134
436960.0000000    0.2577347
437000.0000000    0.2529630
437040.0000000    0.2673385
437080.0000000    0.2727086
437120.0000000    0.2372582
437160.0000000    0.2585679
437200.0000000    0.2707681
437240.0000000    0.2853991
437280.0000000    0.2763534
437320.0000000    0.2803448
437360.0000000    0.2703653
437400.0000000    0.2884533
437440.0000000    0.2834095
437480.0000000    0.2692750
437520.0000000    0.2903639
437560.0000000    0.3054354
437600.0000000    0.2920114
437640.0000000    0.3021156
437680.0000000    0.2818449
437720.0000000    0.2937604
437760.0000000    0.2923571
437800.0000000    0.2899095
437840.0000000    0.2814023
437880.0000000    0.3118564
437920.0000000    0.2661629
437960.0000000    0.2943109
438000.0000000    0.2793016
438040.0000000    0.2820254
438080.0000000    0.2935606
438120.0000000    0.2909267
438160.0000000    0.3007641
438200.0000000    0.2863176
438240.0000000    0.2576853
438280.0000000    0.2680708
438320.0000000    0.2706720
438360.0000000    0.2705452
438400.0000000    0.2750966
438440.0000000    0.2849834
438480.0000000    0.2611480
438520.0000000    0.2727726
438560.0000000    0.2776591
438600.0000000    0.2911829
438640.0000000    0.2823441
438680.0000000    0.2716190
438720.0000000    0.2701188
438760.0000000    0.2981310
438800.0000000    0.2742621
438840.0000000    0.2757739
438880.0000000    0.2831120
438920.0000000    0.2940598
438960.0000000    0.2722116
439000.0000000    0.2676373
439040.0000000    0.2686095
439080.0000000    0.2717253
439120.0000000    0.2686909
439160.0000000    0.2850996
439200.0000000    0.2773939
439240.0000000    0.2902674
439280.0000000    0.3003963
439320.0000000    0.2829911
439360.0000000    0.2945704
439400.0000000    0.2793789
439440.0000000    0.2764484
439480.0000000    0.2690732
439520.0000000    0.2733115
439560.0000000    0.2841196
439600.0000000    0.2920054
439640.0000000    0.2773558
439680.0000000    0.2904244
439720.0000000    0.3126774
439760.0000000    0.3072144
439800.0000000    0.3217275
439840.0000000    0.2959438
439880.0000000    0.2929841
439920.0000000    0.2902254
439960.0000000    0.2953139
440000.0000000    0.2973679
440040.0000000    0.2861552
440080.0000000    0.2946978
440120.0000000    0.3014631
440160.0000000    0.2868591
440200.0000000    0.2818240
440240.0000000    0.2930576
440280.0000000    0.2826706
440320.0000000    0.2706622
440360.0000000    0.2855298
440400.0000000    0.2879355
440440.0000000    0.2922429
440480.0000000    0.3010736
440520.0000000    0.3036610
440560.0000000    0.2931591
440600.0000000    0.2948508
440640.0000000    0.2969279
440680.0000000    0.2688943
440720.0000000    0.2671104
440760.0000000    0.2536831
440800.0000000    0.2800108
440840.0000000    0.2669155
440880.0000000    0.2566250
440920.0000000    0.3010879
440960.0000000    0.2948683
441000.0000000    0.2658345
441040.0000000    0.2896196
441080.0000000    0.2615436
441120.0000000    0.2619538
441160.0000000    0.2736746
441200.0000000    0.2776470
441240.0000000    0.2610952
441280.0000000    0.2798968
441320.0000000    0.2777079
441360.0000000    0.2619903
441400.0000000    0.2612816
441440.0000000    0.2523145
441480.0000000    0.2799339
441520.0000000    0.2736049
441560.0000000    0.2767059
441600.0000000    0.2953294
441640.0000000    0.2882754
441680.0000000    0.2895690
441720.0000000    0.2948864
441760.0000000    0.3006044
441800.0000000    0.2672557
441840.0000000    0.2596651
441880.0000000    0.2714204
441920.0000000    0.2703304
441960.0000000    0.2704425
442000.0000000    0.2724012
442040.0000000    0.2834902
442080.0000000    0.2836677
442120.0000000    0.2898252
442160.0000000    0.2658392
442200.0000000    0.2768768
442240.0000000    0.2589983
442280.0000000    0.2881548
442320.0000000    0.2825738
442360.0000000    0.2900218
442400.0000000    0.2953703
442440.0000000    0.2946685
442480.0000000    0.2769955
442520.0000000    0.2732830
442560.0000000    0.2909802
442600.0000000    0.2574813
442640.0000000    0.2599910
442680.0000000    0.2899820
442720.0000000    0.2882348
442760.0000000    0.2702706
442800.0000000    0.2669853
442840.0000000    0.2958083
442880.0000000    0.2763460
442920.0000000    0.2722972
442960.0000000    0.2766531
443000.0000000    0.2901975
443040.0000000    0.2843638
443080.0000000    0.2743894
443120.0000000    0.2801454
443160.0000000    0.2728183
443200.0000000    0.2813385
443240.0000000    0.2399542
443280.0000000    0.2841830
443320.0000000    0.2739280
443360.0000000    0.2762162
443400.0000000    0.2687349
443440.0000000    0.2809415
443480.0000000    0.2893233
443520.0000000    0.2943656
443560.0000000    0.2857971
443600.0000000    0.2916696
443640.0000000    0.2766662
443680.0000000    0.2663531
443720.0000000    0.2622462
443760.0000000    0.2928457
443800.0000000    0.2664843
443840.0000000    0.2796772
443880.0000000    0.2765478
443920.0000000    0.2680186
443960.0000000    0.2588876
444000.0000000    0.2724482
444040.0000000    0.2748564
444080.0000000    0.2853713
444120.0000000    0.3066091
444160.0000000    0.2708549
444200.0000000    0.2882304
444240.0000000    0.2823043
444280.0000000    0.2802544
444320.0000000    0.2617349
444360.0000000    0.2760897
444400.0000000    0.2781054
444440.0000000    0.2960280
444480.0000000    0.2736799
444520.0000000    0.2766874
444560.0000000    0.3007092
444600.0000000    0.2854611
444640.0000000    0.2629228
444680.0000000    0.2817666
444720.0000000    0.2693417
444760.0000000    0.2623285
444800.0000000    0.2922890
444840.0000000    0.2816433
444880.0000000    0.2833160
444920.0000000    0.3064282
444960.0000000    0.3086050
445000.0000000    0.2755588
445040.0000000    0.2906103
445080.0000000    0.3016550
445120.0000000    0.2830455
445160.0000000    0.2827318
445200.0000000    0.2649586
445240.0000000    0.2696036
445280.0000000    0.2631044
445320.0000000    0.2680840
445360.0000000    0.2674881
445400.0000000    0.2786715
445440.0000000    0.2726547
445480.0000000    0.2898575
445520.0000000    0.2643268
445560.0000000    0.2907067
445600.0000000    0.2977557
445640.0000000    0.2647347
445680.0000000    0.2804385
445720.0000000    0.2965764
445760.0000000    0.2774149
445800.0000000    0.2976963
445840.0000000    0.2897116
445880.0000000    0.2933208
445920.0000000    0.3008434
445960.0000000    0.2914831
446000.0000000    0.2944766
446040.0000000    0.2961456
446080.0000000    0.2865081
446120.0000000    0.3039238
446160.0000000    0.2783164
446200.0000000    0.2789756
446240.0000000    0.2725278
446280.0000000    0.2823414
446320.0000000    0.2799524
446360.0000000    0.2842211
446400.0000000    0.2940179
446440.0000000    0.2675236
446480.0000000    0.2714527
446520.0000000    0.2693349
446560.0000000    0.2633235
446600.0000000    0.2678843
446640.0000000    0.3060845
446680.0000000    0.2888871
446720.0000000    0.2982068
446760.0000000    0.2863874
446800.0000000    0.2771489
446840.0000000    0.2832943
446880.0000000    0.2836114
446920.0000000    0.2879947
446960.0000000    0.2763163
447000.0000000    0.2799041
447040.0000000    0.2921102
447080.0000000    0.2785068
447120.0000000    0.2803417
447160.0000000    0.2946199
447200.0000000    0.2784090
447240.0000000    0.2837104
447280.0000000    0.2944100
447320.0000000    0.2795739
447360.0000000    0.2785022
447400.0000000    0.2749847
447440.0000000    0.2733999
447480.0000000    0.2802518
447520.0000000    0.2961440
447560.0000000    0.2950377
447600.0000000    0.2781111
447640.0000000    0.2766225
447680.0000000    0.2812851
447720.0000000    0.2712463
447760.0000000    0.2772824
447800.0000000    0.2965307
447840.0000000    0.2928982
447880.0000000    0.2873931
447920.0000000    0.2897228
447960.0000000    0.2991300
448000.0000000    0.3132834
448040.0000000    0.2980676
448080.0000000    0.2888224
448120.0000000    0.2782905
448160.0000000    0.2896922
448200.0000000    0.2975804
448240.0000000    0.2923445
448280.0000000    0.2863033
448320.0000000    0.2780567
448360.0000000    0.2798554
448400.0000000    0.2781946
448440.0000000    0.2991879
448480.0000000    0.2869150
448520.0000000    0.2659977
448560.0000000    0.2993579
448600.0000000    0.2797778
448640.0000000    0.2753492
448680.0000000    0.2988555
448720.0000000    0.2929390
448760.0000000    0.2928545
448800.0000000    0.2812351
448840.0000000    0.2824927
448880.0000000    0.2965597
448920.0000000    0.2930370
448960.0000000    0.3103933
449000.0000000    0.3073205
449040.0000000    0.3035743
449080.0000000    0.3075234
449120.0000000    0.2933484
449160.0000000    0.3170744
449200.0000000    0.2946321
449240.0000000    0.2926458
449280.0000000    0.2990097
449320.0000000    0.2862948
449360.0000000    0.2975855
449400.0000000    0.2897082
449440.0000000    0.2614869
449480.0000000    0.2777629
449520.0000000    0.2649251
449560.0000000    0.2804755
449600.0000000    0.2711815
449640.0000000    0.2823184
449680.0000000    0.3034124
449720.0000000    0.2655026
449760.0000000    0.2711833
449800.0000000    0.2730089
449840.0000000    0.2851132
449880.0000000    0.2875923
449920.0000000    0.2885727
449960.0000000    0.2598149
450000.0000000    0.2906765
450040.0000000    0.2827864
450080.0000000    0.2759339
450120.0000000    0.2953641
450160.0000000    0.2999410
450200.0000000    0.2677415
450240.0000000    0.2904226
450280.0000000    0.2997913
450320.0000000    0.2946447
450360.0000000    0.2994514
450400.0000000    0.2772330
450440.0000000    0.2803097
450480.0000000    0.2859130
450520.0000000    0.2950604
450560.0000000    0.2791012
450600.0000000    0.3066922
450640.0000000    0.2817315
450680.0000000    0.2891983
450720.0000000    0.2822546
450760.0000000    0.2869696
450800.0000000    0.3107970
450840.0000000    0.3068845
450880.0000000    0.2833821
450920.0000000    0.2890052
450960.0000000    0.2733315
451000.0000000    0.2923880
451040.0000000    0.2975998
451080.0000000    0.2824904
451120.0000000    0.2907225
451160.0000000    0.2788661
451200.0000000    0.2842353
451240.0000000    0.3070121
451280.0000000    0.2896518
451320.0000000    0.2966579
451360.0000000    0.3105742
451400.0000000    0.2939979
451440.0000000    0.3101177
451480.0000000    0.3045006
451520.0000000    0.2951790
451560.0000000    0.3038876
451600.0000000    0.2717772
451640.0000000    0.2735789
451680.0000000    0.2702148
451720.0000000    0.2817888
451760.0000000    0.2738319
451800.0000000    0.2688727
451840.0000000    0.2877954
451880.0000000    0.2968237
451920.0000000    0.2758077
451960.0000000    0.2939820
452000.0000000    0.2673106
452040.0000000    0.2823592
452080.0000000    0.2907504
452120.0000000    0.2765324
452160.0000000    0.2734950
452200.0000000    0.2585363
452240.0000000    0.2635978
452280.0000000    0.2724588
452320.0000000    0.2659618
452360.0000000    0.2721560
452400.0000000    0.2836855
452440.0000000    0.2717677
452480.0000000    0.2809387
452520.0000000    0.2681251
452560.0000000    0.2643713
452600.0000000    0.2814038
452640.0000000    0.2798725
452680.0000000    0.2606755
452720.0000000    0.2819097
452760.0000000    0.2775405
452800.0000000    0.2862501
452840.0000000    0.2741210
452880.0000000    0.2694350
452920.0000000    0.2538440
452960.0000000    0.2563303
453000.0000000    0.2772468
453040.0000000    0.2561700
453080.0000000    0.2676889
453120.0000000    0.2863912
453160.0000000    0.2867894
453200.0000000    0.2887494
453240.0000000    0.2810248
453280.0000000    0.2902798
453320.0000000    0.2608349
453360.0000000    0.2893332
453400.0000000    0.2639131
453440.0000000    0.2646102
453480.0000000    0.2760382
453520.0000000    0.2796693
453560.0000000    0.2605914
453600.0000000    0.2715176
453640.0000000    0.2616786
453680.0000000    0.2716338
453720.0000000    0.2689870
453760.0000000    0.2491477
453800.0000000    0.2572254
453840.0000000    0.2620373
453880.0000000    0.2734100
453920.0000000    0.2538505
453960.0000000    0.2646129
454000.0000000    0.2736832
454040.0000000    0.2679866
454080.0000000    0.2524757
454120.0000000    0.2618776
454160.0000000    0.2681645
454200.0000000    0.2769120
454240.0000000    0.2791643
454280.0000000    0.2752740
454320.0000000    0.2819640
454360.0000000    0.2844084
454400.0000000    0.2944750
454440.0000000    0.2696498
454480.0000000    0.2650366
454520.0000000    0.2553389
454560.0000000    0.2651362
454600.0000000    0.2735399
454640.0000000    0.2814298
454680.0000000    0.2832035
454720.0000000    0.2880965
454760.0000000    0.2782238
454800.0000000    0.3027491
454840.0000000    0.2872255
454880.0000000    0.2843737
454920.0000000    0.2797458
454960.0000000    0.2940504
455000.0000000    0.2634763
455040.0000000    0.2737311
455080.0000000    0.2801261
455120.0000000    0.2693036
455160.0000000    0.2826187
455200.0000000    0.2755719
455240.0000000    0.2948910
455280.0000000    0.2743317
455320.0000000    0.2748140
455360.0000000    0.2957706
455400.0000000    0.2750153
455440.0000000    0.2923501
455480.0000000    0.2779488
455520.0000000    0.2710106
455560.0000000    0.2869446
455600.0000000    0.2914723
455640.0000000    0.2871399
455680.0000000    0.2883906
455720.0000000    0.2770703
455760.0000000    0.2855757
455800.0000000    0.2836280
455840.0000000    0.2939013
455880.0000000    0.2712764
455920.0000000    0.2981609
455960.0000000    0.3261913
456000.0000000    0.3105617
456040.0000000    0.2859720
456080.0000000    0.2812299
456120.0000000    0.2749648
456160.0000000    0.2930140
456200.0000000    0.2921208
456240.0000000    0.3084417
456280.0000000    0.3128635
456320.0000000    0.3213470
456360.0000000    0.3057778
456400.0000000    0.3041658
456440.0000000    0.2906701
456480.0000000    0.2868626
456520.0000000    0.2888753
456560.0000000    0.2643141
456600.0000000    0.2756817
456640.0000000    0.2707683
456680.0000000    0.2753817
456720.0000000    0.2521522
456760.0000000    0.2749996
456800.0000000    0.2793091
456840.0000000    0.2885444
456880.0000000    0.2898810
456920.0000000    0.2921109
456960.0000000    0.2778335
457000.0000000    0.3241220
457040.0000000    0.2889734
457080.0000000    0.2909806
457120.0000000    0.2897429
457160.0000000    0.2972897
457200.0000000    0.2936479
457240.0000000    0.2963464
457280.0000000    0.3012525
457320.0000000    0.3037256
457360.0000000    0.3148196
457400.0000000    0.3099544
457440.0000000    0.2977408
457480.0000000    0.3064148
457520.0000000    0.3056692
457560.0000000    0.3098927
457600.0000000    0.2948310
457640.0000000    0.2935831
457680.0000000    0.3004904
457720.0000000    0.2945867
457760.0000000    0.2836145
457800.0000000    0.2764035
457840.0000000    0.3006164
457880.0000000    0.3031440
457920.0000000    0.3102579
457960.0000000    0.2943011
458000.0000000    0.2967285
458040.0000000    0.3047599
458080.0000000    0.3131776
458120.0000000    0.3084401
458160.0000000    0.3042682
458200.0000000    0.2933662
458240.0000000    0.2697017
458280.0000000    0.2786935
458320.0000000    0.2868786
458360.0000000    0.2861752
458400.0000000    0.2602753
458440.0000000    0.2909422
458480.0000000    0.3006921
458520.0000000    0.2707964
458560.0000000    0.2880223
458600.0000000    0.2869295
458640.0000000    0.2830844
458680.0000000    0.2849981
458720.0000000    0.2740320
458760.0000000    0.2933361
458800.0000000    0.3088320
458840.0000000    0.2875598
458880.0000000    0.2700644
458920.0000000    0.2904824
458960.0000000    0.2704643
459000.0000000    0.2790693
459040.0000000    0.2853740
459080.0000000    0.2911346
459120.0000000    0.2793520
459160.0000000    0.2677263
459200.0000000    0.2824127
459240.0000000    0.2670336
459280.0000000    0.2774131
459320.0000000    0.2860860
459360.0000000    0.2991071
459400.0000000    0.2818988
459440.0000000    0.2953049
459480.0000000    0.2944526
459520.0000000    0.2839652
459560.0000000    0.2732954
459600.0000000    0.2924938
459640.0000000    0.2790360
459680.0000000    0.3011425
459720.0000000    0.2883339
459760.0000000    0.2851625
459800.0000000    0.2705344
459840.0000000    0.2988546
459880.0000000    0.2959452
459920.0000000    0.2987914
459960.0000000    0.3027650
460000.0000000    0.2750833
460040.0000000    0.2733368
460080.0000000    0.2967161
460120.0000000    0.2859304
460160.0000000    0.2899841
460200.0000000    0.2970799
460240.0000000    0.3004293
460280.0000000    0.2656834
460320.0000000    0.2910114
460360.0000000    0.2918188
460400.0000000    0.3048751
460440.0000000    0.2985343
460480.0000000    0.2922515
460520.0000000    0.2823704
460560.0000000    0.2789198
460600.0000000    0.2730773
460640.0000000    0.3002818
460680.0000000    0.2990155
460720.0000000    0.2651266
460760.0000000    0.2926774
460800.0000000    0.2806817
460840.0000000    0.2906390
460880.0000000    0.2887787
460920.0000000    0.2989495
460960.0000000    0.2909837
461000.0000000    0.2675236
461040.0000000    0.2791399
461080.0000000    0.2799935
461120.0000000    0.2867778
461160.0000000    0.2834110
461200.0000000    0.2703939
461240.0000000    0.2914187
461280.0000000    0.2943774
461320.0000000    0.2939811
461360.0000000    0.3011490
461400.0000000    0.2938863
461440.0000000    0.2919672
461480.0000000    0.2948229
461520.0000000    0.2785902
461560.0000000    0.2842050
461600.0000000    0.2794785
461640.0000000    0.2834283
461680.0000000    0.2915589
461720.0000000    0.2964317
461760.0000000    0.3081122
461800.0000000    0.3040097
461840.0000000    0.2949287
461880.0000000    0.2914096
461920.0000000    0.3042076
461960.0000000    0.2983678
462000.0000000    0.3079938
462040.0000000    0.2881967
462080.0000000    0.2923512
462120.0000000    0.2990318
462160.0000000    0.3109670
462200.0000000    0.2993034
462240.0000000    0.3100486
462280.0000000    0.2992485
462320.0000000    0.3213468
462360.0000000    0.3145803
462400.0000000    0.3135181
462440.0000000    0.3157803
462480.0000000    0.3111527
462520.0000000    0.2976485
462560.0000000    0.2933245
462600.0000000    0.3151172
462640.0000000    0.2837389
462680.0000000    0.2668678
462720.0000000    0.2881234
462760.0000000    0.2781221
462800.0000000    0.2722205
462840.0000000    0.2675507
462880.0000000    0.2832772
462920.0000000    0.2851540
462960.0000000    0.2812418
463000.0000000    0.2518731
463040.0000000    0.2810317
463080.0000000    0.2817921
463120.0000000    0.2673529
463160.0000000    0.2957296
463200.0000000    0.2664800
463240.0000000    0.2676052
463280.0000000    0.2737532
463320.0000000    0.2801267
463360.0000000    0.2671866
463400.0000000    0.2772885
463440.0000000    0.2881528
463480.0000000    0.2658815
463520.0000000    0.2744856
463560.0000000    0.2804157
463600.0000000    0.2736673
463640.0000000    0.2644709
463680.0000000    0.2734494
463720.0000000    0.2811851
463760.0000000    0.2781190
463800.0000000    0.2783112
463840.0000000    0.2573579
463880.0000000    0.2678432
463920.0000000    0.2718583
463960.0000000    0.2849448
464000.0000000    0.2624895
464040.0000000    0.2771590
464080.0000000    0.2851994
464120.0000000    0.2800035
464160.0000000    0.2675593
464200.0000000    0.2586105
464240.0000000    0.2808354
464280.0000000    0.2805642
464320.0000000    0.2778893
464360.0000000    0.2757600
464400.0000000    0.2711257
464440.0000000    0.2759437
464480.0000000    0.2615686
464520.0000000    0.2698128
464560.0000000    0.2705932
464600.0000000    0.2565281
464640.0000000    0.2928035
464680.0000000    0.2848001
464720.0000000    0.3024673
464760.0000000    0.2824996
464800.0000000    0.2836485
464840.0000000    0.2761898
464880.0000000    0.2621154
464920.0000000    0.2859927
464960.0000000    0.2804372
465000.0000000    0.2674118
465040.0000000    0.2711975
465080.0000000    0.2887204
465120.0000000    0.2783787
465160.0000000    0.2762453
465200.0000000    0.2637804
465240.0000000    0.2678350
465280.0000000    0.2868967
465320.0000000    0.2755692
465360.0000000    0.2983400
465400.0000000    0.2999234
465440.0000000    0.3009419
465480.0000000    0.3015675
465520.0000000    0.2769927
465560.0000000    0.2696895
465600.0000000    0.2837410
465640.0000000    0.2615054
465680.0000000    0.2773841
465720.0000000    0.3016039
465760.0000000    0.3190623
465800.0000000    0.2879562
465840.0000000    0.2806606
465880.0000000    0.2856032
465920.0000000    0.3008020
465960.0000000    0.2993251
466000.0000000    0.3069319
466040.0000000    0.2979596
466080.0000000    0.2912043
466120.0000000    0.3022298
466160.0000000    0.2947278
466200.0000000    0.2829841
466240.0000000    0.2615713
466280.0000000    0.2672049
466320.0000000    0.2854787
466360.0000000    0.2796169
466400.0000000    0.2947359
466440.0000000    0.2723645
466480.0000000    0.2682102
466520.0000000    0.2992395
466560.0000000    0.2970071
466600.0000000    0.2972969
466640.0000000    0.2946115
466680.0000000    0.2796713
466720.0000000    0.2831888
466760.0000000    0.2816764
466800.0000000    0.2957866
466840.0000000    0.2847479
466880.0000000    0.3106688
466920.0000000    0.2902280
466960.0000000    0.2896821
467000.0000000    0.2878433
467040.0000000    0.2679628
467080.0000000    0.2651764
467120.0000000    0.2673387
467160.0000000    0.2847945
467200.0000000    0.2794977
467240.0000000    0.2696649
467280.0000000    0.2760398
467320.0000000    0.2632743
467360.0000000    0.2722327
467400.0000000    0.2761757
467440.0000000    0.2899096
467480.0000000    0.2762410
467520.0000000    0.2885043
467560.0000000    0.2858930
467600.0000000    0.2837109
467640.0000000    0.2711501
467680.0000000    0.2859141
467720.0000000    0.2830872
467760.0000000    0.2628200
467800.0000000    0.2706079
467840.0000000    0.2676920
467880.0000000    0.2729641
467920.0000000    0.2685783
467960.0000000    0.2883254
468000.0000000    0.2929903
468040.0000000    0.2654218
468080.0000000    0.2787538
468120.0000000    0.2884383
468160.0000000    0.2634561
468200.0000000    0.2900348
468240.0000000    0.2941355
468280.0000000    0.2764066
468320.0000000    0.2732039
468360.0000000    0.2867290
468400.0000000    0.2955095
468440.0000000    0.2838413
468480.0000000    0.2668064
468520.0000000    0.2798462
468560.0000000    0.2959445
468600.0000000    0.2924913
468640.0000000    0.2909485
468680.0000000    0.2883494
468720.0000000    0.3000091
468760.0000000    0.2663815
468800.0000000    0.2802486
468840.0000000    0.2731578
468880.0000000    0.2683801
468920.0000000    0.2702150
468960.0000000    0.2860825
469000.0000000    0.2996122
469040.0000000    0.2703859
469080.0000000    0.3005938
469120.0000000    0.2766348
469160.0000000    0.2694581
469200.0000000    0.2653570
469240.0000000    0.2786760
469280.0000000    0.2769977
469320.0000000    0.2838449
469360.0000000    0.2701188
469400.0000000    0.2678089
469440.0000000    0.2879958
469480.0000000    0.2697141
469520.0000000    0.2893092
469560.0000000    0.3005155
469600.0000000    0.2838487
469640.0000000    0.2851153
469680.0000000    0.2865123
469720.0000000    0.2661355
469760.0000000    0.2699738
469800.0000000    0.2737292
469840.0000000    0.2660164
469880.0000000    0.2692848
469920.0000000    0.2843740
469960.0000000    0.2995205
470000.0000000    0.2664803
470040.0000000    0.2966644
470080.0000000    0.2773220
470120.0000000    0.2737170
470160.0000000    0.2796449
470200.0000000    0.2758557
470240.0000000    0.2718137
470280.0000000    0.2898419
470320.0000000    0.2839007
470360.0000000    0.2569128
470400.0000000    0.2723444
470440.0000000    0.2603172
470480.0000000    0.2843739
470520.0000000    0.2721675
470560.0000000    0.2922242
470600.0000000    0.2655523
470640.0000000    0.2703103
470680.0000000    0.2607274
470720.0000000    0.2756522
470760.0000000    0.2700916
470800.0000000    0.2540425
470840.0000000    0.2708774
470880.0000000    0.2781613
470920.0000000    0.2615353
470960.0000000    0.2734924
471000.0000000    0.2765512
471040.0000000    0.2626894
471080.0000000    0.2709954
471120.0000000    0.2594001
471160.0000000    0.2775181
471200.0000000    0.2901452
471240.0000000    0.2709460
471280.0000000    0.2796970
471320.0000000    0.2896582
471360.0000000    0.2715082
471400.0000000    0.2715021
471440.0000000    0.2950721
471480.0000000    0.2615593
471520.0000000    0.2762679
471560.0000000    0.2759424
471600.0000000    0.2632914
471640.0000000    0.2618442
471680.0000000    0.2596928
471720.0000000    0.2687608
471760.0000000    0.2684373
471800.0000000    0.2630018
471840.0000000    0.2655137
471880.0000000    0.2653870
471920.0000000    0.2629602
471960.0000000    0.2692586
472000.0000000    0.2761620
472040.0000000    0.2619912
472080.0000000    0.2632560
472120.0000000    0.2708925
472160.0000000    0.2696084
472200.0000000    0.2637252
472240.0000000    0.2783951
472280.0000000    0.2723664
472320.0000000    0.2710089
472360.0000000    0.2590744
472400.0000000    0.2595125
472440.0000000    0.2797720
472480.0000000    0.2852735
472520.0000000    0.2754907
472560.0000000    0.2591446
472600.0000000    0.2870840
472640.0000000    0.2712233
472680.0000000    0.2798149
472720.0000000    0.2728011
472760.0000000    0.2861102
472800.0000000    0.2775487
472840.0000000    0.2736630
472880.0000000    0.2911267
472920.0000000    0.2698588
472960.0000000    0.2593269
473000.0000000    0.2648564
473040.0000000    0.2647340
473080.0000000    0.2631556
473120.0000000    0.2616691
473160.0000000    0.2742299
473200.0000000    0.2685292
473240.0000000    0.2871510
473280.0000000    0.2694216
473320.0000000    0.2674737
473360.0000000    0.2936915
473400.0000000    0.3092298
473440.0000000    0.2838493
473480.0000000    0.3118850
473520.0000000    0.3249394
473560.0000000    0.3090169
473600.0000000    0.2972863
473640.0000000    0.3056267
473680.0000000    0.3095732
473720.0000000    0.3005958
473760.0000000    0.2834544
473800.0000000    0.2929279
473840.0000000    0.2774859
473880.0000000    0.2805259
473920.0000000    0.2761380
473960.0000000    0.2738301
474000.0000000    0.2574795
474040.0000000    0.3108150
474080.0000000    0.2771638
474120.0000000    0.2739360
474160.0000000    0.2581032
474200.0000000    0.2360581
474240.0000000    0.2667032
474280.0000000    0.2652566
474320.0000000    0.2539663
474360.0000000    0.2594072
474400.0000000    0.2669160
474440.0000000    0.2825277
474480.0000000    0.2712396
474520.0000000    0.2829637
474560.0000000    0.2627372
474600.0000000    0.2665245
474640.0000000    0.2902092
474680.0000000    0.2816245
474720.0000000    0.3038171
474760.0000000    0.2808939
474800.0000000    0.3144504
474840.0000000    0.3045632
474880.0000000    0.3064941
474920.0000000    0.2852292
474960.0000000    0.2867638
475000.0000000    0.2735059
475040.0000000    0.2629479
475080.0000000    0.2876264
475120.0000000    0.2832241
475160.0000000    0.2749032
475200.0000000    0.2674560
475240.0000000    0.2744176
475280.0000000    0.2863379
475320.0000000    0.2794860
475360.0000000    0.2849025
475400.0000000    0.2992977
475440.0000000    0.2760794
475480.0000000    0.3033995
475520.0000000    0.2821704
475560.0000000    0.3031147
475600.0000000    0.2904610
475640.0000000    0.2788543
475680.0000000    0.2703022
475720.0000000    0.2655053
475760.0000000    0.2795738
475800.0000000    0.2744745
475840.0000000    0.2788785
475880.0000000    0.2625054
475920.0000000    0.2802063
475960.0000000    0.2776891
476000.0000000    0.2802519
476040.0000000    0.2493240
476080.0000000    0.2650066
476120.0000000    0.2731277
476160.0000000    0.2802445
476200.0000000    0.2523839
476240.0000000    0.2555059
476280.0000000    0.2688074
476320.0000000    0.2588950
476360.0000000    0.2566678
476400.0000000    0.2556368
476440.0000000    0.2706618
476480.0000000    0.2734016
476520.0000000    0.2676116
476560.0000000    0.2663498
476600.0000000    0.2649711
476640.0000000    0.2504793
476680.0000000    0.2574693
476720.0000000    0.2944621
476760.0000000    0.2671222
476800.0000000    0.2610880
476840.0000000    0.2776631
476880.0000000    0.2985558
476920.0000000    0.3075674
476960.0000000    0.2797054
477000.0000000    0.3104238
477040.0000000    0.2771550
477080.0000000    0.2659727
477120.0000000    0.2774611
477160.0000000    0.2892689
477200.0000000    0.2896139
477240.0000000    0.2820473
477280.0000000    0.2869089
477320.0000000    0.2842075
477360.0000000    0.2777501
477400.0000000    0.2845992
477440.0000000    0.2811852
477480.0000000    0.2975796
477520.0000000    0.3045791
477560.0000000    0.3147136
477600.0000000    0.3009453
477640.0000000    0.2949600
477680.0000000    0.3053102
477720.0000000    0.2991997
477760.0000000    0.2867159
477800.0000000    0.2956499
477840.0000000    0.2834199
477880.0000000    0.2811857
477920.0000000    0.2986994
477960.0000000    0.3014793
478000.0000000    0.2827141
478040.0000000    0.2828634
478080.0000000    0.2615864
478120.0000000    0.2787803
478160.0000000    0.3015778
478200.0000000    0.2990744
478240.0000000    0.2799104
478280.0000000    0.2611936
478320.0000000    0.2650901
478360.0000000    0.2739348
478400.0000000    0.2638812
478440.0000000    0.2740401
478480.0000000    0.2845669
478520.0000000    0.2748596
478560.0000000    0.2866495
478600.0000000    0.2843383
478640.0000000    0.3110972
478680.0000000    0.2974815
478720.0000000    0.2937137
478760.0000000    0.2981177
478800.0000000    0.3001748
478840.0000000    0.3008718
478880.0000000    0.3222218
478920.0000000    0.3230071
478960.0000000    0.3024794
479000.0000000    0.2928754
479040.0000000    0.2927133
479080.0000000    0.2985714
479120.0000000    0.3096896
479160.0000000    0.3065927
479200.0000000    0.2809715
479240.0000000    0.3188418
479280.0000000    0.3155293
479320.0000000    0.2814598
479360.0000000    0.2933877
479400.0000000    0.2651910
479440.0000000    0.2591638
479480.0000000    0.2778021
479520.0000000    0.2617012
479560.0000000    0.2705711
479600.0000000    0.2743926
479640.0000000    0.2935813
479680.0000000    0.2924158
479720.0000000    0.2835185
479760.0000000    0.2800962
479800.0000000    0.2724164
479840.0000000    0.2757196
479880.0000000    0.3010060
479920.0000000    0.2880264
479960.0000000    0.3057449
480000.0000000    0.3121072
480040.0000000    0.2964021
480080.0000000    0.2829633
480120.0000000    0.2889249
480160.0000000    0.2973220
480200.0000000    0.2742040
480240.0000000    0.2903529
480280.0000000    0.2823338
480320.0000000    0.2968422
480360.0000000    0.2972776
480400.0000000    0.3014159
480440.0000000    0.3025540
480480.0000000    0.2947378
480520.0000000    0.2905308
480560.0000000    0.3011819
480600.0000000    0.3128074
480640.0000000    0.2880232
480680.0000000    0.2969795
480720.0000000    0.3003468
480760.0000000    0.2854859
480800.0000000    0.3063554
480840.0000000    0.2908968
480880.0000000    0.2918290
480920.0000000    0.3106792
480960.0000000    0.2915440
481000.0000000    0.3146379
481040.0000000    0.3006169
481080.0000000    0.2748796
481120.0000000    0.3142273
481160.0000000    0.2957455
481200.0000000    0.3043599
481240.0000000    0.3012275
481280.0000000    0.2900488
481320.0000000    0.2863077
481360.0000000    0.3091763
481400.0000000    0.2942463
481440.0000000    0.3087946
481480.0000000    0.3061205
481520.0000000    0.2778947
481560.0000000    0.2874110
481600.0000000    0.2919959
481640.0000000    0.2978941
481680.0000000    0.2889284
481720.0000000    0.2739075
481760.0000000    0.2873688
481800.0000000    0.3046491
481840.0000000    0.3120959
481880.0000000    0.2871579
481920.0000000    0.2989895
481960.0000000    0.3082177
482000.0000000    0.3000840
482040.0000000    0.2929591
482080.0000000    0.2799826
482120.0000000    0.2921248
482160.0000000    0.2795544
482200.0000000    0.2866684
482240.0000000    0.3168522
482280.0000000    0.3094609
482320.0000000    0.2974865
482360.0000000    0.2927774
482400.0000000    0.2865553
482440.0000000    0.2781145
482480.0000000    0.2766050
482520.0000000    0.2858516
482560.0000000    0.2882095
482600.0000000    0.2911159
482640.0000000    0.3092295
482680.0000000    0.3170500
482720.0000000    0.3084466
482760.0000000    0.3017045
482800.0000000    0.3174038
482840.0000000    0.2982742
482880.0000000    0.2830451
482920.0000000    0.3002469
482960.0000000    0.3179047
483000.0000000    0.3017406
483040.0000000    0.2872252
483080.0000000    0.2863994
483120.0000000    0.2973772
483160.0000000    0.2989937
483200.0000000    0.2822250
483240.0000000    0.3000869
483280.0000000    0.2965265
483320.0000000    0.2965643
483360.0000000    0.2864820
483400.0000000    0.2993335
483440.0000000    0.2679789
483480.0000000    0.2827002
483520.0000000    0.2823705
483560.0000000    0.2764094
483600.0000000    0.3012856
483640.0000000    0.3003564
483680.0000000    0.3036476
483720.0000000    0.2999578
483760.0000000    0.2896019
483800.0000000    0.3162095
483840.0000000    0.2919326
483880.0000000    0.2953493
483920.0000000    0.2967798
483960.0000000    0.2912548
484000.0000000    0.3152759
484040.0000000    0.2893327
484080.0000000    0.3134370
484120.0000000    0.2942435
484160.0000000    0.2738105
484200.0000000    0.2573963
484240.0000000    0.2956901
484280.0000000    0.3000418
484320.0000000    0.2812399
484360.0000000    0.2919368
484400.0000000    0.2965909
484440.0000000    0.2888192
484480.0000000    0.2966918
484520.0000000    0.2962099
484560.0000000    0.2898352
484600.0000000    0.2932874
484640.0000000    0.2968576
484680.0000000    0.2743220
484720.0000000    0.2924580
484760.0000000    0.3036683
484800.0000000    0.3028949
484840.0000000    0.2869701
484880.0000000    0.2932859
484920.0000000    0.2868333
484960.0000000    0.2745038
485000.0000000    0.2747255
485040.0000000    0.2751270
485080.0000000    0.2822561
485120.0000000    0.2963515
485160.0000000    0.2810695
485200.0000000    0.2828593
485240.0000000    0.2989905
485280.0000000    0.2995107
485320.0000000    0.2742961
485360.0000000    0.2691295
485400.0000000    0.2677669
485440.0000000    0.2883183
485480.0000000    0.2985306
485520.0000000    0.3012070
485560.0000000    0.2948127
485600.0000000    0.2881666
485640.0000000    0.2848921
485680.0000000    0.2905485
485720.0000000    0.2863664
485760.0000000    0.2912309
485800.0000000    0.2974828
485840.0000000    0.2824697
485880.0000000    0.2904339
485920.0000000    0.2753136
485960.0000000    0.2585547
486000.0000000    0.2736058
486040.0000000    0.2869963
486080.0000000    0.2936264
486120.0000000    0.2876452
486160.0000000    0.2816566
486200.0000000    0.2917203
486240.0000000    0.2881337
486280.0000000    0.2804594
486320.0000000    0.2889188
486360.0000000    0.2807458
486400.0000000    0.2533320
486440.0000000    0.2610188
486480.0000000    0.2721904
486520.0000000    0.2947831
486560.0000000    0.2842949
486600.0000000    0.2753284
486640.0000000    0.2813300
486680.0000000    0.2749161
486720.0000000    0.2836016
486760.0000000    0.2943520
486800.0000000    0.3034537
486840.0000000    0.2799827
486880.0000000    0.3003841
486920.0000000    0.2775443
486960.0000000    0.2881995
487000.0000000    0.3176928
487040.0000000    0.2928768
487080.0000000    0.3079982
487120.0000000    0.2996873
487160.0000000    0.2717445
487200.0000000    0.2923704
487240.0000000    0.2936784
487280.0000000    0.2844433
487320.0000000    0.2966846
487360.0000000    0.2611766
487400.0000000    0.2763898
487440.0000000    0.2774027
487480.0000000    0.2850708
487520.0000000    0.2937073
487560.0000000    0.2738004
487600.0000000    0.2781042
487640.0000000    0.2791095
487680.0000000    0.2780434
487720.0000000    0.2810967
487760.0000000    0.2638217
487800.0000000    0.2835531
487840.0000000    0.2762976
487880.0000000    0.2860079
487920.0000000    0.2896880
487960.0000000    0.2823145
488000.0000000    0.2889414
488040.0000000    0.2775786
488080.0000000    0.2907659
488120.0000000    0.2904892
488160.0000000    0.2739459
488200.0000000    0.2965496
488240.0000000    0.2862086
488280.0000000    0.2939006
488320.0000000    0.2955937
488360.0000000    0.3019837
488400.0000000    0.2888926
488440.0000000    0.2938778
488480.0000000    0.2782958
488520.0000000    0.2847303
488560.0000000    0.2800266
488600.0000000    0.2808065
488640.0000000    0.2756354
488680.0000000    0.2718025
488720.0000000    0.2752944
488760.0000000    0.2856559
488800.0000000    0.2758549
488840.0000000    0.2792019
488880.0000000    0.2810416
488920.0000000    0.2832309
488960.0000000    0.2849391
489000.0000000    0.2833819
489040.0000000    0.2871380
489080.0000000    0.3024778
489120.0000000    0.3034874
489160.0000000    0.2889893
489200.0000000    0.2821965
489240.0000000    0.2920272
489280.0000000    0.3053035
489320.0000000    0.2850820
489360.0000000    0.2838419
489400.0000000    0.2795605
489440.0000000    0.2739984
489480.0000000    0.2800930
489520.0000000    0.3089270
489560.0000000    0.3029370
489600.0000000    0.2839707
489640.0000000    0.2857632
489680.0000000    0.2884972
489720.0000000    0.2931470
489760.0000000    0.2652188
489800.0000000    0.2774879
489840.0000000    0.2769725
489880.0000000    0.2808153
489920.0000000    0.2778809
489960.0000000    0.2864726
490000.0000000    0.2739916
490040.0000000    0.2724721
490080.0000000    0.2730388
490120.0000000    0.2959656
490160.0000000    0.3059932
490200.0000000    0.3090504
490240.0000000    0.3151171
490280.0000000    0.2798006
490320.0000000    0.2809575
490360.0000000    0.2923630
490400.0000000    0.2914007
490440.0000000    0.2941343
490480.0000000    0.2817344
490520.0000000    0.2698309
490560.0000000    0.2983721
490600.0000000    0.2925757
490640.0000000    0.2922578
490680.0000000    0.2930975
490720.0000000    0.2793029
490760.0000000    0.2725361
490800.0000000    0.2655923
490840.0000000    0.2845624
490880.0000000    0.2908199
490920.0000000    0.2863152
490960.0000000    0.2887537
491000.0000000    0.2805858
491040.0000000    0.2709462
491080.0000000    0.2672699
491120.0000000    0.2775571
491160.0000000    0.2617876
491200.0000000    0.2848855
491240.0000000    0.2883473
491280.0000000    0.2804709
491320.0000000    0.2924255
491360.0000000    0.3185960
491400.0000000    0.2890525
491440.0000000    0.3141495
491480.0000000    0.2920143
491520.0000000    0.2914882
491560.0000000    0.3079138
491600.0000000    0.2887694
491640.0000000    0.3006031
491680.0000000    0.2916203
491720.0000000    0.2765520
491760.0000000    0.2828932
491800.0000000    0.2974551
491840.0000000    0.2678520
491880.0000000    0.2917038
491920.0000000    0.2786561
491960.0000000    0.2528699
492000.0000000    0.2588890
492040.0000000    0.2702564
492080.0000000    0.2669937
492120.0000000    0.2898815
492160.0000000    0.2680466
492200.0000000    0.2725684
492240.0000000    0.2773413
492280.0000000    0.2803375
492320.0000000    0.2885084
492360.0000000    0.2644503
492400.0000000    0.2603003
492440.0000000    0.2929985
492480.0000000    0.2794963
492520.0000000    0.2587146
492560.0000000    0.2744627
492600.0000000    0.2893029
492640.0000000    0.2744358
492680.0000000    0.2762101
492720.0000000    0.2575130
492760.0000000    0.2681491
492800.0000000    0.2828989
492840.0000000    0.2882575
492880.0000000    0.2679481
492920.0000000    0.2744440
492960.0000000    0.2778386
493000.0000000    0.2843465
493040.0000000    0.2817845
493080.0000000    0.2975550
493120.0000000    0.2988708
493160.0000000    0.2967652
493200.0000000    0.2943908
493240.0000000    0.3003846
493280.0000000    0.3103847
493320.0000000    0.3091927
493360.0000000    0.2785303
493400.0000000    0.2897519
493440.0000000    0.2970037
493480.0000000    0.2946148
493520.0000000    0.2886735
493560.0000000    0.2914946
493600.0000000    0.2882122
493640.0000000    0.2967341
493680.0000000    0.2899576
493720.0000000    0.2786367
493760.0000000    0.2816868
493800.0000000    0.3011391
493840.0000000    0.2900380
493880.0000000    0.2882586
493920.0000000    0.2992173
493960.0000000    0.2951487
494000.0000000    0.2988994
494040.0000000    0.2900012
494080.0000000    0.2826046
494120.0000000    0.2825523
494160.0000000    0.2868784
494200.0000000    0.2818967
494240.0000000    0.2540771
494280.0000000    0.2812837
494320.0000000    0.2810815
494360.0000000    0.2758374
494400.0000000    0.2901109
494440.0000000    0.2652401
494480.0000000    0.2952194
494520.0000000    0.2802060
494560.0000000    0.2796081
494600.0000000    0.3102799
494640.0000000    0.3187379
494680.0000000    0.3082646
494720.0000000    0.2778091
494760.0000000    0.2903328
494800.0000000    0.2977353
494840.0000000    0.2959160
494880.0000000    0.3131349
494920.0000000    0.2898309
494960.0000000    0.2976847
495000.0000000    0.2806424
495040.0000000    0.2838395
495080.0000000    0.2987678
495120.0000000    0.2795698
495160.0000000    0.2847285
495200.0000000    0.2863759
495240.0000000    0.2898279
495280.0000000    0.2820157
495320.0000000    0.2816935
495360.0000000    0.3030206
495400.0000000    0.2917342
495440.0000000    0.2808121
495480.0000000    0.2834284
495520.0000000    0.2935414
495560.0000000    0.3009316
495600.0000000    0.3037073
495640.0000000    0.2880210
495680.0000000    0.2927715
495720.0000000    0.2742732
495760.0000000    0.2800085
495800.0000000    0.2791425
495840.0000000    0.2881810
495880.0000000    0.3002067
495920.0000000    0.2761619
495960.0000000    0.2670905
496000.0000000    0.2687353
496040.0000000    0.2943159
496080.0000000    0.2789557
496120.0000000    0.2878316
496160.0000000    0.2876381
496200.0000000    0.2791040
496240.0000000    0.2747746
496280.0000000    0.2655052
496320.0000000    0.2802079
496360.0000000    0.2749976
496400.0000000    0.2871071
496440.0000000    0.2752839
496480.0000000    0.2830611
496520.0000000    0.2697252
496560.0000000    0.2890912
496600.0000000    0.2811768
496640.0000000    0.2694199
496680.0000000    0.2758278
496720.0000000    0.2776130
496760.0000000    0.2812591
496800.0000000    0.2779247
496840.0000000    0.2604671
496880.0000000    0.2761065
496920.0000000    0.2948830
496960.0000000    0.2698407
497000.0000000    0.2743173
497040.0000000    0.2663301
497080.0000000    0.2821928
497120.0000000    0.3009640
497160.0000000    0.3020951
497200.0000000    0.2974663
497240.0000000    0.2723345
497280.0000000    0.2983809
497320.0000000    0.3036008
497360.0000000    0.2888525
497400.0000000    0.2926888
497440.0000000    0.2918355
497480.0000000    0.2867458
497520.0000000    0.3060318
497560.0000000    0.2866880
497600.0000000    0.2836963
497640.0000000    0.2870307
497680.0000000    0.2725017
497720.0000000    0.2722567
497760.0000000    0.3030085
497800.0000000    0.2938281
497840.0000000    0.2960151
497880.0000000    0.3144717
497920.0000000    0.2894879
497960.0000000    0.2972529
498000.0000000    0.2962744
498040.0000000    0.3034904
498080.0000000    0.2981062
498120.0000000    0.2977363
498160.0000000    0.2900681
498200.0000000    0.2742744
498240.0000000    0.2897076
498280.0000000    0.2924981
498320.0000000    0.2917812
498360.0000000    0.3078081
498400.0000000    0.2962312
498440.0000000    0.3066912
498480.0000000    0.2947742
498520.0000000    0.2795093
498560.0000000    0.2946071
498600.0000000    0.2791787
498640.0000000    0.2820529
498680.0000000    0.2919632
498720.0000000    0.2683701
498760.0000000    0.2837237
498800.0000000    0.2922283
498840.0000000    0.2924745
498880.0000000    0.2850266
498920.0000000    0.2994486
498960.0000000    0.2867628
499000.0000000    0.2774079
499040.0000000    0.2707310
499080.0000000    0.2806208
499120.0000000    0.2924758
499160.0000000    0.2779848
499200.0000000    0.2658027
499240.0000000    0.2668186
499280.0000000    0.2897395
499320.0000000    0.2730797
499360.0000000    0.2743276
499400.0000000    0.2964476
499440.0000000    0.3018631
499480.0000000    0.3021878
499520.0000000    0.3091736
499560.0000000    0.3090913
499600.0000000    0.3071558
499640.0000000    0.2987419
499680.0000000    0.2939813
499720.0000000    0.2980598
499760.0000000    0.2922004
499800.0000000    0.2989044
499840.0000000    0.2817597
499880.0000000    0.3144989
499920.0000000    0.2800443
499960.0000000    0.2962719
500000.0000000    0.2895101
500040.0000000    0.2701338
500080.0000000    0.3030659
500120.0000000    0.2787743
500160.0000000    0.3097334
500200.0000000    0.3183019
500240.0000000    0.3016564
500280.0000000    0.3105017
500320.0000000    0.3098144
500360.0000000    0.2909348
500400.0000000    0.2977871
500440.0000000    0.2970848
500480.0000000    0.2943521
500520.0000000    0.2761278
500560.0000000    0.2896270
500600.0000000    0.3019121
500640.0000000    0.2933742
500680.0000000    0.3067207
500720.0000000    0.2766702
500760.0000000    0.2871157
500800.0000000    0.2950286
500840.0000000    0.2841594
500880.0000000    0.2949027
500920.0000000    0.2924932
500960.0000000    0.2759695
501000.0000000    0.2585534
501040.0000000    0.2829532
501080.0000000    0.2551265
501120.0000000    0.2567711
501160.0000000    0.2710925
501200.0000000    0.2916078
501240.0000000    0.2770217
501280.0000000    0.2909677
501320.0000000    0.2940830
501360.0000000    0.3000274
501400.0000000    0.2867403
501440.0000000    0.2948903
501480.0000000    0.2758665
501520.0000000    0.2674828
501560.0000000    0.2753213
501600.0000000    0.2724397
501640.0000000    0.2947987
501680.0000000    0.2911386
501720.0000000    0.2938861
501760.0000000    0.2849386
501800.0000000    0.2946104
501840.0000000    0.2751571
501880.0000000    0.2758092
501920.0000000    0.2823690
501960.0000000    0.2726322
502000.0000000    0.2682503
502040.0000000    0.2988999
502080.0000000    0.2944756
502120.0000000    0.3043072
502160.0000000    0.2938059
502200.0000000    0.2706298
502240.0000000    0.2825202
502280.0000000    0.2559873
502320.0000000    0.2580495
502360.0000000    0.2767197
502400.0000000    0.2799099
502440.0000000    0.2782134
502480.0000000    0.2777159
502520.0000000    0.2850780
502560.0000000    0.3022320
502600.0000000    0.2981224
502640.0000000    0.2823432
502680.0000000    0.2784804
502720.0000000    0.2648621
502760.0000000    0.2851397
502800.0000000    0.2855728
502840.0000000    0.2869526
502880.0000000    0.2744693
502920.0000000    0.2863933
502960.0000000    0.2806717
503000.0000000    0.2893262
503040.0000000    0.3103615
503080.0000000    0.2874536
503120.0000000    0.2872803
503160.0000000    0.2890114
503200.0000000    0.2926150
503240.0000000    0.2862195
503280.0000000    0.2680844
503320.0000000    0.2920890
503360.0000000    0.2588073
503400.0000000    0.2637036
503440.0000000    0.2654560
503480.0000000    0.2739728
503520.0000000    0.2487054
503560.0000000    0.2760558
503600.0000000    0.2692609
503640.0000000    0.2638785
503680.0000000    0.2524990
503720.0000000    0.2559144
503760.0000000    0.2664138
503800.0000000    0.2658409
503840.0000000    0.2784511
503880.0000000    0.2763225
503920.0000000    0.2722038
503960.0000000    0.2819193
504000.0000000    0.2915540
504040.0000000    0.2895619
504080.0000000    0.2794500
504120.0000000    0.2964255
504160.0000000    0.2979664
504200.0000000    0.2857749
504240.0000000    0.2638244
504280.0000000    0.2707053
504320.0000000    0.2845459
504360.0000000    0.2860338
504400.0000000    0.3019048
504440.0000000    0.2769823
504480.0000000    0.2793410
504520.0000000    0.3199425
504560.0000000    0.2808788
504600.0000000    0.2895490
504640.0000000    0.2845378
504680.0000000    0.2816381
504720.0000000    0.2821208
504760.0000000    0.2759792
504800.0000000    0.2745326
504840.0000000    0.2765529
504880.0000000    0.2867257
504920.0000000    0.2740090
504960.0000000    0.2783501
505000.0000000    0.2806970
505040.0000000    0.2893140
505080.0000000    0.3070216
505120.0000000    0.2935957
505160.0000000    0.2726360
505200.0000000    0.2852485
505240.0000000    0.2796492
505280.0000000    0.2740958
505320.0000000    0.2960272
505360.0000000    0.2917595
505400.0000000    0.3112838
505440.0000000    0.3080973
505480.0000000    0.3064120
505520.0000000    0.3024563
505560.0000000    0.3045863
505600.0000000    0.3011519
505640.0000000    0.3066925
505680.0000000    0.2877326
505720.0000000    0.2957269
505760.0000000    0.2980577
505800.0000000    0.3003580
505840.0000000    0.2879493
505880.0000000    0.3077851
505920.0000000    0.3041772
505960.0000000    0.2813755
506000.0000000    0.2860521
506040.0000000    0.2764126
506080.0000000    0.2990333
506120.0000000    0.2774856
506160.0000000    0.2744035
506200.0000000    0.3026821
506240.0000000    0.2909306
506280.0000000    0.2922955
506320.0000000    0.2910108
506360.0000000    0.2900920
506400.0000000    0.2642956
506440.0000000    0.2845559
506480.0000000    0.2971807
506520.0000000    0.3014079
506560.0000000    0.3070661
506600.0000000    0.2926311
506640.0000000    0.2746145
506680.0000000    0.2630185
506720.0000000    0.2731865
506760.0000000    0.2526353
506800.0000000    0.2779034
506840.0000000    0.2823771
506880.0000000    0.3084845
506920.0000000    0.2874365
506960.0000000    0.2798753
507000.0000000    0.2781784
507040.0000000    0.2792926
507080.0000000    0.2667707
507120.0000000    0.2708206
507160.0000000    0.2882018
507200.0000000    0.2777997
507240.0000000    0.2894643
507280.0000000    0.2824532
507320.0000000    0.2759216
507360.0000000    0.2792849
507400.0000000    0.2893041
507440.0000000    0.2778898
507480.0000000    0.2689518
507520.0000000    0.2709168
507560.0000000    0.2795526
507600.0000000    0.2755965
507640.0000000    0.2688454
507680.0000000    0.2781638
507720.0000000    0.2620734
507760.0000000    0.2784668
507800.0000000    0.2743552
507840.0000000    0.2894989
507880.0000000    0.2977251
507920.0000000    0.2692088
507960.0000000    0.2703157
508000.0000000    0.2622822
508040.0000000    0.2557687
508080.0000000    0.2768804
508120.0000000    0.2664761
508160.0000000    0.2547427
508200.0000000    0.2843010
508240.0000000    0.2765799
508280.0000000    0.2748277
508320.0000000    0.2832400
508360.0000000    0.2782567
508400.0000000    0.2857959
508440.0000000    0.2651187
508480.0000000    0.2501067
508520.0000000    0.2564245
508560.0000000    0.2735728
508600.0000000    0.2826999
508640.0000000    0.2691906
508680.0000000    0.2559077
508720.0000000    0.3003402
508760.0000000    0.2826616
508800.0000000    0.2722744
508840.0000000    0.2944030
508880.0000000    0.2993003
508920.0000000    0.2860653
508960.0000000    0.2602869
509000.0000000    0.2691105
509040.0000000    0.2679393
509080.0000000    0.2652423
509120.0000000    0.2616255
509160.0000000    0.2595561
509200.0000000    0.2726606
509240.0000000    0.2772326
509280.0000000    0.2821462
509320.0000000    0.2815512
509360.0000000    0.2989780
509400.0000000    0.2993129
509440.0000000    0.2819349
509480.0000000    0.2988814
509520.0000000    0.2943253
509560.0000000    0.2754235
509600.0000000    0.2748109
509640.0000000    0.2753874
509680.0000000    0.2698497
509720.0000000    0.2658254
509760.0000000    0.2799012
509800.0000000    0.2699232
509840.0000000    0.2749915
509880.0000000    0.2714356
509920.0000000    0.2889125
509960.0000000    0.2761091
510000.0000000    0.2624717
510040.0000000    0.2666634
510080.0000000    0.2731823
510120.0000000    0.2860959
510160.0000000    0.2956801
510200.0000000    0.2833422
510240.0000000    0.2802662
510280.0000000    0.2801545
510320.0000000    0.3047628
510360.0000000    0.2748074
510400.0000000    0.2857679
510440.0000000    0.2762138
510480.0000000    0.2753793
510520.0000000    0.2720426
510560.0000000    0.2761723
510600.0000000    0.2836227
510640.0000000    0.2794464
510680.0000000    0.2598410
510720.0000000    0.2740052
510760.0000000    0.2864288
510800.0000000    0.2838090
510840.0000000    0.2738046
510880.0000000    0.2785031
510920.0000000    0.2855856
510960.0000000    0.2714404
511000.0000000    0.2753752
511040.0000000    0.2723776
511080.0000000    0.2776912
511120.0000000    0.2750559
511160.0000000    0.2929631
511200.0000000    0.2834837
511240.0000000    0.2797150
511280.0000000    0.2900987
511320.0000000    0.2718154
511360.0000000    0.2997651
511400.0000000    0.2829616
511440.0000000    0.2793838
511480.0000000    0.2703983
511520.0000000    0.2723865
511560.0000000    0.2690584
511600.0000000    0.2795369
511640.0000000    0.2885202
511680.0000000    0.2824252
511720.0000000    0.2654089
511760.0000000    0.2821406
511800.0000000    0.2829110
511840.0000000    0.2955540
511880.0000000    0.2843148
511920.0000000    0.2879272
511960.0000000    0.2934143
512000.0000000    0.2940060
512040.0000000    0.2880075
512080.0000000    0.2953276
512120.0000000    0.3004599
512160.0000000    0.2910213
512200.0000000    0.2796443
512240.0000000    0.3037681
512280.0000000    0.2875096
512320.0000000    0.2891471
512360.0000000    0.2938002
512400.0000000    0.3019294
512440.0000000    0.2781170
512480.0000000    0.2737861
512520.0000000    0.2730674
512560.0000000    0.2881297
512600.0000000    0.2742341
512640.0000000    0.2736954
512680.0000000    0.2598947
512720.0000000    0.2657391
512760.0000000    0.2651194
512800.0000000    0.2652338
512840.0000000    0.2656662
512880.0000000    0.2708226
512920.0000000    0.2794956
512960.0000000    0.2654974
513000.0000000    0.2858276
513040.0000000    0.2765196
513080.0000000    0.2652668
513120.0000000    0.2712142
513160.0000000    0.2772731
513200.0000000    0.2688752
513240.0000000    0.2703720
513280.0000000    0.2829500
513320.0000000    0.2845291
513360.0000000    0.2719015
513400.0000000    0.2794603
513440.0000000    0.2544761
513480.0000000    0.2596948
513520.0000000    0.2847544
513560.0000000    0.2647692
513600.0000000    0.2714917
513640.0000000    0.2753074
513680.0000000    0.2727046
513720.0000000    0.2979757
513760.0000000    0.2698251
513800.0000000    0.2748808
513840.0000000    0.2664783
513880.0000000    0.2720385
513920.0000000    0.2855754
513960.0000000    0.2713801
514000.0000000    0.2639790
514040.0000000    0.2386556
514080.0000000    0.2582952
514120.0000000    0.2413825
514160.0000000    0.2522418
514200.0000000    0.2529411
514240.0000000    0.2695024
514280.0000000    0.2912654
514320.0000000    0.2685059
514360.0000000    0.2760578
514400.0000000    0.2710996
514440.0000000    0.2524174
514480.0000000    0.2670236
514520.0000000    0.2807156
514560.0000000    0.2968479
514600.0000000    0.2806283
514640.0000000    0.2662525
514680.0000000    0.2745319
514720.0000000    0.2621721
514760.0000000    0.2710042
514800.0000000    0.2803005
514840.0000000    0.2806201
514880.0000000    0.2559013
514920.0000000    0.2749601
514960.0000000    0.2751081
515000.0000000    0.2698151
515040.0000000    0.2659567
515080.0000000    0.2844618
515120.0000000    0.2660806
515160.0000000    0.2530325
515200.0000000    0.2732028
515240.0000000    0.2779190
515280.0000000    0.2859977
515320.0000000    0.2630518
515360.0000000    0.2557913
515400.0000000    0.2521115
515440.0000000    0.2617318
515480.0000000    0.2642718
515520.0000000    0.2850146
515560.0000000    0.2857420
515600.0000000    0.2689077
515640.0000000    0.2757752
515680.0000000    0.2775396
515720.0000000    0.2826486
515760.0000000    0.2658539
515800.0000000    0.2682501
515840.0000000    0.2774842
515880.0000000    0.2836818
515920.0000000    0.2719372
515960.0000000    0.2758975
516000.0000000    0.2763768
516040.0000000    0.2780510
516080.0000000    0.2781278
516120.0000000    0.2666347
516160.0000000    0.2781185
516200.0000000    0.2606856
516240.0000000    0.2604467
516280.0000000    0.2748150
516320.0000000    0.2724408
516360.0000000    0.2758828
516400.0000000    0.2855442
516440.0000000    0.2652694
516480.0000000    0.2739924
516520.0000000    0.2782961
516560.0000000    0.2487374
516600.0000000    0.2562572
516640.0000000    0.2378202
516680.0000000    0.2573630
516720.0000000    0.2459486
516760.0000000    0.2609084
516800.0000000    0.2475979
516840.0000000    0.2607004
516880.0000000    0.2596495
516920.0000000    0.2493033
516960.0000000    0.2409471
517000.0000000    0.2751472
517040.0000000    0.2921421
517080.0000000    0.2696846
517120.0000000    0.2717570
517160.0000000    0.2677668
517200.0000000    0.2540886
517240.0000000    0.2730919
517280.0000000    0.2779856
517320.0000000    0.2776404
517360.0000000    0.2717035
517400.0000000    0.2798009
517440.0000000    0.2734704
517480.0000000    0.2844990
517520.0000000    0.2744181
517560.0000000    0.2631497
517600.0000000    0.2658265
517640.0000000    0.2599007
517680.0000000    0.2703902
517720.0000000    0.2666627
517760.0000000    0.2615433
517800.0000000    0.2692848
517840.0000000    0.2763457
517880.0000000    0.2658366
517920.0000000    0.2658503
517960.0000000    0.2827964
518000.0000000    0.2757917
518040.0000000    0.2844555
518080.0000000    0.2785033
518120.0000000    0.2781107
518160.0000000    0.2603847
518200.0000000    0.2793968
518240.0000000    0.2888325
518280.0000000    0.2606231
518320.0000000    0.2866523
518360.0000000    0.2561347
518400.0000000    0.2798331
518440.0000000    0.2882631
518480.0000000    0.2808399
518520.0000000    0.2883606
518560.0000000    0.2789409
518600.0000000    0.2857406
518640.0000000    0.2903548
518680.0000000    0.2806716
518720.0000000    0.2707905
518760.0000000    0.2712407
518800.0000000    0.2783057
518840.0000000    0.2650407
518880.0000000    0.2576131
518920.0000000    0.2801236
518960.0000000    0.2782139
519000.0000000    0.2681773
519040.0000000    0.2874173
519080.0000000    0.2658465
519120.0000000    0.2892724
519160.0000000    0.2652200
519200.0000000    0.2643739
519240.0000000    0.2582363
519280.0000000    0.2621215
519320.0000000    0.2682930
519360.0000000    0.2723886
519400.0000000    0.2605003
519440.0000000    0.2744643
519480.0000000    0.2702332
519520.0000000    0.2931432
519560.0000000    0.2751550
519600.0000000    0.2812749
519640.0000000    0.2728661
519680.0000000    0.2875233
519720.0000000    0.2676727
519760.0000000    0.2626719
519800.0000000    0.2847595
519840.0000000    0.2853346
519880.0000000    0.2858980
519920.0000000    0.2785346
519960.0000000    0.2835476
520000.0000000    0.2906467
520040.0000000    0.2715646
520080.0000000    0.2893263
520120.0000000    0.2895252
520160.0000000    0.2719185
520200.0000000    0.2920477
520240.0000000    0.2789404
520280.0000000    0.2933020
520320.0000000    0.2895751
520360.0000000    0.2961736
520400.0000000    0.2997439
520440.0000000    0.3083315
520480.0000000    0.2893050
520520.0000000    0.2975789
520560.0000000    0.3024428
520600.0000000    0.2957630
520640.0000000    0.2886592
520680.0000000    0.3063333
520720.0000000    0.3143817
520760.0000000    0.3138683
520800.0000000    0.3032657
520840.0000000    0.2871538
520880.0000000    0.2958376
520920.0000000    0.3180524
520960.0000000    0.3240080
521000.0000000    0.3145432
521040.0000000    0.3101123
521080.0000000    0.2875148
521120.0000000    0.3093842
521160.0000000    0.3011236
521200.0000000    0.3075142
521240.0000000    0.3052439
521280.0000000    0.2943671
521320.0000000    0.2931134
521360.0000000    0.3139666
521400.0000000    0.3255621
521440.0000000    0.3017454
521480.0000000    0.3236835
521520.0000000    0.3008437
521560.0000000    0.3052360
521600.0000000    0.2832853
521640.0000000    0.2952786
521680.0000000    0.2915014
521720.0000000    0.2832341
521760.0000000    0.2985347
521800.0000000    0.2915865
521840.0000000    0.2907624
521880.0000000    0.2952406
521920.0000000    0.2901263
521960.0000000    0.3022987
522000.0000000    0.2881126
522040.0000000    0.3057583
522080.0000000    0.2714896
522120.0000000    0.2609410
522160.0000000    0.2774427
522200.0000000    0.2776922
522240.0000000    0.2855062
522280.0000000    0.2798901
522320.0000000    0.2699788
522360.0000000    0.2834659
522400.0000000    0.3061651
522440.0000000    0.3026719
522480.0000000    0.2780011
522520.0000000    0.2984028
522560.0000000    0.2837836
522600.0000000    0.2852689
522640.0000000    0.2813707
522680.0000000    0.2899412
522720.0000000    0.3084172
522760.0000000    0.2895139
522800.0000000    0.2848221
522840.0000000    0.2876797
522880.0000000    0.2865216
522920.0000000    0.2629202
522960.0000000    0.2733373
523000.0000000    0.2928932
523040.0000000    0.2634901
523080.0000000    0.2727060
523120.0000000    0.2707940
523160.0000000    0.2674440
523200.0000000    0.2852878
523240.0000000    0.2798534
523280.0000000    0.2832839
523320.0000000    0.2843634
523360.0000000    0.2829266
523400.0000000    0.2846698
523440.0000000    0.2934746
523480.0000000    0.2914408
523520.0000000    0.2866655
523560.0000000    0.2826055
523600.0000000    0.3181061
523640.0000000    0.2906110
523680.0000000    0.3167557
523720.0000000    0.3012267
523760.0000000    0.2750747
523800.0000000    0.2849686
523840.0000000    0.2953655
523880.0000000    0.2706500
523920.0000000    0.3043959
523960.0000000    0.2846738
524000.0000000    0.2619933
524040.0000000    0.2896340
524080.0000000    0.2993272
524120.0000000    0.2685710
524160.0000000    0.2792029
524200.0000000    0.2905787
524240.0000000    0.2891604
524280.0000000    0.2820336
524320.0000000    0.2672389
524360.0000000    0.2859040
524400.0000000    0.2755757
524440.0000000    0.2729154
524480.0000000    0.2763214
524520.0000000    0.2713453
524560.0000000    0.2855476
524600.0000000    0.2749755
524640.0000000    0.2951897
524680.0000000    0.2833424
524720.0000000    0.2837877
524760.0000000    0.2959437
524800.0000000    0.2746442
524840.0000000    0.2966601
524880.0000000    0.2721711
524920.0000000    0.2802251
524960.0000000    0.2865492
525000.0000000    0.2781137
525040.0000000    0.2892204
525080.0000000    0.2755762
525120.0000000    0.2554508
525160.0000000    0.2763021
525200.0000000    0.2778696
525240.0000000    0.2779362
525280.0000000    0.2750545
525320.0000000    0.2853292
525360.0000000    0.2719304
525400.0000000    0.2670162
525440.0000000    0.2680732
525480.0000000    0.2653656
525520.0000000    0.2745438
525560.0000000    0.2905478
525600.0000000    0.2597744
525640.0000000    0.2639032
525680.0000000    0.2509928
525720.0000000    0.2632712
525760.0000000    0.2642981
525800.0000000    0.2626014
525840.0000000    0.2673470
525880.0000000    0.2646552
525920.0000000    0.2775835
525960.0000000    0.2757403
526000.0000000    0.2855951
526040.0000000    0.2849170
526080.0000000    0.2736064
526120.0000000    0.2652020
526160.0000000    0.2637536
526200.0000000    0.2955932
526240.0000000    0.2623988
526280.0000000    0.2541827
526320.0000000    0.2682188
526360.0000000    0.2689861
526400.0000000    0.2618903
526440.0000000    0.2611135
526480.0000000    0.2551375
526520.0000000    0.2547795
526560.0000000    0.2746552
526600.0000000    0.2707903
526640.0000000    0.2854153
526680.0000000    0.2751772
526720.0000000    0.2757053
526760.0000000    0.2692366
526800.0000000    0.2634865
526840.0000000    0.2613438
526880.0000000    0.2665569
526920.0000000    0.2769650
526960.0000000    0.2752960
527000.0000000    0.2653185
527040.0000000    0.2737978
527080.0000000    0.2837969
527120.0000000    0.2880473
527160.0000000    0.2741235
527200.0000000    0.2822166
527240.0000000    0.2600104
527280.0000000    0.2808625
527320.0000000    0.2814628
527360.0000000    0.2772533
527400.0000000    0.2766513
527440.0000000    0.2582289
527480.0000000    0.2725510
527520.0000000    0.2751178
527560.0000000    0.2793268
527600.0000000    0.2787001
527640.0000000    0.2781529
527680.0000000    0.2865335
527720.0000000    0.2678089
527760.0000000    0.2637805
527800.0000000    0.2470145
527840.0000000    0.2562447
527880.0000000    0.2827751
527920.0000000    0.2954598
527960.0000000    0.2821164
528000.0000000    0.2979456
528040.0000000    0.2865980
528080.0000000    0.3015161
528120.0000000    0.2750695
528160.0000000    0.2914143
528200.0000000    0.2832090
528240.0000000    0.2913363
528280.0000000    0.2862160
528320.0000000    0.2785734
528360.0000000    0.2687315
528400.0000000    0.2507190
528440.0000000    0.2506901
528480.0000000    0.2687239
528520.0000000    0.2647946
528560.0000000    0.2752253
528600.0000000    0.3028074
528640.0000000    0.2957199
528680.0000000    0.3006568
528720.0000000    0.2855853
528760.0000000    0.2752985
528800.0000000    0.3093930
528840.0000000    0.2804739
528880.0000000    0.2863238
528920.0000000    0.2874545
528960.0000000    0.2958508
529000.0000000    0.2794880
529040.0000000    0.2672506
529080.0000000    0.3010843
529120.0000000    0.2996354
529160.0000000    0.2866451
529200.0000000    0.2825696
529240.0000000    0.2998418
529280.0000000    0.2823584
529320.0000000    0.2875818
529360.0000000    0.3004842
529400.0000000    0.3007174
529440.0000000    0.2652830
529480.0000000    0.2624748
529520.0000000    0.2674185
529560.0000000    0.2671371
529600.0000000    0.2587998
529640.0000000    0.2667767
529680.0000000    0.2689894
529720.0000000    0.2686643
529760.0000000    0.2682562
529800.0000000    0.2841269
529840.0000000    0.3006611
529880.0000000    0.2963259
529920.0000000    0.2883621
529960.0000000    0.2642367
530000.0000000    0.2803117
530040.0000000    0.2952192
530080.0000000    0.2556373
530120.0000000    0.2837596
530160.0000000    0.2772884
530200.0000000    0.2672399
530240.0000000    0.2757950
530280.0000000    0.2733447
530320.0000000    0.2759027
530360.0000000    0.2843747
530400.0000000    0.2689158
530440.0000000    0.2867718
530480.0000000    0.2923090
530520.0000000    0.2817398
530560.0000000    0.2781723
530600.0000000    0.2879406
530640.0000000    0.3106447
530680.0000000    0.3027352
530720.0000000    0.2922722
530760.0000000    0.2939538
530800.0000000    0.3000301
530840.0000000    0.3025769
530880.0000000    0.3019445
530920.0000000    0.2948527
530960.0000000    0.2839401
531000.0000000    0.2834512
531040.0000000    0.2842201
531080.0000000    0.2823300
531120.0000000    0.2745782
531160.0000000    0.2941139
531200.0000000    0.2738859
531240.0000000    0.2929488
531280.0000000    0.2985582
531320.0000000    0.2747184
531360.0000000    0.2942007
531400.0000000    0.2866452
531440.0000000    0.3090486
531480.0000000    0.2883601
531520.0000000    0.3138316
531560.0000000    0.3093320
531600.0000000    0.3082188
531640.0000000    0.2874519
531680.0000000    0.2674956
531720.0000000    0.2645256
531760.0000000    0.2750572
531800.0000000    0.2679373
531840.0000000    0.2936742
531880.0000000    0.2716064
531920.0000000    0.2872694
531960.0000000    0.2635311
532000.0000000    0.2786211
532040.0000000    0.2719147
532080.0000000    0.2827219
532120.0000000    0.2938620
532160.0000000    0.2988341
532200.0000000    0.2835621
532240.0000000    0.2858258
532280.0000000    0.3007060
532320.0000000    0.3010751
532360.0000000    0.2915063
532400.0000000    0.2910036
532440.0000000    0.3026401
532480.0000000    0.2981611
532520.0000000    0.2806038
532560.0000000    0.2876650
532600.0000000    0.2842764
532640.0000000    0.3014596
532680.0000000    0.2896115
532720.0000000    0.3020581
532760.0000000    0.2866496
532800.0000000    0.2958671
532840.0000000    0.2884162
532880.0000000    0.2793322
532920.0000000    0.2812118
532960.0000000    0.2909251
533000.0000000    0.2759473
533040.0000000    0.2824573
533080.0000000    0.2483000
533120.0000000    0.2634640
533160.0000000    0.2571329
533200.0000000    0.2754230
533240.0000000    0.2745118
533280.0000000    0.2856968
533320.0000000    0.2921463
533360.0000000    0.2594342
533400.0000000    0.2730864
533440.0000000    0.2855030
533480.0000000    0.2605135
533520.0000000    0.2698539
533560.0000000    0.2617060
533600.0000000    0.2789879
533640.0000000    0.2772791
533680.0000000    0.2839451
533720.0000000    0.2704535
533760.0000000    0.2936043
533800.0000000    0.2676843
533840.0000000    0.2676257
533880.0000000    0.2658094
533920.0000000    0.2718264
533960.0000000    0.2740644
534000.0000000    0.2615149
534040.0000000    0.2741659
534080.0000000    0.2695119
534120.0000000    0.2675576
534160.0000000    0.2667576
534200.0000000    0.2832323
534240.0000000    0.2884115
534280.0000000    0.2780973
534320.0000000    0.2583401
534360.0000000    0.2604533
534400.0000000    0.2482900
534440.0000000    0.2693109
534480.0000000    0.2649785
534520.0000000    0.2690273
534560.0000000    0.2722040
534600.0000000    0.2803667
534640.0000000    0.2621908
534680.0000000    0.2767791
534720.0000000    0.2769231
534760.0000000    0.2629381
534800.0000000    0.2825475
534840.0000000    0.2865120
534880.0000000    0.2715662
534920.0000000    0.2876372
534960.0000000    0.2674375
535000.0000000    0.2834631
535040.0000000    0.2884187
535080.0000000    0.2863197
535120.0000000    0.2745048
535160.0000000    0.2936735
535200.0000000    0.2967387
535240.0000000    0.3146056
535280.0000000    0.3168683
535320.0000000    0.2943595
535360.0000000    0.2843913
535400.0000000    0.2871110
535440.0000000    0.2918790
535480.0000000    0.2761504
535520.0000000    0.2663907
535560.0000000    0.2750831
535600.0000000    0.3009461
535640.0000000    0.3027569
535680.0000000    0.2974426
535720.0000000    0.2937237
535760.0000000    0.2853679
535800.0000000    0.3039885
535840.0000000    0.3102992
535880.0000000    0.3176077
535920.0000000    0.3165298
535960.0000000    0.3323196
536000.0000000    0.3262023
536040.0000000    0.3110645
536080.0000000    0.3101614
536120.0000000    0.3041840
536160.0000000    0.3024029
536200.0000000    0.2938818
536240.0000000    0.2747309
536280.0000000    0.2990706
536320.0000000    0.2828382
536360.0000000    0.2973059
536400.0000000    0.2920676
536440.0000000    0.2990376
536480.0000000    0.2822720
536520.0000000    0.3026095
536560.0000000    0.2795111
536600.0000000    0.2856168
536640.0000000    0.3050239
536680.0000000    0.2856878
536720.0000000    0.2878323
536760.0000000    0.2966188
536800.0000000    0.2795617
536840.0000000    0.2884266
536880.0000000    0.2671449
536920.0000000    0.2905571
536960.0000000    0.2829012
537000.0000000    0.2926845
537040.0000000    0.2932402
537080.0000000    0.2958480
537120.0000000    0.2759467
537160.0000000    0.2723938
537200.0000000    0.2805531
537240.0000000    0.2876904
537280.0000000    0.2931361
537320.0000000    0.2887730
537360.0000000    0.2793443
537400.0000000    0.2611617
537440.0000000    0.2778434
537480.0000000    0.2757834
537520.0000000    0.2737935
537560.0000000    0.3004064
537600.0000000    0.2936229
537640.0000000    0.2783166
537680.0000000    0.3068295
537720.0000000    0.2875665
537760.0000000    0.2906644
537800.0000000    0.2735735
537840.0000000    0.2531608
537880.0000000    0.2751873
537920.0000000    0.2667360
537960.0000000    0.2700991
538000.0000000    0.2792115
538040.0000000    0.2703080
538080.0000000    0.2758108
538120.0000000    0.2551619
538160.0000000    0.2747128
538200.0000000    0.2809633
538240.0000000    0.2739427
538280.0000000    0.2711665
538320.0000000    0.2748272
538360.0000000    0.2634189
538400.0000000    0.2711406
538440.0000000    0.2846177
538480.0000000    0.2576530
538520.0000000    0.2885907
538560.0000000    0.2757501
538600.0000000    0.2788914
538640.0000000    0.2779474
538680.0000000    0.2794293
538720.0000000    0.2663297
538760.0000000    0.2851135
538800.0000000    0.2603295
538840.0000000    0.2727619
538880.0000000    0.2785819
538920.0000000    0.2957039
538960.0000000    0.2889749
539000.0000000    0.3007570
539040.0000000    0.3017420
539080.0000000    0.2942244
539120.0000000    0.2861288
539160.0000000    0.2822250
539200.0000000    0.2767518
539240.0000000    0.2949708
539280.0000000    0.2824218
539320.0000000    0.2827588
539360.0000000    0.3022622
539400.0000000    0.3061960
539440.0000000    0.3053775
539480.0000000    0.2847686
539520.0000000    0.2868998
539560.0000000    0.2664911
539600.0000000    0.2875815
539640.0000000    0.2524621
539680.0000000    0.2820709
539720.0000000    0.2843666
539760.0000000    0.3058918
539800.0000000    0.2832730
539840.0000000    0.2953839
539880.0000000    0.2795107
539920.0000000    0.2916364
539960.0000000    0.2877755
540000.0000000    0.2809080
540040.0000000    0.2745101
540080.0000000    0.2764386
540120.0000000    0.3164874
540160.0000000    0.3066169
540200.0000000    0.2734791
540240.0000000    0.2797629
540280.0000000    0.2657920
540320.0000000    0.2789057
540360.0000000    0.2719753
540400.0000000    0.2897399
540440.0000000    0.2658389
540480.0000000    0.2786270
540520.0000000    0.2734216
540560.0000000    0.2821265
540600.0000000    0.3123091
540640.0000000    0.3065061
540680.0000000    0.3054574
540720.0000000    0.3066703
540760.0000000    0.2881211
540800.0000000    0.2785316
540840.0000000    0.2896523
540880.0000000    0.2994365
540920.0000000    0.2840465
540960.0000000    0.2670316
541000.0000000    0.3057249
541040.0000000    0.2899922
541080.0000000    0.2839611
541120.0000000    0.2980052
541160.0000000    0.2668276
541200.0000000    0.2827870
541240.0000000    0.2807205
541280.0000000    0.2838764
541320.0000000    0.2813893
541360.0000000    0.2922122
541400.0000000    0.2664697
541440.0000000    0.2692999
541480.0000000    0.2742530
541520.0000000    0.2685927
541560.0000000    0.2877448
541600.0000000    0.2807460
541640.0000000    0.2868089
541680.0000000    0.2984372
541720.0000000    0.2991597
541760.0000000    0.2909149
541800.0000000    0.2898059
541840.0000000    0.2664184
541880.0000000    0.2587693
541920.0000000    0.2643099
541960.0000000    0.2664654
542000.0000000    0.2723132
542040.0000000    0.2834925
542080.0000000    0.2532868
542120.0000000    0.2666582
542160.0000000    0.2862163
542200.0000000    0.2717840
542240.0000000    0.2952500
542280.0000000    0.2759911
542320.0000000    0.2808061
542360.0000000    0.2752074
542400.0000000    0.2958572
542440.0000000    0.2930039
542480.0000000    0.2792229
542520.0000000    0.2647187
542560.0000000    0.2769408
542600.0000000    0.2651194
542640.0000000    0.2681931
542680.0000000    0.2590266
542720.0000000    0.2639059
542760.0000000    0.2706057
542800.0000000    0.2719252
542840.0000000    0.2784659
542880.0000000    0.2641384
542920.0000000    0.2646184
542960.0000000    0.2738610
543000.0000000    0.2720931
543040.0000000    0.2831343
543080.0000000    0.2743571
543120.0000000    0.2917380
543160.0000000    0.2796334
543200.0000000    0.2854572
543240.0000000    0.2637012
543280.0000000    0.3004542
543320.0000000    0.2773993
543360.0000000    0.2890959
543400.0000000    0.2746221
543440.0000000    0.2779867
543480.0000000    0.2981131
543520.0000000    0.2778184
543560.0000000    0.2896008
543600.0000000    0.2834599
543640.0000000    0.2754769
543680.0000000    0.2859668
543720.0000000    0.2410239
543760.0000000    0.2641283
543800.0000000    0.2568709
543840.0000000    0.2704605
543880.0000000    0.2618528
543920.0000000    0.2789552
543960.0000000    0.2761887
544000.0000000    0.2769879
544040.0000000    0.2866997
544080.0000000    0.2770987
544120.0000000    0.2496724
544160.0000000    0.2838777
544200.0000000    0.2976756
544240.0000000    0.2847728
544280.0000000    0.2839334
544320.0000000    0.2819613
544360.0000000    0.2694388
544400.0000000    0.3115588
544440.0000000    0.2913947
544480.0000000    0.2846179
544520.0000000    0.2811406
544560.0000000    0.2720542
544600.0000000    0.2716731
544640.0000000    0.2686948
544680.0000000    0.2859966
544720.0000000    0.2851210
544760.0000000    0.2841429
544800.0000000    0.2855590
544840.0000000    0.2879134
544880.0000000    0.2869561
544920.0000000    0.2943085
544960.0000000    0.2713409
545000.0000000    0.3120652
545040.0000000    0.2801175
545080.0000000    0.3049232
545120.0000000    0.2757307
545160.0000000    0.2810502
545200.0000000    0.2868829
545240.0000000    0.2982802
545280.0000000    0.3005790
545320.0000000    0.2942849
545360.0000000    0.2903186
545400.0000000    0.2861246
545440.0000000    0.2700045
545480.0000000    0.2838217
545520.0000000    0.2874973
545560.0000000    0.2803731
545600.0000000    0.2923737
545640.0000000    0.2970714
545680.0000000    0.2822677
545720.0000000    0.2819258
545760.0000000    0.2930898
545800.0000000    0.2823660
545840.0000000    0.3084138
545880.0000000    0.3053042
545920.0000000    0.2988306
545960.0000000    0.2896750
546000.0000000    0.2690607
546040.0000000    0.2809586
546080.0000000    0.2803774
546120.0000000    0.2663740
546160.0000000    0.3025671
546200.0000000    0.3077711
546240.0000000    0.3145512
546280.0000000    0.3052151
546320.0000000    0.3107352
546360.0000000    0.3005687
546400.0000000    0.3110264
546440.0000000    0.2881505
546480.0000000    0.2886105
546520.0000000    0.2994640
546560.0000000    0.2967237
546600.0000000    0.2864572
546640.0000000    0.2988605
546680.0000000    0.2888104
546720.0000000    0.2880734
546760.0000000    0.2891625
546800.0000000    0.3116675
546840.0000000    0.2829465
546880.0000000    0.3017854
546920.0000000    0.2958969
546960.0000000    0.2826793
547000.0000000    0.2716394
547040.0000000    0.2853757
547080.0000000    0.2617061
547120.0000000    0.2767599
547160.0000000    0.2694142
547200.0000000    0.2774007
547240.0000000    0.2661406
547280.0000000    0.2772137
547320.0000000    0.2821665
547360.0000000    0.2956506
547400.0000000    0.2972443
547440.0000000    0.3031069
547480.0000000    0.3038193
547520.0000000    0.2801837
547560.0000000    0.2767045
547600.0000000    0.3039924
547640.0000000    0.2974415
547680.0000000    0.2727660
547720.0000000    0.2588183
547760.0000000    0.2716112
547800.0000000    0.2847626
547840.0000000    0.2691459
547880.0000000    0.2982650
547920.0000000    0.2750077
547960.0000000    0.2831925
548000.0000000    0.2823092
548040.0000000    0.2765569
548080.0000000    0.2740462
548120.0000000    0.2922935
548160.0000000    0.3036248
548200.0000000    0.2864979
548240.0000000    0.3056706
548280.0000000    0.2925262
548320.0000000    0.2854497
548360.0000000    0.2941214
548400.0000000    0.2774011
548440.0000000    0.2858547
548480.0000000    0.2838629
548520.0000000    0.2716351
548560.0000000    0.2717343
548600.0000000    0.2555624
548640.0000000    0.2542231
548680.0000000    0.2621557
548720.0000000    0.2743846
548760.0000000    0.2721056
548800.0000000    0.2712579
548840.0000000    0.2646573
548880.0000000    0.2649307
548920.0000000    0.2729810
548960.0000000    0.2700174
549000.0000000    0.2922240
549040.0000000    0.2906467
549080.0000000    0.2725756
549120.0000000    0.2741056
549160.0000000    0.3031367
549200.0000000    0.3177006
549240.0000000    0.3022549
549280.0000000    0.2853372
549320.0000000    0.2803690
549360.0000000    0.2852082
549400.0000000    0.2774515
549440.0000000    0.2663528
549480.0000000    0.2607396
549520.0000000    0.2670552
549560.0000000    0.2800323
549600.0000000    0.2640222
549640.0000000    0.2891554
549680.0000000    0.2629607
549720.0000000    0.2827289
549760.0000000    0.2826739
549800.0000000    0.2804638
549840.0000000    0.2837446
549880.0000000    0.3029014
549920.0000000    0.2923501
549960.0000000    0.2832684
550000.0000000    0.3088050
550040.0000000    0.2922571
550080.0000000    0.2827528
550120.0000000    0.2909112
550160.0000000    0.2730412
550200.0000000    0.2889608
550240.0000000    0.2733948
550280.0000000    0.2597979
550320.0000000    0.2540110
550360.0000000    0.2883548
550400.0000000    0.2662133
550440.0000000    0.2936383
550480.0000000    0.2912333
550520.0000000    0.2888116
550560.0000000    0.2795378
550600.0000000    0.2838741
550640.0000000    0.3015433
550680.0000000    0.2798185
550720.0000000    0.2884419
550760.0000000    0.2794310
550800.0000000    0.2998710
550840.0000000    0.2794333
550880.0000000    0.2843126
550920.0000000    0.2801812
550960.0000000    0.3217273
551000.0000000    0.3054514
551040.0000000    0.2911933
551080.0000000    0.2912495
551120.0000000    0.2961816
551160.0000000    0.2800054
551200.0000000    0.3018713
551240.0000000    0.2788899
551280.0000000    0.2937497
551320.0000000    0.2800179
551360.0000000    0.2580561
551400.0000000    0.2874566
551440.0000000    0.2772113
551480.0000000    0.2894809
551520.0000000    0.2832236
551560.0000000    0.2849010
551600.0000000    0.2968857
551640.0000000    0.2904523
551680.0000000    0.3104936
551720.0000000    0.3014787
551760.0000000    0.2855704
551800.0000000    0.2692568
551840.0000000    0.2878380
551880.0000000    0.2780358
551920.0000000    0.3000648
551960.0000000    0.2782649
552000.0000000    0.2889512
552040.0000000    0.2618529
552080.0000000    0.2651791
552120.0000000    0.2887081
552160.0000000    0.2773988
552200.0000000    0.2568557
552240.0000000    0.2780261
552280.0000000    0.2910889
552320.0000000    0.2825827
552360.0000000    0.2881010
552400.0000000    0.2855003
552440.0000000    0.3018722
552480.0000000    0.2860753
552520.0000000    0.2893548
552560.0000000    0.3016177
552600.0000000    0.3128611
552640.0000000    0.2740737
552680.0000000    0.2996792
552720.0000000    0.2826265
552760.0000000    0.2870405
552800.0000000    0.2760678
552840.0000000    0.2890852
552880.0000000    0.2798297
552920.0000000    0.2745356
552960.0000000    0.2829930
553000.0000000    0.2836344
553040.0000000    0.2836417
553080.0000000    0.2749272
553120.0000000    0.2879845
553160.0000000    0.2804431
553200.0000000    0.2661820
553240.0000000    0.2588609
553280.0000000    0.3003543
553320.0000000    0.2957341
553360.0000000    0.2686371
553400.0000000    0.2663065
553440.0000000    0.2921578
553480.0000000    0.2746595
553520.0000000    0.2668645
553560.0000000    0.2581878
553600.0000000    0.2587627
553640.0000000    0.2940012
553680.0000000    0.2982976
553720.0000000    0.2734433
553760.0000000    0.2791792
553800.0000000    0.2905886
553840.0000000    0.2981346
553880.0000000    0.2919436
553920.0000000    0.3074185
553960.0000000    0.2791651
554000.0000000    0.2805487
554040.0000000    0.2659517
554080.0000000    0.2948712
554120.0000000    0.2902674
554160.0000000    0.2888601
554200.0000000    0.2980270
554240.0000000    0.2717112
554280.0000000    0.2566907
554320.0000000    0.2591497
554360.0000000    0.2797500
554400.0000000    0.2562992
554440.0000000    0.2658823
554480.0000000    0.2681021
554520.0000000    0.2531699
554560.0000000    0.2844915
554600.0000000    0.2643350
554640.0000000    0.2790765
554680.0000000    0.2547078
554720.0000000    0.2595672
554760.0000000    0.2485758
554800.0000000    0.2444053
554840.0000000    0.2638178
554880.0000000    0.2734818
554920.0000000    0.2669595
554960.0000000    0.2628994
555000.0000000    0.2591699
555040.0000000    0.2480025
555080.0000000    0.2597311
555120.0000000    0.2735592
555160.0000000    0.2581417
555200.0000000    0.2718322
555240.0000000    0.2834775
555280.0000000    0.2803545
555320.0000000    0.2652878
555360.0000000    0.2383366
555400.0000000    0.2611201
555440.0000000    0.2716555
555480.0000000    0.2649039
555520.0000000    0.2906645
555560.0000000    0.2792450
555600.0000000    0.2841928
555640.0000000    0.3104297
555680.0000000    0.3161296
555720.0000000    0.3033528
555760.0000000    0.2892807
555800.0000000    0.2811986
555840.0000000    0.2873503
555880.0000000    0.2954814
555920.0000000    0.2821197
555960.0000000    0.2750234
556000.0000000    0.2848988
556040.0000000    0.2769627
556080.0000000    0.2931379
556120.0000000    0.2830397
556160.0000000    0.3028406
556200.0000000    0.2829054
556240.0000000    0.2793480
556280.0000000    0.2853737
556320.0000000    0.2797362
556360.0000000    0.2885611
556400.0000000    0.2788185
556440.0000000    0.2585813
556480.0000000    0.2632518
556520.0000000    0.2642800
556560.0000000    0.2831754
556600.0000000    0.3005638
556640.0000000    0.2813894
556680.0000000    0.2762061
556720.0000000    0.2814315
556760.0000000    0.2786727
556800.0000000    0.2953051
556840.0000000    0.2878712
556880.0000000    0.2963661
556920.0000000    0.2765000
556960.0000000    0.2844859
557000.0000000    0.2863755
557040.0000000    0.2778701
557080.0000000    0.2779107
557120.0000000    0.2841969
557160.0000000    0.2663911
557200.0000000    0.2705896
557240.0000000    0.2674741
557280.0000000    0.2718429
557320.0000000    0.2584352
557360.0000000    0.2756147
557400.0000000    0.2727262
557440.0000000    0.2852943
557480.0000000    0.2880745
557520.0000000    0.2646886
557560.0000000    0.2746922
557600.0000000    0.2879510
557640.0000000    0.2801445
557680.0000000    0.2560602
557720.0000000    0.2940973
557760.0000000    0.2973462
557800.0000000    0.2740149
557840.0000000    0.2621951
557880.0000000    0.2821844
557920.0000000    0.2891334
557960.0000000    0.2722322
558000.0000000    0.2695134
558040.0000000    0.2768859
558080.0000000    0.2791243
558120.0000000    0.2712295
558160.0000000    0.2763285
558200.0000000    0.2644557
558240.0000000    0.2855435
558280.0000000    0.2844606
558320.0000000    0.2735712
558360.0000000    0.2604946
558400.0000000    0.2741597
558440.0000000    0.2754810
558480.0000000    0.2700532
558520.0000000    0.2675773
558560.0000000    0.2974045
558600.0000000    0.2886229
558640.0000000    0.2686154
558680.0000000    0.2745858
558720.0000000    0.2751571
558760.0000000    0.2807276
558800.0000000    0.2720731
558840.0000000    0.2868519
558880.0000000    0.2579446
558920.0000000    0.2626927
558960.0000000    0.2623145
559000.0000000    0.2874402
559040.0000000    0.2856736
559080.0000000    0.2880917
559120.0000000    0.2805899
559160.0000000    0.2907695
559200.0000000    0.2973377
559240.0000000    0.2722695
559280.0000000    0.2864667
559320.0000000    0.2764992
559360.0000000    0.3063159
559400.0000000    0.2866175
559440.0000000    0.3003755
559480.0000000    0.2829365
559520.0000000    0.2994419
559560.0000000    0.2882220
559600.0000000    0.2950315
559640.0000000    0.3037044
559680.0000000    0.2786658
559720.0000000    0.2812617
559760.0000000    0.2888991
559800.0000000    0.2814493
559840.0000000    0.2793289
559880.0000000    0.2663041
559920.0000000    0.2746622
559960.0000000    0.2827080
560000.0000000    0.2590560
560040.0000000    0.2815142
560080.0000000    0.2942576
560120.0000000    0.2917848
560160.0000000    0.2912606
560200.0000000    0.2545874
560240.0000000    0.2742109
560280.0000000    0.2691408
560320.0000000    0.2952744
560360.0000000    0.2913527
560400.0000000    0.2930996
560440.0000000    0.2796816
560480.0000000    0.2861279
560520.0000000    0.2903833
560560.0000000    0.2859195
560600.0000000    0.2752908
560640.0000000    0.3011217
560680.0000000    0.2878267
560720.0000000    0.2884730
560760.0000000    0.2693759
560800.0000000    0.2833415
560840.0000000    0.2859840
560880.0000000    0.2853520
560920.0000000    0.2844938
560960.0000000    0.2934051
561000.0000000    0.2907228
561040.0000000    0.2745945
561080.0000000    0.2608695
561120.0000000    0.2765259
561160.0000000    0.2954220
561200.0000000    0.2846665
561240.0000000    0.2806737
561280.0000000    0.2811463
561320.0000000    0.2722529
561360.0000000    0.2767908
561400.0000000    0.2985113
561440.0000000    0.3003974
561480.0000000    0.2609547
561520.0000000    0.2709575
561560.0000000    0.2725353
561600.0000000    0.2909754
561640.0000000    0.3011868
561680.0000000    0.3130132
561720.0000000    0.2900889
561760.0000000    0.2893705
561800.0000000    0.2738306
561840.0000000    0.2942065
561880.0000000    0.2923201
561920.0000000    0.2883193
561960.0000000    0.2841927
562000.0000000    0.2881529
562040.0000000    0.2699894
562080.0000000    0.2882613
562120.0000000    0.2859059
562160.0000000    0.2888617
562200.0000000    0.2840763
562240.0000000    0.2734737
562280.0000000    0.2877256
562320.0000000    0.2956053
562360.0000000    0.2956005
562400.0000000    0.3009349
562440.0000000    0.2996230
562480.0000000    0.3040841
562520.0000000    0.2849175
562560.0000000    0.2698632
562600.0000000    0.2740671
562640.0000000    0.2899603
562680.0000000    0.2897564
562720.0000000    0.2934428
562760.0000000    0.2695916
562800.0000000    0.2820277
562840.0000000    0.2978232
562880.0000000    0.2777905
562920.0000000    0.2804545
562960.0000000    0.2817153
563000.0000000    0.2765290
563040.0000000    0.2871557
563080.0000000    0.2681558
563120.0000000    0.2937835
563160.0000000    0.3069498
563200.0000000    0.2752607
563240.0000000    0.2698087
563280.0000000    0.2851453
563320.0000000    0.2940836
563360.0000000    0.3039547
563400.0000000    0.2910478
563440.0000000    0.2886967
563480.0000000    0.2797751
563520.0000000    0.2939974
563560.0000000    0.3050880
563600.0000000    0.2778201
563640.0000000    0.2691476
563680.0000000    0.2883779
563720.0000000    0.2779514
563760.0000000    0.2691801
563800.0000000    0.2967938
563840.0000000    0.2857538
563880.0000000    0.2982630
563920.0000000    0.3204624
563960.0000000    0.2832108
564000.0000000    0.3066368
564040.0000000    0.3001537
564080.0000000    0.2917059
564120.0000000    0.2873037
564160.0000000    0.3025128
564200.0000000    0.2900912
564240.0000000    0.2964616
564280.0000000    0.3103992
564320.0000000    0.3099277
564360.0000000    0.2835720
564400.0000000    0.2924107
564440.0000000    0.3083098
564480.0000000    0.3095407
564520.0000000    0.3151092
564560.0000000    0.2945746
564600.0000000    0.2810983
564640.0000000    0.2917091
564680.0000000    0.3091606
564720.0000000    0.3034773
564760.0000000    0.2887504
564800.0000000    0.3025031
564840.0000000    0.3150431
564880.0000000    0.3157213
564920.0000000    0.3145168
564960.0000000    0.3134770
565000.0000000    0.3075715
565040.0000000    0.3127590
565080.0000000    0.2972330
565120.0000000    0.3226920
565160.0000000    0.2949074
565200.0000000    0.3216925
565240.0000000    0.3057819
565280.0000000    0.2826560
565320.0000000    0.2756515
565360.0000000    0.2894045
565400.0000000    0.3069918
565440.0000000    0.2961409
565480.0000000    0.2894855
565520.0000000    0.3006063
565560.0000000    0.2928348
565600.0000000    0.2951347
565640.0000000    0.2992792
565680.0000000    0.2810443
565720.0000000    0.2689550
565760.0000000    0.2915130
565800.0000000    0.2996022
565840.0000000    0.2725335
565880.0000000    0.2840441
565920.0000000    0.2708926
565960.0000000    0.2865480
566000.0000000    0.2932670
566040.0000000    0.2741134
566080.0000000    0.2932930
566120.0000000    0.2866543
566160.0000000    0.2938466
566200.0000000    0.2800856
566240.0000000    0.2779989
566280.0000000    0.3055941
566320.0000000    0.3008699
566360.0000000    0.3097100
566400.0000000    0.2890440
566440.0000000    0.2844964
566480.0000000    0.2792992
566520.0000000    0.2875075
566560.0000000    0.2820311
566600.0000000    0.2918875
566640.0000000    0.3134670
566680.0000000    0.2812048
566720.0000000    0.2744089
566760.0000000    0.2693224
566800.0000000    0.2861347
566840.0000000    0.3031394
566880.0000000    0.2772901
566920.0000000    0.2969182
566960.0000000    0.2804134
567000.0000000    0.2877067
567040.0000000    0.2959165
567080.0000000    0.3131901
567120.0000000    0.2979856
567160.0000000    0.2831063
567200.0000000    0.2953014
567240.0000000    0.2833673
567280.0000000    0.2641835
567320.0000000    0.2679935
567360.0000000    0.2616820
567400.0000000    0.2750748
567440.0000000    0.2877149
567480.0000000    0.2881218
567520.0000000    0.2865196
567560.0000000    0.2902454
567600.0000000    0.2950848
567640.0000000    0.3028886
567680.0000000    0.3101403
567720.0000000    0.2688597
567760.0000000    0.2944374
567800.0000000    0.2745061
567840.0000000    0.2830918
567880.0000000    0.2864241
567920.0000000    0.2881556
567960.0000000    0.2795820
568000.0000000    0.2777512
568040.0000000    0.2836797
568080.0000000    0.3002552
568120.0000000    0.2759557
568160.0000000    0.2908939
568200.0000000    0.2799948
568240.0000000    0.2943277
568280.0000000    0.3050001
568320.0000000    0.3101766
568360.0000000    0.2869557
568400.0000000    0.2807922
568440.0000000    0.2926002
568480.0000000    0.2886687
568520.0000000    0.2791221
568560.0000000    0.2886347
568600.0000000    0.2944410
568640.0000000    0.2803518
568680.0000000    0.2833183
568720.0000000    0.2838248
568760.0000000    0.2958989
568800.0000000    0.2822302
568840.0000000    0.2933792
568880.0000000    0.3096201
568920.0000000    0.2825167
568960.0000000    0.2874715
569000.0000000    0.2720597
569040.0000000    0.2743770
569080.0000000    0.2854036
569120.0000000    0.2897133
569160.0000000    0.2840272
569200.0000000    0.2986846
569240.0000000    0.2665505
569280.0000000    0.2958674
569320.0000000    0.2932900
569360.0000000    0.3067664
569400.0000000    0.2878716
569440.0000000    0.2807256
569480.0000000    0.2826813
569520.0000000    0.2870183
569560.0000000    0.2724217
569600.0000000    0.2914126
569640.0000000    0.2743230
569680.0000000    0.2891615
569720.0000000    0.2868613
569760.0000000    0.2768887
569800.0000000    0.2937766
569840.0000000    0.2814631
569880.0000000    0.2769668
569920.0000000    0.2862506
569960.0000000    0.2863721
570000.0000000    0.2965152
570040.0000000    0.3046590
570080.0000000    0.2858607
570120.0000000    0.2763429
570160.0000000    0.2816785
570200.0000000    0.2875055
570240.0000000    0.2687657
570280.0000000    0.2722233
570320.0000000    0.2691139
570360.0000000    0.2719946
570400.0000000    0.2896588
570440.0000000    0.2845410
570480.0000000    0.2804651
570520.0000000    0.2833085
570560.0000000    0.2818388
570600.0000000    0.2924219
570640.0000000    0.2845702
570680.0000000    0.2911390
570720.0000000    0.2767161
570760.0000000    0.2948209
570800.0000000    0.2882349
570840.0000000    0.2859851
570880.0000000    0.2652505
570920.0000000    0.2898541
570960.0000000    0.2763458
571000.0000000    0.2749334
571040.0000000    0.2965570
571080.0000000    0.2827732
571120.0000000    0.2763835
571160.0000000    0.2777924
571200.0000000    0.2751523
571240.0000000    0.3052267
571280.0000000    0.3041870
571320.0000000    0.2766936
571360.0000000    0.2935349
571400.0000000    0.2898161
571440.0000000    0.3134098
571480.0000000    0.2989007
571520.0000000    0.2978170
571560.0000000    0.3108712
571600.0000000    0.3003424
571640.0000000    0.2959702
571680.0000000    0.2889781
571720.0000000    0.2938503
571760.0000000    0.2847959
571800.0000000    0.2751051
571840.0000000    0.2770825
571880.0000000    0.2743248
571920.0000000    0.2680071
571960.0000000    0.2706024
572000.0000000    0.2635060
572040.0000000    0.2698576
572080.0000000    0.2826283
572120.0000000    0.2668147
572160.0000000    0.2577821
572200.0000000    0.2893489
572240.0000000    0.3045015
572280.0000000    0.2762049
572320.0000000    0.2838516
572360.0000000    0.2835557
572400.0000000    0.2940823
572440.0000000    0.2907097
572480.0000000    0.2791657
572520.0000000    0.3009185
572560.0000000    0.2925795
572600.0000000    0.3004125
572640.0000000    0.3102998
572680.0000000    0.2900274
572720.0000000    0.3054328
572760.0000000    0.2889110
572800.0000000    0.2931389
572840.0000000    0.3043687
572880.0000000    0.3004981
572920.0000000    0.2972616
572960.0000000    0.2782395
573000.0000000    0.2884735
573040.0000000    0.2831320
573080.0000000    0.2680469
573120.0000000    0.2676589
573160.0000000    0.2887864
573200.0000000    0.2879470
573240.0000000    0.2793556
573280.0000000    0.2809218
573320.0000000    0.2876623
573360.0000000    0.2816782
573400.0000000    0.2646253
573440.0000000    0.2619550
573480.0000000    0.2659471
573520.0000000    0.2666103
573560.0000000    0.2810936
573600.0000000    0.2696831
573640.0000000    0.2748964
573680.0000000    0.2862569
573720.0000000    0.2594391
573760.0000000    0.2586671
573800.0000000    0.2572587
573840.0000000    0.2613073
573880.0000000    0.2670131
573920.0000000    0.2824036
573960.0000000    0.2879176
574000.0000000    0.2644322
574040.0000000    0.2846505
574080.0000000    0.2741180
574120.0000000    0.2867898
574160.0000000    0.2876891
574200.0000000    0.2686647
574240.0000000    0.2704731
574280.0000000    0.2704259
574320.0000000    0.2777801
[truncated: 297,978 more chars]
