# Supplementary material for: Comment on 'Valid molecular dynamics simulations of human hemoglobin require a surprisingly large box size'
Source: eLife. 2019 Jun 20;8:e44718. doi: 10.7554/eLife.44718 (PMC6586461; doi:10.7554/eLife.44718)
Supplement: Figure 1—source data 1. — The zip archive contains a README file describing which source files correspond to the different panels. [file elife-44718-fig1-data1.zip › figure1/panels_AB/90A/2/rmsd_2dn2.xvg]

# This file was created Sat Nov 10 07:52:31 2018
# Created by:
#             :-) GROMACS - gmx rms, 2018.3-dev-20180823-5d5eb38 (-:
# 
# Executable:   /usr/local/gromacs/2018/2018.3-impi2017-fftw337-gcc640-cuda91/bin/gmx
# Data prefix:  /usr/local/gromacs/2018/2018.3-impi2017-fftw337-gcc640-cuda91
# Working dir:  /home/degroot/hb/2dn2/Meuwly/90a-elife/2
# Command line:
#   gmx rms -s ../topol.tpr -f x.xtc -nice 0 -o rmsd_2dn2.xvg
# gmx rms is part of G R O M A C S:
#
# GRoups of Organic Molecules in ACtion for Science
#
@    title "RMSD"
@    xaxis  label "Time (ps)"
@    yaxis  label "RMSD (nm)"
@TYPE xy
@ subtitle "Backbone after lsq fit to Backbone"
   0.0000000    0.0000005
  40.0000000    0.0767598
  80.0000000    0.0841402
 120.0000000    0.0801775
 160.0000000    0.0879426
 200.0000000    0.0919391
 240.0000000    0.0891696
 280.0000000    0.0755619
 320.0000000    0.0895506
 360.0000000    0.0951838
 400.0000000    0.0907774
 440.0000000    0.0866131
 480.0000000    0.0821363
 520.0000000    0.0788756
 560.0000000    0.0879758
 600.0000000    0.0861127
 640.0000000    0.0855592
 680.0000000    0.1066739
 720.0000000    0.1015809
 760.0000000    0.0880500
 800.0000000    0.0852718
 840.0000000    0.0924524
 880.0000000    0.0901386
 920.0000000    0.0863094
 960.0000000    0.0953676
1000.0000000    0.0935889
1040.0000000    0.0904052
1080.0000000    0.0897870
1120.0000000    0.0945682
1160.0000000    0.0997624
1200.0000000    0.0982672
1240.0000000    0.1018472
1280.0000000    0.1001073
1320.0000000    0.0908287
1360.0000000    0.0935089
1400.0000000    0.0961137
1440.0000000    0.0845262
1480.0000000    0.0942375
1520.0000000    0.0928597
1560.0000000    0.0897869
1600.0000000    0.0903510
1640.0000000    0.1000480
1680.0000000    0.0945604
1720.0000000    0.0920162
1760.0000000    0.0979657
1800.0000000    0.1042478
1840.0000000    0.0922263
1880.0000000    0.1027589
1920.0000000    0.0891789
1960.0000000    0.0961579
2000.0000000    0.0980606
2040.0000000    0.0997434
2080.0000000    0.0967996
2120.0000000    0.0987265
2160.0000000    0.0969683
2200.0000000    0.0963725
2240.0000000    0.1016676
2280.0000000    0.0993667
2320.0000000    0.1018027
2360.0000000    0.0985931
2400.0000000    0.0981824
2440.0000000    0.0985094
2480.0000000    0.0939062
2520.0000000    0.0908851
2560.0000000    0.0936744
2600.0000000    0.0906300
2640.0000000    0.0836468
2680.0000000    0.0818325
2720.0000000    0.0945015
2760.0000000    0.0966123
2800.0000000    0.0899933
2840.0000000    0.0899744
2880.0000000    0.1024876
2920.0000000    0.0964721
2960.0000000    0.1002171
3000.0000000    0.0977014
3040.0000000    0.0992248
3080.0000000    0.1056848
3120.0000000    0.1150112
3160.0000000    0.0995281
3200.0000000    0.0999698
3240.0000000    0.0968434
3280.0000000    0.0975864
3320.0000000    0.0924941
3360.0000000    0.0990978
3400.0000000    0.0962234
3440.0000000    0.0997354
3480.0000000    0.0907656
3520.0000000    0.1085158
3560.0000000    0.0854148
3600.0000000    0.0866346
3640.0000000    0.0917875
3680.0000000    0.0981665
3720.0000000    0.1029296
3760.0000000    0.0927585
3800.0000000    0.0919603
3840.0000000    0.1037060
3880.0000000    0.0948486
3920.0000000    0.1056969
3960.0000000    0.0992223
4000.0000000    0.0982983
4040.0000000    0.0954147
4080.0000000    0.0895575
4120.0000000    0.0908821
4160.0000000    0.0940615
4200.0000000    0.0978932
4240.0000000    0.0953902
4280.0000000    0.0847756
4320.0000000    0.0898660
4360.0000000    0.1038383
4400.0000000    0.0962081
4440.0000000    0.0954868
4480.0000000    0.1028487
4520.0000000    0.1042390
4560.0000000    0.1019868
4600.0000000    0.0952470
4640.0000000    0.0965898
4680.0000000    0.1052356
4720.0000000    0.1006285
4760.0000000    0.0933860
4800.0000000    0.0990785
4840.0000000    0.1001609
4880.0000000    0.1029014
4920.0000000    0.1070060
4960.0000000    0.1220998
5000.0000000    0.1028773
5040.0000000    0.1059865
5080.0000000    0.1029738
5120.0000000    0.1022805
5160.0000000    0.0978250
5200.0000000    0.0965234
5240.0000000    0.0941172
5280.0000000    0.0780216
5320.0000000    0.0875546
5360.0000000    0.0894871
5400.0000000    0.0958480
5440.0000000    0.1075023
5480.0000000    0.0997579
5520.0000000    0.0940311
5560.0000000    0.0871123
5600.0000000    0.0939997
5640.0000000    0.0857637
5680.0000000    0.0968216
5720.0000000    0.1080899
5760.0000000    0.0854272
5800.0000000    0.0939201
5840.0000000    0.0870796
5880.0000000    0.0856382
5920.0000000    0.0922852
5960.0000000    0.0867771
6000.0000000    0.0901676
6040.0000000    0.0949308
6080.0000000    0.0915666
6120.0000000    0.0863232
6160.0000000    0.0926332
6200.0000000    0.0884259
6240.0000000    0.0907421
6280.0000000    0.0980601
6320.0000000    0.0915139
6360.0000000    0.0969147
6400.0000000    0.0939180
6440.0000000    0.0969819
6480.0000000    0.0912240
6520.0000000    0.1073259
6560.0000000    0.1002442
6600.0000000    0.1040770
6640.0000000    0.0984260
6680.0000000    0.0937795
6720.0000000    0.0898104
6760.0000000    0.0975697
6800.0000000    0.0967254
6840.0000000    0.0904184
6880.0000000    0.0948232
6920.0000000    0.1007380
6960.0000000    0.1079741
7000.0000000    0.0950201
7040.0000000    0.0976069
7080.0000000    0.1007753
7120.0000000    0.1004265
7160.0000000    0.1163760
7200.0000000    0.1121124
7240.0000000    0.1150649
7280.0000000    0.1185662
7320.0000000    0.1033747
7360.0000000    0.0924420
7400.0000000    0.0899252
7440.0000000    0.1032043
7480.0000000    0.0919416
7520.0000000    0.0962735
7560.0000000    0.1079489
7600.0000000    0.0960993
7640.0000000    0.0992541
7680.0000000    0.1019583
7720.0000000    0.0991244
7760.0000000    0.1103908
7800.0000000    0.0939812
7840.0000000    0.0925675
7880.0000000    0.0958313
7920.0000000    0.1016592
7960.0000000    0.0978369
8000.0000000    0.1011970
8040.0000000    0.0984151
8080.0000000    0.0942866
8120.0000000    0.0849759
8160.0000000    0.0937850
8200.0000000    0.0951884
8240.0000000    0.0894065
8280.0000000    0.0977712
8320.0000000    0.0899614
8360.0000000    0.1062844
8400.0000000    0.0980305
8440.0000000    0.0995123
8480.0000000    0.0966031
8520.0000000    0.0844699
8560.0000000    0.0947284
8600.0000000    0.0922827
8640.0000000    0.0995767
8680.0000000    0.0925523
8720.0000000    0.1005607
8760.0000000    0.1019272
8800.0000000    0.0945067
8840.0000000    0.0842875
8880.0000000    0.0929994
8920.0000000    0.0907642
8960.0000000    0.0946319
9000.0000000    0.0971271
9040.0000000    0.0927733
9080.0000000    0.1085326
9120.0000000    0.0947449
9160.0000000    0.0934676
9200.0000000    0.0999376
9240.0000000    0.0909050
9280.0000000    0.0954587
9320.0000000    0.1040888
9360.0000000    0.0975725
9400.0000000    0.1107979
9440.0000000    0.0963709
9480.0000000    0.0945871
9520.0000000    0.0857501
9560.0000000    0.0931272
9600.0000000    0.0904696
9640.0000000    0.0891174
9680.0000000    0.0990873
9720.0000000    0.0977842
9760.0000000    0.0945554
9800.0000000    0.0901972
9840.0000000    0.0954434
9880.0000000    0.0950908
9920.0000000    0.0887457
9960.0000000    0.0948838
10000.0000000    0.0944730
10040.0000000    0.0951560
10080.0000000    0.0931578
10120.0000000    0.0993285
10160.0000000    0.0874625
10200.0000000    0.1062715
10240.0000000    0.0913278
10280.0000000    0.0971103
10320.0000000    0.0927218
10360.0000000    0.0972510
10400.0000000    0.0908640
10440.0000000    0.0840221
10480.0000000    0.0932666
10520.0000000    0.0870050
10560.0000000    0.0934341
10600.0000000    0.0899108
10640.0000000    0.0898323
10680.0000000    0.0922983
10720.0000000    0.0967463
10760.0000000    0.1007970
10800.0000000    0.1092537
10840.0000000    0.0954805
10880.0000000    0.1026346
10920.0000000    0.1042651
10960.0000000    0.0948419
11000.0000000    0.0971148
11040.0000000    0.1063079
11080.0000000    0.0964672
11120.0000000    0.1114384
11160.0000000    0.1142446
11200.0000000    0.1003101
11240.0000000    0.0915003
11280.0000000    0.0970401
11320.0000000    0.0994143
11360.0000000    0.0966366
11400.0000000    0.0895852
11440.0000000    0.0962889
11480.0000000    0.0930527
11520.0000000    0.0953805
11560.0000000    0.0949822
11600.0000000    0.0837764
11640.0000000    0.1025280
11680.0000000    0.0903196
11720.0000000    0.0972169
11760.0000000    0.0971201
11800.0000000    0.0965297
11840.0000000    0.0936941
11880.0000000    0.0966991
11920.0000000    0.1026772
11960.0000000    0.0880576
12000.0000000    0.0952343
12040.0000000    0.0983336
12080.0000000    0.1013455
12120.0000000    0.1001907
12160.0000000    0.0991078
12200.0000000    0.1016057
12240.0000000    0.0977036
12280.0000000    0.0994822
12320.0000000    0.1054493
12360.0000000    0.1014363
12400.0000000    0.1008614
12440.0000000    0.0988173
12480.0000000    0.0926784
12520.0000000    0.0948459
12560.0000000    0.0973731
12600.0000000    0.1061664
12640.0000000    0.1032002
12680.0000000    0.1024383
12720.0000000    0.0894314
12760.0000000    0.0922755
12800.0000000    0.0942463
12840.0000000    0.0994874
12880.0000000    0.0938232
12920.0000000    0.0969101
12960.0000000    0.0999053
13000.0000000    0.1005620
13040.0000000    0.0929019
13080.0000000    0.1000388
13120.0000000    0.1135480
13160.0000000    0.1001815
13200.0000000    0.1085682
13240.0000000    0.1000766
13280.0000000    0.0968904
13320.0000000    0.0928723
13360.0000000    0.0912754
13400.0000000    0.0977782
13440.0000000    0.0943436
13480.0000000    0.0914160
13520.0000000    0.0937582
13560.0000000    0.0940983
13600.0000000    0.0916926
13640.0000000    0.0916577
13680.0000000    0.0840155
13720.0000000    0.0937046
13760.0000000    0.0808448
13800.0000000    0.0866738
13840.0000000    0.1001869
13880.0000000    0.1007413
13920.0000000    0.0974813
13960.0000000    0.0926139
14000.0000000    0.0953090
14040.0000000    0.0964121
14080.0000000    0.0873503
14120.0000000    0.0974864
14160.0000000    0.0917149
14200.0000000    0.0975342
14240.0000000    0.0942639
14280.0000000    0.0938867
14320.0000000    0.0914104
14360.0000000    0.1023729
14400.0000000    0.0894387
14440.0000000    0.0899425
14480.0000000    0.0915441
14520.0000000    0.0847448
14560.0000000    0.0931602
14600.0000000    0.0877274
14640.0000000    0.1041120
14680.0000000    0.0877100
14720.0000000    0.0972834
14760.0000000    0.0932018
14800.0000000    0.0839777
14840.0000000    0.0965872
14880.0000000    0.0983324
14920.0000000    0.1009813
14960.0000000    0.0964002
15000.0000000    0.0876461
15040.0000000    0.0825343
15080.0000000    0.0904903
15120.0000000    0.0960397
15160.0000000    0.0915113
15200.0000000    0.0895193
15240.0000000    0.0912530
15280.0000000    0.0857000
15320.0000000    0.0839147
15360.0000000    0.0857155
15400.0000000    0.0790707
15440.0000000    0.0891075
15480.0000000    0.0988028
15520.0000000    0.0878355
15560.0000000    0.0889447
15600.0000000    0.0952134
15640.0000000    0.1038639
15680.0000000    0.0919880
15720.0000000    0.0972253
15760.0000000    0.0854221
15800.0000000    0.0997014
15840.0000000    0.0938898
15880.0000000    0.0808275
15920.0000000    0.0906034
15960.0000000    0.0859810
16000.0000000    0.0941951
16040.0000000    0.0884154
16080.0000000    0.0932905
16120.0000000    0.0850741
16160.0000000    0.0836987
16200.0000000    0.0889238
16240.0000000    0.0763267
16280.0000000    0.0945935
16320.0000000    0.0920853
16360.0000000    0.0908737
16400.0000000    0.0940264
16440.0000000    0.0943784
16480.0000000    0.0838439
16520.0000000    0.0964007
16560.0000000    0.0890099
16600.0000000    0.0852671
16640.0000000    0.0864627
16680.0000000    0.0967073
16720.0000000    0.0911907
16760.0000000    0.0906575
16800.0000000    0.0798712
16840.0000000    0.0828286
16880.0000000    0.0936082
16920.0000000    0.0856267
16960.0000000    0.0892593
17000.0000000    0.0879638
17040.0000000    0.0878769
17080.0000000    0.0976851
17120.0000000    0.0892109
17160.0000000    0.0982553
17200.0000000    0.0889953
17240.0000000    0.0909449
17280.0000000    0.0961744
17320.0000000    0.0946525
17360.0000000    0.0959598
17400.0000000    0.0963134
17440.0000000    0.0961480
17480.0000000    0.0799966
17520.0000000    0.0982927
17560.0000000    0.0957185
17600.0000000    0.1073373
17640.0000000    0.1011326
17680.0000000    0.0933996
17720.0000000    0.0902813
17760.0000000    0.1003304
17800.0000000    0.1080196
17840.0000000    0.0978354
17880.0000000    0.0909273
17920.0000000    0.1052690
17960.0000000    0.0968531
18000.0000000    0.0798214
18040.0000000    0.0867885
18080.0000000    0.0883590
18120.0000000    0.0875605
18160.0000000    0.0899134
18200.0000000    0.0915575
18240.0000000    0.0928164
18280.0000000    0.0951805
18320.0000000    0.0916304
18360.0000000    0.0946525
18400.0000000    0.0929722
18440.0000000    0.0989178
18480.0000000    0.0897543
18520.0000000    0.0864718
18560.0000000    0.0958883
18600.0000000    0.0998648
18640.0000000    0.0901901
18680.0000000    0.0963016
18720.0000000    0.0917840
18760.0000000    0.0946212
18800.0000000    0.1058433
18840.0000000    0.0879041
18880.0000000    0.0943786
18920.0000000    0.0927878
18960.0000000    0.0951704
19000.0000000    0.0935320
19040.0000000    0.1068033
19080.0000000    0.0950687
19120.0000000    0.0881558
19160.0000000    0.0920825
19200.0000000    0.0918394
19240.0000000    0.0961923
19280.0000000    0.0936209
19320.0000000    0.0950350
19360.0000000    0.0879629
19400.0000000    0.0931416
19440.0000000    0.0953551
19480.0000000    0.0976967
19520.0000000    0.1048122
19560.0000000    0.0936554
19600.0000000    0.0878088
19640.0000000    0.0870722
19680.0000000    0.0966645
19720.0000000    0.0896425
19760.0000000    0.0964261
19800.0000000    0.0922308
19840.0000000    0.0958487
19880.0000000    0.0916443
19920.0000000    0.0908016
19960.0000000    0.0918624
20000.0000000    0.0974821
20040.0000000    0.0957190
20080.0000000    0.0928068
20120.0000000    0.1001425
20160.0000000    0.0976214
20200.0000000    0.0986416
20240.0000000    0.0933028
20280.0000000    0.0812325
20320.0000000    0.0841450
20360.0000000    0.0922678
20400.0000000    0.1092518
20440.0000000    0.1065565
20480.0000000    0.1072172
20520.0000000    0.1063673
20560.0000000    0.0979033
20600.0000000    0.0942257
20640.0000000    0.0992299
20680.0000000    0.1070371
20720.0000000    0.0909071
20760.0000000    0.0972993
20800.0000000    0.0872084
20840.0000000    0.1012780
20880.0000000    0.0834445
20920.0000000    0.0957060
20960.0000000    0.0907518
21000.0000000    0.0939137
21040.0000000    0.1005292
21080.0000000    0.1012685
21120.0000000    0.1038945
21160.0000000    0.0911485
21200.0000000    0.0931906
21240.0000000    0.0941151
21280.0000000    0.0957142
21320.0000000    0.1024996
21360.0000000    0.1066624
21400.0000000    0.0943950
21440.0000000    0.0857129
21480.0000000    0.0823211
21520.0000000    0.0886175
21560.0000000    0.0912267
21600.0000000    0.0951342
21640.0000000    0.0951722
21680.0000000    0.1065861
21720.0000000    0.0917970
21760.0000000    0.0950008
21800.0000000    0.0972347
21840.0000000    0.1039412
21880.0000000    0.1001721
21920.0000000    0.1057231
21960.0000000    0.1038314
22000.0000000    0.1075195
22040.0000000    0.1015349
22080.0000000    0.1168200
22120.0000000    0.0945450
22160.0000000    0.1039269
22200.0000000    0.1073625
22240.0000000    0.1014797
22280.0000000    0.1063632
22320.0000000    0.0992408
22360.0000000    0.1032749
22400.0000000    0.1022904
22440.0000000    0.1104987
22480.0000000    0.1084772
22520.0000000    0.1196394
22560.0000000    0.1065082
22600.0000000    0.1094716
22640.0000000    0.1068365
22680.0000000    0.1020198
22720.0000000    0.1034604
22760.0000000    0.1003988
22800.0000000    0.0958633
22840.0000000    0.0965635
22880.0000000    0.0959316
22920.0000000    0.1037892
22960.0000000    0.1071731
23000.0000000    0.0999600
23040.0000000    0.0978247
23080.0000000    0.1000354
23120.0000000    0.1179183
23160.0000000    0.1128721
23200.0000000    0.1022458
23240.0000000    0.1103375
23280.0000000    0.0971873
23320.0000000    0.0967982
23360.0000000    0.1064063
23400.0000000    0.1035072
23440.0000000    0.0875930
23480.0000000    0.1017280
23520.0000000    0.1004757
23560.0000000    0.0974534
23600.0000000    0.0891901
23640.0000000    0.0884544
23680.0000000    0.1001654
23720.0000000    0.1077484
23760.0000000    0.1109772
23800.0000000    0.1127457
23840.0000000    0.0915022
23880.0000000    0.0930163
23920.0000000    0.0968162
23960.0000000    0.1035576
24000.0000000    0.1079918
24040.0000000    0.0986328
24080.0000000    0.0970530
24120.0000000    0.1032262
24160.0000000    0.1002379
24200.0000000    0.1074541
24240.0000000    0.0964869
24280.0000000    0.1052524
24320.0000000    0.1035656
24360.0000000    0.1022922
24400.0000000    0.1018427
24440.0000000    0.0939902
24480.0000000    0.1134779
24520.0000000    0.0962356
24560.0000000    0.0996561
24600.0000000    0.1055493
24640.0000000    0.1038976
24680.0000000    0.1120580
24720.0000000    0.1095294
24760.0000000    0.1000863
24800.0000000    0.0964359
24840.0000000    0.0934401
24880.0000000    0.0898219
24920.0000000    0.0972644
24960.0000000    0.0937849
25000.0000000    0.0880165
25040.0000000    0.0984317
25080.0000000    0.1048763
25120.0000000    0.1012677
25160.0000000    0.0916188
25200.0000000    0.1140421
25240.0000000    0.0963308
25280.0000000    0.1044672
25320.0000000    0.0992552
25360.0000000    0.0978758
25400.0000000    0.0946760
25440.0000000    0.0883302
25480.0000000    0.0963011
25520.0000000    0.0875023
25560.0000000    0.0914043
25600.0000000    0.0864824
25640.0000000    0.0872956
25680.0000000    0.0930757
25720.0000000    0.0934567
25760.0000000    0.0919941
25800.0000000    0.0940203
25840.0000000    0.0989741
25880.0000000    0.0980785
25920.0000000    0.0914644
25960.0000000    0.0902690
26000.0000000    0.0974060
26040.0000000    0.0994635
26080.0000000    0.0936540
26120.0000000    0.0935907
26160.0000000    0.0935495
26200.0000000    0.0927909
26240.0000000    0.0910759
26280.0000000    0.0976048
26320.0000000    0.0974180
26360.0000000    0.0939942
26400.0000000    0.0904682
26440.0000000    0.0951103
26480.0000000    0.1054062
26520.0000000    0.0936358
26560.0000000    0.0966886
26600.0000000    0.0989362
26640.0000000    0.1003741
26680.0000000    0.1009385
26720.0000000    0.1020422
26760.0000000    0.1040896
26800.0000000    0.0993614
26840.0000000    0.1039648
26880.0000000    0.1100384
26920.0000000    0.1042262
26960.0000000    0.1050345
27000.0000000    0.1101450
27040.0000000    0.1090549
27080.0000000    0.1031102
27120.0000000    0.0965914
27160.0000000    0.1064310
27200.0000000    0.1113061
27240.0000000    0.1100926
27280.0000000    0.1073280
27320.0000000    0.1034742
27360.0000000    0.1169880
27400.0000000    0.1083731
27440.0000000    0.1150338
27480.0000000    0.1031264
27520.0000000    0.1029832
27560.0000000    0.1111840
27600.0000000    0.1074455
27640.0000000    0.1230071
27680.0000000    0.1128516
27720.0000000    0.1056918
27760.0000000    0.1050615
27800.0000000    0.1043022
27840.0000000    0.1179214
27880.0000000    0.1073150
27920.0000000    0.1083739
27960.0000000    0.1036132
28000.0000000    0.1196124
28040.0000000    0.1162770
28080.0000000    0.1167294
28120.0000000    0.1059218
28160.0000000    0.1170370
28200.0000000    0.1030352
28240.0000000    0.1060282
28280.0000000    0.1055956
28320.0000000    0.1280521
28360.0000000    0.1067611
28400.0000000    0.1051391
28440.0000000    0.1005877
28480.0000000    0.1097189
28520.0000000    0.1048324
28560.0000000    0.1067405
28600.0000000    0.0993684
28640.0000000    0.0998903
28680.0000000    0.0952913
28720.0000000    0.1015787
28760.0000000    0.0954988
28800.0000000    0.1016605
28840.0000000    0.0901588
28880.0000000    0.0948975
28920.0000000    0.1093161
28960.0000000    0.1018756
29000.0000000    0.1071995
29040.0000000    0.1248797
29080.0000000    0.1142040
29120.0000000    0.1258734
29160.0000000    0.1193550
29200.0000000    0.1083508
29240.0000000    0.1182656
29280.0000000    0.1150156
29320.0000000    0.1305428
29360.0000000    0.1251295
29400.0000000    0.1279400
29440.0000000    0.1186220
29480.0000000    0.1175151
29520.0000000    0.1128584
29560.0000000    0.1209632
29600.0000000    0.1139718
29640.0000000    0.1150206
29680.0000000    0.1221478
29720.0000000    0.1214338
29760.0000000    0.1244962
29800.0000000    0.1181370
29840.0000000    0.1131233
29880.0000000    0.1178760
29920.0000000    0.0959954
29960.0000000    0.1055631
30000.0000000    0.1050642
30040.0000000    0.0942559
30080.0000000    0.1088870
30120.0000000    0.1140068
30160.0000000    0.1102726
30200.0000000    0.1031069
30240.0000000    0.1038167
30280.0000000    0.0969325
30320.0000000    0.1041477
30360.0000000    0.0931886
30400.0000000    0.0966081
30440.0000000    0.1043201
30480.0000000    0.1019931
30520.0000000    0.0946478
30560.0000000    0.0945550
30600.0000000    0.0936164
30640.0000000    0.0941904
30680.0000000    0.0953804
30720.0000000    0.0839271
30760.0000000    0.0830260
30800.0000000    0.0881649
30840.0000000    0.1004035
30880.0000000    0.0931601
30920.0000000    0.0867336
30960.0000000    0.0860345
31000.0000000    0.0830584
31040.0000000    0.0800489
31080.0000000    0.0835538
31120.0000000    0.0824645
31160.0000000    0.0918589
31200.0000000    0.0902721
31240.0000000    0.0866563
31280.0000000    0.0940763
31320.0000000    0.0941200
31360.0000000    0.1038333
31400.0000000    0.0953336
31440.0000000    0.0874135
31480.0000000    0.0866684
31520.0000000    0.0868428
31560.0000000    0.0954352
31600.0000000    0.0872137
31640.0000000    0.0914367
31680.0000000    0.0870665
31720.0000000    0.0923839
31760.0000000    0.0938133
31800.0000000    0.0924645
31840.0000000    0.0837479
31880.0000000    0.0853006
31920.0000000    0.1002430
31960.0000000    0.1076469
32000.0000000    0.1007667
32040.0000000    0.1081453
32080.0000000    0.0947403
32120.0000000    0.0968892
32160.0000000    0.0975486
32200.0000000    0.0937293
32240.0000000    0.0970008
32280.0000000    0.0995232
32320.0000000    0.0941810
32360.0000000    0.0898222
32400.0000000    0.0815100
32440.0000000    0.0917515
32480.0000000    0.0859887
32520.0000000    0.0996080
32560.0000000    0.0890024
32600.0000000    0.0906720
32640.0000000    0.0888898
32680.0000000    0.0997039
32720.0000000    0.0957331
32760.0000000    0.0945465
32800.0000000    0.0969440
32840.0000000    0.1031102
32880.0000000    0.1025240
32920.0000000    0.1043852
32960.0000000    0.0967662
33000.0000000    0.1011427
33040.0000000    0.1113065
33080.0000000    0.1034492
33120.0000000    0.1141005
33160.0000000    0.1034496
33200.0000000    0.0932165
33240.0000000    0.0969361
33280.0000000    0.1013108
33320.0000000    0.1096627
33360.0000000    0.1010579
33400.0000000    0.0965612
33440.0000000    0.1073089
33480.0000000    0.0924971
33520.0000000    0.0949506
33560.0000000    0.0904387
33600.0000000    0.0965752
33640.0000000    0.0930702
33680.0000000    0.1025715
33720.0000000    0.1007996
33760.0000000    0.0947437
33800.0000000    0.1046847
33840.0000000    0.0996866
33880.0000000    0.1008822
33920.0000000    0.1052823
33960.0000000    0.0944611
34000.0000000    0.0907439
34040.0000000    0.0841059
34080.0000000    0.1006122
34120.0000000    0.0899293
34160.0000000    0.0906741
34200.0000000    0.0889847
34240.0000000    0.0959216
34280.0000000    0.0817591
34320.0000000    0.0885446
34360.0000000    0.0899718
34400.0000000    0.0925782
34440.0000000    0.0971788
34480.0000000    0.0860145
34520.0000000    0.1018562
34560.0000000    0.0962609
34600.0000000    0.1073261
34640.0000000    0.1100518
34680.0000000    0.0889690
34720.0000000    0.0985570
34760.0000000    0.0943215
34800.0000000    0.1015351
34840.0000000    0.0888991
34880.0000000    0.0957473
34920.0000000    0.0950657
34960.0000000    0.0942157
35000.0000000    0.0935044
35040.0000000    0.0935658
35080.0000000    0.0974996
35120.0000000    0.1107042
35160.0000000    0.0993614
35200.0000000    0.1003734
35240.0000000    0.0973633
35280.0000000    0.1086553
35320.0000000    0.1129645
35360.0000000    0.1170268
35400.0000000    0.1072022
35440.0000000    0.1051969
35480.0000000    0.1005494
35520.0000000    0.1076493
35560.0000000    0.1039154
35600.0000000    0.1017285
35640.0000000    0.0956808
35680.0000000    0.0997286
35720.0000000    0.1062694
35760.0000000    0.1130849
35800.0000000    0.0977498
35840.0000000    0.1076498
35880.0000000    0.0976983
35920.0000000    0.1049075
35960.0000000    0.1108726
36000.0000000    0.0957827
36040.0000000    0.1048443
36080.0000000    0.1017626
36120.0000000    0.1039634
36160.0000000    0.0975909
36200.0000000    0.0985506
36240.0000000    0.0901603
36280.0000000    0.0936908
36320.0000000    0.1050049
36360.0000000    0.0867190
36400.0000000    0.1013028
36440.0000000    0.0987460
36480.0000000    0.1028368
36520.0000000    0.0971268
36560.0000000    0.1018871
36600.0000000    0.0962500
36640.0000000    0.1042820
36680.0000000    0.1022357
36720.0000000    0.1040052
36760.0000000    0.0980781
36800.0000000    0.1033116
36840.0000000    0.1036333
36880.0000000    0.0943868
36920.0000000    0.0948747
36960.0000000    0.0973009
37000.0000000    0.0930015
37040.0000000    0.0910277
37080.0000000    0.0887945
37120.0000000    0.0819805
37160.0000000    0.0908109
37200.0000000    0.0858066
37240.0000000    0.1001940
37280.0000000    0.0972618
37320.0000000    0.0974422
37360.0000000    0.1179640
37400.0000000    0.1171760
37440.0000000    0.0974299
37480.0000000    0.1018263
37520.0000000    0.1054790
37560.0000000    0.0980741
37600.0000000    0.0910780
37640.0000000    0.1049489
37680.0000000    0.0938053
37720.0000000    0.0979892
37760.0000000    0.0985577
37800.0000000    0.1077412
37840.0000000    0.0960165
37880.0000000    0.0970295
37920.0000000    0.0952683
37960.0000000    0.1048506
38000.0000000    0.0995262
38040.0000000    0.0966358
38080.0000000    0.1079614
38120.0000000    0.1047534
38160.0000000    0.0995877
38200.0000000    0.1148496
38240.0000000    0.0988132
38280.0000000    0.1058925
38320.0000000    0.0933766
38360.0000000    0.0886166
38400.0000000    0.0957720
38440.0000000    0.0875498
38480.0000000    0.1024429
38520.0000000    0.0989774
38560.0000000    0.0923647
38600.0000000    0.1037223
38640.0000000    0.0985149
38680.0000000    0.0878509
38720.0000000    0.0907346
38760.0000000    0.0997986
38800.0000000    0.0940542
38840.0000000    0.0979142
38880.0000000    0.0953851
38920.0000000    0.0967295
38960.0000000    0.0986921
39000.0000000    0.0947317
39040.0000000    0.0893731
39080.0000000    0.0959896
39120.0000000    0.1023804
39160.0000000    0.0902056
39200.0000000    0.0865053
39240.0000000    0.0924600
39280.0000000    0.0901271
39320.0000000    0.1038321
39360.0000000    0.0997816
39400.0000000    0.0949328
39440.0000000    0.1027556
39480.0000000    0.0962948
39520.0000000    0.0910787
39560.0000000    0.0875165
39600.0000000    0.0945100
39640.0000000    0.0917205
39680.0000000    0.0975523
39720.0000000    0.0999429
39760.0000000    0.0969739
39800.0000000    0.1044201
39840.0000000    0.0952367
39880.0000000    0.0991230
39920.0000000    0.0991725
39960.0000000    0.0937045
40000.0000000    0.1070706
40040.0000000    0.1019215
40080.0000000    0.0964528
40120.0000000    0.0980348
40160.0000000    0.0935549
40200.0000000    0.1025271
40240.0000000    0.0961950
40280.0000000    0.1033195
40320.0000000    0.1093087
40360.0000000    0.1056605
40400.0000000    0.1111540
40440.0000000    0.0952280
40480.0000000    0.0981251
40520.0000000    0.0945779
40560.0000000    0.0941730
40600.0000000    0.0960937
40640.0000000    0.1051243
40680.0000000    0.1040685
40720.0000000    0.1140659
40760.0000000    0.1024406
40800.0000000    0.1044268
40840.0000000    0.1035702
40880.0000000    0.0996650
40920.0000000    0.0987262
40960.0000000    0.0893031
41000.0000000    0.1003272
41040.0000000    0.1006455
41080.0000000    0.0962966
41120.0000000    0.1102771
41160.0000000    0.1110849
41200.0000000    0.1028421
41240.0000000    0.0997666
41280.0000000    0.0989249
41320.0000000    0.1102120
41360.0000000    0.0984137
41400.0000000    0.1059185
41440.0000000    0.0968210
41480.0000000    0.1018773
41520.0000000    0.1095831
41560.0000000    0.0955333
41600.0000000    0.0920217
41640.0000000    0.0978047
41680.0000000    0.0956537
41720.0000000    0.1046040
41760.0000000    0.1038664
41800.0000000    0.1001653
41840.0000000    0.0954811
41880.0000000    0.0980512
41920.0000000    0.0933576
41960.0000000    0.0978667
42000.0000000    0.0977740
42040.0000000    0.1021793
42080.0000000    0.0971558
42120.0000000    0.0898454
42160.0000000    0.1041792
42200.0000000    0.1004556
42240.0000000    0.1020215
42280.0000000    0.0946798
42320.0000000    0.1002851
42360.0000000    0.1004955
42400.0000000    0.0905557
42440.0000000    0.0925522
42480.0000000    0.0868169
42520.0000000    0.0908148
42560.0000000    0.0946028
42600.0000000    0.0907929
42640.0000000    0.0933906
42680.0000000    0.1037250
42720.0000000    0.1058689
42760.0000000    0.1045375
42800.0000000    0.1068700
42840.0000000    0.0945998
42880.0000000    0.0874923
42920.0000000    0.0970456
42960.0000000    0.0876260
43000.0000000    0.0873105
43040.0000000    0.0939313
43080.0000000    0.0991468
43120.0000000    0.0944697
43160.0000000    0.0983643
43200.0000000    0.0986255
43240.0000000    0.0960160
43280.0000000    0.0975590
43320.0000000    0.0957345
43360.0000000    0.0957427
43400.0000000    0.1005388
43440.0000000    0.0928526
43480.0000000    0.0956888
43520.0000000    0.1065018
43560.0000000    0.0937426
43600.0000000    0.0927149
43640.0000000    0.1041559
43680.0000000    0.0964739
43720.0000000    0.1067645
43760.0000000    0.0914061
43800.0000000    0.0920179
43840.0000000    0.0978900
43880.0000000    0.1101923
43920.0000000    0.1026013
43960.0000000    0.1234198
44000.0000000    0.1291336
44040.0000000    0.1050667
44080.0000000    0.0921640
44120.0000000    0.0955818
44160.0000000    0.0904875
44200.0000000    0.0877358
44240.0000000    0.0898075
44280.0000000    0.0961407
44320.0000000    0.0961811
44360.0000000    0.0922133
44400.0000000    0.0997719
44440.0000000    0.0973986
44480.0000000    0.1007321
44520.0000000    0.0969518
44560.0000000    0.0971460
44600.0000000    0.1018956
44640.0000000    0.0876439
44680.0000000    0.1066932
44720.0000000    0.1010652
44760.0000000    0.0997736
44800.0000000    0.0897963
44840.0000000    0.0967555
44880.0000000    0.0967240
44920.0000000    0.0971183
44960.0000000    0.1020762
45000.0000000    0.0945223
45040.0000000    0.0981796
45080.0000000    0.0993336
45120.0000000    0.0919536
45160.0000000    0.0964330
45200.0000000    0.1066779
45240.0000000    0.0916869
45280.0000000    0.0951320
45320.0000000    0.0844572
45360.0000000    0.0893250
45400.0000000    0.1065838
45440.0000000    0.1012771
45480.0000000    0.0928749
45520.0000000    0.0979896
45560.0000000    0.0980954
45600.0000000    0.0898860
45640.0000000    0.0933493
45680.0000000    0.0917759
45720.0000000    0.0953412
45760.0000000    0.0794531
45800.0000000    0.0912038
45840.0000000    0.0943853
45880.0000000    0.1010857
45920.0000000    0.0943960
45960.0000000    0.0923057
46000.0000000    0.0911187
46040.0000000    0.0854342
46080.0000000    0.0914877
46120.0000000    0.0947099
46160.0000000    0.0932260
46200.0000000    0.0940839
46240.0000000    0.1010901
46280.0000000    0.0970462
46320.0000000    0.1000515
46360.0000000    0.1037129
46400.0000000    0.1030563
46440.0000000    0.1065607
46480.0000000    0.0983049
46520.0000000    0.0990330
46560.0000000    0.0979180
46600.0000000    0.1078274
46640.0000000    0.1015933
46680.0000000    0.0939786
46720.0000000    0.0997785
46760.0000000    0.0922252
46800.0000000    0.0980790
46840.0000000    0.0880395
46880.0000000    0.0789665
46920.0000000    0.0910006
46960.0000000    0.1042088
47000.0000000    0.0990622
47040.0000000    0.0930953
47080.0000000    0.0915780
47120.0000000    0.1093027
47160.0000000    0.1115099
47200.0000000    0.1181265
47240.0000000    0.1171829
47280.0000000    0.1039407
47320.0000000    0.1031183
47360.0000000    0.1119088
47400.0000000    0.1040750
47440.0000000    0.1103925
47480.0000000    0.1197267
47520.0000000    0.1144934
47560.0000000    0.1108109
47600.0000000    0.1107363
47640.0000000    0.1023488
47680.0000000    0.1180895
47720.0000000    0.1144405
47760.0000000    0.1161527
47800.0000000    0.1136851
47840.0000000    0.1171165
47880.0000000    0.1174092
47920.0000000    0.1047056
47960.0000000    0.1036676
48000.0000000    0.0986243
48040.0000000    0.1140131
48080.0000000    0.1056510
48120.0000000    0.0995158
48160.0000000    0.1029386
48200.0000000    0.1169508
48240.0000000    0.1183807
48280.0000000    0.1118144
48320.0000000    0.1090745
48360.0000000    0.1124558
48400.0000000    0.1195092
48440.0000000    0.1039186
48480.0000000    0.1198548
48520.0000000    0.1244505
48560.0000000    0.1185966
48600.0000000    0.1229621
48640.0000000    0.1059876
48680.0000000    0.1064630
48720.0000000    0.1204828
48760.0000000    0.1303338
48800.0000000    0.1199537
48840.0000000    0.1055523
48880.0000000    0.1403054
48920.0000000    0.1188954
48960.0000000    0.1190835
49000.0000000    0.1258520
49040.0000000    0.1235754
49080.0000000    0.1140721
49120.0000000    0.1136262
49160.0000000    0.1130687
49200.0000000    0.1142221
49240.0000000    0.1249700
49280.0000000    0.1166487
49320.0000000    0.1110991
49360.0000000    0.1183643
49400.0000000    0.1295022
49440.0000000    0.1152254
49480.0000000    0.1381118
49520.0000000    0.1347613
49560.0000000    0.1156878
49600.0000000    0.1068938
49640.0000000    0.1158247
49680.0000000    0.1229178
49720.0000000    0.1167597
49760.0000000    0.1306358
49800.0000000    0.1314828
49840.0000000    0.1335786
49880.0000000    0.1249850
49920.0000000    0.1415654
49960.0000000    0.1178982
50000.0000000    0.1210645
50040.0000000    0.1311021
50080.0000000    0.1285535
50120.0000000    0.1325669
50160.0000000    0.1351300
50200.0000000    0.1283455
50240.0000000    0.1249723
50280.0000000    0.1395720
50320.0000000    0.1278939
50360.0000000    0.1175817
50400.0000000    0.1379375
50440.0000000    0.1176490
50480.0000000    0.1201682
50520.0000000    0.1215703
50560.0000000    0.1263246
50600.0000000    0.1249756
50640.0000000    0.1110198
50680.0000000    0.1052322
50720.0000000    0.1151460
50760.0000000    0.1061052
50800.0000000    0.1208480
50840.0000000    0.1260243
50880.0000000    0.1359304
50920.0000000    0.1124276
50960.0000000    0.0928878
51000.0000000    0.0980114
51040.0000000    0.1112984
51080.0000000    0.1090395
51120.0000000    0.0945910
51160.0000000    0.1110515
51200.0000000    0.1124734
51240.0000000    0.1209836
51280.0000000    0.1406868
51320.0000000    0.1349469
51360.0000000    0.1365737
51400.0000000    0.1181112
51440.0000000    0.1289037
51480.0000000    0.1246651
51520.0000000    0.1319190
51560.0000000    0.1303367
51600.0000000    0.1258271
51640.0000000    0.1240318
51680.0000000    0.1206360
51720.0000000    0.1344312
51760.0000000    0.1367720
51800.0000000    0.1375788
51840.0000000    0.1404690
51880.0000000    0.1478391
51920.0000000    0.1425259
51960.0000000    0.1406773
52000.0000000    0.1342977
52040.0000000    0.1434239
52080.0000000    0.1338972
52120.0000000    0.1408493
52160.0000000    0.1457884
52200.0000000    0.1400581
52240.0000000    0.1325499
52280.0000000    0.1314317
52320.0000000    0.1334158
52360.0000000    0.1310981
52400.0000000    0.1434540
52440.0000000    0.1303964
52480.0000000    0.1231844
52520.0000000    0.1364140
52560.0000000    0.1266374
52600.0000000    0.1274502
52640.0000000    0.1364460
52680.0000000    0.1318785
52720.0000000    0.1233134
52760.0000000    0.1084760
52800.0000000    0.1152755
52840.0000000    0.1227648
52880.0000000    0.1518051
52920.0000000    0.1145735
52960.0000000    0.1284271
53000.0000000    0.1235331
53040.0000000    0.1252335
53080.0000000    0.1260058
53120.0000000    0.1207394
53160.0000000    0.1210901
53200.0000000    0.1125138
53240.0000000    0.1213658
53280.0000000    0.1327902
53320.0000000    0.1365312
53360.0000000    0.1171542
53400.0000000    0.1199071
53440.0000000    0.1393618
53480.0000000    0.1174881
53520.0000000    0.1284804
53560.0000000    0.1157242
53600.0000000    0.1040873
53640.0000000    0.1176574
53680.0000000    0.1560163
53720.0000000    0.1245443
53760.0000000    0.1223172
53800.0000000    0.1353598
53840.0000000    0.1216660
53880.0000000    0.1210072
53920.0000000    0.1439679
53960.0000000    0.1403652
54000.0000000    0.1244350
54040.0000000    0.1284581
54080.0000000    0.1166994
54120.0000000    0.1295762
54160.0000000    0.1380327
54200.0000000    0.1333898
54240.0000000    0.1395306
54280.0000000    0.1342537
54320.0000000    0.1385699
54360.0000000    0.1389941
54400.0000000    0.1449017
54440.0000000    0.1165450
54480.0000000    0.1172716
54520.0000000    0.1252729
54560.0000000    0.1305021
54600.0000000    0.1287563
54640.0000000    0.1225638
54680.0000000    0.1292749
54720.0000000    0.1319678
54760.0000000    0.1195374
54800.0000000    0.1209179
54840.0000000    0.1371327
54880.0000000    0.1341722
54920.0000000    0.1445559
54960.0000000    0.1237138
55000.0000000    0.1315604
55040.0000000    0.1190094
55080.0000000    0.1436485
55120.0000000    0.1312936
55160.0000000    0.1180038
55200.0000000    0.1189232
55240.0000000    0.1274564
55280.0000000    0.1364007
55320.0000000    0.1288817
55360.0000000    0.1460808
55400.0000000    0.1113873
55440.0000000    0.1136890
55480.0000000    0.1084519
55520.0000000    0.1123960
55560.0000000    0.1191303
55600.0000000    0.1540416
55640.0000000    0.1547594
55680.0000000    0.1361440
55720.0000000    0.1357634
55760.0000000    0.1289526
55800.0000000    0.1248069
55840.0000000    0.1620102
55880.0000000    0.1268489
55920.0000000    0.1315827
55960.0000000    0.1361012
56000.0000000    0.1305606
56040.0000000    0.1377686
56080.0000000    0.1410933
56120.0000000    0.1370977
56160.0000000    0.1297176
56200.0000000    0.1187919
56240.0000000    0.1261554
56280.0000000    0.1141663
56320.0000000    0.1144740
56360.0000000    0.1188303
56400.0000000    0.1216681
56440.0000000    0.1207980
56480.0000000    0.1143956
56520.0000000    0.1159454
56560.0000000    0.1182114
56600.0000000    0.1218126
56640.0000000    0.1280065
56680.0000000    0.1431370
56720.0000000    0.1514814
56760.0000000    0.1485658
56800.0000000    0.1407762
56840.0000000    0.1443134
56880.0000000    0.1375041
56920.0000000    0.1315683
56960.0000000    0.1291850
57000.0000000    0.1194515
57040.0000000    0.1371777
57080.0000000    0.1291039
57120.0000000    0.1178652
57160.0000000    0.1177541
57200.0000000    0.1144847
57240.0000000    0.1230425
57280.0000000    0.1143133
57320.0000000    0.1257133
57360.0000000    0.1276567
57400.0000000    0.1130351
57440.0000000    0.1097449
57480.0000000    0.1178337
57520.0000000    0.1068628
57560.0000000    0.1241303
57600.0000000    0.1262633
57640.0000000    0.1193291
57680.0000000    0.1153741
57720.0000000    0.1308307
57760.0000000    0.1260020
57800.0000000    0.1267973
57840.0000000    0.1305961
57880.0000000    0.1297235
57920.0000000    0.1343417
57960.0000000    0.1365597
58000.0000000    0.1399688
58040.0000000    0.1457252
58080.0000000    0.1251799
58120.0000000    0.1175759
58160.0000000    0.1198220
58200.0000000    0.1114367
58240.0000000    0.1134099
58280.0000000    0.1134726
58320.0000000    0.1262831
58360.0000000    0.1176027
58400.0000000    0.1321938
58440.0000000    0.1122963
58480.0000000    0.1206364
58520.0000000    0.1163809
58560.0000000    0.1157444
58600.0000000    0.1287014
58640.0000000    0.1257369
58680.0000000    0.1347929
58720.0000000    0.1201210
58760.0000000    0.1220836
58800.0000000    0.1208203
58840.0000000    0.1190856
58880.0000000    0.1198904
58920.0000000    0.1193918
58960.0000000    0.1276536
59000.0000000    0.1272974
59040.0000000    0.1264393
59080.0000000    0.1354996
59120.0000000    0.1229692
59160.0000000    0.1451796
59200.0000000    0.1200876
59240.0000000    0.1136471
59280.0000000    0.1124727
59320.0000000    0.1182769
59360.0000000    0.1256599
59400.0000000    0.1134692
59440.0000000    0.0971636
59480.0000000    0.0962063
59520.0000000    0.1093309
59560.0000000    0.1089046
59600.0000000    0.1113257
59640.0000000    0.1115143
59680.0000000    0.1078490
59720.0000000    0.1211303
59760.0000000    0.1103118
59800.0000000    0.1134414
59840.0000000    0.1128248
59880.0000000    0.1036358
59920.0000000    0.0984402
59960.0000000    0.1043771
60000.0000000    0.0914659
60040.0000000    0.0960480
60080.0000000    0.1070161
60120.0000000    0.1077059
60160.0000000    0.1103872
60200.0000000    0.1094281
60240.0000000    0.0976603
60280.0000000    0.1033041
60320.0000000    0.0970568
60360.0000000    0.0987237
60400.0000000    0.1101566
60440.0000000    0.1156609
60480.0000000    0.1009590
60520.0000000    0.1011747
60560.0000000    0.0986747
60600.0000000    0.1027928
60640.0000000    0.1001171
60680.0000000    0.1166457
60720.0000000    0.1196438
60760.0000000    0.1106208
60800.0000000    0.1148105
60840.0000000    0.1224423
60880.0000000    0.1175355
60920.0000000    0.1145625
60960.0000000    0.1186050
61000.0000000    0.1093288
61040.0000000    0.1207410
61080.0000000    0.1082322
61120.0000000    0.1244268
61160.0000000    0.1226774
61200.0000000    0.1223894
61240.0000000    0.1155341
61280.0000000    0.1041101
61320.0000000    0.1100735
61360.0000000    0.1145426
61400.0000000    0.1319908
61440.0000000    0.1380346
61480.0000000    0.1051632
61520.0000000    0.1079862
61560.0000000    0.1208443
61600.0000000    0.1205458
61640.0000000    0.1168135
61680.0000000    0.1147544
61720.0000000    0.1254531
61760.0000000    0.1157707
61800.0000000    0.1141293
61840.0000000    0.1183187
61880.0000000    0.1202179
61920.0000000    0.1222539
61960.0000000    0.1158515
62000.0000000    0.1161612
62040.0000000    0.1091984
62080.0000000    0.1103956
62120.0000000    0.1103012
62160.0000000    0.1101226
62200.0000000    0.1080830
62240.0000000    0.1191264
62280.0000000    0.1214113
62320.0000000    0.1147029
62360.0000000    0.1201540
62400.0000000    0.1185382
62440.0000000    0.1164554
62480.0000000    0.1128313
62520.0000000    0.1270821
62560.0000000    0.1201569
62600.0000000    0.1107537
62640.0000000    0.1182386
62680.0000000    0.1150647
62720.0000000    0.1136865
62760.0000000    0.1155518
62800.0000000    0.1199948
62840.0000000    0.1143910
62880.0000000    0.1220792
62920.0000000    0.1486491
62960.0000000    0.1390216
63000.0000000    0.1215580
63040.0000000    0.1261439
63080.0000000    0.1298271
63120.0000000    0.1156794
63160.0000000    0.1158123
63200.0000000    0.1309684
63240.0000000    0.1186902
63280.0000000    0.1241155
63320.0000000    0.1461995
63360.0000000    0.1186887
63400.0000000    0.1200723
63440.0000000    0.1122366
63480.0000000    0.1161004
63520.0000000    0.1124308
63560.0000000    0.1129730
63600.0000000    0.1191323
63640.0000000    0.1250801
63680.0000000    0.1200103
63720.0000000    0.1225202
63760.0000000    0.1265285
63800.0000000    0.1224913
63840.0000000    0.1205247
63880.0000000    0.1285149
63920.0000000    0.1184595
63960.0000000    0.1264614
64000.0000000    0.1117569
64040.0000000    0.1211027
64080.0000000    0.1445027
64120.0000000    0.1217736
64160.0000000    0.1264125
64200.0000000    0.1322321
64240.0000000    0.1433913
64280.0000000    0.1432669
64320.0000000    0.1366557
64360.0000000    0.1343253
64400.0000000    0.1486371
64440.0000000    0.1664652
64480.0000000    0.1442917
64520.0000000    0.1624124
64560.0000000    0.1478751
64600.0000000    0.1640390
64640.0000000    0.1701617
64680.0000000    0.1499123
64720.0000000    0.1546319
64760.0000000    0.1478824
64800.0000000    0.1467482
64840.0000000    0.1543695
64880.0000000    0.1601224
64920.0000000    0.1495637
64960.0000000    0.1463973
65000.0000000    0.1537792
65040.0000000    0.1468264
65080.0000000    0.1413246
65120.0000000    0.1485557
65160.0000000    0.1491548
65200.0000000    0.1430556
65240.0000000    0.1330935
65280.0000000    0.1298380
65320.0000000    0.1316423
65360.0000000    0.1310148
65400.0000000    0.1249971
65440.0000000    0.1490361
65480.0000000    0.1284236
65520.0000000    0.1309083
65560.0000000    0.1391433
65600.0000000    0.1492413
65640.0000000    0.1316903
65680.0000000    0.1427139
65720.0000000    0.1365709
65760.0000000    0.1285096
65800.0000000    0.1214220
65840.0000000    0.1339108
65880.0000000    0.1196182
65920.0000000    0.1305223
65960.0000000    0.1270501
66000.0000000    0.1264895
66040.0000000    0.1275975
66080.0000000    0.1453377
66120.0000000    0.1344904
66160.0000000    0.1281536
66200.0000000    0.1280406
66240.0000000    0.1149910
66280.0000000    0.1284826
66320.0000000    0.1145896
66360.0000000    0.1221466
66400.0000000    0.1220967
66440.0000000    0.1179993
66480.0000000    0.1164955
66520.0000000    0.1292753
66560.0000000    0.1401160
66600.0000000    0.1355316
66640.0000000    0.1273655
66680.0000000    0.1188730
66720.0000000    0.1370419
66760.0000000    0.1181850
66800.0000000    0.1241384
66840.0000000    0.1216275
66880.0000000    0.1190913
66920.0000000    0.1063064
66960.0000000    0.1159796
67000.0000000    0.1315081
67040.0000000    0.1173836
67080.0000000    0.1209136
67120.0000000    0.1165444
67160.0000000    0.1151888
67200.0000000    0.1142920
67240.0000000    0.1294245
67280.0000000    0.1283625
67320.0000000    0.1114722
67360.0000000    0.1160376
67400.0000000    0.1131826
67440.0000000    0.1168275
67480.0000000    0.1129830
67520.0000000    0.1217535
67560.0000000    0.1264827
67600.0000000    0.1227601
67640.0000000    0.1252168
67680.0000000    0.1471849
67720.0000000    0.1298351
67760.0000000    0.1307927
67800.0000000    0.1350305
67840.0000000    0.1280047
67880.0000000    0.1438062
67920.0000000    0.1386682
67960.0000000    0.1435023
68000.0000000    0.1158307
68040.0000000    0.1392916
68080.0000000    0.1172866
68120.0000000    0.1073983
68160.0000000    0.1216909
68200.0000000    0.1328221
68240.0000000    0.1264237
68280.0000000    0.1218022
68320.0000000    0.1207143
68360.0000000    0.1099967
68400.0000000    0.1119713
68440.0000000    0.1333844
68480.0000000    0.1134652
68520.0000000    0.1319679
68560.0000000    0.1220614
68600.0000000    0.1274326
68640.0000000    0.1197203
68680.0000000    0.1190486
68720.0000000    0.1233362
68760.0000000    0.1114481
68800.0000000    0.1196890
68840.0000000    0.1219061
68880.0000000    0.1155152
68920.0000000    0.1073609
68960.0000000    0.1153375
69000.0000000    0.1209125
69040.0000000    0.1280608
69080.0000000    0.1109275
69120.0000000    0.1235269
69160.0000000    0.1241205
69200.0000000    0.1319252
69240.0000000    0.1232292
69280.0000000    0.1381293
69320.0000000    0.1374151
69360.0000000    0.1280725
69400.0000000    0.1359892
69440.0000000    0.1262700
69480.0000000    0.1311821
69520.0000000    0.1319797
69560.0000000    0.1195311
69600.0000000    0.1328507
69640.0000000    0.1324922
69680.0000000    0.1327127
69720.0000000    0.1420386
69760.0000000    0.1367605
69800.0000000    0.1192870
69840.0000000    0.1215938
69880.0000000    0.1281120
69920.0000000    0.1170944
69960.0000000    0.1267107
70000.0000000    0.1273326
70040.0000000    0.1244818
70080.0000000    0.1074951
70120.0000000    0.1217874
70160.0000000    0.1225205
70200.0000000    0.1328694
70240.0000000    0.1342393
70280.0000000    0.1257067
70320.0000000    0.1236486
70360.0000000    0.1083335
70400.0000000    0.1279497
70440.0000000    0.1294832
70480.0000000    0.1250226
70520.0000000    0.1206944
70560.0000000    0.1302695
70600.0000000    0.1245123
70640.0000000    0.1190368
70680.0000000    0.1282564
70720.0000000    0.1028523
70760.0000000    0.1154316
70800.0000000    0.1317707
70840.0000000    0.1269814
70880.0000000    0.1400175
70920.0000000    0.1329471
70960.0000000    0.1342372
71000.0000000    0.1414169
71040.0000000    0.1280855
71080.0000000    0.1210693
71120.0000000    0.1292862
71160.0000000    0.1273393
71200.0000000    0.1273787
71240.0000000    0.1444696
71280.0000000    0.1307178
71320.0000000    0.1444284
71360.0000000    0.1305746
71400.0000000    0.1411787
71440.0000000    0.1350517
71480.0000000    0.1174898
71520.0000000    0.1311460
71560.0000000    0.1276383
71600.0000000    0.1211502
71640.0000000    0.1240637
71680.0000000    0.1294318
71720.0000000    0.1185995
71760.0000000    0.1458550
71800.0000000    0.1430469
71840.0000000    0.1368755
71880.0000000    0.1119231
71920.0000000    0.1142580
71960.0000000    0.1191400
72000.0000000    0.1122262
72040.0000000    0.1174115
72080.0000000    0.1184667
72120.0000000    0.1151434
72160.0000000    0.1135720
72200.0000000    0.1160899
72240.0000000    0.1130234
72280.0000000    0.1077701
72320.0000000    0.1103249
72360.0000000    0.1095598
72400.0000000    0.1162095
72440.0000000    0.1151364
72480.0000000    0.1152800
72520.0000000    0.1213259
72560.0000000    0.1150784
72600.0000000    0.1136685
72640.0000000    0.1074514
72680.0000000    0.1072533
72720.0000000    0.1008379
72760.0000000    0.1135029
72800.0000000    0.0916314
72840.0000000    0.1014335
72880.0000000    0.1067548
72920.0000000    0.1122638
72960.0000000    0.1165634
73000.0000000    0.1165457
73040.0000000    0.1017596
73080.0000000    0.1170378
73120.0000000    0.1133748
73160.0000000    0.1026979
73200.0000000    0.1083910
73240.0000000    0.1244139
73280.0000000    0.1153841
73320.0000000    0.1069810
73360.0000000    0.1055615
73400.0000000    0.1091315
73440.0000000    0.1075927
73480.0000000    0.1141011
73520.0000000    0.1051865
73560.0000000    0.1053704
73600.0000000    0.1222042
73640.0000000    0.1168709
73680.0000000    0.1090445
73720.0000000    0.0999704
73760.0000000    0.1162842
73800.0000000    0.1010640
73840.0000000    0.1046370
73880.0000000    0.1050324
73920.0000000    0.1079458
73960.0000000    0.1026369
74000.0000000    0.1120625
74040.0000000    0.1166239
74080.0000000    0.1051405
74120.0000000    0.1021206
74160.0000000    0.1105669
74200.0000000    0.1022620
74240.0000000    0.1129516
74280.0000000    0.1036450
74320.0000000    0.1106997
74360.0000000    0.1091394
74400.0000000    0.1127866
74440.0000000    0.1145804
74480.0000000    0.1077576
74520.0000000    0.1105742
74560.0000000    0.1104949
74600.0000000    0.1111845
74640.0000000    0.1087915
74680.0000000    0.1063620
74720.0000000    0.1093278
74760.0000000    0.0958383
74800.0000000    0.1003032
74840.0000000    0.0913431
74880.0000000    0.0952796
74920.0000000    0.1009657
74960.0000000    0.1061585
75000.0000000    0.1006525
75040.0000000    0.0949629
75080.0000000    0.0949100
75120.0000000    0.1071996
75160.0000000    0.1078586
75200.0000000    0.0957159
75240.0000000    0.1053635
75280.0000000    0.0975272
75320.0000000    0.1033934
75360.0000000    0.0966161
75400.0000000    0.0979432
75440.0000000    0.0962009
75480.0000000    0.0930401
75520.0000000    0.1071052
75560.0000000    0.0928513
75600.0000000    0.1042045
75640.0000000    0.0940112
75680.0000000    0.1007161
75720.0000000    0.1017798
75760.0000000    0.1049688
75800.0000000    0.1038956
75840.0000000    0.1039740
75880.0000000    0.1064416
75920.0000000    0.1024375
75960.0000000    0.0955423
76000.0000000    0.0994188
76040.0000000    0.1118562
76080.0000000    0.1208298
76120.0000000    0.1029406
76160.0000000    0.1013214
76200.0000000    0.0949668
76240.0000000    0.1001926
76280.0000000    0.0981699
76320.0000000    0.1033217
76360.0000000    0.0980671
76400.0000000    0.1011975
76440.0000000    0.1002404
76480.0000000    0.0972620
76520.0000000    0.1152113
76560.0000000    0.1137475
76600.0000000    0.1041102
76640.0000000    0.1019662
76680.0000000    0.0944655
76720.0000000    0.1017326
76760.0000000    0.0979114
76800.0000000    0.1053807
76840.0000000    0.1022651
76880.0000000    0.1000359
76920.0000000    0.0954178
76960.0000000    0.0965469
77000.0000000    0.1005144
77040.0000000    0.0998983
77080.0000000    0.1033247
77120.0000000    0.1038850
77160.0000000    0.1098449
77200.0000000    0.1014054
77240.0000000    0.1075680
77280.0000000    0.1065853
77320.0000000    0.0982203
77360.0000000    0.0984461
77400.0000000    0.0988382
77440.0000000    0.1021541
77480.0000000    0.1026933
77520.0000000    0.0969327
77560.0000000    0.1074479
77600.0000000    0.1055956
77640.0000000    0.0972634
77680.0000000    0.1008309
77720.0000000    0.1004725
77760.0000000    0.1011426
77800.0000000    0.1031155
77840.0000000    0.1065793
77880.0000000    0.1045943
77920.0000000    0.1038420
77960.0000000    0.0932610
78000.0000000    0.0949518
78040.0000000    0.1025742
78080.0000000    0.1033910
78120.0000000    0.1019573
78160.0000000    0.1025371
78200.0000000    0.0946571
78240.0000000    0.1052409
78280.0000000    0.1037170
78320.0000000    0.1053671
78360.0000000    0.0961485
78400.0000000    0.1042334
78440.0000000    0.0906956
78480.0000000    0.1149152
78520.0000000    0.1019487
78560.0000000    0.1019970
78600.0000000    0.0964998
78640.0000000    0.0982649
78680.0000000    0.1075671
78720.0000000    0.1016434
78760.0000000    0.0955870
78800.0000000    0.1134183
78840.0000000    0.0943208
78880.0000000    0.1084405
78920.0000000    0.0939357
78960.0000000    0.0933995
79000.0000000    0.1073823
79040.0000000    0.0977704
79080.0000000    0.1039624
79120.0000000    0.1074261
79160.0000000    0.0982888
79200.0000000    0.1018567
79240.0000000    0.1025150
79280.0000000    0.1050522
79320.0000000    0.1121206
79360.0000000    0.1105578
79400.0000000    0.1044637
79440.0000000    0.0962638
79480.0000000    0.1074476
79520.0000000    0.1124057
79560.0000000    0.1052705
79600.0000000    0.1053975
79640.0000000    0.1102560
79680.0000000    0.1077915
79720.0000000    0.1059487
79760.0000000    0.1056384
79800.0000000    0.1009987
79840.0000000    0.1092579
79880.0000000    0.1128979
79920.0000000    0.1005002
79960.0000000    0.1054789
80000.0000000    0.0982209
80040.0000000    0.1053268
80080.0000000    0.1010852
80120.0000000    0.0993489
80160.0000000    0.1060110
80200.0000000    0.1043752
80240.0000000    0.0975405
80280.0000000    0.1023329
80320.0000000    0.0953184
80360.0000000    0.0946951
80400.0000000    0.1019319
80440.0000000    0.0977125
80480.0000000    0.0954508
80520.0000000    0.1008707
80560.0000000    0.0875377
80600.0000000    0.0991039
80640.0000000    0.0884519
80680.0000000    0.0879261
80720.0000000    0.0953804
80760.0000000    0.0999854
80800.0000000    0.1035924
80840.0000000    0.0960933
80880.0000000    0.0989078
80920.0000000    0.0955054
80960.0000000    0.1096469
81000.0000000    0.1071465
81040.0000000    0.1098093
81080.0000000    0.1071540
81120.0000000    0.0977068
81160.0000000    0.1040446
81200.0000000    0.1044587
81240.0000000    0.1085397
81280.0000000    0.1009634
81320.0000000    0.1076868
81360.0000000    0.1066956
81400.0000000    0.1073963
81440.0000000    0.1054059
81480.0000000    0.1073001
81520.0000000    0.1005680
81560.0000000    0.0960953
81600.0000000    0.1049208
81640.0000000    0.1029169
81680.0000000    0.1068969
81720.0000000    0.0980742
81760.0000000    0.1075915
81800.0000000    0.1039514
81840.0000000    0.1017064
81880.0000000    0.1008334
81920.0000000    0.0973622
81960.0000000    0.1079220
82000.0000000    0.0941154
82040.0000000    0.0998436
82080.0000000    0.1099107
82120.0000000    0.0986959
82160.0000000    0.0875966
82200.0000000    0.0962172
82240.0000000    0.1031238
82280.0000000    0.1030117
82320.0000000    0.1061110
82360.0000000    0.1013211
82400.0000000    0.0987193
82440.0000000    0.0994549
82480.0000000    0.1053483
82520.0000000    0.1025884
82560.0000000    0.1015071
82600.0000000    0.1035852
82640.0000000    0.1026346
82680.0000000    0.1035574
82720.0000000    0.0993354
82760.0000000    0.1029771
82800.0000000    0.0975146
82840.0000000    0.1003615
82880.0000000    0.0977574
82920.0000000    0.1047254
82960.0000000    0.1007020
83000.0000000    0.0988403
83040.0000000    0.1008453
83080.0000000    0.1065461
83120.0000000    0.1014686
83160.0000000    0.1006078
83200.0000000    0.1013329
83240.0000000    0.1008518
83280.0000000    0.1050235
83320.0000000    0.0985838
83360.0000000    0.0896709
83400.0000000    0.1018406
83440.0000000    0.0951379
83480.0000000    0.1014111
83520.0000000    0.1029320
83560.0000000    0.0979429
83600.0000000    0.1037249
83640.0000000    0.1050112
83680.0000000    0.1079038
83720.0000000    0.1004791
83760.0000000    0.1045050
83800.0000000    0.1052737
83840.0000000    0.1006068
83880.0000000    0.0972508
83920.0000000    0.0941895
83960.0000000    0.1010881
84000.0000000    0.1077878
84040.0000000    0.1033332
84080.0000000    0.0978722
84120.0000000    0.0992855
84160.0000000    0.0992442
84200.0000000    0.1052020
84240.0000000    0.1066102
84280.0000000    0.1076145
84320.0000000    0.1078643
84360.0000000    0.1153751
84400.0000000    0.1070253
84440.0000000    0.1004943
84480.0000000    0.0998077
84520.0000000    0.0974472
84560.0000000    0.1066158
84600.0000000    0.1114568
84640.0000000    0.0966227
84680.0000000    0.0970497
84720.0000000    0.1023451
84760.0000000    0.1036109
84800.0000000    0.1016743
84840.0000000    0.0941466
84880.0000000    0.0964018
84920.0000000    0.0980668
84960.0000000    0.1076180
85000.0000000    0.1012577
85040.0000000    0.1036616
85080.0000000    0.1046934
85120.0000000    0.0918608
85160.0000000    0.0938554
85200.0000000    0.0971715
85240.0000000    0.0979744
85280.0000000    0.0925348
85320.0000000    0.0972402
85360.0000000    0.1029252
85400.0000000    0.1006128
85440.0000000    0.0946367
85480.0000000    0.0978750
85520.0000000    0.0934677
85560.0000000    0.0984447
85600.0000000    0.1020613
85640.0000000    0.0952903
85680.0000000    0.0970142
85720.0000000    0.1004572
85760.0000000    0.1094122
85800.0000000    0.0995405
85840.0000000    0.1022889
85880.0000000    0.1050734
85920.0000000    0.0978143
85960.0000000    0.1089954
86000.0000000    0.1007261
86040.0000000    0.0999424
86080.0000000    0.0971822
86120.0000000    0.0910181
86160.0000000    0.1084297
86200.0000000    0.1021629
86240.0000000    0.1071094
86280.0000000    0.0999192
86320.0000000    0.0937467
86360.0000000    0.1015164
86400.0000000    0.1007474
86440.0000000    0.1074053
86480.0000000    0.1073854
86520.0000000    0.1068282
86560.0000000    0.1064354
86600.0000000    0.1103864
86640.0000000    0.1026045
86680.0000000    0.0986592
86720.0000000    0.1186707
86760.0000000    0.1025112
86800.0000000    0.1068832
86840.0000000    0.1215912
86880.0000000    0.1144461
86920.0000000    0.1106209
86960.0000000    0.1010778
87000.0000000    0.1040186
87040.0000000    0.1088005
87080.0000000    0.1084986
87120.0000000    0.1114101
87160.0000000    0.1027917
87200.0000000    0.1221975
87240.0000000    0.1199416
87280.0000000    0.1250696
87320.0000000    0.1302620
87360.0000000    0.1077990
87400.0000000    0.1181852
87440.0000000    0.1161928
87480.0000000    0.1149871
87520.0000000    0.1294880
87560.0000000    0.1240162
87600.0000000    0.1216317
87640.0000000    0.1031555
87680.0000000    0.1215866
87720.0000000    0.1209597
87760.0000000    0.1180239
87800.0000000    0.1136079
87840.0000000    0.1133021
87880.0000000    0.0987317
87920.0000000    0.1060990
87960.0000000    0.1040366
88000.0000000    0.1133247
88040.0000000    0.1063771
88080.0000000    0.1183018
88120.0000000    0.1110166
88160.0000000    0.1135197
88200.0000000    0.1149452
88240.0000000    0.1211775
88280.0000000    0.1143325
88320.0000000    0.1208410
88360.0000000    0.1357550
88400.0000000    0.1189149
88440.0000000    0.1252051
88480.0000000    0.1200915
88520.0000000    0.1167516
88560.0000000    0.1146894
88600.0000000    0.1152781
88640.0000000    0.1118215
88680.0000000    0.1188448
88720.0000000    0.1111070
88760.0000000    0.1135469
88800.0000000    0.1141161
88840.0000000    0.1066810
88880.0000000    0.1147407
88920.0000000    0.1107821
88960.0000000    0.1162152
89000.0000000    0.1222945
89040.0000000    0.1058767
89080.0000000    0.1089366
89120.0000000    0.1121479
89160.0000000    0.1147297
89200.0000000    0.1101910
89240.0000000    0.1212880
89280.0000000    0.1209639
89320.0000000    0.1220896
89360.0000000    0.1153118
89400.0000000    0.1096904
89440.0000000    0.1202839
89480.0000000    0.1244793
89520.0000000    0.1212668
89560.0000000    0.1258770
89600.0000000    0.1114750
89640.0000000    0.1196963
89680.0000000    0.1232991
89720.0000000    0.1330192
89760.0000000    0.1232261
89800.0000000    0.1190426
89840.0000000    0.1230616
89880.0000000    0.1264121
89920.0000000    0.1295759
89960.0000000    0.1156374
90000.0000000    0.1173633
90040.0000000    0.1148680
90080.0000000    0.1209228
90120.0000000    0.1235812
90160.0000000    0.1170281
90200.0000000    0.1210297
90240.0000000    0.1112101
90280.0000000    0.1163341
90320.0000000    0.1202841
90360.0000000    0.1309398
90400.0000000    0.1210972
90440.0000000    0.1212870
90480.0000000    0.1300076
90520.0000000    0.1250274
90560.0000000    0.1171132
90600.0000000    0.1073544
90640.0000000    0.1108707
90680.0000000    0.1339826
90720.0000000    0.1276541
90760.0000000    0.1225103
90800.0000000    0.1198364
90840.0000000    0.1132551
90880.0000000    0.1361509
90920.0000000    0.1239958
90960.0000000    0.1217651
91000.0000000    0.1165516
91040.0000000    0.1348109
91080.0000000    0.1311326
91120.0000000    0.1193460
91160.0000000    0.1397648
91200.0000000    0.1280143
91240.0000000    0.1224903
91280.0000000    0.1062462
91320.0000000    0.1181945
91360.0000000    0.1119050
91400.0000000    0.1260229
91440.0000000    0.1184725
91480.0000000    0.1215026
91520.0000000    0.1127686
91560.0000000    0.1229283
91600.0000000    0.1320958
91640.0000000    0.1262880
91680.0000000    0.1190522
91720.0000000    0.1157217
91760.0000000    0.1191916
91800.0000000    0.1118565
91840.0000000    0.1217233
91880.0000000    0.1197048
91920.0000000    0.1271535
91960.0000000    0.1189667
92000.0000000    0.1233301
92040.0000000    0.1179852
92080.0000000    0.1332536
92120.0000000    0.1347899
92160.0000000    0.1308400
92200.0000000    0.1379528
92240.0000000    0.1158265
92280.0000000    0.0976724
92320.0000000    0.1111390
92360.0000000    0.1252510
92400.0000000    0.1262738
92440.0000000    0.1139257
92480.0000000    0.1339417
92520.0000000    0.1322370
92560.0000000    0.1347200
92600.0000000    0.1267935
92640.0000000    0.1209439
92680.0000000    0.1171412
92720.0000000    0.1173460
92760.0000000    0.1252126
92800.0000000    0.1200191
92840.0000000    0.1195739
92880.0000000    0.1200178
92920.0000000    0.1175242
92960.0000000    0.1203198
93000.0000000    0.1166687
93040.0000000    0.1102452
93080.0000000    0.1254307
93120.0000000    0.1261401
93160.0000000    0.1023854
93200.0000000    0.1129015
93240.0000000    0.1220509
93280.0000000    0.1142518
93320.0000000    0.1240093
93360.0000000    0.1183113
93400.0000000    0.1224546
93440.0000000    0.1184729
93480.0000000    0.1033711
93520.0000000    0.1053072
93560.0000000    0.1059296
93600.0000000    0.1051239
93640.0000000    0.1054723
93680.0000000    0.1129905
93720.0000000    0.1181684
93760.0000000    0.1035723
93800.0000000    0.1054013
93840.0000000    0.1047856
93880.0000000    0.1121196
93920.0000000    0.1187216
93960.0000000    0.1234067
94000.0000000    0.1194735
94040.0000000    0.1081632
94080.0000000    0.1162933
94120.0000000    0.1051375
94160.0000000    0.1167748
94200.0000000    0.1171576
94240.0000000    0.1203984
94280.0000000    0.1208879
94320.0000000    0.1256044
94360.0000000    0.1248526
94400.0000000    0.1350074
94440.0000000    0.1194788
94480.0000000    0.1130999
94520.0000000    0.1221162
94560.0000000    0.1114596
94600.0000000    0.1097264
94640.0000000    0.1199273
94680.0000000    0.1043818
94720.0000000    0.1350612
94760.0000000    0.1241821
94800.0000000    0.1136039
94840.0000000    0.1125422
94880.0000000    0.1069288
94920.0000000    0.1083499
94960.0000000    0.1201054
95000.0000000    0.1192149
95040.0000000    0.1198178
95080.0000000    0.1141419
95120.0000000    0.1140302
95160.0000000    0.1203180
95200.0000000    0.1285010
95240.0000000    0.1189822
95280.0000000    0.1109859
95320.0000000    0.1101599
95360.0000000    0.1120454
95400.0000000    0.1055152
95440.0000000    0.1152993
95480.0000000    0.1114034
95520.0000000    0.1130920
95560.0000000    0.1176344
95600.0000000    0.1198253
95640.0000000    0.1143159
95680.0000000    0.1193254
95720.0000000    0.1133254
95760.0000000    0.1140559
95800.0000000    0.1196914
95840.0000000    0.1313959
95880.0000000    0.1271284
95920.0000000    0.1489147
95960.0000000    0.1349237
96000.0000000    0.1154297
96040.0000000    0.1279374
96080.0000000    0.1346678
96120.0000000    0.1229975
96160.0000000    0.1352665
96200.0000000    0.1226561
96240.0000000    0.1308733
96280.0000000    0.1191297
96320.0000000    0.1410388
96360.0000000    0.1308121
96400.0000000    0.1344432
96440.0000000    0.1342186
96480.0000000    0.1319777
96520.0000000    0.1255500
96560.0000000    0.1373895
96600.0000000    0.1432502
96640.0000000    0.1567383
96680.0000000    0.1397691
96720.0000000    0.1623620
96760.0000000    0.1377620
96800.0000000    0.1410359
96840.0000000    0.1267182
96880.0000000    0.1376310
96920.0000000    0.1503759
96960.0000000    0.1485631
97000.0000000    0.1436268
97040.0000000    0.1709744
97080.0000000    0.1562663
97120.0000000    0.1637985
97160.0000000    0.1709662
97200.0000000    0.1522826
97240.0000000    0.1548247
97280.0000000    0.1647339
97320.0000000    0.1592071
97360.0000000    0.1479505
97400.0000000    0.1403504
97440.0000000    0.1493449
97480.0000000    0.1385617
97520.0000000    0.1410474
97560.0000000    0.1252415
97600.0000000    0.1437506
97640.0000000    0.1384467
97680.0000000    0.1387079
97720.0000000    0.1288477
97760.0000000    0.1436110
97800.0000000    0.1374214
97840.0000000    0.1392199
97880.0000000    0.1445749
97920.0000000    0.1332362
97960.0000000    0.1383269
98000.0000000    0.1255856
98040.0000000    0.1184483
98080.0000000    0.1290222
98120.0000000    0.1305932
98160.0000000    0.1419337
98200.0000000    0.1362441
98240.0000000    0.1302226
98280.0000000    0.1269650
98320.0000000    0.1508966
98360.0000000    0.1337082
98400.0000000    0.1310766
98440.0000000    0.1211070
98480.0000000    0.1493914
98520.0000000    0.1305991
98560.0000000    0.1304364
98600.0000000    0.1411919
98640.0000000    0.1551133
98680.0000000    0.1549936
98720.0000000    0.1441361
98760.0000000    0.1397357
98800.0000000    0.1379192
98840.0000000    0.1355227
98880.0000000    0.1358049
98920.0000000    0.1388080
98960.0000000    0.1314816
99000.0000000    0.1343898
99040.0000000    0.1175378
99080.0000000    0.1334497
99120.0000000    0.1411117
99160.0000000    0.1287148
99200.0000000    0.1265119
99240.0000000    0.1285246
99280.0000000    0.1488804
99320.0000000    0.1452222
99360.0000000    0.1579012
99400.0000000    0.1334077
99440.0000000    0.1339750
99480.0000000    0.1215457
99520.0000000    0.1313758
99560.0000000    0.1329581
99600.0000000    0.1172908
99640.0000000    0.1436337
99680.0000000    0.1377072
99720.0000000    0.1467173
99760.0000000    0.1366086
99800.0000000    0.1276459
99840.0000000    0.1221313
99880.0000000    0.1223274
99920.0000000    0.1237494
99960.0000000    0.1298079
100000.0000000    0.1219097
100040.0000000    0.1222972
100080.0000000    0.1211855
100120.0000000    0.1270190
100160.0000000    0.1262913
100200.0000000    0.1270188
100240.0000000    0.1281645
100280.0000000    0.1232215
100320.0000000    0.1296453
100360.0000000    0.1214759
100400.0000000    0.1209886
100440.0000000    0.1205638
100480.0000000    0.1159705
100520.0000000    0.1309359
100560.0000000    0.1264587
100600.0000000    0.1286861
100640.0000000    0.1303792
100680.0000000    0.1314719
100720.0000000    0.1356112
100760.0000000    0.1347114
100800.0000000    0.1363809
100840.0000000    0.1278327
100880.0000000    0.1344112
100920.0000000    0.1222233
100960.0000000    0.1380570
101000.0000000    0.1429777
101040.0000000    0.1436943
101080.0000000    0.1459590
101120.0000000    0.1489223
101160.0000000    0.1367333
101200.0000000    0.1394810
101240.0000000    0.1496977
101280.0000000    0.1514825
101320.0000000    0.1432464
101360.0000000    0.1478596
101400.0000000    0.1275751
101440.0000000    0.1494972
101480.0000000    0.1512043
101520.0000000    0.1614452
101560.0000000    0.1463455
101600.0000000    0.1422508
101640.0000000    0.1359926
101680.0000000    0.1411768
101720.0000000    0.1547298
101760.0000000    0.1476059
101800.0000000    0.1525114
101840.0000000    0.1493843
101880.0000000    0.1458983
101920.0000000    0.1526705
101960.0000000    0.1596256
102000.0000000    0.1382558
102040.0000000    0.1381723
102080.0000000    0.1628999
102120.0000000    0.1262034
102160.0000000    0.1378396
102200.0000000    0.1382477
102240.0000000    0.1485891
102280.0000000    0.1353908
102320.0000000    0.1481320
102360.0000000    0.1360261
102400.0000000    0.1474639
102440.0000000    0.1466835
102480.0000000    0.1377411
102520.0000000    0.1451707
102560.0000000    0.1456800
102600.0000000    0.1403745
102640.0000000    0.1474540
102680.0000000    0.1492167
102720.0000000    0.1503129
102760.0000000    0.1360195
102800.0000000    0.1484794
102840.0000000    0.1522056
102880.0000000    0.1387666
102920.0000000    0.1468998
102960.0000000    0.1387170
103000.0000000    0.1400427
103040.0000000    0.1485978
103080.0000000    0.1486012
103120.0000000    0.1506877
103160.0000000    0.1397373
103200.0000000    0.1445242
103240.0000000    0.1368302
103280.0000000    0.1324818
103320.0000000    0.1433476
103360.0000000    0.1296689
103400.0000000    0.1353523
103440.0000000    0.1579021
103480.0000000    0.1606582
103520.0000000    0.1456331
103560.0000000    0.1507399
103600.0000000    0.1526141
103640.0000000    0.1494671
103680.0000000    0.1391612
103720.0000000    0.1385509
103760.0000000    0.1353707
103800.0000000    0.1400411
103840.0000000    0.1430804
103880.0000000    0.1202535
103920.0000000    0.1349977
103960.0000000    0.1330311
104000.0000000    0.1392992
104040.0000000    0.1457598
104080.0000000    0.1321634
104120.0000000    0.1349111
104160.0000000    0.1305923
104200.0000000    0.1291221
104240.0000000    0.1366490
104280.0000000    0.1276833
104320.0000000    0.1291456
104360.0000000    0.1257515
104400.0000000    0.1354157
104440.0000000    0.1311203
104480.0000000    0.1294624
104520.0000000    0.1465322
104560.0000000    0.1358655
104600.0000000    0.1217860
104640.0000000    0.1266443
104680.0000000    0.1442784
104720.0000000    0.1273635
104760.0000000    0.1297767
104800.0000000    0.1398796
104840.0000000    0.1347898
104880.0000000    0.1295303
104920.0000000    0.1541073
104960.0000000    0.1424788
105000.0000000    0.1260251
105040.0000000    0.1285827
105080.0000000    0.1293196
105120.0000000    0.1337656
105160.0000000    0.1318804
105200.0000000    0.1369187
105240.0000000    0.1278642
105280.0000000    0.1426486
105320.0000000    0.1530652
105360.0000000    0.1564324
105400.0000000    0.1448746
105440.0000000    0.1184872
105480.0000000    0.1242440
105520.0000000    0.1502975
105560.0000000    0.1405108
105600.0000000    0.1402672
105640.0000000    0.1422543
105680.0000000    0.1394532
105720.0000000    0.1483775
105760.0000000    0.1495169
105800.0000000    0.1370749
105840.0000000    0.1514064
105880.0000000    0.1336802
105920.0000000    0.1377624
105960.0000000    0.1310698
106000.0000000    0.1240062
106040.0000000    0.1285689
106080.0000000    0.1320576
106120.0000000    0.1322827
106160.0000000    0.1350670
106200.0000000    0.1337657
106240.0000000    0.1235354
106280.0000000    0.1362866
106320.0000000    0.1362473
106360.0000000    0.1323789
106400.0000000    0.1443692
106440.0000000    0.1418332
106480.0000000    0.1363521
106520.0000000    0.1461412
106560.0000000    0.1328232
106600.0000000    0.1479797
106640.0000000    0.1334029
106680.0000000    0.1369766
106720.0000000    0.1512124
106760.0000000    0.1392108
106800.0000000    0.1391453
106840.0000000    0.1307475
106880.0000000    0.1387657
106920.0000000    0.1585436
106960.0000000    0.1456265
107000.0000000    0.1654619
107040.0000000    0.1496561
107080.0000000    0.1661349
107120.0000000    0.1682772
107160.0000000    0.1616808
107200.0000000    0.1854724
107240.0000000    0.1668183
107280.0000000    0.1660987
107320.0000000    0.1645460
107360.0000000    0.1617360
107400.0000000    0.1652877
107440.0000000    0.1730710
107480.0000000    0.1663810
107520.0000000    0.1586741
107560.0000000    0.1688533
107600.0000000    0.1615728
107640.0000000    0.1571421
107680.0000000    0.1603003
107720.0000000    0.1608243
107760.0000000    0.1893654
107800.0000000    0.1700957
107840.0000000    0.1736523
107880.0000000    0.1716008
107920.0000000    0.1742846
107960.0000000    0.1795229
108000.0000000    0.1496863
108040.0000000    0.1714452
108080.0000000    0.1629444
108120.0000000    0.1547711
108160.0000000    0.1499100
108200.0000000    0.1737106
108240.0000000    0.1597254
108280.0000000    0.1725241
108320.0000000    0.1373083
108360.0000000    0.1629576
108400.0000000    0.1603103
108440.0000000    0.1671523
108480.0000000    0.1713872
108520.0000000    0.1588751
108560.0000000    0.1556434
108600.0000000    0.1668828
108640.0000000    0.1597063
108680.0000000    0.1552081
108720.0000000    0.1623579
108760.0000000    0.1639550
108800.0000000    0.1551155
108840.0000000    0.1606808
108880.0000000    0.1672301
108920.0000000    0.1551284
108960.0000000    0.1696561
109000.0000000    0.1791911
109040.0000000    0.1451962
109080.0000000    0.1520220
109120.0000000    0.1534100
109160.0000000    0.1556724
109200.0000000    0.1598626
109240.0000000    0.1566198
109280.0000000    0.1602484
109320.0000000    0.1465117
109360.0000000    0.1762469
109400.0000000    0.1711492
109440.0000000    0.1744183
109480.0000000    0.1493385
109520.0000000    0.1626022
109560.0000000    0.1680181
109600.0000000    0.1462612
109640.0000000    0.1463764
109680.0000000    0.1470161
109720.0000000    0.1544407
109760.0000000    0.1546769
109800.0000000    0.1881956
109840.0000000    0.1584769
109880.0000000    0.1688356
109920.0000000    0.1644704
109960.0000000    0.1599287
110000.0000000    0.1849911
110040.0000000    0.1744745
110080.0000000    0.1903684
110120.0000000    0.1955459
110160.0000000    0.1778833
110200.0000000    0.1637836
110240.0000000    0.1695161
110280.0000000    0.1634199
110320.0000000    0.1683752
110360.0000000    0.1690799
110400.0000000    0.1547719
110440.0000000    0.1713356
110480.0000000    0.1656287
110520.0000000    0.1694177
110560.0000000    0.1645685
110600.0000000    0.1657659
110640.0000000    0.1634782
110680.0000000    0.1768764
110720.0000000    0.1845123
110760.0000000    0.1662500
110800.0000000    0.1539467
110840.0000000    0.1434174
110880.0000000    0.1410491
110920.0000000    0.1576029
110960.0000000    0.1441417
111000.0000000    0.1429110
111040.0000000    0.1459045
111080.0000000    0.1621415
111120.0000000    0.1737253
111160.0000000    0.1836316
111200.0000000    0.1630562
111240.0000000    0.1562302
111280.0000000    0.1590269
111320.0000000    0.1693120
111360.0000000    0.1752907
111400.0000000    0.1583668
111440.0000000    0.1604812
111480.0000000    0.1677963
111520.0000000    0.1712829
111560.0000000    0.1582284
111600.0000000    0.1560551
111640.0000000    0.1589048
111680.0000000    0.1718217
111720.0000000    0.1722495
111760.0000000    0.1641445
111800.0000000    0.1633622
111840.0000000    0.1739758
111880.0000000    0.1647834
111920.0000000    0.1705647
111960.0000000    0.1753007
112000.0000000    0.1564015
112040.0000000    0.1519601
112080.0000000    0.1754810
112120.0000000    0.1438039
112160.0000000    0.1329464
112200.0000000    0.1553390
112240.0000000    0.1473320
112280.0000000    0.1460944
112320.0000000    0.1585434
112360.0000000    0.1771414
112400.0000000    0.1616196
112440.0000000    0.1555046
112480.0000000    0.1625022
112520.0000000    0.1514021
112560.0000000    0.1717790
112600.0000000    0.1836320
112640.0000000    0.1781498
112680.0000000    0.1818211
112720.0000000    0.1678609
112760.0000000    0.1750051
112800.0000000    0.1691513
112840.0000000    0.1910011
112880.0000000    0.1848374
112920.0000000    0.1658202
112960.0000000    0.1727738
113000.0000000    0.1661902
113040.0000000    0.1799596
113080.0000000    0.1583212
113120.0000000    0.1477524
113160.0000000    0.1465507
113200.0000000    0.1577349
113240.0000000    0.1435449
113280.0000000    0.1524760
113320.0000000    0.1717964
113360.0000000    0.1866920
113400.0000000    0.1642566
113440.0000000    0.1643225
113480.0000000    0.1634468
113520.0000000    0.1675333
113560.0000000    0.1719871
113600.0000000    0.1635321
113640.0000000    0.1633039
113680.0000000    0.1741905
113720.0000000    0.1797608
113760.0000000    0.1904670
113800.0000000    0.1888269
113840.0000000    0.2057328
113880.0000000    0.1885401
113920.0000000    0.1822841
113960.0000000    0.1843974
114000.0000000    0.2031951
114040.0000000    0.1899759
114080.0000000    0.1848460
114120.0000000    0.1820074
114160.0000000    0.1862869
114200.0000000    0.1866296
114240.0000000    0.1993793
114280.0000000    0.1860855
114320.0000000    0.1814039
114360.0000000    0.1891189
114400.0000000    0.1842470
114440.0000000    0.1753206
114480.0000000    0.1720200
114520.0000000    0.1837091
114560.0000000    0.1700008
114600.0000000    0.1652707
114640.0000000    0.1868265
114680.0000000    0.1724685
114720.0000000    0.1732855
114760.0000000    0.1911847
114800.0000000    0.1926958
114840.0000000    0.1665414
114880.0000000    0.1671683
114920.0000000    0.1687344
114960.0000000    0.1809461
115000.0000000    0.1729867
115040.0000000    0.1794475
115080.0000000    0.1678338
115120.0000000    0.1936782
115160.0000000    0.1935254
115200.0000000    0.1816351
115240.0000000    0.1771932
115280.0000000    0.1840912
115320.0000000    0.1959455
115360.0000000    0.1823276
115400.0000000    0.1849276
115440.0000000    0.1919224
115480.0000000    0.1759222
115520.0000000    0.1948471
115560.0000000    0.1852376
115600.0000000    0.1941872
115640.0000000    0.1864947
115680.0000000    0.1842413
115720.0000000    0.1832588
115760.0000000    0.1764461
115800.0000000    0.1717365
115840.0000000    0.1905863
115880.0000000    0.1777552
115920.0000000    0.1856665
115960.0000000    0.1826548
116000.0000000    0.1714671
116040.0000000    0.1746490
116080.0000000    0.1775808
116120.0000000    0.1747796
116160.0000000    0.1738545
116200.0000000    0.1857743
116240.0000000    0.1762536
116280.0000000    0.1767197
116320.0000000    0.2018382
116360.0000000    0.1725715
116400.0000000    0.1882476
116440.0000000    0.1915175
116480.0000000    0.1903171
116520.0000000    0.1915864
116560.0000000    0.1885077
116600.0000000    0.1718681
116640.0000000    0.1965023
116680.0000000    0.1941479
116720.0000000    0.1846617
116760.0000000    0.1845807
116800.0000000    0.1901502
116840.0000000    0.1995224
116880.0000000    0.1883109
116920.0000000    0.1766547
116960.0000000    0.1837927
117000.0000000    0.1955760
117040.0000000    0.1723054
117080.0000000    0.1744964
117120.0000000    0.1889060
117160.0000000    0.1853086
117200.0000000    0.1689526
117240.0000000    0.1691991
117280.0000000    0.1798354
117320.0000000    0.1824364
117360.0000000    0.1796764
117400.0000000    0.1860635
117440.0000000    0.1811885
117480.0000000    0.1803958
117520.0000000    0.1829880
117560.0000000    0.1708732
117600.0000000    0.1879132
117640.0000000    0.1921033
117680.0000000    0.1891205
117720.0000000    0.1918920
117760.0000000    0.1840293
117800.0000000    0.1867317
117840.0000000    0.1965358
117880.0000000    0.1831206
117920.0000000    0.1982315
117960.0000000    0.1877193
118000.0000000    0.1903820
118040.0000000    0.1809069
118080.0000000    0.1928900
118120.0000000    0.1916282
118160.0000000    0.2005219
118200.0000000    0.1959634
118240.0000000    0.2094709
118280.0000000    0.1967025
118320.0000000    0.1843685
118360.0000000    0.1925383
118400.0000000    0.1914223
118440.0000000    0.2037751
118480.0000000    0.1925343
118520.0000000    0.1899280
118560.0000000    0.1898641
118600.0000000    0.1787571
118640.0000000    0.1843677
118680.0000000    0.1905624
118720.0000000    0.1709358
118760.0000000    0.1898146
118800.0000000    0.1956382
118840.0000000    0.1944395
118880.0000000    0.2003408
118920.0000000    0.2028352
118960.0000000    0.2058813
119000.0000000    0.1988297
119040.0000000    0.1907202
119080.0000000    0.1800340
119120.0000000    0.1770577
119160.0000000    0.1875413
119200.0000000    0.1668077
119240.0000000    0.1849695
119280.0000000    0.1743827
119320.0000000    0.1622785
119360.0000000    0.1730099
119400.0000000    0.1805938
119440.0000000    0.1856001
119480.0000000    0.1810796
119520.0000000    0.1812605
119560.0000000    0.1779372
119600.0000000    0.1807246
119640.0000000    0.1905546
119680.0000000    0.2003093
119720.0000000    0.1905382
119760.0000000    0.1695112
119800.0000000    0.1656573
119840.0000000    0.1667178
119880.0000000    0.1768676
119920.0000000    0.1795119
119960.0000000    0.1673051
120000.0000000    0.1781883
120040.0000000    0.1687519
120080.0000000    0.1686087
120120.0000000    0.1659342
120160.0000000    0.1690648
120200.0000000    0.1709791
120240.0000000    0.1717748
120280.0000000    0.1617729
120320.0000000    0.1698816
120360.0000000    0.1656127
120400.0000000    0.1685730
120440.0000000    0.1837467
120480.0000000    0.1598842
120520.0000000    0.1628671
120560.0000000    0.1681056
120600.0000000    0.1585574
120640.0000000    0.1683605
120680.0000000    0.1759376
120720.0000000    0.1581739
120760.0000000    0.1566978
120800.0000000    0.1676023
120840.0000000    0.1505582
120880.0000000    0.1540234
120920.0000000    0.1448918
120960.0000000    0.1436790
121000.0000000    0.1566121
121040.0000000    0.1543746
121080.0000000    0.1654315
121120.0000000    0.1527220
121160.0000000    0.1586427
121200.0000000    0.1586973
121240.0000000    0.1473307
121280.0000000    0.1488810
121320.0000000    0.1550032
121360.0000000    0.1485647
121400.0000000    0.1386275
121440.0000000    0.1582883
121480.0000000    0.1448737
121520.0000000    0.1447675
121560.0000000    0.1529522
121600.0000000    0.1634717
121640.0000000    0.1603305
121680.0000000    0.1567893
121720.0000000    0.1846039
121760.0000000    0.1727803
121800.0000000    0.1974405
121840.0000000    0.1961196
121880.0000000    0.1875301
121920.0000000    0.1993519
121960.0000000    0.1959653
122000.0000000    0.1940888
122040.0000000    0.1878323
122080.0000000    0.1894456
122120.0000000    0.1727380
122160.0000000    0.1859691
122200.0000000    0.1767144
122240.0000000    0.1921919
122280.0000000    0.1556545
122320.0000000    0.1680666
122360.0000000    0.1848880
122400.0000000    0.1932359
122440.0000000    0.1728177
122480.0000000    0.1780225
122520.0000000    0.1784108
122560.0000000    0.1927734
122600.0000000    0.1879573
122640.0000000    0.1855142
122680.0000000    0.1831865
122720.0000000    0.1578762
122760.0000000    0.1569063
122800.0000000    0.1728466
122840.0000000    0.1740611
122880.0000000    0.1742511
122920.0000000    0.1857537
122960.0000000    0.1650666
123000.0000000    0.1713691
123040.0000000    0.1608253
123080.0000000    0.1590546
123120.0000000    0.1858539
123160.0000000    0.1575087
123200.0000000    0.1461117
123240.0000000    0.1555503
123280.0000000    0.1569417
123320.0000000    0.1566552
123360.0000000    0.1495419
123400.0000000    0.1481174
123440.0000000    0.1422093
123480.0000000    0.1524150
123520.0000000    0.1632375
123560.0000000    0.1735454
123600.0000000    0.1578202
123640.0000000    0.1488020
123680.0000000    0.1664121
123720.0000000    0.1651553
123760.0000000    0.1804775
123800.0000000    0.1555304
123840.0000000    0.1649573
123880.0000000    0.1833004
123920.0000000    0.1750681
123960.0000000    0.1606220
124000.0000000    0.1592990
124040.0000000    0.1619861
124080.0000000    0.1763735
124120.0000000    0.1712726
124160.0000000    0.1605819
124200.0000000    0.1678492
124240.0000000    0.1604198
124280.0000000    0.1801565
124320.0000000    0.1654192
124360.0000000    0.1761578
124400.0000000    0.1782023
124440.0000000    0.1681326
124480.0000000    0.1675005
124520.0000000    0.1620884
124560.0000000    0.1574426
124600.0000000    0.1730691
124640.0000000    0.1710481
124680.0000000    0.1660281
124720.0000000    0.1808487
124760.0000000    0.1626049
124800.0000000    0.1788165
124840.0000000    0.1692114
124880.0000000    0.1636581
124920.0000000    0.1814893
124960.0000000    0.1545027
125000.0000000    0.1464198
125040.0000000    0.1630824
125080.0000000    0.1695724
125120.0000000    0.1621090
125160.0000000    0.1551152
125200.0000000    0.1603305
125240.0000000    0.1610371
125280.0000000    0.1725910
125320.0000000    0.1732551
125360.0000000    0.1792561
125400.0000000    0.1623028
125440.0000000    0.1781562
125480.0000000    0.1736365
125520.0000000    0.1727913
125560.0000000    0.1686524
125600.0000000    0.1790994
125640.0000000    0.1643439
125680.0000000    0.1678825
125720.0000000    0.1692384
125760.0000000    0.1686637
125800.0000000    0.1590942
125840.0000000    0.1646625
125880.0000000    0.1667660
125920.0000000    0.1735907
125960.0000000    0.1759199
126000.0000000    0.1553799
126040.0000000    0.1592622
126080.0000000    0.1638572
126120.0000000    0.1768203
126160.0000000    0.1590271
126200.0000000    0.1841863
126240.0000000    0.1726145
126280.0000000    0.1768586
126320.0000000    0.1871507
126360.0000000    0.1862088
126400.0000000    0.1626493
126440.0000000    0.1775895
126480.0000000    0.1816168
126520.0000000    0.1956251
126560.0000000    0.1745195
126600.0000000    0.1740235
126640.0000000    0.1766523
126680.0000000    0.1804922
126720.0000000    0.1732305
126760.0000000    0.1750613
126800.0000000    0.1872312
126840.0000000    0.1615526
126880.0000000    0.1728491
126920.0000000    0.1772155
126960.0000000    0.1952711
127000.0000000    0.1768722
127040.0000000    0.1629378
127080.0000000    0.1685933
127120.0000000    0.1813323
127160.0000000    0.1700611
127200.0000000    0.1799234
127240.0000000    0.1764587
127280.0000000    0.1662702
127320.0000000    0.1906780
127360.0000000    0.1786636
127400.0000000    0.1844921
127440.0000000    0.1686078
127480.0000000    0.1733148
127520.0000000    0.1639862
127560.0000000    0.1742777
127600.0000000    0.1710822
127640.0000000    0.1724042
127680.0000000    0.1769347
127720.0000000    0.1755344
127760.0000000    0.1764033
127800.0000000    0.1743806
127840.0000000    0.1774625
127880.0000000    0.1700325
127920.0000000    0.1676562
127960.0000000    0.1564587
128000.0000000    0.1651468
128040.0000000    0.1656807
128080.0000000    0.1727787
128120.0000000    0.1709457
128160.0000000    0.1654364
128200.0000000    0.1667901
128240.0000000    0.1796364
128280.0000000    0.1746309
128320.0000000    0.1769940
128360.0000000    0.1714524
128400.0000000    0.1624449
128440.0000000    0.1681642
128480.0000000    0.1640386
128520.0000000    0.1574464
128560.0000000    0.1634858
128600.0000000    0.1632420
128640.0000000    0.1455364
128680.0000000    0.1706814
128720.0000000    0.1689054
128760.0000000    0.1652377
128800.0000000    0.1650140
128840.0000000    0.1606750
128880.0000000    0.1620526
128920.0000000    0.1553798
128960.0000000    0.1471477
129000.0000000    0.1562764
129040.0000000    0.1512765
129080.0000000    0.1610614
129120.0000000    0.1772771
129160.0000000    0.1615735
129200.0000000    0.1624306
129240.0000000    0.1596700
129280.0000000    0.1666719
129320.0000000    0.1543062
129360.0000000    0.1638269
129400.0000000    0.1722136
129440.0000000    0.1764470
129480.0000000    0.1586289
129520.0000000    0.1553637
129560.0000000    0.1552035
129600.0000000    0.1602305
129640.0000000    0.1566442
129680.0000000    0.1658180
129720.0000000    0.1759131
129760.0000000    0.1644998
129800.0000000    0.1628085
129840.0000000    0.1689405
129880.0000000    0.1778930
129920.0000000    0.1539963
129960.0000000    0.1394891
130000.0000000    0.1571341
130040.0000000    0.1522550
130080.0000000    0.1526527
130120.0000000    0.1609389
130160.0000000    0.1576211
130200.0000000    0.1654080
130240.0000000    0.1732257
130280.0000000    0.1745035
130320.0000000    0.1639245
130360.0000000    0.1595040
130400.0000000    0.1629504
130440.0000000    0.1575494
130480.0000000    0.1482299
130520.0000000    0.1440110
130560.0000000    0.1490121
130600.0000000    0.1605294
130640.0000000    0.1468884
130680.0000000    0.1409909
130720.0000000    0.1350513
130760.0000000    0.1492142
130800.0000000    0.1483250
130840.0000000    0.1375599
130880.0000000    0.1343963
130920.0000000    0.1300521
130960.0000000    0.1360478
131000.0000000    0.1361056
131040.0000000    0.1340427
131080.0000000    0.1331767
131120.0000000    0.1594177
131160.0000000    0.1441912
131200.0000000    0.1493304
131240.0000000    0.1398732
131280.0000000    0.1382955
131320.0000000    0.1359072
131360.0000000    0.1443714
131400.0000000    0.1355709
131440.0000000    0.1385090
131480.0000000    0.1354025
131520.0000000    0.1306777
131560.0000000    0.1334201
131600.0000000    0.1449158
131640.0000000    0.1389304
131680.0000000    0.1460802
131720.0000000    0.1431795
131760.0000000    0.1361253
131800.0000000    0.1337601
131840.0000000    0.1340509
131880.0000000    0.1371258
131920.0000000    0.1308525
131960.0000000    0.1211149
132000.0000000    0.1209447
132040.0000000    0.1047102
132080.0000000    0.1122820
132120.0000000    0.1170259
132160.0000000    0.1151826
132200.0000000    0.1140780
132240.0000000    0.1113725
132280.0000000    0.1234141
132320.0000000    0.1285805
132360.0000000    0.1203904
132400.0000000    0.1356977
132440.0000000    0.1311325
132480.0000000    0.1340696
132520.0000000    0.1350081
132560.0000000    0.1273881
132600.0000000    0.1360920
132640.0000000    0.1220062
132680.0000000    0.1458392
132720.0000000    0.1214004
132760.0000000    0.1201793
132800.0000000    0.1201395
132840.0000000    0.1025912
132880.0000000    0.1123696
132920.0000000    0.1193485
132960.0000000    0.1260679
133000.0000000    0.1270176
133040.0000000    0.1197553
133080.0000000    0.1230978
133120.0000000    0.1303579
133160.0000000    0.1310172
133200.0000000    0.1458420
133240.0000000    0.1265752
133280.0000000    0.1288329
133320.0000000    0.1357451
133360.0000000    0.1221291
133400.0000000    0.1317951
133440.0000000    0.1194589
133480.0000000    0.1324524
133520.0000000    0.1356474
133560.0000000    0.1307483
133600.0000000    0.1335563
133640.0000000    0.1398580
133680.0000000    0.1357986
133720.0000000    0.1381390
133760.0000000    0.1503927
133800.0000000    0.1355678
133840.0000000    0.1339509
133880.0000000    0.1261456
133920.0000000    0.1391369
133960.0000000    0.1229741
134000.0000000    0.1277459
134040.0000000    0.1194687
134080.0000000    0.1207961
134120.0000000    0.1315953
134160.0000000    0.1298537
134200.0000000    0.1306281
134240.0000000    0.1321978
134280.0000000    0.1305462
134320.0000000    0.1252275
134360.0000000    0.1239889
134400.0000000    0.1323278
134440.0000000    0.1461738
134480.0000000    0.1134230
134520.0000000    0.1147620
134560.0000000    0.1247570
134600.0000000    0.1216274
134640.0000000    0.1173275
134680.0000000    0.1222027
134720.0000000    0.1294242
134760.0000000    0.1217766
134800.0000000    0.1226817
134840.0000000    0.1336239
134880.0000000    0.1282402
134920.0000000    0.1259950
134960.0000000    0.1215143
135000.0000000    0.1268704
135040.0000000    0.1121992
135080.0000000    0.1240028
135120.0000000    0.1158806
135160.0000000    0.1253697
135200.0000000    0.1232391
135240.0000000    0.1211603
135280.0000000    0.1223428
135320.0000000    0.1264050
135360.0000000    0.1228815
135400.0000000    0.1248334
135440.0000000    0.1262961
135480.0000000    0.1317854
135520.0000000    0.1186293
135560.0000000    0.1106242
135600.0000000    0.1190657
135640.0000000    0.1145909
135680.0000000    0.1307885
135720.0000000    0.1241469
135760.0000000    0.1195698
135800.0000000    0.1174646
135840.0000000    0.1311101
135880.0000000    0.1334028
135920.0000000    0.1183709
135960.0000000    0.1299483
136000.0000000    0.1312331
136040.0000000    0.1199626
136080.0000000    0.1188052
136120.0000000    0.1260011
136160.0000000    0.1264425
136200.0000000    0.1269277
136240.0000000    0.1203260
136280.0000000    0.1210617
136320.0000000    0.1171109
136360.0000000    0.1241542
136400.0000000    0.1183104
136440.0000000    0.1276127
136480.0000000    0.1216692
136520.0000000    0.1213797
136560.0000000    0.1352247
136600.0000000    0.1346533
136640.0000000    0.1313618
136680.0000000    0.1292263
136720.0000000    0.1302726
136760.0000000    0.1328029
136800.0000000    0.1237519
136840.0000000    0.1283045
136880.0000000    0.1363940
136920.0000000    0.1218845
136960.0000000    0.1384664
137000.0000000    0.1415574
137040.0000000    0.1307931
137080.0000000    0.1293575
137120.0000000    0.1350796
137160.0000000    0.1359769
137200.0000000    0.1329434
137240.0000000    0.1334419
137280.0000000    0.1426798
137320.0000000    0.1357373
137360.0000000    0.1414777
137400.0000000    0.1507061
137440.0000000    0.1521747
137480.0000000    0.1453132
137520.0000000    0.1469864
137560.0000000    0.1489809
137600.0000000    0.1492574
137640.0000000    0.1377347
137680.0000000    0.1386146
137720.0000000    0.1485911
137760.0000000    0.1547444
137800.0000000    0.1480424
137840.0000000    0.1556861
137880.0000000    0.1357594
137920.0000000    0.1421787
137960.0000000    0.1420107
138000.0000000    0.1447419
138040.0000000    0.1436743
138080.0000000    0.1470038
138120.0000000    0.1466373
138160.0000000    0.1465221
138200.0000000    0.1519601
138240.0000000    0.1361427
138280.0000000    0.1447833
138320.0000000    0.1522307
138360.0000000    0.1425537
138400.0000000    0.1408557
138440.0000000    0.1391812
138480.0000000    0.1397367
138520.0000000    0.1404465
138560.0000000    0.1452704
138600.0000000    0.1520618
138640.0000000    0.1620818
138680.0000000    0.1530536
138720.0000000    0.1531604
138760.0000000    0.1523545
138800.0000000    0.1525875
138840.0000000    0.1601951
138880.0000000    0.1461164
138920.0000000    0.1473870
138960.0000000    0.1444616
139000.0000000    0.1534238
139040.0000000    0.1489690
139080.0000000    0.1504866
139120.0000000    0.1475172
139160.0000000    0.1633887
139200.0000000    0.1490661
139240.0000000    0.1542146
139280.0000000    0.1608373
139320.0000000    0.1544328
139360.0000000    0.1450961
139400.0000000    0.1420812
139440.0000000    0.1444921
139480.0000000    0.1482711
139520.0000000    0.1451002
139560.0000000    0.1497982
139600.0000000    0.1425450
139640.0000000    0.1435945
139680.0000000    0.1410074
139720.0000000    0.1459275
139760.0000000    0.1416035
139800.0000000    0.1494413
139840.0000000    0.1489717
139880.0000000    0.1505698
139920.0000000    0.1428496
139960.0000000    0.1626507
140000.0000000    0.1519377
140040.0000000    0.1429795
140080.0000000    0.1567084
140120.0000000    0.1492154
140160.0000000    0.1491564
140200.0000000    0.1388154
140240.0000000    0.1551414
140280.0000000    0.1530543
140320.0000000    0.1603651
140360.0000000    0.1637575
140400.0000000    0.1605090
140440.0000000    0.1544365
140480.0000000    0.1533128
140520.0000000    0.1523469
140560.0000000    0.1619863
140600.0000000    0.1737863
140640.0000000    0.1470487
140680.0000000    0.1396583
140720.0000000    0.1299294
140760.0000000    0.1433794
140800.0000000    0.1506208
140840.0000000    0.1517754
140880.0000000    0.1514492
140920.0000000    0.1529615
140960.0000000    0.1535788
141000.0000000    0.1542754
141040.0000000    0.1486539
141080.0000000    0.1561846
141120.0000000    0.1460581
141160.0000000    0.1425661
141200.0000000    0.1413470
141240.0000000    0.1362877
141280.0000000    0.1491172
141320.0000000    0.1474410
141360.0000000    0.1479477
141400.0000000    0.1640886
141440.0000000    0.1442516
141480.0000000    0.1396404
141520.0000000    0.1340929
141560.0000000    0.1305330
141600.0000000    0.1470134
141640.0000000    0.1277311
141680.0000000    0.1394451
141720.0000000    0.1371831
141760.0000000    0.1462812
141800.0000000    0.1372555
141840.0000000    0.1390810
141880.0000000    0.1409063
141920.0000000    0.1295352
141960.0000000    0.1337032
142000.0000000    0.1305984
142040.0000000    0.1325775
142080.0000000    0.1368745
142120.0000000    0.1376184
142160.0000000    0.1361458
142200.0000000    0.1329209
142240.0000000    0.1432994
142280.0000000    0.1327752
142320.0000000    0.1462147
142360.0000000    0.1380404
142400.0000000    0.1307094
142440.0000000    0.1419377
142480.0000000    0.1418440
142520.0000000    0.1323627
142560.0000000    0.1405456
142600.0000000    0.1429189
142640.0000000    0.1391979
142680.0000000    0.1380945
142720.0000000    0.1410491
142760.0000000    0.1335718
142800.0000000    0.1363865
142840.0000000    0.1427342
142880.0000000    0.1428749
142920.0000000    0.1524258
142960.0000000    0.1505441
143000.0000000    0.1513711
143040.0000000    0.1504386
143080.0000000    0.1525142
143120.0000000    0.1477216
143160.0000000    0.1547006
143200.0000000    0.1512201
143240.0000000    0.1557365
143280.0000000    0.1440101
143320.0000000    0.1441559
143360.0000000    0.1463894
143400.0000000    0.1396767
143440.0000000    0.1439325
143480.0000000    0.1371545
143520.0000000    0.1307493
143560.0000000    0.1486605
143600.0000000    0.1483182
143640.0000000    0.1540556
143680.0000000    0.1451853
143720.0000000    0.1352764
143760.0000000    0.1473759
143800.0000000    0.1509422
143840.0000000    0.1415334
143880.0000000    0.1397803
143920.0000000    0.1377111
143960.0000000    0.1534518
144000.0000000    0.1482789
144040.0000000    0.1399732
144080.0000000    0.1495986
144120.0000000    0.1349117
144160.0000000    0.1400706
144200.0000000    0.1410940
144240.0000000    0.1407382
144280.0000000    0.1526601
144320.0000000    0.1468049
144360.0000000    0.1463110
144400.0000000    0.1401376
144440.0000000    0.1442027
144480.0000000    0.1390165
144520.0000000    0.1455899
144560.0000000    0.1367876
144600.0000000    0.1514058
144640.0000000    0.1364278
144680.0000000    0.1506404
144720.0000000    0.1416746
144760.0000000    0.1497277
144800.0000000    0.1559752
144840.0000000    0.1413151
144880.0000000    0.1350140
144920.0000000    0.1397831
144960.0000000    0.1356826
145000.0000000    0.1466616
145040.0000000    0.1388594
145080.0000000    0.1319663
145120.0000000    0.1393806
145160.0000000    0.1444853
145200.0000000    0.1505329
145240.0000000    0.1481327
145280.0000000    0.1485869
145320.0000000    0.1495515
145360.0000000    0.1556716
145400.0000000    0.1467788
145440.0000000    0.1771151
145480.0000000    0.1496480
145520.0000000    0.1435198
145560.0000000    0.1669384
145600.0000000    0.1526205
145640.0000000    0.1566585
145680.0000000    0.1484810
145720.0000000    0.1569218
145760.0000000    0.1474358
145800.0000000    0.1569471
145840.0000000    0.1487778
145880.0000000    0.1586226
145920.0000000    0.1464634
145960.0000000    0.1602150
146000.0000000    0.1615661
146040.0000000    0.1655405
146080.0000000    0.1580402
146120.0000000    0.1516838
146160.0000000    0.1480516
146200.0000000    0.1486388
146240.0000000    0.1555680
146280.0000000    0.1484431
146320.0000000    0.1441038
146360.0000000    0.1549283
146400.0000000    0.1437931
146440.0000000    0.1474647
146480.0000000    0.1478552
146520.0000000    0.1553148
146560.0000000    0.1496292
146600.0000000    0.1522248
146640.0000000    0.1678050
146680.0000000    0.1748750
146720.0000000    0.1689076
146760.0000000    0.1589694
146800.0000000    0.1612788
146840.0000000    0.1557226
146880.0000000    0.1531661
146920.0000000    0.1539394
146960.0000000    0.1604012
147000.0000000    0.1645637
147040.0000000    0.1614441
147080.0000000    0.1670703
147120.0000000    0.1702870
147160.0000000    0.1602104
147200.0000000    0.1589078
147240.0000000    0.1633352
147280.0000000    0.1639344
147320.0000000    0.1798299
147360.0000000    0.1861314
147400.0000000    0.1804527
147440.0000000    0.1823983
147480.0000000    0.1784829
147520.0000000    0.1792652
147560.0000000    0.1913905
147600.0000000    0.1692255
147640.0000000    0.1613913
147680.0000000    0.1607046
147720.0000000    0.1550677
147760.0000000    0.1608323
147800.0000000    0.1465757
147840.0000000    0.1640849
147880.0000000    0.1651286
147920.0000000    0.1480911
147960.0000000    0.1435002
148000.0000000    0.1557966
148040.0000000    0.1526661
148080.0000000    0.1635898
148120.0000000    0.1588236
148160.0000000    0.1715981
148200.0000000    0.1693405
148240.0000000    0.1580474
148280.0000000    0.1651648
148320.0000000    0.1494705
148360.0000000    0.1528679
148400.0000000    0.1634024
148440.0000000    0.1527269
148480.0000000    0.1542867
148520.0000000    0.1452559
148560.0000000    0.1452878
148600.0000000    0.1567191
148640.0000000    0.1485065
148680.0000000    0.1458426
148720.0000000    0.1504399
148760.0000000    0.1419336
148800.0000000    0.1485672
148840.0000000    0.1432685
148880.0000000    0.1421761
148920.0000000    0.1477835
148960.0000000    0.1410051
149000.0000000    0.1303232
149040.0000000    0.1442632
149080.0000000    0.1370753
149120.0000000    0.1353458
149160.0000000    0.1314114
149200.0000000    0.1385724
149240.0000000    0.1407660
149280.0000000    0.1422051
149320.0000000    0.1380351
149360.0000000    0.1298346
149400.0000000    0.1394094
149440.0000000    0.1471759
149480.0000000    0.1409355
149520.0000000    0.1481462
149560.0000000    0.1325592
149600.0000000    0.1310053
149640.0000000    0.1290472
149680.0000000    0.1323770
149720.0000000    0.1344832
149760.0000000    0.1358479
149800.0000000    0.1434241
149840.0000000    0.1318018
149880.0000000    0.1433756
149920.0000000    0.1392558
149960.0000000    0.1345346
150000.0000000    0.1432352
150040.0000000    0.1388709
150080.0000000    0.1415401
150120.0000000    0.1515768
150160.0000000    0.1436857
150200.0000000    0.1417874
150240.0000000    0.1397553
150280.0000000    0.1321690
150320.0000000    0.1561384
150360.0000000    0.1571614
150400.0000000    0.1506820
150440.0000000    0.1377016
150480.0000000    0.1340015
150520.0000000    0.1380304
150560.0000000    0.1402953
150600.0000000    0.1516682
150640.0000000    0.1424591
150680.0000000    0.1446393
150720.0000000    0.1456971
150760.0000000    0.1639314
150800.0000000    0.1514680
150840.0000000    0.1375675
150880.0000000    0.1490658
150920.0000000    0.1549061
150960.0000000    0.1603758
151000.0000000    0.1711324
151040.0000000    0.1627737
151080.0000000    0.1501211
151120.0000000    0.1540052
151160.0000000    0.1507425
151200.0000000    0.1524459
151240.0000000    0.1392709
151280.0000000    0.1485137
151320.0000000    0.1620500
151360.0000000    0.1577894
151400.0000000    0.1523702
151440.0000000    0.1397904
151480.0000000    0.1425779
151520.0000000    0.1435890
151560.0000000    0.1479845
151600.0000000    0.1404988
151640.0000000    0.1404138
151680.0000000    0.1438065
151720.0000000    0.1449177
151760.0000000    0.1608537
151800.0000000    0.1543554
151840.0000000    0.1421314
151880.0000000    0.1526310
151920.0000000    0.1420016
151960.0000000    0.1519793
152000.0000000    0.1508522
152040.0000000    0.1498414
152080.0000000    0.1485701
152120.0000000    0.1480823
152160.0000000    0.1563988
152200.0000000    0.1522217
152240.0000000    0.1449567
152280.0000000    0.1639895
152320.0000000    0.1563528
152360.0000000    0.1596220
152400.0000000    0.1568626
152440.0000000    0.1537303
152480.0000000    0.1646957
152520.0000000    0.1511690
152560.0000000    0.1470064
152600.0000000    0.1435552
152640.0000000    0.1478135
152680.0000000    0.1480408
152720.0000000    0.1572164
152760.0000000    0.1461222
152800.0000000    0.1556520
152840.0000000    0.1605801
152880.0000000    0.1601999
152920.0000000    0.1525226
152960.0000000    0.1564673
153000.0000000    0.1527905
153040.0000000    0.1363378
153080.0000000    0.1441056
153120.0000000    0.1527316
153160.0000000    0.1387476
153200.0000000    0.1435826
153240.0000000    0.1378217
153280.0000000    0.1336171
153320.0000000    0.1397467
153360.0000000    0.1361072
153400.0000000    0.1348840
153440.0000000    0.1460585
153480.0000000    0.1609315
153520.0000000    0.1399559
153560.0000000    0.1533416
153600.0000000    0.1454721
153640.0000000    0.1495960
153680.0000000    0.1538871
153720.0000000    0.1544673
153760.0000000    0.1506764
153800.0000000    0.1547047
153840.0000000    0.1696049
153880.0000000    0.1574205
153920.0000000    0.1464727
153960.0000000    0.1576827
154000.0000000    0.1453648
154040.0000000    0.1375262
154080.0000000    0.1430558
154120.0000000    0.1452459
154160.0000000    0.1451345
154200.0000000    0.1452286
154240.0000000    0.1390389
154280.0000000    0.1494314
154320.0000000    0.1392929
154360.0000000    0.1485742
154400.0000000    0.1518364
154440.0000000    0.1344706
154480.0000000    0.1498758
154520.0000000    0.1491715
154560.0000000    0.1448634
154600.0000000    0.1484888
154640.0000000    0.1497981
154680.0000000    0.1538080
154720.0000000    0.1407404
154760.0000000    0.1425153
154800.0000000    0.1434615
154840.0000000    0.1330740
154880.0000000    0.1547615
154920.0000000    0.1405926
154960.0000000    0.1311279
155000.0000000    0.1430984
155040.0000000    0.1464247
155080.0000000    0.1321577
155120.0000000    0.1392785
155160.0000000    0.1347929
155200.0000000    0.1392340
155240.0000000    0.1418966
155280.0000000    0.1443358
155320.0000000    0.1298564
155360.0000000    0.1371987
155400.0000000    0.1423322
155440.0000000    0.1329128
155480.0000000    0.1410140
155520.0000000    0.1421176
155560.0000000    0.1353682
155600.0000000    0.1353436
155640.0000000    0.1351679
155680.0000000    0.1415104
155720.0000000    0.1412102
155760.0000000    0.1614961
155800.0000000    0.1452227
155840.0000000    0.1487209
155880.0000000    0.1394116
155920.0000000    0.1497526
155960.0000000    0.1556457
156000.0000000    0.1557079
156040.0000000    0.1445163
156080.0000000    0.1447207
156120.0000000    0.1393484
156160.0000000    0.1455458
156200.0000000    0.1546123
156240.0000000    0.1482401
156280.0000000    0.1486263
156320.0000000    0.1408962
156360.0000000    0.1461467
156400.0000000    0.1295749
156440.0000000    0.1290452
156480.0000000    0.1440505
156520.0000000    0.1388462
156560.0000000    0.1448831
156600.0000000    0.1499368
156640.0000000    0.1378930
156680.0000000    0.1519690
156720.0000000    0.1511621
156760.0000000    0.1515686
156800.0000000    0.1561729
156840.0000000    0.1476939
156880.0000000    0.1441574
156920.0000000    0.1354138
156960.0000000    0.1432687
157000.0000000    0.1386520
157040.0000000    0.1281767
157080.0000000    0.1368608
157120.0000000    0.1480954
157160.0000000    0.1418144
157200.0000000    0.1462228
157240.0000000    0.1387747
157280.0000000    0.1486026
157320.0000000    0.1498146
157360.0000000    0.1489000
157400.0000000    0.1515975
157440.0000000    0.1444699
157480.0000000    0.1427224
157520.0000000    0.1324029
157560.0000000    0.1370746
157600.0000000    0.1368621
157640.0000000    0.1362826
157680.0000000    0.1374760
157720.0000000    0.1513946
157760.0000000    0.1387046
157800.0000000    0.1358007
157840.0000000    0.1286410
157880.0000000    0.1455292
157920.0000000    0.1350643
157960.0000000    0.1299741
158000.0000000    0.1378775
158040.0000000    0.1294592
158080.0000000    0.1341169
158120.0000000    0.1356413
158160.0000000    0.1273320
158200.0000000    0.1447645
158240.0000000    0.1354835
158280.0000000    0.1389644
158320.0000000    0.1392628
158360.0000000    0.1408741
158400.0000000    0.1271444
158440.0000000    0.1395654
158480.0000000    0.1470151
158520.0000000    0.1494131
158560.0000000    0.1315120
158600.0000000    0.1364673
158640.0000000    0.1399991
158680.0000000    0.1313540
158720.0000000    0.1338315
158760.0000000    0.1246336
158800.0000000    0.1352178
158840.0000000    0.1455352
158880.0000000    0.1443012
158920.0000000    0.1431802
158960.0000000    0.1365923
159000.0000000    0.1272989
159040.0000000    0.1396972
159080.0000000    0.1402703
159120.0000000    0.1394739
159160.0000000    0.1441400
159200.0000000    0.1494218
159240.0000000    0.1392846
159280.0000000    0.1430467
159320.0000000    0.1436176
159360.0000000    0.1341644
159400.0000000    0.1411098
159440.0000000    0.1321459
159480.0000000    0.1396394
159520.0000000    0.1451932
159560.0000000    0.1597359
159600.0000000    0.1520267
159640.0000000    0.1453775
159680.0000000    0.1476802
159720.0000000    0.1503747
159760.0000000    0.1442101
159800.0000000    0.1581353
159840.0000000    0.1640050
159880.0000000    0.1582345
159920.0000000    0.1717984
159960.0000000    0.1667755
160000.0000000    0.1614784
160040.0000000    0.1646177
160080.0000000    0.1591034
160120.0000000    0.1493236
160160.0000000    0.1569677
160200.0000000    0.1522891
160240.0000000    0.1650247
160280.0000000    0.1487765
160320.0000000    0.1455972
160360.0000000    0.1466281
160400.0000000    0.1482084
160440.0000000    0.1590085
160480.0000000    0.1633788
160520.0000000    0.1550336
160560.0000000    0.1633122
160600.0000000    0.1433098
160640.0000000    0.1422288
160680.0000000    0.1622031
160720.0000000    0.1689846
160760.0000000    0.1645702
160800.0000000    0.1552472
160840.0000000    0.1577421
160880.0000000    0.1606839
160920.0000000    0.1550109
160960.0000000    0.1533974
161000.0000000    0.1627372
161040.0000000    0.1505075
161080.0000000    0.1531670
161120.0000000    0.1548287
161160.0000000    0.1549234
161200.0000000    0.1596585
161240.0000000    0.1544920
161280.0000000    0.1509708
161320.0000000    0.1463602
161360.0000000    0.1482137
161400.0000000    0.1426552
161440.0000000    0.1471546
161480.0000000    0.1509868
161520.0000000    0.1518569
161560.0000000    0.1600765
161600.0000000    0.1647183
161640.0000000    0.1502455
161680.0000000    0.1551519
161720.0000000    0.1549923
161760.0000000    0.1556377
161800.0000000    0.1524923
161840.0000000    0.1671410
161880.0000000    0.1715308
161920.0000000    0.1681474
161960.0000000    0.1647401
162000.0000000    0.1638494
162040.0000000    0.1568395
162080.0000000    0.1669461
162120.0000000    0.1537639
162160.0000000    0.1506887
162200.0000000    0.1658645
162240.0000000    0.1555019
162280.0000000    0.1421727
162320.0000000    0.1437475
162360.0000000    0.1480447
162400.0000000    0.1394749
162440.0000000    0.1481495
162480.0000000    0.1535815
162520.0000000    0.1475136
162560.0000000    0.1430878
162600.0000000    0.1509694
162640.0000000    0.1613361
162680.0000000    0.1417364
162720.0000000    0.1468857
162760.0000000    0.1464109
162800.0000000    0.1485595
162840.0000000    0.1519242
162880.0000000    0.1414107
162920.0000000    0.1502559
162960.0000000    0.1523980
163000.0000000    0.1511743
163040.0000000    0.1501742
163080.0000000    0.1478046
163120.0000000    0.1496583
163160.0000000    0.1483411
163200.0000000    0.1685204
163240.0000000    0.1619724
163280.0000000    0.1618891
163320.0000000    0.1491916
163360.0000000    0.1543682
163400.0000000    0.1407402
163440.0000000    0.1293056
163480.0000000    0.1439450
163520.0000000    0.1468117
163560.0000000    0.1505202
163600.0000000    0.1480349
163640.0000000    0.1440081
163680.0000000    0.1559807
163720.0000000    0.1419522
163760.0000000    0.1531557
163800.0000000    0.1604255
163840.0000000    0.1628643
163880.0000000    0.1508483
163920.0000000    0.1609739
163960.0000000    0.1444375
164000.0000000    0.1400061
164040.0000000    0.1488717
164080.0000000    0.1495567
164120.0000000    0.1543022
164160.0000000    0.1562517
164200.0000000    0.1405236
164240.0000000    0.1388820
164280.0000000    0.1431480
164320.0000000    0.1503554
164360.0000000    0.1445020
164400.0000000    0.1533730
164440.0000000    0.1534796
164480.0000000    0.1499283
164520.0000000    0.1524943
164560.0000000    0.1589414
164600.0000000    0.1513616
164640.0000000    0.1569582
164680.0000000    0.1511061
164720.0000000    0.1554060
164760.0000000    0.1574967
164800.0000000    0.1442403
164840.0000000    0.1400809
164880.0000000    0.1548547
164920.0000000    0.1476397
164960.0000000    0.1484820
165000.0000000    0.1461689
165040.0000000    0.1516618
165080.0000000    0.1683698
165120.0000000    0.1559193
165160.0000000    0.1576400
165200.0000000    0.1503329
165240.0000000    0.1429419
165280.0000000    0.1419211
165320.0000000    0.1419376
165360.0000000    0.1409445
165400.0000000    0.1389537
165440.0000000    0.1296012
165480.0000000    0.1326729
165520.0000000    0.1322188
165560.0000000    0.1353287
165600.0000000    0.1354012
165640.0000000    0.1255668
165680.0000000    0.1441995
165720.0000000    0.1326514
165760.0000000    0.1282180
165800.0000000    0.1325973
165840.0000000    0.1284782
165880.0000000    0.1327221
165920.0000000    0.1440938
165960.0000000    0.1418787
166000.0000000    0.1527660
166040.0000000    0.1410083
166080.0000000    0.1347009
166120.0000000    0.1345722
166160.0000000    0.1343483
166200.0000000    0.1454644
166240.0000000    0.1409581
166280.0000000    0.1369157
166320.0000000    0.1289581
166360.0000000    0.1312186
166400.0000000    0.1338791
166440.0000000    0.1282115
166480.0000000    0.1426873
166520.0000000    0.1449886
166560.0000000    0.1502479
166600.0000000    0.1542736
166640.0000000    0.1439889
166680.0000000    0.1476729
166720.0000000    0.1403437
166760.0000000    0.1571688
166800.0000000    0.1606251
166840.0000000    0.1491730
166880.0000000    0.1586244
166920.0000000    0.1553313
166960.0000000    0.1518168
167000.0000000    0.1635621
167040.0000000    0.1572775
167080.0000000    0.1638840
167120.0000000    0.1618533
167160.0000000    0.1626920
167200.0000000    0.1537915
167240.0000000    0.1623958
167280.0000000    0.1675863
167320.0000000    0.1603049
167360.0000000    0.1711352
167400.0000000    0.1678040
167440.0000000    0.1646588
167480.0000000    0.1619279
167520.0000000    0.1677789
167560.0000000    0.1634058
167600.0000000    0.1577925
167640.0000000    0.1612017
167680.0000000    0.1708374
167720.0000000    0.1759750
167760.0000000    0.1700326
167800.0000000    0.1648099
167840.0000000    0.1588883
167880.0000000    0.1698062
167920.0000000    0.1577055
167960.0000000    0.1687601
168000.0000000    0.1572493
168040.0000000    0.1653455
168080.0000000    0.1789408
168120.0000000    0.1558372
168160.0000000    0.1690510
168200.0000000    0.1601187
168240.0000000    0.1696653
168280.0000000    0.1579940
168320.0000000    0.1617584
168360.0000000    0.1589426
168400.0000000    0.1699961
168440.0000000    0.1588223
168480.0000000    0.1619223
168520.0000000    0.1584528
168560.0000000    0.1546504
168600.0000000    0.1708705
168640.0000000    0.1516883
168680.0000000    0.1578113
168720.0000000    0.1654635
168760.0000000    0.1660572
168800.0000000    0.1604292
168840.0000000    0.1546720
168880.0000000    0.1516279
168920.0000000    0.1623839
168960.0000000    0.1501243
169000.0000000    0.1532954
169040.0000000    0.1614453
169080.0000000    0.1590324
169120.0000000    0.1516406
169160.0000000    0.1584058
169200.0000000    0.1664869
169240.0000000    0.1545307
169280.0000000    0.1665428
169320.0000000    0.1565469
169360.0000000    0.1512658
169400.0000000    0.1504410
169440.0000000    0.1565432
169480.0000000    0.1557423
169520.0000000    0.1385699
169560.0000000    0.1525367
169600.0000000    0.1374445
169640.0000000    0.1452144
169680.0000000    0.1477314
169720.0000000    0.1418144
169760.0000000    0.1426595
169800.0000000    0.1388209
169840.0000000    0.1471620
169880.0000000    0.1492264
169920.0000000    0.1493597
169960.0000000    0.1540303
170000.0000000    0.1648133
170040.0000000    0.1449152
170080.0000000    0.1501700
170120.0000000    0.1535058
170160.0000000    0.1497455
170200.0000000    0.1548040
170240.0000000    0.1335095
170280.0000000    0.1419318
170320.0000000    0.1412477
170360.0000000    0.1487718
170400.0000000    0.1520908
170440.0000000    0.1478756
170480.0000000    0.1569067
170520.0000000    0.1461183
170560.0000000    0.1517308
170600.0000000    0.1575256
170640.0000000    0.1476253
170680.0000000    0.1435854
170720.0000000    0.1513062
170760.0000000    0.1548361
170800.0000000    0.1593432
170840.0000000    0.1556269
170880.0000000    0.1474519
170920.0000000    0.1479171
170960.0000000    0.1471906
171000.0000000    0.1514551
171040.0000000    0.1516131
171080.0000000    0.1449699
171120.0000000    0.1476520
171160.0000000    0.1432388
171200.0000000    0.1476330
171240.0000000    0.1464505
171280.0000000    0.1390453
171320.0000000    0.1499312
171360.0000000    0.1527439
171400.0000000    0.1509009
171440.0000000    0.1461563
171480.0000000    0.1482837
171520.0000000    0.1583539
171560.0000000    0.1547219
171600.0000000    0.1632034
171640.0000000    0.1572795
171680.0000000    0.1707992
171720.0000000    0.1548688
171760.0000000    0.1527383
171800.0000000    0.1685196
171840.0000000    0.1652755
171880.0000000    0.1632050
171920.0000000    0.1660037
171960.0000000    0.1642172
172000.0000000    0.1573586
172040.0000000    0.1599045
172080.0000000    0.1647262
172120.0000000    0.1605789
172160.0000000    0.1379413
172200.0000000    0.1694712
172240.0000000    0.1605479
172280.0000000    0.1567716
172320.0000000    0.1434799
172360.0000000    0.1434369
172400.0000000    0.1531619
172440.0000000    0.1477801
172480.0000000    0.1577824
172520.0000000    0.1436935
172560.0000000    0.1548648
172600.0000000    0.1537942
172640.0000000    0.1593198
172680.0000000    0.1531718
172720.0000000    0.1574211
172760.0000000    0.1511626
172800.0000000    0.1457525
172840.0000000    0.1615545
172880.0000000    0.1358285
172920.0000000    0.1385139
172960.0000000    0.1445025
173000.0000000    0.1455458
173040.0000000    0.1354359
173080.0000000    0.1535298
173120.0000000    0.1470922
173160.0000000    0.1520355
173200.0000000    0.1555176
173240.0000000    0.1552009
173280.0000000    0.1491494
173320.0000000    0.1427299
173360.0000000    0.1504060
173400.0000000    0.1488570
173440.0000000    0.1538247
173480.0000000    0.1607610
173520.0000000    0.1485857
173560.0000000    0.1605500
173600.0000000    0.1599927
173640.0000000    0.1551543
173680.0000000    0.1598083
173720.0000000    0.1674317
173760.0000000    0.1612615
173800.0000000    0.1612863
173840.0000000    0.1597941
173880.0000000    0.1561223
173920.0000000    0.1604714
173960.0000000    0.1560933
174000.0000000    0.1486371
174040.0000000    0.1454197
174080.0000000    0.1456795
174120.0000000    0.1470893
174160.0000000    0.1660520
174200.0000000    0.1586418
174240.0000000    0.1616720
174280.0000000    0.1572532
174320.0000000    0.1495681
174360.0000000    0.1555245
174400.0000000    0.1398821
174440.0000000    0.1554035
174480.0000000    0.1628821
174520.0000000    0.1688023
174560.0000000    0.1515239
174600.0000000    0.1584698
174640.0000000    0.1559756
174680.0000000    0.1619666
174720.0000000    0.1605684
174760.0000000    0.1564398
174800.0000000    0.1523599
174840.0000000    0.1604197
174880.0000000    0.1584200
174920.0000000    0.1551577
174960.0000000    0.1453552
175000.0000000    0.1531610
175040.0000000    0.1629886
175080.0000000    0.1530877
175120.0000000    0.1508860
175160.0000000    0.1582825
175200.0000000    0.1443457
175240.0000000    0.1562378
175280.0000000    0.1500203
175320.0000000    0.1390328
175360.0000000    0.1368153
175400.0000000    0.1380469
175440.0000000    0.1392663
175480.0000000    0.1424514
175520.0000000    0.1418629
175560.0000000    0.1468127
175600.0000000    0.1496154
175640.0000000    0.1425167
175680.0000000    0.1544294
175720.0000000    0.1333012
175760.0000000    0.1492875
175800.0000000    0.1515669
175840.0000000    0.1428326
175880.0000000    0.1451130
175920.0000000    0.1389128
175960.0000000    0.1368059
176000.0000000    0.1367179
176040.0000000    0.1367705
176080.0000000    0.1320700
176120.0000000    0.1447498
176160.0000000    0.1447715
176200.0000000    0.1456274
176240.0000000    0.1352061
176280.0000000    0.1364649
176320.0000000    0.1510409
176360.0000000    0.1469134
176400.0000000    0.1476448
176440.0000000    0.1385909
176480.0000000    0.1417550
176520.0000000    0.1413648
176560.0000000    0.1485958
176600.0000000    0.1477752
176640.0000000    0.1444842
176680.0000000    0.1509157
176720.0000000    0.1584332
176760.0000000    0.1556172
176800.0000000    0.1532007
176840.0000000    0.1615145
176880.0000000    0.1493482
176920.0000000    0.1480374
176960.0000000    0.1540361
177000.0000000    0.1532601
177040.0000000    0.1536809
177080.0000000    0.1663370
177120.0000000    0.1549887
177160.0000000    0.1722547
177200.0000000    0.1502065
177240.0000000    0.1548112
177280.0000000    0.1595374
177320.0000000    0.1595297
177360.0000000    0.1534953
177400.0000000    0.1576045
177440.0000000    0.1639238
177480.0000000    0.1424350
177520.0000000    0.1444567
177560.0000000    0.1588796
177600.0000000    0.1484072
177640.0000000    0.1449075
177680.0000000    0.1459591
177720.0000000    0.1562674
177760.0000000    0.1391993
177800.0000000    0.1440891
177840.0000000    0.1465257
177880.0000000    0.1507543
177920.0000000    0.1529441
177960.0000000    0.1433079
178000.0000000    0.1435261
178040.0000000    0.1532558
178080.0000000    0.1473939
178120.0000000    0.1613239
178160.0000000    0.1609867
178200.0000000    0.1560883
178240.0000000    0.1611765
178280.0000000    0.1603416
178320.0000000    0.1542604
178360.0000000    0.1553070
178400.0000000    0.1550856
178440.0000000    0.1489471
178480.0000000    0.1526114
178520.0000000    0.1562358
178560.0000000    0.1490784
178600.0000000    0.1436076
178640.0000000    0.1493904
178680.0000000    0.1607922
178720.0000000    0.1510312
178760.0000000    0.1666403
178800.0000000    0.1569036
178840.0000000    0.1551385
178880.0000000    0.1465060
178920.0000000    0.1502135
178960.0000000    0.1443918
179000.0000000    0.1441360
179040.0000000    0.1514120
179080.0000000    0.1444374
179120.0000000    0.1402287
179160.0000000    0.1421853
179200.0000000    0.1501129
179240.0000000    0.1448851
179280.0000000    0.1577771
179320.0000000    0.1475282
179360.0000000    0.1438984
179400.0000000    0.1692007
179440.0000000    0.1587718
179480.0000000    0.1469875
179520.0000000    0.1447373
179560.0000000    0.1563366
179600.0000000    0.1351096
179640.0000000    0.1372977
179680.0000000    0.1341772
179720.0000000    0.1319723
179760.0000000    0.1306579
179800.0000000    0.1351243
179840.0000000    0.1338611
179880.0000000    0.1282144
179920.0000000    0.1314030
179960.0000000    0.1284753
180000.0000000    0.1284126
180040.0000000    0.1332209
180080.0000000    0.1311132
180120.0000000    0.1359711
180160.0000000    0.1368696
180200.0000000    0.1267202
180240.0000000    0.1313281
180280.0000000    0.1351275
180320.0000000    0.1355866
180360.0000000    0.1347485
180400.0000000    0.1300825
180440.0000000    0.1350513
180480.0000000    0.1430070
180520.0000000    0.1520707
180560.0000000    0.1462432
180600.0000000    0.1473751
180640.0000000    0.1466222
180680.0000000    0.1572926
180720.0000000    0.1534868
180760.0000000    0.1558373
180800.0000000    0.1532135
180840.0000000    0.1433217
180880.0000000    0.1493254
180920.0000000    0.1637069
180960.0000000    0.1536740
181000.0000000    0.1587602
181040.0000000    0.1412551
181080.0000000    0.1503088
181120.0000000    0.1531697
181160.0000000    0.1460219
181200.0000000    0.1630016
181240.0000000    0.1500024
181280.0000000    0.1466195
181320.0000000    0.1409647
181360.0000000    0.1466529
181400.0000000    0.1468825
181440.0000000    0.1465790
181480.0000000    0.1386859
181520.0000000    0.1507314
181560.0000000    0.1453549
181600.0000000    0.1537677
181640.0000000    0.1411422
181680.0000000    0.1495046
181720.0000000    0.1473593
181760.0000000    0.1483989
181800.0000000    0.1333709
181840.0000000    0.1354389
181880.0000000    0.1288125
181920.0000000    0.1410531
181960.0000000    0.1517567
182000.0000000    0.1512062
182040.0000000    0.1531202
182080.0000000    0.1435644
182120.0000000    0.1528251
182160.0000000    0.1492575
182200.0000000    0.1495212
182240.0000000    0.1395399
182280.0000000    0.1455364
182320.0000000    0.1553494
182360.0000000    0.1469946
182400.0000000    0.1473538
182440.0000000    0.1458453
182480.0000000    0.1489525
182520.0000000    0.1512852
182560.0000000    0.1526204
182600.0000000    0.1452933
182640.0000000    0.1393376
182680.0000000    0.1457874
182720.0000000    0.1599796
182760.0000000    0.1466299
182800.0000000    0.1359023
182840.0000000    0.1408676
182880.0000000    0.1557856
182920.0000000    0.1494197
182960.0000000    0.1470622
183000.0000000    0.1434391
183040.0000000    0.1446919
183080.0000000    0.1456049
183120.0000000    0.1473810
183160.0000000    0.1526047
183200.0000000    0.1458152
183240.0000000    0.1479158
183280.0000000    0.1414733
183320.0000000    0.1389547
183360.0000000    0.1531042
183400.0000000    0.1504438
183440.0000000    0.1410028
183480.0000000    0.1402435
183520.0000000    0.1402515
183560.0000000    0.1495174
183600.0000000    0.1389701
183640.0000000    0.1421182
183680.0000000    0.1306172
183720.0000000    0.1441173
183760.0000000    0.1388365
183800.0000000    0.1362653
183840.0000000    0.1409747
183880.0000000    0.1546958
183920.0000000    0.1547614
183960.0000000    0.1449357
184000.0000000    0.1430583
184040.0000000    0.1535918
184080.0000000    0.1461962
184120.0000000    0.1488697
184160.0000000    0.1498068
184200.0000000    0.1567344
184240.0000000    0.1605114
184280.0000000    0.1515114
184320.0000000    0.1539445
184360.0000000    0.1461962
184400.0000000    0.1476620
184440.0000000    0.1491723
184480.0000000    0.1558012
184520.0000000    0.1460163
184560.0000000    0.1443632
184600.0000000    0.1458813
184640.0000000    0.1530308
184680.0000000    0.1469830
184720.0000000    0.1468747
184760.0000000    0.1521288
184800.0000000    0.1536566
184840.0000000    0.1429021
184880.0000000    0.1359758
184920.0000000    0.1319008
184960.0000000    0.1362149
185000.0000000    0.1411037
185040.0000000    0.1415521
185080.0000000    0.1506996
185120.0000000    0.1413671
185160.0000000    0.1489917
185200.0000000    0.1488609
185240.0000000    0.1485878
185280.0000000    0.1516355
185320.0000000    0.1438136
185360.0000000    0.1622146
185400.0000000    0.1595217
185440.0000000    0.1376204
185480.0000000    0.1637129
185520.0000000    0.1596873
185560.0000000    0.1541786
185600.0000000    0.1486645
185640.0000000    0.1548054
185680.0000000    0.1462597
185720.0000000    0.1523652
185760.0000000    0.1438565
185800.0000000    0.1484062
185840.0000000    0.1484894
185880.0000000    0.1508376
185920.0000000    0.1505867
185960.0000000    0.1332480
186000.0000000    0.1449324
186040.0000000    0.1454044
186080.0000000    0.1509721
186120.0000000    0.1430231
186160.0000000    0.1488334
186200.0000000    0.1567120
186240.0000000    0.1563698
186280.0000000    0.1448582
186320.0000000    0.1585371
186360.0000000    0.1463126
186400.0000000    0.1301915
186440.0000000    0.1360250
186480.0000000    0.1534598
186520.0000000    0.1422696
186560.0000000    0.1398499
186600.0000000    0.1435548
186640.0000000    0.1399217
186680.0000000    0.1427109
186720.0000000    0.1395533
186760.0000000    0.1462075
186800.0000000    0.1428293
186840.0000000    0.1470269
186880.0000000    0.1456655
186920.0000000    0.1464386
186960.0000000    0.1311596
187000.0000000    0.1463115
187040.0000000    0.1365526
187080.0000000    0.1450665
187120.0000000    0.1345683
187160.0000000    0.1395539
187200.0000000    0.1365570
187240.0000000    0.1412711
187280.0000000    0.1388534
187320.0000000    0.1356681
187360.0000000    0.1352533
187400.0000000    0.1408657
187440.0000000    0.1524297
187480.0000000    0.1494736
187520.0000000    0.1521686
187560.0000000    0.1640439
187600.0000000    0.1604541
187640.0000000    0.1598579
187680.0000000    0.1463727
187720.0000000    0.1591419
187760.0000000    0.1559863
187800.0000000    0.1399142
187840.0000000    0.1630507
187880.0000000    0.1625991
187920.0000000    0.1623784
187960.0000000    0.1614414
188000.0000000    0.1603580
188040.0000000    0.1644292
188080.0000000    0.1597575
188120.0000000    0.1564396
188160.0000000    0.1513344
188200.0000000    0.1505450
188240.0000000    0.1542241
188280.0000000    0.1451003
188320.0000000    0.1592858
188360.0000000    0.1574377
188400.0000000    0.1607744
188440.0000000    0.1576113
188480.0000000    0.1644067
188520.0000000    0.1583066
188560.0000000    0.1547592
188600.0000000    0.1536699
188640.0000000    0.1512703
188680.0000000    0.1628705
188720.0000000    0.1524696
188760.0000000    0.1573021
188800.0000000    0.1532023
188840.0000000    0.1538654
188880.0000000    0.1559260
188920.0000000    0.1522626
188960.0000000    0.1649827
189000.0000000    0.1528578
189040.0000000    0.1461351
189080.0000000    0.1513992
189120.0000000    0.1470059
189160.0000000    0.1544084
189200.0000000    0.1423255
189240.0000000    0.1588968
189280.0000000    0.1395198
189320.0000000    0.1431184
189360.0000000    0.1427255
189400.0000000    0.1466136
189440.0000000    0.1456118
189480.0000000    0.1393753
189520.0000000    0.1405703
189560.0000000    0.1562339
189600.0000000    0.1530813
189640.0000000    0.1562124
189680.0000000    0.1600700
189720.0000000    0.1615270
189760.0000000    0.1617189
189800.0000000    0.1538988
189840.0000000    0.1556883
189880.0000000    0.1502223
189920.0000000    0.1585924
189960.0000000    0.1519268
190000.0000000    0.1684767
190040.0000000    0.1576099
190080.0000000    0.1527831
190120.0000000    0.1856884
190160.0000000    0.1831239
190200.0000000    0.1853901
190240.0000000    0.1833668
190280.0000000    0.1907556
190320.0000000    0.1670437
190360.0000000    0.1575853
190400.0000000    0.1713668
190440.0000000    0.1634272
190480.0000000    0.1526904
190520.0000000    0.1550908
190560.0000000    0.1582520
190600.0000000    0.1611037
190640.0000000    0.1611406
190680.0000000    0.1680880
190720.0000000    0.1587838
190760.0000000    0.1407254
190800.0000000    0.1587019
190840.0000000    0.1601929
190880.0000000    0.1624247
190920.0000000    0.1730925
190960.0000000    0.1682488
191000.0000000    0.1702035
191040.0000000    0.1639493
191080.0000000    0.1698236
191120.0000000    0.1739576
191160.0000000    0.1565774
191200.0000000    0.1795310
191240.0000000    0.1890930
191280.0000000    0.1687746
191320.0000000    0.1665030
191360.0000000    0.1661176
191400.0000000    0.1646363
191440.0000000    0.1440521
191480.0000000    0.1541309
191520.0000000    0.1533517
191560.0000000    0.1560522
191600.0000000    0.1518493
191640.0000000    0.1565241
191680.0000000    0.1594845
191720.0000000    0.1623837
191760.0000000    0.1436844
191800.0000000    0.1532395
191840.0000000    0.1635161
191880.0000000    0.1603853
191920.0000000    0.1452073
191960.0000000    0.1541318
192000.0000000    0.1470893
192040.0000000    0.1527168
192080.0000000    0.1571467
192120.0000000    0.1531733
192160.0000000    0.1550165
192200.0000000    0.1482920
192240.0000000    0.1514584
192280.0000000    0.1521534
192320.0000000    0.1470362
192360.0000000    0.1517860
192400.0000000    0.1652358
192440.0000000    0.1533085
192480.0000000    0.1583239
192520.0000000    0.1604998
192560.0000000    0.1772494
192600.0000000    0.1647898
192640.0000000    0.1594046
192680.0000000    0.1675327
192720.0000000    0.1608326
192760.0000000    0.1518174
192800.0000000    0.1682006
192840.0000000    0.1665675
192880.0000000    0.1570325
192920.0000000    0.1534912
192960.0000000    0.1613008
193000.0000000    0.1594009
193040.0000000    0.1558972
193080.0000000    0.1529729
193120.0000000    0.1708990
193160.0000000    0.1635994
193200.0000000    0.1612784
193240.0000000    0.1734187
193280.0000000    0.1492424
193320.0000000    0.1437196
193360.0000000    0.1608330
193400.0000000    0.1613469
193440.0000000    0.1618761
193480.0000000    0.1568694
193520.0000000    0.1557835
193560.0000000    0.1672732
193600.0000000    0.1794013
193640.0000000    0.1834313
193680.0000000    0.1594476
193720.0000000    0.1549289
193760.0000000    0.1553818
193800.0000000    0.1661401
193840.0000000    0.1682243
193880.0000000    0.1527020
193920.0000000    0.1623082
193960.0000000    0.1689606
194000.0000000    0.1597708
194040.0000000    0.1610900
194080.0000000    0.1645049
194120.0000000    0.1646550
194160.0000000    0.1732799
194200.0000000    0.1773494
194240.0000000    0.1673145
194280.0000000    0.1656483
194320.0000000    0.1710191
194360.0000000    0.1650848
194400.0000000    0.1654552
194440.0000000    0.1633412
194480.0000000    0.1645447
194520.0000000    0.1527423
194560.0000000    0.1685292
194600.0000000    0.1659638
194640.0000000    0.1616933
194680.0000000    0.1677106
194720.0000000    0.1592562
194760.0000000    0.1694736
194800.0000000    0.1672753
194840.0000000    0.1717791
194880.0000000    0.1621732
194920.0000000    0.1516237
194960.0000000    0.1556574
195000.0000000    0.1580142
195040.0000000    0.1517522
195080.0000000    0.1567238
195120.0000000    0.1765504
195160.0000000    0.1664239
195200.0000000    0.1665195
195240.0000000    0.1505157
195280.0000000    0.1484487
195320.0000000    0.1554499
195360.0000000    0.1427162
195400.0000000    0.1422859
195440.0000000    0.1512922
195480.0000000    0.1325712
195520.0000000    0.1474033
195560.0000000    0.1439745
195600.0000000    0.1457136
195640.0000000    0.1339125
195680.0000000    0.1369420
195720.0000000    0.1420466
195760.0000000    0.1486769
195800.0000000    0.1582056
195840.0000000    0.1453118
195880.0000000    0.1450213
195920.0000000    0.1494882
195960.0000000    0.1556351
196000.0000000    0.1400669
196040.0000000    0.1471022
196080.0000000    0.1519417
196120.0000000    0.1371856
196160.0000000    0.1348634
196200.0000000    0.1372696
196240.0000000    0.1525108
196280.0000000    0.1342344
196320.0000000    0.1369308
196360.0000000    0.1565952
196400.0000000    0.1532644
196440.0000000    0.1566710
196480.0000000    0.1614905
196520.0000000    0.1684114
196560.0000000    0.1570929
196600.0000000    0.1558546
196640.0000000    0.1356851
196680.0000000    0.1309109
196720.0000000    0.1364066
196760.0000000    0.1438426
196800.0000000    0.1646122
196840.0000000    0.1704221
196880.0000000    0.1503101
196920.0000000    0.1433909
196960.0000000    0.1326213
197000.0000000    0.1519842
197040.0000000    0.1584365
197080.0000000    0.1515192
197120.0000000    0.1422136
197160.0000000    0.1446612
197200.0000000    0.1510925
197240.0000000    0.1335999
197280.0000000    0.1296569
197320.0000000    0.1354580
197360.0000000    0.1385364
197400.0000000    0.1431374
197440.0000000    0.1434326
197480.0000000    0.1537120
197520.0000000    0.1461422
197560.0000000    0.1562353
197600.0000000    0.1512363
197640.0000000    0.1347306
197680.0000000    0.1471666
197720.0000000    0.1454803
197760.0000000    0.1365148
197800.0000000    0.1367226
197840.0000000    0.1303339
197880.0000000    0.1570457
197920.0000000    0.1479413
197960.0000000    0.1401150
198000.0000000    0.1405525
198040.0000000    0.1483041
198080.0000000    0.1497813
198120.0000000    0.1403265
198160.0000000    0.1567873
198200.0000000    0.1538060
198240.0000000    0.1381521
198280.0000000    0.1513801
198320.0000000    0.1501765
198360.0000000    0.1517149
198400.0000000    0.1541803
198440.0000000    0.1601910
198480.0000000    0.1613413
198520.0000000    0.1588979
198560.0000000    0.1619285
198600.0000000    0.1590825
198640.0000000    0.1620076
198680.0000000    0.1606123
198720.0000000    0.1661724
198760.0000000    0.1549190
198800.0000000    0.1593638
198840.0000000    0.1544694
198880.0000000    0.1582610
198920.0000000    0.1642729
198960.0000000    0.1594048
199000.0000000    0.1631384
199040.0000000    0.1732680
199080.0000000    0.1562932
199120.0000000    0.1478953
199160.0000000    0.1623349
199200.0000000    0.1581529
199240.0000000    0.1570555
199280.0000000    0.1494449
199320.0000000    0.1560831
199360.0000000    0.1505540
199400.0000000    0.1582867
199440.0000000    0.1514264
199480.0000000    0.1454615
199520.0000000    0.1406365
199560.0000000    0.1629602
199600.0000000    0.1553950
199640.0000000    0.1627099
199680.0000000    0.1487913
199720.0000000    0.1431668
199760.0000000    0.1426045
199800.0000000    0.1545473
199840.0000000    0.1555026
199880.0000000    0.1688949
199920.0000000    0.1658037
199960.0000000    0.1560963
200000.0000000    0.1646782
200040.0000000    0.1602659
200080.0000000    0.1572606
200120.0000000    0.1542720
200160.0000000    0.1545529
200200.0000000    0.1511304
200240.0000000    0.1599980
200280.0000000    0.1445706
200320.0000000    0.1492075
200360.0000000    0.1433172
200400.0000000    0.1602867
200440.0000000    0.1670920
200480.0000000    0.1632350
200520.0000000    0.1597400
200560.0000000    0.1446100
200600.0000000    0.1489915
200640.0000000    0.1405306
200680.0000000    0.1364816
200720.0000000    0.1402044
200760.0000000    0.1686486
200800.0000000    0.1430899
200840.0000000    0.1498443
200880.0000000    0.1396412
200920.0000000    0.1369626
200960.0000000    0.1574648
201000.0000000    0.1557314
201040.0000000    0.1682337
201080.0000000    0.1650451
201120.0000000    0.1808484
201160.0000000    0.1630198
201200.0000000    0.1699013
201240.0000000    0.1711812
201280.0000000    0.1684476
201320.0000000    0.1596927
201360.0000000    0.1545619
201400.0000000    0.1614714
201440.0000000    0.1586737
201480.0000000    0.1664724
201520.0000000    0.1770342
201560.0000000    0.1594258
201600.0000000    0.1721156
201640.0000000    0.1718466
201680.0000000    0.1692488
201720.0000000    0.1550647
201760.0000000    0.1687685
201800.0000000    0.1694320
201840.0000000    0.1724416
201880.0000000    0.1598140
201920.0000000    0.1624741
201960.0000000    0.1566723
202000.0000000    0.1636845
202040.0000000    0.1732749
202080.0000000    0.1602381
202120.0000000    0.1658322
202160.0000000    0.1625174
202200.0000000    0.1599556
202240.0000000    0.1541791
202280.0000000    0.1508716
202320.0000000    0.1569789
202360.0000000    0.1589827
202400.0000000    0.1478567
202440.0000000    0.1493581
202480.0000000    0.1529408
202520.0000000    0.1415898
202560.0000000    0.1421627
202600.0000000    0.1542763
202640.0000000    0.1477994
202680.0000000    0.1656630
202720.0000000    0.1459564
202760.0000000    0.1442354
202800.0000000    0.1580567
202840.0000000    0.1406506
202880.0000000    0.1556860
202920.0000000    0.1543072
202960.0000000    0.1429790
203000.0000000    0.1608894
203040.0000000    0.1611080
203080.0000000    0.1632586
203120.0000000    0.1708397
203160.0000000    0.1599744
203200.0000000    0.1802043
203240.0000000    0.1800308
203280.0000000    0.1589234
203320.0000000    0.1716136
203360.0000000    0.1686735
203400.0000000    0.1605283
203440.0000000    0.1632324
203480.0000000    0.1662928
203520.0000000    0.1573658
203560.0000000    0.1624482
203600.0000000    0.1661432
203640.0000000    0.1727469
203680.0000000    0.1616263
203720.0000000    0.1716014
203760.0000000    0.1634547
203800.0000000    0.1728019
203840.0000000    0.1790792
203880.0000000    0.1723461
203920.0000000    0.1685489
203960.0000000    0.1719757
204000.0000000    0.1664178
204040.0000000    0.1691869
204080.0000000    0.1811866
204120.0000000    0.1654108
204160.0000000    0.1584144
204200.0000000    0.1630308
204240.0000000    0.1714017
204280.0000000    0.1596299
204320.0000000    0.1810800
204360.0000000    0.1592534
204400.0000000    0.1641848
204440.0000000    0.1704614
204480.0000000    0.1734030
204520.0000000    0.1607689
204560.0000000    0.1599791
204600.0000000    0.1588557
204640.0000000    0.1605868
204680.0000000    0.1564526
204720.0000000    0.1571220
204760.0000000    0.1510662
204800.0000000    0.1735361
204840.0000000    0.1740339
204880.0000000    0.1772550
204920.0000000    0.1742394
204960.0000000    0.1684408
205000.0000000    0.1740383
205040.0000000    0.1844223
205080.0000000    0.1740833
205120.0000000    0.1637381
205160.0000000    0.1716684
205200.0000000    0.1828803
205240.0000000    0.1723422
205280.0000000    0.1742808
205320.0000000    0.1763498
205360.0000000    0.1765683
205400.0000000    0.1788341
205440.0000000    0.1801718
205480.0000000    0.1680927
205520.0000000    0.1739680
205560.0000000    0.1553539
205600.0000000    0.1627664
205640.0000000    0.1756703
205680.0000000    0.1589821
205720.0000000    0.1624012
205760.0000000    0.1458077
205800.0000000    0.1463502
205840.0000000    0.1622421
205880.0000000    0.1723314
205920.0000000    0.1672727
205960.0000000    0.1782600
206000.0000000    0.1777354
206040.0000000    0.1765316
206080.0000000    0.1709346
206120.0000000    0.1572308
206160.0000000    0.1625532
206200.0000000    0.1603272
206240.0000000    0.1722994
206280.0000000    0.1752931
206320.0000000    0.1639853
206360.0000000    0.1786185
206400.0000000    0.1655720
206440.0000000    0.1586863
206480.0000000    0.1631103
206520.0000000    0.1636081
206560.0000000    0.1628267
206600.0000000    0.1674559
206640.0000000    0.1754643
206680.0000000    0.1721316
206720.0000000    0.1694852
206760.0000000    0.1604398
206800.0000000    0.1606875
206840.0000000    0.1712409
206880.0000000    0.1636870
206920.0000000    0.1792780
206960.0000000    0.1696087
207000.0000000    0.1755690
207040.0000000    0.1696627
207080.0000000    0.1685522
207120.0000000    0.1741964
207160.0000000    0.1759970
207200.0000000    0.1745209
207240.0000000    0.1733250
207280.0000000    0.1718980
207320.0000000    0.1611910
207360.0000000    0.1773110
207400.0000000    0.1645726
207440.0000000    0.1778618
207480.0000000    0.1769546
207520.0000000    0.1715678
207560.0000000    0.1663606
207600.0000000    0.1796160
207640.0000000    0.1751802
207680.0000000    0.1727721
207720.0000000    0.1779517
207760.0000000    0.1680877
207800.0000000    0.1815114
207840.0000000    0.1601795
207880.0000000    0.1624357
207920.0000000    0.1770501
207960.0000000    0.1787951
208000.0000000    0.1713483
208040.0000000    0.1651781
208080.0000000    0.1718413
208120.0000000    0.1708160
208160.0000000    0.1680597
208200.0000000    0.1700514
208240.0000000    0.1725929
208280.0000000    0.1669281
208320.0000000    0.1808928
208360.0000000    0.1648186
208400.0000000    0.1946458
208440.0000000    0.1819486
208480.0000000    0.1997392
208520.0000000    0.1697878
208560.0000000    0.1707812
208600.0000000    0.1689108
208640.0000000    0.1456565
208680.0000000    0.1644198
208720.0000000    0.1664237
208760.0000000    0.1627776
208800.0000000    0.1538493
208840.0000000    0.1680168
208880.0000000    0.1659158
208920.0000000    0.1676545
208960.0000000    0.1821609
209000.0000000    0.1775581
209040.0000000    0.1658108
209080.0000000    0.1676824
209120.0000000    0.1674556
209160.0000000    0.1591623
209200.0000000    0.1667251
209240.0000000    0.1685477
209280.0000000    0.1790281
209320.0000000    0.1708315
209360.0000000    0.1737866
209400.0000000    0.1683303
209440.0000000    0.1842423
209480.0000000    0.1725755
209520.0000000    0.1911002
209560.0000000    0.1848411
209600.0000000    0.1822199
209640.0000000    0.1758738
209680.0000000    0.1892365
209720.0000000    0.1947950
209760.0000000    0.1813422
209800.0000000    0.1844604
209840.0000000    0.1728347
209880.0000000    0.1779871
209920.0000000    0.1857975
209960.0000000    0.1790514
210000.0000000    0.1704487
210040.0000000    0.1751932
210080.0000000    0.1719359
210120.0000000    0.1786650
210160.0000000    0.1759682
210200.0000000    0.1754879
210240.0000000    0.1721924
210280.0000000    0.1774810
210320.0000000    0.1720856
210360.0000000    0.1806422
210400.0000000    0.1734515
210440.0000000    0.1763414
210480.0000000    0.1771231
210520.0000000    0.1819179
210560.0000000    0.1682489
210600.0000000    0.1789936
210640.0000000    0.1837873
210680.0000000    0.1657498
210720.0000000    0.1798869
210760.0000000    0.1688133
210800.0000000    0.1730006
210840.0000000    0.1746434
210880.0000000    0.1834764
210920.0000000    0.1833296
210960.0000000    0.1694546
211000.0000000    0.1674487
211040.0000000    0.1692647
211080.0000000    0.1692259
211120.0000000    0.1788488
211160.0000000    0.1777053
211200.0000000    0.1700990
211240.0000000    0.1588838
211280.0000000    0.1593887
211320.0000000    0.1587528
211360.0000000    0.1616115
211400.0000000    0.1790331
211440.0000000    0.1713123
211480.0000000    0.1765745
211520.0000000    0.1720998
211560.0000000    0.1735439
211600.0000000    0.1642645
211640.0000000    0.1590656
211680.0000000    0.1609260
211720.0000000    0.1640013
211760.0000000    0.1589316
211800.0000000    0.1701235
211840.0000000    0.1661479
211880.0000000    0.1630561
211920.0000000    0.1656181
211960.0000000    0.1699457
212000.0000000    0.1528904
212040.0000000    0.1507109
212080.0000000    0.1571676
212120.0000000    0.1759419
212160.0000000    0.1778577
212200.0000000    0.1566936
212240.0000000    0.1519633
212280.0000000    0.1601205
212320.0000000    0.1676521
212360.0000000    0.1574506
212400.0000000    0.1617363
212440.0000000    0.1661362
212480.0000000    0.1594834
212520.0000000    0.1676062
212560.0000000    0.1682621
212600.0000000    0.1564213
212640.0000000    0.1667252
212680.0000000    0.1546659
212720.0000000    0.1644586
212760.0000000    0.1657322
212800.0000000    0.1679768
212840.0000000    0.1737036
212880.0000000    0.1622895
212920.0000000    0.1929755
212960.0000000    0.1630840
213000.0000000    0.1654662
213040.0000000    0.1671820
213080.0000000    0.1732591
213120.0000000    0.1661251
213160.0000000    0.1720826
213200.0000000    0.1551715
213240.0000000    0.1619072
213280.0000000    0.1705026
213320.0000000    0.1713152
213360.0000000    0.1752760
213400.0000000    0.1594498
213440.0000000    0.1617883
213480.0000000    0.1566734
213520.0000000    0.1468102
213560.0000000    0.1592485
213600.0000000    0.1535550
213640.0000000    0.1566171
213680.0000000    0.1643479
213720.0000000    0.1597117
213760.0000000    0.1657877
213800.0000000    0.1543896
213840.0000000    0.1640357
213880.0000000    0.1701101
213920.0000000    0.1754987
213960.0000000    0.1760234
214000.0000000    0.1803881
214040.0000000    0.1800735
214080.0000000    0.1581182
214120.0000000    0.1523286
214160.0000000    0.1563562
214200.0000000    0.1555951
214240.0000000    0.1580947
214280.0000000    0.1707070
214320.0000000    0.1685332
214360.0000000    0.1606960
214400.0000000    0.1479072
214440.0000000    0.1582001
214480.0000000    0.1609344
214520.0000000    0.1658877
214560.0000000    0.1649652
214600.0000000    0.1471789
214640.0000000    0.1595072
214680.0000000    0.1629540
214720.0000000    0.1543031
214760.0000000    0.1575709
214800.0000000    0.1651425
214840.0000000    0.1572326
214880.0000000    0.1526265
214920.0000000    0.1523507
214960.0000000    0.1486941
215000.0000000    0.1549540
215040.0000000    0.1537888
215080.0000000    0.1401058
215120.0000000    0.1488802
215160.0000000    0.1581474
215200.0000000    0.1601411
215240.0000000    0.1645155
215280.0000000    0.1687298
215320.0000000    0.1726097
215360.0000000    0.1655916
215400.0000000    0.1667420
215440.0000000    0.1697306
215480.0000000    0.1665698
215520.0000000    0.1694943
215560.0000000    0.1852319
215600.0000000    0.1825488
215640.0000000    0.1859607
215680.0000000    0.1800186
215720.0000000    0.1643722
215760.0000000    0.1602696
215800.0000000    0.1675556
215840.0000000    0.1691473
215880.0000000    0.1686952
215920.0000000    0.1743219
215960.0000000    0.1666778
216000.0000000    0.1649406
216040.0000000    0.1756894
216080.0000000    0.1637548
216120.0000000    0.1774766
216160.0000000    0.1658816
216200.0000000    0.1549384
216240.0000000    0.1702877
216280.0000000    0.1813151
216320.0000000    0.1693252
216360.0000000    0.1814366
216400.0000000    0.1755485
216440.0000000    0.1841936
216480.0000000    0.1855931
216520.0000000    0.1718478
216560.0000000    0.1795618
216600.0000000    0.1587508
216640.0000000    0.1622762
216680.0000000    0.1538560
216720.0000000    0.1702706
216760.0000000    0.1670768
216800.0000000    0.1695693
216840.0000000    0.1748603
216880.0000000    0.1730883
216920.0000000    0.1589067
216960.0000000    0.1498414
217000.0000000    0.1527679
217040.0000000    0.1563584
217080.0000000    0.1579223
217120.0000000    0.1641674
217160.0000000    0.1592298
217200.0000000    0.1531234
217240.0000000    0.1505004
217280.0000000    0.1481946
217320.0000000    0.1505735
217360.0000000    0.1539788
217400.0000000    0.1682136
217440.0000000    0.1572469
217480.0000000    0.1600654
217520.0000000    0.1752659
217560.0000000    0.1828746
217600.0000000    0.1688450
217640.0000000    0.1732394
217680.0000000    0.1814248
217720.0000000    0.1905268
217760.0000000    0.1885181
217800.0000000    0.1929934
217840.0000000    0.1899406
217880.0000000    0.1844288
217920.0000000    0.1714164
217960.0000000    0.1707641
218000.0000000    0.1720397
218040.0000000    0.1613989
218080.0000000    0.1572161
218120.0000000    0.1801903
218160.0000000    0.1744752
218200.0000000    0.1737710
218240.0000000    0.1804887
218280.0000000    0.1693512
218320.0000000    0.1696024
218360.0000000    0.1638576
218400.0000000    0.1618936
218440.0000000    0.1572144
218480.0000000    0.1617236
218520.0000000    0.1816465
218560.0000000    0.1507277
218600.0000000    0.1583242
218640.0000000    0.1669801
218680.0000000    0.1786899
218720.0000000    0.1648794
218760.0000000    0.1612529
218800.0000000    0.1653872
218840.0000000    0.1675377
218880.0000000    0.1652439
218920.0000000    0.1622977
218960.0000000    0.1806994
219000.0000000    0.1881645
219040.0000000    0.1714774
219080.0000000    0.1763041
219120.0000000    0.1558829
219160.0000000    0.1509567
219200.0000000    0.1410481
219240.0000000    0.1566438
219280.0000000    0.1470486
219320.0000000    0.1443262
219360.0000000    0.1463266
219400.0000000    0.1483732
219440.0000000    0.1525004
219480.0000000    0.1600768
219520.0000000    0.1515194
219560.0000000    0.1617732
219600.0000000    0.1578910
219640.0000000    0.1546670
219680.0000000    0.1622787
219720.0000000    0.1556368
219760.0000000    0.1611903
219800.0000000    0.1620279
219840.0000000    0.1655401
219880.0000000    0.1685667
219920.0000000    0.1808260
219960.0000000    0.1704987
220000.0000000    0.1804629
220040.0000000    0.1770820
220080.0000000    0.1666638
220120.0000000    0.1557575
220160.0000000    0.1771635
220200.0000000    0.1621702
220240.0000000    0.1562240
220280.0000000    0.1444332
220320.0000000    0.1471621
220360.0000000    0.1551267
220400.0000000    0.1489882
220440.0000000    0.1643641
220480.0000000    0.1713896
220520.0000000    0.1640971
220560.0000000    0.1661725
220600.0000000    0.1524842
220640.0000000    0.1651383
220680.0000000    0.1643469
220720.0000000    0.1448158
220760.0000000    0.1610276
220800.0000000    0.1501284
220840.0000000    0.1566609
220880.0000000    0.1584482
220920.0000000    0.1552348
220960.0000000    0.1600221
221000.0000000    0.1553567
221040.0000000    0.1398442
221080.0000000    0.1458858
221120.0000000    0.1469020
221160.0000000    0.1501053
221200.0000000    0.1457961
221240.0000000    0.1464323
221280.0000000    0.1504105
221320.0000000    0.1341559
221360.0000000    0.1476983
221400.0000000    0.1433399
221440.0000000    0.1471076
221480.0000000    0.1428998
221520.0000000    0.1442575
221560.0000000    0.1428386
221600.0000000    0.1499667
221640.0000000    0.1478029
221680.0000000    0.1504079
221720.0000000    0.1575727
221760.0000000    0.1650054
221800.0000000    0.1609751
221840.0000000    0.1558189
221880.0000000    0.1628492
221920.0000000    0.1492208
221960.0000000    0.1490408
222000.0000000    0.1453245
222040.0000000    0.1437087
222080.0000000    0.1435511
222120.0000000    0.1447675
222160.0000000    0.1508764
222200.0000000    0.1577503
222240.0000000    0.1610359
222280.0000000    0.1482344
222320.0000000    0.1540357
222360.0000000    0.1537404
222400.0000000    0.1589486
222440.0000000    0.1615407
222480.0000000    0.1497031
222520.0000000    0.1709612
222560.0000000    0.1621004
222600.0000000    0.1693076
222640.0000000    0.1880562
222680.0000000    0.1689093
222720.0000000    0.1506893
222760.0000000    0.1603579
222800.0000000    0.1626417
222840.0000000    0.1598884
222880.0000000    0.1488886
222920.0000000    0.1647261
222960.0000000    0.1612335
223000.0000000    0.1421775
223040.0000000    0.1545630
223080.0000000    0.1451341
223120.0000000    0.1522082
223160.0000000    0.1521020
223200.0000000    0.1397717
223240.0000000    0.1501732
223280.0000000    0.1517612
223320.0000000    0.1441866
223360.0000000    0.1645534
223400.0000000    0.1559636
223440.0000000    0.1487680
223480.0000000    0.1467554
223520.0000000    0.1393701
223560.0000000    0.1536944
223600.0000000    0.1371043
223640.0000000    0.1361724
223680.0000000    0.1496329
223720.0000000    0.1456025
223760.0000000    0.1370741
223800.0000000    0.1486741
223840.0000000    0.1452248
223880.0000000    0.1479776
223920.0000000    0.1402340
223960.0000000    0.1416301
224000.0000000    0.1400300
224040.0000000    0.1385417
224080.0000000    0.1384466
224120.0000000    0.1363509
224160.0000000    0.1363268
224200.0000000    0.1413897
224240.0000000    0.1486335
224280.0000000    0.1475542
224320.0000000    0.1474856
224360.0000000    0.1426586
224400.0000000    0.1517126
224440.0000000    0.1529906
224480.0000000    0.1553961
224520.0000000    0.1487143
224560.0000000    0.1416025
224600.0000000    0.1471954
224640.0000000    0.1553886
224680.0000000    0.1637959
224720.0000000    0.1613753
224760.0000000    0.1515499
224800.0000000    0.1461964
224840.0000000    0.1628977
224880.0000000    0.1614278
224920.0000000    0.1567188
224960.0000000    0.1559950
225000.0000000    0.1675220
225040.0000000    0.1582828
225080.0000000    0.1534867
225120.0000000    0.1499850
225160.0000000    0.1574500
225200.0000000    0.1572427
225240.0000000    0.1395618
225280.0000000    0.1449912
225320.0000000    0.1351813
225360.0000000    0.1457103
225400.0000000    0.1407771
225440.0000000    0.1344870
225480.0000000    0.1301068
225520.0000000    0.1402853
225560.0000000    0.1369390
225600.0000000    0.1529487
225640.0000000    0.1518869
225680.0000000    0.1442025
225720.0000000    0.1510276
225760.0000000    0.1477805
225800.0000000    0.1556265
225840.0000000    0.1573017
225880.0000000    0.1539327
225920.0000000    0.1523352
225960.0000000    0.1534264
226000.0000000    0.1432852
226040.0000000    0.1531250
226080.0000000    0.1515158
226120.0000000    0.1476197
226160.0000000    0.1468185
226200.0000000    0.1456062
226240.0000000    0.1520975
226280.0000000    0.1453180
226320.0000000    0.1593394
226360.0000000    0.1583242
226400.0000000    0.1504133
226440.0000000    0.1489830
226480.0000000    0.1572954
226520.0000000    0.1460835
226560.0000000    0.1515579
226600.0000000    0.1429342
226640.0000000    0.1395523
226680.0000000    0.1385556
226720.0000000    0.1596130
226760.0000000    0.1550159
226800.0000000    0.1511626
226840.0000000    0.1400405
226880.0000000    0.1429070
226920.0000000    0.1363207
226960.0000000    0.1602293
227000.0000000    0.1394514
227040.0000000    0.1444615
227080.0000000    0.1520526
227120.0000000    0.1493632
227160.0000000    0.1492649
227200.0000000    0.1594926
227240.0000000    0.1535742
227280.0000000    0.1427343
227320.0000000    0.1620138
227360.0000000    0.1510618
227400.0000000    0.1374571
227440.0000000    0.1485673
227480.0000000    0.1621348
227520.0000000    0.1591699
227560.0000000    0.1548961
227600.0000000    0.1651027
227640.0000000    0.1621928
227680.0000000    0.1493472
227720.0000000    0.1576653
227760.0000000    0.1575906
227800.0000000    0.1534315
227840.0000000    0.1602807
227880.0000000    0.1824599
227920.0000000    0.1705635
227960.0000000    0.1746118
228000.0000000    0.1493248
228040.0000000    0.1506713
228080.0000000    0.1598480
228120.0000000    0.1548551
228160.0000000    0.1496835
228200.0000000    0.1624289
228240.0000000    0.1653169
228280.0000000    0.1541738
228320.0000000    0.1602731
228360.0000000    0.1597076
228400.0000000    0.1614343
228440.0000000    0.1518743
228480.0000000    0.1650519
228520.0000000    0.1491308
228560.0000000    0.1407131
228600.0000000    0.1478664
228640.0000000    0.1564483
228680.0000000    0.1476456
228720.0000000    0.1463083
228760.0000000    0.1438242
228800.0000000    0.1400815
228840.0000000    0.1379183
228880.0000000    0.1351145
228920.0000000    0.1414898
228960.0000000    0.1472279
229000.0000000    0.1393300
229040.0000000    0.1475277
229080.0000000    0.1537799
229120.0000000    0.1496928
229160.0000000    0.1616652
229200.0000000    0.1533093
229240.0000000    0.1486511
229280.0000000    0.1640867
229320.0000000    0.1761756
229360.0000000    0.1615875
229400.0000000    0.1544146
229440.0000000    0.1567027
229480.0000000    0.1530868
229520.0000000    0.1552026
229560.0000000    0.1648883
229600.0000000    0.1675665
229640.0000000    0.1517669
229680.0000000    0.1548027
229720.0000000    0.1568177
229760.0000000    0.1554824
229800.0000000    0.1445805
229840.0000000    0.1545375
229880.0000000    0.1589528
229920.0000000    0.1473580
229960.0000000    0.1712262
230000.0000000    0.1629552
230040.0000000    0.1604522
230080.0000000    0.1620512
230120.0000000    0.1674116
230160.0000000    0.1548093
230200.0000000    0.1689169
230240.0000000    0.1555884
230280.0000000    0.1785329
230320.0000000    0.1660675
230360.0000000    0.1500640
230400.0000000    0.1580522
230440.0000000    0.1614649
230480.0000000    0.1559549
230520.0000000    0.1539114
230560.0000000    0.1666901
230600.0000000    0.1789733
230640.0000000    0.1679636
230680.0000000    0.1673680
230720.0000000    0.1780620
230760.0000000    0.1786393
230800.0000000    0.1631257
230840.0000000    0.1831677
230880.0000000    0.1779078
230920.0000000    0.1740287
230960.0000000    0.1728456
231000.0000000    0.1721528
231040.0000000    0.1735565
231080.0000000    0.1695259
231120.0000000    0.1623380
231160.0000000    0.1822908
231200.0000000    0.1619009
231240.0000000    0.1852894
231280.0000000    0.1658008
231320.0000000    0.1826919
231360.0000000    0.1744285
231400.0000000    0.1795944
231440.0000000    0.1764282
231480.0000000    0.1647660
231520.0000000    0.1698154
231560.0000000    0.1530803
231600.0000000    0.1695340
231640.0000000    0.1549191
231680.0000000    0.1698308
231720.0000000    0.1492161
231760.0000000    0.1505406
231800.0000000    0.1453892
231840.0000000    0.1286110
231880.0000000    0.1307608
231920.0000000    0.1375059
231960.0000000    0.1428870
232000.0000000    0.1503495
232040.0000000    0.1488383
232080.0000000    0.1581711
232120.0000000    0.1418833
232160.0000000    0.1454481
232200.0000000    0.1318279
232240.0000000    0.1327130
232280.0000000    0.1397190
232320.0000000    0.1408499
232360.0000000    0.1363104
232400.0000000    0.1320227
232440.0000000    0.1329812
232480.0000000    0.1364547
232520.0000000    0.1528148
232560.0000000    0.1404037
232600.0000000    0.1410675
232640.0000000    0.1300085
232680.0000000    0.1387227
232720.0000000    0.1412862
232760.0000000    0.1220647
232800.0000000    0.1239112
232840.0000000    0.1181126
232880.0000000    0.1298352
232920.0000000    0.1313909
232960.0000000    0.1227748
233000.0000000    0.1313802
233040.0000000    0.1374738
233080.0000000    0.1291591
233120.0000000    0.1338370
233160.0000000    0.1276631
233200.0000000    0.1396905
233240.0000000    0.1505585
233280.0000000    0.1336584
233320.0000000    0.1428215
233360.0000000    0.1380629
233400.0000000    0.1360091
233440.0000000    0.1396179
233480.0000000    0.1401133
233520.0000000    0.1314448
233560.0000000    0.1313546
233600.0000000    0.1313184
233640.0000000    0.1387545
233680.0000000    0.1416342
233720.0000000    0.1319584
233760.0000000    0.1263859
233800.0000000    0.1457334
233840.0000000    0.1360903
233880.0000000    0.1316688
233920.0000000    0.1366126
233960.0000000    0.1504972
234000.0000000    0.1442659
234040.0000000    0.1398674
234080.0000000    0.1446952
234120.0000000    0.1337013
234160.0000000    0.1417642
234200.0000000    0.1420859
234240.0000000    0.1404141
234280.0000000    0.1318632
234320.0000000    0.1385310
234360.0000000    0.1347999
234400.0000000    0.1290619
234440.0000000    0.1360833
234480.0000000    0.1312795
234520.0000000    0.1291628
234560.0000000    0.1384787
234600.0000000    0.1519845
234640.0000000    0.1478704
234680.0000000    0.1404150
234720.0000000    0.1332105
234760.0000000    0.1545557
234800.0000000    0.1434534
234840.0000000    0.1372578
234880.0000000    0.1357937
234920.0000000    0.1354771
234960.0000000    0.1311533
235000.0000000    0.1280681
235040.0000000    0.1472418
235080.0000000    0.1409541
235120.0000000    0.1313841
235160.0000000    0.1450059
235200.0000000    0.1527269
235240.0000000    0.1464515
235280.0000000    0.1498916
235320.0000000    0.1342541
235360.0000000    0.1331441
235400.0000000    0.1334866
235440.0000000    0.1401081
235480.0000000    0.1397190
235520.0000000    0.1361736
235560.0000000    0.1336252
235600.0000000    0.1230041
235640.0000000    0.1341526
235680.0000000    0.1346196
235720.0000000    0.1532441
235760.0000000    0.1478043
235800.0000000    0.1614077
235840.0000000    0.1466404
235880.0000000    0.1319899
235920.0000000    0.1404100
235960.0000000    0.1587604
236000.0000000    0.1409211
236040.0000000    0.1361132
236080.0000000    0.1399531
236120.0000000    0.1495013
236160.0000000    0.1262998
236200.0000000    0.1303939
236240.0000000    0.1334550
236280.0000000    0.1334831
236320.0000000    0.1327541
236360.0000000    0.1376349
236400.0000000    0.1260055
236440.0000000    0.1427031
236480.0000000    0.1299216
236520.0000000    0.1361945
236560.0000000    0.1419816
236600.0000000    0.1342629
236640.0000000    0.1355965
236680.0000000    0.1366594
236720.0000000    0.1267073
236760.0000000    0.1367032
236800.0000000    0.1336738
236840.0000000    0.1467724
236880.0000000    0.1369956
236920.0000000    0.1290564
236960.0000000    0.1302932
237000.0000000    0.1363434
237040.0000000    0.1223887
237080.0000000    0.1365792
237120.0000000    0.1236843
237160.0000000    0.1336189
237200.0000000    0.1339520
237240.0000000    0.1323731
237280.0000000    0.1301251
237320.0000000    0.1341587
237360.0000000    0.1392930
237400.0000000    0.1342732
237440.0000000    0.1427574
237480.0000000    0.1502700
237520.0000000    0.1420888
237560.0000000    0.1439427
237600.0000000    0.1443606
237640.0000000    0.1464933
237680.0000000    0.1388113
237720.0000000    0.1520073
237760.0000000    0.1486955
237800.0000000    0.1450727
237840.0000000    0.1644993
237880.0000000    0.1499037
237920.0000000    0.1398194
237960.0000000    0.1420994
238000.0000000    0.1563666
238040.0000000    0.1564404
238080.0000000    0.1515821
238120.0000000    0.1549404
238160.0000000    0.1510698
238200.0000000    0.1596236
238240.0000000    0.1638541
238280.0000000    0.1514603
238320.0000000    0.1494699
238360.0000000    0.1409192
238400.0000000    0.1469413
238440.0000000    0.1439750
238480.0000000    0.1425453
238520.0000000    0.1296428
238560.0000000    0.1436392
238600.0000000    0.1524229
238640.0000000    0.1501434
238680.0000000    0.1403642
238720.0000000    0.1383091
238760.0000000    0.1279768
238800.0000000    0.1461169
238840.0000000    0.1369464
238880.0000000    0.1391971
238920.0000000    0.1322984
238960.0000000    0.1452169
239000.0000000    0.1379806
239040.0000000    0.1432649
239080.0000000    0.1456796
239120.0000000    0.1451069
239160.0000000    0.1428765
239200.0000000    0.1588278
239240.0000000    0.1585699
239280.0000000    0.1468592
239320.0000000    0.1485924
239360.0000000    0.1332218
239400.0000000    0.1291583
239440.0000000    0.1409263
239480.0000000    0.1243912
239520.0000000    0.1296837
239560.0000000    0.1371715
239600.0000000    0.1479304
239640.0000000    0.1469751
239680.0000000    0.1513006
239720.0000000    0.1461246
239760.0000000    0.1419825
239800.0000000    0.1504325
239840.0000000    0.1444053
239880.0000000    0.1290431
239920.0000000    0.1312859
239960.0000000    0.1429420
240000.0000000    0.1350620
240040.0000000    0.1384705
240080.0000000    0.1358151
240120.0000000    0.1444728
240160.0000000    0.1263894
240200.0000000    0.1351832
240240.0000000    0.1507939
240280.0000000    0.1335228
240320.0000000    0.1349712
240360.0000000    0.1433345
240400.0000000    0.1420961
240440.0000000    0.1542421
240480.0000000    0.1669602
240520.0000000    0.1682477
240560.0000000    0.1543081
240600.0000000    0.1498848
240640.0000000    0.1454118
240680.0000000    0.1411685
240720.0000000    0.1383037
240760.0000000    0.1614374
240800.0000000    0.1509798
240840.0000000    0.1587241
240880.0000000    0.1415565
240920.0000000    0.1441821
240960.0000000    0.1420295
241000.0000000    0.1544900
241040.0000000    0.1469310
241080.0000000    0.1509372
241120.0000000    0.1388868
241160.0000000    0.1390395
241200.0000000    0.1233812
241240.0000000    0.1303227
241280.0000000    0.1274807
241320.0000000    0.1473022
241360.0000000    0.1414744
241400.0000000    0.1223710
241440.0000000    0.1309803
241480.0000000    0.1382584
241520.0000000    0.1404306
241560.0000000    0.1384712
241600.0000000    0.1415375
241640.0000000    0.1309890
241680.0000000    0.1417497
241720.0000000    0.1545403
241760.0000000    0.1537309
241800.0000000    0.1502250
241840.0000000    0.1357972
241880.0000000    0.1558303
241920.0000000    0.1651858
241960.0000000    0.1424040
242000.0000000    0.1382132
242040.0000000    0.1488040
242080.0000000    0.1382835
242120.0000000    0.1506011
242160.0000000    0.1311958
242200.0000000    0.1323308
242240.0000000    0.1315541
242280.0000000    0.1341771
242320.0000000    0.1330795
242360.0000000    0.1415876
242400.0000000    0.1304803
242440.0000000    0.1347759
242480.0000000    0.1382270
242520.0000000    0.1449680
242560.0000000    0.1405627
242600.0000000    0.1224087
242640.0000000    0.1256721
242680.0000000    0.1355101
242720.0000000    0.1304753
242760.0000000    0.1313877
242800.0000000    0.1266904
242840.0000000    0.1258962
242880.0000000    0.1342108
242920.0000000    0.1358088
242960.0000000    0.1452058
243000.0000000    0.1408010
243040.0000000    0.1282921
243080.0000000    0.1415958
243120.0000000    0.1244633
243160.0000000    0.1509887
243200.0000000    0.1251389
243240.0000000    0.1408854
243280.0000000    0.1397154
243320.0000000    0.1528388
243360.0000000    0.1560072
243400.0000000    0.1565672
243440.0000000    0.1414652
243480.0000000    0.1454740
243520.0000000    0.1487125
243560.0000000    0.1473899
243600.0000000    0.1567908
243640.0000000    0.1441992
243680.0000000    0.1478407
243720.0000000    0.1409993
243760.0000000    0.1590275
243800.0000000    0.1424764
243840.0000000    0.1569719
243880.0000000    0.1585181
243920.0000000    0.1570390
243960.0000000    0.1423260
244000.0000000    0.1496017
244040.0000000    0.1491530
244080.0000000    0.1512231
244120.0000000    0.1573795
244160.0000000    0.1540863
244200.0000000    0.1478207
244240.0000000    0.1440983
244280.0000000    0.1523271
244320.0000000    0.1542240
244360.0000000    0.1469297
244400.0000000    0.1445815
244440.0000000    0.1545945
244480.0000000    0.1413357
244520.0000000    0.1505886
244560.0000000    0.1551366
244600.0000000    0.1480958
244640.0000000    0.1510827
244680.0000000    0.1539102
244720.0000000    0.1605847
244760.0000000    0.1385139
244800.0000000    0.1426978
244840.0000000    0.1517303
244880.0000000    0.1357427
244920.0000000    0.1445090
244960.0000000    0.1510351
245000.0000000    0.1463856
245040.0000000    0.1475948
245080.0000000    0.1703303
245120.0000000    0.1592693
245160.0000000    0.1562117
245200.0000000    0.1542516
245240.0000000    0.1617314
245280.0000000    0.1460132
245320.0000000    0.1547207
245360.0000000    0.1542376
245400.0000000    0.1491294
245440.0000000    0.1382594
245480.0000000    0.1524193
245520.0000000    0.1479414
245560.0000000    0.1611504
245600.0000000    0.1511756
245640.0000000    0.1477228
245680.0000000    0.1483752
245720.0000000    0.1491425
245760.0000000    0.1526896
245800.0000000    0.1464670
245840.0000000    0.1553825
245880.0000000    0.1545153
245920.0000000    0.1530968
245960.0000000    0.1603234
246000.0000000    0.1535256
246040.0000000    0.1630362
246080.0000000    0.1578653
246120.0000000    0.1602053
246160.0000000    0.1549096
246200.0000000    0.1624939
246240.0000000    0.1514478
246280.0000000    0.1574510
246320.0000000    0.1614267
246360.0000000    0.1505200
246400.0000000    0.1561783
246440.0000000    0.1599161
246480.0000000    0.1607172
246520.0000000    0.1610089
246560.0000000    0.1482868
246600.0000000    0.1397652
246640.0000000    0.1586729
246680.0000000    0.1486243
246720.0000000    0.1527028
246760.0000000    0.1517344
246800.0000000    0.1511303
246840.0000000    0.1547409
246880.0000000    0.1672126
246920.0000000    0.1536130
246960.0000000    0.1582955
247000.0000000    0.1458583
247040.0000000    0.1437389
247080.0000000    0.1572088
247120.0000000    0.1535554
247160.0000000    0.1506084
247200.0000000    0.1527103
247240.0000000    0.1593112
247280.0000000    0.1583307
247320.0000000    0.1657565
247360.0000000    0.1644632
247400.0000000    0.1608873
247440.0000000    0.1515110
247480.0000000    0.1712889
247520.0000000    0.1607506
247560.0000000    0.1615696
247600.0000000    0.1713236
247640.0000000    0.1696479
247680.0000000    0.1710333
247720.0000000    0.1611343
247760.0000000    0.1542474
247800.0000000    0.1658599
247840.0000000    0.1609710
247880.0000000    0.1496983
247920.0000000    0.1458805
247960.0000000    0.1533036
248000.0000000    0.1461539
248040.0000000    0.1619858
248080.0000000    0.1591338
248120.0000000    0.1530014
248160.0000000    0.1679808
248200.0000000    0.1640732
248240.0000000    0.1539097
248280.0000000    0.1596457
248320.0000000    0.1457895
248360.0000000    0.1547195
248400.0000000    0.1549134
248440.0000000    0.1505624
248480.0000000    0.1625595
248520.0000000    0.1546280
248560.0000000    0.1551073
248600.0000000    0.1445579
248640.0000000    0.1444416
248680.0000000    0.1688698
248720.0000000    0.1533193
248760.0000000    0.1635311
248800.0000000    0.1540235
248840.0000000    0.1666554
248880.0000000    0.1565201
248920.0000000    0.1606254
248960.0000000    0.1511027
249000.0000000    0.1504228
249040.0000000    0.1503661
249080.0000000    0.1395041
249120.0000000    0.1459544
249160.0000000    0.1617935
249200.0000000    0.1555307
249240.0000000    0.1661793
249280.0000000    0.1571191
249320.0000000    0.1710779
249360.0000000    0.1653342
249400.0000000    0.1558959
249440.0000000    0.1573180
249480.0000000    0.1668310
249520.0000000    0.1828385
249560.0000000    0.1694556
249600.0000000    0.1717347
249640.0000000    0.1658141
249680.0000000    0.1550060
249720.0000000    0.1596054
249760.0000000    0.1591142
249800.0000000    0.1550421
249840.0000000    0.1472429
249880.0000000    0.1483833
249920.0000000    0.1541776
249960.0000000    0.1586760
250000.0000000    0.1593398
250040.0000000    0.1553234
250080.0000000    0.1607025
250120.0000000    0.1520197
250160.0000000    0.1715029
250200.0000000    0.1671138
250240.0000000    0.1680808
250280.0000000    0.1620597
250320.0000000    0.1518486
250360.0000000    0.1614008
250400.0000000    0.1601503
250440.0000000    0.1509876
250480.0000000    0.1596279
250520.0000000    0.1530997
250560.0000000    0.1567581
250600.0000000    0.1593877
250640.0000000    0.1643554
250680.0000000    0.1627014
250720.0000000    0.1623177
250760.0000000    0.1600429
250800.0000000    0.1614194
250840.0000000    0.1573827
250880.0000000    0.1648041
250920.0000000    0.1687011
250960.0000000    0.1624672
251000.0000000    0.1569981
251040.0000000    0.1709913
251080.0000000    0.1632190
251120.0000000    0.1609262
251160.0000000    0.1623102
251200.0000000    0.1730113
251240.0000000    0.1749047
251280.0000000    0.1572931
251320.0000000    0.1659898
251360.0000000    0.1698805
251400.0000000    0.1551455
251440.0000000    0.1691731
251480.0000000    0.1607309
251520.0000000    0.1495704
251560.0000000    0.1572440
251600.0000000    0.1504790
251640.0000000    0.1502536
251680.0000000    0.1584029
251720.0000000    0.1517599
251760.0000000    0.1453328
251800.0000000    0.1507680
251840.0000000    0.1445355
251880.0000000    0.1567482
251920.0000000    0.1563499
251960.0000000    0.1566752
252000.0000000    0.1572638
252040.0000000    0.1565995
252080.0000000    0.1495633
252120.0000000    0.1607002
252160.0000000    0.1721814
252200.0000000    0.1533317
252240.0000000    0.1480762
252280.0000000    0.1550820
252320.0000000    0.1478669
252360.0000000    0.1453337
252400.0000000    0.1518660
252440.0000000    0.1656993
252480.0000000    0.1517661
252520.0000000    0.1498661
252560.0000000    0.1437762
252600.0000000    0.1713000
252640.0000000    0.1506490
252680.0000000    0.1639305
252720.0000000    0.1456568
252760.0000000    0.1447804
252800.0000000    0.1451380
252840.0000000    0.1429807
252880.0000000    0.1376838
252920.0000000    0.1429338
252960.0000000    0.1435604
253000.0000000    0.1346114
253040.0000000    0.1430588
253080.0000000    0.1312124
253120.0000000    0.1403326
253160.0000000    0.1444295
253200.0000000    0.1354251
253240.0000000    0.1469392
253280.0000000    0.1398388
253320.0000000    0.1330795
253360.0000000    0.1313061
253400.0000000    0.1275457
253440.0000000    0.1443537
253480.0000000    0.1480989
253520.0000000    0.1462703
253560.0000000    0.1578548
253600.0000000    0.1606592
253640.0000000    0.1604175
253680.0000000    0.1455634
253720.0000000    0.1574772
253760.0000000    0.1634266
253800.0000000    0.1696636
253840.0000000    0.1622708
253880.0000000    0.1535949
253920.0000000    0.1610148
253960.0000000    0.1588338
254000.0000000    0.1567563
254040.0000000    0.1599089
254080.0000000    0.1659852
254120.0000000    0.1618406
254160.0000000    0.1554963
254200.0000000    0.1648665
254240.0000000    0.1525271
254280.0000000    0.1528582
254320.0000000    0.1563922
254360.0000000    0.1618767
254400.0000000    0.1699171
254440.0000000    0.1826677
254480.0000000    0.1573661
254520.0000000    0.1732940
254560.0000000    0.1586750
254600.0000000    0.1735044
254640.0000000    0.1739374
254680.0000000    0.1623739
254720.0000000    0.1664709
254760.0000000    0.1677100
254800.0000000    0.1600989
254840.0000000    0.1644373
254880.0000000    0.1636681
254920.0000000    0.1641862
254960.0000000    0.1640238
255000.0000000    0.1543863
255040.0000000    0.1538511
255080.0000000    0.1609163
255120.0000000    0.1689806
255160.0000000    0.1691567
255200.0000000    0.1674988
255240.0000000    0.1615984
255280.0000000    0.1626866
255320.0000000    0.1676125
255360.0000000    0.1601090
255400.0000000    0.1596712
255440.0000000    0.1651176
255480.0000000    0.1738675
255520.0000000    0.1691847
255560.0000000    0.1617525
255600.0000000    0.1623283
255640.0000000    0.1738963
255680.0000000    0.1633781
255720.0000000    0.1669546
255760.0000000    0.1664179
255800.0000000    0.1672073
255840.0000000    0.1591595
255880.0000000    0.1544247
255920.0000000    0.1507751
255960.0000000    0.1622617
256000.0000000    0.1587995
256040.0000000    0.1563363
256080.0000000    0.1697871
256120.0000000    0.1663525
256160.0000000    0.1682018
256200.0000000    0.1557149
256240.0000000    0.1556452
256280.0000000    0.1577420
256320.0000000    0.1592445
256360.0000000    0.1486276
256400.0000000    0.1650541
256440.0000000    0.1493053
256480.0000000    0.1607494
256520.0000000    0.1656959
256560.0000000    0.1620740
256600.0000000    0.1554205
256640.0000000    0.1630545
256680.0000000    0.1729675
256720.0000000    0.1609058
256760.0000000    0.1503837
256800.0000000    0.1449292
256840.0000000    0.1542762
256880.0000000    0.1578852
256920.0000000    0.1560727
256960.0000000    0.1686633
257000.0000000    0.1577836
257040.0000000    0.1679538
257080.0000000    0.1743351
257120.0000000    0.1654266
257160.0000000    0.1648925
257200.0000000    0.1673889
257240.0000000    0.1574502
257280.0000000    0.1668249
257320.0000000    0.1640536
257360.0000000    0.1524753
257400.0000000    0.1671371
257440.0000000    0.1747977
257480.0000000    0.1648668
257520.0000000    0.1473340
257560.0000000    0.1530668
257600.0000000    0.1570303
257640.0000000    0.1344361
257680.0000000    0.1433908
257720.0000000    0.1454082
257760.0000000    0.1439099
257800.0000000    0.1483154
257840.0000000    0.1602437
257880.0000000    0.1718359
257920.0000000    0.1731907
257960.0000000    0.1614313
258000.0000000    0.1727055
258040.0000000    0.1705970
258080.0000000    0.1562800
258120.0000000    0.1639684
258160.0000000    0.1759861
258200.0000000    0.1641024
258240.0000000    0.1571742
258280.0000000    0.1539769
258320.0000000    0.1699323
258360.0000000    0.1764855
258400.0000000    0.1603480
258440.0000000    0.1533062
258480.0000000    0.1589950
258520.0000000    0.1548877
258560.0000000    0.1721013
258600.0000000    0.1730627
258640.0000000    0.1751175
258680.0000000    0.1645054
258720.0000000    0.1686604
258760.0000000    0.1553691
258800.0000000    0.1495158
258840.0000000    0.1557583
258880.0000000    0.1579067
258920.0000000    0.1521280
258960.0000000    0.1771016
259000.0000000    0.1681614
259040.0000000    0.1688944
259080.0000000    0.1816004
259120.0000000    0.1569386
259160.0000000    0.1677573
259200.0000000    0.1710889
259240.0000000    0.1608129
259280.0000000    0.1553663
259320.0000000    0.1554139
259360.0000000    0.1538494
259400.0000000    0.1562620
259440.0000000    0.1561204
259480.0000000    0.1651890
259520.0000000    0.1690310
259560.0000000    0.1818220
259600.0000000    0.1788596
259640.0000000    0.1597409
259680.0000000    0.1687944
259720.0000000    0.1859616
259760.0000000    0.1602864
259800.0000000    0.1817371
259840.0000000    0.1709218
259880.0000000    0.1720608
259920.0000000    0.1825443
259960.0000000    0.1737508
260000.0000000    0.1674084
260040.0000000    0.1697366
260080.0000000    0.1694507
260120.0000000    0.1684505
260160.0000000    0.1718002
260200.0000000    0.1751843
260240.0000000    0.1845869
260280.0000000    0.1823102
260320.0000000    0.1825059
260360.0000000    0.1887669
260400.0000000    0.1793132
260440.0000000    0.1806934
260480.0000000    0.1887756
260520.0000000    0.1635882
260560.0000000    0.1706414
260600.0000000    0.1715324
260640.0000000    0.1704839
260680.0000000    0.1654231
260720.0000000    0.1742939
260760.0000000    0.1544148
260800.0000000    0.1666619
260840.0000000    0.1729572
260880.0000000    0.1698625
260920.0000000    0.1742078
260960.0000000    0.1815240
261000.0000000    0.1800785
261040.0000000    0.1796584
261080.0000000    0.1754035
261120.0000000    0.1756394
261160.0000000    0.1742781
261200.0000000    0.1697342
261240.0000000    0.1594436
261280.0000000    0.1742897
261320.0000000    0.1712691
261360.0000000    0.1646036
261400.0000000    0.1729788
261440.0000000    0.1782339
261480.0000000    0.1709471
261520.0000000    0.1779586
261560.0000000    0.1735911
261600.0000000    0.1710162
261640.0000000    0.1770445
261680.0000000    0.1664971
261720.0000000    0.1667256
261760.0000000    0.1692890
261800.0000000    0.1660802
261840.0000000    0.1746259
261880.0000000    0.1588207
261920.0000000    0.1687035
261960.0000000    0.1680737
262000.0000000    0.1636780
262040.0000000    0.1747157
262080.0000000    0.1712339
262120.0000000    0.1720216
262160.0000000    0.1655612
262200.0000000    0.1654547
262240.0000000    0.1701528
262280.0000000    0.1723727
262320.0000000    0.1791679
262360.0000000    0.1751332
262400.0000000    0.1635947
262440.0000000    0.1799322
262480.0000000    0.1761377
262520.0000000    0.1768547
262560.0000000    0.1788753
262600.0000000    0.1829845
262640.0000000    0.1712456
262680.0000000    0.1742430
262720.0000000    0.1804045
262760.0000000    0.1816025
262800.0000000    0.1694827
262840.0000000    0.1740532
262880.0000000    0.1625695
262920.0000000    0.1715787
262960.0000000    0.1698306
263000.0000000    0.1750992
263040.0000000    0.1726092
263080.0000000    0.1814226
263120.0000000    0.1935229
263160.0000000    0.1818010
263200.0000000    0.1796537
263240.0000000    0.1772746
263280.0000000    0.1754003
263320.0000000    0.1901949
263360.0000000    0.1859659
263400.0000000    0.1688175
263440.0000000    0.1689515
263480.0000000    0.1764748
263520.0000000    0.1887557
263560.0000000    0.1854849
263600.0000000    0.1810635
263640.0000000    0.1781178
263680.0000000    0.1894510
263720.0000000    0.1744825
263760.0000000    0.1731380
263800.0000000    0.1811846
263840.0000000    0.1852648
263880.0000000    0.1764997
263920.0000000    0.1663465
263960.0000000    0.1764410
264000.0000000    0.1720642
264040.0000000    0.1802290
264080.0000000    0.1831360
264120.0000000    0.1677056
264160.0000000    0.1877019
264200.0000000    0.1789899
264240.0000000    0.1797728
264280.0000000    0.1656637
264320.0000000    0.1847897
264360.0000000    0.1865348
264400.0000000    0.1839260
264440.0000000    0.1846341
264480.0000000    0.1797898
264520.0000000    0.1708931
264560.0000000    0.1820507
264600.0000000    0.1814488
264640.0000000    0.1778793
264680.0000000    0.1887790
264720.0000000    0.2006701
264760.0000000    0.1995708
264800.0000000    0.2079138
264840.0000000    0.2093846
264880.0000000    0.2059058
264920.0000000    0.2091768
264960.0000000    0.2021989
265000.0000000    0.1992512
265040.0000000    0.2041440
265080.0000000    0.2004824
265120.0000000    0.1962913
265160.0000000    0.1898927
265200.0000000    0.1935378
265240.0000000    0.1919828
265280.0000000    0.1885957
265320.0000000    0.1903139
265360.0000000    0.1806763
265400.0000000    0.1962657
265440.0000000    0.1876370
265480.0000000    0.1873047
265520.0000000    0.1860673
265560.0000000    0.1913518
265600.0000000    0.1792855
265640.0000000    0.1888293
265680.0000000    0.1842475
265720.0000000    0.1852348
265760.0000000    0.1778956
265800.0000000    0.1828029
265840.0000000    0.1598798
265880.0000000    0.1791709
265920.0000000    0.1878801
265960.0000000    0.1653633
266000.0000000    0.1665649
266040.0000000    0.1785387
266080.0000000    0.1583125
266120.0000000    0.1645776
266160.0000000    0.1674591
266200.0000000    0.1700672
266240.0000000    0.1695458
266280.0000000    0.1686859
266320.0000000    0.1765638
266360.0000000    0.1708802
266400.0000000    0.1656634
266440.0000000    0.1673855
266480.0000000    0.1705811
266520.0000000    0.1671342
266560.0000000    0.1635344
266600.0000000    0.1595668
266640.0000000    0.1604871
266680.0000000    0.1634372
266720.0000000    0.1635958
266760.0000000    0.1619140
266800.0000000    0.1482967
266840.0000000    0.1633459
266880.0000000    0.1642569
266920.0000000    0.1543443
266960.0000000    0.1624847
267000.0000000    0.1546649
267040.0000000    0.1655280
267080.0000000    0.1536159
267120.0000000    0.1621860
267160.0000000    0.1558283
267200.0000000    0.1620662
267240.0000000    0.1687086
267280.0000000    0.1683068
267320.0000000    0.1754726
267360.0000000    0.1643346
267400.0000000    0.1711508
267440.0000000    0.1725357
267480.0000000    0.1684481
267520.0000000    0.1588551
267560.0000000    0.1705092
267600.0000000    0.1733284
267640.0000000    0.1794378
267680.0000000    0.1738205
267720.0000000    0.1722838
267760.0000000    0.1689126
267800.0000000    0.1627740
267840.0000000    0.1789760
267880.0000000    0.1806483
267920.0000000    0.1752779
267960.0000000    0.1772258
268000.0000000    0.1753370
268040.0000000    0.1838137
268080.0000000    0.1611824
268120.0000000    0.1577881
268160.0000000    0.1619796
268200.0000000    0.1694439
268240.0000000    0.1735252
268280.0000000    0.1621929
268320.0000000    0.1772041
268360.0000000    0.1705411
268400.0000000    0.1741639
268440.0000000    0.1830398
268480.0000000    0.1740996
268520.0000000    0.1618243
268560.0000000    0.1693688
268600.0000000    0.1746627
268640.0000000    0.1763408
268680.0000000    0.1808034
268720.0000000    0.1740460
268760.0000000    0.1787013
268800.0000000    0.1750001
268840.0000000    0.1831407
268880.0000000    0.1767971
268920.0000000    0.1740931
268960.0000000    0.1730393
269000.0000000    0.1781712
269040.0000000    0.1643420
269080.0000000    0.1783963
269120.0000000    0.1696452
269160.0000000    0.1744146
269200.0000000    0.1648664
269240.0000000    0.1847231
269280.0000000    0.1872574
269320.0000000    0.1851729
269360.0000000    0.1815051
269400.0000000    0.1593851
269440.0000000    0.1672047
269480.0000000    0.1765037
269520.0000000    0.1688939
269560.0000000    0.1770420
269600.0000000    0.1633891
269640.0000000    0.1751650
269680.0000000    0.1704864
269720.0000000    0.1820717
269760.0000000    0.1948211
269800.0000000    0.1716995
269840.0000000    0.1774430
269880.0000000    0.1735257
269920.0000000    0.1650530
269960.0000000    0.1720700
270000.0000000    0.1704238
270040.0000000    0.1710179
270080.0000000    0.1818982
270120.0000000    0.1668015
270160.0000000    0.1644740
270200.0000000    0.1675531
270240.0000000    0.1677657
270280.0000000    0.1688197
270320.0000000    0.1666358
270360.0000000    0.1714790
270400.0000000    0.1820260
270440.0000000    0.1710414
270480.0000000    0.1797389
270520.0000000    0.1815751
270560.0000000    0.1662317
270600.0000000    0.1685666
270640.0000000    0.1648140
270680.0000000    0.1749745
270720.0000000    0.1710772
270760.0000000    0.1762960
270800.0000000    0.1632746
270840.0000000    0.1638979
270880.0000000    0.1639626
270920.0000000    0.1665726
270960.0000000    0.1783899
271000.0000000    0.1686709
271040.0000000    0.1745293
271080.0000000    0.1707052
271120.0000000    0.1753598
271160.0000000    0.1814148
271200.0000000    0.1796696
271240.0000000    0.1787134
271280.0000000    0.1847922
271320.0000000    0.1933893
271360.0000000    0.1797491
271400.0000000    0.1780399
271440.0000000    0.1583673
271480.0000000    0.1751529
271520.0000000    0.1800919
271560.0000000    0.1853096
271600.0000000    0.1939299
271640.0000000    0.1667189
271680.0000000    0.1694489
271720.0000000    0.1594267
271760.0000000    0.1720034
271800.0000000    0.1735542
271840.0000000    0.1760827
271880.0000000    0.1658217
271920.0000000    0.1686053
271960.0000000    0.1577535
272000.0000000    0.1478323
272040.0000000    0.1748781
272080.0000000    0.1660219
272120.0000000    0.1537922
272160.0000000    0.1764302
272200.0000000    0.1800191
272240.0000000    0.1664809
272280.0000000    0.1691189
272320.0000000    0.1718585
272360.0000000    0.1619689
272400.0000000    0.1706115
272440.0000000    0.1634586
272480.0000000    0.1706838
272520.0000000    0.1783958
272560.0000000    0.1713392
272600.0000000    0.1707431
272640.0000000    0.1640457
272680.0000000    0.1689525
272720.0000000    0.1727803
272760.0000000    0.1832942
272800.0000000    0.1712956
272840.0000000    0.1792077
272880.0000000    0.1708462
272920.0000000    0.1755334
272960.0000000    0.1681567
273000.0000000    0.1619030
273040.0000000    0.1719527
273080.0000000    0.1553791
273120.0000000    0.1673685
273160.0000000    0.1761267
273200.0000000    0.1480345
273240.0000000    0.1578608
273280.0000000    0.1814325
273320.0000000    0.1798299
273360.0000000    0.1804022
273400.0000000    0.1761460
273440.0000000    0.1670832
273480.0000000    0.1600211
273520.0000000    0.1556787
273560.0000000    0.1537689
273600.0000000    0.1587242
273640.0000000    0.1693367
273680.0000000    0.1570634
273720.0000000    0.1674920
273760.0000000    0.1728160
273800.0000000    0.1705068
273840.0000000    0.1832118
273880.0000000    0.1713474
273920.0000000    0.1652260
273960.0000000    0.1791439
274000.0000000    0.1762535
274040.0000000    0.1746919
274080.0000000    0.1900726
274120.0000000    0.1837450
274160.0000000    0.1826435
274200.0000000    0.1828432
274240.0000000    0.1822582
274280.0000000    0.1706973
274320.0000000    0.1767601
274360.0000000    0.1760885
274400.0000000    0.1650016
274440.0000000    0.1823690
274480.0000000    0.1888363
274520.0000000    0.1822774
274560.0000000    0.1833657
274600.0000000    0.1734221
274640.0000000    0.1808386
274680.0000000    0.1895162
274720.0000000    0.1766237
274760.0000000    0.1844892
274800.0000000    0.1801019
274840.0000000    0.1783399
274880.0000000    0.1829195
274920.0000000    0.1866825
274960.0000000    0.1923369
275000.0000000    0.1824860
275040.0000000    0.1935928
275080.0000000    0.1908697
275120.0000000    0.2021898
275160.0000000    0.1944090
275200.0000000    0.1822103
275240.0000000    0.1786650
275280.0000000    0.1641383
275320.0000000    0.1833905
275360.0000000    0.1685570
275400.0000000    0.1847965
275440.0000000    0.1790519
275480.0000000    0.1795906
275520.0000000    0.1743597
275560.0000000    0.1887211
275600.0000000    0.1825740
275640.0000000    0.1888613
275680.0000000    0.1824785
275720.0000000    0.1870652
275760.0000000    0.1854913
275800.0000000    0.1797647
275840.0000000    0.1867196
275880.0000000    0.1908099
275920.0000000    0.1833098
275960.0000000    0.1884389
276000.0000000    0.1877380
276040.0000000    0.1867932
276080.0000000    0.1785007
276120.0000000    0.1706063
276160.0000000    0.1709413
276200.0000000    0.1794397
276240.0000000    0.1944874
276280.0000000    0.1711403
276320.0000000    0.1725874
276360.0000000    0.1705729
276400.0000000    0.1749061
276440.0000000    0.1674195
276480.0000000    0.1573627
276520.0000000    0.1677524
276560.0000000    0.1700394
276600.0000000    0.1617296
276640.0000000    0.1684219
276680.0000000    0.1592576
276720.0000000    0.1713720
276760.0000000    0.1714650
276800.0000000    0.1758161
276840.0000000    0.1691715
276880.0000000    0.1902333
276920.0000000    0.1757742
276960.0000000    0.1604336
277000.0000000    0.1737482
277040.0000000    0.1646923
277080.0000000    0.1674969
277120.0000000    0.1772324
277160.0000000    0.1583842
277200.0000000    0.1579151
277240.0000000    0.1692133
277280.0000000    0.1674650
277320.0000000    0.1763670
277360.0000000    0.1851071
277400.0000000    0.1796994
277440.0000000    0.1713546
277480.0000000    0.1655798
277520.0000000    0.1830143
277560.0000000    0.1823694
277600.0000000    0.1845523
277640.0000000    0.1773675
277680.0000000    0.1778655
277720.0000000    0.1684195
277760.0000000    0.1637667
277800.0000000    0.1625331
277840.0000000    0.1681573
277880.0000000    0.1583332
277920.0000000    0.1758392
277960.0000000    0.1765048
278000.0000000    0.1828321
278040.0000000    0.1794787
278080.0000000    0.1850133
278120.0000000    0.1924061
278160.0000000    0.1808201
278200.0000000    0.2004230
278240.0000000    0.1843349
278280.0000000    0.1869382
278320.0000000    0.1865084
278360.0000000    0.1835508
278400.0000000    0.1965391
278440.0000000    0.1844407
278480.0000000    0.1748382
278520.0000000    0.1777242
278560.0000000    0.1806171
278600.0000000    0.1884708
278640.0000000    0.1696961
278680.0000000    0.1843908
278720.0000000    0.1870012
278760.0000000    0.1700832
278800.0000000    0.1749048
278840.0000000    0.1731235
278880.0000000    0.1748297
278920.0000000    0.1766403
278960.0000000    0.1741307
279000.0000000    0.1859282
279040.0000000    0.1836225
279080.0000000    0.1708788
279120.0000000    0.1639842
279160.0000000    0.1688734
279200.0000000    0.1807068
279240.0000000    0.1701333
279280.0000000    0.1757682
279320.0000000    0.1525901
279360.0000000    0.1507062
279400.0000000    0.1615618
279440.0000000    0.1657154
279480.0000000    0.1552530
279520.0000000    0.1626329
279560.0000000    0.1682848
279600.0000000    0.1798529
279640.0000000    0.1903491
279680.0000000    0.1754303
279720.0000000    0.1716661
279760.0000000    0.1848195
279800.0000000    0.1732194
279840.0000000    0.1778567
279880.0000000    0.1915676
279920.0000000    0.1934511
279960.0000000    0.1845719
280000.0000000    0.1775678
280040.0000000    0.1828194
280080.0000000    0.1778887
280120.0000000    0.1825580
280160.0000000    0.1841743
280200.0000000    0.1897782
280240.0000000    0.1767919
280280.0000000    0.1868298
280320.0000000    0.1643390
280360.0000000    0.1683361
280400.0000000    0.1837681
280440.0000000    0.1764177
280480.0000000    0.1762441
280520.0000000    0.1856425
280560.0000000    0.1884054
280600.0000000    0.1687878
280640.0000000    0.1689763
280680.0000000    0.1713443
280720.0000000    0.1692878
280760.0000000    0.1872763
280800.0000000    0.1714239
280840.0000000    0.1787500
280880.0000000    0.1878916
280920.0000000    0.1778762
280960.0000000    0.1833178
281000.0000000    0.1853749
281040.0000000    0.1730630
281080.0000000    0.1741430
281120.0000000    0.1957464
281160.0000000    0.1822516
281200.0000000    0.1711042
281240.0000000    0.1740375
281280.0000000    0.1758973
281320.0000000    0.1743930
281360.0000000    0.1777008
281400.0000000    0.1809230
281440.0000000    0.1755221
281480.0000000    0.1809903
281520.0000000    0.1696714
281560.0000000    0.1680695
281600.0000000    0.1695354
281640.0000000    0.1740635
281680.0000000    0.1807225
281720.0000000    0.1780130
281760.0000000    0.1669932
281800.0000000    0.1660175
281840.0000000    0.1682729
281880.0000000    0.1854286
281920.0000000    0.1851087
281960.0000000    0.1748213
282000.0000000    0.1755748
282040.0000000    0.1647325
282080.0000000    0.1616957
282120.0000000    0.1715035
282160.0000000    0.1691039
282200.0000000    0.1733395
282240.0000000    0.1680743
282280.0000000    0.1683634
282320.0000000    0.1694905
282360.0000000    0.1814137
282400.0000000    0.1664152
282440.0000000    0.1801174
282480.0000000    0.1643319
282520.0000000    0.1726559
282560.0000000    0.1718023
282600.0000000    0.1772803
282640.0000000    0.1725595
282680.0000000    0.1781396
282720.0000000    0.1694034
282760.0000000    0.1828424
282800.0000000    0.1739410
282840.0000000    0.1690718
282880.0000000    0.1714418
282920.0000000    0.1719531
282960.0000000    0.1764462
283000.0000000    0.1611373
283040.0000000    0.1716860
283080.0000000    0.1723116
283120.0000000    0.1797892
283160.0000000    0.1820441
283200.0000000    0.1918027
283240.0000000    0.1823443
283280.0000000    0.1868100
283320.0000000    0.1872194
283360.0000000    0.1835301
283400.0000000    0.1858868
283440.0000000    0.1875196
283480.0000000    0.1827161
283520.0000000    0.1856488
283560.0000000    0.2016964
283600.0000000    0.1844077
283640.0000000    0.1935420
283680.0000000    0.2001798
283720.0000000    0.1924972
283760.0000000    0.1884717
283800.0000000    0.2089230
283840.0000000    0.2007945
283880.0000000    0.1902296
283920.0000000    0.1846278
283960.0000000    0.1994182
284000.0000000    0.1860354
284040.0000000    0.1917195
284080.0000000    0.1829154
284120.0000000    0.1940637
284160.0000000    0.2024174
284200.0000000    0.1998616
284240.0000000    0.1973005
284280.0000000    0.1927718
284320.0000000    0.2037961
284360.0000000    0.1847650
284400.0000000    0.1901000
284440.0000000    0.1872575
284480.0000000    0.1794551
284520.0000000    0.1803603
284560.0000000    0.1941592
284600.0000000    0.1706372
284640.0000000    0.2049456
284680.0000000    0.1869694
284720.0000000    0.1844910
284760.0000000    0.1941542
284800.0000000    0.1854214
284840.0000000    0.1786954
284880.0000000    0.1949203
284920.0000000    0.1777243
284960.0000000    0.1750285
285000.0000000    0.1851385
285040.0000000    0.1904463
285080.0000000    0.1857459
285120.0000000    0.1865278
285160.0000000    0.1807280
285200.0000000    0.1863541
285240.0000000    0.1970418
285280.0000000    0.1845784
285320.0000000    0.1759599
285360.0000000    0.1773969
285400.0000000    0.1702218
285440.0000000    0.1830522
285480.0000000    0.1777616
285520.0000000    0.1866830
285560.0000000    0.1780048
285600.0000000    0.1854005
285640.0000000    0.1924946
285680.0000000    0.2066074
285720.0000000    0.1841682
285760.0000000    0.1971964
285800.0000000    0.1802427
285840.0000000    0.1850801
285880.0000000    0.1966255
285920.0000000    0.1934807
285960.0000000    0.1928166
286000.0000000    0.1922753
286040.0000000    0.1872202
286080.0000000    0.1794858
286120.0000000    0.1905614
286160.0000000    0.1909951
286200.0000000    0.1954235
286240.0000000    0.2012077
286280.0000000    0.1879704
286320.0000000    0.2082450
286360.0000000    0.2029413
286400.0000000    0.1896105
286440.0000000    0.1958525
286480.0000000    0.1988893
286520.0000000    0.2037743
286560.0000000    0.2016758
286600.0000000    0.1938883
286640.0000000    0.1971594
286680.0000000    0.2006679
286720.0000000    0.1922592
286760.0000000    0.1989363
286800.0000000    0.1964216
286840.0000000    0.2010519
286880.0000000    0.1958373
286920.0000000    0.1901547
286960.0000000    0.1930476
287000.0000000    0.2029333
287040.0000000    0.1906531
287080.0000000    0.1934099
287120.0000000    0.1993625
287160.0000000    0.2128463
287200.0000000    0.2028453
287240.0000000    0.2107245
287280.0000000    0.2085672
287320.0000000    0.2047671
287360.0000000    0.1912427
287400.0000000    0.1894022
287440.0000000    0.1962556
287480.0000000    0.1974278
287520.0000000    0.2056082
287560.0000000    0.1933633
287600.0000000    0.1846648
287640.0000000    0.1953708
287680.0000000    0.1800935
287720.0000000    0.1862579
287760.0000000    0.1931490
287800.0000000    0.1920481
287840.0000000    0.1897338
287880.0000000    0.1852654
287920.0000000    0.1917908
287960.0000000    0.1964018
288000.0000000    0.1896126
288040.0000000    0.1915902
288080.0000000    0.1916859
288120.0000000    0.1834761
288160.0000000    0.1809763
288200.0000000    0.1858977
288240.0000000    0.1749105
288280.0000000    0.1872125
288320.0000000    0.1906758
288360.0000000    0.1944191
288400.0000000    0.1932368
288440.0000000    0.1921891
288480.0000000    0.1938362
288520.0000000    0.1988159
288560.0000000    0.1917060
288600.0000000    0.1909387
288640.0000000    0.1920404
288680.0000000    0.1944246
288720.0000000    0.1913030
288760.0000000    0.2104689
288800.0000000    0.2095471
288840.0000000    0.1921771
288880.0000000    0.1997903
288920.0000000    0.1877695
288960.0000000    0.1980092
289000.0000000    0.1933758
289040.0000000    0.2023228
289080.0000000    0.1979829
289120.0000000    0.2087487
289160.0000000    0.1942410
289200.0000000    0.1837089
289240.0000000    0.1855487
289280.0000000    0.1911888
289320.0000000    0.2034891
289360.0000000    0.1830083
289400.0000000    0.1916078
289440.0000000    0.1939334
289480.0000000    0.1961942
289520.0000000    0.1796784
289560.0000000    0.1753146
289600.0000000    0.1825338
289640.0000000    0.1775243
289680.0000000    0.1748157
289720.0000000    0.1937555
289760.0000000    0.1834171
289800.0000000    0.1887522
289840.0000000    0.1822805
289880.0000000    0.2049136
289920.0000000    0.2007919
289960.0000000    0.1785799
290000.0000000    0.1646805
290040.0000000    0.1756333
290080.0000000    0.1813160
290120.0000000    0.1813104
290160.0000000    0.1908668
290200.0000000    0.1882704
290240.0000000    0.1793899
290280.0000000    0.1748272
290320.0000000    0.1795386
290360.0000000    0.1954103
290400.0000000    0.1925000
290440.0000000    0.1885068
290480.0000000    0.1823891
290520.0000000    0.1862244
290560.0000000    0.1837246
290600.0000000    0.1639936
290640.0000000    0.1574380
290680.0000000    0.1771747
290720.0000000    0.1886118
290760.0000000    0.1826379
290800.0000000    0.1885230
290840.0000000    0.1886492
290880.0000000    0.1770272
290920.0000000    0.1881730
290960.0000000    0.1904093
291000.0000000    0.1859230
291040.0000000    0.2055870
291080.0000000    0.1788106
291120.0000000    0.1774897
291160.0000000    0.1798664
291200.0000000    0.1853330
291240.0000000    0.1723091
291280.0000000    0.1810656
291320.0000000    0.1719700
291360.0000000    0.1723629
291400.0000000    0.1691952
291440.0000000    0.1712431
291480.0000000    0.1837893
291520.0000000    0.1705238
291560.0000000    0.1812220
291600.0000000    0.1723686
291640.0000000    0.1601378
291680.0000000    0.1726033
291720.0000000    0.1753468
291760.0000000    0.1836974
291800.0000000    0.1854607
291840.0000000    0.1834848
291880.0000000    0.1753893
291920.0000000    0.1586646
291960.0000000    0.1848442
292000.0000000    0.1780977
292040.0000000    0.1821045
292080.0000000    0.1706511
292120.0000000    0.1789950
292160.0000000    0.1775612
292200.0000000    0.1830056
292240.0000000    0.1869069
292280.0000000    0.2026694
292320.0000000    0.1849762
292360.0000000    0.1814500
292400.0000000    0.1846400
292440.0000000    0.1782446
292480.0000000    0.1932285
292520.0000000    0.1878808
292560.0000000    0.1815558
292600.0000000    0.1794738
292640.0000000    0.1853613
292680.0000000    0.1904499
292720.0000000    0.1919764
292760.0000000    0.1882446
292800.0000000    0.1975838
292840.0000000    0.1821479
292880.0000000    0.2029549
292920.0000000    0.1899953
292960.0000000    0.1949858
293000.0000000    0.1938295
293040.0000000    0.1912243
293080.0000000    0.1802361
293120.0000000    0.1681019
293160.0000000    0.1910948
293200.0000000    0.1788679
293240.0000000    0.1775270
293280.0000000    0.1846570
293320.0000000    0.1746714
293360.0000000    0.1793947
293400.0000000    0.1721551
293440.0000000    0.1781422
293480.0000000    0.1795811
293520.0000000    0.1680021
293560.0000000    0.1651443
293600.0000000    0.1790381
293640.0000000    0.1695795
293680.0000000    0.1730992
293720.0000000    0.1677285
293760.0000000    0.1770439
293800.0000000    0.1735276
293840.0000000    0.1830163
293880.0000000    0.1751917
293920.0000000    0.1670513
293960.0000000    0.1782212
294000.0000000    0.1738939
294040.0000000    0.1765795
294080.0000000    0.1726503
294120.0000000    0.1787249
294160.0000000    0.1741407
294200.0000000    0.1742709
294240.0000000    0.1807412
294280.0000000    0.1769452
294320.0000000    0.1994543
294360.0000000    0.1820582
294400.0000000    0.1757637
294440.0000000    0.1835247
294480.0000000    0.1863350
294520.0000000    0.1772988
294560.0000000    0.1825443
294600.0000000    0.1781812
294640.0000000    0.1774860
294680.0000000    0.1792569
294720.0000000    0.1733273
294760.0000000    0.1862887
294800.0000000    0.1788804
294840.0000000    0.1637894
294880.0000000    0.1917054
294920.0000000    0.1822493
294960.0000000    0.1909542
295000.0000000    0.1821697
295040.0000000    0.1988570
295080.0000000    0.1831676
295120.0000000    0.1748052
295160.0000000    0.1876550
295200.0000000    0.1775412
295240.0000000    0.1874404
295280.0000000    0.1894925
295320.0000000    0.1857396
295360.0000000    0.1890383
295400.0000000    0.1777308
295440.0000000    0.1814287
295480.0000000    0.1837410
295520.0000000    0.1937799
295560.0000000    0.1976664
295600.0000000    0.1952677
295640.0000000    0.1777304
295680.0000000    0.1680799
295720.0000000    0.1722851
295760.0000000    0.1830122
295800.0000000    0.1772053
295840.0000000    0.1675532
295880.0000000    0.1713738
295920.0000000    0.1794804
295960.0000000    0.1699564
296000.0000000    0.1729934
296040.0000000    0.1818376
296080.0000000    0.1856047
296120.0000000    0.1774965
296160.0000000    0.1702190
296200.0000000    0.1798876
296240.0000000    0.1736810
296280.0000000    0.1749841
296320.0000000    0.1686242
296360.0000000    0.1853673
296400.0000000    0.1761641
296440.0000000    0.1836601
296480.0000000    0.1860242
296520.0000000    0.1791320
296560.0000000    0.1851760
296600.0000000    0.1782407
296640.0000000    0.1788394
296680.0000000    0.1839491
296720.0000000    0.1826824
296760.0000000    0.1858649
296800.0000000    0.1829769
296840.0000000    0.1724406
296880.0000000    0.1901854
296920.0000000    0.1915907
296960.0000000    0.1819696
297000.0000000    0.1759316
297040.0000000    0.1814513
297080.0000000    0.1856885
297120.0000000    0.1950569
297160.0000000    0.1723723
297200.0000000    0.1727580
297240.0000000    0.1719484
297280.0000000    0.1819480
297320.0000000    0.1697661
297360.0000000    0.1703994
297400.0000000    0.1989725
297440.0000000    0.1786832
297480.0000000    0.1744202
297520.0000000    0.1865538
297560.0000000    0.1735773
297600.0000000    0.1703539
297640.0000000    0.1723443
297680.0000000    0.1671924
297720.0000000    0.1685535
297760.0000000    0.1710819
297800.0000000    0.1702860
297840.0000000    0.1771036
297880.0000000    0.1879676
297920.0000000    0.1791556
297960.0000000    0.1789869
298000.0000000    0.1884495
298040.0000000    0.1919123
298080.0000000    0.1948031
298120.0000000    0.2055661
298160.0000000    0.1787315
298200.0000000    0.1813164
298240.0000000    0.1863143
298280.0000000    0.1879105
298320.0000000    0.1929769
298360.0000000    0.1698978
298400.0000000    0.1767889
298440.0000000    0.1832996
298480.0000000    0.1718716
298520.0000000    0.1727308
298560.0000000    0.1836060
298600.0000000    0.1595472
298640.0000000    0.1625329
298680.0000000    0.1712753
298720.0000000    0.1631197
298760.0000000    0.1772738
298800.0000000    0.1672207
298840.0000000    0.1694480
298880.0000000    0.1776482
298920.0000000    0.1730707
298960.0000000    0.1708089
299000.0000000    0.1566921
299040.0000000    0.1576152
299080.0000000    0.1652892
299120.0000000    0.1581332
299160.0000000    0.1765568
299200.0000000    0.1833003
299240.0000000    0.1800086
299280.0000000    0.1792606
299320.0000000    0.1891482
299360.0000000    0.1887795
299400.0000000    0.1774429
299440.0000000    0.1739868
299480.0000000    0.1828146
299520.0000000    0.1779072
299560.0000000    0.1753067
299600.0000000    0.1714830
299640.0000000    0.1754725
299680.0000000    0.1671211
299720.0000000    0.1658549
299760.0000000    0.1622998
299800.0000000    0.1710000
299840.0000000    0.1719054
299880.0000000    0.1620103
299920.0000000    0.1697443
299960.0000000    0.1742285
300000.0000000    0.1671226
300040.0000000    0.1689279
300080.0000000    0.1647540
300120.0000000    0.1673339
300160.0000000    0.1656072
300200.0000000    0.1716997
300240.0000000    0.1616573
300280.0000000    0.1597559
300320.0000000    0.1663265
300360.0000000    0.1670671
300400.0000000    0.1662223
300440.0000000    0.1809940
300480.0000000    0.1651053
300520.0000000    0.1688616
300560.0000000    0.1655426
300600.0000000    0.1796120
300640.0000000    0.1694856
300680.0000000    0.1654176
300720.0000000    0.1610504
300760.0000000    0.1521756
300800.0000000    0.1717477
300840.0000000    0.1698745
300880.0000000    0.1781226
300920.0000000    0.1788957
300960.0000000    0.1724522
301000.0000000    0.1796504
301040.0000000    0.1760108
301080.0000000    0.1659229
301120.0000000    0.1719144
301160.0000000    0.1794882
301200.0000000    0.1780128
301240.0000000    0.2004937
301280.0000000    0.2052418
301320.0000000    0.1879383
301360.0000000    0.1861686
301400.0000000    0.1932240
301440.0000000    0.1990887
301480.0000000    0.1836817
301520.0000000    0.1996597
301560.0000000    0.1792858
301600.0000000    0.1815287
301640.0000000    0.1938326
301680.0000000    0.1753236
301720.0000000    0.1943211
301760.0000000    0.1947318
301800.0000000    0.1929565
301840.0000000    0.1895312
301880.0000000    0.1844101
301920.0000000    0.1672969
301960.0000000    0.1506884
302000.0000000    0.1633472
302040.0000000    0.1705264
302080.0000000    0.1669296
302120.0000000    0.1735900
302160.0000000    0.1701373
302200.0000000    0.1672090
302240.0000000    0.1656933
302280.0000000    0.1820021
302320.0000000    0.1655712
302360.0000000    0.1638730
302400.0000000    0.1661822
302440.0000000    0.1623891
302480.0000000    0.1701360
302520.0000000    0.1670852
302560.0000000    0.1769941
302600.0000000    0.1754082
302640.0000000    0.1783255
302680.0000000    0.1697059
302720.0000000    0.1540255
302760.0000000    0.1639332
302800.0000000    0.1550101
302840.0000000    0.1635146
302880.0000000    0.1495518
302920.0000000    0.1589627
302960.0000000    0.1626877
303000.0000000    0.1569172
303040.0000000    0.1619979
303080.0000000    0.1624013
303120.0000000    0.1713067
303160.0000000    0.1717414
303200.0000000    0.1849326
303240.0000000    0.1779050
303280.0000000    0.1721431
303320.0000000    0.1863142
303360.0000000    0.1656845
303400.0000000    0.1713885
303440.0000000    0.1948743
303480.0000000    0.1866279
303520.0000000    0.2026205
303560.0000000    0.1925553
303600.0000000    0.1891264
303640.0000000    0.1884557
303680.0000000    0.1865534
303720.0000000    0.1965399
303760.0000000    0.2021628
303800.0000000    0.1914315
303840.0000000    0.1927403
303880.0000000    0.1917264
303920.0000000    0.1969711
303960.0000000    0.1885855
304000.0000000    0.1847239
304040.0000000    0.1806664
304080.0000000    0.1881792
304120.0000000    0.1858680
304160.0000000    0.1941135
304200.0000000    0.1843641
304240.0000000    0.1833769
304280.0000000    0.1858075
304320.0000000    0.1810855
304360.0000000    0.1714247
304400.0000000    0.1680300
304440.0000000    0.1766170
304480.0000000    0.1538162
304520.0000000    0.1685955
304560.0000000    0.1662352
304600.0000000    0.1637448
304640.0000000    0.1709321
304680.0000000    0.1496643
304720.0000000    0.1546541
304760.0000000    0.1616828
304800.0000000    0.1675083
304840.0000000    0.1669977
304880.0000000    0.1731432
304920.0000000    0.1548978
304960.0000000    0.1511308
305000.0000000    0.1585221
305040.0000000    0.1677912
305080.0000000    0.1664571
305120.0000000    0.1580707
305160.0000000    0.1676446
305200.0000000    0.1710735
305240.0000000    0.1583402
305280.0000000    0.1578722
305320.0000000    0.1531586
305360.0000000    0.1673564
305400.0000000    0.1616768
305440.0000000    0.1583800
305480.0000000    0.1557749
305520.0000000    0.1697476
305560.0000000    0.1704169
305600.0000000    0.1881660
305640.0000000    0.1723613
305680.0000000    0.1790039
305720.0000000    0.1626201
305760.0000000    0.1658627
305800.0000000    0.1707498
305840.0000000    0.1760725
305880.0000000    0.1761051
305920.0000000    0.1797983
305960.0000000    0.1755539
306000.0000000    0.1923971
306040.0000000    0.1810919
306080.0000000    0.1715764
306120.0000000    0.1822958
306160.0000000    0.1850977
306200.0000000    0.2026154
306240.0000000    0.1925584
306280.0000000    0.1804970
306320.0000000    0.1807787
306360.0000000    0.1753344
306400.0000000    0.1663448
306440.0000000    0.1832490
306480.0000000    0.1859393
306520.0000000    0.1810345
306560.0000000    0.1874308
306600.0000000    0.1804601
306640.0000000    0.1765794
306680.0000000    0.2076071
306720.0000000    0.1807529
306760.0000000    0.1901141
306800.0000000    0.1833646
306840.0000000    0.1897900
306880.0000000    0.1926232
306920.0000000    0.1889135
306960.0000000    0.1871057
307000.0000000    0.1922944
307040.0000000    0.2024741
307080.0000000    0.1869805
307120.0000000    0.2018926
307160.0000000    0.2019584
307200.0000000    0.1786444
307240.0000000    0.1956403
307280.0000000    0.1948610
307320.0000000    0.1981526
307360.0000000    0.1935212
307400.0000000    0.1892739
307440.0000000    0.1933770
307480.0000000    0.1994481
307520.0000000    0.2050974
307560.0000000    0.1879931
307600.0000000    0.1950451
307640.0000000    0.2015122
307680.0000000    0.2127172
307720.0000000    0.2222422
307760.0000000    0.2137970
307800.0000000    0.2192344
307840.0000000    0.2119447
307880.0000000    0.1990532
307920.0000000    0.2129004
307960.0000000    0.2013410
308000.0000000    0.2067827
308040.0000000    0.1764632
308080.0000000    0.1828436
308120.0000000    0.1660008
308160.0000000    0.1824666
308200.0000000    0.1858338
308240.0000000    0.1749824
308280.0000000    0.1790505
308320.0000000    0.1838717
308360.0000000    0.1834161
308400.0000000    0.1858181
308440.0000000    0.1928560
308480.0000000    0.1990182
308520.0000000    0.1744640
308560.0000000    0.1858212
308600.0000000    0.1846113
308640.0000000    0.1906850
308680.0000000    0.1819045
308720.0000000    0.1831421
308760.0000000    0.1825619
308800.0000000    0.1863869
308840.0000000    0.1775807
308880.0000000    0.2081830
308920.0000000    0.1900045
308960.0000000    0.1869964
309000.0000000    0.2025323
309040.0000000    0.1888805
309080.0000000    0.1979347
309120.0000000    0.2060320
309160.0000000    0.1967777
309200.0000000    0.1965884
309240.0000000    0.2016543
309280.0000000    0.2003398
309320.0000000    0.1860456
309360.0000000    0.1862907
309400.0000000    0.1915357
309440.0000000    0.1853495
309480.0000000    0.1924825
309520.0000000    0.1929689
309560.0000000    0.1821462
309600.0000000    0.1973479
309640.0000000    0.1856590
309680.0000000    0.1945202
309720.0000000    0.1888458
309760.0000000    0.1824939
309800.0000000    0.1838359
309840.0000000    0.1941377
309880.0000000    0.2069758
309920.0000000    0.1858270
309960.0000000    0.1970507
310000.0000000    0.2047881
310040.0000000    0.1945565
310080.0000000    0.1953047
310120.0000000    0.2110298
310160.0000000    0.1964756
310200.0000000    0.2020878
310240.0000000    0.1940484
310280.0000000    0.2119770
310320.0000000    0.2054358
310360.0000000    0.1845109
310400.0000000    0.1870844
310440.0000000    0.2001521
310480.0000000    0.1823894
310520.0000000    0.1858661
310560.0000000    0.1914570
310600.0000000    0.1942807
310640.0000000    0.1988188
310680.0000000    0.2027380
310720.0000000    0.1996458
310760.0000000    0.1834064
310800.0000000    0.1721542
310840.0000000    0.1845576
310880.0000000    0.1741595
310920.0000000    0.1917915
310960.0000000    0.1743124
311000.0000000    0.1789051
311040.0000000    0.1739230
311080.0000000    0.1845203
311120.0000000    0.1869237
311160.0000000    0.1846514
311200.0000000    0.1648809
311240.0000000    0.1652876
311280.0000000    0.1719868
311320.0000000    0.1756929
311360.0000000    0.2048701
311400.0000000    0.1886601
311440.0000000    0.1956755
311480.0000000    0.1842014
311520.0000000    0.1712516
311560.0000000    0.1908660
311600.0000000    0.1904709
311640.0000000    0.1989069
311680.0000000    0.1960529
311720.0000000    0.1990891
311760.0000000    0.1905537
311800.0000000    0.1941016
311840.0000000    0.1894645
311880.0000000    0.1852349
311920.0000000    0.1843035
311960.0000000    0.1812990
312000.0000000    0.1852143
312040.0000000    0.1988684
312080.0000000    0.1947689
312120.0000000    0.1953511
312160.0000000    0.1836339
312200.0000000    0.1907807
312240.0000000    0.1774564
312280.0000000    0.1820817
312320.0000000    0.1857221
312360.0000000    0.1964945
312400.0000000    0.1835553
312440.0000000    0.1870065
312480.0000000    0.1811109
312520.0000000    0.1873482
312560.0000000    0.1805261
312600.0000000    0.1975692
312640.0000000    0.1899046
312680.0000000    0.1827984
312720.0000000    0.1790244
312760.0000000    0.1806900
312800.0000000    0.1890557
312840.0000000    0.1895269
312880.0000000    0.1790394
312920.0000000    0.1825138
312960.0000000    0.1901006
313000.0000000    0.1891952
313040.0000000    0.1811843
313080.0000000    0.1795227
313120.0000000    0.1733056
313160.0000000    0.1701684
313200.0000000    0.1822256
313240.0000000    0.1916377
313280.0000000    0.1958251
313320.0000000    0.1905193
313360.0000000    0.1848793
313400.0000000    0.2027000
313440.0000000    0.1812978
313480.0000000    0.1722763
313520.0000000    0.2032195
313560.0000000    0.1996150
313600.0000000    0.1891215
313640.0000000    0.1872460
313680.0000000    0.1923444
313720.0000000    0.1987915
313760.0000000    0.1988035
313800.0000000    0.2049932
313840.0000000    0.1940462
313880.0000000    0.1871557
313920.0000000    0.1928123
313960.0000000    0.1825591
314000.0000000    0.1801202
314040.0000000    0.1764390
314080.0000000    0.1712331
314120.0000000    0.1873029
314160.0000000    0.1751991
314200.0000000    0.1829053
314240.0000000    0.1792455
314280.0000000    0.1776027
314320.0000000    0.2036784
314360.0000000    0.1918921
314400.0000000    0.2030632
314440.0000000    0.1938041
314480.0000000    0.2030784
314520.0000000    0.2017596
314560.0000000    0.2051884
314600.0000000    0.2016319
314640.0000000    0.1965084
314680.0000000    0.1884691
314720.0000000    0.2055922
314760.0000000    0.1960252
314800.0000000    0.1910966
314840.0000000    0.1798147
314880.0000000    0.1982164
314920.0000000    0.1920369
314960.0000000    0.1945118
315000.0000000    0.1925262
315040.0000000    0.1979835
315080.0000000    0.1938444
315120.0000000    0.2009228
315160.0000000    0.1947472
315200.0000000    0.1887143
315240.0000000    0.1816382
315280.0000000    0.1755132
315320.0000000    0.1713156
315360.0000000    0.1889261
315400.0000000    0.1763129
315440.0000000    0.1706748
315480.0000000    0.1787416
315520.0000000    0.1767186
315560.0000000    0.1846358
315600.0000000    0.1984004
315640.0000000    0.1971771
315680.0000000    0.1803948
315720.0000000    0.1893557
315760.0000000    0.1980677
315800.0000000    0.1985298
315840.0000000    0.1850936
315880.0000000    0.1942343
315920.0000000    0.1957450
315960.0000000    0.2045840
316000.0000000    0.1868341
316040.0000000    0.1810994
316080.0000000    0.1845593
316120.0000000    0.1859703
316160.0000000    0.1998776
316200.0000000    0.1850518
316240.0000000    0.1798054
316280.0000000    0.1847869
316320.0000000    0.1856771
316360.0000000    0.1990910
316400.0000000    0.1820334
316440.0000000    0.1903950
316480.0000000    0.1950930
316520.0000000    0.1903048
316560.0000000    0.1780682
316600.0000000    0.1757972
316640.0000000    0.1939062
316680.0000000    0.1907191
316720.0000000    0.1859952
316760.0000000    0.1863684
316800.0000000    0.1899452
316840.0000000    0.1799875
316880.0000000    0.1992368
316920.0000000    0.1894066
316960.0000000    0.1807325
317000.0000000    0.1708804
317040.0000000    0.1755813
317080.0000000    0.1656375
317120.0000000    0.1761025
317160.0000000    0.1859930
317200.0000000    0.2041717
317240.0000000    0.1898652
317280.0000000    0.1781668
317320.0000000    0.1739058
317360.0000000    0.1723658
317400.0000000    0.1803271
317440.0000000    0.1801842
317480.0000000    0.1928280
317520.0000000    0.1809170
317560.0000000    0.1848486
317600.0000000    0.1781014
317640.0000000    0.1871508
317680.0000000    0.1867620
317720.0000000    0.1831856
317760.0000000    0.1747312
317800.0000000    0.1799175
317840.0000000    0.1756125
317880.0000000    0.1653233
317920.0000000    0.1731353
317960.0000000    0.1810450
318000.0000000    0.1908186
318040.0000000    0.1850688
318080.0000000    0.1859238
318120.0000000    0.1946042
318160.0000000    0.1869396
318200.0000000    0.1967998
318240.0000000    0.1807808
318280.0000000    0.1942241
318320.0000000    0.1665537
318360.0000000    0.1582888
318400.0000000    0.1566982
318440.0000000    0.1787875
318480.0000000    0.1720644
318520.0000000    0.1853607
318560.0000000    0.1830973
318600.0000000    0.1865058
318640.0000000    0.1872137
318680.0000000    0.1914801
318720.0000000    0.2003581
318760.0000000    0.2056613
318800.0000000    0.2157571
318840.0000000    0.2032492
318880.0000000    0.1917484
318920.0000000    0.1893955
318960.0000000    0.1894350
319000.0000000    0.1760302
319040.0000000    0.1820914
319080.0000000    0.1765324
319120.0000000    0.1736904
319160.0000000    0.1750544
319200.0000000    0.1833212
319240.0000000    0.2001899
319280.0000000    0.1874811
319320.0000000    0.1866558
319360.0000000    0.1802730
319400.0000000    0.2029974
319440.0000000    0.1867669
319480.0000000    0.1778784
319520.0000000    0.1852306
319560.0000000    0.1815270
319600.0000000    0.2086401
319640.0000000    0.2035671
319680.0000000    0.2074533
319720.0000000    0.1905175
319760.0000000    0.1979202
319800.0000000    0.1989028
319840.0000000    0.1829435
319880.0000000    0.1954359
319920.0000000    0.1906202
319960.0000000    0.1968393
320000.0000000    0.2107366
320040.0000000    0.2052969
320080.0000000    0.2004079
320120.0000000    0.2250455
320160.0000000    0.2003931
320200.0000000    0.2042279
320240.0000000    0.1921515
320280.0000000    0.1998187
320320.0000000    0.2018888
320360.0000000    0.2024675
320400.0000000    0.2038825
320440.0000000    0.1958674
320480.0000000    0.1912479
320520.0000000    0.1984249
320560.0000000    0.1915400
320600.0000000    0.1983394
320640.0000000    0.2122816
320680.0000000    0.2179377
320720.0000000    0.2117159
320760.0000000    0.2132708
320800.0000000    0.2213132
320840.0000000    0.2096816
320880.0000000    0.2061707
320920.0000000    0.2089575
320960.0000000    0.2159385
321000.0000000    0.2026020
321040.0000000    0.1906730
321080.0000000    0.2100133
321120.0000000    0.2100007
321160.0000000    0.2031268
321200.0000000    0.1932511
321240.0000000    0.1912666
321280.0000000    0.1866586
321320.0000000    0.1806631
321360.0000000    0.1992200
321400.0000000    0.1917336
321440.0000000    0.1988816
321480.0000000    0.1961193
321520.0000000    0.1824891
321560.0000000    0.2093182
321600.0000000    0.1967752
321640.0000000    0.2037377
321680.0000000    0.1997791
321720.0000000    0.1813689
321760.0000000    0.1918859
321800.0000000    0.1895096
321840.0000000    0.1890519
321880.0000000    0.1987792
321920.0000000    0.1862502
321960.0000000    0.1832277
322000.0000000    0.1976230
322040.0000000    0.1807365
322080.0000000    0.1716264
322120.0000000    0.1796730
322160.0000000    0.1828904
322200.0000000    0.1751889
322240.0000000    0.1969737
322280.0000000    0.2045732
322320.0000000    0.1826756
322360.0000000    0.1862460
322400.0000000    0.1780981
322440.0000000    0.1852108
322480.0000000    0.1822436
322520.0000000    0.1765990
322560.0000000    0.1705249
322600.0000000    0.1825016
322640.0000000    0.1914188
322680.0000000    0.1848729
322720.0000000    0.1882972
322760.0000000    0.2053028
322800.0000000    0.2036272
322840.0000000    0.1856921
322880.0000000    0.1819629
322920.0000000    0.1870566
322960.0000000    0.1868552
323000.0000000    0.1843552
323040.0000000    0.1926574
323080.0000000    0.1985528
323120.0000000    0.1965941
323160.0000000    0.1945806
323200.0000000    0.2022503
323240.0000000    0.2017428
323280.0000000    0.2065064
323320.0000000    0.1908493
323360.0000000    0.1917773
323400.0000000    0.1993793
323440.0000000    0.2101010
323480.0000000    0.1875027
323520.0000000    0.2015112
323560.0000000    0.1918440
323600.0000000    0.2144937
323640.0000000    0.1874668
323680.0000000    0.1877505
323720.0000000    0.1932293
323760.0000000    0.1920135
323800.0000000    0.1917580
323840.0000000    0.1902341
323880.0000000    0.2024635
323920.0000000    0.1922897
323960.0000000    0.1955570
324000.0000000    0.2032802
324040.0000000    0.1894768
324080.0000000    0.1915433
324120.0000000    0.1932867
324160.0000000    0.1998909
324200.0000000    0.1818971
324240.0000000    0.1864761
324280.0000000    0.1750573
324320.0000000    0.1799638
324360.0000000    0.1811453
324400.0000000    0.1904576
324440.0000000    0.1890651
324480.0000000    0.1924855
324520.0000000    0.1815745
324560.0000000    0.1932460
324600.0000000    0.2009240
324640.0000000    0.1880566
324680.0000000    0.1947862
324720.0000000    0.1881715
324760.0000000    0.1727289
324800.0000000    0.1807336
324840.0000000    0.1816086
324880.0000000    0.1768299
324920.0000000    0.1949019
324960.0000000    0.1858646
325000.0000000    0.1952317
325040.0000000    0.2124969
325080.0000000    0.1909689
325120.0000000    0.1932498
325160.0000000    0.1819046
325200.0000000    0.1811387
325240.0000000    0.1664411
325280.0000000    0.1772060
325320.0000000    0.1752353
325360.0000000    0.1772848
325400.0000000    0.1825867
325440.0000000    0.1822112
325480.0000000    0.1992465
325520.0000000    0.1846525
325560.0000000    0.1718430
325600.0000000    0.1782944
325640.0000000    0.1815037
325680.0000000    0.1895446
325720.0000000    0.1691395
325760.0000000    0.1640019
325800.0000000    0.1702167
325840.0000000    0.1759029
325880.0000000    0.1565888
325920.0000000    0.1640452
325960.0000000    0.1815790
326000.0000000    0.1856190
326040.0000000    0.2009246
326080.0000000    0.1806424
326120.0000000    0.1854921
326160.0000000    0.1776551
326200.0000000    0.1978648
326240.0000000    0.1838641
326280.0000000    0.1919367
326320.0000000    0.1939389
326360.0000000    0.1872633
326400.0000000    0.1999426
326440.0000000    0.2003271
326480.0000000    0.1954998
326520.0000000    0.1925113
326560.0000000    0.1924684
326600.0000000    0.2031893
326640.0000000    0.1943023
326680.0000000    0.1928799
326720.0000000    0.1972663
326760.0000000    0.2117341
326800.0000000    0.2024383
326840.0000000    0.2017345
326880.0000000    0.1985575
326920.0000000    0.2071879
326960.0000000    0.1932065
327000.0000000    0.1915582
327040.0000000    0.1736893
327080.0000000    0.1736341
327120.0000000    0.1805093
327160.0000000    0.1749333
327200.0000000    0.1727438
327240.0000000    0.1890014
327280.0000000    0.1963056
327320.0000000    0.1907942
327360.0000000    0.1947388
327400.0000000    0.1852219
327440.0000000    0.1819293
327480.0000000    0.1770600
327520.0000000    0.1822155
327560.0000000    0.1832506
327600.0000000    0.1807775
327640.0000000    0.1851933
327680.0000000    0.1827238
327720.0000000    0.1961487
327760.0000000    0.1828801
327800.0000000    0.1831976
327840.0000000    0.1766017
327880.0000000    0.1726838
327920.0000000    0.1756940
327960.0000000    0.1778100
328000.0000000    0.1779967
328040.0000000    0.1848134
328080.0000000    0.1949400
328120.0000000    0.1759107
328160.0000000    0.1776350
328200.0000000    0.1821518
328240.0000000    0.1939453
328280.0000000    0.1969620
328320.0000000    0.2058235
328360.0000000    0.2024247
328400.0000000    0.2044351
328440.0000000    0.2119936
328480.0000000    0.2050231
328520.0000000    0.1773754
328560.0000000    0.1689335
328600.0000000    0.2028781
328640.0000000    0.1963488
328680.0000000    0.1867792
328720.0000000    0.1798104
328760.0000000    0.1800769
328800.0000000    0.1839517
328840.0000000    0.1987192
328880.0000000    0.1928029
328920.0000000    0.1857868
328960.0000000    0.1842931
329000.0000000    0.1708001
329040.0000000    0.1834922
329080.0000000    0.1740114
329120.0000000    0.1683568
329160.0000000    0.1768908
329200.0000000    0.1887042
329240.0000000    0.1882408
329280.0000000    0.1835903
329320.0000000    0.1875545
329360.0000000    0.1846858
329400.0000000    0.1723703
329440.0000000    0.1681321
329480.0000000    0.1742955
329520.0000000    0.1764251
329560.0000000    0.1767447
329600.0000000    0.1687509
329640.0000000    0.1634606
329680.0000000    0.1653538
329720.0000000    0.1695605
329760.0000000    0.1639358
329800.0000000    0.1719015
329840.0000000    0.1718716
329880.0000000    0.1788888
329920.0000000    0.1825672
329960.0000000    0.1782184
330000.0000000    0.1749183
330040.0000000    0.1898409
330080.0000000    0.1690917
330120.0000000    0.1828679
330160.0000000    0.1681787
330200.0000000    0.1739046
330240.0000000    0.1802277
330280.0000000    0.1906380
330320.0000000    0.1873518
330360.0000000    0.1948037
330400.0000000    0.1817254
330440.0000000    0.1975505
330480.0000000    0.1914609
330520.0000000    0.1914995
330560.0000000    0.1815954
330600.0000000    0.2014600
330640.0000000    0.1868794
330680.0000000    0.1975227
330720.0000000    0.1802294
330760.0000000    0.1908464
330800.0000000    0.2010698
330840.0000000    0.1912314
330880.0000000    0.1861946
330920.0000000    0.1832606
330960.0000000    0.1783692
331000.0000000    0.1802017
331040.0000000    0.1753739
331080.0000000    0.1761973
331120.0000000    0.1921402
331160.0000000    0.1711092
331200.0000000    0.1833862
331240.0000000    0.1960008
331280.0000000    0.2051243
331320.0000000    0.2020625
331360.0000000    0.2030132
331400.0000000    0.1947417
331440.0000000    0.2000737
331480.0000000    0.1667286
331520.0000000    0.1867629
331560.0000000    0.2005175
331600.0000000    0.2149484
331640.0000000    0.2053000
331680.0000000    0.1959496
331720.0000000    0.1995031
331760.0000000    0.2182734
331800.0000000    0.2133330
331840.0000000    0.2164038
331880.0000000    0.2024429
331920.0000000    0.2047575
331960.0000000    0.1895156
332000.0000000    0.1874234
332040.0000000    0.1734123
332080.0000000    0.1830714
332120.0000000    0.1973132
332160.0000000    0.1871576
332200.0000000    0.1825367
332240.0000000    0.1781558
332280.0000000    0.1791071
332320.0000000    0.1852812
332360.0000000    0.1772299
332400.0000000    0.1833453
332440.0000000    0.2105110
332480.0000000    0.1845233
332520.0000000    0.1976072
332560.0000000    0.1930909
332600.0000000    0.1924789
332640.0000000    0.1798399
332680.0000000    0.1946895
332720.0000000    0.1869305
332760.0000000    0.1839568
332800.0000000    0.1976806
332840.0000000    0.1719251
332880.0000000    0.1802249
332920.0000000    0.1724976
332960.0000000    0.1832211
333000.0000000    0.1696112
333040.0000000    0.1803536
333080.0000000    0.1814738
333120.0000000    0.1776113
333160.0000000    0.1753258
333200.0000000    0.1772396
333240.0000000    0.1692463
333280.0000000    0.1771954
333320.0000000    0.1713145
333360.0000000    0.1821584
333400.0000000    0.1866868
333440.0000000    0.1935656
333480.0000000    0.1955394
333520.0000000    0.1788386
333560.0000000    0.1941134
333600.0000000    0.2036840
333640.0000000    0.1966379
333680.0000000    0.1939631
333720.0000000    0.1935211
333760.0000000    0.1865310
333800.0000000    0.1829221
333840.0000000    0.1711520
333880.0000000    0.1773333
333920.0000000    0.1798771
333960.0000000    0.1938067
334000.0000000    0.1832902
334040.0000000    0.1797134
334080.0000000    0.1898584
334120.0000000    0.1846140
334160.0000000    0.1843373
334200.0000000    0.1864241
334240.0000000    0.1997950
334280.0000000    0.1867732
334320.0000000    0.1827807
334360.0000000    0.1894485
334400.0000000    0.1960372
334440.0000000    0.1994554
334480.0000000    0.1843100
334520.0000000    0.1856504
334560.0000000    0.1680963
334600.0000000    0.1739312
334640.0000000    0.1747326
334680.0000000    0.1753250
334720.0000000    0.1916164
334760.0000000    0.1760537
334800.0000000    0.1828049
334840.0000000    0.1767034
334880.0000000    0.1747959
334920.0000000    0.1914967
334960.0000000    0.1749361
335000.0000000    0.1778540
335040.0000000    0.1725321
335080.0000000    0.1835423
335120.0000000    0.1772382
335160.0000000    0.1852469
335200.0000000    0.1890257
335240.0000000    0.1843218
335280.0000000    0.1803662
335320.0000000    0.1807455
335360.0000000    0.1908687
335400.0000000    0.1727913
335440.0000000    0.1771084
335480.0000000    0.1872560
335520.0000000    0.1865374
335560.0000000    0.1910120
335600.0000000    0.2037370
335640.0000000    0.1867388
335680.0000000    0.1842048
335720.0000000    0.1837540
335760.0000000    0.1785270
335800.0000000    0.1794444
335840.0000000    0.1822663
335880.0000000    0.1827250
335920.0000000    0.2033663
335960.0000000    0.1778936
336000.0000000    0.1832243
336040.0000000    0.1928359
336080.0000000    0.1724375
336120.0000000    0.1893866
336160.0000000    0.1815854
336200.0000000    0.1882075
336240.0000000    0.1825595
336280.0000000    0.1909174
336320.0000000    0.1916354
336360.0000000    0.1797195
336400.0000000    0.1972230
336440.0000000    0.1963737
336480.0000000    0.1822725
336520.0000000    0.1871450
336560.0000000    0.1689493
336600.0000000    0.1806675
336640.0000000    0.1770917
336680.0000000    0.1686816
336720.0000000    0.1782097
336760.0000000    0.1570090
336800.0000000    0.1737996
336840.0000000    0.1730165
336880.0000000    0.1824939
336920.0000000    0.1805674
336960.0000000    0.1725233
337000.0000000    0.1720850
337040.0000000    0.1842942
337080.0000000    0.1698812
337120.0000000    0.1703525
337160.0000000    0.1859559
337200.0000000    0.1809587
337240.0000000    0.1759213
337280.0000000    0.1749441
337320.0000000    0.1769201
337360.0000000    0.1917884
337400.0000000    0.1839937
337440.0000000    0.1665642
337480.0000000    0.1748029
337520.0000000    0.1750696
337560.0000000    0.1859447
337600.0000000    0.1680671
337640.0000000    0.1771613
337680.0000000    0.1705851
337720.0000000    0.1750716
337760.0000000    0.1809695
337800.0000000    0.1755814
337840.0000000    0.1795896
337880.0000000    0.1880027
337920.0000000    0.1794943
337960.0000000    0.1760038
338000.0000000    0.1749546
338040.0000000    0.1772687
338080.0000000    0.1843933
338120.0000000    0.1888994
338160.0000000    0.1752893
338200.0000000    0.1864232
338240.0000000    0.1896087
338280.0000000    0.1870692
338320.0000000    0.1799976
338360.0000000    0.1799870
338400.0000000    0.1949888
338440.0000000    0.1828717
338480.0000000    0.1956120
338520.0000000    0.1949638
338560.0000000    0.1926335
338600.0000000    0.1767686
338640.0000000    0.1974661
338680.0000000    0.2017185
338720.0000000    0.1975136
338760.0000000    0.1901888
338800.0000000    0.1867914
338840.0000000    0.1769470
338880.0000000    0.1858085
338920.0000000    0.1950614
338960.0000000    0.1912349
339000.0000000    0.1806134
339040.0000000    0.1872638
339080.0000000    0.1665607
339120.0000000    0.1845935
339160.0000000    0.1780865
339200.0000000    0.1786258
339240.0000000    0.1862298
339280.0000000    0.1831504
339320.0000000    0.1870357
339360.0000000    0.1984363
339400.0000000    0.1864422
339440.0000000    0.1826622
339480.0000000    0.2029587
339520.0000000    0.1824691
339560.0000000    0.1979950
339600.0000000    0.1950566
339640.0000000    0.1875544
339680.0000000    0.1897036
339720.0000000    0.1902583
339760.0000000    0.1837133
339800.0000000    0.1827512
339840.0000000    0.1725865
339880.0000000    0.1748882
339920.0000000    0.1699586
339960.0000000    0.1873109
340000.0000000    0.1779420
340040.0000000    0.1692715
340080.0000000    0.1929600
340120.0000000    0.1679691
340160.0000000    0.1768911
340200.0000000    0.1735837
340240.0000000    0.1744389
340280.0000000    0.1809012
340320.0000000    0.1755783
340360.0000000    0.1654264
340400.0000000    0.1695153
340440.0000000    0.1786826
340480.0000000    0.1764791
340520.0000000    0.1626852
340560.0000000    0.1712374
340600.0000000    0.1908598
340640.0000000    0.1768106
340680.0000000    0.1837807
340720.0000000    0.1869002
340760.0000000    0.1816257
340800.0000000    0.1863492
340840.0000000    0.1718699
340880.0000000    0.1819139
340920.0000000    0.1981037
340960.0000000    0.1819542
341000.0000000    0.2021898
341040.0000000    0.1879628
341080.0000000    0.1729578
341120.0000000    0.1729758
341160.0000000    0.1863014
341200.0000000    0.1776456
341240.0000000    0.1843614
341280.0000000    0.1754580
341320.0000000    0.1771502
341360.0000000    0.1721013
341400.0000000    0.1700814
341440.0000000    0.1619610
341480.0000000    0.1606110
341520.0000000    0.1749565
341560.0000000    0.1754396
341600.0000000    0.1856439
341640.0000000    0.1835282
341680.0000000    0.1756268
341720.0000000    0.1688561
341760.0000000    0.1668437
341800.0000000    0.1775812
341840.0000000    0.1713170
341880.0000000    0.1680329
341920.0000000    0.1772644
341960.0000000    0.1637888
342000.0000000    0.1634684
342040.0000000    0.1641918
342080.0000000    0.1572821
342120.0000000    0.1659359
342160.0000000    0.1746141
342200.0000000    0.1755950
342240.0000000    0.1676155
342280.0000000    0.1662628
342320.0000000    0.1545223
342360.0000000    0.1414065
342400.0000000    0.1580161
342440.0000000    0.1497169
342480.0000000    0.1559258
342520.0000000    0.1664022
342560.0000000    0.1559571
342600.0000000    0.1626461
342640.0000000    0.1606110
342680.0000000    0.1579097
342720.0000000    0.1651232
342760.0000000    0.1741516
342800.0000000    0.1777716
342840.0000000    0.1683953
342880.0000000    0.1564070
342920.0000000    0.1715886
342960.0000000    0.1640574
343000.0000000    0.1674062
343040.0000000    0.1661820
343080.0000000    0.1719945
343120.0000000    0.1554165
343160.0000000    0.1572639
343200.0000000    0.1702003
343240.0000000    0.1638829
343280.0000000    0.1531774
343320.0000000    0.1676711
343360.0000000    0.1634161
343400.0000000    0.1675017
343440.0000000    0.1643891
343480.0000000    0.1666377
343520.0000000    0.1719692
343560.0000000    0.1657520
343600.0000000    0.1623418
343640.0000000    0.1680651
343680.0000000    0.1606894
343720.0000000    0.1660148
343760.0000000    0.1798153
343800.0000000    0.1655319
343840.0000000    0.1784563
343880.0000000    0.1655870
343920.0000000    0.1716163
343960.0000000    0.1746417
344000.0000000    0.1652031
344040.0000000    0.1654495
344080.0000000    0.1689893
344120.0000000    0.1775418
344160.0000000    0.1693045
344200.0000000    0.1670263
344240.0000000    0.1647309
344280.0000000    0.1638369
344320.0000000    0.1542044
344360.0000000    0.1642730
344400.0000000    0.1595938
344440.0000000    0.1656571
344480.0000000    0.1578218
344520.0000000    0.1578242
344560.0000000    0.1727347
344600.0000000    0.1620700
344640.0000000    0.1567624
344680.0000000    0.1708192
344720.0000000    0.1577222
344760.0000000    0.1664058
344800.0000000    0.1574765
344840.0000000    0.1643996
344880.0000000    0.1787334
344920.0000000    0.1788239
344960.0000000    0.1731960
345000.0000000    0.1690464
345040.0000000    0.1745286
345080.0000000    0.1623519
345120.0000000    0.1565309
345160.0000000    0.1560424
345200.0000000    0.1695413
345240.0000000    0.1783246
345280.0000000    0.1590443
345320.0000000    0.1553550
345360.0000000    0.1635491
345400.0000000    0.1498155
345440.0000000    0.1500437
345480.0000000    0.1442261
345520.0000000    0.1460120
345560.0000000    0.1450311
345600.0000000    0.1487313
345640.0000000    0.1484105
345680.0000000    0.1543864
345720.0000000    0.1547034
345760.0000000    0.1649007
345800.0000000    0.1670176
345840.0000000    0.1620417
345880.0000000    0.1772247
345920.0000000    0.1669046
345960.0000000    0.1737504
346000.0000000    0.1871862
346040.0000000    0.1907347
346080.0000000    0.1888815
346120.0000000    0.2032109
346160.0000000    0.1928748
346200.0000000    0.1886021
346240.0000000    0.1971615
346280.0000000    0.1999318
346320.0000000    0.2169248
346360.0000000    0.1941673
346400.0000000    0.1935133
346440.0000000    0.2031377
346480.0000000    0.2037221
346520.0000000    0.1920004
346560.0000000    0.2073345
346600.0000000    0.2073768
346640.0000000    0.2063807
346680.0000000    0.2011040
346720.0000000    0.1979062
346760.0000000    0.1834477
346800.0000000    0.1864587
346840.0000000    0.1957431
346880.0000000    0.1766161
346920.0000000    0.1929010
346960.0000000    0.1992673
347000.0000000    0.1926972
347040.0000000    0.2014227
347080.0000000    0.1854281
347120.0000000    0.1996751
347160.0000000    0.1965584
347200.0000000    0.1748384
347240.0000000    0.1915293
347280.0000000    0.1918945
347320.0000000    0.1906937
347360.0000000    0.1865021
347400.0000000    0.1601571
347440.0000000    0.1824160
347480.0000000    0.1761634
347520.0000000    0.1925311
347560.0000000    0.1938495
347600.0000000    0.1809015
347640.0000000    0.1938239
347680.0000000    0.1820857
347720.0000000    0.1900845
347760.0000000    0.1935385
347800.0000000    0.1784066
347840.0000000    0.1650656
347880.0000000    0.1791494
347920.0000000    0.1732004
347960.0000000    0.1765535
348000.0000000    0.1849908
348040.0000000    0.1952510
348080.0000000    0.1715704
348120.0000000    0.1792932
348160.0000000    0.1906996
348200.0000000    0.1760249
348240.0000000    0.1939808
348280.0000000    0.1676774
348320.0000000    0.1854044
348360.0000000    0.1768305
348400.0000000    0.1914090
348440.0000000    0.1947321
348480.0000000    0.1847474
348520.0000000    0.1782405
348560.0000000    0.1894882
348600.0000000    0.1888687
348640.0000000    0.1790150
348680.0000000    0.1883342
348720.0000000    0.1920691
348760.0000000    0.1851566
348800.0000000    0.2003068
348840.0000000    0.1894367
348880.0000000    0.1904725
348920.0000000    0.1950316
348960.0000000    0.1985463
349000.0000000    0.1823987
349040.0000000    0.1868839
349080.0000000    0.1904200
349120.0000000    0.1897282
349160.0000000    0.1962296
349200.0000000    0.1882435
349240.0000000    0.1948541
349280.0000000    0.2044664
349320.0000000    0.2130436
349360.0000000    0.2045594
349400.0000000    0.1878744
349440.0000000    0.1972152
349480.0000000    0.1948872
349520.0000000    0.2157505
349560.0000000    0.2286619
349600.0000000    0.2267670
349640.0000000    0.2243004
349680.0000000    0.2079258
349720.0000000    0.2105330
349760.0000000    0.1902588
349800.0000000    0.1856886
349840.0000000    0.1891886
349880.0000000    0.1936447
349920.0000000    0.1824586
349960.0000000    0.1834216
350000.0000000    0.1778211
350040.0000000    0.1693466
350080.0000000    0.1711282
350120.0000000    0.1983385
350160.0000000    0.1871264
350200.0000000    0.1881266
350240.0000000    0.1849701
350280.0000000    0.1821242
350320.0000000    0.1947010
350360.0000000    0.1729955
350400.0000000    0.1934128
350440.0000000    0.1686501
350480.0000000    0.1795930
350520.0000000    0.1780484
350560.0000000    0.1714160
350600.0000000    0.1700817
350640.0000000    0.1670997
350680.0000000    0.1775819
350720.0000000    0.1735003
350760.0000000    0.1868155
350800.0000000    0.1589821
350840.0000000    0.1875977
350880.0000000    0.1786568
350920.0000000    0.1939027
350960.0000000    0.2045050
351000.0000000    0.2031283
351040.0000000    0.1994526
351080.0000000    0.2010992
351120.0000000    0.1991350
351160.0000000    0.1834926
351200.0000000    0.2093723
351240.0000000    0.1957069
351280.0000000    0.2024786
351320.0000000    0.1804796
351360.0000000    0.2009799
351400.0000000    0.1984462
351440.0000000    0.2218706
351480.0000000    0.1986450
351520.0000000    0.1933356
351560.0000000    0.2020225
351600.0000000    0.2010130
351640.0000000    0.1914092
351680.0000000    0.1885391
351720.0000000    0.1904443
351760.0000000    0.1929820
351800.0000000    0.1704643
351840.0000000    0.1886446
351880.0000000    0.1805170
351920.0000000    0.1957376
351960.0000000    0.1986273
352000.0000000    0.1904746
352040.0000000    0.1788991
352080.0000000    0.1933416
352120.0000000    0.1826619
352160.0000000    0.1988982
352200.0000000    0.1833620
352240.0000000    0.2166511
352280.0000000    0.2047255
352320.0000000    0.2210817
352360.0000000    0.2170971
352400.0000000    0.2025834
352440.0000000    0.1830047
352480.0000000    0.1798135
352520.0000000    0.1859697
352560.0000000    0.1899514
352600.0000000    0.1955373
352640.0000000    0.1919321
352680.0000000    0.1885851
352720.0000000    0.2004612
352760.0000000    0.2004668
352800.0000000    0.2006971
352840.0000000    0.1897759
352880.0000000    0.1978842
352920.0000000    0.1911612
352960.0000000    0.1936596
353000.0000000    0.2064341
353040.0000000    0.1993713
353080.0000000    0.2026730
353120.0000000    0.1834100
353160.0000000    0.2001781
353200.0000000    0.1935700
353240.0000000    0.2092048
353280.0000000    0.2037931
353320.0000000    0.2108437
353360.0000000    0.2070593
353400.0000000    0.1888266
353440.0000000    0.1957493
353480.0000000    0.1665013
353520.0000000    0.1938873
353560.0000000    0.1871559
353600.0000000    0.1888913
353640.0000000    0.1794590
353680.0000000    0.1988718
353720.0000000    0.2180747
353760.0000000    0.2221901
353800.0000000    0.2090059
353840.0000000    0.1970806
353880.0000000    0.1937308
353920.0000000    0.1908931
353960.0000000    0.2002922
354000.0000000    0.2065602
354040.0000000    0.2040669
354080.0000000    0.2254167
354120.0000000    0.2187349
354160.0000000    0.1972839
354200.0000000    0.1992744
354240.0000000    0.2064362
354280.0000000    0.2154569
354320.0000000    0.1968775
354360.0000000    0.1833148
354400.0000000    0.1909708
354440.0000000    0.1903800
354480.0000000    0.1906464
354520.0000000    0.1911084
354560.0000000    0.1913276
354600.0000000    0.1861310
354640.0000000    0.1735632
354680.0000000    0.2029846
354720.0000000    0.1890239
354760.0000000    0.1959091
354800.0000000    0.1941064
354840.0000000    0.2133692
354880.0000000    0.1916706
354920.0000000    0.1996162
354960.0000000    0.1976425
355000.0000000    0.1982927
355040.0000000    0.2015732
355080.0000000    0.1926481
355120.0000000    0.1708071
355160.0000000    0.1650754
355200.0000000    0.1827232
355240.0000000    0.1800261
355280.0000000    0.1719159
355320.0000000    0.1698097
355360.0000000    0.1963035
355400.0000000    0.1943747
355440.0000000    0.1736692
355480.0000000    0.1644504
355520.0000000    0.1828880
355560.0000000    0.1830116
355600.0000000    0.1872789
355640.0000000    0.1766825
355680.0000000    0.1688613
355720.0000000    0.1850254
355760.0000000    0.1801862
355800.0000000    0.1814554
355840.0000000    0.1922673
355880.0000000    0.2003803
355920.0000000    0.1833833
355960.0000000    0.1876194
356000.0000000    0.1745835
356040.0000000    0.1635125
356080.0000000    0.1706723
356120.0000000    0.1802553
356160.0000000    0.1716168
356200.0000000    0.1900426
356240.0000000    0.2023768
356280.0000000    0.1836322
356320.0000000    0.1752853
356360.0000000    0.1886419
356400.0000000    0.1783533
356440.0000000    0.1737026
356480.0000000    0.1859639
356520.0000000    0.1885316
356560.0000000    0.2016671
356600.0000000    0.1973511
356640.0000000    0.2175643
356680.0000000    0.2235547
356720.0000000    0.2292911
356760.0000000    0.2192040
356800.0000000    0.1987225
356840.0000000    0.1888663
356880.0000000    0.2021149
356920.0000000    0.1953311
356960.0000000    0.1818555
357000.0000000    0.2023079
357040.0000000    0.2127701
357080.0000000    0.2143208
357120.0000000    0.2138198
357160.0000000    0.2137477
357200.0000000    0.2128171
357240.0000000    0.2025614
357280.0000000    0.2078177
357320.0000000    0.2096154
357360.0000000    0.2254050
357400.0000000    0.2160284
357440.0000000    0.2143016
357480.0000000    0.2153134
357520.0000000    0.2077067
357560.0000000    0.2222625
357600.0000000    0.2149555
357640.0000000    0.1992655
357680.0000000    0.2049623
357720.0000000    0.2054610
357760.0000000    0.2204970
357800.0000000    0.2101537
357840.0000000    0.2237670
357880.0000000    0.2222267
357920.0000000    0.2094909
357960.0000000    0.2265753
358000.0000000    0.1947748
358040.0000000    0.1983499
358080.0000000    0.1972698
358120.0000000    0.2067938
358160.0000000    0.2116339
358200.0000000    0.1993860
358240.0000000    0.1945012
358280.0000000    0.2010306
358320.0000000    0.1918880
358360.0000000    0.1991118
358400.0000000    0.2036565
358440.0000000    0.2048349
358480.0000000    0.2168701
358520.0000000    0.2190575
358560.0000000    0.2091043
358600.0000000    0.2057545
358640.0000000    0.2116437
358680.0000000    0.2094866
358720.0000000    0.1998505
358760.0000000    0.1900235
358800.0000000    0.2009584
358840.0000000    0.1950026
358880.0000000    0.1952842
358920.0000000    0.1958840
358960.0000000    0.1945855
359000.0000000    0.1978184
359040.0000000    0.2096035
359080.0000000    0.2034226
359120.0000000    0.2069417
359160.0000000    0.1899213
359200.0000000    0.2177188
359240.0000000    0.2099382
359280.0000000    0.1951224
359320.0000000    0.1857593
359360.0000000    0.2042216
359400.0000000    0.2266597
359440.0000000    0.1918043
359480.0000000    0.1928142
359520.0000000    0.2289104
359560.0000000    0.1993299
359600.0000000    0.2196237
359640.0000000    0.2142343
359680.0000000    0.2010226
359720.0000000    0.1933602
359760.0000000    0.1765849
359800.0000000    0.2103444
359840.0000000    0.1978875
359880.0000000    0.2016622
359920.0000000    0.2082149
359960.0000000    0.1989568
360000.0000000    0.1811512
360040.0000000    0.1986101
360080.0000000    0.1954892
360120.0000000    0.1975888
360160.0000000    0.2067554
360200.0000000    0.2073989
360240.0000000    0.1967389
360280.0000000    0.2032466
360320.0000000    0.1951718
360360.0000000    0.1950970
360400.0000000    0.1986519
360440.0000000    0.1913621
360480.0000000    0.1988186
360520.0000000    0.1873447
360560.0000000    0.1771475
360600.0000000    0.2025708
360640.0000000    0.1876043
360680.0000000    0.2082284
360720.0000000    0.2009745
360760.0000000    0.2111889
360800.0000000    0.2027956
360840.0000000    0.2184221
360880.0000000    0.2129328
360920.0000000    0.2241296
360960.0000000    0.2184228
361000.0000000    0.2376755
361040.0000000    0.2112343
361080.0000000    0.2077446
361120.0000000    0.2059696
361160.0000000    0.1801777
361200.0000000    0.1969496
361240.0000000    0.1959630
361280.0000000    0.1927552
361320.0000000    0.2060420
361360.0000000    0.1825330
361400.0000000    0.1870124
361440.0000000    0.1795486
361480.0000000    0.1739905
361520.0000000    0.1772678
361560.0000000    0.1727834
361600.0000000    0.1884055
361640.0000000    0.1831709
361680.0000000    0.1910405
361720.0000000    0.1774392
361760.0000000    0.1929338
361800.0000000    0.2050878
361840.0000000    0.2006102
361880.0000000    0.1867798
361920.0000000    0.2016637
361960.0000000    0.1978986
362000.0000000    0.2153167
362040.0000000    0.2020215
362080.0000000    0.1976192
362120.0000000    0.2009380
362160.0000000    0.2128068
362200.0000000    0.2068014
362240.0000000    0.2032615
362280.0000000    0.2030680
362320.0000000    0.2071934
362360.0000000    0.2044504
362400.0000000    0.2350828
362440.0000000    0.2230897
362480.0000000    0.2307740
362520.0000000    0.2157891
362560.0000000    0.1924308
362600.0000000    0.1964292
362640.0000000    0.1977059
362680.0000000    0.2319285
362720.0000000    0.2093384
362760.0000000    0.1848649
362800.0000000    0.2005185
362840.0000000    0.2075677
362880.0000000    0.1969882
362920.0000000    0.2048695
362960.0000000    0.2134147
363000.0000000    0.2048675
363040.0000000    0.2056638
363080.0000000    0.1959148
363120.0000000    0.2139282
363160.0000000    0.2086976
363200.0000000    0.2286057
363240.0000000    0.2112398
363280.0000000    0.2143375
363320.0000000    0.1989971
363360.0000000    0.2199774
363400.0000000    0.2127112
363440.0000000    0.1829775
363480.0000000    0.1903810
363520.0000000    0.1901725
363560.0000000    0.1909601
363600.0000000    0.1805560
363640.0000000    0.1823195
363680.0000000    0.1933606
363720.0000000    0.1813430
363760.0000000    0.1869605
363800.0000000    0.1910818
363840.0000000    0.1977677
363880.0000000    0.1941807
363920.0000000    0.2021626
363960.0000000    0.1891349
364000.0000000    0.2021842
364040.0000000    0.1875473
364080.0000000    0.1868302
364120.0000000    0.1937160
364160.0000000    0.2079230
364200.0000000    0.1898738
364240.0000000    0.1854181
364280.0000000    0.2063649
364320.0000000    0.2024153
364360.0000000    0.1881013
364400.0000000    0.2258542
364440.0000000    0.2154953
364480.0000000    0.2001237
364520.0000000    0.2167366
364560.0000000    0.2105331
364600.0000000    0.2067882
364640.0000000    0.1958807
364680.0000000    0.2063899
364720.0000000    0.2081927
364760.0000000    0.2018989
364800.0000000    0.2103743
364840.0000000    0.1989714
364880.0000000    0.2105088
364920.0000000    0.2059738
364960.0000000    0.2086404
365000.0000000    0.2113156
365040.0000000    0.2218069
365080.0000000    0.2135003
365120.0000000    0.2303018
365160.0000000    0.2298158
365200.0000000    0.2374231
365240.0000000    0.2246504
365280.0000000    0.2248212
365320.0000000    0.2317018
365360.0000000    0.2356620
365400.0000000    0.2306179
365440.0000000    0.2414282
365480.0000000    0.2190836
365520.0000000    0.2194466
365560.0000000    0.2322364
365600.0000000    0.2295035
365640.0000000    0.2331131
365680.0000000    0.2298068
365720.0000000    0.2124327
365760.0000000    0.2237371
365800.0000000    0.2185514
365840.0000000    0.2212928
365880.0000000    0.2109054
365920.0000000    0.2184097
365960.0000000    0.2290914
366000.0000000    0.2111889
366040.0000000    0.2182077
366080.0000000    0.2082029
366120.0000000    0.1963291
366160.0000000    0.2095979
366200.0000000    0.2081793
366240.0000000    0.2144754
366280.0000000    0.2021903
366320.0000000    0.1874776
366360.0000000    0.1992112
366400.0000000    0.2086925
366440.0000000    0.2035737
366480.0000000    0.1896598
366520.0000000    0.2065357
366560.0000000    0.2215046
366600.0000000    0.2179223
366640.0000000    0.2266087
366680.0000000    0.2200437
366720.0000000    0.1975571
366760.0000000    0.2049995
366800.0000000    0.2005691
366840.0000000    0.1873537
366880.0000000    0.1852752
366920.0000000    0.1928788
366960.0000000    0.2083590
367000.0000000    0.2213398
367040.0000000    0.2043308
367080.0000000    0.2131996
367120.0000000    0.2086741
367160.0000000    0.2390420
367200.0000000    0.2138762
367240.0000000    0.2203055
367280.0000000    0.2070692
367320.0000000    0.2339621
367360.0000000    0.2157802
367400.0000000    0.2178902
367440.0000000    0.2290877
367480.0000000    0.2242152
367520.0000000    0.2333422
367560.0000000    0.2234115
367600.0000000    0.2210239
367640.0000000    0.2398641
367680.0000000    0.2077107
367720.0000000    0.1962587
367760.0000000    0.2284625
367800.0000000    0.1990024
367840.0000000    0.2148278
367880.0000000    0.2129316
367920.0000000    0.2135432
367960.0000000    0.2118622
368000.0000000    0.2346774
368040.0000000    0.2339130
368080.0000000    0.2255534
368120.0000000    0.2141259
368160.0000000    0.2237271
368200.0000000    0.2238889
368240.0000000    0.2219737
368280.0000000    0.2210440
368320.0000000    0.2023800
368360.0000000    0.2122584
368400.0000000    0.1987645
368440.0000000    0.2134673
368480.0000000    0.2068517
368520.0000000    0.2032023
368560.0000000    0.2144426
368600.0000000    0.2262100
368640.0000000    0.2298760
368680.0000000    0.2359154
368720.0000000    0.2092459
368760.0000000    0.2165850
368800.0000000    0.2197320
368840.0000000    0.2134394
368880.0000000    0.2253998
368920.0000000    0.2233326
368960.0000000    0.2479045
369000.0000000    0.2193533
369040.0000000    0.2399500
369080.0000000    0.2380297
369120.0000000    0.2501519
369160.0000000    0.2298342
369200.0000000    0.2502414
369240.0000000    0.2146047
369280.0000000    0.2169522
369320.0000000    0.2396886
369360.0000000    0.2303820
369400.0000000    0.2202857
369440.0000000    0.2338974
369480.0000000    0.2162741
369520.0000000    0.2343411
369560.0000000    0.2326602
369600.0000000    0.2269391
369640.0000000    0.2250866
369680.0000000    0.2094040
369720.0000000    0.2012189
369760.0000000    0.2193180
369800.0000000    0.2177369
369840.0000000    0.2127898
369880.0000000    0.2112118
369920.0000000    0.2105671
369960.0000000    0.2070802
370000.0000000    0.2269500
370040.0000000    0.2450205
370080.0000000    0.2348793
370120.0000000    0.2275209
370160.0000000    0.2099209
370200.0000000    0.2334963
370240.0000000    0.2236246
370280.0000000    0.2269336
370320.0000000    0.2259357
370360.0000000    0.2197524
370400.0000000    0.2392041
370440.0000000    0.2198193
370480.0000000    0.2153452
370520.0000000    0.2307650
370560.0000000    0.2306112
370600.0000000    0.2181392
370640.0000000    0.2047247
370680.0000000    0.2129205
370720.0000000    0.2186066
370760.0000000    0.2137164
370800.0000000    0.2180799
370840.0000000    0.2076897
370880.0000000    0.2126318
370920.0000000    0.2220595
370960.0000000    0.2146177
371000.0000000    0.2221501
371040.0000000    0.2225780
371080.0000000    0.2443616
371120.0000000    0.1984872
371160.0000000    0.1978181
371200.0000000    0.2090575
371240.0000000    0.2040060
371280.0000000    0.1998291
371320.0000000    0.1875355
371360.0000000    0.1923974
371400.0000000    0.1901046
371440.0000000    0.2072881
371480.0000000    0.2152107
371520.0000000    0.2249834
371560.0000000    0.2259707
371600.0000000    0.2342436
371640.0000000    0.2343081
371680.0000000    0.2423148
371720.0000000    0.2440364
371760.0000000    0.2285632
371800.0000000    0.2383467
371840.0000000    0.2212081
371880.0000000    0.2222404
371920.0000000    0.2185330
371960.0000000    0.2191376
372000.0000000    0.2205620
372040.0000000    0.2177372
372080.0000000    0.2076927
372120.0000000    0.2078586
372160.0000000    0.2084342
372200.0000000    0.2224388
372240.0000000    0.2095408
372280.0000000    0.2377483
372320.0000000    0.2119402
372360.0000000    0.2212608
372400.0000000    0.2138034
372440.0000000    0.1983201
372480.0000000    0.2177860
372520.0000000    0.2288281
372560.0000000    0.2007806
372600.0000000    0.2239151
372640.0000000    0.2234010
372680.0000000    0.2310702
372720.0000000    0.2462298
372760.0000000    0.2474707
372800.0000000    0.2381505
372840.0000000    0.2281564
372880.0000000    0.2162694
372920.0000000    0.2268032
372960.0000000    0.2345318
373000.0000000    0.2283341
373040.0000000    0.2519849
373080.0000000    0.2542759
373120.0000000    0.2451778
373160.0000000    0.2358639
373200.0000000    0.2410450
373240.0000000    0.2221794
373280.0000000    0.2313682
373320.0000000    0.2183366
373360.0000000    0.2281265
373400.0000000    0.2092569
373440.0000000    0.2172387
373480.0000000    0.2241036
373520.0000000    0.2211398
373560.0000000    0.2176830
373600.0000000    0.2242908
373640.0000000    0.2245205
373680.0000000    0.2161838
373720.0000000    0.2146337
373760.0000000    0.2289411
373800.0000000    0.2217446
373840.0000000    0.2048592
373880.0000000    0.2166724
373920.0000000    0.1926106
373960.0000000    0.1942452
374000.0000000    0.2016864
374040.0000000    0.1995581
374080.0000000    0.2153120
374120.0000000    0.2061877
374160.0000000    0.2076042
374200.0000000    0.2126829
374240.0000000    0.2125234
374280.0000000    0.2215009
374320.0000000    0.2163465
374360.0000000    0.2063442
374400.0000000    0.2241461
374440.0000000    0.2132134
374480.0000000    0.2045942
374520.0000000    0.2098222
374560.0000000    0.1956655
374600.0000000    0.2259777
374640.0000000    0.2190064
374680.0000000    0.2035462
374720.0000000    0.2100410
374760.0000000    0.2113125
374800.0000000    0.2217462
374840.0000000    0.2247755
374880.0000000    0.2091509
374920.0000000    0.1944041
374960.0000000    0.2153674
375000.0000000    0.1986506
375040.0000000    0.2118197
375080.0000000    0.2148936
375120.0000000    0.2079044
375160.0000000    0.1975598
375200.0000000    0.2082255
375240.0000000    0.1943184
375280.0000000    0.2071151
375320.0000000    0.1966680
375360.0000000    0.2059083
375400.0000000    0.2114548
375440.0000000    0.1930779
375480.0000000    0.1993314
375520.0000000    0.1993946
375560.0000000    0.1853935
375600.0000000    0.2011555
375640.0000000    0.2273664
375680.0000000    0.2218347
375720.0000000    0.2480628
375760.0000000    0.2163271
375800.0000000    0.2149583
375840.0000000    0.2050807
375880.0000000    0.2242848
375920.0000000    0.2011462
375960.0000000    0.2186586
376000.0000000    0.2062633
376040.0000000    0.2225407
376080.0000000    0.2118513
376120.0000000    0.2449232
376160.0000000    0.2144963
376200.0000000    0.2238163
376240.0000000    0.2033343
376280.0000000    0.2191529
376320.0000000    0.2243692
376360.0000000    0.2299262
376400.0000000    0.2231681
376440.0000000    0.2344571
376480.0000000    0.2487855
376520.0000000    0.2174888
376560.0000000    0.2469390
376600.0000000    0.2535710
376640.0000000    0.2315946
376680.0000000    0.2113705
376720.0000000    0.2150323
376760.0000000    0.2144684
376800.0000000    0.2169645
376840.0000000    0.2292870
376880.0000000    0.2317774
376920.0000000    0.2248059
376960.0000000    0.2345490
377000.0000000    0.2289103
377040.0000000    0.2320900
377080.0000000    0.2242787
377120.0000000    0.2174169
377160.0000000    0.2025485
377200.0000000    0.2149919
377240.0000000    0.2004718
377280.0000000    0.1944398
377320.0000000    0.2077994
377360.0000000    0.2115015
377400.0000000    0.2072789
377440.0000000    0.2212845
377480.0000000    0.2163052
377520.0000000    0.2274310
377560.0000000    0.2078685
377600.0000000    0.2239441
377640.0000000    0.2186187
377680.0000000    0.2262296
377720.0000000    0.2185868
377760.0000000    0.2201935
377800.0000000    0.2074162
377840.0000000    0.2328088
377880.0000000    0.2240120
377920.0000000    0.1970373
377960.0000000    0.2163577
378000.0000000    0.2151919
378040.0000000    0.2247363
378080.0000000    0.2407255
378120.0000000    0.2391282
378160.0000000    0.2316678
378200.0000000    0.2316885
378240.0000000    0.2114834
378280.0000000    0.2441735
378320.0000000    0.2531568
378360.0000000    0.2507821
378400.0000000    0.2405447
378440.0000000    0.2248553
378480.0000000    0.2360574
378520.0000000    0.2108556
378560.0000000    0.2343540
378600.0000000    0.2388324
378640.0000000    0.2392108
378680.0000000    0.2373239
378720.0000000    0.2315848
378760.0000000    0.2353081
378800.0000000    0.2538786
378840.0000000    0.2371061
378880.0000000    0.2461640
378920.0000000    0.2521161
378960.0000000    0.2386745
379000.0000000    0.2251919
379040.0000000    0.2308196
379080.0000000    0.2297774
379120.0000000    0.2252670
379160.0000000    0.2433041
379200.0000000    0.2383547
379240.0000000    0.2235673
379280.0000000    0.2042434
379320.0000000    0.2223881
379360.0000000    0.2184726
379400.0000000    0.2288730
379440.0000000    0.2413556
379480.0000000    0.2300503
379520.0000000    0.2333941
379560.0000000    0.2359716
379600.0000000    0.2264018
379640.0000000    0.2275384
379680.0000000    0.2362638
379720.0000000    0.2300038
379760.0000000    0.2215766
379800.0000000    0.2324088
379840.0000000    0.2257301
379880.0000000    0.2469060
379920.0000000    0.2648384
379960.0000000    0.2726398
380000.0000000    0.2427507
380040.0000000    0.2678687
380080.0000000    0.2398219
380120.0000000    0.2618501
380160.0000000    0.2652362
380200.0000000    0.2776255
380240.0000000    0.2777827
380280.0000000    0.2514558
380320.0000000    0.2450528
380360.0000000    0.2510433
380400.0000000    0.2599937
380440.0000000    0.2695547
380480.0000000    0.2690734
380520.0000000    0.2813522
380560.0000000    0.2799170
380600.0000000    0.2800042
380640.0000000    0.2847375
380680.0000000    0.2771820
380720.0000000    0.2726015
380760.0000000    0.2557941
380800.0000000    0.2557741
380840.0000000    0.2628102
380880.0000000    0.2713606
380920.0000000    0.2528382
380960.0000000    0.2397196
381000.0000000    0.2459484
381040.0000000    0.2421061
381080.0000000    0.2626443
381120.0000000    0.2678978
381160.0000000    0.2723253
381200.0000000    0.2711147
381240.0000000    0.2419930
381280.0000000    0.2623344
381320.0000000    0.2644266
381360.0000000    0.2665761
381400.0000000    0.2556073
381440.0000000    0.2677935
381480.0000000    0.2658006
381520.0000000    0.2652011
381560.0000000    0.2584423
381600.0000000    0.2670057
381640.0000000    0.2570460
381680.0000000    0.2403755
381720.0000000    0.2445661
381760.0000000    0.2347536
381800.0000000    0.2472528
381840.0000000    0.2262733
381880.0000000    0.2506826
381920.0000000    0.2416553
381960.0000000    0.2592132
382000.0000000    0.2572817
382040.0000000    0.2442320
382080.0000000    0.2705770
382120.0000000    0.2787230
382160.0000000    0.2674610
382200.0000000    0.2411471
382240.0000000    0.2471599
382280.0000000    0.2463437
382320.0000000    0.2489028
382360.0000000    0.2446475
382400.0000000    0.2502936
382440.0000000    0.2577683
382480.0000000    0.2413304
382520.0000000    0.2405590
382560.0000000    0.2381075
382600.0000000    0.2311319
382640.0000000    0.2379951
382680.0000000    0.2367597
382720.0000000    0.2628107
382760.0000000    0.2417004
382800.0000000    0.2374714
382840.0000000    0.2499852
382880.0000000    0.2646777
382920.0000000    0.2643964
382960.0000000    0.2580745
383000.0000000    0.2486449
383040.0000000    0.2349583
383080.0000000    0.2301812
383120.0000000    0.2446296
383160.0000000    0.2533538
383200.0000000    0.2617840
383240.0000000    0.2605392
383280.0000000    0.2639357
383320.0000000    0.2650102
383360.0000000    0.2557522
383400.0000000    0.2592689
383440.0000000    0.2500557
383480.0000000    0.2500209
383520.0000000    0.2618013
383560.0000000    0.2532310
383600.0000000    0.2446378
383640.0000000    0.2537662
383680.0000000    0.2512916
383720.0000000    0.2460445
383760.0000000    0.2397290
383800.0000000    0.2621801
383840.0000000    0.2379460
383880.0000000    0.2183100
383920.0000000    0.2404656
383960.0000000    0.2441334
384000.0000000    0.2531026
384040.0000000    0.2402857
384080.0000000    0.2363837
384120.0000000    0.2482338
384160.0000000    0.2324747
384200.0000000    0.2206464
384240.0000000    0.2332961
384280.0000000    0.2222632
384320.0000000    0.2216423
384360.0000000    0.2628120
384400.0000000    0.2276627
384440.0000000    0.2772605
384480.0000000    0.2390588
384520.0000000    0.2817963
384560.0000000    0.2852988
384600.0000000    0.2904788
384640.0000000    0.2704911
384680.0000000    0.2469554
384720.0000000    0.2764594
384760.0000000    0.2856549
384800.0000000    0.2813759
384840.0000000    0.3148066
384880.0000000    0.2952330
384920.0000000    0.2883213
384960.0000000    0.2731596
385000.0000000    0.2993247
385040.0000000    0.2807397
385080.0000000    0.3065341
385120.0000000    0.2753805
385160.0000000    0.2823251
385200.0000000    0.3087997
385240.0000000    0.2721266
385280.0000000    0.2953043
385320.0000000    0.2601728
385360.0000000    0.2643093
385400.0000000    0.2800804
385440.0000000    0.2568811
385480.0000000    0.2789927
385520.0000000    0.2549722
385560.0000000    0.2672125
385600.0000000    0.2758166
385640.0000000    0.2595598
385680.0000000    0.2487627
385720.0000000    0.2313150
385760.0000000    0.2101818
385800.0000000    0.2411319
385840.0000000    0.2341251
385880.0000000    0.2395016
385920.0000000    0.2377951
385960.0000000    0.2372801
386000.0000000    0.2377063
386040.0000000    0.2542150
386080.0000000    0.2704841
386120.0000000    0.2395819
386160.0000000    0.2405882
386200.0000000    0.2363639
386240.0000000    0.2277420
386280.0000000    0.2192501
386320.0000000    0.2563218
386360.0000000    0.2472495
386400.0000000    0.2394323
386440.0000000    0.2481270
386480.0000000    0.2932564
386520.0000000    0.2967108
386560.0000000    0.2567989
386600.0000000    0.2646859
386640.0000000    0.2538797
386680.0000000    0.2635740
386720.0000000    0.2754537
386760.0000000    0.2451994
386800.0000000    0.2635228
386840.0000000    0.2432632
386880.0000000    0.2590315
386920.0000000    0.2356647
386960.0000000    0.2505064
387000.0000000    0.2592119
387040.0000000    0.2518979
387080.0000000    0.2748982
387120.0000000    0.3079042
387160.0000000    0.2614414
387200.0000000    0.2546724
387240.0000000    0.2367985
387280.0000000    0.2738558
387320.0000000    0.2532396
387360.0000000    0.2553852
387400.0000000    0.2603042
387440.0000000    0.2476281
387480.0000000    0.2568988
387520.0000000    0.2743132
387560.0000000    0.2406769
387600.0000000    0.2374492
387640.0000000    0.2838927
387680.0000000    0.2964205
387720.0000000    0.2776015
387760.0000000    0.2669018
387800.0000000    0.2564056
387840.0000000    0.2650328
387880.0000000    0.2953611
387920.0000000    0.2764670
387960.0000000    0.2992285
388000.0000000    0.2729225
388040.0000000    0.2894550
388080.0000000    0.2939286
388120.0000000    0.2750244
388160.0000000    0.2868631
388200.0000000    0.2776284
388240.0000000    0.2724617
388280.0000000    0.2428452
388320.0000000    0.2624286
388360.0000000    0.2747286
388400.0000000    0.3032603
388440.0000000    0.2834978
388480.0000000    0.2999699
388520.0000000    0.2800540
388560.0000000    0.2703436
388600.0000000    0.2794517
388640.0000000    0.2680698
388680.0000000    0.2758437
388720.0000000    0.2758923
388760.0000000    0.2748618
388800.0000000    0.2561315
388840.0000000    0.2583560
388880.0000000    0.2620646
388920.0000000    0.2628821
388960.0000000    0.2410619
389000.0000000    0.2682224
389040.0000000    0.2720650
389080.0000000    0.2524535
389120.0000000    0.2878562
389160.0000000    0.2886862
389200.0000000    0.2817667
389240.0000000    0.2773813
389280.0000000    0.2906475
389320.0000000    0.2860134
389360.0000000    0.2553854
389400.0000000    0.2907893
389440.0000000    0.2900704
389480.0000000    0.3410887
389520.0000000    0.3009667
389560.0000000    0.2846906
389600.0000000    0.3147936
389640.0000000    0.2999843
389680.0000000    0.3057741
389720.0000000    0.3024078
389760.0000000    0.3165899
389800.0000000    0.3122941
389840.0000000    0.2905706
389880.0000000    0.3123583
389920.0000000    0.3079376
389960.0000000    0.3293625
390000.0000000    0.3236596
390040.0000000    0.3060499
390080.0000000    0.3455345
390120.0000000    0.3483081
390160.0000000    0.3569097
390200.0000000    0.3253708
390240.0000000    0.3132536
390280.0000000    0.3057070
390320.0000000    0.3212390
390360.0000000    0.3325827
390400.0000000    0.3459923
390440.0000000    0.3252036
390480.0000000    0.3259715
390520.0000000    0.3320105
390560.0000000    0.3330575
390600.0000000    0.3277337
390640.0000000    0.3307635
390680.0000000    0.3550866
390720.0000000    0.3309370
390760.0000000    0.3306835
390800.0000000    0.3454390
390840.0000000    0.3606373
390880.0000000    0.3399496
390920.0000000    0.2912456
390960.0000000    0.3095620
391000.0000000    0.2906727
391040.0000000    0.2858018
391080.0000000    0.2920890
391120.0000000    0.3133829
391160.0000000    0.3136222
391200.0000000    0.3194304
391240.0000000    0.3115383
391280.0000000    0.2899911
391320.0000000    0.3054671
391360.0000000    0.2908286
391400.0000000    0.2916004
391440.0000000    0.3306389
391480.0000000    0.3493688
391520.0000000    0.3485066
391560.0000000    0.3309142
391600.0000000    0.3167732
391640.0000000    0.2822806
391680.0000000    0.2822862
391720.0000000    0.2941149
391760.0000000    0.3034114
391800.0000000    0.2944120
391840.0000000    0.2780873
391880.0000000    0.3065248
391920.0000000    0.3128606
391960.0000000    0.2884187
392000.0000000    0.2929142
392040.0000000    0.2818755
392080.0000000    0.2905016
392120.0000000    0.3069223
392160.0000000    0.2894591
392200.0000000    0.3224891
392240.0000000    0.2744981
392280.0000000    0.3018351
392320.0000000    0.2937673
392360.0000000    0.3107993
392400.0000000    0.3073547
392440.0000000    0.3042703
392480.0000000    0.3188346
392520.0000000    0.3116998
392560.0000000    0.2990172
392600.0000000    0.2882634
392640.0000000    0.2912486
392680.0000000    0.3155123
392720.0000000    0.3116270
392760.0000000    0.2859998
392800.0000000    0.2852961
392840.0000000    0.2917258
392880.0000000    0.2793932
392920.0000000    0.2957090
392960.0000000    0.2896295
393000.0000000    0.2894536
393040.0000000    0.2934965
393080.0000000    0.2996107
393120.0000000    0.2752379
393160.0000000    0.3129497
393200.0000000    0.3206578
393240.0000000    0.2889531
393280.0000000    0.3236338
393320.0000000    0.3244250
393360.0000000    0.3317560
393400.0000000    0.3006933
393440.0000000    0.3416779
393480.0000000    0.3095263
393520.0000000    0.3197224
393560.0000000    0.3353515
393600.0000000    0.3058386
393640.0000000    0.3108314
393680.0000000    0.3253631
393720.0000000    0.3139915
393760.0000000    0.3061725
393800.0000000    0.3048107
393840.0000000    0.3082443
393880.0000000    0.2950925
393920.0000000    0.3137978
393960.0000000    0.3013692
394000.0000000    0.3151839
394040.0000000    0.3228902
394080.0000000    0.3111286
394120.0000000    0.3128336
394160.0000000    0.3326744
394200.0000000    0.3352945
394240.0000000    0.3024848
394280.0000000    0.3072939
394320.0000000    0.2915362
394360.0000000    0.2965419
394400.0000000    0.2785448
394440.0000000    0.2931389
394480.0000000    0.3052335
394520.0000000    0.2950245
394560.0000000    0.3076264
394600.0000000    0.2762373
394640.0000000    0.2861728
394680.0000000    0.3210121
394720.0000000    0.3012388
394760.0000000    0.2927667
394800.0000000    0.3131058
394840.0000000    0.3055598
394880.0000000    0.3302266
394920.0000000    0.3290296
394960.0000000    0.3098593
395000.0000000    0.3044700
395040.0000000    0.3074144
395080.0000000    0.2823966
395120.0000000    0.3106129
395160.0000000    0.3351443
395200.0000000    0.3548905
395240.0000000    0.3411457
395280.0000000    0.3382697
395320.0000000    0.3319314
395360.0000000    0.3209791
395400.0000000    0.3018062
395440.0000000    0.3203981
395480.0000000    0.3312266
395520.0000000    0.3112206
395560.0000000    0.2819135
395600.0000000    0.3268280
395640.0000000    0.3246857
395680.0000000    0.3086450
395720.0000000    0.2908948
395760.0000000    0.2969518
395800.0000000    0.3057324
395840.0000000    0.3080299
395880.0000000    0.3134200
395920.0000000    0.3169944
395960.0000000    0.3315566
396000.0000000    0.3353849
396040.0000000    0.3308958
396080.0000000    0.3456650
396120.0000000    0.3418443
396160.0000000    0.3308672
396200.0000000    0.3476054
396240.0000000    0.3699891
396280.0000000    0.3826318
396320.0000000    0.3869665
396360.0000000    0.3685573
396400.0000000    0.3598518
396440.0000000    0.3790041
396480.0000000    0.3957462
396520.0000000    0.3725183
396560.0000000    0.3596475
396600.0000000    0.3798526
396640.0000000    0.3825961
396680.0000000    0.3564111
396720.0000000    0.3601745
396760.0000000    0.3779463
396800.0000000    0.3812543
396840.0000000    0.3462083
396880.0000000    0.3483750
396920.0000000    0.3590524
396960.0000000    0.3744643
397000.0000000    0.4011867
397040.0000000    0.3580190
397080.0000000    0.3682067
397120.0000000    0.3621405
397160.0000000    0.3631842
397200.0000000    0.4115936
397240.0000000    0.4135354
397280.0000000    0.3836443
397320.0000000    0.3859541
397360.0000000    0.3726330
397400.0000000    0.3691381
397440.0000000    0.3913696
397480.0000000    0.3802572
397520.0000000    0.4061739
397560.0000000    0.3929085
397600.0000000    0.4005247
397640.0000000    0.3885984
397680.0000000    0.3937070
397720.0000000    0.3953293
397760.0000000    0.4091859
397800.0000000    0.3905485
397840.0000000    0.4126799
397880.0000000    0.3884183
397920.0000000    0.3818485
397960.0000000    0.3814726
398000.0000000    0.4041471
398040.0000000    0.4164198
398080.0000000    0.4181359
398120.0000000    0.4116076
398160.0000000    0.4092314
398200.0000000    0.4148649
398240.0000000    0.4142211
398280.0000000    0.4264736
398320.0000000    0.4030014
398360.0000000    0.4258924
398400.0000000    0.4079269
398440.0000000    0.4118907
398480.0000000    0.3985409
398520.0000000    0.3794336
398560.0000000    0.3885015
398600.0000000    0.4089307
398640.0000000    0.3945663
398680.0000000    0.4076797
398720.0000000    0.3738240
398760.0000000    0.3967900
398800.0000000    0.4227500
398840.0000000    0.4267933
398880.0000000    0.4262951
398920.0000000    0.4354536
398960.0000000    0.4377697
399000.0000000    0.4122204
399040.0000000    0.4120360
399080.0000000    0.4183804
399120.0000000    0.4141837
399160.0000000    0.4181709
399200.0000000    0.3992514
399240.0000000    0.4225928
399280.0000000    0.4068074
399320.0000000    0.3766477
399360.0000000    0.3937630
399400.0000000    0.3964506
399440.0000000    0.3830737
399480.0000000    0.3945402
399520.0000000    0.3669736
399560.0000000    0.3519982
399600.0000000    0.3922198
399640.0000000    0.3948144
399680.0000000    0.3939841
399720.0000000    0.3388189
399760.0000000    0.3835842
399800.0000000    0.4057946
399840.0000000    0.3790506
399880.0000000    0.3883945
399920.0000000    0.3857228
399960.0000000    0.3857501
400000.0000000    0.3933442
400040.0000000    0.3768075
400080.0000000    0.4145510
400120.0000000    0.3822106
400160.0000000    0.3968566
400200.0000000    0.3904964
400240.0000000    0.4139343
400280.0000000    0.4132650
400320.0000000    0.3971660
400360.0000000    0.3745513
400400.0000000    0.4030254
400440.0000000    0.4342383
400480.0000000    0.4133761
400520.0000000    0.4232326
400560.0000000    0.4076462
400600.0000000    0.3834318
400640.0000000    0.4153007
400680.0000000    0.3911508
400720.0000000    0.4137978
400760.0000000    0.4095328
400800.0000000    0.4120620
400840.0000000    0.4151652
400880.0000000    0.3910517
400920.0000000    0.3798046
400960.0000000    0.3940479
401000.0000000    0.3883165
401040.0000000    0.3812164
401080.0000000    0.3676536
401120.0000000    0.4000778
401160.0000000    0.3684060
401200.0000000    0.3506978
401240.0000000    0.3885708
401280.0000000    0.4115828
401320.0000000    0.4030122
401360.0000000    0.3750223
401400.0000000    0.4018156
401440.0000000    0.4046049
401480.0000000    0.4271026
401520.0000000    0.4017211
401560.0000000    0.3988132
401600.0000000    0.3908942
401640.0000000    0.3997068
401680.0000000    0.4116518
401720.0000000    0.4247155
401760.0000000    0.4283836
401800.0000000    0.3901111
401840.0000000    0.4144932
401880.0000000    0.4105789
401920.0000000    0.4142706
401960.0000000    0.4270025
402000.0000000    0.4168415
402040.0000000    0.4178492
402080.0000000    0.4153088
402120.0000000    0.3575080
402160.0000000    0.3678270
402200.0000000    0.3875228
402240.0000000    0.3717578
402280.0000000    0.3736013
402320.0000000    0.4029910
402360.0000000    0.3859689
402400.0000000    0.4004838
402440.0000000    0.4123087
402480.0000000    0.3883723
402520.0000000    0.3652934
402560.0000000    0.3441810
402600.0000000    0.3410061
402640.0000000    0.3455262
402680.0000000    0.3591421
402720.0000000    0.3500369
402760.0000000    0.3397782
402800.0000000    0.3733229
402840.0000000    0.3842543
402880.0000000    0.3573451
402920.0000000    0.3789598
402960.0000000    0.3724050
403000.0000000    0.3680655
403040.0000000    0.3520932
403080.0000000    0.3881242
403120.0000000    0.3599873
403160.0000000    0.3515400
403200.0000000    0.3549591
403240.0000000    0.3611850
403280.0000000    0.3767758
403320.0000000    0.3922397
403360.0000000    0.3589830
403400.0000000    0.3707228
403440.0000000    0.3847512
403480.0000000    0.3840625
403520.0000000    0.3693937
403560.0000000    0.3858389
403600.0000000    0.3841055
403640.0000000    0.3770286
403680.0000000    0.3760694
403720.0000000    0.3811903
403760.0000000    0.3926152
403800.0000000    0.3873835
403840.0000000    0.3770443
403880.0000000    0.3823343
403920.0000000    0.3977151
403960.0000000    0.3812310
404000.0000000    0.3765034
404040.0000000    0.3742579
404080.0000000    0.3563335
404120.0000000    0.3476543
404160.0000000    0.3415655
404200.0000000    0.3533320
404240.0000000    0.3436086
404280.0000000    0.3490150
404320.0000000    0.3675336
404360.0000000    0.3960672
404400.0000000    0.3816480
404440.0000000    0.3850373
404480.0000000    0.3789068
404520.0000000    0.3915156
404560.0000000    0.3656189
404600.0000000    0.3520123
404640.0000000    0.3411990
404680.0000000    0.3462057
404720.0000000    0.3640509
404760.0000000    0.3529128
404800.0000000    0.3478897
404840.0000000    0.3692766
404880.0000000    0.3697318
404920.0000000    0.3576391
404960.0000000    0.3658915
405000.0000000    0.3648275
405040.0000000    0.3765592
405080.0000000    0.3567554
405120.0000000    0.3415903
405160.0000000    0.3591030
405200.0000000    0.3236100
405240.0000000    0.3486277
405280.0000000    0.3313112
405320.0000000    0.3181873
405360.0000000    0.3166170
405400.0000000    0.2989000
405440.0000000    0.3212249
405480.0000000    0.3157651
405520.0000000    0.3208166
405560.0000000    0.3471462
405600.0000000    0.3954248
405640.0000000    0.3562753
405680.0000000    0.3628870
405720.0000000    0.3699437
405760.0000000    0.3832350
405800.0000000    0.3906154
405840.0000000    0.3611170
405880.0000000    0.3798626
405920.0000000    0.3691001
405960.0000000    0.3617376
406000.0000000    0.3766227
406040.0000000    0.3608389
406080.0000000    0.3821366
406120.0000000    0.3702072
406160.0000000    0.3369474
406200.0000000    0.3640151
406240.0000000    0.3772483
406280.0000000    0.3461697
406320.0000000    0.3724580
406360.0000000    0.3878043
406400.0000000    0.4143370
406440.0000000    0.3862729
406480.0000000    0.4038416
406520.0000000    0.4210188
406560.0000000    0.4447522
406600.0000000    0.4327234
406640.0000000    0.3993039
406680.0000000    0.3765602
406720.0000000    0.3891042
406760.0000000    0.3841297
406800.0000000    0.3527852
406840.0000000    0.3703560
406880.0000000    0.3353264
406920.0000000    0.3547383
406960.0000000    0.3593089
407000.0000000    0.3524234
407040.0000000    0.3699215
407080.0000000    0.3556804
407120.0000000    0.3502281
407160.0000000    0.3353282
407200.0000000    0.3600639
407240.0000000    0.3403792
407280.0000000    0.3597127
407320.0000000    0.3229460
407360.0000000    0.3551697
407400.0000000    0.3788399
407440.0000000    0.3507775
407480.0000000    0.3317839
407520.0000000    0.3743538
407560.0000000    0.3583491
407600.0000000    0.3583597
407640.0000000    0.3813864
407680.0000000    0.3779729
407720.0000000    0.3931098
407760.0000000    0.3609419
407800.0000000    0.3514733
407840.0000000    0.3727998
407880.0000000    0.3704892
407920.0000000    0.3829471
407960.0000000    0.3971092
408000.0000000    0.3738163
408040.0000000    0.3462317
408080.0000000    0.3382812
408120.0000000    0.3555636
408160.0000000    0.3544709
408200.0000000    0.3663248
408240.0000000    0.3482634
408280.0000000    0.3727267
408320.0000000    0.3572036
408360.0000000    0.3632987
408400.0000000    0.3662211
408440.0000000    0.3791226
408480.0000000    0.3729430
408520.0000000    0.3608209
408560.0000000    0.3455331
408600.0000000    0.3262428
408640.0000000    0.3238240
408680.0000000    0.3179908
408720.0000000    0.3253334
408760.0000000    0.3442304
408800.0000000    0.3550361
408840.0000000    0.3294507
408880.0000000    0.3425449
408920.0000000    0.3394051
408960.0000000    0.3405850
409000.0000000    0.3427981
409040.0000000    0.3574258
409080.0000000    0.3464493
409120.0000000    0.3670990
409160.0000000    0.3784570
409200.0000000    0.3547534
409240.0000000    0.3614335
409280.0000000    0.3520235
409320.0000000    0.3454356
409360.0000000    0.3324981
409400.0000000    0.3414332
409440.0000000    0.3401247
409480.0000000    0.3246980
409520.0000000    0.3538975
409560.0000000    0.3623817
409600.0000000    0.3886577
409640.0000000    0.3589061
409680.0000000    0.3789696
409720.0000000    0.3610378
409760.0000000    0.3746835
409800.0000000    0.3712963
409840.0000000    0.3457947
409880.0000000    0.3630517
409920.0000000    0.3684337
409960.0000000    0.3630128
410000.0000000    0.3450796
410040.0000000    0.3493342
410080.0000000    0.3433202
410120.0000000    0.3474824
410160.0000000    0.3468529
410200.0000000    0.3519292
410240.0000000    0.3588643
410280.0000000    0.3531400
410320.0000000    0.3328290
410360.0000000    0.3323406
410400.0000000    0.3464666
410440.0000000    0.3345420
410480.0000000    0.3592799
410520.0000000    0.3398792
410560.0000000    0.3346013
410600.0000000    0.3176896
410640.0000000    0.3405163
410680.0000000    0.3369645
410720.0000000    0.3528686
410760.0000000    0.3278825
410800.0000000    0.3572008
410840.0000000    0.3589965
410880.0000000    0.3513462
410920.0000000    0.3419550
410960.0000000    0.3539276
411000.0000000    0.3297433
411040.0000000    0.3343359
411080.0000000    0.3343778
411120.0000000    0.3305606
411160.0000000    0.3227624
411200.0000000    0.3487956
411240.0000000    0.3462127
411280.0000000    0.3293030
411320.0000000    0.3322164
411360.0000000    0.3119718
411400.0000000    0.3158364
411440.0000000    0.3313789
411480.0000000    0.3257864
411520.0000000    0.3270747
411560.0000000    0.3449841
411600.0000000    0.3396755
411640.0000000    0.3230568
411680.0000000    0.3349885
411720.0000000    0.3153311
411760.0000000    0.3309224
411800.0000000    0.3149632
411840.0000000    0.3128853
411880.0000000    0.3184927
411920.0000000    0.3353831
411960.0000000    0.3276570
412000.0000000    0.3421975
412040.0000000    0.3548913
412080.0000000    0.3686397
412120.0000000    0.3684606
412160.0000000    0.3414617
412200.0000000    0.3662913
412240.0000000    0.3524061
412280.0000000    0.3503309
412320.0000000    0.3383632
412360.0000000    0.3411752
412400.0000000    0.3459378
412440.0000000    0.3381007
412480.0000000    0.3402974
412520.0000000    0.3470476
412560.0000000    0.3610873
412600.0000000    0.3394743
412640.0000000    0.3543128
412680.0000000    0.3280465
412720.0000000    0.3433168
412760.0000000    0.3267005
412800.0000000    0.3299061
412840.0000000    0.3525402
412880.0000000    0.3441265
412920.0000000    0.3497214
412960.0000000    0.3450833
413000.0000000    0.3777057
413040.0000000    0.3504877
413080.0000000    0.3533913
413120.0000000    0.3704343
413160.0000000    0.3798850
413200.0000000    0.3834992
413240.0000000    0.3834953
413280.0000000    0.3838925
413320.0000000    0.3944040
413360.0000000    0.3650944
413400.0000000    0.3723096
413440.0000000    0.3663331
413480.0000000    0.3542869
413520.0000000    0.3721309
413560.0000000    0.3730427
413600.0000000    0.4057783
413640.0000000    0.3919095
413680.0000000    0.4155558
413720.0000000    0.4053112
413760.0000000    0.4223454
413800.0000000    0.4053137
413840.0000000    0.3889115
413880.0000000    0.3774891
413920.0000000    0.3755237
413960.0000000    0.4157837
414000.0000000    0.4198328
414040.0000000    0.4255380
414080.0000000    0.4362606
414120.0000000    0.4170771
414160.0000000    0.4201096
414200.0000000    0.3953381
414240.0000000    0.4230572
414280.0000000    0.4154479
414320.0000000    0.4072756
414360.0000000    0.3844731
414400.0000000    0.4003383
414440.0000000    0.3945923
414480.0000000    0.3985650
414520.0000000    0.3976566
414560.0000000    0.3838356
414600.0000000    0.3893979
414640.0000000    0.3863758
414680.0000000    0.3830968
414720.0000000    0.3945356
414760.0000000    0.3875212
414800.0000000    0.4077388
414840.0000000    0.3767056
414880.0000000    0.3701799
414920.0000000    0.3839184
414960.0000000    0.3639593
415000.0000000    0.3697934
415040.0000000    0.3690726
415080.0000000    0.3599586
415120.0000000    0.3953254
415160.0000000    0.4073449
415200.0000000    0.4039814
415240.0000000    0.3950524
415280.0000000    0.3940488
415320.0000000    0.3904484
415360.0000000    0.4007044
415400.0000000    0.3974819
415440.0000000    0.4059990
415480.0000000    0.4266849
415520.0000000    0.3905973
415560.0000000    0.3983938
415600.0000000    0.4066181
415640.0000000    0.4353003
415680.0000000    0.4222110
415720.0000000    0.4107330
415760.0000000    0.3944681
415800.0000000    0.4211301
415840.0000000    0.4169790
415880.0000000    0.4131850
415920.0000000    0.4251412
415960.0000000    0.4141601
416000.0000000    0.4267505
416040.0000000    0.4207295
416080.0000000    0.4318221
416120.0000000    0.4387610
416160.0000000    0.4346781
416200.0000000    0.4335851
416240.0000000    0.4198856
416280.0000000    0.4649559
416320.0000000    0.4494086
416360.0000000    0.4345602
416400.0000000    0.4413397
416440.0000000    0.4505890
416480.0000000    0.4370199
416520.0000000    0.4396609
416560.0000000    0.4328780
416600.0000000    0.4312401
416640.0000000    0.4200637
416680.0000000    0.4341710
416720.0000000    0.4228721
416760.0000000    0.4199735
416800.0000000    0.3953236
416840.0000000    0.3799967
416880.0000000    0.3807439
416920.0000000    0.3692002
416960.0000000    0.3602153
417000.0000000    0.3639381
417040.0000000    0.3657830
417080.0000000    0.3426191
417120.0000000    0.3444384
417160.0000000    0.3506460
417200.0000000    0.3513432
417240.0000000    0.3457018
417280.0000000    0.3733740
417320.0000000    0.3752270
417360.0000000    0.3669316
417400.0000000    0.3654994
417440.0000000    0.3446072
417480.0000000    0.3673154
417520.0000000    0.3621625
417560.0000000    0.3510612
417600.0000000    0.3760490
417640.0000000    0.3293845
417680.0000000    0.3242274
417720.0000000    0.3343685
417760.0000000    0.3239762
417800.0000000    0.3391335
417840.0000000    0.3145473
417880.0000000    0.3201660
417920.0000000    0.3003580
417960.0000000    0.3119411
418000.0000000    0.3113132
418040.0000000    0.3073080
418080.0000000    0.3259489
418120.0000000    0.3357039
418160.0000000    0.3145699
418200.0000000    0.3299675
418240.0000000    0.3223267
418280.0000000    0.3331866
418320.0000000    0.3497634
418360.0000000    0.3556136
418400.0000000    0.3522726
418440.0000000    0.3404682
418480.0000000    0.3293582
418520.0000000    0.3395162
418560.0000000    0.3449304
418600.0000000    0.3424415
418640.0000000    0.3254292
418680.0000000    0.3338565
418720.0000000    0.3287977
418760.0000000    0.3211920
418800.0000000    0.3289620
418840.0000000    0.3403692
418880.0000000    0.3344480
418920.0000000    0.3371184
418960.0000000    0.3401921
419000.0000000    0.3391137
419040.0000000    0.3375717
419080.0000000    0.3402314
419120.0000000    0.3309924
419160.0000000    0.3501595
419200.0000000    0.3472141
419240.0000000    0.3540526
419280.0000000    0.3445417
419320.0000000    0.3243041
419360.0000000    0.3146983
419400.0000000    0.3466808
419440.0000000    0.3511008
419480.0000000    0.3490690
419520.0000000    0.3547943
419560.0000000    0.3464316
419600.0000000    0.3333694
419640.0000000    0.3300495
419680.0000000    0.3525257
419720.0000000    0.3444161
419760.0000000    0.3751626
419800.0000000    0.3376033
419840.0000000    0.3601130
419880.0000000    0.3715467
419920.0000000    0.3932722
419960.0000000    0.3659465
420000.0000000    0.3415835
420040.0000000    0.3383754
420080.0000000    0.3437380
420120.0000000    0.2941892
420160.0000000    0.3266715
420200.0000000    0.3372191
420240.0000000    0.3168363
420280.0000000    0.2788637
420320.0000000    0.2904901
420360.0000000    0.3040790
420400.0000000    0.2952113
420440.0000000    0.3376095
420480.0000000    0.3519515
420520.0000000    0.3830409
420560.0000000    0.3869911
420600.0000000    0.3881432
420640.0000000    0.3650102
420680.0000000    0.3546360
420720.0000000    0.3588432
420760.0000000    0.3529374
420800.0000000    0.3717860
420840.0000000    0.3684773
420880.0000000    0.3885669
420920.0000000    0.3692587
420960.0000000    0.3474605
421000.0000000    0.3531917
421040.0000000    0.3547263
421080.0000000    0.3567540
421120.0000000    0.3474530
421160.0000000    0.3424932
421200.0000000    0.3441335
421240.0000000    0.3570828
421280.0000000    0.3536403
421320.0000000    0.3417754
421360.0000000    0.3501359
421400.0000000    0.3253393
421440.0000000    0.3331920
421480.0000000    0.3455226
421520.0000000    0.3474783
421560.0000000    0.3408728
421600.0000000    0.3188838
421640.0000000    0.3261031
421680.0000000    0.3406060
421720.0000000    0.3249739
421760.0000000    0.3188057
421800.0000000    0.3400655
421840.0000000    0.3418169
421880.0000000    0.3312420
421920.0000000    0.3350314
421960.0000000    0.3393559
422000.0000000    0.3114717
422040.0000000    0.3435715
422080.0000000    0.3175140
422120.0000000    0.3259298
422160.0000000    0.3222719
422200.0000000    0.3346772
422240.0000000    0.3455642
422280.0000000    0.3424882
422320.0000000    0.3451372
422360.0000000    0.3503618
422400.0000000    0.3463729
422440.0000000    0.3595429
422480.0000000    0.3771170
422520.0000000    0.3347834
422560.0000000    0.3560470
422600.0000000    0.3420008
422640.0000000    0.3434648
422680.0000000    0.3447944
422720.0000000    0.3520098
422760.0000000    0.3449889
422800.0000000    0.3793561
422840.0000000    0.3652240
422880.0000000    0.3701617
422920.0000000    0.3787160
422960.0000000    0.3823009
423000.0000000    0.3754485
423040.0000000    0.3599423
423080.0000000    0.3887619
423120.0000000    0.4061542
423160.0000000    0.3950925
423200.0000000    0.4100018
423240.0000000    0.3880500
423280.0000000    0.3897918
423320.0000000    0.3845078
423360.0000000    0.4022616
423400.0000000    0.3934765
423440.0000000    0.4043949
423480.0000000    0.3923807
423520.0000000    0.3754484
423560.0000000    0.3767362
423600.0000000    0.3743350
423640.0000000    0.3823428
423680.0000000    0.4115563
423720.0000000    0.4010582
423760.0000000    0.3930492
423800.0000000    0.3940913
423840.0000000    0.4046575
423880.0000000    0.3946122
423920.0000000    0.4082594
423960.0000000    0.4091301
424000.0000000    0.4060569
424040.0000000    0.4048308
424080.0000000    0.4022928
424120.0000000    0.3802145
424160.0000000    0.3765542
424200.0000000    0.3967547
424240.0000000    0.3720464
424280.0000000    0.3921716
424320.0000000    0.4061994
424360.0000000    0.3912981
424400.0000000    0.3869299
424440.0000000    0.4040254
424480.0000000    0.3501416
424520.0000000    0.3665413
424560.0000000    0.3548436
424600.0000000    0.3725430
424640.0000000    0.3809456
424680.0000000    0.3736940
424720.0000000    0.3963568
424760.0000000    0.3872684
424800.0000000    0.3928426
424840.0000000    0.3624222
424880.0000000    0.3539374
424920.0000000    0.3815061
424960.0000000    0.3616958
425000.0000000    0.3702514
425040.0000000    0.3782320
425080.0000000    0.3714667
425120.0000000    0.3672009
425160.0000000    0.3589278
425200.0000000    0.3899707
425240.0000000    0.3673236
425280.0000000    0.3650012
425320.0000000    0.3465742
425360.0000000    0.3471120
425400.0000000    0.3684568
425440.0000000    0.4083707
425480.0000000    0.4390521
425520.0000000    0.4368814
425560.0000000    0.4099896
425600.0000000    0.4044862
425640.0000000    0.4021394
425680.0000000    0.4117254
425720.0000000    0.4321432
425760.0000000    0.3963135
425800.0000000    0.3966083
425840.0000000    0.3645995
425880.0000000    0.3763126
425920.0000000    0.3843041
425960.0000000    0.3867480
426000.0000000    0.3889332
426040.0000000    0.3883768
426080.0000000    0.4035748
426120.0000000    0.3808438
426160.0000000    0.3964518
426200.0000000    0.3985294
426240.0000000    0.3859142
426280.0000000    0.4021840
426320.0000000    0.3808374
426360.0000000    0.3696918
426400.0000000    0.3346233
426440.0000000    0.3502214
426480.0000000    0.3543933
426520.0000000    0.3132096
426560.0000000    0.3478768
426600.0000000    0.3160650
426640.0000000    0.3277243
426680.0000000    0.3330582
426720.0000000    0.3330435
426760.0000000    0.3428152
426800.0000000    0.3623412
426840.0000000    0.3758531
426880.0000000    0.3460442
426920.0000000    0.3848491
426960.0000000    0.3835626
427000.0000000    0.3650594
427040.0000000    0.3713091
427080.0000000    0.3537739
427120.0000000    0.3451127
427160.0000000    0.3401081
427200.0000000    0.3416697
427240.0000000    0.3331952
427280.0000000    0.3851375
427320.0000000    0.3844627
427360.0000000    0.3902406
427400.0000000    0.3948475
427440.0000000    0.3932187
427480.0000000    0.3976367
427520.0000000    0.3682873
427560.0000000    0.3791822
427600.0000000    0.3760211
427640.0000000    0.3823973
427680.0000000    0.3404371
427720.0000000    0.3411591
427760.0000000    0.3521758
427800.0000000    0.3453653
427840.0000000    0.3458852
427880.0000000    0.3451525
427920.0000000    0.3491973
427960.0000000    0.3677686
428000.0000000    0.3762354
428040.0000000    0.3851695
428080.0000000    0.4021223
428120.0000000    0.3954937
428160.0000000    0.3770662
428200.0000000    0.3722343
428240.0000000    0.3976940
428280.0000000    0.4009909
428320.0000000    0.3806676
428360.0000000    0.3602538
428400.0000000    0.3820800
428440.0000000    0.4018569
428480.0000000    0.3983225
428520.0000000    0.3969094
428560.0000000    0.3826600
428600.0000000    0.3617194
428640.0000000    0.3613696
428680.0000000    0.3401077
428720.0000000    0.3474026
428760.0000000    0.3400525
428800.0000000    0.3627715
428840.0000000    0.3459591
428880.0000000    0.3531839
428920.0000000    0.3522255
428960.0000000    0.3635291
429000.0000000    0.3451213
429040.0000000    0.3531396
429080.0000000    0.3388814
429120.0000000    0.3347061
429160.0000000    0.3510348
429200.0000000    0.3477530
429240.0000000    0.3322402
429280.0000000    0.3286466
429320.0000000    0.3325229
429360.0000000    0.3423683
429400.0000000    0.3564477
429440.0000000    0.3382359
429480.0000000    0.3508150
429520.0000000    0.3487847
429560.0000000    0.3300825
429600.0000000    0.3256118
429640.0000000    0.3284341
429680.0000000    0.3275876
429720.0000000    0.3498360
429760.0000000    0.3606871
429800.0000000    0.3291108
429840.0000000    0.3427743
429880.0000000    0.3299417
429920.0000000    0.3468135
429960.0000000    0.3235579
430000.0000000    0.3377526
430040.0000000    0.3300124
430080.0000000    0.3385404
430120.0000000    0.3269283
430160.0000000    0.3063460
430200.0000000    0.3099879
430240.0000000    0.3484882
430280.0000000    0.3399339
430320.0000000    0.3564193
430360.0000000    0.3433605
430400.0000000    0.3689949
430440.0000000    0.3511537
430480.0000000    0.3256171
430520.0000000    0.3202288
430560.0000000    0.3222468
430600.0000000    0.3167570
430640.0000000    0.3285652
430680.0000000    0.3440338
430720.0000000    0.3340681
430760.0000000    0.3410406
430800.0000000    0.3355268
430840.0000000    0.3185183
430880.0000000    0.3180213
430920.0000000    0.3325470
430960.0000000    0.3187473
431000.0000000    0.3314227
431040.0000000    0.3134404
431080.0000000    0.3286137
431120.0000000    0.3317622
431160.0000000    0.3449351
431200.0000000    0.3204923
431240.0000000    0.3265076
431280.0000000    0.3234682
431320.0000000    0.3337562
431360.0000000    0.3312470
431400.0000000    0.3248067
431440.0000000    0.3195596
431480.0000000    0.3278115
431520.0000000    0.3305396
431560.0000000    0.3437511
431600.0000000    0.3410373
431640.0000000    0.3458607
431680.0000000    0.3458087
431720.0000000    0.3394838
431760.0000000    0.3366252
431800.0000000    0.3195226
431840.0000000    0.3418192
431880.0000000    0.3209217
431920.0000000    0.3388687
431960.0000000    0.3463583
432000.0000000    0.3425445
432040.0000000    0.3519649
432080.0000000    0.3657787
432120.0000000    0.3357023
432160.0000000    0.3460029
432200.0000000    0.3451057
432240.0000000    0.3372537
432280.0000000    0.3268619
432320.0000000    0.3602942
432360.0000000    0.3672809
432400.0000000    0.3364219
432440.0000000    0.3524459
432480.0000000    0.3198363
432520.0000000    0.3278226
432560.0000000    0.3397448
432600.0000000    0.3514768
432640.0000000    0.3455038
432680.0000000    0.3651318
432720.0000000    0.3593384
432760.0000000    0.3434175
432800.0000000    0.3455666
432840.0000000    0.3397707
432880.0000000    0.3482394
432920.0000000    0.3457478
432960.0000000    0.3557587
433000.0000000    0.3370125
433040.0000000    0.3543487
433080.0000000    0.3590486
433120.0000000    0.3433837
433160.0000000    0.3558525
433200.0000000    0.3553245
433240.0000000    0.3550383
433280.0000000    0.3403921
433320.0000000    0.3614304
433360.0000000    0.3701188
433400.0000000    0.3476937
433440.0000000    0.3349914
433480.0000000    0.3465319
433520.0000000    0.3507289
433560.0000000    0.3459941
433600.0000000    0.3357876
433640.0000000    0.3380028
433680.0000000    0.3615997
433720.0000000    0.3365185
433760.0000000    0.3202156
433800.0000000    0.3486007
433840.0000000    0.3484998
433880.0000000    0.3596364
433920.0000000    0.3499947
433960.0000000    0.3589094
434000.0000000    0.3551701
434040.0000000    0.3591497
434080.0000000    0.3714811
434120.0000000    0.3761702
434160.0000000    0.3413253
434200.0000000    0.3632607
434240.0000000    0.3588398
434280.0000000    0.3712816
434320.0000000    0.3387218
434360.0000000    0.3576312
434400.0000000    0.3355488
434440.0000000    0.3474596
434480.0000000    0.3266156
434520.0000000    0.3399731
434560.0000000    0.3231990
434600.0000000    0.3380241
434640.0000000    0.3386515
434680.0000000    0.3476411
434720.0000000    0.3438038
434760.0000000    0.3387051
434800.0000000    0.3382956
434840.0000000    0.3316767
434880.0000000    0.3355673
434920.0000000    0.3380456
434960.0000000    0.3324527
435000.0000000    0.3609637
435040.0000000    0.3432667
435080.0000000    0.3496391
435120.0000000    0.3474108
435160.0000000    0.3364342
435200.0000000    0.3420209
435240.0000000    0.3357847
435280.0000000    0.3483551
435320.0000000    0.3531947
435360.0000000    0.3389259
435400.0000000    0.3258455
435440.0000000    0.3414876
435480.0000000    0.3567613
435520.0000000    0.3442889
435560.0000000    0.3563893
435600.0000000    0.3312509
435640.0000000    0.3435339
435680.0000000    0.3578126
435720.0000000    0.3413022
435760.0000000    0.3427336
435800.0000000    0.3548330
435840.0000000    0.3311432
435880.0000000    0.3490322
435920.0000000    0.3622133
435960.0000000    0.3497080
436000.0000000    0.3708376
436040.0000000    0.3750582
436080.0000000    0.3921083
436120.0000000    0.3772326
436160.0000000    0.3641312
436200.0000000    0.3543185
436240.0000000    0.3675573
436280.0000000    0.3663515
436320.0000000    0.3543324
436360.0000000    0.3464673
436400.0000000    0.3568555
436440.0000000    0.3532473
436480.0000000    0.3514967
436520.0000000    0.3546817
436560.0000000    0.3512506
436600.0000000    0.3660887
436640.0000000    0.3798907
436680.0000000    0.3664277
436720.0000000    0.3389844
436760.0000000    0.3334047
436800.0000000    0.3226754
436840.0000000    0.3089283
436880.0000000    0.3096387
436920.0000000    0.3261200
436960.0000000    0.3458824
437000.0000000    0.3275314
437040.0000000    0.3279589
437080.0000000    0.3117920
437120.0000000    0.3112344
437160.0000000    0.3261906
437200.0000000    0.3208466
437240.0000000    0.3462538
437280.0000000    0.3339010
437320.0000000    0.3314910
437360.0000000    0.3298640
437400.0000000    0.3299915
437440.0000000    0.3252532
437480.0000000    0.3101624
437520.0000000    0.3276036
437560.0000000    0.3223965
437600.0000000    0.3305277
437640.0000000    0.3428486
437680.0000000    0.3394078
437720.0000000    0.3472020
437760.0000000    0.3505540
437800.0000000    0.3589571
437840.0000000    0.3508852
437880.0000000    0.3590098
437920.0000000    0.3649752
437960.0000000    0.3809774
438000.0000000    0.3730041
438040.0000000    0.3776921
438080.0000000    0.3885313
438120.0000000    0.3729903
438160.0000000    0.4267524
438200.0000000    0.4174757
438240.0000000    0.4308731
438280.0000000    0.3978686
438320.0000000    0.3945313
438360.0000000    0.3841546
438400.0000000    0.3917274
438440.0000000    0.3984169
438480.0000000    0.4008408
438520.0000000    0.4056459
438560.0000000    0.4068328
438600.0000000    0.3916861
438640.0000000    0.3926115
438680.0000000    0.4085951
438720.0000000    0.3935517
438760.0000000    0.3823524
438800.0000000    0.3876085
438840.0000000    0.3897928
438880.0000000    0.3946363
438920.0000000    0.3641082
438960.0000000    0.3517865
439000.0000000    0.3821048
439040.0000000    0.3938847
439080.0000000    0.3765272
439120.0000000    0.4041100
439160.0000000    0.3873492
439200.0000000    0.3944228
439240.0000000    0.3801201
439280.0000000    0.3829221
439320.0000000    0.3888158
439360.0000000    0.3464512
439400.0000000    0.3504905
439440.0000000    0.3481666
439480.0000000    0.3312133
439520.0000000    0.3383012
439560.0000000    0.3496548
439600.0000000    0.3465961
439640.0000000    0.3509301
439680.0000000    0.3559590
439720.0000000    0.3745016
439760.0000000    0.3509065
439800.0000000    0.3477825
439840.0000000    0.3391155
439880.0000000    0.3647501
439920.0000000    0.3576070
439960.0000000    0.3621275
440000.0000000    0.3538748
440040.0000000    0.3317957
440080.0000000    0.3638170
440120.0000000    0.3543089
440160.0000000    0.3235282
440200.0000000    0.3396551
440240.0000000    0.3430012
440280.0000000    0.3424612
440320.0000000    0.3446651
440360.0000000    0.3503594
440400.0000000    0.3329915
440440.0000000    0.3372862
440480.0000000    0.3279484
440520.0000000    0.3486108
440560.0000000    0.3634415
440600.0000000    0.3566938
440640.0000000    0.3533360
440680.0000000    0.3473210
440720.0000000    0.3548274
440760.0000000    0.3610637
440800.0000000    0.3648590
440840.0000000    0.3595335
440880.0000000    0.3731079
440920.0000000    0.3657621
440960.0000000    0.3510170
441000.0000000    0.3637325
441040.0000000    0.3580234
441080.0000000    0.3563726
441120.0000000    0.3679126
441160.0000000    0.3720037
441200.0000000    0.3667996
441240.0000000    0.3834001
441280.0000000    0.3673528
441320.0000000    0.3816360
441360.0000000    0.3791800
441400.0000000    0.3940031
441440.0000000    0.3900507
441480.0000000    0.3941862
441520.0000000    0.4048442
441560.0000000    0.3983632
441600.0000000    0.4091718
441640.0000000    0.4127339
441680.0000000    0.4052961
441720.0000000    0.4084380
441760.0000000    0.4075885
441800.0000000    0.4154184
441840.0000000    0.4257314
441880.0000000    0.4070567
441920.0000000    0.3935963
441960.0000000    0.4019222
442000.0000000    0.3905068
442040.0000000    0.3882363
442080.0000000    0.4106136
442120.0000000    0.4036134
442160.0000000    0.4501736
442200.0000000    0.4514298
442240.0000000    0.4193401
442280.0000000    0.4187751
442320.0000000    0.4144109
442360.0000000    0.4073631
442400.0000000    0.3924127
442440.0000000    0.3949993
442480.0000000    0.4163958
442520.0000000    0.3760051
442560.0000000    0.3665598
442600.0000000    0.3593430
442640.0000000    0.3951498
442680.0000000    0.4055831
442720.0000000    0.4183221
442760.0000000    0.4301640
442800.0000000    0.3990164
442840.0000000    0.3943883
442880.0000000    0.3964587
442920.0000000    0.3979082
442960.0000000    0.3865212
443000.0000000    0.4133843
443040.0000000    0.4208842
443080.0000000    0.4057989
443120.0000000    0.4077729
443160.0000000    0.4174058
443200.0000000    0.3943725
443240.0000000    0.3983363
443280.0000000    0.4158767
443320.0000000    0.4037565
443360.0000000    0.3910767
443400.0000000    0.4126143
443440.0000000    0.3873391
443480.0000000    0.3968851
443520.0000000    0.3790195
443560.0000000    0.3984807
443600.0000000    0.3916428
443640.0000000    0.4115874
443680.0000000    0.4032568
443720.0000000    0.3876525
443760.0000000    0.3917706
443800.0000000    0.4030353
443840.0000000    0.4078739
443880.0000000    0.4047005
443920.0000000    0.4336723
443960.0000000    0.4391028
444000.0000000    0.3991953
444040.0000000    0.3928885
444080.0000000    0.4018986
444120.0000000    0.4131646
444160.0000000    0.3858398
444200.0000000    0.3770227
444240.0000000    0.3950240
444280.0000000    0.4083347
444320.0000000    0.4122248
444360.0000000    0.3986813
444400.0000000    0.4011223
444440.0000000    0.3772663
444480.0000000    0.3713409
444520.0000000    0.3908866
444560.0000000    0.3856071
444600.0000000    0.3845238
444640.0000000    0.3681121
444680.0000000    0.3920449
444720.0000000    0.3947545
444760.0000000    0.3872946
444800.0000000    0.3916281
444840.0000000    0.3877383
444880.0000000    0.4137424
444920.0000000    0.3929389
444960.0000000    0.4121469
445000.0000000    0.3873894
445040.0000000    0.3637772
445080.0000000    0.3819884
445120.0000000    0.3885078
445160.0000000    0.4038359
445200.0000000    0.3944235
445240.0000000    0.3886818
445280.0000000    0.4109410
445320.0000000    0.3901657
445360.0000000    0.3899709
445400.0000000    0.3617294
445440.0000000    0.3842990
445480.0000000    0.3613932
445520.0000000    0.3859691
445560.0000000    0.4033577
445600.0000000    0.3799637
445640.0000000    0.3862378
445680.0000000    0.3824753
445720.0000000    0.3744678
445760.0000000    0.4050615
445800.0000000    0.3784328
445840.0000000    0.3939118
445880.0000000    0.4119488
445920.0000000    0.3983388
445960.0000000    0.3966179
446000.0000000    0.3988796
446040.0000000    0.4212691
446080.0000000    0.4058543
446120.0000000    0.4302419
446160.0000000    0.4224111
446200.0000000    0.4059266
446240.0000000    0.4088179
446280.0000000    0.3856094
446320.0000000    0.3940961
446360.0000000    0.3801258
446400.0000000    0.3766245
446440.0000000    0.3742316
446480.0000000    0.3918551
446520.0000000    0.3832879
446560.0000000    0.3808208
446600.0000000    0.3702188
446640.0000000    0.3841422
446680.0000000    0.3666320
446720.0000000    0.3706541
446760.0000000    0.3756363
446800.0000000    0.3625155
446840.0000000    0.3391353
446880.0000000    0.3471419
446920.0000000    0.3526684
446960.0000000    0.3459261
447000.0000000    0.3549777
447040.0000000    0.3446735
447080.0000000    0.3355044
447120.0000000    0.3682162
447160.0000000    0.3461900
447200.0000000    0.3576925
447240.0000000    0.3502978
447280.0000000    0.3539871
447320.0000000    0.3602712
447360.0000000    0.3577992
447400.0000000    0.3636175
447440.0000000    0.3845575
447480.0000000    0.3735083
447520.0000000    0.3630719
447560.0000000    0.3685252
447600.0000000    0.3765243
447640.0000000    0.3426155
447680.0000000    0.3697608
447720.0000000    0.3568871
447760.0000000    0.3623208
447800.0000000    0.3662892
447840.0000000    0.3646160
447880.0000000    0.3685202
447920.0000000    0.3454204
447960.0000000    0.3663284
448000.0000000    0.4017680
448040.0000000    0.3717725
448080.0000000    0.3579568
448120.0000000    0.3612558
448160.0000000    0.3806005
448200.0000000    0.3765878
448240.0000000    0.3745476
448280.0000000    0.3962070
448320.0000000    0.3851977
448360.0000000    0.3834407
448400.0000000    0.3681058
448440.0000000    0.3517354
448480.0000000    0.3512130
448520.0000000    0.3422455
448560.0000000    0.3517653
448600.0000000    0.3497190
448640.0000000    0.3456933
448680.0000000    0.3165132
448720.0000000    0.3271251
448760.0000000    0.3366314
448800.0000000    0.3433268
448840.0000000    0.3454676
448880.0000000    0.3351336
448920.0000000    0.3328094
448960.0000000    0.3392723
449000.0000000    0.3476815
449040.0000000    0.3327478
449080.0000000    0.3469814
449120.0000000    0.3505147
449160.0000000    0.3313586
449200.0000000    0.3424553
449240.0000000    0.3556653
449280.0000000    0.3449000
449320.0000000    0.3365346
449360.0000000    0.3574529
449400.0000000    0.3433861
449440.0000000    0.3498462
449480.0000000    0.3431246
449520.0000000    0.3526072
449560.0000000    0.3350749
449600.0000000    0.3544633
449640.0000000    0.3609937
449680.0000000    0.3755171
449720.0000000    0.3721191
449760.0000000    0.3476744
449800.0000000    0.3572717
449840.0000000    0.3592621
449880.0000000    0.3722513
449920.0000000    0.3592330
449960.0000000    0.3634923
450000.0000000    0.3534428
450040.0000000    0.3590591
450080.0000000    0.3536023
450120.0000000    0.3808053
450160.0000000    0.3495240
450200.0000000    0.3355466
450240.0000000    0.3484501
450280.0000000    0.3490501
450320.0000000    0.3537394
450360.0000000    0.3448194
450400.0000000    0.3435669
450440.0000000    0.3510150
450480.0000000    0.3391729
450520.0000000    0.3494398
450560.0000000    0.3503915
450600.0000000    0.3553282
450640.0000000    0.3658384
450680.0000000    0.3796174
450720.0000000    0.3492517
450760.0000000    0.3700050
450800.0000000    0.3578055
450840.0000000    0.3550239
450880.0000000    0.3584644
450920.0000000    0.3576679
450960.0000000    0.3695548
451000.0000000    0.3670849
451040.0000000    0.3846087
451080.0000000    0.3788983
451120.0000000    0.3826629
451160.0000000    0.4041303
451200.0000000    0.3829770
451240.0000000    0.3750818
451280.0000000    0.3746637
451320.0000000    0.3661538
451360.0000000    0.3884065
451400.0000000    0.3977267
451440.0000000    0.3735451
451480.0000000    0.3940926
451520.0000000    0.4007923
451560.0000000    0.4113868
451600.0000000    0.4125538
451640.0000000    0.4012621
451680.0000000    0.3831547
451720.0000000    0.4083444
451760.0000000    0.3920896
451800.0000000    0.3994597
451840.0000000    0.3760915
451880.0000000    0.3836360
451920.0000000    0.3804831
451960.0000000    0.3872280
452000.0000000    0.3981861
452040.0000000    0.3940048
452080.0000000    0.3805493
452120.0000000    0.3875777
452160.0000000    0.3820671
452200.0000000    0.4015882
452240.0000000    0.3987204
452280.0000000    0.4101484
452320.0000000    0.3899857
452360.0000000    0.4002706
452400.0000000    0.4006626
452440.0000000    0.4100610
452480.0000000    0.4044139
452520.0000000    0.3956219
452560.0000000    0.4079807
452600.0000000    0.4172091
452640.0000000    0.4162760
452680.0000000    0.4099332
452720.0000000    0.4024493
452760.0000000    0.3976235
452800.0000000    0.3940478
452840.0000000    0.4015976
452880.0000000    0.4099468
452920.0000000    0.3908217
452960.0000000    0.4068173
453000.0000000    0.4107983
453040.0000000    0.4187912
453080.0000000    0.4225788
453120.0000000    0.4290569
453160.0000000    0.4247126
453200.0000000    0.4335358
453240.0000000    0.4206075
453280.0000000    0.4328103
453320.0000000    0.4082045
453360.0000000    0.4159676
453400.0000000    0.3898317
453440.0000000    0.3723598
453480.0000000    0.3788386
453520.0000000    0.4064052
453560.0000000    0.3919261
453600.0000000    0.3962989
453640.0000000    0.4007730
453680.0000000    0.4006937
453720.0000000    0.4075542
453760.0000000    0.3706259
453800.0000000    0.3891720
453840.0000000    0.4007994
453880.0000000    0.3834797
453920.0000000    0.4107688
453960.0000000    0.3892249
454000.0000000    0.3948469
454040.0000000    0.4138000
454080.0000000    0.3948860
454120.0000000    0.4058174
454160.0000000    0.4006442
454200.0000000    0.4009698
454240.0000000    0.3887409
454280.0000000    0.3993328
454320.0000000    0.4224798
454360.0000000    0.4155186
454400.0000000    0.4122668
454440.0000000    0.3977230
454480.0000000    0.4122624
454520.0000000    0.4127232
454560.0000000    0.4058550
454600.0000000    0.4150898
454640.0000000    0.4095912
454680.0000000    0.4063122
454720.0000000    0.3988376
454760.0000000    0.4033697
454800.0000000    0.4040295
454840.0000000    0.3783318
454880.0000000    0.3857558
454920.0000000    0.3815643
454960.0000000    0.3870345
455000.0000000    0.4176719
455040.0000000    0.4163086
455080.0000000    0.4062004
455120.0000000    0.3865659
455160.0000000    0.4124058
455200.0000000    0.4093769
455240.0000000    0.3968946
455280.0000000    0.4094011
455320.0000000    0.4101624
455360.0000000    0.4055023
455400.0000000    0.3993495
455440.0000000    0.4134146
455480.0000000    0.3905079
455520.0000000    0.4235044
455560.0000000    0.4209397
455600.0000000    0.4307643
455640.0000000    0.4267904
455680.0000000    0.4332364
455720.0000000    0.4220527
455760.0000000    0.4249835
455800.0000000    0.4089233
455840.0000000    0.4151556
455880.0000000    0.4133096
455920.0000000    0.4199118
455960.0000000    0.4224862
456000.0000000    0.4241802
456040.0000000    0.4266700
456080.0000000    0.4029794
456120.0000000    0.3803195
456160.0000000    0.3961901
456200.0000000    0.3972076
456240.0000000    0.4102854
456280.0000000    0.3998387
456320.0000000    0.3977128
456360.0000000    0.3959303
456400.0000000    0.3921649
456440.0000000    0.3825668
456480.0000000    0.3723500
456520.0000000    0.3772818
456560.0000000    0.3704288
456600.0000000    0.3937752
456640.0000000    0.3798367
456680.0000000    0.3913455
456720.0000000    0.3818783
456760.0000000    0.3777028
456800.0000000    0.3682137
456840.0000000    0.3630063
456880.0000000    0.3634543
456920.0000000    0.3765414
456960.0000000    0.3795632
457000.0000000    0.3513764
457040.0000000    0.3553440
457080.0000000    0.3634185
457120.0000000    0.3588617
457160.0000000    0.3667215
457200.0000000    0.3628004
457240.0000000    0.3709852
457280.0000000    0.3779182
457320.0000000    0.3662682
457360.0000000    0.3824045
457400.0000000    0.3676063
457440.0000000    0.3759502
457480.0000000    0.3733468
457520.0000000    0.3634620
457560.0000000    0.3762602
457600.0000000    0.3852907
457640.0000000    0.3637897
457680.0000000    0.3866657
457720.0000000    0.3851258
457760.0000000    0.3734857
457800.0000000    0.3577019
457840.0000000    0.3559562
457880.0000000    0.3347268
457920.0000000    0.3247245
457960.0000000    0.3402019
458000.0000000    0.3388469
458040.0000000    0.3406505
458080.0000000    0.3434899
458120.0000000    0.3469446
458160.0000000    0.3529835
458200.0000000    0.3451858
458240.0000000    0.3660586
458280.0000000    0.3509191
458320.0000000    0.3364977
458360.0000000    0.3451116
458400.0000000    0.3576731
458440.0000000    0.3484368
458480.0000000    0.3406371
458520.0000000    0.3405784
458560.0000000    0.3427268
458600.0000000    0.3480056
458640.0000000    0.3510652
458680.0000000    0.3527007
458720.0000000    0.3736275
458760.0000000    0.3731839
458800.0000000    0.3688459
458840.0000000    0.3639862
458880.0000000    0.3757368
458920.0000000    0.3773766
458960.0000000    0.3642138
459000.0000000    0.3637927
459040.0000000    0.3647377
459080.0000000    0.3562380
459120.0000000    0.3458567
459160.0000000    0.3656627
459200.0000000    0.3446622
459240.0000000    0.3591360
459280.0000000    0.3443998
459320.0000000    0.3565190
459360.0000000    0.3594000
459400.0000000    0.3436108
459440.0000000    0.3581110
459480.0000000    0.3511140
459520.0000000    0.3364433
459560.0000000    0.3426291
459600.0000000    0.3507351
459640.0000000    0.3498900
459680.0000000    0.3532621
459720.0000000    0.3577237
459760.0000000    0.3486930
459800.0000000    0.3357823
459840.0000000    0.3478983
459880.0000000    0.3519237
459920.0000000    0.3608362
459960.0000000    0.3472678
460000.0000000    0.3622348
460040.0000000    0.3576834
460080.0000000    0.3497326
460120.0000000    0.3653004
460160.0000000    0.3674599
460200.0000000    0.3572689
460240.0000000    0.3496002
460280.0000000    0.3634509
460320.0000000    0.3506207
460360.0000000    0.3406816
460400.0000000    0.3527635
460440.0000000    0.3519672
460480.0000000    0.3614661
460520.0000000    0.3524317
460560.0000000    0.3529247
460600.0000000    0.3582513
460640.0000000    0.3497706
460680.0000000    0.3505281
460720.0000000    0.3728606
460760.0000000    0.3537947
460800.0000000    0.3591119
460840.0000000    0.3437267
460880.0000000    0.3428670
460920.0000000    0.3420330
460960.0000000    0.3579219
461000.0000000    0.3449162
461040.0000000    0.3504274
461080.0000000    0.3443140
461120.0000000    0.3576070
461160.0000000    0.3585005
461200.0000000    0.3560472
461240.0000000    0.3548679
461280.0000000    0.3596317
461320.0000000    0.3635330
461360.0000000    0.3517785
461400.0000000    0.3626592
461440.0000000    0.3553281
461480.0000000    0.3686717
461520.0000000    0.3582613
461560.0000000    0.3712802
461600.0000000    0.3646417
461640.0000000    0.3645335
461680.0000000    0.3499875
461720.0000000    0.3646769
461760.0000000    0.3653690
461800.0000000    0.3670639
461840.0000000    0.3625515
461880.0000000    0.3671755
461920.0000000    0.3682237
461960.0000000    0.3616463
462000.0000000    0.3530157
462040.0000000    0.3656216
462080.0000000    0.3451041
462120.0000000    0.3613782
462160.0000000    0.3636308
462200.0000000    0.3636225
462240.0000000    0.3655100
462280.0000000    0.3552681
462320.0000000    0.3338892
462360.0000000    0.3727355
462400.0000000    0.3644546
462440.0000000    0.3466906
462480.0000000    0.3563964
462520.0000000    0.3516924
462560.0000000    0.3582740
462600.0000000    0.3535866
462640.0000000    0.3568231
462680.0000000    0.3521891
462720.0000000    0.3670140
462760.0000000    0.3614819
462800.0000000    0.3647799
462840.0000000    0.3795113
462880.0000000    0.3770811
462920.0000000    0.3782627
462960.0000000    0.3721747
463000.0000000    0.3741210
463040.0000000    0.3703457
463080.0000000    0.3542707
463120.0000000    0.3469778
463160.0000000    0.3472348
463200.0000000    0.3446728
463240.0000000    0.3634353
463280.0000000    0.3691375
463320.0000000    0.3608510
463360.0000000    0.3672401
463400.0000000    0.3533338
463440.0000000    0.3585285
463480.0000000    0.3532102
463520.0000000    0.3531646
463560.0000000    0.3644142
463600.0000000    0.3412510
463640.0000000    0.3318757
463680.0000000    0.3422331
463720.0000000    0.3488625
463760.0000000    0.3431012
463800.0000000    0.3482491
463840.0000000    0.3507582
463880.0000000    0.3632315
463920.0000000    0.3505086
463960.0000000    0.3466741
464000.0000000    0.3568604
464040.0000000    0.3432527
464080.0000000    0.3440404
464120.0000000    0.3381369
464160.0000000    0.3479647
464200.0000000    0.3400635
464240.0000000    0.3392359
464280.0000000    0.3528875
464320.0000000    0.3484009
464360.0000000    0.3452675
464400.0000000    0.3521464
464440.0000000    0.3464722
464480.0000000    0.3521480
464520.0000000    0.3433833
464560.0000000    0.3565439
464600.0000000    0.3513326
464640.0000000    0.3541170
464680.0000000    0.3468455
464720.0000000    0.3578940
464760.0000000    0.3308696
464800.0000000    0.3591015
464840.0000000    0.3603872
464880.0000000    0.3561464
464920.0000000    0.3564279
464960.0000000    0.3538327
465000.0000000    0.3583336
465040.0000000    0.3803252
465080.0000000    0.3775149
465120.0000000    0.3652501
465160.0000000    0.3452613
465200.0000000    0.3510229
465240.0000000    0.3495588
465280.0000000    0.3605353
465320.0000000    0.3605824
465360.0000000    0.3493546
465400.0000000    0.3516616
465440.0000000    0.3584791
465480.0000000    0.3430626
465520.0000000    0.3578573
465560.0000000    0.3743151
465600.0000000    0.3528037
465640.0000000    0.3540010
465680.0000000    0.3726400
465720.0000000    0.3683766
465760.0000000    0.3742637
465800.0000000    0.3761478
465840.0000000    0.3485906
465880.0000000    0.3646237
465920.0000000    0.3704412
465960.0000000    0.3780775
466000.0000000    0.3525730
466040.0000000    0.3680029
466080.0000000    0.3542278
466120.0000000    0.3624939
466160.0000000    0.3549026
466200.0000000    0.3562718
466240.0000000    0.3587397
466280.0000000    0.3496034
466320.0000000    0.3518737
466360.0000000    0.3594544
466400.0000000    0.3696623
466440.0000000    0.3717617
466480.0000000    0.3622081
466520.0000000    0.3569629
466560.0000000    0.3481012
466600.0000000    0.3411833
466640.0000000    0.3424370
466680.0000000    0.3402921
466720.0000000    0.3393947
466760.0000000    0.3407465
466800.0000000    0.3411417
466840.0000000    0.3447334
466880.0000000    0.3597246
466920.0000000    0.3430842
466960.0000000    0.3489145
467000.0000000    0.3448836
467040.0000000    0.3399732
467080.0000000    0.3379584
467120.0000000    0.3435730
467160.0000000    0.3511603
467200.0000000    0.3600829
467240.0000000    0.3412789
467280.0000000    0.3567512
467320.0000000    0.3647865
467360.0000000    0.3611431
467400.0000000    0.3541931
467440.0000000    0.3600089
467480.0000000    0.3673728
467520.0000000    0.3713752
467560.0000000    0.3790682
467600.0000000    0.3661868
467640.0000000    0.4001029
467680.0000000    0.3859103
467720.0000000    0.3945123
467760.0000000    0.3759187
467800.0000000    0.3945612
467840.0000000    0.3856542
467880.0000000    0.3879073
467920.0000000    0.4016365
467960.0000000    0.3873574
468000.0000000    0.3994137
468040.0000000    0.3792638
468080.0000000    0.3997871
468120.0000000    0.3923572
468160.0000000    0.3919366
468200.0000000    0.3827063
468240.0000000    0.3762358
468280.0000000    0.3910914
468320.0000000    0.3952224
468360.0000000    0.3839493
468400.0000000    0.3813913
468440.0000000    0.3860997
468480.0000000    0.3938776
468520.0000000    0.3819557
468560.0000000    0.3804410
468600.0000000    0.3972404
468640.0000000    0.3974874
468680.0000000    0.4021969
468720.0000000    0.3985415
468760.0000000    0.4114268
468800.0000000    0.4025434
468840.0000000    0.4255111
468880.0000000    0.4396210
468920.0000000    0.3844989
468960.0000000    0.3867420
469000.0000000    0.3990478
469040.0000000    0.3982938
469080.0000000    0.3884468
469120.0000000    0.3768423
469160.0000000    0.4111671
469200.0000000    0.4031206
469240.0000000    0.3752776
469280.0000000    0.3894439
469320.0000000    0.3931345
469360.0000000    0.3808086
469400.0000000    0.3639815
469440.0000000    0.3649787
469480.0000000    0.3690005
469520.0000000    0.3893572
469560.0000000    0.3774935
469600.0000000    0.3568388
469640.0000000    0.3513174
469680.0000000    0.3557986
469720.0000000    0.3700532
469760.0000000    0.3704377
469800.0000000    0.3553290
469840.0000000    0.3729059
469880.0000000    0.3729179
469920.0000000    0.3776077
469960.0000000    0.3786477
470000.0000000    0.3990187
470040.0000000    0.3760877
470080.0000000    0.3855934
470120.0000000    0.3983454
470160.0000000    0.3801197
470200.0000000    0.3768897
470240.0000000    0.3503838
470280.0000000    0.3730244
470320.0000000    0.3719235
470360.0000000    0.3723136
470400.0000000    0.3537114
470440.0000000    0.3571739
470480.0000000    0.3094043
470520.0000000    0.3196953
470560.0000000    0.3393666
470600.0000000    0.3161657
470640.0000000    0.3236907
470680.0000000    0.3071051
470720.0000000    0.3154234
470760.0000000    0.3117525
470800.0000000    0.3142087
470840.0000000    0.3276468
470880.0000000    0.3117005
470920.0000000    0.3428192
470960.0000000    0.3177654
471000.0000000    0.3353766
471040.0000000    0.3134981
471080.0000000    0.3226782
471120.0000000    0.3201959
471160.0000000    0.3029651
471200.0000000    0.3262596
471240.0000000    0.2971590
471280.0000000    0.2996192
471320.0000000    0.3183274
471360.0000000    0.3560869
471400.0000000    0.3500968
471440.0000000    0.3329341
471480.0000000    0.3170332
471520.0000000    0.3405867
471560.0000000    0.3592224
471600.0000000    0.3234666
471640.0000000    0.3259722
471680.0000000    0.3196614
471720.0000000    0.3299079
471760.0000000    0.3351613
471800.0000000    0.3328613
471840.0000000    0.3425854
471880.0000000    0.3181989
471920.0000000    0.3289357
471960.0000000    0.3320731
472000.0000000    0.3534594
472040.0000000    0.3336039
472080.0000000    0.3417112
472120.0000000    0.3386786
472160.0000000    0.3392927
472200.0000000    0.3214636
472240.0000000    0.3382183
472280.0000000    0.3319528
472320.0000000    0.3310516
472360.0000000    0.3594597
472400.0000000    0.3424448
472440.0000000    0.3596427
472480.0000000    0.3522146
472520.0000000    0.3485260
472560.0000000    0.3519914
472600.0000000    0.3495873
472640.0000000    0.3573566
472680.0000000    0.3571903
472720.0000000    0.3584655
472760.0000000    0.3432105
472800.0000000    0.3335899
472840.0000000    0.3469010
472880.0000000    0.3562699
472920.0000000    0.3527725
472960.0000000    0.3343817
473000.0000000    0.3498117
473040.0000000    0.3415393
473080.0000000    0.3343709
473120.0000000    0.3293567
473160.0000000    0.3033586
473200.0000000    0.3093801
473240.0000000    0.3412777
473280.0000000    0.3397720
473320.0000000    0.3178450
473360.0000000    0.3440574
473400.0000000    0.3354588
473440.0000000    0.3459968
473480.0000000    0.3484207
473520.0000000    0.3532868
473560.0000000    0.3738797
473600.0000000    0.3479542
473640.0000000    0.3289402
473680.0000000    0.3368150
473720.0000000    0.3299722
473760.0000000    0.3506275
473800.0000000    0.3414142
473840.0000000    0.3185084
473880.0000000    0.3461744
473920.0000000    0.3422027
473960.0000000    0.3486823
474000.0000000    0.3502114
474040.0000000    0.3411099
474080.0000000    0.3436423
474120.0000000    0.3549719
474160.0000000    0.3269591
474200.0000000    0.3215245
474240.0000000    0.3221751
474280.0000000    0.3351056
474320.0000000    0.3207270
474360.0000000    0.3176656
474400.0000000    0.3191803
474440.0000000    0.3183047
474480.0000000    0.3209637
474520.0000000    0.3170979
474560.0000000    0.3021126
474600.0000000    0.3114130
474640.0000000    0.3230831
474680.0000000    0.3380952
474720.0000000    0.3167357
474760.0000000    0.3137496
474800.0000000    0.3303558
474840.0000000    0.3401141
474880.0000000    0.3317770
474920.0000000    0.3483256
474960.0000000    0.3274707
475000.0000000    0.3098227
475040.0000000    0.3276707
475080.0000000    0.3457083
475120.0000000    0.3423355
475160.0000000    0.3113243
475200.0000000    0.3190444
475240.0000000    0.3108378
475280.0000000    0.3266863
475320.0000000    0.2963036
475360.0000000    0.3082647
475400.0000000    0.3061324
475440.0000000    0.3307802
475480.0000000    0.3417365
475520.0000000    0.3323958
475560.0000000    0.3298814
475600.0000000    0.3354364
475640.0000000    0.3541104
475680.0000000    0.3491662
475720.0000000    0.3331608
475760.0000000    0.3258471
475800.0000000    0.3261595
475840.0000000    0.3711679
475880.0000000    0.3719366
475920.0000000    0.3522597
475960.0000000    0.3340404
476000.0000000    0.3342487
476040.0000000    0.3386229
476080.0000000    0.3565621
476120.0000000    0.3681354
476160.0000000    0.3639686
476200.0000000    0.3636368
476240.0000000    0.3844410
476280.0000000    0.3762448
476320.0000000    0.3628501
476360.0000000    0.3734606
476400.0000000    0.3759777
476440.0000000    0.4074298
476480.0000000    0.3715309
476520.0000000    0.3835906
476560.0000000    0.3769029
476600.0000000    0.3941685
476640.0000000    0.3758030
476680.0000000    0.3991207
476720.0000000    0.3784580
476760.0000000    0.3925156
476800.0000000    0.3683237
476840.0000000    0.3814251
476880.0000000    0.3737406
476920.0000000    0.3980648
476960.0000000    0.3825886
477000.0000000    0.4050263
477040.0000000    0.4073737
477080.0000000    0.3814645
477120.0000000    0.4187634
477160.0000000    0.4208438
477200.0000000    0.4259534
477240.0000000    0.4037612
477280.0000000    0.4277537
477320.0000000    0.4055955
477360.0000000    0.4215257
477400.0000000    0.4137327
477440.0000000    0.3887067
477480.0000000    0.4093625
477520.0000000    0.4103659
477560.0000000    0.3958374
477600.0000000    0.4081269
477640.0000000    0.4001898
477680.0000000    0.4065314
477720.0000000    0.3909175
477760.0000000    0.4066710
477800.0000000    0.4051106
477840.0000000    0.4183660
477880.0000000    0.4032061
477920.0000000    0.4191263
477960.0000000    0.3867210
478000.0000000    0.3949297
478040.0000000    0.4016809
478080.0000000    0.3819366
478120.0000000    0.3806283
478160.0000000    0.3729816
478200.0000000    0.3830634
478240.0000000    0.3880493
478280.0000000    0.4068113
478320.0000000    0.3773760
478360.0000000    0.3705196
478400.0000000    0.3494997
478440.0000000    0.3765183
478480.0000000    0.3441534
478520.0000000    0.3532519
478560.0000000    0.3698178
478600.0000000    0.3612882
478640.0000000    0.3664177
478680.0000000    0.3716591
478720.0000000    0.3911127
478760.0000000    0.3708549
478800.0000000    0.3792191
478840.0000000    0.3974406
478880.0000000    0.3745188
478920.0000000    0.3707760
478960.0000000    0.4196105
479000.0000000    0.3845935
479040.0000000    0.3992794
479080.0000000    0.4202345
479120.0000000    0.4175496
479160.0000000    0.4114583
479200.0000000    0.3926725
479240.0000000    0.3833905
479280.0000000    0.4025856
479320.0000000    0.4162380
479360.0000000    0.4198315
479400.0000000    0.4203504
479440.0000000    0.4062077
479480.0000000    0.4097304
479520.0000000    0.4247845
479560.0000000    0.4219376
479600.0000000    0.3928245
479640.0000000    0.4046502
479680.0000000    0.3788296
479720.0000000    0.3914505
479760.0000000    0.4049907
479800.0000000    0.4225075
479840.0000000    0.4239219
479880.0000000    0.3839578
479920.0000000    0.3919404
479960.0000000    0.4067857
480000.0000000    0.3878034
480040.0000000    0.3933004
480080.0000000    0.3952193
480120.0000000    0.3943360
480160.0000000    0.3854307
480200.0000000    0.3845434
480240.0000000    0.3671049
480280.0000000    0.3599090
480320.0000000    0.3735574
480360.0000000    0.3766101
480400.0000000    0.3940955
480440.0000000    0.3723844
480480.0000000    0.3705490
480520.0000000    0.3758307
480560.0000000    0.3785289
480600.0000000    0.3994036
480640.0000000    0.3734795
480680.0000000    0.3788405
480720.0000000    0.3655710
480760.0000000    0.3824383
480800.0000000    0.3955261
480840.0000000    0.3956009
480880.0000000    0.3836573
480920.0000000    0.3769087
480960.0000000    0.3647895
481000.0000000    0.3762318
481040.0000000    0.4043967
481080.0000000    0.4004434
481120.0000000    0.4046326
481160.0000000    0.4111969
481200.0000000    0.4194013
481240.0000000    0.3894368
481280.0000000    0.4133759
481320.0000000    0.4306928
481360.0000000    0.3913032
481400.0000000    0.4148758
481440.0000000    0.4158730
481480.0000000    0.4149816
481520.0000000    0.4041853
481560.0000000    0.4095665
481600.0000000    0.4126801
481640.0000000    0.3996426
481680.0000000    0.4040767
481720.0000000    0.3889281
481760.0000000    0.4300143
481800.0000000    0.4182584
481840.0000000    0.4024687
481880.0000000    0.3940745
481920.0000000    0.3735628
481960.0000000    0.4305787
482000.0000000    0.4572817
482040.0000000    0.4530513
482080.0000000    0.4476110
482120.0000000    0.4585992
482160.0000000    0.4669507
482200.0000000    0.4447843
482240.0000000    0.4304866
482280.0000000    0.4414803
482320.0000000    0.4406440
482360.0000000    0.4268891
482400.0000000    0.4021327
482440.0000000    0.4130665
482480.0000000    0.4114597
482520.0000000    0.3824353
482560.0000000    0.4072421
482600.0000000    0.4038807
482640.0000000    0.4060755
482680.0000000    0.3765687
482720.0000000    0.4347696
482760.0000000    0.4505152
482800.0000000    0.4082284
482840.0000000    0.3762034
482880.0000000    0.3844538
482920.0000000    0.3973340
482960.0000000    0.4344843
483000.0000000    0.4140825
483040.0000000    0.4156120
483080.0000000    0.4214159
483120.0000000    0.3840598
483160.0000000    0.4104601
483200.0000000    0.4073021
483240.0000000    0.4007811
483280.0000000    0.3859307
483320.0000000    0.3777167
483360.0000000    0.4323255
483400.0000000    0.4146084
483440.0000000    0.4247132
483480.0000000    0.4107761
483520.0000000    0.3888334
483560.0000000    0.4058711
483600.0000000    0.4079712
483640.0000000    0.3940974
483680.0000000    0.3959269
483720.0000000    0.3925409
483760.0000000    0.3947829
483800.0000000    0.3696084
483840.0000000    0.3808239
483880.0000000    0.3794626
483920.0000000    0.3662046
483960.0000000    0.3811096
484000.0000000    0.3833489
484040.0000000    0.3960172
484080.0000000    0.3840793
484120.0000000    0.4038574
484160.0000000    0.4130367
484200.0000000    0.4064239
484240.0000000    0.4295020
484280.0000000    0.4118907
484320.0000000    0.3850962
484360.0000000    0.3826215
484400.0000000    0.3836586
484440.0000000    0.4284473
484480.0000000    0.4333751
484520.0000000    0.4403631
484560.0000000    0.4352548
484600.0000000    0.4192917
484640.0000000    0.4216347
484680.0000000    0.4005831
484720.0000000    0.4351460
484760.0000000    0.4235684
484800.0000000    0.4087956
484840.0000000    0.4114467
484880.0000000    0.4253533
484920.0000000    0.4237733
484960.0000000    0.4108727
485000.0000000    0.4155912
485040.0000000    0.3987136
485080.0000000    0.3931907
485120.0000000    0.4005603
485160.0000000    0.4217946
485200.0000000    0.4228666
485240.0000000    0.3963776
485280.0000000    0.3918939
485320.0000000    0.4150736
485360.0000000    0.4028490
485400.0000000    0.3915275
485440.0000000    0.4180240
485480.0000000    0.4221557
485520.0000000    0.4163527
485560.0000000    0.4172378
485600.0000000    0.4020944
485640.0000000    0.4075871
485680.0000000    0.4066908
485720.0000000    0.4030132
485760.0000000    0.3996771
485800.0000000    0.4108644
485840.0000000    0.4288047
485880.0000000    0.4342082
485920.0000000    0.4162211
485960.0000000    0.4227003
486000.0000000    0.4032279
486040.0000000    0.3999825
486080.0000000    0.4075725
486120.0000000    0.4112298
486160.0000000    0.4286724
486200.0000000    0.4377009
486240.0000000    0.4532584
486280.0000000    0.4221914
486320.0000000    0.4311552
486360.0000000    0.4050475
486400.0000000    0.4251500
486440.0000000    0.4447262
486480.0000000    0.3860081
486520.0000000    0.4071239
486560.0000000    0.3895012
486600.0000000    0.4256659
486640.0000000    0.4164883
486680.0000000    0.4280128
486720.0000000    0.4313315
486760.0000000    0.4127139
486800.0000000    0.4332401
486840.0000000    0.4435293
486880.0000000    0.4479545
486920.0000000    0.4405685
486960.0000000    0.4301454
487000.0000000    0.4131435
487040.0000000    0.4063487
487080.0000000    0.4003628
487120.0000000    0.4102221
487160.0000000    0.4156786
487200.0000000    0.4550263
487240.0000000    0.4564453
487280.0000000    0.4535292
487320.0000000    0.4317473
487360.0000000    0.4106631
487400.0000000    0.4207543
487440.0000000    0.4268171
487480.0000000    0.4446943
487520.0000000    0.4204188
487560.0000000    0.4459770
487600.0000000    0.4186243
487640.0000000    0.4193060
487680.0000000    0.4202059
487720.0000000    0.4235247
487760.0000000    0.4219727
487800.0000000    0.4530354
487840.0000000    0.4361834
487880.0000000    0.4371764
487920.0000000    0.4527550
487960.0000000    0.4676642
488000.0000000    0.4524408
488040.0000000    0.4509818
488080.0000000    0.4246849
488120.0000000    0.4085323
488160.0000000    0.4356244
488200.0000000    0.4378995
488240.0000000    0.4213865
488280.0000000    0.4273051
488320.0000000    0.4081296
488360.0000000    0.4032348
488400.0000000    0.3887101
488440.0000000    0.3798422
488480.0000000    0.3789781
488520.0000000    0.3807616
488560.0000000    0.3961544
488600.0000000    0.3934658
488640.0000000    0.4491550
488680.0000000    0.4338212
488720.0000000    0.4286753
488760.0000000    0.3697226
488800.0000000    0.3968324
488840.0000000    0.4267949
488880.0000000    0.4302585
488920.0000000    0.4127305
488960.0000000    0.4141762
489000.0000000    0.3976344
489040.0000000    0.4186428
489080.0000000    0.4397987
489120.0000000    0.4600988
489160.0000000    0.4405814
489200.0000000    0.3968042
489240.0000000    0.3997233
489280.0000000    0.4125307
489320.0000000    0.4254465
489360.0000000    0.3993755
489400.0000000    0.3899522
489440.0000000    0.3594821
489480.0000000    0.3534013
489520.0000000    0.3647719
489560.0000000    0.4063885
489600.0000000    0.4162426
489640.0000000    0.4272287
489680.0000000    0.4418729
489720.0000000    0.4194188
489760.0000000    0.4214955
489800.0000000    0.4683421
489840.0000000    0.4393878
489880.0000000    0.4083282
489920.0000000    0.4462132
489960.0000000    0.4221494
490000.0000000    0.3894678
490040.0000000    0.3963881
490080.0000000    0.4460135
490120.0000000    0.4206691
490160.0000000    0.4140266
490200.0000000    0.4203465
490240.0000000    0.4169161
490280.0000000    0.4229544
490320.0000000    0.4251810
490360.0000000    0.4121113
490400.0000000    0.3929982
490440.0000000    0.3984436
490480.0000000    0.3903606
490520.0000000    0.4152847
490560.0000000    0.4275114
490600.0000000    0.4365580
490640.0000000    0.4449502
490680.0000000    0.4612364
490720.0000000    0.4504077
490760.0000000    0.4373477
490800.0000000    0.4075091
490840.0000000    0.4182816
490880.0000000    0.4168209
490920.0000000    0.4159799
490960.0000000    0.4257197
491000.0000000    0.4095704
491040.0000000    0.4062978
491080.0000000    0.4312778
491120.0000000    0.4404684
491160.0000000    0.4660087
491200.0000000    0.4806265
491240.0000000    0.4692632
491280.0000000    0.4806282
491320.0000000    0.4498124
491360.0000000    0.4584233
491400.0000000    0.4328777
491440.0000000    0.4270493
491480.0000000    0.4403411
491520.0000000    0.4303950
491560.0000000    0.4034400
491600.0000000    0.3967649
491640.0000000    0.3717189
491680.0000000    0.3963241
491720.0000000    0.4011921
491760.0000000    0.4112898
491800.0000000    0.4050611
491840.0000000    0.4223134
491880.0000000    0.4095116
491920.0000000    0.4231312
491960.0000000    0.4200547
492000.0000000    0.4510054
492040.0000000    0.4122083
492080.0000000    0.3915245
492120.0000000    0.4151038
492160.0000000    0.4384912
492200.0000000    0.4414788
492240.0000000    0.4283296
492280.0000000    0.4601700
492320.0000000    0.4427887
492360.0000000    0.4302728
492400.0000000    0.4535145
492440.0000000    0.4538699
492480.0000000    0.4437930
492520.0000000    0.4603944
492560.0000000    0.4144350
492600.0000000    0.4085193
492640.0000000    0.4133375
492680.0000000    0.3802337
492720.0000000    0.4266545
492760.0000000    0.4207659
492800.0000000    0.4243104
492840.0000000    0.4016117
492880.0000000    0.3979225
492920.0000000    0.4073607
492960.0000000    0.3848880
493000.0000000    0.3982025
493040.0000000    0.4090999
493080.0000000    0.4015204
493120.0000000    0.4034172
493160.0000000    0.3988227
493200.0000000    0.3987985
493240.0000000    0.3916333
493280.0000000    0.4053223
493320.0000000    0.4476371
493360.0000000    0.4098346
493400.0000000    0.4278362
493440.0000000    0.4258179
493480.0000000    0.4133453
493520.0000000    0.4257241
493560.0000000    0.4042889
493600.0000000    0.4270541
493640.0000000    0.3991997
493680.0000000    0.4021136
493720.0000000    0.4150923
493760.0000000    0.4207658
493800.0000000    0.4017629
493840.0000000    0.4111134
493880.0000000    0.4098109
493920.0000000    0.3969604
493960.0000000    0.3869407
494000.0000000    0.3860759
494040.0000000    0.3889118
494080.0000000    0.3598870
494120.0000000    0.4007374
494160.0000000    0.3875940
494200.0000000    0.3813542
494240.0000000    0.3861889
494280.0000000    0.4158543
494320.0000000    0.3896144
494360.0000000    0.3995842
494400.0000000    0.4008569
494440.0000000    0.4169448
494480.0000000    0.4150741
494520.0000000    0.3899440
494560.0000000    0.4468932
494600.0000000    0.4663992
494640.0000000    0.4245126
494680.0000000    0.4376470
494720.0000000    0.4438591
494760.0000000    0.4136126
494800.0000000    0.3988161
494840.0000000    0.3600361
494880.0000000    0.3904365
494920.0000000    0.4065480
494960.0000000    0.3951196
495000.0000000    0.4056183
495040.0000000    0.4135120
495080.0000000    0.4262709
495120.0000000    0.4193975
495160.0000000    0.3980654
495200.0000000    0.4053475
495240.0000000    0.4010699
495280.0000000    0.3825067
495320.0000000    0.4099627
495360.0000000    0.3846673
495400.0000000    0.4165593
495440.0000000    0.4139077
495480.0000000    0.3846704
495520.0000000    0.3739415
495560.0000000    0.3875910
495600.0000000    0.3890858
495640.0000000    0.3889874
495680.0000000    0.3839839
495720.0000000    0.3663161
495760.0000000    0.3702436
495800.0000000    0.3840255
495840.0000000    0.3771521
495880.0000000    0.3990414
495920.0000000    0.3827270
495960.0000000    0.4016913
496000.0000000    0.3996876
496040.0000000    0.4056066
496080.0000000    0.4178312
496120.0000000    0.3983338
496160.0000000    0.4311195
496200.0000000    0.4068101
496240.0000000    0.4074922
496280.0000000    0.4542783
496320.0000000    0.4218856
496360.0000000    0.3942027
496400.0000000    0.3921929
496440.0000000    0.4016811
496480.0000000    0.4161165
496520.0000000    0.4050664
496560.0000000    0.4025070
496600.0000000    0.3813245
496640.0000000    0.3608139
496680.0000000    0.3772418
496720.0000000    0.3747714
496760.0000000    0.3485914
496800.0000000    0.3333186
496840.0000000    0.3243661
496880.0000000    0.3294108
496920.0000000    0.3510625
496960.0000000    0.3579460
497000.0000000    0.3662575
497040.0000000    0.3772988
497080.0000000    0.3738154
497120.0000000    0.4017039
497160.0000000    0.4169138
497200.0000000    0.3741070
497240.0000000    0.4130125
497280.0000000    0.4189346
497320.0000000    0.4115851
497360.0000000    0.4011486
497400.0000000    0.4227061
497440.0000000    0.4119736
497480.0000000    0.4174950
497520.0000000    0.4057303
497560.0000000    0.4118344
497600.0000000    0.4147888
497640.0000000    0.4015451
497680.0000000    0.3949395
497720.0000000    0.3872437
497760.0000000    0.3960542
497800.0000000    0.3869059
497840.0000000    0.4266171
497880.0000000    0.4347790
497920.0000000    0.4197662
497960.0000000    0.4406521
498000.0000000    0.4306231
498040.0000000    0.4309563
498080.0000000    0.4049646
498120.0000000    0.4272802
498160.0000000    0.4228234
498200.0000000    0.3983370
498240.0000000    0.4441679
498280.0000000    0.4168642
498320.0000000    0.4028091
498360.0000000    0.4331144
498400.0000000    0.4069100
498440.0000000    0.4015217
498480.0000000    0.4044718
498520.0000000    0.4148543
498560.0000000    0.4173445
498600.0000000    0.4317417
498640.0000000    0.4331175
498680.0000000    0.4400691
498720.0000000    0.4157960
498760.0000000    0.4160985
498800.0000000    0.3957901
498840.0000000    0.4219657
498880.0000000    0.4107540
498920.0000000    0.4067665
498960.0000000    0.4088984
499000.0000000    0.4065230
499040.0000000    0.4181932
499080.0000000    0.3853026
499120.0000000    0.3873709
499160.0000000    0.4105788
499200.0000000    0.4132712
499240.0000000    0.4553986
499280.0000000    0.4487639
499320.0000000    0.4438332
499360.0000000    0.4406810
499400.0000000    0.4198905
499440.0000000    0.4257319
499480.0000000    0.4251418
499520.0000000    0.4179308
499560.0000000    0.4389770
499600.0000000    0.3680428
499640.0000000    0.3868605
499680.0000000    0.3972887
499720.0000000    0.4199825
499760.0000000    0.4100171
499800.0000000    0.4063116
499840.0000000    0.3998423
499880.0000000    0.4330478
499920.0000000    0.4094585
499960.0000000    0.3957779
500000.0000000    0.4136759
500040.0000000    0.4012325
500080.0000000    0.4245874
500120.0000000    0.3965553
500160.0000000    0.4102184
500200.0000000    0.3847629
500240.0000000    0.4065212
500280.0000000    0.4144685
500320.0000000    0.4084520
500360.0000000    0.3819437
500400.0000000    0.3982296
500440.0000000    0.4283917
500480.0000000    0.4108731
500520.0000000    0.4193741
500560.0000000    0.4130151
500600.0000000    0.4468526
500640.0000000    0.4179102
500680.0000000    0.4194842
500720.0000000    0.4156331
500760.0000000    0.4147372
500800.0000000    0.4367321
500840.0000000    0.4324980
500880.0000000    0.4332575
500920.0000000    0.4584944
500960.0000000    0.4391905
501000.0000000    0.4419546
501040.0000000    0.4196625
501080.0000000    0.4082543
501120.0000000    0.4146913
501160.0000000    0.4224602
501200.0000000    0.3956361
501240.0000000    0.4195462
501280.0000000    0.4369206
501320.0000000    0.4075107
501360.0000000    0.4157526
501400.0000000    0.4053305
501440.0000000    0.4017896
501480.0000000    0.4050941
501520.0000000    0.3864211
501560.0000000    0.3895444
501600.0000000    0.3963449
501640.0000000    0.4188524
501680.0000000    0.4142770
501720.0000000    0.4470688
501760.0000000    0.4240371
501800.0000000    0.4264754
501840.0000000    0.4097932
501880.0000000    0.3953853
501920.0000000    0.4011894
501960.0000000    0.4034973
502000.0000000    0.4122175
502040.0000000    0.4219604
502080.0000000    0.4108509
502120.0000000    0.4042734
502160.0000000    0.4186256
502200.0000000    0.4261452
502240.0000000    0.4207287
502280.0000000    0.4244880
502320.0000000    0.4526247
502360.0000000    0.4123411
502400.0000000    0.4007555
502440.0000000    0.4218160
502480.0000000    0.4138654
502520.0000000    0.4089424
502560.0000000    0.4351301
502600.0000000    0.4147775
502640.0000000    0.4200692
502680.0000000    0.4135404
502720.0000000    0.4434370
502760.0000000    0.4513848
502800.0000000    0.4350878
502840.0000000    0.4555679
502880.0000000    0.4458705
502920.0000000    0.4367957
502960.0000000    0.4669051
503000.0000000    0.4583606
503040.0000000    0.4431128
503080.0000000    0.4637893
503120.0000000    0.4588132
503160.0000000    0.4478275
503200.0000000    0.4759687
503240.0000000    0.4675379
503280.0000000    0.4897271
503320.0000000    0.4570965
503360.0000000    0.4200430
503400.0000000    0.4755996
503440.0000000    0.4437415
503480.0000000    0.4613639
503520.0000000    0.4426931
503560.0000000    0.4451425
503600.0000000    0.4663275
503640.0000000    0.4598497
503680.0000000    0.4357277
503720.0000000    0.4629912
503760.0000000    0.4403544
503800.0000000    0.4496372
503840.0000000    0.4501131
503880.0000000    0.4423869
503920.0000000    0.4466248
503960.0000000    0.4633895
504000.0000000    0.4343131
504040.0000000    0.4295337
504080.0000000    0.4398964
504120.0000000    0.4255715
504160.0000000    0.4618983
504200.0000000    0.4727377
504240.0000000    0.4369138
504280.0000000    0.4555400
504320.0000000    0.4682159
504360.0000000    0.4391060
504400.0000000    0.4541694
504440.0000000    0.4414045
504480.0000000    0.4278263
504520.0000000    0.4074849
504560.0000000    0.4355047
504600.0000000    0.4758449
504640.0000000    0.4532486
504680.0000000    0.4394716
504720.0000000    0.4371548
504760.0000000    0.4933431
504800.0000000    0.4936717
504840.0000000    0.4595712
504880.0000000    0.4522597
504920.0000000    0.4554678
504960.0000000    0.4769478
505000.0000000    0.4443518
505040.0000000    0.4458250
505080.0000000    0.4312961
505120.0000000    0.4319775
505160.0000000    0.4122075
505200.0000000    0.4331570
505240.0000000    0.4195310
505280.0000000    0.4564452
505320.0000000    0.4391848
505360.0000000    0.4484431
505400.0000000    0.4560104
505440.0000000    0.4322428
505480.0000000    0.4165815
505520.0000000    0.4240241
505560.0000000    0.4359430
505600.0000000    0.4674628
505640.0000000    0.4417327
505680.0000000    0.4231276
505720.0000000    0.4208033
505760.0000000    0.4335799
505800.0000000    0.4387162
505840.0000000    0.4786750
505880.0000000    0.4717433
505920.0000000    0.4484718
505960.0000000    0.4286398
506000.0000000    0.4055298
506040.0000000    0.4167993
506080.0000000    0.3671235
506120.0000000    0.3829052
506160.0000000    0.3898456
506200.0000000    0.3997393
506240.0000000    0.3914404
506280.0000000    0.4027163
506320.0000000    0.3989554
506360.0000000    0.3825203
506400.0000000    0.4204104
506440.0000000    0.3772888
506480.0000000    0.4010402
506520.0000000    0.3975466
506560.0000000    0.4199058
506600.0000000    0.4023901
506640.0000000    0.4395304
506680.0000000    0.3855213
506720.0000000    0.4128549
506760.0000000    0.4264674
506800.0000000    0.4114250
506840.0000000    0.4113387
506880.0000000    0.4240237
506920.0000000    0.4232107
506960.0000000    0.4256828
507000.0000000    0.4331159
507040.0000000    0.4486383
507080.0000000    0.4476928
507120.0000000    0.4420046
507160.0000000    0.4364865
507200.0000000    0.4017182
507240.0000000    0.4094920
507280.0000000    0.4023293
507320.0000000    0.4089694
507360.0000000    0.4186593
507400.0000000    0.4389505
507440.0000000    0.4314525
507480.0000000    0.4542817
507520.0000000    0.4579701
507560.0000000    0.4665214
507600.0000000    0.4511165
507640.0000000    0.4233272
507680.0000000    0.4284312
507720.0000000    0.4360050
507760.0000000    0.4311293
507800.0000000    0.4401803
507840.0000000    0.4573018
507880.0000000    0.4539627
507920.0000000    0.4250173
507960.0000000    0.4365306
508000.0000000    0.4107129
508040.0000000    0.4147820
508080.0000000    0.4129898
508120.0000000    0.3927144
508160.0000000    0.3877540
508200.0000000    0.4120456
508240.0000000    0.4363183
508280.0000000    0.4361231
508320.0000000    0.4473683
508360.0000000    0.4369098
508400.0000000    0.4000989
508440.0000000    0.4128624
508480.0000000    0.4257716
508520.0000000    0.4297153
508560.0000000    0.4176907
508600.0000000    0.4136568
508640.0000000    0.4213916
508680.0000000    0.4438646
508720.0000000    0.4035050
508760.0000000    0.4011846
508800.0000000    0.3908570
508840.0000000    0.3632964
508880.0000000    0.3829655
508920.0000000    0.3631850
508960.0000000    0.3758363
509000.0000000    0.3730820
509040.0000000    0.4066033
509080.0000000    0.3986203
509120.0000000    0.3951178
509160.0000000    0.4362361
509200.0000000    0.4299408
509240.0000000    0.4556418
509280.0000000    0.4113783
509320.0000000    0.4291177
509360.0000000    0.4124399
509400.0000000    0.4341283
509440.0000000    0.4460945
509480.0000000    0.4342656
509520.0000000    0.4112234
509560.0000000    0.4158526
509600.0000000    0.4109651
509640.0000000    0.4348176
509680.0000000    0.4281777
509720.0000000    0.4299170
509760.0000000    0.4499664
509800.0000000    0.4427488
509840.0000000    0.4469339
509880.0000000    0.4419651
509920.0000000    0.4305733
509960.0000000    0.4379914
510000.0000000    0.4377255
510040.0000000    0.4364247
510080.0000000    0.4355883
510120.0000000    0.4458815
510160.0000000    0.4264066
510200.0000000    0.4392907
510240.0000000    0.4604055
510280.0000000    0.4453743
510320.0000000    0.4761335
510360.0000000    0.4597048
510400.0000000    0.4756140
510440.0000000    0.4486223
510480.0000000    0.4478452
510520.0000000    0.4116904
510560.0000000    0.4047419
510600.0000000    0.3628257
510640.0000000    0.3880035
510680.0000000    0.4095837
510720.0000000    0.4239406
510760.0000000    0.4019365
510800.0000000    0.4213491
510840.0000000    0.4367255
510880.0000000    0.4320488
510920.0000000    0.4385034
510960.0000000    0.4577699
511000.0000000    0.4327810
511040.0000000    0.4344988
511080.0000000    0.4602611
511120.0000000    0.4450428
511160.0000000    0.4304402
511200.0000000    0.4443896
511240.0000000    0.4212605
511280.0000000    0.4118641
511320.0000000    0.4271381
511360.0000000    0.4395817
511400.0000000    0.4089583
511440.0000000    0.4294972
511480.0000000    0.4456238
511520.0000000    0.4670965
511560.0000000    0.4550002
511600.0000000    0.4820939
511640.0000000    0.4675459
511680.0000000    0.4239334
511720.0000000    0.4686456
511760.0000000    0.4136311
511800.0000000    0.4364953
511840.0000000    0.4215120
511880.0000000    0.4554225
511920.0000000    0.4302481
511960.0000000    0.4487362
512000.0000000    0.4595730
512040.0000000    0.4197752
512080.0000000    0.3950309
512120.0000000    0.3869558
512160.0000000    0.4540285
512200.0000000    0.4640350
512240.0000000    0.4767135
512280.0000000    0.4439211
512320.0000000    0.4344616
512360.0000000    0.4565514
512400.0000000    0.4491268
512440.0000000    0.4494406
512480.0000000    0.4422636
512520.0000000    0.4654176
512560.0000000    0.4698285
512600.0000000    0.4364576
512640.0000000    0.4046665
512680.0000000    0.4727583
512720.0000000    0.4989361
512760.0000000    0.4943184
512800.0000000    0.5156909
512840.0000000    0.5070839
512880.0000000    0.4850900
512920.0000000    0.5306573
512960.0000000    0.4965020
513000.0000000    0.4864661
513040.0000000    0.4763978
513080.0000000    0.4652280
513120.0000000    0.4674006
513160.0000000    0.4439161
513200.0000000    0.4324336
513240.0000000    0.4801875
513280.0000000    0.4723925
513320.0000000    0.4383581
513360.0000000    0.4326051
513400.0000000    0.4548055
513440.0000000    0.4639688
513480.0000000    0.4851087
513520.0000000    0.4801771
513560.0000000    0.4905017
513600.0000000    0.4610647
513640.0000000    0.4434471
513680.0000000    0.4529558
513720.0000000    0.4484053
513760.0000000    0.4425061
513800.0000000    0.4266842
513840.0000000    0.4442504
513880.0000000    0.4099407
513920.0000000    0.4241171
513960.0000000    0.4089188
514000.0000000    0.4124611
514040.0000000    0.4053661
514080.0000000    0.4305308
514120.0000000    0.4337853
514160.0000000    0.4502939
514200.0000000    0.4555284
514240.0000000    0.4466322
514280.0000000    0.4525812
514320.0000000    0.4499776
514360.0000000    0.4404552
514400.0000000    0.4486898
514440.0000000    0.4245645
514480.0000000    0.4318448
514520.0000000    0.4584631
514560.0000000    0.4606531
514600.0000000    0.4717927
514640.0000000    0.5036188
514680.0000000    0.5182964
514720.0000000    0.4707526
514760.0000000    0.4719521
514800.0000000    0.4718015
514840.0000000    0.4853550
514880.0000000    0.5061126
514920.0000000    0.4837086
514960.0000000    0.4820129
515000.0000000    0.4744661
515040.0000000    0.4646782
515080.0000000    0.4557928
515120.0000000    0.4803279
515160.0000000    0.4502247
515200.0000000    0.4726250
515240.0000000    0.4768453
515280.0000000    0.4626322
515320.0000000    0.4717787
515360.0000000    0.4508574
515400.0000000    0.4297711
515440.0000000    0.4314592
515480.0000000    0.4237192
515520.0000000    0.4088157
515560.0000000    0.4006862
515600.0000000    0.4060355
515640.0000000    0.4017330
515680.0000000    0.3807644
515720.0000000    0.3937706
515760.0000000    0.3516665
515800.0000000    0.3881017
515840.0000000    0.3508140
515880.0000000    0.4195853
515920.0000000    0.4370788
515960.0000000    0.4238842
516000.0000000    0.4337512
516040.0000000    0.4512751
516080.0000000    0.4614184
516120.0000000    0.4516508
516160.0000000    0.4006732
516200.0000000    0.4403536
516240.0000000    0.4517956
516280.0000000    0.4621221
516320.0000000    0.4454387
516360.0000000    0.4740352
516400.0000000    0.4643117
516440.0000000    0.4661401
516480.0000000    0.4348519
516520.0000000    0.3998383
516560.0000000    0.4200255
516600.0000000    0.4097672
516640.0000000    0.4238913
516680.0000000    0.4214450
516720.0000000    0.4853643
516760.0000000    0.4634394
516800.0000000    0.4962135
516840.0000000    0.4552327
516880.0000000    0.4602008
516920.0000000    0.4709647
516960.0000000    0.4427601
517000.0000000    0.4241889
517040.0000000    0.4430848
517080.0000000    0.4513679
517120.0000000    0.4333445
517160.0000000    0.4271404
517200.0000000    0.4666820
517240.0000000    0.4810168
517280.0000000    0.4873632
517320.0000000    0.4860591
517360.0000000    0.4832525
517400.0000000    0.4732960
517440.0000000    0.4531061
517480.0000000    0.4377887
517520.0000000    0.4296106
517560.0000000    0.4463119
517600.0000000    0.4338453
517640.0000000    0.4437063
517680.0000000    0.4285998
517720.0000000    0.4293457
517760.0000000    0.4351894
517800.0000000    0.4178389
517840.0000000    0.4427288
517880.0000000    0.4449109
517920.0000000    0.4322892
517960.0000000    0.4508330
518000.0000000    0.4391185
518040.0000000    0.4076173
518080.0000000    0.4283909
518120.0000000    0.4356458
518160.0000000    0.4144103
518200.0000000    0.4566894
518240.0000000    0.4650937
518280.0000000    0.4711917
518320.0000000    0.4223340
518360.0000000    0.4270366
518400.0000000    0.4786061
518440.0000000    0.4760857
518480.0000000    0.4228248
518520.0000000    0.4425821
518560.0000000    0.4156272
518600.0000000    0.3856404
518640.0000000    0.4370343
518680.0000000    0.3792259
518720.0000000    0.3688521
518760.0000000    0.3721439
518800.0000000    0.4091246
518840.0000000    0.4079045
518880.0000000    0.4291780
518920.0000000    0.4164883
518960.0000000    0.4123794
519000.0000000    0.4015602
519040.0000000    0.3829891
519080.0000000    0.4233661
519120.0000000    0.4312139
519160.0000000    0.4350429
519200.0000000    0.4394222
519240.0000000    0.4192820
519280.0000000    0.3837437
519320.0000000    0.3819238
519360.0000000    0.4366278
519400.0000000    0.4445322
519440.0000000    0.4790606
519480.0000000    0.4729498
519520.0000000    0.4875931
519560.0000000    0.4758335
519600.0000000    0.4768120
519640.0000000    0.4607348
519680.0000000    0.4960239
519720.0000000    0.4727366
519760.0000000    0.4630006
519800.0000000    0.4160973
519840.0000000    0.4284703
519880.0000000    0.4665433
519920.0000000    0.4657204
519960.0000000    0.4564222
520000.0000000    0.4650884
520040.0000000    0.4249280
520080.0000000    0.4092291
520120.0000000    0.4179110
520160.0000000    0.4195184
520200.0000000    0.4198078
520240.0000000    0.4525320
520280.0000000    0.4545801
520320.0000000    0.4544080
520360.0000000    0.4550335
520400.0000000    0.4540280
520440.0000000    0.4462952
520480.0000000    0.4313036
520520.0000000    0.4522829
520560.0000000    0.4869723
520600.0000000    0.4722664
520640.0000000    0.4718511
520680.0000000    0.4865369
520720.0000000    0.4778174
520760.0000000    0.5022483
520800.0000000    0.4880441
520840.0000000    0.4902861
520880.0000000    0.4939614
520920.0000000    0.4858127
520960.0000000    0.4806256
521000.0000000    0.4965514
521040.0000000    0.4887914
521080.0000000    0.4730230
521120.0000000    0.5010241
521160.0000000    0.4737484
521200.0000000    0.4665902
521240.0000000    0.4814363
521280.0000000    0.4825673
521320.0000000    0.4879551
521360.0000000    0.5017352
521400.0000000    0.5001909
521440.0000000    0.4975120
521480.0000000    0.5197671
521520.0000000    0.4977040
521560.0000000    0.4837689
521600.0000000    0.4863154
521640.0000000    0.4703798
521680.0000000    0.5128995
521720.0000000    0.5123317
521760.0000000    0.4877891
521800.0000000    0.4614040
521840.0000000    0.4841187
521880.0000000    0.4558548
521920.0000000    0.4706732
521960.0000000    0.4827004
522000.0000000    0.4611929
522040.0000000    0.4371223
522080.0000000    0.4392185
522120.0000000    0.4616617
522160.0000000    0.4402517
522200.0000000    0.4787837
522240.0000000    0.4543844
522280.0000000    0.4606613
522320.0000000    0.4673941
522360.0000000    0.4967124
522400.0000000    0.4918947
522440.0000000    0.5182174
522480.0000000    0.5184839
522520.0000000    0.4889557
522560.0000000    0.4837754
522600.0000000    0.4842146
522640.0000000    0.4591129
522680.0000000    0.4582722
522720.0000000    0.4644685
522760.0000000    0.4976273
522800.0000000    0.4646725
522840.0000000    0.4816476
522880.0000000    0.5058593
522920.0000000    0.5193097
522960.0000000    0.5091968
523000.0000000    0.4859320
523040.0000000    0.4905109
523080.0000000    0.5074920
523120.0000000    0.4841697
523160.0000000    0.4469236
523200.0000000    0.4641913
523240.0000000    0.4633080
523280.0000000    0.4283955
523320.0000000    0.4788638
523360.0000000    0.4857430
523400.0000000    0.5078713
523440.0000000    0.5135770
523480.0000000    0.4875875
523520.0000000    0.4716687
523560.0000000    0.4969082
523600.0000000    0.5053275
523640.0000000    0.4836138
523680.0000000    0.4847900
523720.0000000    0.4877297
523760.0000000    0.4873063
523800.0000000    0.4719548
523840.0000000    0.4505995
523880.0000000    0.4676471
523920.0000000    0.4627774
523960.0000000    0.4547440
524000.0000000    0.4486228
524040.0000000    0.4741582
524080.0000000    0.4601110
524120.0000000    0.4475194
524160.0000000    0.4626223
524200.0000000    0.4324871
524240.0000000    0.4547870
524280.0000000    0.4525150
524320.0000000    0.4695068
524360.0000000    0.4289791
524400.0000000    0.4358955
524440.0000000    0.4354189
524480.0000000    0.4624569
524520.0000000    0.4325064
524560.0000000    0.4725343
524600.0000000    0.4661259
524640.0000000    0.4426876
524680.0000000    0.4774838
524720.0000000    0.4970239
524760.0000000    0.5322809
524800.0000000    0.4927154
524840.0000000    0.4973560
524880.0000000    0.4829736
524920.0000000    0.5059801
524960.0000000    0.5064765
525000.0000000    0.5030510
525040.0000000    0.4834253
525080.0000000    0.4554676
525120.0000000    0.4687918
525160.0000000    0.4399739
525200.0000000    0.4686186
525240.0000000    0.4530428
525280.0000000    0.4544319
525320.0000000    0.4492981
525360.0000000    0.4793631
525400.0000000    0.4684646
525440.0000000    0.4869635
525480.0000000    0.4838189
525520.0000000    0.4423265
525560.0000000    0.4587528
525600.0000000    0.4813615
525640.0000000    0.4789830
525680.0000000    0.4755168
525720.0000000    0.4557608
525760.0000000    0.4603614
525800.0000000    0.4675256
525840.0000000    0.4777515
525880.0000000    0.4516690
525920.0000000    0.4707956
525960.0000000    0.4605319
526000.0000000    0.4427846
526040.0000000    0.4417495
526080.0000000    0.4356258
526120.0000000    0.4701416
526160.0000000    0.4559926
526200.0000000    0.4352276
526240.0000000    0.4317127
526280.0000000    0.4258321
526320.0000000    0.3948583
526360.0000000    0.3983586
526400.0000000    0.4084114
526440.0000000    0.4143146
526480.0000000    0.4066781
526520.0000000    0.4238864
526560.0000000    0.4208342
526600.0000000    0.4192135
526640.0000000    0.4481476
526680.0000000    0.4502892
526720.0000000    0.4641463
526760.0000000    0.4415033
526800.0000000    0.4574474
526840.0000000    0.4709035
526880.0000000    0.4598700
526920.0000000    0.4523781
526960.0000000    0.4385009
527000.0000000    0.4428259
527040.0000000    0.4617066
527080.0000000    0.4800254
527120.0000000    0.4687299
527160.0000000    0.4843537
527200.0000000    0.4825020
527240.0000000    0.4684594
527280.0000000    0.4984510
527320.0000000    0.4776850
527360.0000000    0.4770336
527400.0000000    0.4720230
527440.0000000    0.4773505
527480.0000000    0.4859318
527520.0000000    0.5131360
527560.0000000    0.4797070
527600.0000000    0.4154951
527640.0000000    0.3901636
527680.0000000    0.3808212
527720.0000000    0.4105996
527760.0000000    0.4335876
527800.0000000    0.4274362
527840.0000000    0.4368498
527880.0000000    0.4275189
527920.0000000    0.4357526
527960.0000000    0.4253643
528000.0000000    0.4033971
528040.0000000    0.3837255
528080.0000000    0.3713687
528120.0000000    0.3902473
528160.0000000    0.3962843
528200.0000000    0.4381904
528240.0000000    0.3877618
528280.0000000    0.3904009
528320.0000000    0.3626658
528360.0000000    0.3806192
528400.0000000    0.3710794
528440.0000000    0.3961081
528480.0000000    0.4040665
528520.0000000    0.4337603
528560.0000000    0.4184803
528600.0000000    0.4462875
528640.0000000    0.4393568
528680.0000000    0.4200655
528720.0000000    0.4312230
528760.0000000    0.4331557
528800.0000000    0.4255103
528840.0000000    0.4317456
528880.0000000    0.4361083
528920.0000000    0.4243621
528960.0000000    0.4174306
529000.0000000    0.4152568
529040.0000000    0.4232838
529080.0000000    0.4096376
529120.0000000    0.4566804
529160.0000000    0.4335136
529200.0000000    0.4408326
529240.0000000    0.4423830
529280.0000000    0.4592777
529320.0000000    0.4483030
529360.0000000    0.4693038
529400.0000000    0.4416687
529440.0000000    0.4654689
529480.0000000    0.4473082
529520.0000000    0.4580533
529560.0000000    0.4682373
529600.0000000    0.4910711
529640.0000000    0.4577689
529680.0000000    0.4758437
529720.0000000    0.4790858
529760.0000000    0.4186702
529800.0000000    0.4094358
529840.0000000    0.4088886
529880.0000000    0.3930035
529920.0000000    0.4457596
529960.0000000    0.4309227
530000.0000000    0.4389419
530040.0000000    0.3914335
530080.0000000    0.3955239
530120.0000000    0.4180249
530160.0000000    0.4389691
530200.0000000    0.4748887
530240.0000000    0.4951981
530280.0000000    0.4536527
530320.0000000    0.4505718
530360.0000000    0.4480743
530400.0000000    0.4104564
530440.0000000    0.3981889
530480.0000000    0.3866261
530520.0000000    0.3863441
530560.0000000    0.3693132
530600.0000000    0.4005982
530640.0000000    0.4124353
530680.0000000    0.4208528
530720.0000000    0.4209842
530760.0000000    0.4144478
530800.0000000    0.4162391
530840.0000000    0.3898696
530880.0000000    0.4163996
530920.0000000    0.4120754
530960.0000000    0.3882583
531000.0000000    0.4234460
531040.0000000    0.4232474
531080.0000000    0.4190292
531120.0000000    0.3992254
531160.0000000    0.4004306
531200.0000000    0.4358620
531240.0000000    0.4550377
531280.0000000    0.4534402
531320.0000000    0.4415644
531360.0000000    0.4025195
531400.0000000    0.3854717
531440.0000000    0.4096766
531480.0000000    0.4293776
531520.0000000    0.4717301
531560.0000000    0.4006319
531600.0000000    0.4044634
531640.0000000    0.4210266
531680.0000000    0.4315545
531720.0000000    0.4313443
531760.0000000    0.4322958
531800.0000000    0.4188129
531840.0000000    0.4257894
531880.0000000    0.4160117
531920.0000000    0.4033690
531960.0000000    0.4315080
532000.0000000    0.4342757
532040.0000000    0.3951793
532080.0000000    0.4249471
532120.0000000    0.4356706
532160.0000000    0.4385990
532200.0000000    0.3780152
532240.0000000    0.3960474
532280.0000000    0.3928785
532320.0000000    0.3951651
532360.0000000    0.4158446
532400.0000000    0.4055619
532440.0000000    0.4278275
532480.0000000    0.4361732
532520.0000000    0.4383145
532560.0000000    0.3833629
532600.0000000    0.3924997
532640.0000000    0.3659732
532680.0000000    0.3481323
532720.0000000    0.3604124
532760.0000000    0.3852243
532800.0000000    0.4030887
532840.0000000    0.4043474
532880.0000000    0.3796945
532920.0000000    0.4019696
532960.0000000    0.4462580
533000.0000000    0.4693612
533040.0000000    0.4232261
533080.0000000    0.4407942
533120.0000000    0.4519174
533160.0000000    0.4370270
533200.0000000    0.4220619
533240.0000000    0.4227549
533280.0000000    0.4166875
533320.0000000    0.4432377
533360.0000000    0.4360314
533400.0000000    0.3840979
533440.0000000    0.3857504
533480.0000000    0.3880196
533520.0000000    0.4290067
533560.0000000    0.4121608
533600.0000000    0.4339321
533640.0000000    0.4261879
533680.0000000    0.4133109
533720.0000000    0.4004806
533760.0000000    0.3911948
533800.0000000    0.3922811
533840.0000000    0.3674423
533880.0000000    0.3423875
533920.0000000    0.3649787
533960.0000000    0.3729613
534000.0000000    0.3722989
534040.0000000    0.3810114
534080.0000000    0.4132151
534120.0000000    0.3805801
534160.0000000    0.4051203
534200.0000000    0.3776213
534240.0000000    0.3815017
534280.0000000    0.3919389
534320.0000000    0.3781621
534360.0000000    0.3974918
534400.0000000    0.4259191
534440.0000000    0.4096540
534480.0000000    0.3749889
534520.0000000    0.4109456
534560.0000000    0.3988449
534600.0000000    0.3875054
534640.0000000    0.3972489
534680.0000000    0.3996557
534720.0000000    0.3993844
534760.0000000    0.3957887
534800.0000000    0.4364230
534840.0000000    0.4668320
534880.0000000    0.4709578
534920.0000000    0.4180124
534960.0000000    0.4871817
535000.0000000    0.4488666
535040.0000000    0.4465405
535080.0000000    0.4365288
535120.0000000    0.4479875
535160.0000000    0.4297813
535200.0000000    0.4536121
535240.0000000    0.4482526
535280.0000000    0.4460646
535320.0000000    0.4535716
535360.0000000    0.4655694
535400.0000000    0.4323362
535440.0000000    0.4357560
535480.0000000    0.4803410
535520.0000000    0.4380607
535560.0000000    0.4025810
535600.0000000    0.3778999
535640.0000000    0.3844014
535680.0000000    0.4208853
535720.0000000    0.3960099
535760.0000000    0.4106123
535800.0000000    0.4107221
535840.0000000    0.4415027
535880.0000000    0.4238251
535920.0000000    0.4555393
535960.0000000    0.4046212
536000.0000000    0.4498661
536040.0000000    0.4389254
536080.0000000    0.4386017
536120.0000000    0.4562363
536160.0000000    0.4599061
536200.0000000    0.4652895
536240.0000000    0.4464066
536280.0000000    0.4576902
536320.0000000    0.4597030
536360.0000000    0.4532562
536400.0000000    0.4568190
536440.0000000    0.4642026
536480.0000000    0.4654288
536520.0000000    0.4682626
536560.0000000    0.4595071
536600.0000000    0.4544430
536640.0000000    0.4603852
536680.0000000    0.4602306
536720.0000000    0.4621970
536760.0000000    0.4615932
536800.0000000    0.4570904
536840.0000000    0.4849654
536880.0000000    0.4678161
536920.0000000    0.4882656
536960.0000000    0.4683501
537000.0000000    0.4781427
537040.0000000    0.4755560
537080.0000000    0.4544210
537120.0000000    0.4446573
537160.0000000    0.4479572
537200.0000000    0.4586314
537240.0000000    0.4214252
537280.0000000    0.4415857
537320.0000000    0.4508590
537360.0000000    0.4315442
537400.0000000    0.4565170
537440.0000000    0.4617025
537480.0000000    0.4777730
537520.0000000    0.4699892
537560.0000000    0.4452392
537600.0000000    0.4488733
537640.0000000    0.4482680
537680.0000000    0.4122638
537720.0000000    0.4361790
537760.0000000    0.4631508
537800.0000000    0.4638803
537840.0000000    0.4724364
537880.0000000    0.5119857
537920.0000000    0.4786591
537960.0000000    0.4715540
538000.0000000    0.4639951
538040.0000000    0.4542159
538080.0000000    0.4557488
538120.0000000    0.4473561
538160.0000000    0.4617430
538200.0000000    0.4540693
538240.0000000    0.4310393
538280.0000000    0.4518360
538320.0000000    0.4513904
538360.0000000    0.4569182
538400.0000000    0.4458964
538440.0000000    0.4692529
538480.0000000    0.4601723
538520.0000000    0.4531087
538560.0000000    0.4384848
538600.0000000    0.4314418
538640.0000000    0.4488123
538680.0000000    0.4227639
538720.0000000    0.3984401
538760.0000000    0.4119049
538800.0000000    0.4073506
538840.0000000    0.4062977
538880.0000000    0.3954349
538920.0000000    0.3700667
538960.0000000    0.4005277
539000.0000000    0.4041331
539040.0000000    0.4134706
539080.0000000    0.3920248
539120.0000000    0.3784758
539160.0000000    0.3578799
539200.0000000    0.3615395
539240.0000000    0.3888315
539280.0000000    0.4070143
539320.0000000    0.3741919
539360.0000000    0.3615012
539400.0000000    0.3945365
539440.0000000    0.3952759
539480.0000000    0.3814940
539520.0000000    0.3782372
539560.0000000    0.3609099
539600.0000000    0.3600939
539640.0000000    0.3543461
539680.0000000    0.3756741
539720.0000000    0.3474912
539760.0000000    0.3500505
539800.0000000    0.3756770
539840.0000000    0.3736803
539880.0000000    0.3685949
539920.0000000    0.3579749
539960.0000000    0.3729422
540000.0000000    0.3677913
540040.0000000    0.3591787
540080.0000000    0.3432808
540120.0000000    0.3456988
540160.0000000    0.3917435
540200.0000000    0.3699930
540240.0000000    0.3707084
540280.0000000    0.4022209
540320.0000000    0.3871745
540360.0000000    0.3820503
540400.0000000    0.3910013
540440.0000000    0.3692688
540480.0000000    0.3950225
540520.0000000    0.4098945
540560.0000000    0.3936291
540600.0000000    0.3755462
540640.0000000    0.3770423
540680.0000000    0.3580228
540720.0000000    0.3639530
540760.0000000    0.3919050
540800.0000000    0.3940403
540840.0000000    0.3717887
540880.0000000    0.3759717
540920.0000000    0.3947576
540960.0000000    0.3839253
541000.0000000    0.3648878
541040.0000000    0.3671510
541080.0000000    0.3706889
541120.0000000    0.4162057
541160.0000000    0.3973696
541200.0000000    0.4065260
541240.0000000    0.4008332
541280.0000000    0.4163348
541320.0000000    0.4191581
541360.0000000    0.4156019
541400.0000000    0.4095554
541440.0000000    0.3967446
541480.0000000    0.4222919
541520.0000000    0.4186851
541560.0000000    0.4281701
541600.0000000    0.4098587
541640.0000000    0.3999083
541680.0000000    0.3963555
541720.0000000    0.4013168
541760.0000000    0.4431739
541800.0000000    0.4110121
541840.0000000    0.4085771
541880.0000000    0.3957340
541920.0000000    0.3940330
541960.0000000    0.3859545
542000.0000000    0.3993581
542040.0000000    0.3938745
542080.0000000    0.3859505
542120.0000000    0.4151303
542160.0000000    0.3856161
542200.0000000    0.4066603
542240.0000000    0.4538956
542280.0000000    0.4152500
542320.0000000    0.4329145
542360.0000000    0.4416529
542400.0000000    0.4146847
542440.0000000    0.4210535
542480.0000000    0.4435333
542520.0000000    0.4204301
542560.0000000    0.4208427
542600.0000000    0.4247536
542640.0000000    0.4442334
542680.0000000    0.4307637
542720.0000000    0.4305644
542760.0000000    0.4135458
542800.0000000    0.3866234
542840.0000000    0.4090785
542880.0000000    0.4002921
542920.0000000    0.4096242
542960.0000000    0.4066286
543000.0000000    0.4189042
543040.0000000    0.4309261
543080.0000000    0.4322229
543120.0000000    0.4402852
543160.0000000    0.4300655
543200.0000000    0.4313641
543240.0000000    0.4252447
543280.0000000    0.4348441
543320.0000000    0.4551880
543360.0000000    0.4533985
543400.0000000    0.4446379
543440.0000000    0.4333805
543480.0000000    0.4298819
543520.0000000    0.4283084
543560.0000000    0.4248872
543600.0000000    0.4153586
543640.0000000    0.4467126
543680.0000000    0.4587945
543720.0000000    0.4397968
543760.0000000    0.4378562
543800.0000000    0.4502303
543840.0000000    0.4389699
543880.0000000    0.4361999
543920.0000000    0.4504185
543960.0000000    0.4290816
544000.0000000    0.4222404
544040.0000000    0.3994358
544080.0000000    0.4253824
544120.0000000    0.4082374
544160.0000000    0.4255513
544200.0000000    0.4224189
544240.0000000    0.4277205
544280.0000000    0.4328771
544320.0000000    0.4352390
544360.0000000    0.4365901
544400.0000000    0.4151774
544440.0000000    0.4449542
544480.0000000    0.4361735
544520.0000000    0.4482069
544560.0000000    0.4259849
544600.0000000    0.4220229
544640.0000000    0.4303483
544680.0000000    0.4326338
544720.0000000    0.4367101
544760.0000000    0.4356792
544800.0000000    0.4271091
544840.0000000    0.4241961
544880.0000000    0.4080834
544920.0000000    0.4068611
544960.0000000    0.4098026
545000.0000000    0.4075363
545040.0000000    0.3947516
545080.0000000    0.4011958
545120.0000000    0.4058899
545160.0000000    0.4047056
545200.0000000    0.4056121
545240.0000000    0.4187127
545280.0000000    0.3918547
545320.0000000    0.4058529
545360.0000000    0.4100304
545400.0000000    0.4226092
545440.0000000    0.3927414
545480.0000000    0.4126818
545520.0000000    0.4151167
545560.0000000    0.4289598
545600.0000000    0.4161067
545640.0000000    0.3775409
545680.0000000    0.4014266
545720.0000000    0.3952011
545760.0000000    0.4180461
545800.0000000    0.3923004
545840.0000000    0.4234889
545880.0000000    0.4299520
545920.0000000    0.4008767
545960.0000000    0.4034165
546000.0000000    0.4086391
546040.0000000    0.4302110
546080.0000000    0.4367596
546120.0000000    0.4377734
546160.0000000    0.4461903
546200.0000000    0.3934717
546240.0000000    0.4074498
546280.0000000    0.4203070
546320.0000000    0.3920536
546360.0000000    0.4047421
546400.0000000    0.4061918
546440.0000000    0.3940200
546480.0000000    0.4100134
546520.0000000    0.3921930
546560.0000000    0.3670740
546600.0000000    0.3928877
546640.0000000    0.4143501
546680.0000000    0.3764917
546720.0000000    0.4154583
546760.0000000    0.4220315
546800.0000000    0.4181409
546840.0000000    0.3985862
546880.0000000    0.3689148
546920.0000000    0.3366398
546960.0000000    0.3756269
547000.0000000    0.3848921
547040.0000000    0.3636281
547080.0000000    0.3738205
547120.0000000    0.3594043
547160.0000000    0.3504906
547200.0000000    0.3471181
547240.0000000    0.3758635
547280.0000000    0.3480082
547320.0000000    0.3748294
547360.0000000    0.3708905
547400.0000000    0.3528357
547440.0000000    0.3390037
547480.0000000    0.3771882
547520.0000000    0.3513948
547560.0000000    0.3360532
547600.0000000    0.3803799
547640.0000000    0.3746005
547680.0000000    0.3763819
547720.0000000    0.3611123
547760.0000000    0.3738861
547800.0000000    0.4083675
547840.0000000    0.3970005
547880.0000000    0.4186052
547920.0000000    0.4198103
547960.0000000    0.4193571
548000.0000000    0.4514574
548040.0000000    0.4166468
548080.0000000    0.4332456
548120.0000000    0.4283922
548160.0000000    0.4256771
548200.0000000    0.4548773
548240.0000000    0.4174140
548280.0000000    0.3983863
548320.0000000    0.4032891
548360.0000000    0.4173765
548400.0000000    0.3928632
548440.0000000    0.4299819
548480.0000000    0.4080555
548520.0000000    0.4242352
548560.0000000    0.4470396
548600.0000000    0.4158106
548640.0000000    0.4403928
548680.0000000    0.4245955
548720.0000000    0.4264690
548760.0000000    0.4433430
548800.0000000    0.4361670
548840.0000000    0.4461658
548880.0000000    0.4287090
548920.0000000    0.4445245
548960.0000000    0.4780441
549000.0000000    0.4530156
549040.0000000    0.4420967
549080.0000000    0.4367897
549120.0000000    0.4610076
549160.0000000    0.4323545
549200.0000000    0.4296045
549240.0000000    0.4160665
549280.0000000    0.4225670
549320.0000000    0.4264616
549360.0000000    0.4391244
549400.0000000    0.4540004
549440.0000000    0.4312753
549480.0000000    0.4238613
549520.0000000    0.4323694
549560.0000000    0.4515756
549600.0000000    0.4590228
549640.0000000    0.4731420
549680.0000000    0.4478429
549720.0000000    0.4559473
549760.0000000    0.4844940
549800.0000000    0.5004190
549840.0000000    0.4575994
549880.0000000    0.4587060
549920.0000000    0.4444705
549960.0000000    0.4134174
550000.0000000    0.4179149
550040.0000000    0.4185462
550080.0000000    0.4441381
550120.0000000    0.4244863
550160.0000000    0.4083095
550200.0000000    0.3894856
550240.0000000    0.3786214
550280.0000000    0.4031383
550320.0000000    0.3997736
550360.0000000    0.4199155
550400.0000000    0.4410213
550440.0000000    0.4243867
550480.0000000    0.4226109
550520.0000000    0.4220705
550560.0000000    0.4385120
550600.0000000    0.4512396
550640.0000000    0.4388617
550680.0000000    0.4312437
550720.0000000    0.4115513
550760.0000000    0.4015847
550800.0000000    0.4203162
550840.0000000    0.4399536
550880.0000000    0.4123420
550920.0000000    0.4080117
550960.0000000    0.4142529
551000.0000000    0.4466539
551040.0000000    0.4278705
551080.0000000    0.4144782
551120.0000000    0.4265908
551160.0000000    0.4175433
551200.0000000    0.4354547
551240.0000000    0.4431102
551280.0000000    0.4413162
551320.0000000    0.4159231
551360.0000000    0.4316554
551400.0000000    0.4299354
551440.0000000    0.3967488
551480.0000000    0.3892417
551520.0000000    0.4042077
551560.0000000    0.4031756
551600.0000000    0.3787668
551640.0000000    0.4011450
551680.0000000    0.3862514
551720.0000000    0.3830546
551760.0000000    0.3917470
551800.0000000    0.4069656
551840.0000000    0.4110168
551880.0000000    0.4006119
551920.0000000    0.4239768
551960.0000000    0.3979101
552000.0000000    0.3398861
552040.0000000    0.3633456
552080.0000000    0.3601485
552120.0000000    0.3632430
552160.0000000    0.3451841
552200.0000000    0.3887000
552240.0000000    0.3859608
552280.0000000    0.3888066
552320.0000000    0.3869635
552360.0000000    0.3862717
552400.0000000    0.4033072
552440.0000000    0.4070748
552480.0000000    0.3654372
552520.0000000    0.3575893
552560.0000000    0.3641403
552600.0000000    0.3663579
552640.0000000    0.3742948
552680.0000000    0.3533454
552720.0000000    0.3929201
552760.0000000    0.3716175
552800.0000000    0.4003979
552840.0000000    0.4196370
552880.0000000    0.4020658
552920.0000000    0.3872362
552960.0000000    0.4053332
553000.0000000    0.3999242
553040.0000000    0.3745563
553080.0000000    0.3936051
553120.0000000    0.4114721
553160.0000000    0.4218054
553200.0000000    0.4163322
553240.0000000    0.3806195
553280.0000000    0.3848023
553320.0000000    0.4166690
553360.0000000    0.4156330
553400.0000000    0.3973394
553440.0000000    0.4090085
553480.0000000    0.4203645
553520.0000000    0.4317921
553560.0000000    0.4668054
553600.0000000    0.4757338
553640.0000000    0.4376979
553680.0000000    0.4416820
553720.0000000    0.4105120
553760.0000000    0.4127793
553800.0000000    0.4177409
553840.0000000    0.3923285
553880.0000000    0.3775184
553920.0000000    0.3818533
553960.0000000    0.3776542
554000.0000000    0.4037136
554040.0000000    0.3817350
554080.0000000    0.3706720
554120.0000000    0.3465160
554160.0000000    0.3710926
554200.0000000    0.3745613
554240.0000000    0.3943177
554280.0000000    0.3647350
554320.0000000    0.3912776
554360.0000000    0.4179946
554400.0000000    0.4570853
554440.0000000    0.4531740
554480.0000000    0.4093049
554520.0000000    0.4112409
554560.0000000    0.4406848
554600.0000000    0.4410694
554640.0000000    0.4231354
554680.0000000    0.4274737
554720.0000000    0.4384584
554760.0000000    0.4524564
554800.0000000    0.4311725
554840.0000000    0.4134986
554880.0000000    0.4230306
554920.0000000    0.4640122
554960.0000000    0.4232476
555000.0000000    0.4204636
555040.0000000    0.4406372
555080.0000000    0.4450013
555120.0000000    0.4158302
555160.0000000    0.4301646
555200.0000000    0.3981639
555240.0000000    0.4147774
555280.0000000    0.4304020
555320.0000000    0.4242274
555360.0000000    0.4301704
555400.0000000    0.4313426
555440.0000000    0.4559513
555480.0000000    0.4391487
555520.0000000    0.4503585
555560.0000000    0.4367986
555600.0000000    0.4234023
555640.0000000    0.4190190
555680.0000000    0.4226911
555720.0000000    0.4303459
555760.0000000    0.4560301
555800.0000000    0.4661849
555840.0000000    0.4559878
555880.0000000    0.4414105
555920.0000000    0.4611430
555960.0000000    0.4474979
556000.0000000    0.4386106
556040.0000000    0.4694563
556080.0000000    0.4319043
556120.0000000    0.4307167
556160.0000000    0.4323227
556200.0000000    0.4138347
556240.0000000    0.4320078
556280.0000000    0.4585685
556320.0000000    0.4295021
556360.0000000    0.4474896
556400.0000000    0.4548384
556440.0000000    0.4215692
556480.0000000    0.4696904
556520.0000000    0.4376459
556560.0000000    0.4502961
556600.0000000    0.4271859
556640.0000000    0.4319709
556680.0000000    0.4003848
556720.0000000    0.3912894
556760.0000000    0.4327633
556800.0000000    0.4095401
556840.0000000    0.4189612
556880.0000000    0.4294320
556920.0000000    0.4109405
556960.0000000    0.4061910
557000.0000000    0.3913831
557040.0000000    0.4035218
557080.0000000    0.4333670
557120.0000000    0.4129919
557160.0000000    0.4030707
557200.0000000    0.3902821
557240.0000000    0.4024274
557280.0000000    0.4285105
557320.0000000    0.3932007
557360.0000000    0.3895881
557400.0000000    0.3999902
557440.0000000    0.3994721
557480.0000000    0.3927949
557520.0000000    0.4375494
557560.0000000    0.4194475
557600.0000000    0.4122793
557640.0000000    0.3752049
557680.0000000    0.4013356
557720.0000000    0.4009040
557760.0000000    0.3819948
557800.0000000    0.3825892
557840.0000000    0.3956380
557880.0000000    0.3876867
557920.0000000    0.3823944
557960.0000000    0.3760857
558000.0000000    0.3885774
558040.0000000    0.3764249
558080.0000000    0.3755150
558120.0000000    0.3265945
558160.0000000    0.3521218
558200.0000000    0.3508660
558240.0000000    0.3387857
558280.0000000    0.3505757
558320.0000000    0.3244375
558360.0000000    0.3496969
558400.0000000    0.3634622
558440.0000000    0.3555358
558480.0000000    0.4090049
558520.0000000    0.3815436
558560.0000000    0.4128455
558600.0000000    0.3888091
558640.0000000    0.3767703
558680.0000000    0.3921510
558720.0000000    0.3950207
558760.0000000    0.3959938
558800.0000000    0.3748006
558840.0000000    0.3851089
558880.0000000    0.3740236
558920.0000000    0.3864211
558960.0000000    0.3948392
559000.0000000    0.3806247
559040.0000000    0.3711040
559080.0000000    0.3721291
559120.0000000    0.3735382
559160.0000000    0.3802871
559200.0000000    0.3603162
559240.0000000    0.3586303
559280.0000000    0.3860790
559320.0000000    0.3826866
559360.0000000    0.3687001
559400.0000000    0.3868839
559440.0000000    0.3763292
559480.0000000    0.3742218
559520.0000000    0.3532363
559560.0000000    0.3886636
559600.0000000    0.3918697
559640.0000000    0.3874947
559680.0000000    0.3976634
559720.0000000    0.4081188
559760.0000000    0.4120450
559800.0000000    0.4069166
559840.0000000    0.3919527
559880.0000000    0.4046497
559920.0000000    0.4001341
559960.0000000    0.3875461
560000.0000000    0.3844772
560040.0000000    0.3945933
560080.0000000    0.3829004
560120.0000000    0.3760467
560160.0000000    0.3876072
560200.0000000    0.3967004
560240.0000000    0.3946919
560280.0000000    0.3923686
560320.0000000    0.3848015
560360.0000000    0.3925229
560400.0000000    0.3850617
560440.0000000    0.4042410
560480.0000000    0.3942567
560520.0000000    0.4013087
560560.0000000    0.3780044
560600.0000000    0.3890730
560640.0000000    0.3920388
560680.0000000    0.3885761
560720.0000000    0.3822014
560760.0000000    0.3743796
560800.0000000    0.4067726
560840.0000000    0.3991427
560880.0000000    0.4133471
560920.0000000    0.3801267
560960.0000000    0.3859160
561000.0000000    0.3771700
561040.0000000    0.3824822
561080.0000000    0.3853622
561120.0000000    0.3533631
561160.0000000    0.4055854
561200.0000000    0.3710901
561240.0000000    0.3788358
561280.0000000    0.4013543
561320.0000000    0.3635438
561360.0000000    0.4008983
561400.0000000    0.3552392
561440.0000000    0.3698798
561480.0000000    0.3641081
561520.0000000    0.3277033
561560.0000000    0.3733816
561600.0000000    0.3444110
561640.0000000    0.3683688
561680.0000000    0.3706228
561720.0000000    0.3774731
561760.0000000    0.3807311
561800.0000000    0.3863172
561840.0000000    0.4019759
561880.0000000    0.3931872
561920.0000000    0.3859375
561960.0000000    0.3804295
562000.0000000    0.3772771
562040.0000000    0.3823437
562080.0000000    0.3661962
562120.0000000    0.4091251
562160.0000000    0.3873567
562200.0000000    0.3634135
562240.0000000    0.3705842
562280.0000000    0.3888541
562320.0000000    0.3930061
562360.0000000    0.3909663
562400.0000000    0.3839537
562440.0000000    0.4076453
562480.0000000    0.3965193
562520.0000000    0.3873503
562560.0000000    0.3909253
562600.0000000    0.3908253
562640.0000000    0.3783961
562680.0000000    0.4299517
562720.0000000    0.4216740
562760.0000000    0.4033026
562800.0000000    0.4004689
562840.0000000    0.3864665
562880.0000000    0.3818483
562920.0000000    0.3851382
562960.0000000    0.3793537
563000.0000000    0.3895049
563040.0000000    0.3749605
563080.0000000    0.3939551
563120.0000000    0.4476519
563160.0000000    0.4484378
563200.0000000    0.3965037
563240.0000000    0.3776009
563280.0000000    0.3807177
563320.0000000    0.3625003
563360.0000000    0.3429795
563400.0000000    0.3740492
563440.0000000    0.3729479
563480.0000000    0.3452302
563520.0000000    0.3657874
563560.0000000    0.3529772
563600.0000000    0.3453493
563640.0000000    0.3375427
563680.0000000    0.3604311
563720.0000000    0.3798894
563760.0000000    0.3538829
563800.0000000    0.3337252
563840.0000000    0.3801971
563880.0000000    0.3754536
563920.0000000    0.3688955
563960.0000000    0.3780720
564000.0000000    0.3895628
564040.0000000    0.3975008
564080.0000000    0.4139647
564120.0000000    0.4001848
564160.0000000    0.3838142
564200.0000000    0.3694123
564240.0000000    0.3767174
564280.0000000    0.4104016
564320.0000000    0.3530234
564360.0000000    0.3908344
564400.0000000    0.4212810
564440.0000000    0.4479920
564480.0000000    0.4678601
564520.0000000    0.4258566
564560.0000000    0.4088547
564600.0000000    0.4072463
564640.0000000    0.4263314
564680.0000000    0.4093816
564720.0000000    0.4146473
564760.0000000    0.3914999
564800.0000000    0.4024594
564840.0000000    0.4528946
564880.0000000    0.4340686
564920.0000000    0.4582942
564960.0000000    0.4225116
565000.0000000    0.4239301
565040.0000000    0.4453951
565080.0000000    0.4052262
565120.0000000    0.3432575
565160.0000000    0.3540276
565200.0000000    0.3630559
565240.0000000    0.3750158
565280.0000000    0.3928514
565320.0000000    0.3882888
565360.0000000    0.4053016
565400.0000000    0.3917277
565440.0000000    0.4312920
565480.0000000    0.4024528
565520.0000000    0.4096769
565560.0000000    0.3968228
565600.0000000    0.4131280
565640.0000000    0.3884644
565680.0000000    0.4054617
565720.0000000    0.4271485
565760.0000000    0.4272138
565800.0000000    0.4143699
565840.0000000    0.3800900
565880.0000000    0.3725916
565920.0000000    0.3545721
565960.0000000    0.3894292
566000.0000000    0.3888368
566040.0000000    0.3838576
566080.0000000    0.3876286
566120.0000000    0.4138276
566160.0000000    0.4295842
566200.0000000    0.4329498
566240.0000000    0.4016925
566280.0000000    0.4026588
566320.0000000    0.3475390
566360.0000000    0.3841588
566400.0000000    0.3524077
566440.0000000    0.4020605
566480.0000000    0.3683412
566520.0000000    0.3861501
566560.0000000    0.4063856
566600.0000000    0.4064196
566640.0000000    0.4288129
566680.0000000    0.4296678
566720.0000000    0.4164173
566760.0000000    0.3907936
566800.0000000    0.4201809
566840.0000000    0.3937431
566880.0000000    0.3764319
566920.0000000    0.3798605
566960.0000000    0.3763299
567000.0000000    0.3911316
567040.0000000    0.3892346
567080.0000000    0.4066290
567120.0000000    0.3954322
567160.0000000    0.4135875
567200.0000000    0.3952740
567240.0000000    0.4133560
567280.0000000    0.3745070
567320.0000000    0.4496206
567360.0000000    0.4209746
567400.0000000    0.4441179
567440.0000000    0.4009058
567480.0000000    0.3906241
567520.0000000    0.3940172
567560.0000000    0.4082254
567600.0000000    0.3699717
567640.0000000    0.3837705
567680.0000000    0.3923721
567720.0000000    0.4229690
567760.0000000    0.4319399
567800.0000000    0.3992535
567840.0000000    0.4318604
567880.0000000    0.4051579
567920.0000000    0.3888359
567960.0000000    0.3911206
568000.0000000    0.4356558
568040.0000000    0.4077038
568080.0000000    0.4004574
568120.0000000    0.4209179
568160.0000000    0.3677364
568200.0000000    0.4215341
568240.0000000    0.4273771
568280.0000000    0.4370127
568320.0000000    0.4119481
568360.0000000    0.4100325
568400.0000000    0.4064668
568440.0000000    0.4225635
568480.0000000    0.4115586
568520.0000000    0.4057214
568560.0000000    0.4173037
568600.0000000    0.3981150
568640.0000000    0.4132496
568680.0000000    0.4273837
568720.0000000    0.4214518
568760.0000000    0.4361855
568800.0000000    0.4246087
568840.0000000    0.4224592
568880.0000000    0.4087705
568920.0000000    0.4356593
568960.0000000    0.4602464
569000.0000000    0.4195416
569040.0000000    0.4321694
569080.0000000    0.4518042
569120.0000000    0.4371284
569160.0000000    0.4339954
569200.0000000    0.4140109
569240.0000000    0.4269768
569280.0000000    0.4208746
569320.0000000    0.4152637
569360.0000000    0.4626757
569400.0000000    0.4509816
569440.0000000    0.4044208
569480.0000000    0.4223174
569520.0000000    0.4944465
569560.0000000    0.5153816
569600.0000000    0.5348575
569640.0000000    0.4877232
569680.0000000    0.4840387
569720.0000000    0.4922963
569760.0000000    0.4480364
569800.0000000    0.4423306
569840.0000000    0.4197264
569880.0000000    0.4461390
569920.0000000    0.4560983
569960.0000000    0.4473634
570000.0000000    0.4358826
570040.0000000    0.4301362
570080.0000000    0.4271236
570120.0000000    0.4184964
570160.0000000    0.3995247
570200.0000000    0.4200628
570240.0000000    0.3861277
570280.0000000    0.4367693
570320.0000000    0.4524069
570360.0000000    0.4296296
570400.0000000    0.4372608
570440.0000000    0.4017482
570480.0000000    0.3742781
570520.0000000    0.3924392
570560.0000000    0.4007296
570600.0000000    0.3826748
570640.0000000    0.4067933
570680.0000000    0.4132475
570720.0000000    0.4102818
570760.0000000    0.4152070
570800.0000000    0.4129247
570840.0000000    0.4288863
570880.0000000    0.4033187
570920.0000000    0.4043070
570960.0000000    0.3904156
571000.0000000    0.4000931
571040.0000000    0.3851269
571080.0000000    0.3990568
571120.0000000    0.4054065
571160.0000000    0.3972225
571200.0000000    0.4244054
571240.0000000    0.4299730
571280.0000000    0.4067050
571320.0000000    0.4586637
571360.0000000    0.4146531
571400.0000000    0.4020446
571440.0000000    0.4085189
571480.0000000    0.4050012
571520.0000000    0.3838916
571560.0000000    0.4016027
571600.0000000    0.4136710
571640.0000000    0.4464481
571680.0000000    0.4258395
571720.0000000    0.4052054
571760.0000000    0.3897654
571800.0000000    0.3561024
571840.0000000    0.3669990
571880.0000000    0.3662648
571920.0000000    0.3502997
571960.0000000    0.3447134
572000.0000000    0.3735838
572040.0000000    0.3847005
572080.0000000    0.3925817
572120.0000000    0.3971690
572160.0000000    0.3958079
572200.0000000    0.3789537
572240.0000000    0.3580932
572280.0000000    0.3947901
572320.0000000    0.3841701
572360.0000000    0.3715291
572400.0000000    0.3591190
572440.0000000    0.3883810
572480.0000000    0.3769965
572520.0000000    0.3858258
572560.0000000    0.3637145
572600.0000000    0.3508543
572640.0000000    0.3630834
572680.0000000    0.3847210
572720.0000000    0.3901480
572760.0000000    0.3777111
572800.0000000    0.4019704
572840.0000000    0.3871257
572880.0000000    0.4210572
572920.0000000    0.4489203
572960.0000000    0.4164809
573000.0000000    0.4127439
573040.0000000    0.3878273
573080.0000000    0.4011005
573120.0000000    0.3980462
573160.0000000    0.3991944
573200.0000000    0.3922874
573240.0000000    0.3677513
573280.0000000    0.3541329
573320.0000000    0.3876752
573360.0000000    0.3948205
573400.0000000    0.4020346
573440.0000000    0.4031461
573480.0000000    0.4458177
573520.0000000    0.4381523
573560.0000000    0.4282809
573600.0000000    0.4132218
573640.0000000    0.4615130
573680.0000000    0.4123482
573720.0000000    0.4313497
573760.0000000    0.4199039
573800.0000000    0.3993163
573840.0000000    0.4159698
573880.0000000    0.4453922
573920.0000000    0.4349375
573960.0000000    0.4410217
574000.0000000    0.4566918
574040.0000000    0.4232163
574080.0000000    0.4402455
574120.0000000    0.4294399
574160.0000000    0.4104428
574200.0000000    0.4062452
574240.0000000    0.4348018
574280.0000000    0.4360335
574320.0000000    0.3991501
574360.0000000    0.3972886
[truncated: 297,950 more chars]
