# Supplementary material for: Comment on 'Valid molecular dynamics simulations of human hemoglobin require a surprisingly large box size'
Source: eLife. 2019 Jun 20;8:e44718. doi: 10.7554/eLife.44718 (PMC6586461; doi:10.7554/eLife.44718)
Supplement: Figure 1—source data 1. — The zip archive contains a README file describing which source files correspond to the different panels. [file elife-44718-fig1-data1.zip › figure1/panels_AB/90A/2/rmsd_2dn3.xvg]

# This file was created Sat Nov 10 07:52:09 2018
# Created by:
#             :-) GROMACS - gmx rms, 2018.3-dev-20180823-5d5eb38 (-:
# 
# Executable:   /usr/local/gromacs/2018/2018.3-impi2017-fftw337-gcc640-cuda91/bin/gmx
# Data prefix:  /usr/local/gromacs/2018/2018.3-impi2017-fftw337-gcc640-cuda91
# Working dir:  /home/degroot/hb/2dn2/Meuwly/90a-elife/2
# Command line:
#   gmx rms -s ../../../2dn3/conf.pdb -f xx.xtc -o rmsd_2dn3.xvg -nice 0
# gmx rms is part of G R O M A C S:
#
# Georgetown Riga Oslo Madrid Amsterdam Chisinau Stockholm
#
@    title "RMSD"
@    xaxis  label "Time (ps)"
@    yaxis  label "RMSD (nm)"
@TYPE xy
@ subtitle "Backbone after lsq fit to Backbone"
   0.0000000    0.2453844
  40.0000000    0.2420021
  80.0000000    0.2475070
 120.0000000    0.2673909
 160.0000000    0.2671379
 200.0000000    0.2528610
 240.0000000    0.2516606
 280.0000000    0.2703502
 320.0000000    0.2666062
 360.0000000    0.2731807
 400.0000000    0.2576350
 440.0000000    0.2515922
 480.0000000    0.2737404
 520.0000000    0.2661967
 560.0000000    0.2750281
 600.0000000    0.2869868
 640.0000000    0.2701060
 680.0000000    0.2926873
 720.0000000    0.2928778
 760.0000000    0.2801741
 800.0000000    0.2692563
 840.0000000    0.2841532
 880.0000000    0.2438211
 920.0000000    0.2673783
 960.0000000    0.2762780
1000.0000000    0.2822984
1040.0000000    0.2752144
1080.0000000    0.2530822
1120.0000000    0.2660326
1160.0000000    0.2756265
1200.0000000    0.2607550
1240.0000000    0.2446423
1280.0000000    0.2466125
1320.0000000    0.2522100
1360.0000000    0.2637599
1400.0000000    0.2787158
1440.0000000    0.2647460
1480.0000000    0.2740331
1520.0000000    0.2550637
1560.0000000    0.2717591
1600.0000000    0.2749185
1640.0000000    0.2772581
1680.0000000    0.2684717
1720.0000000    0.2595358
1760.0000000    0.2737232
1800.0000000    0.2653857
1840.0000000    0.2575615
1880.0000000    0.2823151
1920.0000000    0.2629694
1960.0000000    0.2715415
2000.0000000    0.2587998
2040.0000000    0.2691880
2080.0000000    0.2457984
2120.0000000    0.2574358
2160.0000000    0.2695375
2200.0000000    0.2734699
2240.0000000    0.2704982
2280.0000000    0.2846560
2320.0000000    0.2816717
2360.0000000    0.2925890
2400.0000000    0.2859363
2440.0000000    0.2854897
2480.0000000    0.2725520
2520.0000000    0.2726563
2560.0000000    0.2721214
2600.0000000    0.2836678
2640.0000000    0.2583190
2680.0000000    0.2736488
2720.0000000    0.2718182
2760.0000000    0.2846206
2800.0000000    0.2716899
2840.0000000    0.2626073
2880.0000000    0.2621671
2920.0000000    0.2637134
2960.0000000    0.2821091
3000.0000000    0.2767416
3040.0000000    0.2820990
3080.0000000    0.2955161
3120.0000000    0.3010185
3160.0000000    0.2897698
3200.0000000    0.2820564
3240.0000000    0.2832647
3280.0000000    0.2687570
3320.0000000    0.2725437
3360.0000000    0.2808816
3400.0000000    0.2827178
3440.0000000    0.2854552
3480.0000000    0.2726730
3520.0000000    0.2902327
3560.0000000    0.2761942
3600.0000000    0.2714229
3640.0000000    0.2743210
3680.0000000    0.2819825
3720.0000000    0.2907131
3760.0000000    0.2774817
3800.0000000    0.2592883
3840.0000000    0.2709227
3880.0000000    0.2478180
3920.0000000    0.2712217
3960.0000000    0.2884050
4000.0000000    0.2625226
4040.0000000    0.2758061
4080.0000000    0.2562474
4120.0000000    0.2565832
4160.0000000    0.2548133
4200.0000000    0.2841675
4240.0000000    0.2756091
4280.0000000    0.2663995
4320.0000000    0.2710568
4360.0000000    0.2799475
4400.0000000    0.2669796
4440.0000000    0.2797310
4480.0000000    0.2804131
4520.0000000    0.2864234
4560.0000000    0.2790326
4600.0000000    0.2632976
4640.0000000    0.2866659
4680.0000000    0.2955847
4720.0000000    0.2924207
4760.0000000    0.2770768
4800.0000000    0.2769756
4840.0000000    0.2864074
4880.0000000    0.2989896
4920.0000000    0.2986955
4960.0000000    0.3175956
5000.0000000    0.2988007
5040.0000000    0.2893457
5080.0000000    0.2682689
5120.0000000    0.2919591
5160.0000000    0.2818780
5200.0000000    0.2846821
5240.0000000    0.2842642
5280.0000000    0.2688225
5320.0000000    0.2717852
5360.0000000    0.2717475
5400.0000000    0.2806888
5440.0000000    0.2968661
5480.0000000    0.2671627
5520.0000000    0.2775951
5560.0000000    0.2590563
5600.0000000    0.2631100
5640.0000000    0.2530271
5680.0000000    0.2761169
5720.0000000    0.3034210
5760.0000000    0.2703120
5800.0000000    0.2784642
5840.0000000    0.2571890
5880.0000000    0.2599536
5920.0000000    0.2560301
5960.0000000    0.2653728
6000.0000000    0.2617804
6040.0000000    0.2629770
6080.0000000    0.2800779
6120.0000000    0.2791851
6160.0000000    0.2772174
6200.0000000    0.2808321
6240.0000000    0.2830646
6280.0000000    0.2902401
6320.0000000    0.2843636
6360.0000000    0.2875272
6400.0000000    0.2767747
6440.0000000    0.2891398
6480.0000000    0.2811915
6520.0000000    0.3010494
6560.0000000    0.2891310
6600.0000000    0.3007055
6640.0000000    0.2760377
6680.0000000    0.2758780
6720.0000000    0.2671666
6760.0000000    0.2803829
6800.0000000    0.2763075
6840.0000000    0.2767971
6880.0000000    0.2689324
6920.0000000    0.2771192
6960.0000000    0.2943924
7000.0000000    0.2751785
7040.0000000    0.2830658
7080.0000000    0.2888828
7120.0000000    0.2875282
7160.0000000    0.3119864
7200.0000000    0.2971714
7240.0000000    0.3082018
7280.0000000    0.3028620
7320.0000000    0.2919062
7360.0000000    0.2657099
7400.0000000    0.2819386
7440.0000000    0.2833669
7480.0000000    0.2859177
7520.0000000    0.2804785
7560.0000000    0.2988509
7600.0000000    0.2697766
7640.0000000    0.2752773
7680.0000000    0.2840511
7720.0000000    0.2763275
7760.0000000    0.2743496
7800.0000000    0.2535608
7840.0000000    0.2515642
7880.0000000    0.2460921
7920.0000000    0.2674781
7960.0000000    0.2634863
8000.0000000    0.2822456
8040.0000000    0.2752816
8080.0000000    0.2659101
8120.0000000    0.2660484
8160.0000000    0.2571879
8200.0000000    0.2910807
8240.0000000    0.2669560
8280.0000000    0.2649125
8320.0000000    0.2808836
8360.0000000    0.2729397
8400.0000000    0.2638404
8440.0000000    0.2743625
8480.0000000    0.2621703
8520.0000000    0.2529456
8560.0000000    0.2650799
8600.0000000    0.2732306
8640.0000000    0.2684179
8680.0000000    0.2785691
8720.0000000    0.2855732
8760.0000000    0.2725346
8800.0000000    0.2596597
8840.0000000    0.2544995
8880.0000000    0.2781301
8920.0000000    0.2779360
8960.0000000    0.2737205
9000.0000000    0.2893200
9040.0000000    0.2757729
9080.0000000    0.2976189
9120.0000000    0.2786426
9160.0000000    0.2863006
9200.0000000    0.2956940
9240.0000000    0.2837765
9280.0000000    0.2913508
9320.0000000    0.2944244
9360.0000000    0.2860167
9400.0000000    0.3064384
9440.0000000    0.2758050
9480.0000000    0.2609419
9520.0000000    0.2637323
9560.0000000    0.2636862
9600.0000000    0.2759323
9640.0000000    0.2625039
9680.0000000    0.2772593
9720.0000000    0.2867036
9760.0000000    0.2817658
9800.0000000    0.2659485
9840.0000000    0.2689912
9880.0000000    0.2698940
9920.0000000    0.2660973
9960.0000000    0.2778112
10000.0000000    0.2680058
10040.0000000    0.2795180
10080.0000000    0.2670622
10120.0000000    0.2778302
10160.0000000    0.2694847
10200.0000000    0.2963680
10240.0000000    0.2666249
10280.0000000    0.2804391
10320.0000000    0.2733808
10360.0000000    0.2620097
10400.0000000    0.2758442
10440.0000000    0.2588491
10480.0000000    0.2858686
10520.0000000    0.2670603
10560.0000000    0.2573776
10600.0000000    0.2588120
10640.0000000    0.2564071
10680.0000000    0.2706048
10720.0000000    0.2745979
10760.0000000    0.2942442
10800.0000000    0.3022012
10840.0000000    0.2685164
10880.0000000    0.2892656
10920.0000000    0.2867878
10960.0000000    0.2917153
11000.0000000    0.2818526
11040.0000000    0.2999516
11080.0000000    0.2804552
11120.0000000    0.2937328
11160.0000000    0.2876194
11200.0000000    0.2746111
11240.0000000    0.2708607
11280.0000000    0.2678846
11320.0000000    0.2891109
11360.0000000    0.2764471
11400.0000000    0.2641219
11440.0000000    0.2695698
11480.0000000    0.2690597
11520.0000000    0.2587679
11560.0000000    0.2772008
11600.0000000    0.2590899
11640.0000000    0.2714694
11680.0000000    0.2640962
11720.0000000    0.2932715
11760.0000000    0.2922872
11800.0000000    0.2710098
11840.0000000    0.2526192
11880.0000000    0.2629558
11920.0000000    0.2589440
11960.0000000    0.2722864
12000.0000000    0.2708519
12040.0000000    0.2665147
12080.0000000    0.2743465
12120.0000000    0.2458249
12160.0000000    0.2586527
12200.0000000    0.2604071
12240.0000000    0.2722324
12280.0000000    0.2737500
12320.0000000    0.2663399
12360.0000000    0.2698190
12400.0000000    0.2637104
12440.0000000    0.2664871
12480.0000000    0.2760805
12520.0000000    0.2670436
12560.0000000    0.2766530
12600.0000000    0.2768176
12640.0000000    0.2754173
12680.0000000    0.2815751
12720.0000000    0.2579433
12760.0000000    0.2652891
12800.0000000    0.2818607
12840.0000000    0.2682102
12880.0000000    0.2784237
12920.0000000    0.2678191
12960.0000000    0.2804237
13000.0000000    0.2777333
13040.0000000    0.2733095
13080.0000000    0.2865228
13120.0000000    0.3116351
13160.0000000    0.2806427
13200.0000000    0.2606111
13240.0000000    0.2904466
13280.0000000    0.2820766
13320.0000000    0.2822222
13360.0000000    0.2635936
13400.0000000    0.2864456
13440.0000000    0.2873382
13480.0000000    0.2740586
13520.0000000    0.2936317
13560.0000000    0.2800238
13600.0000000    0.2836172
13640.0000000    0.2769937
13680.0000000    0.2651358
13720.0000000    0.2846692
13760.0000000    0.2582715
13800.0000000    0.2718112
13840.0000000    0.2874274
13880.0000000    0.2739779
13920.0000000    0.2771217
13960.0000000    0.2797751
14000.0000000    0.2748899
14040.0000000    0.2576571
14080.0000000    0.2572488
14120.0000000    0.2591654
14160.0000000    0.2744588
14200.0000000    0.2781400
14240.0000000    0.2731836
14280.0000000    0.2896492
14320.0000000    0.2640113
14360.0000000    0.2762834
14400.0000000    0.2723700
14440.0000000    0.2753571
14480.0000000    0.2739294
14520.0000000    0.2662840
14560.0000000    0.2829895
14600.0000000    0.2768581
14640.0000000    0.2808736
14680.0000000    0.2771455
14720.0000000    0.2939321
14760.0000000    0.2744806
14800.0000000    0.2582770
14840.0000000    0.2855733
14880.0000000    0.2880580
14920.0000000    0.2731435
14960.0000000    0.2869117
15000.0000000    0.2606702
15040.0000000    0.2645710
15080.0000000    0.2738601
15120.0000000    0.2887330
15160.0000000    0.2787536
15200.0000000    0.2625909
15240.0000000    0.2712623
15280.0000000    0.2591524
15320.0000000    0.2601671
15360.0000000    0.2684624
15400.0000000    0.2491098
15440.0000000    0.2614230
15480.0000000    0.2660261
15520.0000000    0.2634617
15560.0000000    0.2680411
15600.0000000    0.2735687
15640.0000000    0.2773521
15680.0000000    0.2648058
15720.0000000    0.2792279
15760.0000000    0.2719244
15800.0000000    0.2933962
15840.0000000    0.2759611
15880.0000000    0.2571529
15920.0000000    0.2730845
15960.0000000    0.2547388
16000.0000000    0.2825538
16040.0000000    0.2732772
16080.0000000    0.2829178
16120.0000000    0.2637448
16160.0000000    0.2665381
16200.0000000    0.2775306
16240.0000000    0.2614189
16280.0000000    0.2796417
16320.0000000    0.2732711
16360.0000000    0.2700393
16400.0000000    0.2780012
16440.0000000    0.2776662
16480.0000000    0.2591222
16520.0000000    0.2714123
16560.0000000    0.2658677
16600.0000000    0.2695010
16640.0000000    0.2797291
16680.0000000    0.2791616
16720.0000000    0.2783448
16760.0000000    0.2780757
16800.0000000    0.2715507
16840.0000000    0.2738217
16880.0000000    0.2770811
16920.0000000    0.2647326
16960.0000000    0.2588634
17000.0000000    0.2667570
17040.0000000    0.2628455
17080.0000000    0.2909003
17120.0000000    0.2649035
17160.0000000    0.2677395
17200.0000000    0.2780244
17240.0000000    0.2560265
17280.0000000    0.2752260
17320.0000000    0.2802148
17360.0000000    0.2704721
17400.0000000    0.2927360
17440.0000000    0.2750354
17480.0000000    0.2627722
17520.0000000    0.2700027
17560.0000000    0.2835314
17600.0000000    0.2970915
17640.0000000    0.2833580
17680.0000000    0.2780276
17720.0000000    0.2676852
17760.0000000    0.2859795
17800.0000000    0.2805715
17840.0000000    0.2672011
17880.0000000    0.2728072
17920.0000000    0.2948547
17960.0000000    0.2618200
18000.0000000    0.2495491
18040.0000000    0.2524177
18080.0000000    0.2576512
18120.0000000    0.2711710
18160.0000000    0.2691650
18200.0000000    0.2561891
18240.0000000    0.2587782
18280.0000000    0.2412084
18320.0000000    0.2626833
18360.0000000    0.2781272
18400.0000000    0.2673322
18440.0000000    0.2685029
18480.0000000    0.2634581
18520.0000000    0.2672326
18560.0000000    0.2809645
18600.0000000    0.2784629
18640.0000000    0.2698371
18680.0000000    0.2754287
18720.0000000    0.2643353
18760.0000000    0.2664909
18800.0000000    0.2594576
18840.0000000    0.2612399
18880.0000000    0.2587437
18920.0000000    0.2609181
18960.0000000    0.2771997
19000.0000000    0.2822623
19040.0000000    0.3011640
19080.0000000    0.2782584
19120.0000000    0.2484460
19160.0000000    0.2583207
19200.0000000    0.2736504
19240.0000000    0.2715837
19280.0000000    0.2724821
19320.0000000    0.2809678
19360.0000000    0.2634526
19400.0000000    0.2538765
19440.0000000    0.2744813
19480.0000000    0.2746109
19520.0000000    0.2689247
19560.0000000    0.2646899
19600.0000000    0.2634007
19640.0000000    0.2604422
19680.0000000    0.2692027
19720.0000000    0.2542183
19760.0000000    0.2859341
19800.0000000    0.2652465
19840.0000000    0.2695096
19880.0000000    0.2730345
19920.0000000    0.2588418
19960.0000000    0.2840161
20000.0000000    0.2805945
20040.0000000    0.2779906
20080.0000000    0.2778093
20120.0000000    0.2830822
20160.0000000    0.2874892
20200.0000000    0.2895275
20240.0000000    0.2956266
20280.0000000    0.2620590
20320.0000000    0.2777751
20360.0000000    0.2682253
20400.0000000    0.2817713
20440.0000000    0.2919161
20480.0000000    0.2755406
20520.0000000    0.2776791
20560.0000000    0.2842508
20600.0000000    0.2759980
20640.0000000    0.2856009
20680.0000000    0.2979447
20720.0000000    0.2571341
20760.0000000    0.2790723
20800.0000000    0.2669896
20840.0000000    0.2908863
20880.0000000    0.2582359
20920.0000000    0.2799194
20960.0000000    0.2787472
21000.0000000    0.2707759
21040.0000000    0.2811288
21080.0000000    0.2714387
21120.0000000    0.2715182
21160.0000000    0.2524890
21200.0000000    0.2710863
21240.0000000    0.2681866
21280.0000000    0.2845464
21320.0000000    0.2700279
21360.0000000    0.2825960
21400.0000000    0.2694027
21440.0000000    0.2530287
21480.0000000    0.2557772
21520.0000000    0.2776934
21560.0000000    0.2618712
21600.0000000    0.2719716
21640.0000000    0.2762800
21680.0000000    0.2909567
21720.0000000    0.2797603
21760.0000000    0.2772992
21800.0000000    0.2559344
21840.0000000    0.2719796
21880.0000000    0.2782270
21920.0000000    0.2786275
21960.0000000    0.2852926
22000.0000000    0.2821654
22040.0000000    0.2825054
22080.0000000    0.2712762
22120.0000000    0.2627417
22160.0000000    0.2601617
22200.0000000    0.2893243
22240.0000000    0.2627422
22280.0000000    0.2783118
22320.0000000    0.2692910
22360.0000000    0.2777138
22400.0000000    0.2728500
22440.0000000    0.2928787
22480.0000000    0.2860314
22520.0000000    0.3032258
22560.0000000    0.2826702
22600.0000000    0.2785647
22640.0000000    0.2845583
22680.0000000    0.2724789
22720.0000000    0.2781758
22760.0000000    0.2755115
22800.0000000    0.2536992
22840.0000000    0.2677223
22880.0000000    0.2644448
22920.0000000    0.2650164
22960.0000000    0.2868276
23000.0000000    0.2767178
23040.0000000    0.2592436
23080.0000000    0.2798181
23120.0000000    0.2964747
23160.0000000    0.2858952
23200.0000000    0.2847347
23240.0000000    0.2929738
23280.0000000    0.2834164
23320.0000000    0.2812696
23360.0000000    0.2986630
23400.0000000    0.2936461
23440.0000000    0.2720138
23480.0000000    0.2785192
23520.0000000    0.2912347
23560.0000000    0.2793414
23600.0000000    0.2642456
23640.0000000    0.2822327
23680.0000000    0.2938084
23720.0000000    0.3044446
23760.0000000    0.3045571
23800.0000000    0.3127605
23840.0000000    0.2657093
23880.0000000    0.2753807
23920.0000000    0.2918414
23960.0000000    0.2905300
24000.0000000    0.2999702
24040.0000000    0.2871092
24080.0000000    0.2757377
24120.0000000    0.2788454
24160.0000000    0.2904151
24200.0000000    0.2986217
24240.0000000    0.2777430
24280.0000000    0.2980005
24320.0000000    0.2917067
24360.0000000    0.2734251
24400.0000000    0.2779411
24440.0000000    0.2690586
24480.0000000    0.2837536
24520.0000000    0.2769830
24560.0000000    0.2847715
24600.0000000    0.2947909
24640.0000000    0.2857940
24680.0000000    0.2931657
24720.0000000    0.2996937
24760.0000000    0.2756779
24800.0000000    0.2843946
24840.0000000    0.2810027
24880.0000000    0.2625818
24920.0000000    0.2746621
24960.0000000    0.2598447
25000.0000000    0.2595500
25040.0000000    0.2700758
25080.0000000    0.2904267
25120.0000000    0.2914659
25160.0000000    0.2824878
25200.0000000    0.3071027
25240.0000000    0.2761272
25280.0000000    0.2770551
25320.0000000    0.2739106
25360.0000000    0.2747907
25400.0000000    0.2724013
25440.0000000    0.2550224
25480.0000000    0.2630135
25520.0000000    0.2751347
25560.0000000    0.2854951
25600.0000000    0.2610449
25640.0000000    0.2625756
25680.0000000    0.2823311
25720.0000000    0.2739122
25760.0000000    0.2649851
25800.0000000    0.2826856
25840.0000000    0.2934147
25880.0000000    0.2886430
25920.0000000    0.2598194
25960.0000000    0.2626435
26000.0000000    0.2680039
26040.0000000    0.2744758
26080.0000000    0.2768602
26120.0000000    0.2766248
26160.0000000    0.2841634
26200.0000000    0.2711726
26240.0000000    0.2717572
26280.0000000    0.2743114
26320.0000000    0.2796747
26360.0000000    0.2807939
26400.0000000    0.2719175
26440.0000000    0.2837322
26480.0000000    0.2865109
26520.0000000    0.2682832
26560.0000000    0.2818417
26600.0000000    0.2850999
26640.0000000    0.2756810
26680.0000000    0.2804334
26720.0000000    0.2776135
26760.0000000    0.2935211
26800.0000000    0.2823578
26840.0000000    0.2908835
26880.0000000    0.2992516
26920.0000000    0.2931466
26960.0000000    0.2963076
27000.0000000    0.2987761
27040.0000000    0.2841643
27080.0000000    0.2844382
27120.0000000    0.2787669
27160.0000000    0.2769877
27200.0000000    0.2921238
27240.0000000    0.2910520
27280.0000000    0.2867962
27320.0000000    0.2681771
27360.0000000    0.3014646
27400.0000000    0.2952774
27440.0000000    0.2988335
27480.0000000    0.2846287
27520.0000000    0.2773646
27560.0000000    0.3074802
27600.0000000    0.2898623
27640.0000000    0.3129177
27680.0000000    0.2932171
27720.0000000    0.2766634
27760.0000000    0.2938647
27800.0000000    0.2824514
27840.0000000    0.2900001
27880.0000000    0.2898123
27920.0000000    0.2932689
27960.0000000    0.2733331
28000.0000000    0.2998938
28040.0000000    0.2901191
28080.0000000    0.2937346
28120.0000000    0.2825985
28160.0000000    0.2920164
28200.0000000    0.2694221
28240.0000000    0.2702084
28280.0000000    0.2868400
28320.0000000    0.3151857
28360.0000000    0.2769136
28400.0000000    0.2828419
28440.0000000    0.2713467
28480.0000000    0.2732540
28520.0000000    0.2870030
28560.0000000    0.2839589
28600.0000000    0.2766934
28640.0000000    0.2722335
28680.0000000    0.2759855
28720.0000000    0.2833348
28760.0000000    0.2664911
28800.0000000    0.2489933
28840.0000000    0.2609395
28880.0000000    0.2784090
28920.0000000    0.2813773
28960.0000000    0.2687032
29000.0000000    0.2710502
29040.0000000    0.2960311
29080.0000000    0.2772440
29120.0000000    0.3038720
29160.0000000    0.2915257
29200.0000000    0.2825508
29240.0000000    0.2924387
29280.0000000    0.2761931
29320.0000000    0.3001604
29360.0000000    0.2837297
29400.0000000    0.2918356
29440.0000000    0.2863643
29480.0000000    0.2970273
29520.0000000    0.2798688
29560.0000000    0.2990084
29600.0000000    0.2919862
29640.0000000    0.2794386
29680.0000000    0.3027090
29720.0000000    0.2930766
29760.0000000    0.3079265
29800.0000000    0.2817887
29840.0000000    0.2869755
29880.0000000    0.2915897
29920.0000000    0.2784546
29960.0000000    0.2677183
30000.0000000    0.2781731
30040.0000000    0.2622920
30080.0000000    0.2642161
30120.0000000    0.2872944
30160.0000000    0.2804139
30200.0000000    0.2659017
30240.0000000    0.2771586
30280.0000000    0.2756076
30320.0000000    0.2944307
30360.0000000    0.2616661
30400.0000000    0.2787567
30440.0000000    0.2722238
30480.0000000    0.2952710
30520.0000000    0.2719287
30560.0000000    0.2690272
30600.0000000    0.2791011
30640.0000000    0.2767176
30680.0000000    0.2894187
30720.0000000    0.2679195
30760.0000000    0.2712547
30800.0000000    0.2625791
30840.0000000    0.2762764
30880.0000000    0.2792922
30920.0000000    0.2528727
30960.0000000    0.2707174
31000.0000000    0.2692858
31040.0000000    0.2614608
31080.0000000    0.2646417
31120.0000000    0.2705215
31160.0000000    0.2581736
31200.0000000    0.2826726
31240.0000000    0.2712357
31280.0000000    0.2638462
31320.0000000    0.2622108
31360.0000000    0.2699533
31400.0000000    0.2650899
31440.0000000    0.2480528
31480.0000000    0.2507283
31520.0000000    0.2478854
31560.0000000    0.2705450
31600.0000000    0.2555775
31640.0000000    0.2691747
31680.0000000    0.2578150
31720.0000000    0.2529103
31760.0000000    0.2643483
31800.0000000    0.2731124
31840.0000000    0.2666581
31880.0000000    0.2466125
31920.0000000    0.2755884
31960.0000000    0.2951059
32000.0000000    0.2829117
32040.0000000    0.2884305
32080.0000000    0.2685640
32120.0000000    0.2772141
32160.0000000    0.2603011
32200.0000000    0.2594717
32240.0000000    0.2599053
32280.0000000    0.2680631
32320.0000000    0.2862647
32360.0000000    0.2753469
32400.0000000    0.2515125
32440.0000000    0.2701680
32480.0000000    0.2627620
32520.0000000    0.2774249
32560.0000000    0.2503651
32600.0000000    0.2755335
32640.0000000    0.2725119
32680.0000000    0.2973062
32720.0000000    0.2712384
32760.0000000    0.2711444
32800.0000000    0.2806559
32840.0000000    0.2997698
32880.0000000    0.2930529
32920.0000000    0.2955889
32960.0000000    0.2747538
33000.0000000    0.2848074
33040.0000000    0.3020208
33080.0000000    0.2896453
33120.0000000    0.3038569
33160.0000000    0.2841768
33200.0000000    0.2735273
33240.0000000    0.2789277
33280.0000000    0.2933024
33320.0000000    0.3014549
33360.0000000    0.2960192
33400.0000000    0.2809306
33440.0000000    0.3082402
33480.0000000    0.2799157
33520.0000000    0.2643484
33560.0000000    0.2811087
33600.0000000    0.2907424
33640.0000000    0.2904058
33680.0000000    0.2780592
33720.0000000    0.2912657
33760.0000000    0.2697729
33800.0000000    0.2779047
33840.0000000    0.2687736
33880.0000000    0.2918036
33920.0000000    0.3035259
33960.0000000    0.2833452
34000.0000000    0.2814191
34040.0000000    0.2679462
34080.0000000    0.2973959
34120.0000000    0.2761491
34160.0000000    0.2584508
34200.0000000    0.2837919
34240.0000000    0.2888518
34280.0000000    0.2637247
34320.0000000    0.2552837
34360.0000000    0.2699444
34400.0000000    0.2726737
34440.0000000    0.2536013
34480.0000000    0.2615118
34520.0000000    0.2703967
34560.0000000    0.2822807
34600.0000000    0.2715218
34640.0000000    0.2983083
34680.0000000    0.2636757
34720.0000000    0.2695596
34760.0000000    0.2679161
34800.0000000    0.2943822
34840.0000000    0.2610780
34880.0000000    0.2731153
34920.0000000    0.2827957
34960.0000000    0.2425364
35000.0000000    0.2653498
35040.0000000    0.2544556
35080.0000000    0.2613066
35120.0000000    0.2907557
35160.0000000    0.2823680
35200.0000000    0.2741853
35240.0000000    0.2681180
35280.0000000    0.2998133
35320.0000000    0.2932727
35360.0000000    0.2966881
35400.0000000    0.2780354
35440.0000000    0.2913067
35480.0000000    0.2890505
35520.0000000    0.2878533
35560.0000000    0.2881794
35600.0000000    0.2846451
35640.0000000    0.2619270
35680.0000000    0.2799634
35720.0000000    0.2788394
35760.0000000    0.3040503
35800.0000000    0.2641732
35840.0000000    0.2845105
35880.0000000    0.2727936
35920.0000000    0.2894978
35960.0000000    0.2836889
36000.0000000    0.2657011
36040.0000000    0.2795967
36080.0000000    0.2884875
36120.0000000    0.2824401
36160.0000000    0.2678767
36200.0000000    0.2821560
36240.0000000    0.2468157
36280.0000000    0.2591846
36320.0000000    0.2831810
36360.0000000    0.2595637
36400.0000000    0.2722937
36440.0000000    0.2575351
36480.0000000    0.2838920
36520.0000000    0.2731484
36560.0000000    0.2665203
36600.0000000    0.2716683
36640.0000000    0.2727738
36680.0000000    0.2776263
36720.0000000    0.2750771
36760.0000000    0.2676128
36800.0000000    0.2708805
36840.0000000    0.2508489
36880.0000000    0.2551512
36920.0000000    0.2704696
36960.0000000    0.2845315
37000.0000000    0.2796230
37040.0000000    0.2570416
37080.0000000    0.2583790
37120.0000000    0.2589827
37160.0000000    0.2606033
37200.0000000    0.2585778
37240.0000000    0.2689780
37280.0000000    0.2698974
37320.0000000    0.2642492
37360.0000000    0.2955200
37400.0000000    0.3039346
37440.0000000    0.2698232
37480.0000000    0.2774843
37520.0000000    0.2776080
37560.0000000    0.2811708
37600.0000000    0.2597030
37640.0000000    0.2759966
37680.0000000    0.2661757
37720.0000000    0.2792903
37760.0000000    0.2774143
37800.0000000    0.2759854
37840.0000000    0.2640527
37880.0000000    0.2715592
37920.0000000    0.2732926
37960.0000000    0.2678246
38000.0000000    0.2742387
38040.0000000    0.2751184
38080.0000000    0.2913607
38120.0000000    0.2911287
38160.0000000    0.2767808
38200.0000000    0.3040549
38240.0000000    0.2722168
38280.0000000    0.2920593
38320.0000000    0.2719558
38360.0000000    0.2593037
38400.0000000    0.2616616
38440.0000000    0.2638543
38480.0000000    0.2749218
38520.0000000    0.2695853
38560.0000000    0.2702455
38600.0000000    0.2740224
38640.0000000    0.2723420
38680.0000000    0.2527318
38720.0000000    0.2853867
38760.0000000    0.2812655
38800.0000000    0.2809410
38840.0000000    0.2762715
38880.0000000    0.2714428
38920.0000000    0.2812254
38960.0000000    0.2909188
39000.0000000    0.2695229
39040.0000000    0.2705894
39080.0000000    0.2556878
39120.0000000    0.2769088
39160.0000000    0.2741709
39200.0000000    0.2588625
39240.0000000    0.2527835
39280.0000000    0.2616438
39320.0000000    0.2831827
39360.0000000    0.2726475
39400.0000000    0.2739575
39440.0000000    0.2907646
39480.0000000    0.2884752
39520.0000000    0.2767262
39560.0000000    0.2648595
39600.0000000    0.2526329
39640.0000000    0.2617503
39680.0000000    0.2719145
39720.0000000    0.2778963
39760.0000000    0.2646783
39800.0000000    0.2890393
39840.0000000    0.2707489
39880.0000000    0.2733528
39920.0000000    0.2667125
39960.0000000    0.2732228
40000.0000000    0.2767212
40040.0000000    0.2729335
40080.0000000    0.2634332
40120.0000000    0.2633947
40160.0000000    0.2509111
40200.0000000    0.2373255
40240.0000000    0.2678889
40280.0000000    0.2759753
40320.0000000    0.2986352
40360.0000000    0.2821177
40400.0000000    0.2880816
40440.0000000    0.2629654
40480.0000000    0.2847477
40520.0000000    0.2802154
40560.0000000    0.2835287
40600.0000000    0.2870191
40640.0000000    0.2945514
40680.0000000    0.2855426
40720.0000000    0.2871919
40760.0000000    0.2737293
40800.0000000    0.2699530
40840.0000000    0.2636135
40880.0000000    0.2682840
40920.0000000    0.2754261
40960.0000000    0.2538017
41000.0000000    0.2782854
41040.0000000    0.2809153
41080.0000000    0.2572652
41120.0000000    0.2539403
41160.0000000    0.2492439
41200.0000000    0.2588866
41240.0000000    0.2709906
41280.0000000    0.2553609
41320.0000000    0.2711000
41360.0000000    0.2696889
41400.0000000    0.2734566
41440.0000000    0.2601149
41480.0000000    0.2600794
41520.0000000    0.2787934
41560.0000000    0.2668857
41600.0000000    0.2412587
41640.0000000    0.2378546
41680.0000000    0.2725235
41720.0000000    0.2751909
41760.0000000    0.2637214
41800.0000000    0.2689722
41840.0000000    0.2492539
41880.0000000    0.2711958
41920.0000000    0.2710000
41960.0000000    0.2615840
42000.0000000    0.2742254
42040.0000000    0.2930817
42080.0000000    0.2677264
42120.0000000    0.2794119
42160.0000000    0.3019329
42200.0000000    0.2829558
42240.0000000    0.2899221
42280.0000000    0.2681361
42320.0000000    0.2885357
42360.0000000    0.2928058
42400.0000000    0.2837163
42440.0000000    0.2847751
42480.0000000    0.2637521
42520.0000000    0.2631491
42560.0000000    0.2815678
42600.0000000    0.2732419
42640.0000000    0.2738004
42680.0000000    0.2863452
42720.0000000    0.2979736
42760.0000000    0.2875420
42800.0000000    0.2860694
42840.0000000    0.2638128
42880.0000000    0.2615970
42920.0000000    0.2764954
42960.0000000    0.2737661
43000.0000000    0.2720806
43040.0000000    0.2745209
43080.0000000    0.2718053
43120.0000000    0.2823116
43160.0000000    0.2898630
43200.0000000    0.2961196
43240.0000000    0.2800698
43280.0000000    0.2810985
43320.0000000    0.2492204
43360.0000000    0.2701463
43400.0000000    0.2879401
43440.0000000    0.2754705
43480.0000000    0.2824035
43520.0000000    0.2993460
43560.0000000    0.2790852
43600.0000000    0.2503461
43640.0000000    0.2932323
43680.0000000    0.2789751
43720.0000000    0.2873264
43760.0000000    0.2765027
43800.0000000    0.2721359
43840.0000000    0.2777218
43880.0000000    0.3039750
43920.0000000    0.3000336
43960.0000000    0.3223148
44000.0000000    0.3298043
44040.0000000    0.2869208
44080.0000000    0.2813932
44120.0000000    0.2728543
44160.0000000    0.2590536
44200.0000000    0.2597847
44240.0000000    0.2764364
44280.0000000    0.2807968
44320.0000000    0.2778336
44360.0000000    0.2594496
44400.0000000    0.2910965
44440.0000000    0.2834920
44480.0000000    0.2769068
44520.0000000    0.2894295
44560.0000000    0.2763964
44600.0000000    0.2955750
44640.0000000    0.2709302
44680.0000000    0.3014422
44720.0000000    0.2949591
44760.0000000    0.2845803
44800.0000000    0.2473832
44840.0000000    0.2742861
44880.0000000    0.2813619
44920.0000000    0.2824315
44960.0000000    0.2694536
45000.0000000    0.2644142
45040.0000000    0.2714269
45080.0000000    0.2480741
45120.0000000    0.2688123
45160.0000000    0.2759630
45200.0000000    0.2823817
45240.0000000    0.2598889
45280.0000000    0.2525496
45320.0000000    0.2403918
45360.0000000    0.2544955
45400.0000000    0.2834687
45440.0000000    0.2690711
45480.0000000    0.2685242
45520.0000000    0.2597152
45560.0000000    0.2753000
45600.0000000    0.2573781
45640.0000000    0.2618414
45680.0000000    0.2713647
45720.0000000    0.2771306
45760.0000000    0.2596502
45800.0000000    0.2690164
45840.0000000    0.2859093
45880.0000000    0.2985590
45920.0000000    0.2560244
45960.0000000    0.2577544
46000.0000000    0.2765966
46040.0000000    0.2589836
46080.0000000    0.2558705
46120.0000000    0.2753422
46160.0000000    0.2747716
46200.0000000    0.2794777
46240.0000000    0.2899153
46280.0000000    0.2735265
46320.0000000    0.2805849
46360.0000000    0.2861030
46400.0000000    0.2910517
46440.0000000    0.2983692
46480.0000000    0.2673988
46520.0000000    0.2604639
46560.0000000    0.2809941
46600.0000000    0.2958493
46640.0000000    0.2881670
46680.0000000    0.2783334
46720.0000000    0.2960505
46760.0000000    0.2809337
46800.0000000    0.2829458
46840.0000000    0.2781478
46880.0000000    0.2616778
46920.0000000    0.2779279
46960.0000000    0.3015233
47000.0000000    0.2820330
47040.0000000    0.2773805
47080.0000000    0.2683822
47120.0000000    0.2710813
47160.0000000    0.2700681
47200.0000000    0.2779236
47240.0000000    0.2823581
47280.0000000    0.2755404
47320.0000000    0.2800362
47360.0000000    0.2840204
47400.0000000    0.2672801
47440.0000000    0.2803074
47480.0000000    0.2648953
47520.0000000    0.2850754
47560.0000000    0.2766785
47600.0000000    0.2773343
47640.0000000    0.2714544
47680.0000000    0.2857875
47720.0000000    0.2946332
47760.0000000    0.2833098
47800.0000000    0.2826351
47840.0000000    0.2720976
47880.0000000    0.2928590
47920.0000000    0.2835788
47960.0000000    0.2774934
48000.0000000    0.2728523
48040.0000000    0.2856596
48080.0000000    0.2832240
48120.0000000    0.2817661
48160.0000000    0.2707754
48200.0000000    0.2861986
48240.0000000    0.2764068
48280.0000000    0.2639598
48320.0000000    0.2875142
48360.0000000    0.2832416
48400.0000000    0.2931054
48440.0000000    0.2855135
48480.0000000    0.2880304
48520.0000000    0.3031030
48560.0000000    0.2968214
48600.0000000    0.2895871
48640.0000000    0.3007755
48680.0000000    0.2761104
48720.0000000    0.2775123
48760.0000000    0.2831087
48800.0000000    0.2851417
48840.0000000    0.2686852
48880.0000000    0.3025729
48920.0000000    0.2784679
48960.0000000    0.2751956
49000.0000000    0.2961438
49040.0000000    0.2948080
49080.0000000    0.2681001
49120.0000000    0.2731569
49160.0000000    0.2589546
49200.0000000    0.2812640
49240.0000000    0.2783662
49280.0000000    0.2655939
49320.0000000    0.2753522
49360.0000000    0.2908242
49400.0000000    0.3114799
49440.0000000    0.2903345
49480.0000000    0.3237949
49520.0000000    0.3188675
49560.0000000    0.2847469
49600.0000000    0.2817184
49640.0000000    0.2868767
49680.0000000    0.2766830
49720.0000000    0.2667793
49760.0000000    0.2907648
49800.0000000    0.3086392
49840.0000000    0.2836590
49880.0000000    0.2798163
49920.0000000    0.3016411
49960.0000000    0.3007194
50000.0000000    0.3008426
50040.0000000    0.2890395
50080.0000000    0.2952305
50120.0000000    0.2987524
50160.0000000    0.2987947
50200.0000000    0.2821828
50240.0000000    0.2874517
50280.0000000    0.2994283
50320.0000000    0.2892742
50360.0000000    0.2877124
50400.0000000    0.2975799
50440.0000000    0.2840028
50480.0000000    0.2968411
50520.0000000    0.2909415
50560.0000000    0.3097327
50600.0000000    0.3038383
50640.0000000    0.2952784
50680.0000000    0.2758982
50720.0000000    0.2961767
50760.0000000    0.2864870
50800.0000000    0.3038672
50840.0000000    0.2986718
50880.0000000    0.3092736
50920.0000000    0.2807001
50960.0000000    0.2718179
51000.0000000    0.2617920
51040.0000000    0.2872514
51080.0000000    0.3091211
51120.0000000    0.2894029
51160.0000000    0.2975512
51200.0000000    0.2834240
51240.0000000    0.2857164
51280.0000000    0.2901889
51320.0000000    0.3044890
51360.0000000    0.3002752
51400.0000000    0.2961631
51440.0000000    0.2836905
51480.0000000    0.2829136
51520.0000000    0.2943113
51560.0000000    0.2957407
51600.0000000    0.2905538
51640.0000000    0.2766126
51680.0000000    0.2790831
51720.0000000    0.2939845
51760.0000000    0.2976514
51800.0000000    0.3030694
51840.0000000    0.3056821
51880.0000000    0.3174456
51920.0000000    0.3145323
51960.0000000    0.3082219
52000.0000000    0.3093067
52040.0000000    0.3095956
52080.0000000    0.3029304
52120.0000000    0.2949851
52160.0000000    0.3166235
52200.0000000    0.3048973
52240.0000000    0.3096375
52280.0000000    0.3006768
52320.0000000    0.2869121
52360.0000000    0.2914813
52400.0000000    0.3154055
52440.0000000    0.2817636
52480.0000000    0.2718102
52520.0000000    0.2968618
52560.0000000    0.2892945
52600.0000000    0.2854164
52640.0000000    0.2932297
52680.0000000    0.2985144
52720.0000000    0.2786426
52760.0000000    0.2600910
52800.0000000    0.2755678
52840.0000000    0.2843372
52880.0000000    0.3045831
52920.0000000    0.2713053
52960.0000000    0.2792010
53000.0000000    0.2998839
53040.0000000    0.2951555
53080.0000000    0.2774892
53120.0000000    0.2977770
53160.0000000    0.2661456
53200.0000000    0.2881790
53240.0000000    0.2808792
53280.0000000    0.2618099
53320.0000000    0.2728045
53360.0000000    0.2533859
53400.0000000    0.2843331
53440.0000000    0.2849030
53480.0000000    0.2729729
53520.0000000    0.2966035
53560.0000000    0.2838790
53600.0000000    0.2692268
53640.0000000    0.2808361
53680.0000000    0.3193220
53720.0000000    0.2806922
53760.0000000    0.2906623
53800.0000000    0.2966450
53840.0000000    0.2875978
53880.0000000    0.2859174
53920.0000000    0.3010279
53960.0000000    0.3054164
54000.0000000    0.2806874
54040.0000000    0.2985356
54080.0000000    0.2755768
54120.0000000    0.2855749
54160.0000000    0.3021536
54200.0000000    0.2950619
54240.0000000    0.2949625
54280.0000000    0.2947919
54320.0000000    0.2938670
54360.0000000    0.2792671
54400.0000000    0.3006984
54440.0000000    0.2818459
54480.0000000    0.2858085
54520.0000000    0.2924750
54560.0000000    0.2963795
54600.0000000    0.2768970
54640.0000000    0.2749990
54680.0000000    0.2862400
54720.0000000    0.2951194
54760.0000000    0.2841768
54800.0000000    0.2729314
54840.0000000    0.3000453
54880.0000000    0.2979818
54920.0000000    0.3173178
54960.0000000    0.2890353
55000.0000000    0.2895083
55040.0000000    0.2735409
55080.0000000    0.2943608
55120.0000000    0.2936443
55160.0000000    0.2770337
55200.0000000    0.2782749
55240.0000000    0.2919593
55280.0000000    0.2956611
55320.0000000    0.2825178
55360.0000000    0.2966506
55400.0000000    0.2758576
55440.0000000    0.2709659
55480.0000000    0.2884295
55520.0000000    0.2967126
55560.0000000    0.2992205
55600.0000000    0.3283403
55640.0000000    0.3024225
55680.0000000    0.3034684
55720.0000000    0.2991667
55760.0000000    0.2989433
55800.0000000    0.2880376
55840.0000000    0.3124410
55880.0000000    0.2841567
55920.0000000    0.2870342
55960.0000000    0.3103190
56000.0000000    0.3000150
56040.0000000    0.2861967
56080.0000000    0.3031708
56120.0000000    0.2946412
56160.0000000    0.2721563
56200.0000000    0.2784033
56240.0000000    0.2762154
56280.0000000    0.2698292
56320.0000000    0.2756758
56360.0000000    0.2854255
56400.0000000    0.2815192
56440.0000000    0.2827922
56480.0000000    0.2746010
56520.0000000    0.2593619
56560.0000000    0.2702086
56600.0000000    0.2785728
56640.0000000    0.2665461
56680.0000000    0.2796438
56720.0000000    0.2771917
56760.0000000    0.3028233
56800.0000000    0.2920145
56840.0000000    0.3079240
56880.0000000    0.2956375
56920.0000000    0.2923020
56960.0000000    0.2912856
57000.0000000    0.2800932
57040.0000000    0.2992092
57080.0000000    0.2909568
57120.0000000    0.2936616
57160.0000000    0.2828494
57200.0000000    0.2826972
57240.0000000    0.2987172
57280.0000000    0.2785410
57320.0000000    0.2994536
57360.0000000    0.2911674
57400.0000000    0.2929414
57440.0000000    0.2909268
57480.0000000    0.2716255
57520.0000000    0.2762523
57560.0000000    0.2806965
57600.0000000    0.2791914
57640.0000000    0.2688591
57680.0000000    0.2644775
57720.0000000    0.2641748
57760.0000000    0.2756060
57800.0000000    0.2880312
57840.0000000    0.3132225
57880.0000000    0.3031163
57920.0000000    0.2894420
57960.0000000    0.2921984
58000.0000000    0.2944209
58040.0000000    0.3092175
58080.0000000    0.2916410
58120.0000000    0.2681595
58160.0000000    0.2834133
58200.0000000    0.2865267
58240.0000000    0.2884488
58280.0000000    0.2805029
58320.0000000    0.2967785
58360.0000000    0.2783078
58400.0000000    0.2917558
58440.0000000    0.2774947
58480.0000000    0.2904938
58520.0000000    0.2713231
58560.0000000    0.2777251
58600.0000000    0.2936436
58640.0000000    0.2924198
58680.0000000    0.2985369
58720.0000000    0.2838474
58760.0000000    0.2850524
58800.0000000    0.2836806
58840.0000000    0.2781307
58880.0000000    0.2794431
58920.0000000    0.2756324
58960.0000000    0.3004680
59000.0000000    0.2867081
59040.0000000    0.2798674
59080.0000000    0.2915586
59120.0000000    0.2741276
59160.0000000    0.2829553
59200.0000000    0.2782497
59240.0000000    0.2672254
59280.0000000    0.2848416
59320.0000000    0.2934468
59360.0000000    0.3070954
59400.0000000    0.2788378
59440.0000000    0.2564725
59480.0000000    0.2615276
59520.0000000    0.2769581
59560.0000000    0.2578224
59600.0000000    0.2752622
59640.0000000    0.2727815
59680.0000000    0.2635725
59720.0000000    0.2694992
59760.0000000    0.2906123
59800.0000000    0.2871781
59840.0000000    0.2694187
59880.0000000    0.2891545
59920.0000000    0.2729600
59960.0000000    0.2614665
60000.0000000    0.2556939
60040.0000000    0.2589026
60080.0000000    0.2798047
60120.0000000    0.2844048
60160.0000000    0.2898134
60200.0000000    0.2893564
60240.0000000    0.2874349
60280.0000000    0.2954541
60320.0000000    0.2850621
60360.0000000    0.2826440
60400.0000000    0.2889137
60440.0000000    0.3070642
60480.0000000    0.2791423
60520.0000000    0.2936821
60560.0000000    0.2728768
60600.0000000    0.2930832
60640.0000000    0.2815294
60680.0000000    0.2900603
60720.0000000    0.2819497
60760.0000000    0.2798865
60800.0000000    0.2861553
60840.0000000    0.3044321
60880.0000000    0.3000432
60920.0000000    0.2929789
60960.0000000    0.2862102
61000.0000000    0.2733920
61040.0000000    0.2814462
61080.0000000    0.2708515
61120.0000000    0.2867190
61160.0000000    0.2740088
61200.0000000    0.2943277
61240.0000000    0.2893954
61280.0000000    0.2671392
61320.0000000    0.2800584
61360.0000000    0.2959112
61400.0000000    0.3009712
61440.0000000    0.3086335
61480.0000000    0.2725783
61520.0000000    0.2710674
61560.0000000    0.2814536
61600.0000000    0.2988192
61640.0000000    0.2874224
61680.0000000    0.2715542
61720.0000000    0.2973839
61760.0000000    0.2956704
61800.0000000    0.2850640
61840.0000000    0.3107795
61880.0000000    0.2842160
61920.0000000    0.2975625
61960.0000000    0.2889219
62000.0000000    0.2625435
62040.0000000    0.2772159
62080.0000000    0.2521204
62120.0000000    0.2721633
62160.0000000    0.2825191
62200.0000000    0.2796892
62240.0000000    0.2969164
62280.0000000    0.2927695
62320.0000000    0.2817486
62360.0000000    0.2806555
62400.0000000    0.2931628
62440.0000000    0.2867508
62480.0000000    0.2740142
62520.0000000    0.2867295
62560.0000000    0.2824379
62600.0000000    0.2748829
62640.0000000    0.2919358
62680.0000000    0.2889176
62720.0000000    0.2768911
62760.0000000    0.2697499
62800.0000000    0.2764530
62840.0000000    0.2688436
62880.0000000    0.2727059
62920.0000000    0.2835058
62960.0000000    0.2980866
63000.0000000    0.2664668
63040.0000000    0.2694011
63080.0000000    0.2964993
63120.0000000    0.2754466
63160.0000000    0.2791314
63200.0000000    0.2896330
63240.0000000    0.2817729
63280.0000000    0.2667567
63320.0000000    0.2823549
63360.0000000    0.2683393
63400.0000000    0.2694445
63440.0000000    0.2769420
63480.0000000    0.2706596
63520.0000000    0.2734434
63560.0000000    0.2896487
63600.0000000    0.2711439
63640.0000000    0.2904973
63680.0000000    0.2778574
63720.0000000    0.2784523
63760.0000000    0.2755682
63800.0000000    0.2962511
63840.0000000    0.2789270
63880.0000000    0.2922319
63920.0000000    0.2626790
63960.0000000    0.2937069
64000.0000000    0.2741768
64040.0000000    0.2760642
64080.0000000    0.2924180
64120.0000000    0.2626365
64160.0000000    0.2776246
64200.0000000    0.2829722
64240.0000000    0.2927269
64280.0000000    0.2856797
64320.0000000    0.2790352
64360.0000000    0.2655741
64400.0000000    0.2789709
64440.0000000    0.3022386
64480.0000000    0.2844006
64520.0000000    0.2862527
64560.0000000    0.2838413
64600.0000000    0.2914493
64640.0000000    0.2925918
64680.0000000    0.2945796
64720.0000000    0.2909706
64760.0000000    0.2787728
64800.0000000    0.2786591
64840.0000000    0.2858411
64880.0000000    0.2975983
64920.0000000    0.2975163
64960.0000000    0.2796347
65000.0000000    0.2892564
65040.0000000    0.2825657
65080.0000000    0.2716105
65120.0000000    0.2999786
65160.0000000    0.2905020
65200.0000000    0.2877260
65240.0000000    0.2887355
65280.0000000    0.2813510
65320.0000000    0.2841967
65360.0000000    0.2856019
65400.0000000    0.2814730
65440.0000000    0.3041445
65480.0000000    0.2915619
65520.0000000    0.2885780
65560.0000000    0.2936046
65600.0000000    0.2873395
65640.0000000    0.2887018
65680.0000000    0.2975176
65720.0000000    0.2748874
65760.0000000    0.2864054
65800.0000000    0.2779835
65840.0000000    0.2881903
65880.0000000    0.2880736
65920.0000000    0.2818628
65960.0000000    0.2824495
66000.0000000    0.2771598
66040.0000000    0.2738369
66080.0000000    0.3065242
66120.0000000    0.2951903
66160.0000000    0.3063487
66200.0000000    0.3085576
66240.0000000    0.2988684
66280.0000000    0.2805538
66320.0000000    0.2827094
66360.0000000    0.2835122
66400.0000000    0.3049327
66440.0000000    0.2842668
66480.0000000    0.2774990
66520.0000000    0.2848319
66560.0000000    0.2807612
66600.0000000    0.2884434
66640.0000000    0.2839512
66680.0000000    0.2708846
66720.0000000    0.2815652
66760.0000000    0.2781245
66800.0000000    0.2831018
66840.0000000    0.2916323
66880.0000000    0.2874112
66920.0000000    0.2666648
66960.0000000    0.2962442
67000.0000000    0.3128030
67040.0000000    0.3027158
67080.0000000    0.3041983
67120.0000000    0.2909033
67160.0000000    0.3017427
67200.0000000    0.3057663
67240.0000000    0.3132387
67280.0000000    0.3052837
67320.0000000    0.2874086
67360.0000000    0.2989141
67400.0000000    0.2867653
67440.0000000    0.2924360
67480.0000000    0.2962440
67520.0000000    0.2993129
67560.0000000    0.3008200
67600.0000000    0.2941799
67640.0000000    0.2741878
67680.0000000    0.3069820
67720.0000000    0.2881192
67760.0000000    0.2885927
67800.0000000    0.3014700
67840.0000000    0.2788414
67880.0000000    0.2919312
67920.0000000    0.2831855
67960.0000000    0.3030276
68000.0000000    0.2831885
68040.0000000    0.3094806
68080.0000000    0.2889759
68120.0000000    0.2813139
68160.0000000    0.2716100
68200.0000000    0.2961845
68240.0000000    0.2790429
68280.0000000    0.2847670
68320.0000000    0.2739782
68360.0000000    0.2660987
68400.0000000    0.2806593
68440.0000000    0.2982737
68480.0000000    0.2792192
68520.0000000    0.2999265
68560.0000000    0.2917139
68600.0000000    0.3000885
68640.0000000    0.2970128
68680.0000000    0.2719508
68720.0000000    0.3147288
68760.0000000    0.2553560
68800.0000000    0.2656238
68840.0000000    0.3006529
68880.0000000    0.2808369
68920.0000000    0.2851434
68960.0000000    0.2791933
69000.0000000    0.2743164
69040.0000000    0.2742837
69080.0000000    0.2718713
69120.0000000    0.2567364
69160.0000000    0.2559047
69200.0000000    0.2632433
69240.0000000    0.2664933
69280.0000000    0.2778490
69320.0000000    0.2647711
69360.0000000    0.2615578
69400.0000000    0.2821122
69440.0000000    0.2853344
69480.0000000    0.2835372
69520.0000000    0.2903129
69560.0000000    0.2809606
69600.0000000    0.2954633
69640.0000000    0.3079369
69680.0000000    0.3050100
69720.0000000    0.3165634
69760.0000000    0.3046189
69800.0000000    0.2788881
69840.0000000    0.2982919
69880.0000000    0.3015632
69920.0000000    0.2880361
69960.0000000    0.2878073
70000.0000000    0.2800648
70040.0000000    0.2733874
70080.0000000    0.2835551
70120.0000000    0.2891066
70160.0000000    0.2896113
70200.0000000    0.2839106
70240.0000000    0.3000944
70280.0000000    0.2909405
70320.0000000    0.2795379
70360.0000000    0.2808300
70400.0000000    0.3037448
70440.0000000    0.2723718
70480.0000000    0.2912059
70520.0000000    0.2832171
70560.0000000    0.2829612
70600.0000000    0.2949463
70640.0000000    0.2837512
70680.0000000    0.2818294
70720.0000000    0.2687203
70760.0000000    0.2940234
70800.0000000    0.2862010
70840.0000000    0.2896537
70880.0000000    0.2658019
70920.0000000    0.2748877
70960.0000000    0.2760887
71000.0000000    0.2701434
71040.0000000    0.2733504
71080.0000000    0.2766729
71120.0000000    0.2716462
71160.0000000    0.2697357
71200.0000000    0.2773920
71240.0000000    0.2743792
71280.0000000    0.2850088
71320.0000000    0.2898537
71360.0000000    0.2799885
71400.0000000    0.2694450
71440.0000000    0.2369334
71480.0000000    0.2565193
71520.0000000    0.2601946
71560.0000000    0.2579408
71600.0000000    0.2449089
71640.0000000    0.2359859
71680.0000000    0.2380347
71720.0000000    0.2559996
71760.0000000    0.2328186
71800.0000000    0.2409936
71840.0000000    0.2507320
71880.0000000    0.2335188
71920.0000000    0.2230479
71960.0000000    0.2573440
72000.0000000    0.2656766
72040.0000000    0.2614817
72080.0000000    0.2812190
72120.0000000    0.2594852
72160.0000000    0.2718965
72200.0000000    0.2866991
72240.0000000    0.2848082
72280.0000000    0.2839422
72320.0000000    0.2665437
72360.0000000    0.2617207
72400.0000000    0.2903740
72440.0000000    0.2979720
72480.0000000    0.2815404
72520.0000000    0.3022265
72560.0000000    0.3039720
72600.0000000    0.2733497
72640.0000000    0.2697041
72680.0000000    0.2661675
72720.0000000    0.2564869
72760.0000000    0.2429168
72800.0000000    0.2457231
72840.0000000    0.2529913
72880.0000000    0.2623917
72920.0000000    0.2810234
72960.0000000    0.2926520
73000.0000000    0.2779251
73040.0000000    0.2744973
73080.0000000    0.2993950
73120.0000000    0.2750666
73160.0000000    0.2514287
73200.0000000    0.2732979
73240.0000000    0.2733177
73280.0000000    0.2819763
73320.0000000    0.2495245
73360.0000000    0.2549559
73400.0000000    0.2663629
73440.0000000    0.2634679
73480.0000000    0.2559181
73520.0000000    0.2687627
73560.0000000    0.2644843
73600.0000000    0.2653304
73640.0000000    0.2401437
73680.0000000    0.2639918
73720.0000000    0.2502353
73760.0000000    0.2538413
73800.0000000    0.2427021
73840.0000000    0.2523637
73880.0000000    0.2466187
73920.0000000    0.2742148
73960.0000000    0.2638555
74000.0000000    0.2669017
74040.0000000    0.2652013
74080.0000000    0.2716176
74120.0000000    0.2729021
74160.0000000    0.2896402
74200.0000000    0.2712717
74240.0000000    0.2923575
74280.0000000    0.2786405
74320.0000000    0.2647260
74360.0000000    0.2730017
74400.0000000    0.2526062
74440.0000000    0.2633373
74480.0000000    0.2511069
74520.0000000    0.2801474
74560.0000000    0.2986912
74600.0000000    0.2886727
74640.0000000    0.2637509
74680.0000000    0.2624411
74720.0000000    0.2504645
74760.0000000    0.2632194
74800.0000000    0.2588586
74840.0000000    0.2542414
74880.0000000    0.2673723
74920.0000000    0.2665068
74960.0000000    0.2745288
75000.0000000    0.2711255
75040.0000000    0.2652123
75080.0000000    0.2695387
75120.0000000    0.2727655
75160.0000000    0.2655183
75200.0000000    0.2534151
75240.0000000    0.2673030
75280.0000000    0.2494968
75320.0000000    0.2435943
75360.0000000    0.2617088
75400.0000000    0.2632243
75440.0000000    0.2570420
75480.0000000    0.2581168
75520.0000000    0.2280411
75560.0000000    0.2362366
75600.0000000    0.2371135
75640.0000000    0.2516465
75680.0000000    0.2577343
75720.0000000    0.2598550
75760.0000000    0.2573946
75800.0000000    0.2589238
75840.0000000    0.2476996
75880.0000000    0.2724756
75920.0000000    0.2533386
75960.0000000    0.2656877
76000.0000000    0.2679587
76040.0000000    0.2872954
76080.0000000    0.2979942
76120.0000000    0.2727998
76160.0000000    0.2685630
76200.0000000    0.2491182
76240.0000000    0.2682169
76280.0000000    0.2734656
76320.0000000    0.2729890
76360.0000000    0.2564005
76400.0000000    0.2614915
76440.0000000    0.2640497
76480.0000000    0.2647146
76520.0000000    0.2734762
76560.0000000    0.2784654
76600.0000000    0.2780896
76640.0000000    0.2588497
76680.0000000    0.2316015
76720.0000000    0.2471171
76760.0000000    0.2561893
76800.0000000    0.2503635
76840.0000000    0.2503000
76880.0000000    0.2485940
76920.0000000    0.2493424
76960.0000000    0.2514781
77000.0000000    0.2660966
77040.0000000    0.2574803
77080.0000000    0.2475211
77120.0000000    0.2475459
77160.0000000    0.2568386
77200.0000000    0.2460778
77240.0000000    0.2648996
77280.0000000    0.2562230
77320.0000000    0.2507932
77360.0000000    0.2553811
77400.0000000    0.2517888
77440.0000000    0.2604855
77480.0000000    0.2601620
77520.0000000    0.2560733
77560.0000000    0.2717999
77600.0000000    0.2730224
77640.0000000    0.2615391
77680.0000000    0.2725047
77720.0000000    0.2571792
77760.0000000    0.2508878
77800.0000000    0.2432286
77840.0000000    0.2557198
77880.0000000    0.2437791
77920.0000000    0.2486704
77960.0000000    0.2466801
78000.0000000    0.2625454
78040.0000000    0.2552755
78080.0000000    0.2656991
78120.0000000    0.2548142
78160.0000000    0.2395586
78200.0000000    0.2505646
78240.0000000    0.2556279
78280.0000000    0.2521297
78320.0000000    0.2587311
78360.0000000    0.2419399
78400.0000000    0.2644061
78440.0000000    0.2492446
78480.0000000    0.2681848
78520.0000000    0.2434426
78560.0000000    0.2780867
78600.0000000    0.2417314
78640.0000000    0.2481610
78680.0000000    0.2590420
78720.0000000    0.2694803
78760.0000000    0.2679184
78800.0000000    0.2745501
78840.0000000    0.2658685
78880.0000000    0.2585007
78920.0000000    0.2498783
78960.0000000    0.2619148
79000.0000000    0.2766984
79040.0000000    0.2498166
79080.0000000    0.2812403
79120.0000000    0.2677953
79160.0000000    0.2522595
79200.0000000    0.2590598
79240.0000000    0.2506067
79280.0000000    0.2587043
79320.0000000    0.2604207
79360.0000000    0.2752008
79400.0000000    0.2542071
79440.0000000    0.2493999
79480.0000000    0.2460802
79520.0000000    0.2332171
79560.0000000    0.2528242
79600.0000000    0.2542080
79640.0000000    0.2628956
79680.0000000    0.2652505
79720.0000000    0.2748613
79760.0000000    0.2558880
79800.0000000    0.2670119
79840.0000000    0.2937074
79880.0000000    0.2546046
79920.0000000    0.2566932
79960.0000000    0.2662119
80000.0000000    0.2686317
80040.0000000    0.2634273
80080.0000000    0.2625481
80120.0000000    0.2721348
80160.0000000    0.2800159
80200.0000000    0.2605247
80240.0000000    0.2547022
80280.0000000    0.2481921
80320.0000000    0.2528867
80360.0000000    0.2469681
80400.0000000    0.2236153
80440.0000000    0.2539667
80480.0000000    0.2606901
80520.0000000    0.2580687
80560.0000000    0.2531861
80600.0000000    0.2531500
80640.0000000    0.2670618
80680.0000000    0.2523523
80720.0000000    0.2547938
80760.0000000    0.2493585
80800.0000000    0.2489215
80840.0000000    0.2317698
80880.0000000    0.2534618
80920.0000000    0.2437031
80960.0000000    0.2459695
81000.0000000    0.2562187
81040.0000000    0.2458134
81080.0000000    0.2437178
81120.0000000    0.2614988
81160.0000000    0.2538558
81200.0000000    0.2652468
81240.0000000    0.2954126
81280.0000000    0.2804133
81320.0000000    0.2869583
81360.0000000    0.2746651
81400.0000000    0.2701257
81440.0000000    0.2610019
81480.0000000    0.2587897
81520.0000000    0.2532142
81560.0000000    0.2455229
81600.0000000    0.2564798
81640.0000000    0.2617999
81680.0000000    0.2607350
81720.0000000    0.2584997
81760.0000000    0.2491492
81800.0000000    0.2589113
81840.0000000    0.2735858
81880.0000000    0.2658440
81920.0000000    0.2729079
81960.0000000    0.2850883
82000.0000000    0.2513286
82040.0000000    0.2442534
82080.0000000    0.2460743
82120.0000000    0.2719851
82160.0000000    0.2606044
82200.0000000    0.2463006
82240.0000000    0.2669638
82280.0000000    0.2738830
82320.0000000    0.2677152
82360.0000000    0.2521496
82400.0000000    0.2505794
82440.0000000    0.2565206
82480.0000000    0.2439424
82520.0000000    0.2693984
82560.0000000    0.2591965
82600.0000000    0.2688943
82640.0000000    0.2831633
82680.0000000    0.2715828
82720.0000000    0.2646260
82760.0000000    0.2772976
82800.0000000    0.2649410
82840.0000000    0.2419089
82880.0000000    0.2642086
82920.0000000    0.2398389
82960.0000000    0.2566887
83000.0000000    0.2517089
83040.0000000    0.2562875
83080.0000000    0.2510020
83120.0000000    0.2687391
83160.0000000    0.2679034
83200.0000000    0.2709599
83240.0000000    0.2674661
83280.0000000    0.2866904
83320.0000000    0.2586387
83360.0000000    0.2629159
83400.0000000    0.2414117
83440.0000000    0.2716525
83480.0000000    0.2495471
83520.0000000    0.2468292
83560.0000000    0.2488622
83600.0000000    0.2530028
83640.0000000    0.2627383
83680.0000000    0.2598718
83720.0000000    0.2475424
83760.0000000    0.2374109
83800.0000000    0.2675314
83840.0000000    0.2583201
83880.0000000    0.2487959
83920.0000000    0.2478876
83960.0000000    0.2537160
84000.0000000    0.2529898
84040.0000000    0.2426385
84080.0000000    0.2483502
84120.0000000    0.2594782
84160.0000000    0.2419254
84200.0000000    0.2583613
84240.0000000    0.2610624
84280.0000000    0.2367133
84320.0000000    0.2314264
84360.0000000    0.2304794
84400.0000000    0.2368468
84440.0000000    0.2544344
84480.0000000    0.2443922
84520.0000000    0.2494681
84560.0000000    0.2411455
84600.0000000    0.2374851
84640.0000000    0.2432730
84680.0000000    0.2467309
84720.0000000    0.2513432
84760.0000000    0.2736634
84800.0000000    0.2353438
84840.0000000    0.2500710
84880.0000000    0.2511595
84920.0000000    0.2575618
84960.0000000    0.2625303
85000.0000000    0.2493087
85040.0000000    0.2388230
85080.0000000    0.2206642
85120.0000000    0.2522680
85160.0000000    0.2517816
85200.0000000    0.2399514
85240.0000000    0.2621064
85280.0000000    0.2654451
85320.0000000    0.2456366
85360.0000000    0.2777770
85400.0000000    0.2725050
85440.0000000    0.2700267
85480.0000000    0.2677041
85520.0000000    0.2628299
85560.0000000    0.2564924
85600.0000000    0.2568079
85640.0000000    0.2597217
85680.0000000    0.2746533
85720.0000000    0.2836877
85760.0000000    0.2872184
85800.0000000    0.2652566
85840.0000000    0.2544367
85880.0000000    0.2923667
85920.0000000    0.2768045
85960.0000000    0.2798090
86000.0000000    0.2665439
86040.0000000    0.2614714
86080.0000000    0.2508444
86120.0000000    0.2690884
86160.0000000    0.2410502
86200.0000000    0.2518999
86240.0000000    0.2369972
86280.0000000    0.2353503
86320.0000000    0.2458849
86360.0000000    0.2672553
86400.0000000    0.2538027
86440.0000000    0.2545654
86480.0000000    0.2477290
86520.0000000    0.2350287
86560.0000000    0.2355661
86600.0000000    0.2497703
86640.0000000    0.2628555
86680.0000000    0.2546961
86720.0000000    0.2500757
86760.0000000    0.2570864
86800.0000000    0.2643122
86840.0000000    0.2319043
86880.0000000    0.2592478
86920.0000000    0.2574180
86960.0000000    0.2427464
87000.0000000    0.2389036
87040.0000000    0.2324606
87080.0000000    0.2356114
87120.0000000    0.2431575
87160.0000000    0.2386105
87200.0000000    0.2309926
87240.0000000    0.2188366
87280.0000000    0.2094840
87320.0000000    0.1951475
87360.0000000    0.2412264
87400.0000000    0.2174805
87440.0000000    0.2199987
87480.0000000    0.2295375
87520.0000000    0.2101313
87560.0000000    0.2223759
87600.0000000    0.2189352
87640.0000000    0.2320088
87680.0000000    0.2377297
87720.0000000    0.2279100
87760.0000000    0.2182847
87800.0000000    0.2371148
87840.0000000    0.2344349
87880.0000000    0.2436404
87920.0000000    0.2531854
87960.0000000    0.2497174
88000.0000000    0.2463154
88040.0000000    0.2457891
88080.0000000    0.2457475
88120.0000000    0.2597384
88160.0000000    0.2581507
88200.0000000    0.2354331
88240.0000000    0.2408551
88280.0000000    0.2465479
88320.0000000    0.2247968
88360.0000000    0.2309167
88400.0000000    0.2394275
88440.0000000    0.2540255
88480.0000000    0.2283079
88520.0000000    0.2471171
88560.0000000    0.2370678
88600.0000000    0.2531213
88640.0000000    0.2537836
88680.0000000    0.2331151
88720.0000000    0.2557072
88760.0000000    0.2611227
88800.0000000    0.2691438
88840.0000000    0.2538058
88880.0000000    0.2533216
88920.0000000    0.2451757
88960.0000000    0.2170584
89000.0000000    0.2222778
89040.0000000    0.2413584
89080.0000000    0.2486436
89120.0000000    0.2413405
89160.0000000    0.2251652
89200.0000000    0.2480742
89240.0000000    0.2182494
89280.0000000    0.2220351
89320.0000000    0.2184724
89360.0000000    0.2458089
89400.0000000    0.2589290
89440.0000000    0.2478842
89480.0000000    0.2140308
89520.0000000    0.2322211
89560.0000000    0.2347240
89600.0000000    0.2500921
89640.0000000    0.2558284
89680.0000000    0.2488630
89720.0000000    0.2201429
89760.0000000    0.2283991
89800.0000000    0.2224599
89840.0000000    0.2570076
89880.0000000    0.2233223
89920.0000000    0.2380393
89960.0000000    0.2401949
90000.0000000    0.2225254
90040.0000000    0.2306024
90080.0000000    0.2225918
90120.0000000    0.2479839
90160.0000000    0.2353244
90200.0000000    0.2531380
90240.0000000    0.2442857
90280.0000000    0.2402527
90320.0000000    0.2333462
90360.0000000    0.2278965
90400.0000000    0.2326796
90440.0000000    0.2378065
90480.0000000    0.2320697
90520.0000000    0.2432026
90560.0000000    0.2411090
90600.0000000    0.2358903
90640.0000000    0.2467369
90680.0000000    0.2302502
90720.0000000    0.2398415
90760.0000000    0.2368513
90800.0000000    0.2209467
90840.0000000    0.2321404
90880.0000000    0.1918470
90920.0000000    0.2276151
90960.0000000    0.2499969
91000.0000000    0.2430359
91040.0000000    0.2263122
91080.0000000    0.2151157
91120.0000000    0.2270939
91160.0000000    0.2047243
91200.0000000    0.2100132
91240.0000000    0.2225891
91280.0000000    0.2318213
91320.0000000    0.2250674
91360.0000000    0.2162371
91400.0000000    0.2250415
91440.0000000    0.2274757
91480.0000000    0.2382300
91520.0000000    0.2470239
91560.0000000    0.2211649
91600.0000000    0.2086724
91640.0000000    0.2206511
91680.0000000    0.2104165
91720.0000000    0.2250012
91760.0000000    0.2267321
91800.0000000    0.2221325
91840.0000000    0.2135100
91880.0000000    0.2172774
91920.0000000    0.2037993
91960.0000000    0.2015237
92000.0000000    0.2018647
92040.0000000    0.2291447
92080.0000000    0.2175384
92120.0000000    0.2057613
92160.0000000    0.2206200
92200.0000000    0.2089071
92240.0000000    0.2240268
92280.0000000    0.2499502
92320.0000000    0.2459904
92360.0000000    0.2371740
92400.0000000    0.2302119
92440.0000000    0.2351920
92480.0000000    0.2226787
92520.0000000    0.2308787
92560.0000000    0.2255145
92600.0000000    0.2438958
92640.0000000    0.2190293
92680.0000000    0.2287404
92720.0000000    0.2388346
92760.0000000    0.2226469
92800.0000000    0.2189086
92840.0000000    0.2224804
92880.0000000    0.2274685
92920.0000000    0.2394842
92960.0000000    0.2253097
93000.0000000    0.2332693
93040.0000000    0.2331135
93080.0000000    0.2360415
93120.0000000    0.2380984
93160.0000000    0.2469071
93200.0000000    0.2716579
93240.0000000    0.2664744
93280.0000000    0.2757067
93320.0000000    0.2552861
93360.0000000    0.2361496
93400.0000000    0.2411587
93440.0000000    0.2538153
93480.0000000    0.2317802
93520.0000000    0.2486591
93560.0000000    0.2521252
93600.0000000    0.2558580
93640.0000000    0.2361648
93680.0000000    0.2186586
93720.0000000    0.2211785
93760.0000000    0.2431386
93800.0000000    0.2451825
93840.0000000    0.2665296
93880.0000000    0.2473447
93920.0000000    0.2540099
93960.0000000    0.2553577
94000.0000000    0.2507721
94040.0000000    0.2476019
94080.0000000    0.2476070
94120.0000000    0.2550876
94160.0000000    0.2617616
94200.0000000    0.2358119
94240.0000000    0.2187251
94280.0000000    0.2245849
94320.0000000    0.2335611
94360.0000000    0.2176296
94400.0000000    0.2156037
94440.0000000    0.2332561
94480.0000000    0.2369727
94520.0000000    0.2348139
94560.0000000    0.2406514
94600.0000000    0.2243420
94640.0000000    0.2444181
94680.0000000    0.2435202
94720.0000000    0.2187161
94760.0000000    0.2278923
94800.0000000    0.2288669
94840.0000000    0.2299534
94880.0000000    0.2463063
94920.0000000    0.2462152
94960.0000000    0.2254371
95000.0000000    0.2423469
95040.0000000    0.2354050
95080.0000000    0.2406205
95120.0000000    0.2593390
95160.0000000    0.2369602
95200.0000000    0.2284009
95240.0000000    0.2425030
95280.0000000    0.2584653
95320.0000000    0.2469089
95360.0000000    0.2574451
95400.0000000    0.2293386
95440.0000000    0.2295875
95480.0000000    0.2218408
95520.0000000    0.2340254
95560.0000000    0.2443005
95600.0000000    0.2320781
95640.0000000    0.2447111
95680.0000000    0.2331310
95720.0000000    0.2490459
95760.0000000    0.2399265
95800.0000000    0.2292257
95840.0000000    0.2181695
95880.0000000    0.2445986
95920.0000000    0.2157580
95960.0000000    0.2293557
96000.0000000    0.2397908
96040.0000000    0.2191937
96080.0000000    0.2243452
96120.0000000    0.2300963
96160.0000000    0.2144320
96200.0000000    0.2365594
96240.0000000    0.2130162
96280.0000000    0.2185354
96320.0000000    0.2187951
96360.0000000    0.2210329
96400.0000000    0.2070261
96440.0000000    0.2120949
96480.0000000    0.2301608
96520.0000000    0.2309104
96560.0000000    0.2056310
96600.0000000    0.2012761
96640.0000000    0.2055214
96680.0000000    0.2053960
96720.0000000    0.2011981
96760.0000000    0.2120124
96800.0000000    0.2035008
96840.0000000    0.2070096
96880.0000000    0.2045350
96920.0000000    0.2085317
96960.0000000    0.2145183
97000.0000000    0.1925425
97040.0000000    0.1967497
97080.0000000    0.2059456
97120.0000000    0.2004562
97160.0000000    0.2043298
97200.0000000    0.2060352
97240.0000000    0.2006961
97280.0000000    0.1882076
97320.0000000    0.1945304
97360.0000000    0.2054584
97400.0000000    0.2071235
97440.0000000    0.2112206
97480.0000000    0.2172891
97520.0000000    0.2158480
97560.0000000    0.2110425
97600.0000000    0.2234208
97640.0000000    0.2234045
97680.0000000    0.2475113
97720.0000000    0.2292586
97760.0000000    0.2321070
97800.0000000    0.2413837
97840.0000000    0.2420292
97880.0000000    0.2316475
97920.0000000    0.2360822
97960.0000000    0.2261594
98000.0000000    0.2489778
98040.0000000    0.2401433
98080.0000000    0.2400282
98120.0000000    0.2409396
98160.0000000    0.2386051
98200.0000000    0.2305078
98240.0000000    0.2253706
98280.0000000    0.2437478
98320.0000000    0.2162311
98360.0000000    0.2206046
98400.0000000    0.2254629
98440.0000000    0.2327128
98480.0000000    0.2190985
98520.0000000    0.2186540
98560.0000000    0.2256541
98600.0000000    0.2190154
98640.0000000    0.2134259
98680.0000000    0.2065033
98720.0000000    0.2075963
98760.0000000    0.2253172
98800.0000000    0.2204558
98840.0000000    0.2331656
98880.0000000    0.2054379
98920.0000000    0.2173534
98960.0000000    0.2207201
99000.0000000    0.2236844
99040.0000000    0.2479953
99080.0000000    0.2078198
99120.0000000    0.2048774
99160.0000000    0.2232682
99200.0000000    0.2127780
99240.0000000    0.2244847
99280.0000000    0.2081832
99320.0000000    0.2068694
99360.0000000    0.2064870
99400.0000000    0.2218595
99440.0000000    0.2290251
99480.0000000    0.2346082
99520.0000000    0.2231965
99560.0000000    0.2346601
99600.0000000    0.2371810
99640.0000000    0.2072434
99680.0000000    0.2118963
99720.0000000    0.2117434
99760.0000000    0.2051145
99800.0000000    0.2175794
99840.0000000    0.2386910
99880.0000000    0.2323372
99920.0000000    0.2288196
99960.0000000    0.2181182
100000.0000000    0.2101219
100040.0000000    0.2124997
100080.0000000    0.2177241
100120.0000000    0.2234733
100160.0000000    0.2229005
100200.0000000    0.2052190
100240.0000000    0.2177869
100280.0000000    0.2307162
100320.0000000    0.2106689
100360.0000000    0.2240400
100400.0000000    0.2228867
100440.0000000    0.2226930
100480.0000000    0.2320993
100520.0000000    0.2253346
100560.0000000    0.2084830
100600.0000000    0.2295143
100640.0000000    0.2186356
100680.0000000    0.2271595
100720.0000000    0.2242281
100760.0000000    0.2171659
100800.0000000    0.2327441
100840.0000000    0.2339445
100880.0000000    0.2248482
100920.0000000    0.2304755
100960.0000000    0.2081277
101000.0000000    0.2288750
101040.0000000    0.2247747
101080.0000000    0.2300427
101120.0000000    0.2107692
101160.0000000    0.2236557
101200.0000000    0.2132273
101240.0000000    0.2053828
101280.0000000    0.2249825
101320.0000000    0.2124323
101360.0000000    0.1899297
101400.0000000    0.2216808
101440.0000000    0.2168511
101480.0000000    0.2040434
101520.0000000    0.2105745
101560.0000000    0.2281627
101600.0000000    0.2249077
101640.0000000    0.2226689
101680.0000000    0.2136150
101720.0000000    0.2390755
101760.0000000    0.2229275
101800.0000000    0.2208024
101840.0000000    0.2062088
101880.0000000    0.2194793
101920.0000000    0.2207739
101960.0000000    0.2139218
102000.0000000    0.2339050
102040.0000000    0.2189768
102080.0000000    0.2058542
102120.0000000    0.2336472
102160.0000000    0.2019654
102200.0000000    0.2206544
102240.0000000    0.2304960
102280.0000000    0.2317634
102320.0000000    0.2475973
102360.0000000    0.2410386
102400.0000000    0.2520379
102440.0000000    0.2380840
102480.0000000    0.2164540
102520.0000000    0.2432746
102560.0000000    0.2350674
102600.0000000    0.2393695
102640.0000000    0.2531668
102680.0000000    0.2429998
102720.0000000    0.2295956
102760.0000000    0.2267640
102800.0000000    0.2248721
102840.0000000    0.2096715
102880.0000000    0.2319017
102920.0000000    0.2166675
102960.0000000    0.2204282
103000.0000000    0.2318690
103040.0000000    0.2342159
103080.0000000    0.2165144
103120.0000000    0.2216244
103160.0000000    0.2296472
103200.0000000    0.2459084
103240.0000000    0.2190393
103280.0000000    0.2495102
103320.0000000    0.2505156
103360.0000000    0.2528919
103400.0000000    0.2507263
103440.0000000    0.2232558
103480.0000000    0.2210357
103520.0000000    0.2194972
103560.0000000    0.2307658
103600.0000000    0.2129869
103640.0000000    0.2230007
103680.0000000    0.2232869
103720.0000000    0.2193835
103760.0000000    0.2146533
103800.0000000    0.2128234
103840.0000000    0.2153889
103880.0000000    0.2313083
103920.0000000    0.2269244
103960.0000000    0.2330359
104000.0000000    0.2154176
104040.0000000    0.2312296
104080.0000000    0.2334624
104120.0000000    0.2137518
104160.0000000    0.2288111
104200.0000000    0.2347884
104240.0000000    0.2075655
104280.0000000    0.2221671
104320.0000000    0.2339215
104360.0000000    0.2307762
104400.0000000    0.2208080
104440.0000000    0.2257766
104480.0000000    0.2260965
104520.0000000    0.2117291
104560.0000000    0.1954358
104600.0000000    0.2308734
104640.0000000    0.2460219
104680.0000000    0.2032111
104720.0000000    0.2155536
104760.0000000    0.2221154
104800.0000000    0.2149469
104840.0000000    0.2111734
104880.0000000    0.2037846
104920.0000000    0.1993914
104960.0000000    0.2060928
105000.0000000    0.2251659
105040.0000000    0.2223096
105080.0000000    0.2236446
105120.0000000    0.2505393
105160.0000000    0.2384253
105200.0000000    0.2143360
105240.0000000    0.2178885
105280.0000000    0.1977299
105320.0000000    0.1992056
105360.0000000    0.1886680
105400.0000000    0.1863986
105440.0000000    0.2144410
105480.0000000    0.2139479
105520.0000000    0.1986112
105560.0000000    0.2032285
105600.0000000    0.2124761
105640.0000000    0.2034570
105680.0000000    0.2164096
105720.0000000    0.2100996
105760.0000000    0.2012527
105800.0000000    0.2185022
105840.0000000    0.2066691
105880.0000000    0.2057045
105920.0000000    0.2157560
105960.0000000    0.2271059
106000.0000000    0.2178425
106040.0000000    0.2113062
106080.0000000    0.2301487
106120.0000000    0.2234933
106160.0000000    0.2290976
106200.0000000    0.2100722
106240.0000000    0.2203773
106280.0000000    0.2193687
106320.0000000    0.2302251
106360.0000000    0.2315537
106400.0000000    0.2232613
106440.0000000    0.2145629
106480.0000000    0.2387544
106520.0000000    0.2264212
106560.0000000    0.2211618
106600.0000000    0.2163426
106640.0000000    0.2219383
106680.0000000    0.2261340
106720.0000000    0.2198146
106760.0000000    0.2084789
106800.0000000    0.2242958
106840.0000000    0.2082290
106880.0000000    0.2235801
106920.0000000    0.2156460
106960.0000000    0.2087789
107000.0000000    0.2134611
107040.0000000    0.2250765
107080.0000000    0.2075733
107120.0000000    0.2101003
107160.0000000    0.2108085
107200.0000000    0.2082062
107240.0000000    0.2222670
107280.0000000    0.2329985
107320.0000000    0.2187279
107360.0000000    0.2089491
107400.0000000    0.2138212
107440.0000000    0.2042501
107480.0000000    0.1999785
107520.0000000    0.2069418
107560.0000000    0.2114232
107600.0000000    0.2161846
107640.0000000    0.2181851
107680.0000000    0.2015400
107720.0000000    0.1920192
107760.0000000    0.1932046
107800.0000000    0.1988939
107840.0000000    0.1944278
107880.0000000    0.1970501
107920.0000000    0.1940752
107960.0000000    0.2029363
108000.0000000    0.2083381
108040.0000000    0.2199886
108080.0000000    0.2393589
108120.0000000    0.2150034
108160.0000000    0.2162504
108200.0000000    0.2074557
108240.0000000    0.2012511
108280.0000000    0.1899128
108320.0000000    0.2288038
108360.0000000    0.2164551
108400.0000000    0.2186396
108440.0000000    0.2003606
108480.0000000    0.2083702
108520.0000000    0.2031300
108560.0000000    0.2179231
108600.0000000    0.2033505
108640.0000000    0.2148907
108680.0000000    0.2218364
108720.0000000    0.2054270
108760.0000000    0.2081388
108800.0000000    0.2014498
108840.0000000    0.2028807
108880.0000000    0.2102881
108920.0000000    0.2269167
108960.0000000    0.2074591
109000.0000000    0.2042796
109040.0000000    0.2243911
109080.0000000    0.2138286
109120.0000000    0.2347563
109160.0000000    0.2155556
109200.0000000    0.1979263
109240.0000000    0.2108208
109280.0000000    0.2009711
109320.0000000    0.2044849
109360.0000000    0.1996150
109400.0000000    0.1867846
109440.0000000    0.2014020
109480.0000000    0.2202248
109520.0000000    0.2124832
109560.0000000    0.1987631
109600.0000000    0.2172956
109640.0000000    0.2288926
109680.0000000    0.2068548
109720.0000000    0.2192663
109760.0000000    0.2188840
109800.0000000    0.1914074
109840.0000000    0.2163900
109880.0000000    0.2132518
109920.0000000    0.2080005
109960.0000000    0.2093605
110000.0000000    0.1932206
110040.0000000    0.1983678
110080.0000000    0.1923107
110120.0000000    0.1893095
110160.0000000    0.1903221
110200.0000000    0.1987952
110240.0000000    0.1943107
110280.0000000    0.2005826
110320.0000000    0.2017166
110360.0000000    0.1924342
110400.0000000    0.2047324
110440.0000000    0.1964497
110480.0000000    0.2115022
110520.0000000    0.2072338
110560.0000000    0.2185659
110600.0000000    0.2068051
110640.0000000    0.2183371
110680.0000000    0.1903950
110720.0000000    0.1999081
110760.0000000    0.2035490
110800.0000000    0.2062982
110840.0000000    0.2087742
110880.0000000    0.2090565
110920.0000000    0.2029557
110960.0000000    0.1983865
111000.0000000    0.2269176
111040.0000000    0.2151413
111080.0000000    0.2133774
111120.0000000    0.2079876
111160.0000000    0.2067780
111200.0000000    0.2086122
111240.0000000    0.2190875
111280.0000000    0.2074372
111320.0000000    0.2177895
111360.0000000    0.1939819
111400.0000000    0.2086397
111440.0000000    0.2014235
111480.0000000    0.2016906
111520.0000000    0.2102897
111560.0000000    0.2063999
111600.0000000    0.2238543
111640.0000000    0.2106876
111680.0000000    0.2093528
111720.0000000    0.1968883
111760.0000000    0.1928175
111800.0000000    0.2021855
111840.0000000    0.1978880
111880.0000000    0.2055604
111920.0000000    0.2061430
111960.0000000    0.2005195
112000.0000000    0.2063882
112040.0000000    0.1988849
112080.0000000    0.2038523
112120.0000000    0.2165946
112160.0000000    0.2140786
112200.0000000    0.2081389
112240.0000000    0.2119604
112280.0000000    0.1976481
112320.0000000    0.2005574
112360.0000000    0.2044885
112400.0000000    0.2015464
112440.0000000    0.2082362
112480.0000000    0.1923030
112520.0000000    0.1998527
112560.0000000    0.2000878
112600.0000000    0.1984997
112640.0000000    0.1951213
112680.0000000    0.1904435
112720.0000000    0.2143928
112760.0000000    0.2210520
112800.0000000    0.2137092
112840.0000000    0.2269083
112880.0000000    0.1995440
112920.0000000    0.2023162
112960.0000000    0.2219912
113000.0000000    0.1935571
113040.0000000    0.2072109
113080.0000000    0.2133394
113120.0000000    0.2095428
113160.0000000    0.2036618
113200.0000000    0.2022885
113240.0000000    0.2204150
113280.0000000    0.2202962
113320.0000000    0.2029411
113360.0000000    0.2067610
113400.0000000    0.2078579
113440.0000000    0.1998891
113480.0000000    0.2043946
113520.0000000    0.1929109
113560.0000000    0.1963261
113600.0000000    0.2161118
113640.0000000    0.1931410
113680.0000000    0.1992655
113720.0000000    0.1938102
113760.0000000    0.1898378
113800.0000000    0.1778597
113840.0000000    0.1837984
113880.0000000    0.1799430
113920.0000000    0.1775270
113960.0000000    0.1937118
114000.0000000    0.1894225
114040.0000000    0.1946233
114080.0000000    0.1875375
114120.0000000    0.1865122
114160.0000000    0.1837252
114200.0000000    0.1806560
114240.0000000    0.1886207
114280.0000000    0.2029638
114320.0000000    0.2032082
114360.0000000    0.1974543
114400.0000000    0.1889143
114440.0000000    0.2048775
114480.0000000    0.1933680
114520.0000000    0.1886821
114560.0000000    0.1894353
114600.0000000    0.2023276
114640.0000000    0.1949754
114680.0000000    0.1995717
114720.0000000    0.2061120
114760.0000000    0.2001245
114800.0000000    0.2007189
114840.0000000    0.2042785
114880.0000000    0.2003565
114920.0000000    0.1892124
114960.0000000    0.2042813
115000.0000000    0.2075887
115040.0000000    0.1973478
115080.0000000    0.2146376
115120.0000000    0.2014138
115160.0000000    0.1944557
115200.0000000    0.2105208
115240.0000000    0.2101342
115280.0000000    0.2198274
115320.0000000    0.2217879
115360.0000000    0.2196867
115400.0000000    0.2210267
115440.0000000    0.2042513
115480.0000000    0.2135938
115520.0000000    0.2255673
115560.0000000    0.2309635
115600.0000000    0.2234752
115640.0000000    0.2192174
115680.0000000    0.2174419
115720.0000000    0.2034749
115760.0000000    0.2061020
115800.0000000    0.1928818
115840.0000000    0.2028757
115880.0000000    0.1963473
115920.0000000    0.2056362
115960.0000000    0.1975022
116000.0000000    0.2028742
116040.0000000    0.2153003
116080.0000000    0.2022882
116120.0000000    0.2139792
116160.0000000    0.2119388
116200.0000000    0.2142573
116240.0000000    0.2208149
116280.0000000    0.1989665
116320.0000000    0.1972901
116360.0000000    0.1981745
116400.0000000    0.2147225
116440.0000000    0.1996201
116480.0000000    0.2131511
116520.0000000    0.2026822
116560.0000000    0.2050102
116600.0000000    0.2169776
116640.0000000    0.2169152
116680.0000000    0.2184998
116720.0000000    0.2120012
116760.0000000    0.2040457
116800.0000000    0.2088955
116840.0000000    0.2057238
116880.0000000    0.2124488
116920.0000000    0.2039473
116960.0000000    0.2008823
117000.0000000    0.1986468
117040.0000000    0.2101570
117080.0000000    0.2092358
117120.0000000    0.2045115
117160.0000000    0.2118766
117200.0000000    0.1998510
117240.0000000    0.1968153
117280.0000000    0.2138763
117320.0000000    0.2043052
117360.0000000    0.2053720
117400.0000000    0.2101364
117440.0000000    0.1987966
117480.0000000    0.2052760
117520.0000000    0.2140369
117560.0000000    0.2005001
117600.0000000    0.2145931
117640.0000000    0.2155670
117680.0000000    0.2246534
117720.0000000    0.2074386
117760.0000000    0.2029007
117800.0000000    0.2025738
117840.0000000    0.1983719
117880.0000000    0.2062512
117920.0000000    0.2108510
117960.0000000    0.2167344
118000.0000000    0.2141612
118040.0000000    0.2215673
118080.0000000    0.2065701
118120.0000000    0.2069257
118160.0000000    0.2087938
118200.0000000    0.1993482
118240.0000000    0.2075213
118280.0000000    0.2201516
118320.0000000    0.2211911
118360.0000000    0.2033226
118400.0000000    0.2116949
118440.0000000    0.2014977
118480.0000000    0.2080878
118520.0000000    0.2085255
118560.0000000    0.2032594
118600.0000000    0.2187088
118640.0000000    0.2316599
118680.0000000    0.1988382
118720.0000000    0.2103241
118760.0000000    0.1987126
118800.0000000    0.2011273
118840.0000000    0.2029397
118880.0000000    0.2127499
118920.0000000    0.1926241
118960.0000000    0.2129427
119000.0000000    0.2047159
119040.0000000    0.2045686
119080.0000000    0.2160295
119120.0000000    0.2187995
119160.0000000    0.2056019
119200.0000000    0.2180863
119240.0000000    0.2141295
119280.0000000    0.2007081
119320.0000000    0.2179843
119360.0000000    0.2030892
119400.0000000    0.2021138
119440.0000000    0.2109020
119480.0000000    0.2077731
119520.0000000    0.1985787
119560.0000000    0.1934212
119600.0000000    0.2025106
119640.0000000    0.1923375
119680.0000000    0.1883424
119720.0000000    0.2055806
119760.0000000    0.2225699
119800.0000000    0.2191344
119840.0000000    0.2027950
119880.0000000    0.2042306
119920.0000000    0.1982230
119960.0000000    0.2092787
120000.0000000    0.2056217
120040.0000000    0.2045386
120080.0000000    0.2112259
120120.0000000    0.2024886
120160.0000000    0.2040119
120200.0000000    0.2100587
120240.0000000    0.2241428
120280.0000000    0.2241871
120320.0000000    0.2180734
120360.0000000    0.2293079
120400.0000000    0.2133013
120440.0000000    0.2100349
120480.0000000    0.2276665
120520.0000000    0.2118711
120560.0000000    0.2177747
120600.0000000    0.2111061
120640.0000000    0.2079247
120680.0000000    0.2063315
120720.0000000    0.1969806
120760.0000000    0.2060489
120800.0000000    0.1985905
120840.0000000    0.2017412
120880.0000000    0.2030656
120920.0000000    0.2199466
120960.0000000    0.2219612
121000.0000000    0.2216322
121040.0000000    0.2014395
121080.0000000    0.2013639
121120.0000000    0.1966898
121160.0000000    0.1902702
121200.0000000    0.2013667
121240.0000000    0.2119039
121280.0000000    0.1986965
121320.0000000    0.2002762
121360.0000000    0.2324195
121400.0000000    0.2016911
121440.0000000    0.2057146
121480.0000000    0.2051693
121520.0000000    0.2257884
121560.0000000    0.1966205
121600.0000000    0.2151909
121640.0000000    0.1920509
121680.0000000    0.2111851
121720.0000000    0.1712455
121760.0000000    0.1716624
121800.0000000    0.1631720
121840.0000000    0.1625956
121880.0000000    0.1652411
121920.0000000    0.1545295
121960.0000000    0.1718821
122000.0000000    0.1544302
122040.0000000    0.1740985
122080.0000000    0.1616908
122120.0000000    0.1740419
122160.0000000    0.1581750
122200.0000000    0.1719803
122240.0000000    0.1721110
122280.0000000    0.1870194
122320.0000000    0.1793498
122360.0000000    0.1665377
122400.0000000    0.1647044
122440.0000000    0.1627953
122480.0000000    0.1517247
122520.0000000    0.1592773
122560.0000000    0.1669103
122600.0000000    0.1673608
122640.0000000    0.1902776
122680.0000000    0.1674125
122720.0000000    0.1886656
122760.0000000    0.1742481
122800.0000000    0.1695318
122840.0000000    0.1809077
122880.0000000    0.1855128
122920.0000000    0.1786047
122960.0000000    0.1878935
123000.0000000    0.1727453
123040.0000000    0.1898480
123080.0000000    0.1856442
123120.0000000    0.1798017
123160.0000000    0.1877584
123200.0000000    0.1951615
123240.0000000    0.2046783
123280.0000000    0.2125730
123320.0000000    0.2065964
123360.0000000    0.2212863
123400.0000000    0.2175304
123440.0000000    0.2210181
123480.0000000    0.2034400
123520.0000000    0.1987766
123560.0000000    0.1892914
123600.0000000    0.2016030
123640.0000000    0.1991432
123680.0000000    0.1927490
123720.0000000    0.1946830
123760.0000000    0.1822260
123800.0000000    0.2037130
123840.0000000    0.2000131
123880.0000000    0.1907130
123920.0000000    0.1936700
123960.0000000    0.2084488
124000.0000000    0.2293626
124040.0000000    0.2315065
124080.0000000    0.2180291
124120.0000000    0.2036709
124160.0000000    0.1983592
124200.0000000    0.1836696
124240.0000000    0.2054379
124280.0000000    0.1849125
124320.0000000    0.1991460
124360.0000000    0.1926122
124400.0000000    0.1924843
124440.0000000    0.1846321
124480.0000000    0.1875494
124520.0000000    0.1927739
124560.0000000    0.1906205
124600.0000000    0.1897349
124640.0000000    0.2141540
124680.0000000    0.1948623
124720.0000000    0.1928397
124760.0000000    0.1995292
124800.0000000    0.1673682
124840.0000000    0.1770601
124880.0000000    0.1902922
124920.0000000    0.1741234
124960.0000000    0.1934240
125000.0000000    0.1955217
125040.0000000    0.1847255
125080.0000000    0.1971958
125120.0000000    0.1828460
125160.0000000    0.2034335
125200.0000000    0.2036296
125240.0000000    0.1973215
125280.0000000    0.2041640
125320.0000000    0.2221421
125360.0000000    0.2137610
125400.0000000    0.2081579
125440.0000000    0.2153402
125480.0000000    0.2005986
125520.0000000    0.2171016
125560.0000000    0.2170404
125600.0000000    0.2069074
125640.0000000    0.2189933
125680.0000000    0.2045286
125720.0000000    0.2135632
125760.0000000    0.1986601
125800.0000000    0.2080125
125840.0000000    0.2002129
125880.0000000    0.1961108
125920.0000000    0.2085143
125960.0000000    0.2082943
126000.0000000    0.2043771
126040.0000000    0.2030710
126080.0000000    0.1925890
126120.0000000    0.2049963
126160.0000000    0.2078796
126200.0000000    0.1762859
126240.0000000    0.1754739
126280.0000000    0.1839765
126320.0000000    0.1803946
126360.0000000    0.1863775
126400.0000000    0.1979895
126440.0000000    0.1971017
126480.0000000    0.1926627
126520.0000000    0.2149519
126560.0000000    0.2022158
126600.0000000    0.1931638
126640.0000000    0.1997352
126680.0000000    0.1948466
126720.0000000    0.2096220
126760.0000000    0.1893664
126800.0000000    0.1908765
126840.0000000    0.1989837
126880.0000000    0.1956382
126920.0000000    0.1978357
126960.0000000    0.1941829
127000.0000000    0.2042822
127040.0000000    0.2084824
127080.0000000    0.2083442
127120.0000000    0.2044294
127160.0000000    0.2015893
127200.0000000    0.2070295
127240.0000000    0.1984551
127280.0000000    0.1892243
127320.0000000    0.1873145
127360.0000000    0.1814146
127400.0000000    0.1734187
127440.0000000    0.1803484
127480.0000000    0.1840147
127520.0000000    0.1934506
127560.0000000    0.1974379
127600.0000000    0.2026100
127640.0000000    0.2124859
127680.0000000    0.1995549
127720.0000000    0.1905230
127760.0000000    0.1975710
127800.0000000    0.2176380
127840.0000000    0.2145223
127880.0000000    0.2007041
127920.0000000    0.1827965
127960.0000000    0.1901557
128000.0000000    0.1841168
128040.0000000    0.1932239
128080.0000000    0.2035416
128120.0000000    0.2044110
128160.0000000    0.2096463
128200.0000000    0.1985136
128240.0000000    0.1996274
128280.0000000    0.2007184
128320.0000000    0.2077341
128360.0000000    0.1951991
128400.0000000    0.1960468
128440.0000000    0.2043253
128480.0000000    0.1992623
128520.0000000    0.1977001
128560.0000000    0.1986651
128600.0000000    0.1849573
128640.0000000    0.1924613
128680.0000000    0.1822038
128720.0000000    0.1956844
128760.0000000    0.1975690
128800.0000000    0.1949485
128840.0000000    0.2090007
128880.0000000    0.1932928
128920.0000000    0.2101286
128960.0000000    0.2209823
129000.0000000    0.1983792
129040.0000000    0.2083679
129080.0000000    0.1940963
129120.0000000    0.1814561
129160.0000000    0.2008411
129200.0000000    0.2059167
129240.0000000    0.1991645
129280.0000000    0.1922162
129320.0000000    0.2017234
129360.0000000    0.1867741
129400.0000000    0.1918249
129440.0000000    0.1833787
129480.0000000    0.1915315
129520.0000000    0.1960890
129560.0000000    0.1935476
129600.0000000    0.1915433
129640.0000000    0.1947204
129680.0000000    0.1962680
129720.0000000    0.1789829
129760.0000000    0.1744040
129800.0000000    0.1878503
129840.0000000    0.1854311
129880.0000000    0.1856644
129920.0000000    0.1914569
129960.0000000    0.2056494
130000.0000000    0.1854035
130040.0000000    0.1870011
130080.0000000    0.1957437
130120.0000000    0.1837850
130160.0000000    0.1865447
130200.0000000    0.1913219
130240.0000000    0.1778618
130280.0000000    0.1856578
130320.0000000    0.1896949
130360.0000000    0.1954460
130400.0000000    0.1881950
130440.0000000    0.1926754
130480.0000000    0.2122644
130520.0000000    0.2012253
130560.0000000    0.2104722
130600.0000000    0.1842809
130640.0000000    0.1925802
130680.0000000    0.2002923
130720.0000000    0.2069612
130760.0000000    0.1929319
130800.0000000    0.2072520
130840.0000000    0.2167559
130880.0000000    0.2252601
130920.0000000    0.2385942
130960.0000000    0.2275333
131000.0000000    0.2205772
131040.0000000    0.2095632
131080.0000000    0.2111018
131120.0000000    0.1854326
131160.0000000    0.1890980
131200.0000000    0.2018463
131240.0000000    0.2094206
131280.0000000    0.2082801
131320.0000000    0.2077357
131360.0000000    0.1955384
131400.0000000    0.2100755
131440.0000000    0.1982319
131480.0000000    0.2236188
131520.0000000    0.2111257
131560.0000000    0.2117382
131600.0000000    0.2246007
131640.0000000    0.2203177
131680.0000000    0.2022936
131720.0000000    0.2167780
131760.0000000    0.2156259
131800.0000000    0.2198262
131840.0000000    0.2208011
131880.0000000    0.2203407
131920.0000000    0.2385548
131960.0000000    0.2326726
132000.0000000    0.2106687
132040.0000000    0.2366185
132080.0000000    0.2368528
132120.0000000    0.2272381
132160.0000000    0.2310446
132200.0000000    0.2227189
132240.0000000    0.2304065
132280.0000000    0.2253121
132320.0000000    0.2081689
132360.0000000    0.2357415
132400.0000000    0.2229854
132440.0000000    0.2079758
132480.0000000    0.2157417
132520.0000000    0.1931363
132560.0000000    0.2078346
132600.0000000    0.2034090
132640.0000000    0.2096222
132680.0000000    0.1948840
132720.0000000    0.2099680
132760.0000000    0.2265492
132800.0000000    0.2235056
132840.0000000    0.2388088
132880.0000000    0.2543731
132920.0000000    0.2249720
132960.0000000    0.2052500
133000.0000000    0.2126276
133040.0000000    0.2284693
133080.0000000    0.2247348
133120.0000000    0.2189667
133160.0000000    0.1902507
133200.0000000    0.1964062
133240.0000000    0.2117925
133280.0000000    0.2263113
133320.0000000    0.2139159
133360.0000000    0.2248269
133400.0000000    0.2121120
133440.0000000    0.2210003
133480.0000000    0.2025123
133520.0000000    0.2147221
133560.0000000    0.2097781
133600.0000000    0.2064459
133640.0000000    0.1955144
133680.0000000    0.1819274
133720.0000000    0.1886153
133760.0000000    0.1729966
133800.0000000    0.1922545
133840.0000000    0.1935079
133880.0000000    0.2091879
133920.0000000    0.1927693
133960.0000000    0.2200215
134000.0000000    0.2154912
134040.0000000    0.2224603
134080.0000000    0.2397731
134120.0000000    0.2205220
134160.0000000    0.2122941
134200.0000000    0.2051992
134240.0000000    0.2085499
134280.0000000    0.2198670
134320.0000000    0.2187798
134360.0000000    0.2292546
134400.0000000    0.2139815
134440.0000000    0.2214198
134480.0000000    0.2375263
134520.0000000    0.2528592
134560.0000000    0.2295327
134600.0000000    0.2325281
134640.0000000    0.2363185
134680.0000000    0.2385944
134720.0000000    0.2312839
134760.0000000    0.2470845
134800.0000000    0.2391800
134840.0000000    0.2020641
134880.0000000    0.2037107
134920.0000000    0.2291791
134960.0000000    0.2256739
135000.0000000    0.2116194
135040.0000000    0.2353507
135080.0000000    0.2470909
135120.0000000    0.2370544
135160.0000000    0.2148499
135200.0000000    0.2137996
135240.0000000    0.2236402
135280.0000000    0.2216824
135320.0000000    0.2197927
135360.0000000    0.2328536
135400.0000000    0.2230031
135440.0000000    0.2091252
135480.0000000    0.2178953
135520.0000000    0.2370973
135560.0000000    0.2312308
135600.0000000    0.2602068
135640.0000000    0.2264490
135680.0000000    0.2119896
135720.0000000    0.2249315
135760.0000000    0.2174472
135800.0000000    0.2186748
135840.0000000    0.2007613
135880.0000000    0.2105376
135920.0000000    0.2286478
135960.0000000    0.1849327
136000.0000000    0.2106922
136040.0000000    0.2116300
136080.0000000    0.2177518
136120.0000000    0.1998913
136160.0000000    0.2244641
136200.0000000    0.2069821
136240.0000000    0.2267175
136280.0000000    0.2194330
136320.0000000    0.2220013
136360.0000000    0.2207754
136400.0000000    0.2225903
136440.0000000    0.2151451
136480.0000000    0.2210523
136520.0000000    0.2059101
136560.0000000    0.2026467
136600.0000000    0.2105383
136640.0000000    0.2232530
136680.0000000    0.2142736
136720.0000000    0.2196942
136760.0000000    0.2140439
136800.0000000    0.2138011
136840.0000000    0.2341291
136880.0000000    0.2172617
136920.0000000    0.2205342
136960.0000000    0.2477029
137000.0000000    0.2056499
137040.0000000    0.2301333
137080.0000000    0.2154131
137120.0000000    0.2195421
137160.0000000    0.2134621
137200.0000000    0.2216830
137240.0000000    0.2190339
137280.0000000    0.2085928
137320.0000000    0.2195805
137360.0000000    0.1984428
137400.0000000    0.2147981
137440.0000000    0.2345296
137480.0000000    0.2256702
137520.0000000    0.2275087
137560.0000000    0.2482255
137600.0000000    0.2292241
137640.0000000    0.2238329
137680.0000000    0.2299949
137720.0000000    0.2323062
137760.0000000    0.2432943
137800.0000000    0.2308707
137840.0000000    0.2340919
137880.0000000    0.2328886
137920.0000000    0.2361451
137960.0000000    0.2467289
138000.0000000    0.2323226
138040.0000000    0.2347871
138080.0000000    0.2140609
138120.0000000    0.2224109
138160.0000000    0.2369316
138200.0000000    0.2324807
138240.0000000    0.2445717
138280.0000000    0.2274876
138320.0000000    0.2163782
138360.0000000    0.2438086
138400.0000000    0.2236743
138440.0000000    0.2520497
138480.0000000    0.2392407
138520.0000000    0.2216008
138560.0000000    0.2298473
138600.0000000    0.2244237
138640.0000000    0.2299913
138680.0000000    0.2326207
138720.0000000    0.2179302
138760.0000000    0.2135650
138800.0000000    0.2200806
138840.0000000    0.1957051
138880.0000000    0.2119883
138920.0000000    0.2123681
138960.0000000    0.2101691
139000.0000000    0.2166363
139040.0000000    0.2086938
139080.0000000    0.2319239
139120.0000000    0.2115169
139160.0000000    0.2120870
139200.0000000    0.2112609
139240.0000000    0.2078686
139280.0000000    0.2080879
139320.0000000    0.2043473
139360.0000000    0.2380860
139400.0000000    0.2311272
139440.0000000    0.2088252
139480.0000000    0.2171412
139520.0000000    0.2229996
139560.0000000    0.2312554
139600.0000000    0.2448381
139640.0000000    0.2414414
139680.0000000    0.2482234
139720.0000000    0.2497300
139760.0000000    0.2310928
139800.0000000    0.2069774
139840.0000000    0.2139711
139880.0000000    0.2383772
139920.0000000    0.2278469
139960.0000000    0.2237525
140000.0000000    0.2333803
140040.0000000    0.2266170
140080.0000000    0.2164053
140120.0000000    0.2152612
140160.0000000    0.2158858
140200.0000000    0.2156695
140240.0000000    0.2020378
140280.0000000    0.2041596
140320.0000000    0.2163790
140360.0000000    0.2087000
140400.0000000    0.2183490
140440.0000000    0.2132167
140480.0000000    0.2142893
140520.0000000    0.2145284
140560.0000000    0.2215545
140600.0000000    0.1939003
140640.0000000    0.2008092
140680.0000000    0.2143239
140720.0000000    0.2250041
140760.0000000    0.2177486
140800.0000000    0.2293131
140840.0000000    0.2290451
140880.0000000    0.2252768
140920.0000000    0.2188816
140960.0000000    0.2156849
141000.0000000    0.2188232
141040.0000000    0.2214711
141080.0000000    0.2015366
141120.0000000    0.2217396
141160.0000000    0.2296819
141200.0000000    0.2325065
141240.0000000    0.2406197
141280.0000000    0.2249631
141320.0000000    0.2369429
141360.0000000    0.2365398
141400.0000000    0.2203735
141440.0000000    0.2234570
141480.0000000    0.2145322
141520.0000000    0.2317109
141560.0000000    0.2284691
141600.0000000    0.2374309
141640.0000000    0.2264824
141680.0000000    0.2327079
141720.0000000    0.2174322
141760.0000000    0.2238713
141800.0000000    0.2196205
141840.0000000    0.2161256
141880.0000000    0.2319399
141920.0000000    0.2467596
141960.0000000    0.2294499
142000.0000000    0.2242134
142040.0000000    0.2293809
142080.0000000    0.2448975
142120.0000000    0.2388092
142160.0000000    0.2262847
142200.0000000    0.2208266
142240.0000000    0.2160254
142280.0000000    0.2386944
142320.0000000    0.2290824
142360.0000000    0.2513224
142400.0000000    0.2420299
142440.0000000    0.2262989
142480.0000000    0.2387778
142520.0000000    0.2341753
142560.0000000    0.2460575
142600.0000000    0.2386350
142640.0000000    0.2331162
142680.0000000    0.2324984
142720.0000000    0.2355458
142760.0000000    0.2356955
142800.0000000    0.2311973
142840.0000000    0.2315768
142880.0000000    0.2367226
142920.0000000    0.2368423
142960.0000000    0.2315913
143000.0000000    0.2352719
143040.0000000    0.2306192
143080.0000000    0.2316132
143120.0000000    0.2282143
143160.0000000    0.2136712
143200.0000000    0.2305737
143240.0000000    0.2371716
143280.0000000    0.2450108
143320.0000000    0.2367878
143360.0000000    0.2408923
143400.0000000    0.2449560
143440.0000000    0.2498454
143480.0000000    0.2382048
143520.0000000    0.2491200
143560.0000000    0.2084841
143600.0000000    0.2269601
143640.0000000    0.2420707
143680.0000000    0.2283765
143720.0000000    0.2309026
143760.0000000    0.2274030
143800.0000000    0.2079230
143840.0000000    0.2284729
143880.0000000    0.2333111
143920.0000000    0.2302092
143960.0000000    0.2334297
144000.0000000    0.2124095
144040.0000000    0.2374839
144080.0000000    0.2319726
144120.0000000    0.2559124
144160.0000000    0.2312946
144200.0000000    0.2266361
144240.0000000    0.2365268
144280.0000000    0.2388655
144320.0000000    0.2104668
144360.0000000    0.2440889
144400.0000000    0.2312952
144440.0000000    0.2222667
144480.0000000    0.2145648
144520.0000000    0.2277548
144560.0000000    0.2439772
144600.0000000    0.2321346
144640.0000000    0.2275558
144680.0000000    0.2301367
144720.0000000    0.2236501
144760.0000000    0.2325860
144800.0000000    0.2166986
144840.0000000    0.2256272
144880.0000000    0.2390114
144920.0000000    0.2432553
144960.0000000    0.2488727
145000.0000000    0.2501250
145040.0000000    0.2486794
145080.0000000    0.2339230
145120.0000000    0.2727279
145160.0000000    0.2380187
145200.0000000    0.2447487
145240.0000000    0.2447126
145280.0000000    0.2386675
145320.0000000    0.2307960
145360.0000000    0.2221917
145400.0000000    0.2370503
145440.0000000    0.2100238
145480.0000000    0.2216850
145520.0000000    0.2337938
145560.0000000    0.2432878
145600.0000000    0.2304844
145640.0000000    0.2192968
145680.0000000    0.2249087
145720.0000000    0.2087818
145760.0000000    0.2170871
145800.0000000    0.2214222
145840.0000000    0.2312261
145880.0000000    0.2357713
145920.0000000    0.2255593
145960.0000000    0.2243140
146000.0000000    0.2119661
146040.0000000    0.2258918
146080.0000000    0.2173114
146120.0000000    0.2157327
146160.0000000    0.2214816
146200.0000000    0.2149857
146240.0000000    0.2183449
146280.0000000    0.2223318
146320.0000000    0.2243330
146360.0000000    0.2107123
146400.0000000    0.2201801
146440.0000000    0.2308892
146480.0000000    0.2357644
146520.0000000    0.2306800
146560.0000000    0.2188181
146600.0000000    0.2154135
146640.0000000    0.2122167
146680.0000000    0.2055703
146720.0000000    0.2223516
146760.0000000    0.2203545
146800.0000000    0.2231611
146840.0000000    0.2255026
146880.0000000    0.2119310
146920.0000000    0.2253623
146960.0000000    0.2188079
147000.0000000    0.2031351
147040.0000000    0.2144836
147080.0000000    0.2164491
147120.0000000    0.2230553
147160.0000000    0.2146121
147200.0000000    0.2270678
147240.0000000    0.2192009
147280.0000000    0.2199262
147320.0000000    0.1936188
147360.0000000    0.2224971
147400.0000000    0.1995298
147440.0000000    0.2172151
147480.0000000    0.2057516
147520.0000000    0.1983700
147560.0000000    0.2017643
147600.0000000    0.2109960
147640.0000000    0.2141375
147680.0000000    0.2152298
147720.0000000    0.2167482
147760.0000000    0.2192059
147800.0000000    0.2253309
147840.0000000    0.2248446
147880.0000000    0.2158094
147920.0000000    0.2415929
147960.0000000    0.2138188
148000.0000000    0.2168648
148040.0000000    0.2145915
148080.0000000    0.2246796
148120.0000000    0.2083922
148160.0000000    0.2094014
148200.0000000    0.2321099
148240.0000000    0.2372083
148280.0000000    0.2307895
148320.0000000    0.2413923
148360.0000000    0.2165106
148400.0000000    0.2416696
148440.0000000    0.2412143
148480.0000000    0.2244109
148520.0000000    0.2264487
148560.0000000    0.2326350
148600.0000000    0.2151956
148640.0000000    0.2162033
148680.0000000    0.2264691
148720.0000000    0.2477868
148760.0000000    0.2451223
148800.0000000    0.2340281
148840.0000000    0.2526855
148880.0000000    0.2217738
148920.0000000    0.2112269
148960.0000000    0.2124272
149000.0000000    0.2218948
149040.0000000    0.2255694
149080.0000000    0.2350104
149120.0000000    0.2373243
149160.0000000    0.2254917
149200.0000000    0.2169250
149240.0000000    0.2442647
149280.0000000    0.2335497
149320.0000000    0.2491942
149360.0000000    0.2611215
149400.0000000    0.2619883
149440.0000000    0.2259359
149480.0000000    0.2430383
149520.0000000    0.2271994
149560.0000000    0.2312226
149600.0000000    0.2370616
149640.0000000    0.2476292
149680.0000000    0.2442775
149720.0000000    0.2431069
149760.0000000    0.2474785
149800.0000000    0.2522802
149840.0000000    0.2333118
149880.0000000    0.2252720
149920.0000000    0.2398728
149960.0000000    0.2350679
150000.0000000    0.2322448
150040.0000000    0.2596191
150080.0000000    0.2450606
150120.0000000    0.2432969
150160.0000000    0.2374264
150200.0000000    0.2530420
150240.0000000    0.2361898
150280.0000000    0.2442996
150320.0000000    0.2586248
150360.0000000    0.2424419
150400.0000000    0.2270094
150440.0000000    0.2453632
150480.0000000    0.2224129
150520.0000000    0.2272786
150560.0000000    0.2351390
150600.0000000    0.2347414
150640.0000000    0.2419676
150680.0000000    0.2478615
150720.0000000    0.2279272
150760.0000000    0.2047282
150800.0000000    0.2275002
150840.0000000    0.2287035
150880.0000000    0.2393670
150920.0000000    0.2323618
150960.0000000    0.2234799
151000.0000000    0.2388191
151040.0000000    0.2654763
151080.0000000    0.2321381
151120.0000000    0.2472976
151160.0000000    0.2320767
151200.0000000    0.2491224
151240.0000000    0.2508222
151280.0000000    0.2664089
151320.0000000    0.2625264
151360.0000000    0.2542004
151400.0000000    0.2499108
151440.0000000    0.2343273
151480.0000000    0.2354829
151520.0000000    0.2538480
151560.0000000    0.2385936
151600.0000000    0.2555006
151640.0000000    0.2551392
151680.0000000    0.2585664
151720.0000000    0.2448723
151760.0000000    0.2321728
151800.0000000    0.2307969
151840.0000000    0.2271912
151880.0000000    0.2214214
151920.0000000    0.2386120
151960.0000000    0.2278062
152000.0000000    0.2358846
152040.0000000    0.2435550
152080.0000000    0.2397582
152120.0000000    0.2417162
152160.0000000    0.2360551
152200.0000000    0.2296617
152240.0000000    0.2333696
152280.0000000    0.2188001
152320.0000000    0.2321302
152360.0000000    0.2296614
152400.0000000    0.2305762
152440.0000000    0.2355714
152480.0000000    0.2344022
152520.0000000    0.2418733
152560.0000000    0.2430977
152600.0000000    0.2400207
152640.0000000    0.2398012
152680.0000000    0.2406095
152720.0000000    0.2433052
152760.0000000    0.2388844
152800.0000000    0.2224402
152840.0000000    0.2266218
152880.0000000    0.2316411
152920.0000000    0.2513106
152960.0000000    0.2475419
153000.0000000    0.2473477
153040.0000000    0.2338035
153080.0000000    0.2458901
153120.0000000    0.2575134
153160.0000000    0.2453708
153200.0000000    0.2460829
153240.0000000    0.2433643
153280.0000000    0.2333930
153320.0000000    0.2401153
153360.0000000    0.2408858
153400.0000000    0.2342713
153440.0000000    0.2503880
153480.0000000    0.2331018
153520.0000000    0.2279271
153560.0000000    0.2317223
153600.0000000    0.2473800
153640.0000000    0.2377237
153680.0000000    0.2432000
153720.0000000    0.2444419
153760.0000000    0.2303181
153800.0000000    0.2345485
153840.0000000    0.2091324
153880.0000000    0.2304914
153920.0000000    0.2292120
153960.0000000    0.2391224
154000.0000000    0.2541884
154040.0000000    0.2495604
154080.0000000    0.2373472
154120.0000000    0.2510990
154160.0000000    0.2425998
154200.0000000    0.2391828
154240.0000000    0.2340769
154280.0000000    0.2512099
154320.0000000    0.2645218
154360.0000000    0.2497812
154400.0000000    0.2276651
154440.0000000    0.2407048
154480.0000000    0.2478801
154520.0000000    0.2243299
154560.0000000    0.2324523
154600.0000000    0.2648929
154640.0000000    0.2428336
154680.0000000    0.2586533
154720.0000000    0.2588669
154760.0000000    0.2563922
154800.0000000    0.2518514
154840.0000000    0.2546300
154880.0000000    0.2612110
154920.0000000    0.2612847
154960.0000000    0.2533011
155000.0000000    0.2531129
155040.0000000    0.2548104
155080.0000000    0.2471340
155120.0000000    0.2435485
155160.0000000    0.2582841
155200.0000000    0.2579294
155240.0000000    0.2481041
155280.0000000    0.2347346
155320.0000000    0.2316856
155360.0000000    0.2440617
155400.0000000    0.2436298
155440.0000000    0.2456163
155480.0000000    0.2539304
155520.0000000    0.2314787
155560.0000000    0.2550145
155600.0000000    0.2408941
155640.0000000    0.2513560
155680.0000000    0.2415545
155720.0000000    0.2454583
155760.0000000    0.2107465
155800.0000000    0.2278477
155840.0000000    0.2222781
155880.0000000    0.2280988
155920.0000000    0.2314267
155960.0000000    0.2386396
156000.0000000    0.2349060
156040.0000000    0.2201188
156080.0000000    0.2184620
156120.0000000    0.2245475
156160.0000000    0.2158129
156200.0000000    0.2179470
156240.0000000    0.2289724
156280.0000000    0.2244625
156320.0000000    0.2293140
156360.0000000    0.2295152
156400.0000000    0.2311436
156440.0000000    0.2467238
156480.0000000    0.2372257
156520.0000000    0.2226064
156560.0000000    0.2216417
156600.0000000    0.2307485
156640.0000000    0.2544983
156680.0000000    0.2353029
156720.0000000    0.2476262
156760.0000000    0.2400799
156800.0000000    0.2291687
156840.0000000    0.2376389
156880.0000000    0.2315878
156920.0000000    0.2331871
156960.0000000    0.2299667
157000.0000000    0.2459907
157040.0000000    0.2502331
157080.0000000    0.2434863
157120.0000000    0.2690375
157160.0000000    0.2539246
157200.0000000    0.2435593
157240.0000000    0.2468128
157280.0000000    0.2574237
157320.0000000    0.2349866
157360.0000000    0.2415783
157400.0000000    0.2309680
157440.0000000    0.2417177
157480.0000000    0.2440412
157520.0000000    0.2372584
157560.0000000    0.2528454
157600.0000000    0.2618375
157640.0000000    0.2509111
157680.0000000    0.2444471
157720.0000000    0.2386968
157760.0000000    0.2226882
157800.0000000    0.2306234
157840.0000000    0.2395593
157880.0000000    0.2370947
157920.0000000    0.2331915
157960.0000000    0.2513404
158000.0000000    0.2595272
158040.0000000    0.2545646
158080.0000000    0.2637725
158120.0000000    0.2421517
158160.0000000    0.2413017
158200.0000000    0.2426774
158240.0000000    0.2701679
158280.0000000    0.2539689
158320.0000000    0.2601279
158360.0000000    0.2533160
158400.0000000    0.2379199
158440.0000000    0.2745882
158480.0000000    0.2767366
158520.0000000    0.2752461
158560.0000000    0.2549443
158600.0000000    0.2715077
158640.0000000    0.2524137
158680.0000000    0.2600500
158720.0000000    0.2748079
158760.0000000    0.2562022
158800.0000000    0.2507495
158840.0000000    0.2547650
158880.0000000    0.2573606
158920.0000000    0.2212013
158960.0000000    0.2305932
159000.0000000    0.2300040
159040.0000000    0.2190416
159080.0000000    0.2116623
159120.0000000    0.2272760
159160.0000000    0.2380072
159200.0000000    0.2310299
159240.0000000    0.2204400
159280.0000000    0.2083561
159320.0000000    0.2241526
159360.0000000    0.2396104
159400.0000000    0.2367437
159440.0000000    0.2339065
159480.0000000    0.2306751
159520.0000000    0.2133202
159560.0000000    0.2174413
159600.0000000    0.2196294
159640.0000000    0.2339308
159680.0000000    0.2350683
159720.0000000    0.2388822
159760.0000000    0.2267808
159800.0000000    0.2292371
159840.0000000    0.2274351
159880.0000000    0.2320784
159920.0000000    0.2225448
159960.0000000    0.2454794
160000.0000000    0.2353211
160040.0000000    0.2225010
160080.0000000    0.2373729
160120.0000000    0.2337838
160160.0000000    0.2285552
160200.0000000    0.2416065
160240.0000000    0.2257642
160280.0000000    0.2338479
160320.0000000    0.2235574
160360.0000000    0.2110968
160400.0000000    0.2162200
160440.0000000    0.2244523
160480.0000000    0.2243886
160520.0000000    0.2171886
160560.0000000    0.2065624
160600.0000000    0.2132141
160640.0000000    0.2186622
160680.0000000    0.2331748
160720.0000000    0.2393133
160760.0000000    0.2365919
160800.0000000    0.2541533
160840.0000000    0.2568295
160880.0000000    0.2427557
160920.0000000    0.2452927
160960.0000000    0.2491915
161000.0000000    0.2492907
161040.0000000    0.2368343
161080.0000000    0.2461542
161120.0000000    0.2531116
161160.0000000    0.2352021
161200.0000000    0.2325571
161240.0000000    0.2263252
161280.0000000    0.2417171
161320.0000000    0.2303405
161360.0000000    0.2420231
161400.0000000    0.2462785
161440.0000000    0.2414837
161480.0000000    0.2638469
161520.0000000    0.2408158
161560.0000000    0.2485181
161600.0000000    0.2335414
161640.0000000    0.2413309
161680.0000000    0.2478399
161720.0000000    0.2457204
161760.0000000    0.2309794
161800.0000000    0.2385188
161840.0000000    0.2155670
161880.0000000    0.2278856
161920.0000000    0.2435821
161960.0000000    0.2407317
162000.0000000    0.2355457
162040.0000000    0.2362222
162080.0000000    0.2460909
162120.0000000    0.2471837
162160.0000000    0.2454766
162200.0000000    0.2450927
162240.0000000    0.2473532
162280.0000000    0.2531900
162320.0000000    0.2589574
162360.0000000    0.2574283
162400.0000000    0.2333392
162440.0000000    0.2475490
162480.0000000    0.2374217
162520.0000000    0.2502281
162560.0000000    0.2500989
162600.0000000    0.2527624
162640.0000000    0.2495181
162680.0000000    0.2414618
162720.0000000    0.2388106
162760.0000000    0.2467159
162800.0000000    0.2422977
162840.0000000    0.2533531
162880.0000000    0.2452359
162920.0000000    0.2354013
162960.0000000    0.2460537
163000.0000000    0.2362594
163040.0000000    0.2504805
163080.0000000    0.2473984
163120.0000000    0.2305858
163160.0000000    0.2306535
163200.0000000    0.2143843
163240.0000000    0.2196559
163280.0000000    0.2416769
163320.0000000    0.2497464
163360.0000000    0.2570061
163400.0000000    0.2330831
163440.0000000    0.2314186
163480.0000000    0.2418499
163520.0000000    0.2456610
163560.0000000    0.2388214
163600.0000000    0.2381432
163640.0000000    0.2308079
163680.0000000    0.2290766
163720.0000000    0.2331618
163760.0000000    0.2350039
163800.0000000    0.2462628
163840.0000000    0.2497574
163880.0000000    0.2564985
163920.0000000    0.2609384
163960.0000000    0.2360694
164000.0000000    0.2607838
164040.0000000    0.2496474
164080.0000000    0.2452176
164120.0000000    0.2371637
164160.0000000    0.2399540
164200.0000000    0.2567315
164240.0000000    0.2262332
164280.0000000    0.2298039
164320.0000000    0.2238510
164360.0000000    0.2367093
164400.0000000    0.2156857
164440.0000000    0.2305502
164480.0000000    0.2353970
164520.0000000    0.2236939
164560.0000000    0.2299491
164600.0000000    0.2286727
164640.0000000    0.2305908
164680.0000000    0.2472430
164720.0000000    0.2474626
164760.0000000    0.2433436
164800.0000000    0.2351455
164840.0000000    0.2420295
164880.0000000    0.2237077
164920.0000000    0.2486873
164960.0000000    0.2412340
165000.0000000    0.2254927
165040.0000000    0.2491848
165080.0000000    0.2634553
165120.0000000    0.2594665
165160.0000000    0.2311855
165200.0000000    0.2474033
165240.0000000    0.2478050
165280.0000000    0.2404539
165320.0000000    0.2453245
165360.0000000    0.2267570
165400.0000000    0.2422513
165440.0000000    0.2475690
165480.0000000    0.2271436
165520.0000000    0.2600482
165560.0000000    0.2430619
165600.0000000    0.2415719
165640.0000000    0.2273437
165680.0000000    0.2246896
165720.0000000    0.2510234
165760.0000000    0.2272387
165800.0000000    0.2217976
165840.0000000    0.2307514
165880.0000000    0.2195503
165920.0000000    0.2234335
165960.0000000    0.2304940
166000.0000000    0.2242456
166040.0000000    0.2139905
166080.0000000    0.2138348
166120.0000000    0.2361808
166160.0000000    0.2272177
166200.0000000    0.2264231
166240.0000000    0.2284006
166280.0000000    0.2306121
166320.0000000    0.2310797
166360.0000000    0.2266661
166400.0000000    0.2323981
166440.0000000    0.2434431
166480.0000000    0.2477898
166520.0000000    0.2327440
166560.0000000    0.2203704
166600.0000000    0.2282460
166640.0000000    0.2388705
166680.0000000    0.2539361
166720.0000000    0.2300891
166760.0000000    0.2325722
166800.0000000    0.2373336
166840.0000000    0.2527248
166880.0000000    0.2504469
166920.0000000    0.2157100
166960.0000000    0.2364075
167000.0000000    0.2285659
167040.0000000    0.2444102
167080.0000000    0.2404791
167120.0000000    0.2145579
167160.0000000    0.2344577
167200.0000000    0.2335994
167240.0000000    0.2352204
167280.0000000    0.2367674
167320.0000000    0.2317215
167360.0000000    0.2198830
167400.0000000    0.2261870
167440.0000000    0.2083491
167480.0000000    0.2298445
167520.0000000    0.2285133
167560.0000000    0.2179435
167600.0000000    0.2117136
167640.0000000    0.2321820
167680.0000000    0.2156550
167720.0000000    0.2091762
167760.0000000    0.2064830
167800.0000000    0.2192606
167840.0000000    0.2069634
167880.0000000    0.2160037
167920.0000000    0.2202158
167960.0000000    0.2260615
168000.0000000    0.2244964
168040.0000000    0.2218310
168080.0000000    0.2081303
168120.0000000    0.2099818
168160.0000000    0.2181710
168200.0000000    0.2346271
168240.0000000    0.2252943
168280.0000000    0.2243803
168320.0000000    0.2260582
168360.0000000    0.2326081
168400.0000000    0.2352461
168440.0000000    0.2260019
168480.0000000    0.2225226
168520.0000000    0.2468383
168560.0000000    0.2533584
168600.0000000    0.2328895
168640.0000000    0.2304034
168680.0000000    0.2308402
168720.0000000    0.2215308
168760.0000000    0.2212365
168800.0000000    0.2392993
168840.0000000    0.2549112
168880.0000000    0.2398916
168920.0000000    0.2477123
168960.0000000    0.2255389
169000.0000000    0.2369204
169040.0000000    0.2318789
169080.0000000    0.2419616
169120.0000000    0.2362910
169160.0000000    0.2249068
169200.0000000    0.2426749
169240.0000000    0.2340920
169280.0000000    0.2198008
169320.0000000    0.2288831
169360.0000000    0.2396823
169400.0000000    0.2328578
169440.0000000    0.2214188
169480.0000000    0.2339021
169520.0000000    0.2182493
169560.0000000    0.2333090
169600.0000000    0.2420527
169640.0000000    0.2496273
169680.0000000    0.2485043
169720.0000000    0.2463209
169760.0000000    0.2530186
169800.0000000    0.2555710
169840.0000000    0.2578564
169880.0000000    0.2425105
169920.0000000    0.2762395
169960.0000000    0.2590370
170000.0000000    0.2627981
170040.0000000    0.2391842
170080.0000000    0.2586917
170120.0000000    0.2274586
170160.0000000    0.2465483
170200.0000000    0.2465463
170240.0000000    0.2269628
170280.0000000    0.2462046
170320.0000000    0.2293446
170360.0000000    0.2414639
170400.0000000    0.2425183
170440.0000000    0.2222163
170480.0000000    0.2199420
170520.0000000    0.2102381
170560.0000000    0.2165294
170600.0000000    0.2205354
170640.0000000    0.2317733
170680.0000000    0.2242820
170720.0000000    0.2094718
170760.0000000    0.2083320
170800.0000000    0.2111490
170840.0000000    0.2169433
170880.0000000    0.2263059
170920.0000000    0.2363236
170960.0000000    0.2219590
171000.0000000    0.2163193
171040.0000000    0.2277931
171080.0000000    0.2286899
171120.0000000    0.2242489
171160.0000000    0.2173366
171200.0000000    0.2171914
171240.0000000    0.2258571
171280.0000000    0.2142930
171320.0000000    0.2130541
171360.0000000    0.2191695
171400.0000000    0.2200019
171440.0000000    0.2116716
171480.0000000    0.2188657
171520.0000000    0.2105767
171560.0000000    0.2124435
171600.0000000    0.2081515
171640.0000000    0.1984515
171680.0000000    0.2048725
171720.0000000    0.2174227
171760.0000000    0.2108369
171800.0000000    0.2028555
171840.0000000    0.2058701
171880.0000000    0.2042533
171920.0000000    0.2140788
171960.0000000    0.2283154
172000.0000000    0.2289799
172040.0000000    0.2365110
172080.0000000    0.2298669
172120.0000000    0.2339695
172160.0000000    0.2190867
172200.0000000    0.1979546
172240.0000000    0.2081935
172280.0000000    0.2243415
172320.0000000    0.2265849
172360.0000000    0.2003844
172400.0000000    0.2223537
172440.0000000    0.2238036
172480.0000000    0.2163260
172520.0000000    0.2328637
172560.0000000    0.2373957
172600.0000000    0.2376120
172640.0000000    0.2355855
172680.0000000    0.2461837
172720.0000000    0.2380104
172760.0000000    0.2191802
172800.0000000    0.2340542
172840.0000000    0.2263574
172880.0000000    0.2227437
172920.0000000    0.2256778
172960.0000000    0.2396516
173000.0000000    0.2224692
173040.0000000    0.2267993
173080.0000000    0.2127737
173120.0000000    0.2069699
173160.0000000    0.2167188
173200.0000000    0.2202359
173240.0000000    0.2307909
173280.0000000    0.2178638
173320.0000000    0.2249542
173360.0000000    0.2166913
173400.0000000    0.2151149
173440.0000000    0.2254043
173480.0000000    0.2260355
173520.0000000    0.2197422
173560.0000000    0.2242934
173600.0000000    0.2139866
173640.0000000    0.2212656
173680.0000000    0.2139670
173720.0000000    0.2169198
173760.0000000    0.2257427
173800.0000000    0.2294641
173840.0000000    0.2353559
173880.0000000    0.2209589
173920.0000000    0.2348239
173960.0000000    0.2136548
174000.0000000    0.2217190
174040.0000000    0.2257262
174080.0000000    0.2094987
174120.0000000    0.2269285
174160.0000000    0.2098344
174200.0000000    0.2227190
174240.0000000    0.2166235
174280.0000000    0.2238920
174320.0000000    0.2289371
174360.0000000    0.2258506
174400.0000000    0.2230775
174440.0000000    0.2094382
174480.0000000    0.2315169
174520.0000000    0.2215734
174560.0000000    0.2146648
174600.0000000    0.2188937
174640.0000000    0.2263626
174680.0000000    0.2189489
174720.0000000    0.2349075
174760.0000000    0.2350143
174800.0000000    0.2300692
174840.0000000    0.2201841
174880.0000000    0.2129379
174920.0000000    0.2191406
174960.0000000    0.2189318
175000.0000000    0.2181318
175040.0000000    0.2135505
175080.0000000    0.2184537
175120.0000000    0.2193914
175160.0000000    0.2049964
175200.0000000    0.2281266
175240.0000000    0.2251002
175280.0000000    0.2297427
175320.0000000    0.2211884
175360.0000000    0.2199848
175400.0000000    0.2351890
175440.0000000    0.2403415
175480.0000000    0.2535585
175520.0000000    0.2457341
175560.0000000    0.2575710
175600.0000000    0.2496717
175640.0000000    0.2513236
175680.0000000    0.2551979
175720.0000000    0.2529914
175760.0000000    0.2629349
175800.0000000    0.2541128
175840.0000000    0.2456744
175880.0000000    0.2528152
175920.0000000    0.2514842
175960.0000000    0.2658910
176000.0000000    0.2335708
176040.0000000    0.2501392
176080.0000000    0.2588902
176120.0000000    0.2682234
176160.0000000    0.2592019
176200.0000000    0.2535902
176240.0000000    0.2561816
176280.0000000    0.2641287
176320.0000000    0.2675965
176360.0000000    0.2450263
176400.0000000    0.2429243
176440.0000000    0.2432199
176480.0000000    0.2538370
176520.0000000    0.2542097
176560.0000000    0.2496410
176600.0000000    0.2365392
176640.0000000    0.2393273
176680.0000000    0.2222898
176720.0000000    0.2324274
176760.0000000    0.2369119
176800.0000000    0.2393353
176840.0000000    0.2420231
176880.0000000    0.2342822
176920.0000000    0.2257243
176960.0000000    0.2370975
177000.0000000    0.2297187
177040.0000000    0.2229466
177080.0000000    0.2284803
177120.0000000    0.2333529
177160.0000000    0.2392576
177200.0000000    0.2418992
177240.0000000    0.2259060
177280.0000000    0.2405139
177320.0000000    0.2596491
177360.0000000    0.2351315
177400.0000000    0.2335222
177440.0000000    0.2300419
177480.0000000    0.2457413
177520.0000000    0.2428510
177560.0000000    0.2365759
177600.0000000    0.2383826
177640.0000000    0.2434558
177680.0000000    0.2350946
177720.0000000    0.2317377
177760.0000000    0.2375117
177800.0000000    0.2520145
177840.0000000    0.2325747
177880.0000000    0.2438620
177920.0000000    0.2431077
177960.0000000    0.2481287
178000.0000000    0.2286877
178040.0000000    0.2437058
178080.0000000    0.2420276
178120.0000000    0.2247207
178160.0000000    0.2296584
178200.0000000    0.2328253
178240.0000000    0.2322410
178280.0000000    0.2553518
178320.0000000    0.2319960
178360.0000000    0.2288668
178400.0000000    0.2425964
178440.0000000    0.2338584
178480.0000000    0.2349311
178520.0000000    0.2304159
178560.0000000    0.2477053
178600.0000000    0.2321257
178640.0000000    0.2374980
178680.0000000    0.2405745
178720.0000000    0.2570377
178760.0000000    0.2350350
178800.0000000    0.2437743
178840.0000000    0.2370123
178880.0000000    0.2380656
178920.0000000    0.2443192
178960.0000000    0.2436153
179000.0000000    0.2284442
179040.0000000    0.2247692
179080.0000000    0.2294290
179120.0000000    0.2406796
179160.0000000    0.2488436
179200.0000000    0.2294995
179240.0000000    0.2235931
179280.0000000    0.2283359
179320.0000000    0.2340669
179360.0000000    0.2198345
179400.0000000    0.2068806
179440.0000000    0.2124021
179480.0000000    0.2232570
179520.0000000    0.2357952
179560.0000000    0.2039370
179600.0000000    0.2336498
179640.0000000    0.2437738
179680.0000000    0.2372852
179720.0000000    0.2372810
179760.0000000    0.2542196
179800.0000000    0.2280895
179840.0000000    0.2406309
179880.0000000    0.2289169
179920.0000000    0.2325745
179960.0000000    0.2221342
180000.0000000    0.2269540
180040.0000000    0.2344096
180080.0000000    0.2258220
180120.0000000    0.2045186
180160.0000000    0.2325420
180200.0000000    0.2395519
180240.0000000    0.2369806
180280.0000000    0.2344453
180320.0000000    0.2458271
180360.0000000    0.2293909
180400.0000000    0.2368519
180440.0000000    0.2287333
180480.0000000    0.2182498
180520.0000000    0.2279531
180560.0000000    0.2245098
180600.0000000    0.2192274
180640.0000000    0.2350868
180680.0000000    0.2168297
180720.0000000    0.2198971
180760.0000000    0.2323840
180800.0000000    0.2458950
180840.0000000    0.2440898
180880.0000000    0.2457607
180920.0000000    0.2302294
180960.0000000    0.2259848
181000.0000000    0.2204382
181040.0000000    0.2245162
181080.0000000    0.2277809
181120.0000000    0.2216795
181160.0000000    0.2210432
181200.0000000    0.2134330
181240.0000000    0.2187945
181280.0000000    0.2182922
181320.0000000    0.2229643
181360.0000000    0.2249744
181400.0000000    0.2170398
181440.0000000    0.2288750
181480.0000000    0.2374859
181520.0000000    0.2159412
181560.0000000    0.2332122
181600.0000000    0.2335176
181640.0000000    0.2311643
181680.0000000    0.2144531
181720.0000000    0.2355602
181760.0000000    0.2236211
181800.0000000    0.2260205
181840.0000000    0.2314137
181880.0000000    0.2447168
181920.0000000    0.2355278
181960.0000000    0.2339240
182000.0000000    0.2489733
182040.0000000    0.2279936
182080.0000000    0.2265972
182120.0000000    0.2349785
182160.0000000    0.2392476
182200.0000000    0.2382871
182240.0000000    0.2447259
182280.0000000    0.2589537
182320.0000000    0.2548051
182360.0000000    0.2355634
182400.0000000    0.2565117
182440.0000000    0.2402693
182480.0000000    0.2409904
182520.0000000    0.2460168
182560.0000000    0.2560437
182600.0000000    0.2613369
182640.0000000    0.2754133
182680.0000000    0.2530157
182720.0000000    0.2398353
182760.0000000    0.2394011
182800.0000000    0.2455975
182840.0000000    0.2523276
182880.0000000    0.2387612
182920.0000000    0.2399390
182960.0000000    0.2404526
183000.0000000    0.2392722
183040.0000000    0.2591316
183080.0000000    0.2384325
183120.0000000    0.2444545
183160.0000000    0.2267185
183200.0000000    0.2356891
183240.0000000    0.2343281
183280.0000000    0.2184417
183320.0000000    0.2523364
183360.0000000    0.2338993
183400.0000000    0.2325681
183440.0000000    0.2307039
183480.0000000    0.2335416
183520.0000000    0.2328541
183560.0000000    0.2426154
183600.0000000    0.2427136
183640.0000000    0.2166190
183680.0000000    0.2557716
183720.0000000    0.2176340
183760.0000000    0.2405401
183800.0000000    0.2458229
183840.0000000    0.2322228
183880.0000000    0.2322635
183920.0000000    0.2401200
183960.0000000    0.2387332
184000.0000000    0.2378346
184040.0000000    0.2344909
184080.0000000    0.2379930
184120.0000000    0.2313812
184160.0000000    0.2440878
184200.0000000    0.2292144
184240.0000000    0.2267533
184280.0000000    0.2194241
184320.0000000    0.2118468
184360.0000000    0.2294362
184400.0000000    0.2452107
184440.0000000    0.2405334
184480.0000000    0.2530620
184520.0000000    0.2537669
184560.0000000    0.2373514
184600.0000000    0.2405318
184640.0000000    0.2437887
184680.0000000    0.2254541
184720.0000000    0.2215289
184760.0000000    0.2376099
184800.0000000    0.2578335
184840.0000000    0.2421952
184880.0000000    0.2541454
184920.0000000    0.2567585
184960.0000000    0.2505772
185000.0000000    0.2354758
185040.0000000    0.2263466
185080.0000000    0.2208633
185120.0000000    0.2427250
185160.0000000    0.2580293
185200.0000000    0.2403256
185240.0000000    0.2173845
185280.0000000    0.2397919
185320.0000000    0.2425635
185360.0000000    0.2342238
185400.0000000    0.2203967
185440.0000000    0.2409563
185480.0000000    0.2197399
185520.0000000    0.2088866
185560.0000000    0.2215823
185600.0000000    0.2147032
185640.0000000    0.2100139
185680.0000000    0.2341963
185720.0000000    0.2144349
185760.0000000    0.2519190
185800.0000000    0.2287618
185840.0000000    0.2405762
185880.0000000    0.2226498
185920.0000000    0.2423801
185960.0000000    0.2315955
186000.0000000    0.2208246
186040.0000000    0.2211116
186080.0000000    0.2319749
186120.0000000    0.2257993
186160.0000000    0.2279131
186200.0000000    0.2210523
186240.0000000    0.2265827
186280.0000000    0.2272063
186320.0000000    0.2212954
186360.0000000    0.2294557
186400.0000000    0.2408570
186440.0000000    0.2326481
186480.0000000    0.2403983
186520.0000000    0.2335728
186560.0000000    0.2296111
186600.0000000    0.2281158
186640.0000000    0.2375232
186680.0000000    0.2229828
186720.0000000    0.2218881
186760.0000000    0.2161962
186800.0000000    0.2266169
186840.0000000    0.2214480
186880.0000000    0.2073465
186920.0000000    0.2267557
186960.0000000    0.2488070
187000.0000000    0.2150269
187040.0000000    0.2176757
187080.0000000    0.2285796
187120.0000000    0.2187673
187160.0000000    0.2097729
187200.0000000    0.2253134
187240.0000000    0.2159605
187280.0000000    0.2138878
187320.0000000    0.2269986
187360.0000000    0.2197464
187400.0000000    0.2278850
187440.0000000    0.2245633
187480.0000000    0.2114781
187520.0000000    0.2094580
187560.0000000    0.2102662
187600.0000000    0.1943609
187640.0000000    0.2004701
187680.0000000    0.2254098
187720.0000000    0.2064478
187760.0000000    0.2162142
187800.0000000    0.2318333
187840.0000000    0.2026570
187880.0000000    0.2122667
187920.0000000    0.2149503
187960.0000000    0.2132667
188000.0000000    0.2288155
188040.0000000    0.2006674
188080.0000000    0.2103608
188120.0000000    0.2207273
188160.0000000    0.2312635
188200.0000000    0.2272769
188240.0000000    0.2398644
188280.0000000    0.2231500
188320.0000000    0.2243520
188360.0000000    0.2260359
188400.0000000    0.2120420
188440.0000000    0.2264069
188480.0000000    0.2081890
188520.0000000    0.2230750
188560.0000000    0.2184760
188600.0000000    0.2179504
188640.0000000    0.2085826
188680.0000000    0.2243659
188720.0000000    0.2077541
188760.0000000    0.2148204
188800.0000000    0.2197306
188840.0000000    0.2259357
188880.0000000    0.2121498
188920.0000000    0.2045942
188960.0000000    0.2051675
189000.0000000    0.2005221
189040.0000000    0.2208077
189080.0000000    0.2268008
189120.0000000    0.2156102
189160.0000000    0.2019483
189200.0000000    0.2226987
189240.0000000    0.2155077
189280.0000000    0.2171481
189320.0000000    0.2120775
189360.0000000    0.2034733
189400.0000000    0.2073346
189440.0000000    0.2077038
189480.0000000    0.2228886
189520.0000000    0.2168510
189560.0000000    0.2131980
189600.0000000    0.2159717
189640.0000000    0.2101594
189680.0000000    0.1989130
189720.0000000    0.2166255
189760.0000000    0.2144919
189800.0000000    0.2206386
189840.0000000    0.2242468
189880.0000000    0.2110361
189920.0000000    0.2130992
189960.0000000    0.2123073
190000.0000000    0.2003802
190040.0000000    0.2017043
190080.0000000    0.2183981
190120.0000000    0.1912165
190160.0000000    0.2302548
190200.0000000    0.2100313
190240.0000000    0.1970025
190280.0000000    0.1930500
190320.0000000    0.2153712
190360.0000000    0.2080952
190400.0000000    0.2063346
190440.0000000    0.2006904
190480.0000000    0.2019894
190520.0000000    0.2215080
190560.0000000    0.2113895
190600.0000000    0.2076845
190640.0000000    0.2104854
190680.0000000    0.2022082
190720.0000000    0.2017815
190760.0000000    0.2274265
190800.0000000    0.2103459
190840.0000000    0.2188558
190880.0000000    0.2020507
190920.0000000    0.2108404
190960.0000000    0.2136946
191000.0000000    0.2014450
191040.0000000    0.2135048
191080.0000000    0.2126353
191120.0000000    0.2112107
191160.0000000    0.2222729
191200.0000000    0.2054001
191240.0000000    0.1915398
191280.0000000    0.2153494
191320.0000000    0.2155557
191360.0000000    0.2146001
191400.0000000    0.2004508
191440.0000000    0.2205260
191480.0000000    0.2088811
191520.0000000    0.2151295
191560.0000000    0.2158327
191600.0000000    0.2334159
191640.0000000    0.2248204
191680.0000000    0.2051316
191720.0000000    0.2095668
191760.0000000    0.2255402
191800.0000000    0.2325860
191840.0000000    0.2315081
191880.0000000    0.2457341
191920.0000000    0.2433400
191960.0000000    0.2441910
192000.0000000    0.2462366
192040.0000000    0.2139500
192080.0000000    0.2456620
192120.0000000    0.2271346
192160.0000000    0.2205614
192200.0000000    0.2201625
192240.0000000    0.2197311
192280.0000000    0.2218685
192320.0000000    0.2204820
192360.0000000    0.2197794
192400.0000000    0.2074000
192440.0000000    0.2200687
192480.0000000    0.2166124
192520.0000000    0.2177406
192560.0000000    0.1966690
192600.0000000    0.2142354
192640.0000000    0.2187751
192680.0000000    0.2256253
192720.0000000    0.2305510
192760.0000000    0.2174456
192800.0000000    0.2100959
192840.0000000    0.2131274
192880.0000000    0.2145027
192920.0000000    0.2194083
192960.0000000    0.2006867
193000.0000000    0.2115637
193040.0000000    0.2255994
193080.0000000    0.2175421
193120.0000000    0.2237536
193160.0000000    0.2012602
193200.0000000    0.2063664
193240.0000000    0.2018704
193280.0000000    0.2230341
193320.0000000    0.2336357
193360.0000000    0.2361000
193400.0000000    0.2321158
193440.0000000    0.2344043
193480.0000000    0.2083179
193520.0000000    0.2028413
193560.0000000    0.2099605
193600.0000000    0.2128003
193640.0000000    0.2026757
193680.0000000    0.2343670
193720.0000000    0.2343501
193760.0000000    0.2279428
193800.0000000    0.2151963
193840.0000000    0.1973104
193880.0000000    0.2283159
193920.0000000    0.2022822
193960.0000000    0.2021780
194000.0000000    0.2077391
194040.0000000    0.2070913
194080.0000000    0.2188505
194120.0000000    0.2202547
194160.0000000    0.1993137
194200.0000000    0.2036573
194240.0000000    0.2045196
194280.0000000    0.2064796
194320.0000000    0.1986361
194360.0000000    0.1987172
194400.0000000    0.1975959
194440.0000000    0.2155336
194480.0000000    0.1995420
194520.0000000    0.2097477
194560.0000000    0.2117134
194600.0000000    0.2157360
194640.0000000    0.2077067
194680.0000000    0.1999803
194720.0000000    0.2033266
194760.0000000    0.1895479
194800.0000000    0.2111374
194840.0000000    0.1982976
194880.0000000    0.1921529
194920.0000000    0.2033789
194960.0000000    0.2065692
195000.0000000    0.2084372
195040.0000000    0.2039276
195080.0000000    0.2039606
195120.0000000    0.1853862
195160.0000000    0.1886771
195200.0000000    0.1975058
195240.0000000    0.1998948
195280.0000000    0.2132011
195320.0000000    0.2144791
195360.0000000    0.2226526
195400.0000000    0.2319625
195440.0000000    0.2368659
195480.0000000    0.2455633
195520.0000000    0.2344378
195560.0000000    0.2366430
195600.0000000    0.2317287
195640.0000000    0.2279164
195680.0000000    0.2383242
195720.0000000    0.2377995
195760.0000000    0.2253736
195800.0000000    0.2286787
195840.0000000    0.2252824
195880.0000000    0.2283424
195920.0000000    0.2131803
195960.0000000    0.2207696
196000.0000000    0.2405703
196040.0000000    0.2189568
196080.0000000    0.2087264
196120.0000000    0.2317134
196160.0000000    0.2371934
196200.0000000    0.2403571
196240.0000000    0.2196164
196280.0000000    0.2313671
196320.0000000    0.2249067
196360.0000000    0.2128934
196400.0000000    0.2180173
196440.0000000    0.2012104
196480.0000000    0.1928593
196520.0000000    0.1863212
196560.0000000    0.1990334
196600.0000000    0.2020104
196640.0000000    0.2137694
196680.0000000    0.2223388
196720.0000000    0.2258911
196760.0000000    0.2126094
196800.0000000    0.2135554
196840.0000000    0.2149408
196880.0000000    0.2071586
196920.0000000    0.2175422
196960.0000000    0.2217259
197000.0000000    0.2200471
197040.0000000    0.2138101
197080.0000000    0.2059150
197120.0000000    0.2316603
197160.0000000    0.2215867
197200.0000000    0.2213954
197240.0000000    0.2306245
197280.0000000    0.2224119
197320.0000000    0.2250887
197360.0000000    0.2176775
197400.0000000    0.2206195
197440.0000000    0.2004019
197480.0000000    0.2019985
197520.0000000    0.1963095
197560.0000000    0.2132936
197600.0000000    0.2217384
197640.0000000    0.2243380
197680.0000000    0.2203772
197720.0000000    0.2219585
197760.0000000    0.2341157
197800.0000000    0.2228585
197840.0000000    0.2266767
197880.0000000    0.2067941
197920.0000000    0.2101913
197960.0000000    0.2302240
198000.0000000    0.2196810
198040.0000000    0.2273259
198080.0000000    0.2110200
198120.0000000    0.2394727
198160.0000000    0.2156277
198200.0000000    0.2153230
198240.0000000    0.2318553
198280.0000000    0.2122232
198320.0000000    0.2111182
198360.0000000    0.2151720
198400.0000000    0.1992186
198440.0000000    0.1981535
198480.0000000    0.2173103
198520.0000000    0.2285726
198560.0000000    0.2082388
198600.0000000    0.2215274
198640.0000000    0.1995379
198680.0000000    0.2050128
198720.0000000    0.2153128
198760.0000000    0.2227962
198800.0000000    0.2073491
198840.0000000    0.2014646
198880.0000000    0.2200950
198920.0000000    0.2129217
198960.0000000    0.2107008
199000.0000000    0.2073700
199040.0000000    0.2171694
199080.0000000    0.2223667
199120.0000000    0.2372441
199160.0000000    0.2135444
199200.0000000    0.2192517
199240.0000000    0.2183860
199280.0000000    0.2259550
199320.0000000    0.2326283
199360.0000000    0.2253748
199400.0000000    0.2166286
199440.0000000    0.2182450
199480.0000000    0.2221457
199520.0000000    0.2135371
199560.0000000    0.1983363
199600.0000000    0.2338222
199640.0000000    0.2181260
199680.0000000    0.2117255
199720.0000000    0.2336640
199760.0000000    0.2356812
199800.0000000    0.2202666
199840.0000000    0.2234759
199880.0000000    0.2100884
199920.0000000    0.2136995
199960.0000000    0.2277205
200000.0000000    0.2110417
200040.0000000    0.2264710
200080.0000000    0.2292266
200120.0000000    0.2248593
200160.0000000    0.1973257
200200.0000000    0.2067329
200240.0000000    0.1992732
200280.0000000    0.2164559
200320.0000000    0.2244489
200360.0000000    0.2191879
200400.0000000    0.2065320
200440.0000000    0.1980064
200480.0000000    0.2038839
200520.0000000    0.1988377
200560.0000000    0.2155798
200600.0000000    0.2250549
200640.0000000    0.2284871
200680.0000000    0.2298081
200720.0000000    0.2320212
200760.0000000    0.1987087
200800.0000000    0.2056076
200840.0000000    0.2275720
200880.0000000    0.2421317
200920.0000000    0.2141021
200960.0000000    0.2132276
201000.0000000    0.1992097
201040.0000000    0.2063755
201080.0000000    0.2185394
201120.0000000    0.2071208
201160.0000000    0.2097452
201200.0000000    0.2265165
201240.0000000    0.2159991
201280.0000000    0.2265115
201320.0000000    0.2173903
201360.0000000    0.2247758
201400.0000000    0.2096338
201440.0000000    0.2207020
201480.0000000    0.2154449
201520.0000000    0.2045645
201560.0000000    0.2141318
201600.0000000    0.2014509
201640.0000000    0.1899009
201680.0000000    0.2104654
201720.0000000    0.2219822
201760.0000000    0.2123040
201800.0000000    0.2024757
201840.0000000    0.1878655
201880.0000000    0.2119181
201920.0000000    0.2095994
201960.0000000    0.2139033
202000.0000000    0.2146948
202040.0000000    0.1924011
202080.0000000    0.1985536
202120.0000000    0.2074085
202160.0000000    0.2137221
202200.0000000    0.2258987
202240.0000000    0.2252880
202280.0000000    0.2195965
202320.0000000    0.2241796
202360.0000000    0.2126797
202400.0000000    0.2300771
202440.0000000    0.2122227
202480.0000000    0.2236401
202520.0000000    0.2266305
202560.0000000    0.2321524
202600.0000000    0.2186236
202640.0000000    0.2201303
202680.0000000    0.2103165
202720.0000000    0.2323875
202760.0000000    0.2405957
202800.0000000    0.2328833
202840.0000000    0.2377753
202880.0000000    0.2401791
202920.0000000    0.2268314
202960.0000000    0.2294215
203000.0000000    0.2274312
203040.0000000    0.2210676
203080.0000000    0.2177651
203120.0000000    0.2047489
203160.0000000    0.2310924
203200.0000000    0.2149866
203240.0000000    0.2038897
203280.0000000    0.2226809
203320.0000000    0.2082695
203360.0000000    0.2220933
203400.0000000    0.2110602
203440.0000000    0.2266355
203480.0000000    0.2163015
203520.0000000    0.2255472
203560.0000000    0.2280081
203600.0000000    0.2292185
203640.0000000    0.2143946
203680.0000000    0.2270916
203720.0000000    0.2196714
203760.0000000    0.2191823
203800.0000000    0.2142785
203840.0000000    0.2150028
203880.0000000    0.2196288
203920.0000000    0.2280801
203960.0000000    0.2189049
204000.0000000    0.2160479
204040.0000000    0.2128124
204080.0000000    0.2061031
204120.0000000    0.2128640
204160.0000000    0.2190518
204200.0000000    0.2147727
204240.0000000    0.2067461
204280.0000000    0.2124390
204320.0000000    0.2070981
204360.0000000    0.2149701
204400.0000000    0.2276895
204440.0000000    0.2103013
204480.0000000    0.2066540
204520.0000000    0.2131851
204560.0000000    0.2222088
204600.0000000    0.2261256
204640.0000000    0.2212633
204680.0000000    0.2092905
204720.0000000    0.2085239
204760.0000000    0.2081937
204800.0000000    0.1963155
204840.0000000    0.2241652
204880.0000000    0.2128685
204920.0000000    0.2020070
204960.0000000    0.2050199
205000.0000000    0.1949018
205040.0000000    0.2047670
205080.0000000    0.1985422
205120.0000000    0.2310817
205160.0000000    0.2301700
205200.0000000    0.2090838
205240.0000000    0.1964298
205280.0000000    0.2028460
205320.0000000    0.2014948
205360.0000000    0.2180483
205400.0000000    0.2260237
205440.0000000    0.2024087
205480.0000000    0.1958966
205520.0000000    0.2094798
205560.0000000    0.2119264
205600.0000000    0.2018449
205640.0000000    0.2192043
205680.0000000    0.2105590
205720.0000000    0.2054290
205760.0000000    0.2091580
205800.0000000    0.2222983
205840.0000000    0.2150718
205880.0000000    0.2163324
205920.0000000    0.2101310
205960.0000000    0.2026714
206000.0000000    0.2115745
206040.0000000    0.2052403
206080.0000000    0.2000747
206120.0000000    0.2066936
206160.0000000    0.2133764
206200.0000000    0.2251014
206240.0000000    0.2000687
206280.0000000    0.1991419
206320.0000000    0.2083579
206360.0000000    0.1967541
206400.0000000    0.2153478
206440.0000000    0.2194288
206480.0000000    0.2119808
206520.0000000    0.1990854
206560.0000000    0.2030475
206600.0000000    0.2053259
206640.0000000    0.2006648
206680.0000000    0.2147379
206720.0000000    0.2061837
206760.0000000    0.2136322
206800.0000000    0.2243075
206840.0000000    0.2202047
206880.0000000    0.2126943
206920.0000000    0.1988805
206960.0000000    0.2187211
207000.0000000    0.2113832
207040.0000000    0.2213399
207080.0000000    0.2148000
207120.0000000    0.2176993
207160.0000000    0.2135571
207200.0000000    0.2180049
207240.0000000    0.1935829
207280.0000000    0.2140975
207320.0000000    0.2006902
207360.0000000    0.2177404
207400.0000000    0.2059215
207440.0000000    0.2003542
207480.0000000    0.2176984
207520.0000000    0.2026122
207560.0000000    0.2171178
207600.0000000    0.2052399
207640.0000000    0.2032869
207680.0000000    0.2240983
207720.0000000    0.2311010
207760.0000000    0.2209273
207800.0000000    0.2213965
207840.0000000    0.2260320
207880.0000000    0.2323964
207920.0000000    0.2167336
207960.0000000    0.2207531
208000.0000000    0.2092698
208040.0000000    0.2168529
208080.0000000    0.2096953
208120.0000000    0.2151266
208160.0000000    0.2156555
208200.0000000    0.2106396
208240.0000000    0.2071317
208280.0000000    0.2153737
208320.0000000    0.2090848
208360.0000000    0.2068274
208400.0000000    0.1975253
208440.0000000    0.2068663
208480.0000000    0.2020952
208520.0000000    0.2137386
208560.0000000    0.2148815
208600.0000000    0.2194687
208640.0000000    0.2303805
208680.0000000    0.2202223
208720.0000000    0.2228699
208760.0000000    0.2216552
208800.0000000    0.2407177
208840.0000000    0.2305226
208880.0000000    0.2313928
208920.0000000    0.2140825
208960.0000000    0.2062252
209000.0000000    0.2143241
209040.0000000    0.2197291
209080.0000000    0.2209398
209120.0000000    0.2059246
209160.0000000    0.2117691
209200.0000000    0.2068711
209240.0000000    0.2096438
209280.0000000    0.1895099
209320.0000000    0.2024087
209360.0000000    0.2044600
209400.0000000    0.2065259
209440.0000000    0.2102903
209480.0000000    0.2222550
209520.0000000    0.2000739
209560.0000000    0.2128850
209600.0000000    0.2014788
209640.0000000    0.2117853
209680.0000000    0.1967925
209720.0000000    0.1959125
209760.0000000    0.2055855
209800.0000000    0.2048720
209840.0000000    0.2152710
209880.0000000    0.2108763
209920.0000000    0.1994829
209960.0000000    0.2131614
210000.0000000    0.2100690
210040.0000000    0.2158316
210080.0000000    0.2310238
210120.0000000    0.2272833
210160.0000000    0.2201393
210200.0000000    0.1976602
210240.0000000    0.2136866
210280.0000000    0.1985083
210320.0000000    0.2026457
210360.0000000    0.1928031
210400.0000000    0.2021868
210440.0000000    0.2058223
210480.0000000    0.2239588
210520.0000000    0.2043184
210560.0000000    0.1982439
210600.0000000    0.2118089
210640.0000000    0.2157613
210680.0000000    0.2142535
210720.0000000    0.2160455
210760.0000000    0.2102860
210800.0000000    0.2101105
210840.0000000    0.2142284
210880.0000000    0.2140366
210920.0000000    0.2159719
210960.0000000    0.2132952
211000.0000000    0.2080415
211040.0000000    0.2227372
211080.0000000    0.2264781
211120.0000000    0.2311533
211160.0000000    0.2130239
211200.0000000    0.2236498
211240.0000000    0.2331873
211280.0000000    0.2168144
211320.0000000    0.2081831
211360.0000000    0.2026392
211400.0000000    0.2126385
211440.0000000    0.2200443
211480.0000000    0.1955578
211520.0000000    0.2114520
211560.0000000    0.2148402
211600.0000000    0.2141549
211640.0000000    0.2218180
211680.0000000    0.2152734
211720.0000000    0.2132583
211760.0000000    0.2410690
211800.0000000    0.2148660
211840.0000000    0.2222418
211880.0000000    0.2470469
211920.0000000    0.2211796
211960.0000000    0.2038917
212000.0000000    0.2227819
212040.0000000    0.2383651
212080.0000000    0.2116456
212120.0000000    0.1996277
212160.0000000    0.2090994
212200.0000000    0.2079075
212240.0000000    0.2125251
212280.0000000    0.1901045
212320.0000000    0.2034006
212360.0000000    0.2117321
212400.0000000    0.2079754
212440.0000000    0.2108196
212480.0000000    0.2089825
212520.0000000    0.2024948
212560.0000000    0.2062406
212600.0000000    0.2065146
212640.0000000    0.2147545
212680.0000000    0.2171661
212720.0000000    0.2168255
212760.0000000    0.2165366
212800.0000000    0.2241906
212840.0000000    0.2191482
212880.0000000    0.2127791
212920.0000000    0.1908234
212960.0000000    0.2042560
213000.0000000    0.2154853
213040.0000000    0.1969639
213080.0000000    0.2268768
213120.0000000    0.2170758
213160.0000000    0.1948644
213200.0000000    0.2195920
213240.0000000    0.2068368
213280.0000000    0.2013181
213320.0000000    0.2154271
213360.0000000    0.2233477
213400.0000000    0.2215194
213440.0000000    0.2063858
213480.0000000    0.2315060
213520.0000000    0.2304417
213560.0000000    0.2073331
213600.0000000    0.2278565
213640.0000000    0.2232475
213680.0000000    0.2235150
213720.0000000    0.2193544
213760.0000000    0.2172426
213800.0000000    0.2239061
213840.0000000    0.2037162
213880.0000000    0.2061939
213920.0000000    0.1917657
213960.0000000    0.2057819
214000.0000000    0.1936838
214040.0000000    0.2125402
214080.0000000    0.2118956
214120.0000000    0.2231706
214160.0000000    0.2154567
214200.0000000    0.2051253
214240.0000000    0.2106122
214280.0000000    0.2007158
214320.0000000    0.2156960
214360.0000000    0.2220442
214400.0000000    0.2240180
214440.0000000    0.2137915
214480.0000000    0.2215628
214520.0000000    0.2171870
214560.0000000    0.2221709
214600.0000000    0.2139831
214640.0000000    0.2133337
214680.0000000    0.2063831
214720.0000000    0.2203275
214760.0000000    0.2207533
214800.0000000    0.2186864
214840.0000000    0.2229708
214880.0000000    0.2367948
214920.0000000    0.2215198
214960.0000000    0.2361955
215000.0000000    0.2394194
215040.0000000    0.2384877
215080.0000000    0.2478510
215120.0000000    0.2407349
215160.0000000    0.2135211
215200.0000000    0.2223465
215240.0000000    0.2278013
215280.0000000    0.2189891
215320.0000000    0.2260060
215360.0000000    0.2233111
215400.0000000    0.2190782
215440.0000000    0.2135939
215480.0000000    0.2156236
215520.0000000    0.2228387
215560.0000000    0.1970991
215600.0000000    0.1927424
215640.0000000    0.1999028
215680.0000000    0.2043768
215720.0000000    0.2275939
215760.0000000    0.2320313
215800.0000000    0.2114889
215840.0000000    0.2259431
215880.0000000    0.2168981
215920.0000000    0.2287720
215960.0000000    0.2139540
216000.0000000    0.2224831
216040.0000000    0.2072769
216080.0000000    0.2128713
216120.0000000    0.2087457
216160.0000000    0.2051019
216200.0000000    0.2277776
216240.0000000    0.2088247
216280.0000000    0.2076970
216320.0000000    0.2002669
216360.0000000    0.1910566
216400.0000000    0.2151234
216440.0000000    0.1976447
216480.0000000    0.2011628
216520.0000000    0.2005496
216560.0000000    0.1962927
216600.0000000    0.2211166
216640.0000000    0.2319808
216680.0000000    0.2315277
216720.0000000    0.2040986
216760.0000000    0.2141463
216800.0000000    0.2245599
216840.0000000    0.2192148
216880.0000000    0.2121714
216920.0000000    0.2083884
216960.0000000    0.2247429
217000.0000000    0.2265837
217040.0000000    0.2125648
217080.0000000    0.2162973
217120.0000000    0.2324583
217160.0000000    0.2276959
217200.0000000    0.2375627
217240.0000000    0.2272301
217280.0000000    0.2061645
217320.0000000    0.2252225
217360.0000000    0.2284245
217400.0000000    0.2059440
217440.0000000    0.2125414
217480.0000000    0.2060666
217520.0000000    0.2035674
217560.0000000    0.1927994
217600.0000000    0.1990172
217640.0000000    0.2066569
217680.0000000    0.2082703
217720.0000000    0.2107615
217760.0000000    0.1908875
217800.0000000    0.1952931
217840.0000000    0.1953527
217880.0000000    0.1972102
217920.0000000    0.1998895
217960.0000000    0.2132778
218000.0000000    0.1946406
218040.0000000    0.2106211
218080.0000000    0.2254199
218120.0000000    0.2034238
218160.0000000    0.2184594
218200.0000000    0.1955049
218240.0000000    0.1906060
218280.0000000    0.2034155
218320.0000000    0.2022084
218360.0000000    0.2157293
218400.0000000    0.2109268
218440.0000000    0.1948205
218480.0000000    0.1991970
218520.0000000    0.1897982
218560.0000000    0.2112050
218600.0000000    0.2066385
218640.0000000    0.2083545
218680.0000000    0.1932745
218720.0000000    0.2021375
218760.0000000    0.1974746
218800.0000000    0.1906493
218840.0000000    0.2059493
218880.0000000    0.1913364
218920.0000000    0.2016768
218960.0000000    0.1897573
219000.0000000    0.2027873
219040.0000000    0.1945676
219080.0000000    0.1980351
219120.0000000    0.2103282
219160.0000000    0.2180861
219200.0000000    0.2331790
219240.0000000    0.2116648
219280.0000000    0.2224790
219320.0000000    0.2175761
219360.0000000    0.2177798
219400.0000000    0.2269526
219440.0000000    0.2100219
219480.0000000    0.2085551
219520.0000000    0.1871903
219560.0000000    0.1999450
219600.0000000    0.2113215
219640.0000000    0.2212105
219680.0000000    0.2202888
219720.0000000    0.2052219
219760.0000000    0.2085887
219800.0000000    0.2231285
219840.0000000    0.2034535
219880.0000000    0.1889997
219920.0000000    0.1880866
219960.0000000    0.1947569
220000.0000000    0.2125376
220040.0000000    0.2090953
220080.0000000    0.2043737
220120.0000000    0.2256507
220160.0000000    0.1870178
220200.0000000    0.2042969
220240.0000000    0.2059009
220280.0000000    0.2249400
220320.0000000    0.2118791
220360.0000000    0.2216726
220400.0000000    0.2190209
220440.0000000    0.1986796
220480.0000000    0.1984795
220520.0000000    0.2157094
220560.0000000    0.2000480
220600.0000000    0.2102308
220640.0000000    0.1959622
220680.0000000    0.2007797
220720.0000000    0.2141897
220760.0000000    0.2083449
220800.0000000    0.2100854
220840.0000000    0.2130174
220880.0000000    0.2099402
220920.0000000    0.1941157
220960.0000000    0.2197763
221000.0000000    0.2236128
221040.0000000    0.2178156
221080.0000000    0.2366369
221120.0000000    0.2285471
221160.0000000    0.2303340
221200.0000000    0.2226956
221240.0000000    0.2231484
221280.0000000    0.2124082
221320.0000000    0.2273220
221360.0000000    0.2223998
221400.0000000    0.2173185
221440.0000000    0.2296364
221480.0000000    0.2169898
221520.0000000    0.2233719
221560.0000000    0.2276800
221600.0000000    0.1994655
221640.0000000    0.1983085
221680.0000000    0.2032666
221720.0000000    0.2005114
221760.0000000    0.2046372
221800.0000000    0.1983924
221840.0000000    0.2163675
221880.0000000    0.2128246
221920.0000000    0.2047847
221960.0000000    0.2071762
222000.0000000    0.2151005
222040.0000000    0.2045897
222080.0000000    0.2163223
222120.0000000    0.2198052
222160.0000000    0.2044836
222200.0000000    0.2136457
222240.0000000    0.1983895
222280.0000000    0.1998158
222320.0000000    0.2091257
222360.0000000    0.1992420
222400.0000000    0.2003720
222440.0000000    0.2017431
222480.0000000    0.2027470
222520.0000000    0.1980039
222560.0000000    0.2028251
222600.0000000    0.2134834
222640.0000000    0.1850419
222680.0000000    0.2018535
222720.0000000    0.2076738
222760.0000000    0.2127902
222800.0000000    0.2000214
222840.0000000    0.2046154
222880.0000000    0.2241747
222920.0000000    0.2124195
222960.0000000    0.1993826
223000.0000000    0.2188582
223040.0000000    0.2253781
223080.0000000    0.2132263
223120.0000000    0.2256520
223160.0000000    0.2293153
223200.0000000    0.2241694
223240.0000000    0.2448756
223280.0000000    0.2360031
223320.0000000    0.2401840
223360.0000000    0.2217982
223400.0000000    0.2378528
223440.0000000    0.2405506
223480.0000000    0.2391663
223520.0000000    0.2385451
223560.0000000    0.2377840
223600.0000000    0.2426305
223640.0000000    0.2443901
223680.0000000    0.2321226
223720.0000000    0.2313643
223760.0000000    0.2351781
223800.0000000    0.2308627
223840.0000000    0.2286258
223880.0000000    0.2365179
223920.0000000    0.2169591
223960.0000000    0.2307953
224000.0000000    0.2171122
224040.0000000    0.2212352
224080.0000000    0.2401334
224120.0000000    0.2279754
224160.0000000    0.2367636
224200.0000000    0.2253355
224240.0000000    0.2141341
224280.0000000    0.2306801
224320.0000000    0.2267954
224360.0000000    0.2206975
224400.0000000    0.2400856
224440.0000000    0.2312235
224480.0000000    0.2168196
224520.0000000    0.2250698
224560.0000000    0.2127733
224600.0000000    0.2296507
224640.0000000    0.2391807
224680.0000000    0.2136257
224720.0000000    0.2058434
224760.0000000    0.2231224
224800.0000000    0.2231882
224840.0000000    0.2190507
224880.0000000    0.2039237
224920.0000000    0.2181030
224960.0000000    0.2148166
225000.0000000    0.2046662
225040.0000000    0.2198684
225080.0000000    0.2122909
225120.0000000    0.2174187
225160.0000000    0.1930985
225200.0000000    0.2093792
225240.0000000    0.2248808
225280.0000000    0.2130220
225320.0000000    0.2348582
225360.0000000    0.2268130
225400.0000000    0.2254056
225440.0000000    0.2308434
225480.0000000    0.2303398
225520.0000000    0.2178480
225560.0000000    0.2149430
225600.0000000    0.2189250
225640.0000000    0.1983710
225680.0000000    0.2255570
225720.0000000    0.2178562
225760.0000000    0.2152420
225800.0000000    0.2173335
225840.0000000    0.2089591
225880.0000000    0.2212792
225920.0000000    0.2199522
225960.0000000    0.2297377
226000.0000000    0.2601783
226040.0000000    0.2109185
226080.0000000    0.2269572
226120.0000000    0.2257784
226160.0000000    0.2324388
226200.0000000    0.2116126
226240.0000000    0.2073690
226280.0000000    0.2185725
226320.0000000    0.2213944
226360.0000000    0.1985389
226400.0000000    0.2234678
226440.0000000    0.2205686
226480.0000000    0.2095865
226520.0000000    0.2115861
226560.0000000    0.1993971
226600.0000000    0.2097606
226640.0000000    0.2038119
226680.0000000    0.2146897
226720.0000000    0.1944076
226760.0000000    0.2007326
226800.0000000    0.2097173
226840.0000000    0.2162508
226880.0000000    0.2105222
226920.0000000    0.2039651
226960.0000000    0.1990594
227000.0000000    0.2157748
227040.0000000    0.2193866
227080.0000000    0.2104833
227120.0000000    0.2002410
227160.0000000    0.2098958
227200.0000000    0.1822920
227240.0000000    0.2235173
227280.0000000    0.2181457
227320.0000000    0.2015506
227360.0000000    0.2084767
227400.0000000    0.2129262
227440.0000000    0.2053584
227480.0000000    0.1923215
227520.0000000    0.2093986
227560.0000000    0.2038807
227600.0000000    0.1951634
227640.0000000    0.2022807
227680.0000000    0.1974842
227720.0000000    0.2117252
227760.0000000    0.2008862
227800.0000000    0.2131624
227840.0000000    0.2088397
227880.0000000    0.1908687
227920.0000000    0.2000102
227960.0000000    0.2078151
228000.0000000    0.2174499
228040.0000000    0.2129992
228080.0000000    0.1918642
228120.0000000    0.2092943
228160.0000000    0.2141021
228200.0000000    0.2069574
228240.0000000    0.1908852
228280.0000000    0.2017341
228320.0000000    0.2036097
228360.0000000    0.1872977
228400.0000000    0.2116047
228440.0000000    0.2164465
228480.0000000    0.2026318
228520.0000000    0.1946040
228560.0000000    0.2065282
228600.0000000    0.2160915
228640.0000000    0.2159784
228680.0000000    0.2160410
228720.0000000    0.1974968
228760.0000000    0.2079052
228800.0000000    0.2151800
228840.0000000    0.2252234
228880.0000000    0.2247099
228920.0000000    0.2103650
228960.0000000    0.2122263
229000.0000000    0.2245261
229040.0000000    0.2177888
229080.0000000    0.2211022
229120.0000000    0.1976204
229160.0000000    0.2131382
229200.0000000    0.2123442
229240.0000000    0.2021111
229280.0000000    0.2117580
229320.0000000    0.1943790
229360.0000000    0.1945715
229400.0000000    0.1957752
229440.0000000    0.2117674
229480.0000000    0.2221148
229520.0000000    0.2014301
229560.0000000    0.1948395
229600.0000000    0.1989157
229640.0000000    0.2055929
229680.0000000    0.2047472
229720.0000000    0.2188045
229760.0000000    0.2277128
229800.0000000    0.2113427
229840.0000000    0.2128735
229880.0000000    0.2180774
229920.0000000    0.2173851
229960.0000000    0.1941278
230000.0000000    0.1880939
230040.0000000    0.1985558
230080.0000000    0.2036925
230120.0000000    0.2101608
230160.0000000    0.2194191
230200.0000000    0.1957430
230240.0000000    0.2093780
230280.0000000    0.1966323
230320.0000000    0.2048062
230360.0000000    0.2116140
230400.0000000    0.2158638
230440.0000000    0.2106552
230480.0000000    0.2014587
230520.0000000    0.2055179
230560.0000000    0.2087646
230600.0000000    0.1737323
230640.0000000    0.1955020
230680.0000000    0.1944218
230720.0000000    0.1909505
230760.0000000    0.1784285
230800.0000000    0.1851677
230840.0000000    0.1946039
230880.0000000    0.1932261
230920.0000000    0.1784251
230960.0000000    0.1865805
231000.0000000    0.1777758
231040.0000000    0.1804489
231080.0000000    0.1812523
231120.0000000    0.1961320
231160.0000000    0.1634781
231200.0000000    0.2023958
231240.0000000    0.1866422
231280.0000000    0.1835889
231320.0000000    0.1811798
231360.0000000    0.1811441
231400.0000000    0.1728129
231440.0000000    0.1749146
231480.0000000    0.1762305
231520.0000000    0.1935616
231560.0000000    0.2053762
231600.0000000    0.1855135
231640.0000000    0.1954078
231680.0000000    0.1989664
231720.0000000    0.2117897
231760.0000000    0.2209141
231800.0000000    0.2415061
231840.0000000    0.2217766
231880.0000000    0.2327962
231920.0000000    0.2282294
231960.0000000    0.2078756
232000.0000000    0.2172892
232040.0000000    0.2130983
232080.0000000    0.1984351
232120.0000000    0.2290696
232160.0000000    0.2079708
232200.0000000    0.2157801
232240.0000000    0.2295266
232280.0000000    0.2083735
232320.0000000    0.1941471
232360.0000000    0.2232148
232400.0000000    0.2276467
232440.0000000    0.2220350
232480.0000000    0.2022018
232520.0000000    0.2022542
232560.0000000    0.1935209
232600.0000000    0.1924661
232640.0000000    0.2183239
232680.0000000    0.2034022
232720.0000000    0.2091525
232760.0000000    0.2323398
232800.0000000    0.2225071
232840.0000000    0.2323958
232880.0000000    0.2154271
232920.0000000    0.2285969
232960.0000000    0.2359639
233000.0000000    0.2303495
233040.0000000    0.2098165
233080.0000000    0.2130582
233120.0000000    0.2227471
233160.0000000    0.2226731
233200.0000000    0.2127745
233240.0000000    0.2060584
233280.0000000    0.2132082
233320.0000000    0.2142051
233360.0000000    0.2148833
233400.0000000    0.2218776
233440.0000000    0.2165202
233480.0000000    0.2181097
233520.0000000    0.2132752
233560.0000000    0.2395491
233600.0000000    0.2446990
233640.0000000    0.2161265
233680.0000000    0.2292548
233720.0000000    0.2223236
233760.0000000    0.2357682
233800.0000000    0.2184559
233840.0000000    0.2316876
233880.0000000    0.2306705
233920.0000000    0.2348515
233960.0000000    0.2108300
234000.0000000    0.2174567
234040.0000000    0.2368702
234080.0000000    0.2136001
234120.0000000    0.2318797
234160.0000000    0.2370603
234200.0000000    0.2313269
234240.0000000    0.1977486
234280.0000000    0.2372915
234320.0000000    0.2231007
234360.0000000    0.2184647
234400.0000000    0.2387362
234440.0000000    0.2231376
234480.0000000    0.2269457
234520.0000000    0.2473011
234560.0000000    0.2201845
234600.0000000    0.2044967
234640.0000000    0.2282205
234680.0000000    0.2237144
234720.0000000    0.2260847
234760.0000000    0.1964907
234800.0000000    0.2201187
234840.0000000    0.2094401
234880.0000000    0.2117968
234920.0000000    0.2183415
234960.0000000    0.2309726
235000.0000000    0.2264239
235040.0000000    0.1958670
235080.0000000    0.1951330
235120.0000000    0.2168456
235160.0000000    0.2094465
235200.0000000    0.1979922
235240.0000000    0.2209254
235280.0000000    0.1992179
235320.0000000    0.2095636
235360.0000000    0.2244353
235400.0000000    0.2172080
235440.0000000    0.2214272
235480.0000000    0.2177539
235520.0000000    0.2278291
235560.0000000    0.2152586
235600.0000000    0.2400853
235640.0000000    0.2280718
235680.0000000    0.2294120
235720.0000000    0.2146974
235760.0000000    0.1923216
235800.0000000    0.2008906
235840.0000000    0.2134553
235880.0000000    0.2325589
235920.0000000    0.2191951
235960.0000000    0.1938893
236000.0000000    0.2137264
236040.0000000    0.2263117
236080.0000000    0.2285038
236120.0000000    0.2208710
236160.0000000    0.2173131
236200.0000000    0.2344706
236240.0000000    0.2434059
236280.0000000    0.2427470
236320.0000000    0.2396759
236360.0000000    0.2363551
236400.0000000    0.2286943
236440.0000000    0.2350982
236480.0000000    0.2397387
236520.0000000    0.2363068
236560.0000000    0.2293190
236600.0000000    0.2310936
236640.0000000    0.2367703
236680.0000000    0.2310309
236720.0000000    0.2388336
236760.0000000    0.2219069
236800.0000000    0.2340932
236840.0000000    0.2204247
236880.0000000    0.2163462
236920.0000000    0.2158195
236960.0000000    0.2153299
237000.0000000    0.2105404
237040.0000000    0.2398965
237080.0000000    0.2118095
237120.0000000    0.2353094
237160.0000000    0.2145549
237200.0000000    0.2374158
237240.0000000    0.2441283
237280.0000000    0.2300996
237320.0000000    0.2177566
237360.0000000    0.2261534
237400.0000000    0.2294005
237440.0000000    0.2370709
237480.0000000    0.2306290
237520.0000000    0.2080841
237560.0000000    0.2245496
237600.0000000    0.1999468
237640.0000000    0.2100414
237680.0000000    0.2198282
237720.0000000    0.2067215
237760.0000000    0.2136600
237800.0000000    0.1986437
237840.0000000    0.1818233
237880.0000000    0.2110561
237920.0000000    0.2245003
237960.0000000    0.2336332
238000.0000000    0.2001631
238040.0000000    0.2079133
238080.0000000    0.1874551
238120.0000000    0.2030427
238160.0000000    0.1955691
238200.0000000    0.1908869
238240.0000000    0.1880755
238280.0000000    0.1952217
238320.0000000    0.2007649
238360.0000000    0.2093456
238400.0000000    0.1937593
238440.0000000    0.1987440
238480.0000000    0.2123481
238520.0000000    0.2172620
238560.0000000    0.2059998
238600.0000000    0.2078848
238640.0000000    0.1985551
238680.0000000    0.2210505
238720.0000000    0.2060232
238760.0000000    0.2404078
238800.0000000    0.2122212
238840.0000000    0.2187943
238880.0000000    0.2360680
238920.0000000    0.2442452
238960.0000000    0.2280928
239000.0000000    0.2255798
239040.0000000    0.2295711
239080.0000000    0.2333418
239120.0000000    0.2183716
239160.0000000    0.2207039
239200.0000000    0.2259250
239240.0000000    0.2024544
239280.0000000    0.1980105
239320.0000000    0.2088322
239360.0000000    0.2134829
239400.0000000    0.2159585
239440.0000000    0.2108584
239480.0000000    0.2347956
239520.0000000    0.2175274
239560.0000000    0.2176339
239600.0000000    0.1954305
239640.0000000    0.2006077
239680.0000000    0.2113006
239720.0000000    0.1904698
239760.0000000    0.2109209
239800.0000000    0.2108895
239840.0000000    0.2254167
239880.0000000    0.2078255
239920.0000000    0.2112199
239960.0000000    0.2180205
240000.0000000    0.2208621
240040.0000000    0.2127773
240080.0000000    0.2228690
240120.0000000    0.2199578
240160.0000000    0.2365705
240200.0000000    0.2440813
240240.0000000    0.2081199
240280.0000000    0.2198031
240320.0000000    0.2162392
240360.0000000    0.2203167
240400.0000000    0.2327151
240440.0000000    0.2182138
240480.0000000    0.2148268
240520.0000000    0.2250432
240560.0000000    0.2280484
240600.0000000    0.2373076
240640.0000000    0.2291253
240680.0000000    0.2210797
240720.0000000    0.2256926
240760.0000000    0.2075809
240800.0000000    0.2056675
240840.0000000    0.1912073
240880.0000000    0.2176843
240920.0000000    0.2161690
240960.0000000    0.2141619
241000.0000000    0.2027340
241040.0000000    0.2038306
241080.0000000    0.2022780
241120.0000000    0.2257598
241160.0000000    0.2256666
241200.0000000    0.2282375
241240.0000000    0.2131312
241280.0000000    0.2166382
241320.0000000    0.2021244
241360.0000000    0.2212393
241400.0000000    0.2331948
241440.0000000    0.2188690
241480.0000000    0.2250522
241520.0000000    0.2280418
241560.0000000    0.2250313
241600.0000000    0.2049187
241640.0000000    0.2017589
241680.0000000    0.2114689
241720.0000000    0.2008863
241760.0000000    0.1937670
241800.0000000    0.1998539
241840.0000000    0.2185407
241880.0000000    0.1982046
241920.0000000    0.1880653
241960.0000000    0.2023709
242000.0000000    0.2106695
242040.0000000    0.1951153
242080.0000000    0.2135563
242120.0000000    0.2050135
242160.0000000    0.2130746
242200.0000000    0.2125547
242240.0000000    0.2046213
242280.0000000    0.2039184
242320.0000000    0.2112621
242360.0000000    0.2008744
242400.0000000    0.2304799
242440.0000000    0.2015494
242480.0000000    0.2088033
242520.0000000    0.2005548
242560.0000000    0.2174905
242600.0000000    0.2161902
242640.0000000    0.2234173
242680.0000000    0.2079518
242720.0000000    0.2085958
242760.0000000    0.2155216
242800.0000000    0.2317543
242840.0000000    0.2304918
242880.0000000    0.2065924
242920.0000000    0.2187542
242960.0000000    0.2031316
243000.0000000    0.2062861
243040.0000000    0.2031941
243080.0000000    0.1998042
243120.0000000    0.2284302
243160.0000000    0.1974393
243200.0000000    0.2244953
243240.0000000    0.2097031
243280.0000000    0.1982261
243320.0000000    0.1894360
243360.0000000    0.2044161
243400.0000000    0.1941724
243440.0000000    0.1959512
243480.0000000    0.2088231
243520.0000000    0.1941488
243560.0000000    0.1855628
243600.0000000    0.1895287
243640.0000000    0.2144721
243680.0000000    0.2195883
243720.0000000    0.2073912
243760.0000000    0.1827585
243800.0000000    0.2097159
243840.0000000    0.1921095
243880.0000000    0.2004389
243920.0000000    0.1971937
243960.0000000    0.2053548
244000.0000000    0.2105821
244040.0000000    0.2127324
244080.0000000    0.2143920
244120.0000000    0.2219944
244160.0000000    0.2099334
244200.0000000    0.2121451
244240.0000000    0.2238404
244280.0000000    0.2171038
244320.0000000    0.1979185
244360.0000000    0.2012069
244400.0000000    0.2154539
244440.0000000    0.2011636
244480.0000000    0.2224324
244520.0000000    0.2101506
244560.0000000    0.2104320
244600.0000000    0.2087535
244640.0000000    0.2201469
244680.0000000    0.2033294
244720.0000000    0.2056401
244760.0000000    0.2071658
244800.0000000    0.2066086
244840.0000000    0.2052539
244880.0000000    0.2119426
244920.0000000    0.2097263
244960.0000000    0.2006755
245000.0000000    0.1881112
245040.0000000    0.1992590
245080.0000000    0.2039440
245120.0000000    0.2080933
245160.0000000    0.2069840
245200.0000000    0.2005875
245240.0000000    0.2171119
245280.0000000    0.2277029
245320.0000000    0.2254002
245360.0000000    0.2300896
245400.0000000    0.2338285
245440.0000000    0.2443861
245480.0000000    0.2243668
245520.0000000    0.2317957
245560.0000000    0.2219401
245600.0000000    0.2155564
245640.0000000    0.2265192
245680.0000000    0.2283085
245720.0000000    0.2255362
245760.0000000    0.2165910
245800.0000000    0.2371657
245840.0000000    0.2293252
245880.0000000    0.2343133
245920.0000000    0.2227348
245960.0000000    0.2253862
246000.0000000    0.2391808
246040.0000000    0.2231473
246080.0000000    0.2335778
246120.0000000    0.2318889
246160.0000000    0.2346169
246200.0000000    0.2205035
246240.0000000    0.2308556
246280.0000000    0.2241757
246320.0000000    0.2197582
246360.0000000    0.2116773
246400.0000000    0.2033917
246440.0000000    0.2102064
246480.0000000    0.1981924
246520.0000000    0.1829736
246560.0000000    0.2080340
246600.0000000    0.2159709
246640.0000000    0.2142752
246680.0000000    0.2195951
246720.0000000    0.2234501
246760.0000000    0.2393761
246800.0000000    0.2212773
246840.0000000    0.2151692
246880.0000000    0.2089587
246920.0000000    0.2115969
246960.0000000    0.2179621
247000.0000000    0.2217609
247040.0000000    0.2263202
247080.0000000    0.2208118
247120.0000000    0.2255635
247160.0000000    0.2322797
247200.0000000    0.2158233
247240.0000000    0.2097490
247280.0000000    0.2056497
247320.0000000    0.2022592
247360.0000000    0.2085378
247400.0000000    0.2239018
247440.0000000    0.2383644
247480.0000000    0.2372082
247520.0000000    0.2274787
247560.0000000    0.2299202
247600.0000000    0.2249831
247640.0000000    0.2219620
247680.0000000    0.1993491
247720.0000000    0.2097407
247760.0000000    0.2131678
247800.0000000    0.1954935
247840.0000000    0.2120454
247880.0000000    0.2134243
247920.0000000    0.2159395
247960.0000000    0.2172926
248000.0000000    0.2157933
248040.0000000    0.2206509
248080.0000000    0.1973618
248120.0000000    0.2169633
248160.0000000    0.2169794
248200.0000000    0.2080172
248240.0000000    0.2125928
248280.0000000    0.2107944
248320.0000000    0.2259148
248360.0000000    0.2102544
248400.0000000    0.2120346
248440.0000000    0.2219426
248480.0000000    0.2191024
248520.0000000    0.2302067
248560.0000000    0.2287249
248600.0000000    0.2354372
248640.0000000    0.2170762
248680.0000000    0.2080755
248720.0000000    0.2130493
248760.0000000    0.2072991
248800.0000000    0.2095289
248840.0000000    0.2004827
248880.0000000    0.2227437
248920.0000000    0.2089915
248960.0000000    0.2044910
249000.0000000    0.2276196
249040.0000000    0.2090333
249080.0000000    0.2079088
249120.0000000    0.2121589
249160.0000000    0.2091401
249200.0000000    0.2080606
249240.0000000    0.1958814
249280.0000000    0.2010432
249320.0000000    0.1858952
249360.0000000    0.2082440
249400.0000000    0.2074477
249440.0000000    0.2150502
249480.0000000    0.2023363
249520.0000000    0.1999855
249560.0000000    0.2082672
249600.0000000    0.2137398
249640.0000000    0.2186094
249680.0000000    0.2154679
249720.0000000    0.2145093
249760.0000000    0.2347518
249800.0000000    0.2194445
249840.0000000    0.2234669
249880.0000000    0.2159849
249920.0000000    0.2224358
249960.0000000    0.2097420
250000.0000000    0.2014631
250040.0000000    0.2301186
250080.0000000    0.2184812
250120.0000000    0.2253274
250160.0000000    0.2169407
250200.0000000    0.2256326
250240.0000000    0.2122215
250280.0000000    0.2102071
250320.0000000    0.2155097
250360.0000000    0.2154079
250400.0000000    0.2052239
250440.0000000    0.2161185
250480.0000000    0.2191738
250520.0000000    0.2092459
250560.0000000    0.2097426
250600.0000000    0.2207527
250640.0000000    0.2254601
250680.0000000    0.2163472
250720.0000000    0.2050260
250760.0000000    0.2062270
250800.0000000    0.2014606
250840.0000000    0.2009915
250880.0000000    0.2013197
250920.0000000    0.2016467
250960.0000000    0.2030932
251000.0000000    0.2284982
251040.0000000    0.2073665
251080.0000000    0.1973109
251120.0000000    0.2131667
251160.0000000    0.2016063
251200.0000000    0.2078912
251240.0000000    0.2020392
251280.0000000    0.2262755
251320.0000000    0.2274260
251360.0000000    0.2295864
251400.0000000    0.2265222
251440.0000000    0.2023799
251480.0000000    0.2135946
251520.0000000    0.2286818
251560.0000000    0.2273533
251600.0000000    0.2199976
251640.0000000    0.2119703
251680.0000000    0.2181040
251720.0000000    0.2277125
251760.0000000    0.2267641
251800.0000000    0.2216263
251840.0000000    0.2213198
251880.0000000    0.2234930
251920.0000000    0.2130628
251960.0000000    0.2313822
252000.0000000    0.2393536
252040.0000000    0.2605388
252080.0000000    0.2518992
252120.0000000    0.2569950
252160.0000000    0.2170012
252200.0000000    0.2282767
252240.0000000    0.2345225
252280.0000000    0.2457888
252320.0000000    0.2343418
252360.0000000    0.2321712
252400.0000000    0.2165408
252440.0000000    0.2070212
252480.0000000    0.2075366
252520.0000000    0.2299017
252560.0000000    0.2306286
252600.0000000    0.2276102
252640.0000000    0.2285535
252680.0000000    0.2161859
252720.0000000    0.2273244
252760.0000000    0.2245123
252800.0000000    0.2410139
252840.0000000    0.2207083
252880.0000000    0.2320969
252920.0000000    0.2281124
252960.0000000    0.2442285
253000.0000000    0.2164092
253040.0000000    0.2035286
253080.0000000    0.2115279
253120.0000000    0.2163768
253160.0000000    0.2050089
253200.0000000    0.2197075
253240.0000000    0.2211162
253280.0000000    0.2255146
253320.0000000    0.2387145
253360.0000000    0.2300255
253400.0000000    0.2546618
253440.0000000    0.2178507
253480.0000000    0.2153095
253520.0000000    0.2306616
253560.0000000    0.2177188
253600.0000000    0.2402489
253640.0000000    0.2367695
253680.0000000    0.2421426
253720.0000000    0.2150825
253760.0000000    0.2080047
253800.0000000    0.2158403
253840.0000000    0.2123294
253880.0000000    0.2125682
253920.0000000    0.2126504
253960.0000000    0.2165188
254000.0000000    0.2142075
254040.0000000    0.2166841
254080.0000000    0.2106503
254120.0000000    0.2186014
254160.0000000    0.2158356
254200.0000000    0.1915716
254240.0000000    0.2168220
254280.0000000    0.2174531
254320.0000000    0.2089410
254360.0000000    0.2111230
254400.0000000    0.1899293
254440.0000000    0.1829007
254480.0000000    0.2079393
254520.0000000    0.1801879
254560.0000000    0.2044022
254600.0000000    0.1806993
254640.0000000    0.1877621
254680.0000000    0.2114477
254720.0000000    0.2228860
254760.0000000    0.2019577
254800.0000000    0.2130949
254840.0000000    0.2133202
254880.0000000    0.2136245
254920.0000000    0.2121985
254960.0000000    0.2267669
255000.0000000    0.2125099
255040.0000000    0.2284144
255080.0000000    0.2248295
255120.0000000    0.2290544
255160.0000000    0.2124702
255200.0000000    0.2028205
255240.0000000    0.2150753
255280.0000000    0.2033101
255320.0000000    0.2109661
255360.0000000    0.2212838
255400.0000000    0.2008656
255440.0000000    0.2170917
255480.0000000    0.1978616
255520.0000000    0.2173929
255560.0000000    0.2266089
255600.0000000    0.2126153
255640.0000000    0.2149564
255680.0000000    0.2172267
255720.0000000    0.2329690
255760.0000000    0.2267455
255800.0000000    0.1955854
255840.0000000    0.2125731
255880.0000000    0.2339050
255920.0000000    0.2268742
255960.0000000    0.2162575
256000.0000000    0.2221138
256040.0000000    0.2189675
256080.0000000    0.2107267
256120.0000000    0.2302493
256160.0000000    0.2473390
256200.0000000    0.2331090
256240.0000000    0.2406826
256280.0000000    0.2267664
256320.0000000    0.2310751
256360.0000000    0.2433498
256400.0000000    0.2072397
256440.0000000    0.2271980
256480.0000000    0.2120524
256520.0000000    0.2193840
256560.0000000    0.2170443
256600.0000000    0.2239081
256640.0000000    0.2227324
256680.0000000    0.2161282
256720.0000000    0.2146894
256760.0000000    0.2233245
256800.0000000    0.2365308
256840.0000000    0.2288650
256880.0000000    0.2406975
256920.0000000    0.2112601
256960.0000000    0.2207396
257000.0000000    0.2372202
257040.0000000    0.2296584
257080.0000000    0.2378917
257120.0000000    0.2316655
257160.0000000    0.2277832
257200.0000000    0.2288654
257240.0000000    0.2076405
257280.0000000    0.2024985
257320.0000000    0.2141273
257360.0000000    0.2037319
257400.0000000    0.1996777
257440.0000000    0.2087157
257480.0000000    0.2019773
257520.0000000    0.2234021
257560.0000000    0.2020981
257600.0000000    0.2132220
257640.0000000    0.2232293
257680.0000000    0.2203283
257720.0000000    0.2162808
257760.0000000    0.2240279
257800.0000000    0.1996069
257840.0000000    0.1957797
257880.0000000    0.1982512
257920.0000000    0.1856455
257960.0000000    0.2105285
258000.0000000    0.1913559
258040.0000000    0.1970254
258080.0000000    0.1995746
258120.0000000    0.1955471
258160.0000000    0.1937204
258200.0000000    0.1967341
258240.0000000    0.2149490
258280.0000000    0.2229371
258320.0000000    0.2175135
258360.0000000    0.2050346
258400.0000000    0.2044982
258440.0000000    0.2058067
258480.0000000    0.2077799
258520.0000000    0.2095951
258560.0000000    0.1880894
258600.0000000    0.1833047
258640.0000000    0.1833013
258680.0000000    0.1898239
258720.0000000    0.2058975
258760.0000000    0.2029726
258800.0000000    0.2133311
258840.0000000    0.2136525
258880.0000000    0.2120057
258920.0000000    0.2243838
258960.0000000    0.2254867
259000.0000000    0.2271657
259040.0000000    0.2156070
259080.0000000    0.2102971
259120.0000000    0.2304261
259160.0000000    0.2242896
259200.0000000    0.2102883
259240.0000000    0.2176526
259280.0000000    0.2277908
259320.0000000    0.2212581
259360.0000000    0.2135926
259400.0000000    0.2211877
259440.0000000    0.2211515
259480.0000000    0.2078909
259520.0000000    0.1974082
259560.0000000    0.1889293
259600.0000000    0.2158681
259640.0000000    0.2331356
259680.0000000    0.2319995
259720.0000000    0.2363338
259760.0000000    0.2354298
259800.0000000    0.2239025
259840.0000000    0.2430076
259880.0000000    0.2470840
259920.0000000    0.2430616
259960.0000000    0.2249838
260000.0000000    0.2417570
260040.0000000    0.2089069
260080.0000000    0.2245824
260120.0000000    0.2458064
260160.0000000    0.2452398
260200.0000000    0.2335563
260240.0000000    0.2350407
260280.0000000    0.2347472
260320.0000000    0.2464766
260360.0000000    0.2353481
260400.0000000    0.2508415
260440.0000000    0.2331081
260480.0000000    0.2288930
260520.0000000    0.2342593
260560.0000000    0.2228166
260600.0000000    0.2378095
260640.0000000    0.2300419
260680.0000000    0.2389413
260720.0000000    0.2389403
260760.0000000    0.2236075
260800.0000000    0.2331429
260840.0000000    0.2264822
260880.0000000    0.2224242
260920.0000000    0.2311427
260960.0000000    0.2355143
261000.0000000    0.2250349
261040.0000000    0.2411396
261080.0000000    0.2253053
261120.0000000    0.2384963
261160.0000000    0.2211604
261200.0000000    0.2333698
261240.0000000    0.2405075
261280.0000000    0.2096739
261320.0000000    0.2405282
261360.0000000    0.2332696
261400.0000000    0.2225469
261440.0000000    0.2313670
261480.0000000    0.2331709
261520.0000000    0.2089902
261560.0000000    0.2322700
261600.0000000    0.2188684
261640.0000000    0.2241829
261680.0000000    0.2357437
261720.0000000    0.2200340
261760.0000000    0.2231830
261800.0000000    0.2198802
261840.0000000    0.2203066
261880.0000000    0.2209920
261920.0000000    0.2107282
261960.0000000    0.2167069
262000.0000000    0.2085278
262040.0000000    0.2234329
262080.0000000    0.2235396
262120.0000000    0.2294046
262160.0000000    0.2220446
262200.0000000    0.2046033
262240.0000000    0.2249622
262280.0000000    0.2210236
262320.0000000    0.2296912
262360.0000000    0.2312983
262400.0000000    0.2475000
262440.0000000    0.2350944
262480.0000000    0.2610715
262520.0000000    0.2259202
262560.0000000    0.2189820
262600.0000000    0.2225396
262640.0000000    0.2339867
262680.0000000    0.2293719
262720.0000000    0.2216471
262760.0000000    0.2087235
262800.0000000    0.2266880
262840.0000000    0.2378155
262880.0000000    0.2261301
262920.0000000    0.2055047
262960.0000000    0.2057412
263000.0000000    0.2123966
263040.0000000    0.2264114
263080.0000000    0.2195293
263120.0000000    0.2214475
263160.0000000    0.2386104
263200.0000000    0.2348750
263240.0000000    0.2257613
263280.0000000    0.2429400
263320.0000000    0.2330129
263360.0000000    0.2229253
263400.0000000    0.2246665
263440.0000000    0.2307036
263480.0000000    0.2373592
263520.0000000    0.2446329
263560.0000000    0.2273963
263600.0000000    0.2300447
263640.0000000    0.2264793
263680.0000000    0.2201786
263720.0000000    0.2427075
263760.0000000    0.2449572
263800.0000000    0.2447721
263840.0000000    0.2481329
263880.0000000    0.2401024
263920.0000000    0.2340478
263960.0000000    0.2352089
264000.0000000    0.2353154
264040.0000000    0.2481089
264080.0000000    0.2507892
264120.0000000    0.2458772
264160.0000000    0.2390111
264200.0000000    0.2322134
264240.0000000    0.2315109
264280.0000000    0.2408627
264320.0000000    0.2368730
264360.0000000    0.2239005
264400.0000000    0.2433105
264440.0000000    0.2111455
264480.0000000    0.2234899
264520.0000000    0.2205161
264560.0000000    0.2158513
264600.0000000    0.2330690
264640.0000000    0.2407437
264680.0000000    0.2287083
264720.0000000    0.2306166
264760.0000000    0.2453544
264800.0000000    0.2392757
264840.0000000    0.2327298
264880.0000000    0.2138491
264920.0000000    0.2337082
264960.0000000    0.2218132
265000.0000000    0.2256108
265040.0000000    0.2291232
265080.0000000    0.2509787
265120.0000000    0.2456813
265160.0000000    0.2437279
265200.0000000    0.2446181
265240.0000000    0.2367285
265280.0000000    0.2363670
265320.0000000    0.2351892
265360.0000000    0.2424893
265400.0000000    0.2366882
265440.0000000    0.2493191
265480.0000000    0.2339012
265520.0000000    0.2421769
265560.0000000    0.2474313
265600.0000000    0.2259869
265640.0000000    0.2512999
265680.0000000    0.2337427
265720.0000000    0.2332088
265760.0000000    0.2585452
265800.0000000    0.2549549
265840.0000000    0.2460666
265880.0000000    0.2469089
265920.0000000    0.2349868
265960.0000000    0.2383646
266000.0000000    0.2219903
266040.0000000    0.2558324
266080.0000000    0.2307857
266120.0000000    0.2315068
266160.0000000    0.2408452
266200.0000000    0.2414135
266240.0000000    0.2443779
266280.0000000    0.2309739
266320.0000000    0.2402611
266360.0000000    0.2293266
266400.0000000    0.2379313
266440.0000000    0.2324123
266480.0000000    0.2365298
266520.0000000    0.2317582
266560.0000000    0.2328283
266600.0000000    0.2280803
266640.0000000    0.2174109
266680.0000000    0.2302012
266720.0000000    0.2322807
266760.0000000    0.2343491
266800.0000000    0.2210032
266840.0000000    0.2127575
266880.0000000    0.2211176
266920.0000000    0.2207227
266960.0000000    0.2307290
267000.0000000    0.2257911
267040.0000000    0.2268068
267080.0000000    0.2320795
267120.0000000    0.2257921
267160.0000000    0.2150149
267200.0000000    0.2392256
267240.0000000    0.2357451
267280.0000000    0.2374088
267320.0000000    0.2447992
267360.0000000    0.2253278
267400.0000000    0.2338455
267440.0000000    0.2590222
267480.0000000    0.2360319
267520.0000000    0.2327212
267560.0000000    0.2027000
267600.0000000    0.2221163
267640.0000000    0.2130627
267680.0000000    0.2302220
267720.0000000    0.2320014
267760.0000000    0.2370829
267800.0000000    0.2367233
267840.0000000    0.2230054
267880.0000000    0.2328266
267920.0000000    0.2441455
267960.0000000    0.2268845
268000.0000000    0.2243634
268040.0000000    0.2193822
268080.0000000    0.2376584
268120.0000000    0.2409765
268160.0000000    0.2400662
268200.0000000    0.2391324
268240.0000000    0.2412109
268280.0000000    0.2243879
268320.0000000    0.2244306
268360.0000000    0.2391987
268400.0000000    0.2317550
268440.0000000    0.2226799
268480.0000000    0.2439425
268520.0000000    0.2309096
268560.0000000    0.2376299
268600.0000000    0.2235415
268640.0000000    0.2429840
268680.0000000    0.2428067
268720.0000000    0.2362829
268760.0000000    0.2503208
268800.0000000    0.2334602
268840.0000000    0.2425878
268880.0000000    0.2330825
268920.0000000    0.2508653
268960.0000000    0.2437863
269000.0000000    0.2363688
269040.0000000    0.2416828
269080.0000000    0.2315515
269120.0000000    0.2390300
269160.0000000    0.2103436
269200.0000000    0.2182765
269240.0000000    0.2289318
269280.0000000    0.2282143
269320.0000000    0.2172415
269360.0000000    0.2062965
269400.0000000    0.2389754
269440.0000000    0.2076990
269480.0000000    0.2198435
269520.0000000    0.2153593
269560.0000000    0.2111839
269600.0000000    0.2284662
269640.0000000    0.2076785
269680.0000000    0.2278494
269720.0000000    0.2083482
269760.0000000    0.2177438
269800.0000000    0.2250770
269840.0000000    0.2182254
269880.0000000    0.2238736
269920.0000000    0.2316072
269960.0000000    0.2299524
270000.0000000    0.2137488
270040.0000000    0.2142357
270080.0000000    0.2091477
270120.0000000    0.2207107
270160.0000000    0.2243584
270200.0000000    0.2301795
270240.0000000    0.2225979
270280.0000000    0.2091215
270320.0000000    0.2300578
270360.0000000    0.2187160
270400.0000000    0.2176116
270440.0000000    0.2246603
270480.0000000    0.2159128
270520.0000000    0.2049284
270560.0000000    0.2265805
270600.0000000    0.2348753
270640.0000000    0.2112798
270680.0000000    0.2181939
270720.0000000    0.2139411
270760.0000000    0.2377288
270800.0000000    0.2268889
270840.0000000    0.2225160
270880.0000000    0.2302652
270920.0000000    0.2297693
270960.0000000    0.2083024
271000.0000000    0.2181444
271040.0000000    0.2031385
271080.0000000    0.2149793
271120.0000000    0.1962725
271160.0000000    0.2003168
271200.0000000    0.2052658
271240.0000000    0.1990675
271280.0000000    0.2040967
271320.0000000    0.1972176
271360.0000000    0.2052478
271400.0000000    0.2056226
271440.0000000    0.2161369
271480.0000000    0.2100897
271520.0000000    0.2065745
271560.0000000    0.1941194
271600.0000000    0.1862333
271640.0000000    0.2027787
271680.0000000    0.2207099
271720.0000000    0.1980869
271760.0000000    0.2084646
271800.0000000    0.2190336
271840.0000000    0.2209806
271880.0000000    0.2202929
271920.0000000    0.2244456
271960.0000000    0.2377352
272000.0000000    0.2371525
272040.0000000    0.2164376
272080.0000000    0.2144197
272120.0000000    0.2236144
272160.0000000    0.2171111
272200.0000000    0.2129620
272240.0000000    0.2161939
272280.0000000    0.2186166
272320.0000000    0.2177209
272360.0000000    0.2195452
272400.0000000    0.2214165
272440.0000000    0.2264981
272480.0000000    0.2242430
272520.0000000    0.2232436
272560.0000000    0.2196931
272600.0000000    0.2256673
272640.0000000    0.2104500
272680.0000000    0.2321910
272720.0000000    0.2137547
272760.0000000    0.2064706
272800.0000000    0.2234417
272840.0000000    0.2215451
272880.0000000    0.2278346
272920.0000000    0.2140508
272960.0000000    0.2348467
273000.0000000    0.2361554
273040.0000000    0.2395240
273080.0000000    0.2258644
273120.0000000    0.2089969
273160.0000000    0.2241841
273200.0000000    0.2229011
273240.0000000    0.2186255
273280.0000000    0.2047863
273320.0000000    0.1884219
273360.0000000    0.2028738
273400.0000000    0.2095249
273440.0000000    0.2186937
273480.0000000    0.2076505
273520.0000000    0.2050987
273560.0000000    0.2237286
273600.0000000    0.2374037
273640.0000000    0.1887861
273680.0000000    0.2037580
273720.0000000    0.2221817
273760.0000000    0.2219049
273800.0000000    0.2238251
273840.0000000    0.2204317
273880.0000000    0.2242468
273920.0000000    0.2103156
273960.0000000    0.1797103
274000.0000000    0.1970805
274040.0000000    0.2002063
274080.0000000    0.2003380
274120.0000000    0.2224456
274160.0000000    0.2225145
274200.0000000    0.2045556
274240.0000000    0.2111836
274280.0000000    0.2190975
274320.0000000    0.2075587
274360.0000000    0.2192955
274400.0000000    0.2201720
274440.0000000    0.2282464
274480.0000000    0.2119560
274520.0000000    0.2046517
274560.0000000    0.2165740
274600.0000000    0.2148895
274640.0000000    0.1941304
274680.0000000    0.2114160
274720.0000000    0.2249848
274760.0000000    0.2251579
274800.0000000    0.2169133
274840.0000000    0.2119560
274880.0000000    0.2296571
274920.0000000    0.2283287
274960.0000000    0.2282142
275000.0000000    0.2195084
275040.0000000    0.2097961
275080.0000000    0.2060668
275120.0000000    0.1943944
275160.0000000    0.1811277
275200.0000000    0.1941839
275240.0000000    0.1931424
275280.0000000    0.2018615
275320.0000000    0.1813843
275360.0000000    0.2135519
275400.0000000    0.2209114
275440.0000000    0.2135605
275480.0000000    0.2214147
275520.0000000    0.2200029
275560.0000000    0.2067399
275600.0000000    0.2014965
275640.0000000    0.2108870
275680.0000000    0.2019577
275720.0000000    0.1881884
275760.0000000    0.1887087
275800.0000000    0.1904269
275840.0000000    0.1992506
275880.0000000    0.1891502
275920.0000000    0.1910434
275960.0000000    0.1844593
276000.0000000    0.1929204
276040.0000000    0.1819221
276080.0000000    0.1979067
276120.0000000    0.1958650
276160.0000000    0.1937619
276200.0000000    0.2112656
276240.0000000    0.2041565
276280.0000000    0.1966824
276320.0000000    0.2030450
276360.0000000    0.1876321
276400.0000000    0.1844934
276440.0000000    0.2021861
276480.0000000    0.2210824
276520.0000000    0.2294197
276560.0000000    0.2098562
276600.0000000    0.2063152
276640.0000000    0.2251747
276680.0000000    0.2162175
276720.0000000    0.2138701
276760.0000000    0.1970926
276800.0000000    0.2197746
276840.0000000    0.2017357
276880.0000000    0.1941881
276920.0000000    0.1901512
276960.0000000    0.1982092
277000.0000000    0.1951235
277040.0000000    0.1916883
277080.0000000    0.1945868
277120.0000000    0.1839900
277160.0000000    0.2030966
277200.0000000    0.2105396
277240.0000000    0.1906846
277280.0000000    0.1894745
277320.0000000    0.1944247
277360.0000000    0.1951679
277400.0000000    0.1924257
277440.0000000    0.1980236
277480.0000000    0.1985599
277520.0000000    0.1901923
277560.0000000    0.1887964
277600.0000000    0.1872784
277640.0000000    0.1896757
277680.0000000    0.1866793
277720.0000000    0.1964044
277760.0000000    0.2102772
277800.0000000    0.2037108
277840.0000000    0.2211790
277880.0000000    0.1897199
277920.0000000    0.2062799
277960.0000000    0.1881234
278000.0000000    0.1881423
278040.0000000    0.1872582
278080.0000000    0.1821012
278120.0000000    0.1889285
278160.0000000    0.1906696
278200.0000000    0.1914957
278240.0000000    0.1985697
278280.0000000    0.2138761
278320.0000000    0.2022661
278360.0000000    0.2062602
278400.0000000    0.2078296
278440.0000000    0.2031612
278480.0000000    0.2069454
278520.0000000    0.2180020
278560.0000000    0.1939827
278600.0000000    0.2028549
278640.0000000    0.2066585
278680.0000000    0.2072564
278720.0000000    0.2066171
278760.0000000    0.2098344
278800.0000000    0.2076622
278840.0000000    0.2076229
278880.0000000    0.2217161
278920.0000000    0.2059401
278960.0000000    0.2164804
279000.0000000    0.2018690
279040.0000000    0.2010395
279080.0000000    0.2196839
279120.0000000    0.2196411
279160.0000000    0.2152282
279200.0000000    0.2102674
279240.0000000    0.2074069
279280.0000000    0.1960600
279320.0000000    0.2155353
279360.0000000    0.2119767
279400.0000000    0.2012620
279440.0000000    0.1930784
279480.0000000    0.2125408
279520.0000000    0.2109345
279560.0000000    0.1954899
279600.0000000    0.2030354
279640.0000000    0.1921056
279680.0000000    0.2233936
279720.0000000    0.2263282
279760.0000000    0.2148371
279800.0000000    0.2187973
279840.0000000    0.2067919
279880.0000000    0.1944388
279920.0000000    0.1973267
279960.0000000    0.1834618
280000.0000000    0.2034182
280040.0000000    0.1895378
280080.0000000    0.2223398
280120.0000000    0.2001005
280160.0000000    0.2013140
280200.0000000    0.1995001
280240.0000000    0.2138122
280280.0000000    0.2018268
280320.0000000    0.2190312
280360.0000000    0.2192905
280400.0000000    0.1939867
280440.0000000    0.1926822
280480.0000000    0.1982244
280520.0000000    0.1983408
280560.0000000    0.1936676
280600.0000000    0.2015979
280640.0000000    0.1997995
280680.0000000    0.2018478
280720.0000000    0.2171241
280760.0000000    0.1961345
280800.0000000    0.1942442
280840.0000000    0.2003810
280880.0000000    0.2104495
280920.0000000    0.2124237
280960.0000000    0.2145277
281000.0000000    0.2011257
281040.0000000    0.1953083
281080.0000000    0.2051429
281120.0000000    0.2085216
281160.0000000    0.1972344
281200.0000000    0.2253319
281240.0000000    0.2056099
281280.0000000    0.2120766
281320.0000000    0.2123786
281360.0000000    0.2157032
281400.0000000    0.1954026
281440.0000000    0.2064551
281480.0000000    0.1969237
281520.0000000    0.1910180
281560.0000000    0.2041889
281600.0000000    0.1992386
281640.0000000    0.2069660
281680.0000000    0.2004341
281720.0000000    0.1927498
281760.0000000    0.2204523
281800.0000000    0.2145759
281840.0000000    0.2108026
281880.0000000    0.1959431
281920.0000000    0.1886762
281960.0000000    0.2060607
282000.0000000    0.2041180
282040.0000000    0.1981502
282080.0000000    0.1973482
282120.0000000    0.1986142
282160.0000000    0.1952658
282200.0000000    0.2002200
282240.0000000    0.2195204
282280.0000000    0.2092231
282320.0000000    0.2158696
282360.0000000    0.1896084
282400.0000000    0.2046032
282440.0000000    0.2083010
282480.0000000    0.2151953
282520.0000000    0.2070672
282560.0000000    0.2154730
282600.0000000    0.2020536
282640.0000000    0.2045373
282680.0000000    0.1955757
282720.0000000    0.2050746
282760.0000000    0.1854835
282800.0000000    0.1800522
282840.0000000    0.2049376
282880.0000000    0.1817974
282920.0000000    0.1871229
282960.0000000    0.2021958
283000.0000000    0.2292886
283040.0000000    0.2001740
283080.0000000    0.2035361
283120.0000000    0.2028864
283160.0000000    0.1857283
283200.0000000    0.1706534
283240.0000000    0.1919548
283280.0000000    0.1948749
283320.0000000    0.1936365
283360.0000000    0.2015392
283400.0000000    0.1826023
283440.0000000    0.1933620
283480.0000000    0.2005748
283520.0000000    0.1852399
283560.0000000    0.1701192
283600.0000000    0.1930321
283640.0000000    0.1984002
283680.0000000    0.1756029
283720.0000000    0.2049188
283760.0000000    0.1977322
283800.0000000    0.1908761
283840.0000000    0.2023234
283880.0000000    0.2059714
283920.0000000    0.1977468
283960.0000000    0.2003936
284000.0000000    0.1959883
284040.0000000    0.1989283
284080.0000000    0.2080808
284120.0000000    0.2055352
284160.0000000    0.1985387
284200.0000000    0.1931880
284240.0000000    0.1975771
284280.0000000    0.1978974
284320.0000000    0.1970040
284360.0000000    0.2014529
284400.0000000    0.2015499
284440.0000000    0.2075519
284480.0000000    0.2157958
284520.0000000    0.2037763
284560.0000000    0.2000350
284600.0000000    0.2058175
284640.0000000    0.1985176
284680.0000000    0.1924818
284720.0000000    0.2065489
284760.0000000    0.1998290
284800.0000000    0.1922501
284840.0000000    0.2041482
284880.0000000    0.2017771
284920.0000000    0.2126512
284960.0000000    0.2024855
285000.0000000    0.1947481
285040.0000000    0.1991896
285080.0000000    0.2047127
285120.0000000    0.1997991
285160.0000000    0.2026048
285200.0000000    0.1979636
285240.0000000    0.2020686
285280.0000000    0.1923998
285320.0000000    0.2016848
285360.0000000    0.2075335
285400.0000000    0.2021210
285440.0000000    0.2087355
285480.0000000    0.1926039
285520.0000000    0.1912671
285560.0000000    0.1930502
285600.0000000    0.1879181
285640.0000000    0.1970773
285680.0000000    0.1891827
285720.0000000    0.1908928
285760.0000000    0.1956207
285800.0000000    0.2045266
285840.0000000    0.2022720
285880.0000000    0.1971949
285920.0000000    0.1916104
285960.0000000    0.1954761
286000.0000000    0.1942517
286040.0000000    0.2035388
286080.0000000    0.2142978
286120.0000000    0.2061846
286160.0000000    0.2061286
286200.0000000    0.2125800
286240.0000000    0.1948378
286280.0000000    0.1903364
286320.0000000    0.1974670
286360.0000000    0.1864593
286400.0000000    0.1911296
286440.0000000    0.1836913
286480.0000000    0.1977084
286520.0000000    0.2045698
286560.0000000    0.2000687
286600.0000000    0.1941252
286640.0000000    0.1942208
286680.0000000    0.1920940
286720.0000000    0.1888608
286760.0000000    0.1984860
286800.0000000    0.1866707
286840.0000000    0.1914986
286880.0000000    0.2128338
286920.0000000    0.2004257
286960.0000000    0.2073279
287000.0000000    0.1965752
287040.0000000    0.2181782
287080.0000000    0.2008482
287120.0000000    0.1853340
287160.0000000    0.1801217
287200.0000000    0.1918955
287240.0000000    0.1960097
287280.0000000    0.1801619
287320.0000000    0.1912392
287360.0000000    0.1960911
287400.0000000    0.2116389
287440.0000000    0.1996127
287480.0000000    0.1971192
287520.0000000    0.1880478
287560.0000000    0.2027880
287600.0000000    0.2053851
287640.0000000    0.1947816
287680.0000000    0.1973187
287720.0000000    0.1949467
287760.0000000    0.1875217
287800.0000000    0.1883255
287840.0000000    0.1900394
287880.0000000    0.1874573
287920.0000000    0.1999775
287960.0000000    0.1983569
288000.0000000    0.2108527
288040.0000000    0.2008936
288080.0000000    0.1841707
288120.0000000    0.1956607
288160.0000000    0.1941788
288200.0000000    0.1950439
288240.0000000    0.2137945
288280.0000000    0.2051052
288320.0000000    0.2010740
288360.0000000    0.1873607
288400.0000000    0.1876504
288440.0000000    0.1944470
288480.0000000    0.1938650
288520.0000000    0.1853416
288560.0000000    0.1868691
288600.0000000    0.1906656
288640.0000000    0.1743296
288680.0000000    0.1888110
288720.0000000    0.2091313
288760.0000000    0.1996630
288800.0000000    0.1781009
288840.0000000    0.1797497
288880.0000000    0.1816426
288920.0000000    0.1889092
288960.0000000    0.1910650
289000.0000000    0.1834628
289040.0000000    0.1823956
289080.0000000    0.1955836
289120.0000000    0.1949190
289160.0000000    0.1930511
289200.0000000    0.2167931
289240.0000000    0.2173079
289280.0000000    0.2087863
289320.0000000    0.1892179
289360.0000000    0.2115085
289400.0000000    0.2044074
289440.0000000    0.2075981
289480.0000000    0.1921313
289520.0000000    0.1916508
289560.0000000    0.2047889
289600.0000000    0.2121150
289640.0000000    0.1949325
289680.0000000    0.2072980
289720.0000000    0.1979786
289760.0000000    0.1998791
289800.0000000    0.2143215
289840.0000000    0.1894329
289880.0000000    0.1961121
289920.0000000    0.1878723
289960.0000000    0.1991760
290000.0000000    0.2129612
290040.0000000    0.2080983
290080.0000000    0.1970606
290120.0000000    0.1951149
290160.0000000    0.1851893
290200.0000000    0.1833728
290240.0000000    0.1947319
290280.0000000    0.1876679
290320.0000000    0.1810449
290360.0000000    0.1874339
290400.0000000    0.1841362
290440.0000000    0.1747875
290480.0000000    0.1959707
290520.0000000    0.1709075
290560.0000000    0.1863078
290600.0000000    0.2049892
290640.0000000    0.2021724
290680.0000000    0.1897767
290720.0000000    0.1841615
290760.0000000    0.1865793
290800.0000000    0.1963331
290840.0000000    0.1911157
290880.0000000    0.2126987
290920.0000000    0.1976269
290960.0000000    0.2089997
291000.0000000    0.2051355
291040.0000000    0.1928174
291080.0000000    0.2047623
291120.0000000    0.2090923
291160.0000000    0.1952195
291200.0000000    0.1892008
291240.0000000    0.2015933
291280.0000000    0.2013104
291320.0000000    0.1967445
291360.0000000    0.1952744
291400.0000000    0.2082738
291440.0000000    0.1883101
291480.0000000    0.1898770
291520.0000000    0.2001499
291560.0000000    0.1950063
291600.0000000    0.1989432
291640.0000000    0.2093880
291680.0000000    0.2078071
291720.0000000    0.2002353
291760.0000000    0.1993062
291800.0000000    0.1941492
291840.0000000    0.1986555
291880.0000000    0.2024189
291920.0000000    0.2140409
291960.0000000    0.1960992
292000.0000000    0.2040524
292040.0000000    0.1982348
292080.0000000    0.2136851
292120.0000000    0.2045086
292160.0000000    0.2079774
292200.0000000    0.2009923
292240.0000000    0.1999516
292280.0000000    0.1954660
292320.0000000    0.1985244
292360.0000000    0.2035307
292400.0000000    0.2014701
292440.0000000    0.2017236
292480.0000000    0.1876596
292520.0000000    0.1882322
292560.0000000    0.2024235
292600.0000000    0.2000183
292640.0000000    0.1975426
292680.0000000    0.1930312
292720.0000000    0.1881388
292760.0000000    0.1912010
292800.0000000    0.1916390
292840.0000000    0.1937599
292880.0000000    0.1867941
292920.0000000    0.1752932
292960.0000000    0.1902166
293000.0000000    0.1840402
293040.0000000    0.1895920
293080.0000000    0.1952906
293120.0000000    0.2063548
293160.0000000    0.1980817
293200.0000000    0.2077550
293240.0000000    0.2064841
293280.0000000    0.1998135
293320.0000000    0.2185278
293360.0000000    0.2129774
293400.0000000    0.1876236
293440.0000000    0.2043556
293480.0000000    0.2101805
293520.0000000    0.2254444
293560.0000000    0.2091634
293600.0000000    0.2185750
293640.0000000    0.2044276
293680.0000000    0.2157607
293720.0000000    0.2264057
293760.0000000    0.2083432
293800.0000000    0.2154803
293840.0000000    0.1889522
293880.0000000    0.1981205
293920.0000000    0.2168532
293960.0000000    0.2076795
294000.0000000    0.2190572
294040.0000000    0.2261305
294080.0000000    0.2187717
294120.0000000    0.2325782
294160.0000000    0.2282407
294200.0000000    0.2150430
294240.0000000    0.2111837
294280.0000000    0.2280966
294320.0000000    0.2153505
294360.0000000    0.2009133
294400.0000000    0.2032427
294440.0000000    0.2144840
294480.0000000    0.2169936
294520.0000000    0.2122683
294560.0000000    0.2050209
294600.0000000    0.2042715
294640.0000000    0.2195603
294680.0000000    0.2143780
294720.0000000    0.2114400
294760.0000000    0.2087423
294800.0000000    0.1983807
294840.0000000    0.2322216
294880.0000000    0.2160268
294920.0000000    0.2026650
294960.0000000    0.2212629
295000.0000000    0.2033592
295040.0000000    0.2066354
295080.0000000    0.2109230
295120.0000000    0.2051512
295160.0000000    0.1957611
295200.0000000    0.1965483
295240.0000000    0.2036293
295280.0000000    0.1967021
295320.0000000    0.1936796
295360.0000000    0.1901038
295400.0000000    0.2077461
295440.0000000    0.2027339
295480.0000000    0.1919971
295520.0000000    0.1908213
295560.0000000    0.1797936
295600.0000000    0.1912603
295640.0000000    0.2053059
295680.0000000    0.2053157
295720.0000000    0.1967717
295760.0000000    0.2009734
295800.0000000    0.1958155
295840.0000000    0.1935050
295880.0000000    0.2072182
295920.0000000    0.2044944
295960.0000000    0.2173049
296000.0000000    0.2121092
296040.0000000    0.1869474
296080.0000000    0.2037066
296120.0000000    0.2023695
296160.0000000    0.2089273
296200.0000000    0.1859447
296240.0000000    0.2271873
296280.0000000    0.1943852
296320.0000000    0.2091335
296360.0000000    0.1923749
296400.0000000    0.1993431
296440.0000000    0.2070426
296480.0000000    0.1953832
296520.0000000    0.1869406
296560.0000000    0.1952966
296600.0000000    0.2015647
296640.0000000    0.2035072
296680.0000000    0.1928139
296720.0000000    0.2030007
296760.0000000    0.2052163
296800.0000000    0.2014679
296840.0000000    0.2117844
296880.0000000    0.1802759
296920.0000000    0.1910883
296960.0000000    0.1924338
297000.0000000    0.2228701
297040.0000000    0.1975745
297080.0000000    0.1904863
297120.0000000    0.1784135
297160.0000000    0.2004388
297200.0000000    0.2093595
297240.0000000    0.2067289
297280.0000000    0.1993431
297320.0000000    0.1991205
297360.0000000    0.2052867
297400.0000000    0.1840811
297440.0000000    0.1942203
297480.0000000    0.2118299
297520.0000000    0.1959682
297560.0000000    0.1986262
297600.0000000    0.2145372
297640.0000000    0.2014413
297680.0000000    0.2039675
297720.0000000    0.1998813
297760.0000000    0.2044457
297800.0000000    0.1848348
297840.0000000    0.1957082
297880.0000000    0.1818208
297920.0000000    0.1877278
297960.0000000    0.1879653
298000.0000000    0.2027108
298040.0000000    0.1853164
298080.0000000    0.1845710
298120.0000000    0.1697332
298160.0000000    0.1823765
298200.0000000    0.1818872
298240.0000000    0.1989282
298280.0000000    0.1899162
298320.0000000    0.1913144
298360.0000000    0.2028648
298400.0000000    0.1953017
298440.0000000    0.1950332
298480.0000000    0.1781246
298520.0000000    0.1822618
298560.0000000    0.1884657
298600.0000000    0.2031415
298640.0000000    0.1974557
298680.0000000    0.1910290
298720.0000000    0.2015761
298760.0000000    0.1757762
298800.0000000    0.1825751
298840.0000000    0.1900679
298880.0000000    0.1829134
298920.0000000    0.1890896
298960.0000000    0.2012978
299000.0000000    0.2126874
299040.0000000    0.2004486
299080.0000000    0.1957281
299120.0000000    0.2075203
299160.0000000    0.1917737
299200.0000000    0.1950313
299240.0000000    0.2006526
299280.0000000    0.2059911
299320.0000000    0.2001464
299360.0000000    0.2067647
299400.0000000    0.1924828
299440.0000000    0.2019230
299480.0000000    0.2006434
299520.0000000    0.2151757
299560.0000000    0.2087865
299600.0000000    0.2263420
299640.0000000    0.2045740
299680.0000000    0.2126262
299720.0000000    0.2026302
299760.0000000    0.2126121
299800.0000000    0.1921305
299840.0000000    0.2132841
299880.0000000    0.1997862
299920.0000000    0.2012912
299960.0000000    0.1993909
300000.0000000    0.1927364
300040.0000000    0.2004450
300080.0000000    0.2058209
300120.0000000    0.2065486
300160.0000000    0.2100041
300200.0000000    0.1996331
300240.0000000    0.2014575
300280.0000000    0.2118567
300320.0000000    0.2143730
300360.0000000    0.2117748
300400.0000000    0.2062976
300440.0000000    0.1763524
300480.0000000    0.1978725
300520.0000000    0.1955258
300560.0000000    0.2069106
300600.0000000    0.1888885
300640.0000000    0.1866471
300680.0000000    0.1988567
300720.0000000    0.2249461
300760.0000000    0.2336317
300800.0000000    0.1973127
300840.0000000    0.2159858
300880.0000000    0.2086378
300920.0000000    0.1934645
300960.0000000    0.2049160
301000.0000000    0.1820262
301040.0000000    0.1924434
301080.0000000    0.1958774
301120.0000000    0.2196558
301160.0000000    0.2058963
301200.0000000    0.1978151
301240.0000000    0.1807323
301280.0000000    0.1844960
301320.0000000    0.1942796
301360.0000000    0.1986236
301400.0000000    0.2117813
301440.0000000    0.1957489
301480.0000000    0.2124505
301520.0000000    0.1947729
301560.0000000    0.1918259
301600.0000000    0.2148323
301640.0000000    0.1871971
301680.0000000    0.2054971
301720.0000000    0.1920029
301760.0000000    0.1849680
301800.0000000    0.1819207
301840.0000000    0.2060014
301880.0000000    0.2032946
301920.0000000    0.2050494
301960.0000000    0.2138378
302000.0000000    0.2118152
302040.0000000    0.2032396
302080.0000000    0.2088923
302120.0000000    0.2004627
302160.0000000    0.2059261
302200.0000000    0.2025357
302240.0000000    0.2119146
302280.0000000    0.1975080
302320.0000000    0.2100612
302360.0000000    0.1985897
302400.0000000    0.1922813
302440.0000000    0.1921804
302480.0000000    0.2009173
302520.0000000    0.2006141
302560.0000000    0.1866873
302600.0000000    0.1822817
302640.0000000    0.1922831
302680.0000000    0.2002481
302720.0000000    0.1971303
302760.0000000    0.1915312
302800.0000000    0.1974722
302840.0000000    0.2017635
302880.0000000    0.2089698
302920.0000000    0.2023589
302960.0000000    0.2256049
303000.0000000    0.2157095
303040.0000000    0.2034018
303080.0000000    0.2051073
303120.0000000    0.1924902
303160.0000000    0.1959857
303200.0000000    0.1814039
303240.0000000    0.1800603
303280.0000000    0.1888017
303320.0000000    0.1761814
303360.0000000    0.1908136
303400.0000000    0.2057048
303440.0000000    0.2022569
303480.0000000    0.1974454
303520.0000000    0.1879807
303560.0000000    0.1839458
303600.0000000    0.1930673
303640.0000000    0.1770250
303680.0000000    0.1909935
303720.0000000    0.1792099
303760.0000000    0.1798647
303800.0000000    0.1935941
303840.0000000    0.1876760
303880.0000000    0.1839866
303920.0000000    0.1841822
303960.0000000    0.1738215
304000.0000000    0.2110781
304040.0000000    0.1934247
304080.0000000    0.1785324
304120.0000000    0.1839323
304160.0000000    0.1932366
304200.0000000    0.2017908
304240.0000000    0.1988790
304280.0000000    0.1853750
304320.0000000    0.1877492
304360.0000000    0.1961038
304400.0000000    0.1847771
304440.0000000    0.1915591
304480.0000000    0.1930740
304520.0000000    0.1929379
304560.0000000    0.1902885
304600.0000000    0.1832347
304640.0000000    0.1766893
304680.0000000    0.1995565
304720.0000000    0.1949901
304760.0000000    0.1926425
304800.0000000    0.2025928
304840.0000000    0.1896647
304880.0000000    0.1777719
304920.0000000    0.2012470
304960.0000000    0.2005426
305000.0000000    0.1957537
305040.0000000    0.2056682
305080.0000000    0.1986779
305120.0000000    0.2028040
305160.0000000    0.1869034
305200.0000000    0.1927515
305240.0000000    0.1938900
305280.0000000    0.1954437
305320.0000000    0.2034674
305360.0000000    0.1890654
305400.0000000    0.1965230
305440.0000000    0.2004493
305480.0000000    0.1998471
305520.0000000    0.2082406
305560.0000000    0.1980931
305600.0000000    0.1805393
305640.0000000    0.1943884
305680.0000000    0.1930508
305720.0000000    0.2009691
305760.0000000    0.2014850
305800.0000000    0.1862240
305840.0000000    0.1944009
305880.0000000    0.1934468
305920.0000000    0.1902098
305960.0000000    0.1946389
306000.0000000    0.1907120
306040.0000000    0.1919494
306080.0000000    0.1921809
306120.0000000    0.1811687
306160.0000000    0.1927404
306200.0000000    0.1728348
306240.0000000    0.1755558
306280.0000000    0.1732688
306320.0000000    0.1729772
306360.0000000    0.1853409
306400.0000000    0.1755456
306440.0000000    0.1957949
306480.0000000    0.1812829
306520.0000000    0.1907051
306560.0000000    0.1830644
306600.0000000    0.1965620
306640.0000000    0.1898017
306680.0000000    0.1748236
306720.0000000    0.1812885
306760.0000000    0.1760554
306800.0000000    0.1760510
306840.0000000    0.1705537
306880.0000000    0.1759496
306920.0000000    0.1851310
306960.0000000    0.1736934
307000.0000000    0.1731644
307040.0000000    0.1737465
307080.0000000    0.1728204
307120.0000000    0.1769697
307160.0000000    0.1720735
307200.0000000    0.1874898
307240.0000000    0.1755962
307280.0000000    0.1786710
307320.0000000    0.1726923
307360.0000000    0.1744485
307400.0000000    0.1781327
307440.0000000    0.1811350
307480.0000000    0.1833408
307520.0000000    0.1559584
307560.0000000    0.1819780
307600.0000000    0.1833269
307640.0000000    0.1910632
307680.0000000    0.1803070
307720.0000000    0.1796671
307760.0000000    0.1642464
307800.0000000    0.1750461
307840.0000000    0.1698687
307880.0000000    0.1804142
307920.0000000    0.1684575
307960.0000000    0.1907771
308000.0000000    0.1799471
308040.0000000    0.1923991
308080.0000000    0.1900329
308120.0000000    0.2000436
308160.0000000    0.1927071
308200.0000000    0.1799264
308240.0000000    0.1988341
308280.0000000    0.1856569
308320.0000000    0.1759297
308360.0000000    0.1887555
308400.0000000    0.1848227
308440.0000000    0.1900773
308480.0000000    0.1823876
308520.0000000    0.1894799
308560.0000000    0.1833891
308600.0000000    0.1903741
308640.0000000    0.1891725
308680.0000000    0.1847018
308720.0000000    0.1904348
308760.0000000    0.1919091
308800.0000000    0.1812441
308840.0000000    0.1909054
308880.0000000    0.1721960
308920.0000000    0.1931151
308960.0000000    0.1854856
309000.0000000    0.1729466
309040.0000000    0.1906141
309080.0000000    0.1801028
309120.0000000    0.1858236
309160.0000000    0.1847842
309200.0000000    0.1727660
309240.0000000    0.1819049
309280.0000000    0.1843902
309320.0000000    0.1935872
309360.0000000    0.1954114
309400.0000000    0.1830814
309440.0000000    0.1890750
309480.0000000    0.1887469
309520.0000000    0.1995157
309560.0000000    0.1957456
309600.0000000    0.1746093
309640.0000000    0.1914193
309680.0000000    0.1834644
309720.0000000    0.1818969
309760.0000000    0.1943898
309800.0000000    0.1899935
309840.0000000    0.1815404
309880.0000000    0.1739819
309920.0000000    0.1987237
309960.0000000    0.1831777
310000.0000000    0.1830550
310040.0000000    0.1889444
310080.0000000    0.1875304
310120.0000000    0.1726743
310160.0000000    0.1923852
310200.0000000    0.1820898
310240.0000000    0.1899096
310280.0000000    0.1768551
310320.0000000    0.1912058
310360.0000000    0.1906184
310400.0000000    0.1908385
310440.0000000    0.1892983
310480.0000000    0.1935636
310520.0000000    0.1866359
310560.0000000    0.2000950
310600.0000000    0.1952590
310640.0000000    0.1848249
310680.0000000    0.1833097
310720.0000000    0.1745279
310760.0000000    0.2022037
310800.0000000    0.2059711
310840.0000000    0.1924433
310880.0000000    0.1985707
310920.0000000    0.1946416
310960.0000000    0.2016111
311000.0000000    0.2015614
311040.0000000    0.2147169
311080.0000000    0.1867072
311120.0000000    0.1855598
311160.0000000    0.1834577
311200.0000000    0.1964622
311240.0000000    0.1986207
311280.0000000    0.1995684
311320.0000000    0.2032351
311360.0000000    0.1821000
311400.0000000    0.1870384
311440.0000000    0.2055343
311480.0000000    0.1979450
311520.0000000    0.1978500
311560.0000000    0.1987653
311600.0000000    0.2118258
311640.0000000    0.1867175
311680.0000000    0.1684460
311720.0000000    0.1812206
311760.0000000    0.1911690
311800.0000000    0.1981458
311840.0000000    0.1852511
311880.0000000    0.1915602
311920.0000000    0.2086882
311960.0000000    0.1919324
312000.0000000    0.1963509
312040.0000000    0.1849962
312080.0000000    0.1800088
312120.0000000    0.1890822
312160.0000000    0.1894665
312200.0000000    0.1787737
312240.0000000    0.1918756
312280.0000000    0.1924377
312320.0000000    0.1854895
312360.0000000    0.1897996
312400.0000000    0.1952057
312440.0000000    0.2079170
312480.0000000    0.1977970
312520.0000000    0.1959074
312560.0000000    0.1967109
312600.0000000    0.1927339
312640.0000000    0.1957966
312680.0000000    0.2040994
312720.0000000    0.1884559
312760.0000000    0.1876472
312800.0000000    0.1957505
312840.0000000    0.1883682
312880.0000000    0.1902630
312920.0000000    0.1979589
312960.0000000    0.1878972
313000.0000000    0.1960183
313040.0000000    0.1815090
313080.0000000    0.1927392
313120.0000000    0.2007938
313160.0000000    0.1978701
313200.0000000    0.1887598
313240.0000000    0.1881249
313280.0000000    0.1839174
313320.0000000    0.1834936
313360.0000000    0.1929706
313400.0000000    0.1889279
313440.0000000    0.1971461
313480.0000000    0.1950978
313520.0000000    0.1856999
313560.0000000    0.1861014
313600.0000000    0.1780553
313640.0000000    0.1805416
313680.0000000    0.1905164
313720.0000000    0.1757059
313760.0000000    0.1793643
313800.0000000    0.1783534
313840.0000000    0.1810957
313880.0000000    0.1891516
313920.0000000    0.1795633
313960.0000000    0.1856208
314000.0000000    0.1896308
314040.0000000    0.1881904
314080.0000000    0.1974279
314120.0000000    0.1906375
314160.0000000    0.1926461
314200.0000000    0.1845385
314240.0000000    0.1896514
314280.0000000    0.1821822
314320.0000000    0.1748320
314360.0000000    0.1885201
314400.0000000    0.1795459
314440.0000000    0.1800254
314480.0000000    0.1736766
314520.0000000    0.1776891
314560.0000000    0.1730038
314600.0000000    0.1835292
314640.0000000    0.1948708
314680.0000000    0.1851419
314720.0000000    0.1863119
314760.0000000    0.1762522
314800.0000000    0.1766312
314840.0000000    0.1727655
314880.0000000    0.1768944
314920.0000000    0.1714176
314960.0000000    0.1713408
315000.0000000    0.1843643
315040.0000000    0.1767084
315080.0000000    0.1959088
315120.0000000    0.1857999
315160.0000000    0.1738836
315200.0000000    0.1864088
315240.0000000    0.1818272
315280.0000000    0.1851123
315320.0000000    0.1905516
315360.0000000    0.1949218
315400.0000000    0.1881058
315440.0000000    0.2001374
315480.0000000    0.1860328
315520.0000000    0.1838344
315560.0000000    0.1793994
315600.0000000    0.1714447
315640.0000000    0.1787279
315680.0000000    0.1945678
315720.0000000    0.1841914
315760.0000000    0.1795831
315800.0000000    0.1853854
315840.0000000    0.1888490
315880.0000000    0.1895794
315920.0000000    0.1811831
315960.0000000    0.1798445
316000.0000000    0.1965798
316040.0000000    0.1995107
316080.0000000    0.1852028
316120.0000000    0.1807026
316160.0000000    0.1755597
316200.0000000    0.1870883
316240.0000000    0.1847535
316280.0000000    0.1793888
316320.0000000    0.1842820
316360.0000000    0.1837881
316400.0000000    0.1844643
316440.0000000    0.1843612
316480.0000000    0.1891831
316520.0000000    0.1930490
316560.0000000    0.1913007
316600.0000000    0.1929661
316640.0000000    0.1886192
316680.0000000    0.1693314
316720.0000000    0.1666882
316760.0000000    0.1837997
316800.0000000    0.1797521
316840.0000000    0.1905170
316880.0000000    0.1696242
316920.0000000    0.1793202
316960.0000000    0.1823200
317000.0000000    0.1894980
317040.0000000    0.1861414
317080.0000000    0.1865027
317120.0000000    0.1837522
317160.0000000    0.1894439
317200.0000000    0.1633509
317240.0000000    0.1900323
317280.0000000    0.1868565
317320.0000000    0.1954197
317360.0000000    0.1969221
317400.0000000    0.1764100
317440.0000000    0.1815068
317480.0000000    0.1829486
317520.0000000    0.1872149
317560.0000000    0.1930002
317600.0000000    0.1859864
317640.0000000    0.1963362
317680.0000000    0.1909126
317720.0000000    0.1763599
317760.0000000    0.1912990
317800.0000000    0.1933959
317840.0000000    0.1817843
317880.0000000    0.1981346
317920.0000000    0.1979046
317960.0000000    0.1936509
318000.0000000    0.1904945
318040.0000000    0.1747027
318080.0000000    0.2044597
318120.0000000    0.1839199
318160.0000000    0.1827767
318200.0000000    0.1917767
318240.0000000    0.2016779
318280.0000000    0.1958659
318320.0000000    0.2079191
318360.0000000    0.2082190
318400.0000000    0.2054172
318440.0000000    0.1963908
318480.0000000    0.1958101
318520.0000000    0.1954127
318560.0000000    0.1813828
318600.0000000    0.1867539
318640.0000000    0.1795019
318680.0000000    0.1874823
318720.0000000    0.1659321
318760.0000000    0.1838341
318800.0000000    0.1681096
318840.0000000    0.1861892
318880.0000000    0.1902042
318920.0000000    0.1866397
318960.0000000    0.1909528
319000.0000000    0.1978011
319040.0000000    0.2062245
319080.0000000    0.1983459
319120.0000000    0.1988052
319160.0000000    0.1873275
319200.0000000    0.1754171
319240.0000000    0.1805795
319280.0000000    0.1795457
319320.0000000    0.1842871
319360.0000000    0.1810306
319400.0000000    0.1798320
319440.0000000    0.1815635
319480.0000000    0.2085670
319520.0000000    0.1819255
319560.0000000    0.1863323
319600.0000000    0.1731593
319640.0000000    0.1773825
319680.0000000    0.1649185
319720.0000000    0.1816071
319760.0000000    0.1798401
319800.0000000    0.1778327
319840.0000000    0.1829409
319880.0000000    0.1785304
319920.0000000    0.1905904
319960.0000000    0.1957396
320000.0000000    0.1845901
320040.0000000    0.1733183
320080.0000000    0.1843950
320120.0000000    0.1754321
320160.0000000    0.1772879
320200.0000000    0.1866459
320240.0000000    0.1863278
320280.0000000    0.1926101
320320.0000000    0.1856981
320360.0000000    0.1934479
320400.0000000    0.1845510
320440.0000000    0.2026135
320480.0000000    0.1940565
320520.0000000    0.1836836
320560.0000000    0.1907081
320600.0000000    0.1730471
320640.0000000    0.1752342
320680.0000000    0.1785240
320720.0000000    0.1986405
320760.0000000    0.2017649
320800.0000000    0.1846548
320840.0000000    0.1948289
320880.0000000    0.2007972
320920.0000000    0.2031285
320960.0000000    0.1945335
321000.0000000    0.1923777
321040.0000000    0.1897448
321080.0000000    0.1888835
321120.0000000    0.1921923
321160.0000000    0.1975132
321200.0000000    0.2123393
321240.0000000    0.1933810
321280.0000000    0.2080848
321320.0000000    0.2010059
321360.0000000    0.1799522
321400.0000000    0.1946992
321440.0000000    0.1823835
321480.0000000    0.1894010
321520.0000000    0.2106438
321560.0000000    0.2037478
321600.0000000    0.1871322
321640.0000000    0.2084201
321680.0000000    0.1980486
321720.0000000    0.2050845
321760.0000000    0.2158902
321800.0000000    0.2029522
321840.0000000    0.2146911
321880.0000000    0.2030799
321920.0000000    0.2030271
321960.0000000    0.2025377
322000.0000000    0.2078584
322040.0000000    0.2021826
322080.0000000    0.1980574
322120.0000000    0.1942791
322160.0000000    0.2080006
322200.0000000    0.2066336
322240.0000000    0.1846745
322280.0000000    0.1864259
322320.0000000    0.1995852
322360.0000000    0.2078359
322400.0000000    0.1831659
322440.0000000    0.1896232
322480.0000000    0.1871473
322520.0000000    0.2015411
322560.0000000    0.1926117
322600.0000000    0.1999057
322640.0000000    0.1860045
322680.0000000    0.1825684
322720.0000000    0.1950577
322760.0000000    0.2014581
322800.0000000    0.1857579
322840.0000000    0.2040601
322880.0000000    0.2053308
322920.0000000    0.2023585
322960.0000000    0.1853201
323000.0000000    0.2017197
323040.0000000    0.1882129
323080.0000000    0.1892399
323120.0000000    0.1875353
323160.0000000    0.1909741
323200.0000000    0.1923271
323240.0000000    0.1984039
323280.0000000    0.1942225
323320.0000000    0.1949804
323360.0000000    0.1962343
323400.0000000    0.1884455
323440.0000000    0.1843117
323480.0000000    0.1928450
323520.0000000    0.1858167
323560.0000000    0.1785143
323600.0000000    0.1797178
323640.0000000    0.1877597
323680.0000000    0.1898141
323720.0000000    0.2026327
323760.0000000    0.1905975
323800.0000000    0.1827618
323840.0000000    0.1961391
323880.0000000    0.1960017
323920.0000000    0.1832350
323960.0000000    0.1837129
324000.0000000    0.1974881
324040.0000000    0.1901338
324080.0000000    0.1984619
324120.0000000    0.1968103
324160.0000000    0.1995004
324200.0000000    0.2037640
324240.0000000    0.2109826
324280.0000000    0.2035183
324320.0000000    0.1977568
324360.0000000    0.1914474
324400.0000000    0.1822764
324440.0000000    0.2004097
324480.0000000    0.2008042
324520.0000000    0.1941157
324560.0000000    0.1997557
324600.0000000    0.1831467
324640.0000000    0.1974921
324680.0000000    0.2033778
324720.0000000    0.1934429
324760.0000000    0.2001288
324800.0000000    0.2038517
324840.0000000    0.1949587
324880.0000000    0.1994822
324920.0000000    0.1840756
324960.0000000    0.1942027
325000.0000000    0.1831162
325040.0000000    0.1723000
325080.0000000    0.1846959
325120.0000000    0.1988603
325160.0000000    0.2020283
325200.0000000    0.2051485
325240.0000000    0.2095566
325280.0000000    0.2152630
325320.0000000    0.2123119
325360.0000000    0.2017502
325400.0000000    0.1992112
325440.0000000    0.1977890
325480.0000000    0.2007150
325520.0000000    0.1959565
325560.0000000    0.2050020
325600.0000000    0.2035738
325640.0000000    0.2036967
325680.0000000    0.2161865
325720.0000000    0.2225094
325760.0000000    0.2257008
325800.0000000    0.1936121
325840.0000000    0.2082947
325880.0000000    0.2134235
325920.0000000    0.2192694
325960.0000000    0.2085043
326000.0000000    0.2001946
326040.0000000    0.1949108
326080.0000000    0.2136204
326120.0000000    0.2108050
326160.0000000    0.1940461
326200.0000000    0.2047200
326240.0000000    0.2043177
326280.0000000    0.1757618
326320.0000000    0.1855918
326360.0000000    0.1871999
326400.0000000    0.1806669
326440.0000000    0.2004634
326480.0000000    0.1981000
326520.0000000    0.1886877
326560.0000000    0.1889313
326600.0000000    0.1868674
326640.0000000    0.2002195
326680.0000000    0.2073425
326720.0000000    0.1953429
326760.0000000    0.1866004
326800.0000000    0.1774392
326840.0000000    0.1811980
326880.0000000    0.1962334
326920.0000000    0.1908490
326960.0000000    0.1818618
327000.0000000    0.1794325
327040.0000000    0.2028028
327080.0000000    0.1865197
327120.0000000    0.1893467
327160.0000000    0.1975291
327200.0000000    0.2015430
327240.0000000    0.1861001
327280.0000000    0.1715367
327320.0000000    0.1924601
327360.0000000    0.1813844
327400.0000000    0.1950385
327440.0000000    0.1894506
327480.0000000    0.1835653
327520.0000000    0.1899450
327560.0000000    0.1917682
327600.0000000    0.1911716
327640.0000000    0.1852252
327680.0000000    0.2014795
327720.0000000    0.1998034
327760.0000000    0.2036165
327800.0000000    0.1955612
327840.0000000    0.2093020
327880.0000000    0.2124581
327920.0000000    0.1818989
327960.0000000    0.2086716
328000.0000000    0.1885294
328040.0000000    0.1765846
328080.0000000    0.1747897
328120.0000000    0.2020741
328160.0000000    0.2023374
328200.0000000    0.2022841
328240.0000000    0.1908318
328280.0000000    0.1893177
328320.0000000    0.1837789
328360.0000000    0.1879300
328400.0000000    0.1756615
328440.0000000    0.1878746
328480.0000000    0.1746254
328520.0000000    0.1865051
328560.0000000    0.1919298
328600.0000000    0.1794775
328640.0000000    0.1811443
328680.0000000    0.1956348
328720.0000000    0.2049584
328760.0000000    0.2011034
328800.0000000    0.1794785
328840.0000000    0.1746812
328880.0000000    0.1793767
328920.0000000    0.2045944
328960.0000000    0.2172649
329000.0000000    0.2231841
329040.0000000    0.1882962
329080.0000000    0.2050526
329120.0000000    0.1987878
329160.0000000    0.2110679
329200.0000000    0.1930121
329240.0000000    0.1934623
329280.0000000    0.1959731
329320.0000000    0.1922294
329360.0000000    0.1888595
329400.0000000    0.2118180
329440.0000000    0.2040562
329480.0000000    0.1975320
329520.0000000    0.2025334
329560.0000000    0.1895864
329600.0000000    0.2029949
329640.0000000    0.2171512
329680.0000000    0.2169228
329720.0000000    0.2210502
329760.0000000    0.2212621
329800.0000000    0.2090666
329840.0000000    0.2176173
329880.0000000    0.1998075
329920.0000000    0.2048343
329960.0000000    0.1935039
330000.0000000    0.2054663
330040.0000000    0.2169445
330080.0000000    0.2059942
330120.0000000    0.2110664
330160.0000000    0.2313588
330200.0000000    0.2055020
330240.0000000    0.1963492
330280.0000000    0.1939982
330320.0000000    0.2006927
330360.0000000    0.1941643
330400.0000000    0.2058104
330440.0000000    0.1767827
330480.0000000    0.1811785
330520.0000000    0.1973725
330560.0000000    0.1948773
330600.0000000    0.1848269
330640.0000000    0.1958935
330680.0000000    0.1959038
330720.0000000    0.2036767
330760.0000000    0.1923887
330800.0000000    0.1870067
330840.0000000    0.1930189
330880.0000000    0.2106286
330920.0000000    0.1957737
330960.0000000    0.2113242
331000.0000000    0.2043304
331040.0000000    0.2031226
331080.0000000    0.1947674
331120.0000000    0.1929904
331160.0000000    0.2135956
331200.0000000    0.2066883
331240.0000000    0.1937367
331280.0000000    0.1910300
331320.0000000    0.1969045
331360.0000000    0.1904677
331400.0000000    0.1938530
331440.0000000    0.1997553
331480.0000000    0.1975591
331520.0000000    0.1889322
331560.0000000    0.1995465
331600.0000000    0.1790183
331640.0000000    0.1921313
331680.0000000    0.1940702
331720.0000000    0.1813419
331760.0000000    0.1777049
331800.0000000    0.1856475
331840.0000000    0.1801186
331880.0000000    0.1984943
331920.0000000    0.1820209
331960.0000000    0.1901411
332000.0000000    0.2013479
332040.0000000    0.2103509
332080.0000000    0.2130362
332120.0000000    0.1887416
332160.0000000    0.2011413
332200.0000000    0.1971239
332240.0000000    0.2122852
332280.0000000    0.2137382
332320.0000000    0.1987395
332360.0000000    0.2081889
332400.0000000    0.1950796
332440.0000000    0.1814616
332480.0000000    0.1965835
332520.0000000    0.1919513
332560.0000000    0.1922094
332600.0000000    0.1864352
332640.0000000    0.1967462
332680.0000000    0.1996040
332720.0000000    0.1923916
332760.0000000    0.1862480
332800.0000000    0.1827394
332840.0000000    0.2103000
332880.0000000    0.1965043
332920.0000000    0.1970639
332960.0000000    0.1873824
333000.0000000    0.2034840
333040.0000000    0.1904768
333080.0000000    0.1924299
333120.0000000    0.2110824
333160.0000000    0.1993751
333200.0000000    0.1892758
333240.0000000    0.2089697
333280.0000000    0.1932141
333320.0000000    0.2019220
333360.0000000    0.2028658
333400.0000000    0.1899319
333440.0000000    0.2017167
333480.0000000    0.1921782
333520.0000000    0.2162168
333560.0000000    0.1895313
333600.0000000    0.1909529
333640.0000000    0.1973506
333680.0000000    0.1964563
333720.0000000    0.2012596
333760.0000000    0.1915010
333800.0000000    0.2017081
333840.0000000    0.1921368
333880.0000000    0.2061114
333920.0000000    0.2036105
333960.0000000    0.1952580
334000.0000000    0.2000975
334040.0000000    0.1994906
334080.0000000    0.1989912
334120.0000000    0.2006915
334160.0000000    0.1930571
334200.0000000    0.1988697
334240.0000000    0.1951747
334280.0000000    0.2056792
334320.0000000    0.2214112
334360.0000000    0.2023110
334400.0000000    0.1933833
334440.0000000    0.2032067
334480.0000000    0.1958660
334520.0000000    0.2064933
334560.0000000    0.2036951
334600.0000000    0.2175512
334640.0000000    0.2097840
334680.0000000    0.2088457
334720.0000000    0.1904008
334760.0000000    0.1991019
334800.0000000    0.2021006
334840.0000000    0.2129196
334880.0000000    0.1955733
334920.0000000    0.1856142
334960.0000000    0.2036746
335000.0000000    0.1925482
335040.0000000    0.2217623
335080.0000000    0.2036173
335120.0000000    0.1996522
335160.0000000    0.1954411
335200.0000000    0.1990218
335240.0000000    0.2060231
335280.0000000    0.2091528
335320.0000000    0.1965196
335360.0000000    0.1960211
335400.0000000    0.2097528
335440.0000000    0.2001574
335480.0000000    0.1978218
335520.0000000    0.2014474
335560.0000000    0.2011259
335600.0000000    0.1812322
335640.0000000    0.1882092
335680.0000000    0.2056381
335720.0000000    0.2116852
335760.0000000    0.2019479
335800.0000000    0.1948842
335840.0000000    0.1943361
335880.0000000    0.2123655
335920.0000000    0.1973790
335960.0000000    0.1920946
336000.0000000    0.2099381
336040.0000000    0.2065241
336080.0000000    0.2190564
336120.0000000    0.2020114
336160.0000000    0.2214531
336200.0000000    0.2040791
336240.0000000    0.2059504
336280.0000000    0.1966928
336320.0000000    0.2071741
336360.0000000    0.2108149
336400.0000000    0.1959179
336440.0000000    0.1982574
336480.0000000    0.2136638
336520.0000000    0.2026915
336560.0000000    0.2158805
336600.0000000    0.2264699
336640.0000000    0.2111356
336680.0000000    0.2281143
336720.0000000    0.2137626
336760.0000000    0.2238613
336800.0000000    0.2203604
336840.0000000    0.2157651
336880.0000000    0.2269887
336920.0000000    0.2322120
336960.0000000    0.2112471
337000.0000000    0.2178636
337040.0000000    0.2036265
337080.0000000    0.2009327
337120.0000000    0.2084381
337160.0000000    0.2058336
337200.0000000    0.2084454
337240.0000000    0.2059546
337280.0000000    0.2166219
337320.0000000    0.2073531
337360.0000000    0.2030189
337400.0000000    0.2126821
337440.0000000    0.2148720
337480.0000000    0.2105115
337520.0000000    0.2297800
337560.0000000    0.2118266
337600.0000000    0.2250989
337640.0000000    0.2203734
337680.0000000    0.2222271
337720.0000000    0.2225733
337760.0000000    0.2172292
337800.0000000    0.2043835
337840.0000000    0.2088033
337880.0000000    0.2032798
337920.0000000    0.2088987
337960.0000000    0.2147484
338000.0000000    0.2075177
338040.0000000    0.2197729
338080.0000000    0.2401978
338120.0000000    0.2257248
338160.0000000    0.2507119
338200.0000000    0.2247953
338240.0000000    0.2072338
338280.0000000    0.2061719
338320.0000000    0.2274432
338360.0000000    0.2175552
338400.0000000    0.2072824
338440.0000000    0.2075567
338480.0000000    0.2197739
338520.0000000    0.2218759
338560.0000000    0.2291695
338600.0000000    0.2318054
338640.0000000    0.2137237
338680.0000000    0.2124832
338720.0000000    0.2148416
338760.0000000    0.2381095
338800.0000000    0.2259796
338840.0000000    0.2245795
338880.0000000    0.2194726
338920.0000000    0.2205686
338960.0000000    0.2165648
339000.0000000    0.2221215
339040.0000000    0.2080931
339080.0000000    0.2177363
339120.0000000    0.2333210
339160.0000000    0.2244188
339200.0000000    0.2148204
339240.0000000    0.2104168
339280.0000000    0.2106299
339320.0000000    0.2204027
339360.0000000    0.1831145
339400.0000000    0.1911082
339440.0000000    0.2004911
339480.0000000    0.1801015
339520.0000000    0.1979463
339560.0000000    0.1769951
339600.0000000    0.1940636
339640.0000000    0.1922851
339680.0000000    0.2045871
339720.0000000    0.2114186
339760.0000000    0.1955835
339800.0000000    0.2024096
339840.0000000    0.1850577
339880.0000000    0.2045458
339920.0000000    0.2118186
339960.0000000    0.2152684
340000.0000000    0.2064623
340040.0000000    0.2096497
340080.0000000    0.1877278
340120.0000000    0.2033122
340160.0000000    0.2179043
340200.0000000    0.2104163
340240.0000000    0.2075745
340280.0000000    0.1965429
340320.0000000    0.1900913
340360.0000000    0.2025631
340400.0000000    0.2016663
340440.0000000    0.2035523
340480.0000000    0.2025649
340520.0000000    0.2083222
340560.0000000    0.1974475
340600.0000000    0.1869707
340640.0000000    0.2038885
340680.0000000    0.2027157
340720.0000000    0.1977146
340760.0000000    0.1975190
340800.0000000    0.2045936
340840.0000000    0.2052163
340880.0000000    0.1874835
340920.0000000    0.1791570
340960.0000000    0.1823296
341000.0000000    0.1727587
341040.0000000    0.1870034
341080.0000000    0.1927578
341120.0000000    0.1992351
341160.0000000    0.1706373
341200.0000000    0.1805154
341240.0000000    0.1854482
341280.0000000    0.1913670
341320.0000000    0.1980641
341360.0000000    0.1985072
341400.0000000    0.2118036
341440.0000000    0.2039238
341480.0000000    0.2361080
341520.0000000    0.2227358
341560.0000000    0.2011866
341600.0000000    0.1924085
341640.0000000    0.1982115
341680.0000000    0.1938438
341720.0000000    0.1968616
341760.0000000    0.2086483
341800.0000000    0.1936693
341840.0000000    0.1999860
341880.0000000    0.1972192
341920.0000000    0.2123126
341960.0000000    0.2163579
342000.0000000    0.2093704
342040.0000000    0.2145384
342080.0000000    0.2053102
342120.0000000    0.2082428
342160.0000000    0.1964337
342200.0000000    0.2016262
342240.0000000    0.2044444
342280.0000000    0.2105927
342320.0000000    0.2199166
342360.0000000    0.2315935
342400.0000000    0.2039101
342440.0000000    0.2164580
342480.0000000    0.2087326
342520.0000000    0.2081538
342560.0000000    0.2031668
342600.0000000    0.1874426
342640.0000000    0.1996944
342680.0000000    0.2075204
342720.0000000    0.2038385
342760.0000000    0.2016295
342800.0000000    0.1925010
342840.0000000    0.2102029
342880.0000000    0.2173665
342920.0000000    0.2199781
342960.0000000    0.1993241
343000.0000000    0.2078798
343040.0000000    0.2152699
343080.0000000    0.2092353
343120.0000000    0.2136035
343160.0000000    0.2216801
343200.0000000    0.2180561
343240.0000000    0.2456958
343280.0000000    0.2379530
343320.0000000    0.2181212
343360.0000000    0.2195786
343400.0000000    0.2120901
343440.0000000    0.2101773
343480.0000000    0.2288687
343520.0000000    0.2041568
343560.0000000    0.2049715
343600.0000000    0.2311937
343640.0000000    0.2030534
343680.0000000    0.2083702
343720.0000000    0.2227901
343760.0000000    0.2117598
343800.0000000    0.2092192
343840.0000000    0.2047994
343880.0000000    0.2184032
343920.0000000    0.2146619
343960.0000000    0.2180165
344000.0000000    0.2228255
344040.0000000    0.2248171
344080.0000000    0.2037911
344120.0000000    0.1990421
344160.0000000    0.1968825
344200.0000000    0.2045647
344240.0000000    0.1923139
344280.0000000    0.2051934
344320.0000000    0.2205497
344360.0000000    0.2081891
344400.0000000    0.2088509
344440.0000000    0.2107617
344480.0000000    0.2270412
344520.0000000    0.2159461
344560.0000000    0.2059594
344600.0000000    0.2013095
344640.0000000    0.2132436
344680.0000000    0.2078479
344720.0000000    0.2280375
344760.0000000    0.2103182
344800.0000000    0.2217951
344840.0000000    0.2223661
344880.0000000    0.1971731
344920.0000000    0.2185378
344960.0000000    0.2062452
345000.0000000    0.2011158
345040.0000000    0.2136174
345080.0000000    0.2184215
345120.0000000    0.2085526
345160.0000000    0.2072712
345200.0000000    0.2107094
345240.0000000    0.2077291
345280.0000000    0.2329011
345320.0000000    0.2283724
345360.0000000    0.2198887
345400.0000000    0.2313700
345440.0000000    0.2256129
345480.0000000    0.2289873
345520.0000000    0.2307853
345560.0000000    0.2230655
345600.0000000    0.2136839
345640.0000000    0.2185639
345680.0000000    0.2241479
345720.0000000    0.2172269
345760.0000000    0.2053507
345800.0000000    0.2182921
345840.0000000    0.2339876
345880.0000000    0.2238291
345920.0000000    0.2058899
345960.0000000    0.2077006
346000.0000000    0.1919090
346040.0000000    0.1786658
346080.0000000    0.1931713
346120.0000000    0.1706543
346160.0000000    0.1783779
346200.0000000    0.1761854
346240.0000000    0.1803665
346280.0000000    0.1732900
346320.0000000    0.1571283
346360.0000000    0.1707696
346400.0000000    0.1793721
346440.0000000    0.1704784
346480.0000000    0.1759799
346520.0000000    0.1891321
346560.0000000    0.1852680
346600.0000000    0.1839574
346640.0000000    0.1721805
346680.0000000    0.1646765
346720.0000000    0.1610904
346760.0000000    0.1784904
346800.0000000    0.1807316
346840.0000000    0.1683190
346880.0000000    0.1711464
346920.0000000    0.1554073
346960.0000000    0.1598739
347000.0000000    0.1620175
347040.0000000    0.1551686
347080.0000000    0.1599457
347120.0000000    0.1589512
347160.0000000    0.1632813
347200.0000000    0.1747998
347240.0000000    0.1723077
347280.0000000    0.1714212
347320.0000000    0.1649090
347360.0000000    0.1763147
347400.0000000    0.1965629
347440.0000000    0.1711327
347480.0000000    0.1725685
347520.0000000    0.1707062
347560.0000000    0.1780070
347600.0000000    0.1750997
347640.0000000    0.1761461
347680.0000000    0.1855640
347720.0000000    0.1764687
347760.0000000    0.1768380
347800.0000000    0.1809358
347840.0000000    0.1862588
347880.0000000    0.1948293
347920.0000000    0.1876815
347960.0000000    0.1851876
348000.0000000    0.1831747
348040.0000000    0.1854148
348080.0000000    0.1859626
348120.0000000    0.1840682
348160.0000000    0.1779635
348200.0000000    0.1780332
348240.0000000    0.1866289
348280.0000000    0.2016179
348320.0000000    0.1813105
348360.0000000    0.1868125
348400.0000000    0.1793745
348440.0000000    0.1819270
348480.0000000    0.1842736
348520.0000000    0.1952516
348560.0000000    0.1886858
348600.0000000    0.1845643
348640.0000000    0.1931341
348680.0000000    0.1851415
348720.0000000    0.1946224
348760.0000000    0.1755552
348800.0000000    0.1731222
348840.0000000    0.1861466
348880.0000000    0.1805124
348920.0000000    0.1703370
348960.0000000    0.1691869
349000.0000000    0.1825590
349040.0000000    0.1728781
349080.0000000    0.1690567
349120.0000000    0.1729843
349160.0000000    0.1775804
349200.0000000    0.1802898
349240.0000000    0.1724244
349280.0000000    0.1816170
349320.0000000    0.1703873
349360.0000000    0.1747504
349400.0000000    0.1878738
349440.0000000    0.1844816
349480.0000000    0.1824840
349520.0000000    0.1828653
349560.0000000    0.1619267
349600.0000000    0.1562242
349640.0000000    0.1624865
349680.0000000    0.1651204
349720.0000000    0.1646056
349760.0000000    0.1730511
349800.0000000    0.1832714
349840.0000000    0.1953550
349880.0000000    0.1867493
349920.0000000    0.1942826
349960.0000000    0.1896645
350000.0000000    0.1935267
350040.0000000    0.2108530
350080.0000000    0.1951275
350120.0000000    0.1838773
350160.0000000    0.1806650
350200.0000000    0.1845799
350240.0000000    0.1903009
350280.0000000    0.1892429
350320.0000000    0.1713789
350360.0000000    0.1783020
350400.0000000    0.1658809
350440.0000000    0.1936308
350480.0000000    0.1882992
350520.0000000    0.1883581
350560.0000000    0.1882414
350600.0000000    0.1794964
350640.0000000    0.1892902
350680.0000000    0.1866500
350720.0000000    0.1730898
350760.0000000    0.1765946
350800.0000000    0.1944547
350840.0000000    0.1724208
350880.0000000    0.1722479
350920.0000000    0.1762626
350960.0000000    0.1636018
351000.0000000    0.1651786
351040.0000000    0.1552543
351080.0000000    0.1690590
351120.0000000    0.1526287
351160.0000000    0.1662307
351200.0000000    0.1437742
351240.0000000    0.1521356
351280.0000000    0.1653211
351320.0000000    0.1692582
351360.0000000    0.1523436
351400.0000000    0.1602844
351440.0000000    0.1483046
351480.0000000    0.1601594
351520.0000000    0.1567955
351560.0000000    0.1545521
351600.0000000    0.1595637
351640.0000000    0.1624785
351680.0000000    0.1700514
351720.0000000    0.1709914
351760.0000000    0.1643526
351800.0000000    0.1738796
351840.0000000    0.1688313
351880.0000000    0.1786859
351920.0000000    0.1711518
351960.0000000    0.1691131
352000.0000000    0.1846949
352040.0000000    0.1729933
352080.0000000    0.1650347
352120.0000000    0.1680928
352160.0000000    0.1614349
352200.0000000    0.1640077
352240.0000000    0.1491311
352280.0000000    0.1622724
352320.0000000    0.1596344
352360.0000000    0.1484368
352400.0000000    0.1562990
352440.0000000    0.1770503
352480.0000000    0.1809238
352520.0000000    0.1768434
352560.0000000    0.1707432
352600.0000000    0.1658736
352640.0000000    0.1698716
352680.0000000    0.1664975
352720.0000000    0.1734159
352760.0000000    0.1708330
352800.0000000    0.1827712
352840.0000000    0.1851366
352880.0000000    0.1731296
352920.0000000    0.1622492
352960.0000000    0.1576729
353000.0000000    0.1647215
353040.0000000    0.1623234
353080.0000000    0.1666409
353120.0000000    0.1797905
353160.0000000    0.1623330
353200.0000000    0.1675079
353240.0000000    0.1549354
353280.0000000    0.1608614
353320.0000000    0.1434131
353360.0000000    0.1506770
353400.0000000    0.1576411
353440.0000000    0.1501337
353480.0000000    0.1857143
353520.0000000    0.1666215
353560.0000000    0.1627239
353600.0000000    0.1766791
353640.0000000    0.1778888
353680.0000000    0.1598925
353720.0000000    0.1461979
353760.0000000    0.1460121
353800.0000000    0.1498239
353840.0000000    0.1661888
353880.0000000    0.1568132
353920.0000000    0.1493146
353960.0000000    0.1680397
354000.0000000    0.1591440
354040.0000000    0.1512591
354080.0000000    0.1372915
354120.0000000    0.1474253
354160.0000000    0.1645236
354200.0000000    0.1568786
354240.0000000    0.1466397
354280.0000000    0.1555401
354320.0000000    0.1528709
354360.0000000    0.1613501
354400.0000000    0.1684140
354440.0000000    0.1614610
354480.0000000    0.1525017
354520.0000000    0.1619684
354560.0000000    0.1454215
354600.0000000    0.1548758
354640.0000000    0.1793635
354680.0000000    0.1546614
354720.0000000    0.1571167
354760.0000000    0.1598633
354800.0000000    0.1704271
354840.0000000    0.1389458
354880.0000000    0.1500277
354920.0000000    0.1532123
354960.0000000    0.1463342
355000.0000000    0.1525208
355040.0000000    0.1485908
355080.0000000    0.1473862
355120.0000000    0.1682189
355160.0000000    0.1843840
355200.0000000    0.1520955
355240.0000000    0.1623254
355280.0000000    0.1701162
355320.0000000    0.1720659
355360.0000000    0.1549541
355400.0000000    0.1589520
355440.0000000    0.1685749
355480.0000000    0.1808207
355520.0000000    0.1573782
355560.0000000    0.1831310
355600.0000000    0.1651912
355640.0000000    0.1697514
355680.0000000    0.1751586
355720.0000000    0.1557680
355760.0000000    0.1583846
355800.0000000    0.1588840
355840.0000000    0.1496535
355880.0000000    0.1483805
355920.0000000    0.1648622
355960.0000000    0.1734005
356000.0000000    0.1733005
356040.0000000    0.1861255
356080.0000000    0.1764786
356120.0000000    0.1703180
356160.0000000    0.1814401
356200.0000000    0.1588740
356240.0000000    0.1441573
356280.0000000    0.1608726
356320.0000000    0.1721426
356360.0000000    0.1634575
356400.0000000    0.1673019
356440.0000000    0.1630626
356480.0000000    0.1527500
356520.0000000    0.1579425
356560.0000000    0.1548491
356600.0000000    0.1523443
356640.0000000    0.1402706
356680.0000000    0.1491908
356720.0000000    0.1383673
356760.0000000    0.1391165
356800.0000000    0.1528352
356840.0000000    0.1542464
356880.0000000    0.1447528
356920.0000000    0.1552078
356960.0000000    0.1606244
357000.0000000    0.1555048
357040.0000000    0.1461521
357080.0000000    0.1516461
357120.0000000    0.1516562
357160.0000000    0.1458371
357200.0000000    0.1576660
357240.0000000    0.1514373
357280.0000000    0.1526592
357320.0000000    0.1393823
357360.0000000    0.1379656
357400.0000000    0.1393903
357440.0000000    0.1529022
357480.0000000    0.1402040
357520.0000000    0.1428186
357560.0000000    0.1413512
357600.0000000    0.1629860
357640.0000000    0.1551874
357680.0000000    0.1534811
357720.0000000    0.1402218
357760.0000000    0.1467184
357800.0000000    0.1616294
357840.0000000    0.1429333
357880.0000000    0.1394429
357920.0000000    0.1457843
357960.0000000    0.1337666
358000.0000000    0.1539503
358040.0000000    0.1558653
358080.0000000    0.1613526
358120.0000000    0.1663127
358160.0000000    0.1477004
358200.0000000    0.1609973
358240.0000000    0.1539333
358280.0000000    0.1466511
358320.0000000    0.1601235
358360.0000000    0.1515972
358400.0000000    0.1506408
358440.0000000    0.1475019
358480.0000000    0.1383182
358520.0000000    0.1484744
358560.0000000    0.1458244
358600.0000000    0.1482400
358640.0000000    0.1429629
358680.0000000    0.1517832
358720.0000000    0.1453000
358760.0000000    0.1572191
358800.0000000    0.1451037
358840.0000000    0.1511893
358880.0000000    0.1494590
358920.0000000    0.1559651
358960.0000000    0.1539044
359000.0000000    0.1527032
359040.0000000    0.1480273
359080.0000000    0.1442838
359120.0000000    0.1467968
359160.0000000    0.1555275
359200.0000000    0.1352305
359240.0000000    0.1537839
359280.0000000    0.1635904
359320.0000000    0.1565834
359360.0000000    0.1372757
359400.0000000    0.1423738
359440.0000000    0.1552608
359480.0000000    0.1483697
359520.0000000    0.1510964
359560.0000000    0.1489894
359600.0000000    0.1572641
359640.0000000    0.1552048
359680.0000000    0.1442588
359720.0000000    0.1549763
359760.0000000    0.1571875
359800.0000000    0.1502542
359840.0000000    0.1556337
359880.0000000    0.1465105
359920.0000000    0.1562351
359960.0000000    0.1400656
360000.0000000    0.1490924
360040.0000000    0.1374485
360080.0000000    0.1517612
360120.0000000    0.1454029
360160.0000000    0.1425018
360200.0000000    0.1375446
360240.0000000    0.1403407
360280.0000000    0.1419984
360320.0000000    0.1668789
360360.0000000    0.1594885
360400.0000000    0.1506288
360440.0000000    0.1558679
360480.0000000    0.1572031
360520.0000000    0.1552427
360560.0000000    0.1697591
360600.0000000    0.1493959
360640.0000000    0.1640292
360680.0000000    0.1648993
360720.0000000    0.1609917
360760.0000000    0.1660476
360800.0000000    0.1526868
360840.0000000    0.1575373
360880.0000000    0.1546643
360920.0000000    0.1482705
360960.0000000    0.1429586
361000.0000000    0.1340731
361040.0000000    0.1567736
361080.0000000    0.1437306
361120.0000000    0.1518120
361160.0000000    0.1720815
361200.0000000    0.1589035
361240.0000000    0.1747472
361280.0000000    0.1619715
361320.0000000    0.1476976
361360.0000000    0.1569252
361400.0000000    0.1697793
361440.0000000    0.1681824
361480.0000000    0.1669347
361520.0000000    0.1648972
361560.0000000    0.1802674
361600.0000000    0.1562925
361640.0000000    0.1664930
361680.0000000    0.1534710
361720.0000000    0.1688980
361760.0000000    0.1626790
361800.0000000    0.1549069
361840.0000000    0.1614594
361880.0000000    0.1612367
361920.0000000    0.1512892
361960.0000000    0.1553925
362000.0000000    0.1548942
362040.0000000    0.1574142
362080.0000000    0.1571025
362120.0000000    0.1472513
362160.0000000    0.1475158
362200.0000000    0.1578017
362240.0000000    0.1507853
362280.0000000    0.1489162
362320.0000000    0.1482979
362360.0000000    0.1511295
362400.0000000    0.1337037
362440.0000000    0.1485609
362480.0000000    0.1443849
362520.0000000    0.1531930
362560.0000000    0.1654272
362600.0000000    0.1592414
362640.0000000    0.1653811
362680.0000000    0.1453790
362720.0000000    0.1515058
362760.0000000    0.1618334
362800.0000000    0.1547055
362840.0000000    0.1465778
362880.0000000    0.1586783
362920.0000000    0.1491688
362960.0000000    0.1566249
363000.0000000    0.1558409
363040.0000000    0.1627896
363080.0000000    0.1615509
363120.0000000    0.1622711
363160.0000000    0.1599204
363200.0000000    0.1472563
363240.0000000    0.1592686
363280.0000000    0.1520874
363320.0000000    0.1646849
363360.0000000    0.1496053
363400.0000000    0.1485027
363440.0000000    0.1641208
363480.0000000    0.1746964
363520.0000000    0.1744423
363560.0000000    0.1655870
363600.0000000    0.1751644
363640.0000000    0.1720509
363680.0000000    0.1559384
363720.0000000    0.1765486
363760.0000000    0.1654704
363800.0000000    0.1559706
363840.0000000    0.1550356
363880.0000000    0.1548112
363920.0000000    0.1500197
363960.0000000    0.1580406
364000.0000000    0.1517438
364040.0000000    0.1610435
364080.0000000    0.1644945
364120.0000000    0.1521772
364160.0000000    0.1478860
364200.0000000    0.1534891
364240.0000000    0.1573867
364280.0000000    0.1543027
364320.0000000    0.1488050
364360.0000000    0.1660510
364400.0000000    0.1510497
364440.0000000    0.1578431
364480.0000000    0.1546734
364520.0000000    0.1548732
364560.0000000    0.1539555
364600.0000000    0.1553938
364640.0000000    0.1540772
364680.0000000    0.1520754
364720.0000000    0.1551111
364760.0000000    0.1567003
364800.0000000    0.1570040
364840.0000000    0.1594299
364880.0000000    0.1478023
364920.0000000    0.1475839
364960.0000000    0.1507847
365000.0000000    0.1519416
365040.0000000    0.1374677
365080.0000000    0.1385200
365120.0000000    0.1464004
365160.0000000    0.1414011
365200.0000000    0.1423791
365240.0000000    0.1544184
365280.0000000    0.1541159
365320.0000000    0.1506949
365360.0000000    0.1364680
365400.0000000    0.1503627
365440.0000000    0.1419441
365480.0000000    0.1532677
365520.0000000    0.1458815
365560.0000000    0.1438062
365600.0000000    0.1348862
365640.0000000    0.1462883
365680.0000000    0.1398108
365720.0000000    0.1590462
365760.0000000    0.1407634
365800.0000000    0.1456906
365840.0000000    0.1482413
365880.0000000    0.1446088
365920.0000000    0.1406367
365960.0000000    0.1398889
366000.0000000    0.1388761
366040.0000000    0.1383605
366080.0000000    0.1443448
366120.0000000    0.1521290
366160.0000000    0.1466012
366200.0000000    0.1388474
366240.0000000    0.1428195
366280.0000000    0.1469237
366320.0000000    0.1545190
366360.0000000    0.1565051
366400.0000000    0.1530290
366440.0000000    0.1557827
366480.0000000    0.1570841
366520.0000000    0.1456244
366560.0000000    0.1394585
366600.0000000    0.1278171
366640.0000000    0.1423527
366680.0000000    0.1370376
366720.0000000    0.1456513
366760.0000000    0.1574488
366800.0000000    0.1535689
366840.0000000    0.1557449
366880.0000000    0.1603839
366920.0000000    0.1483524
366960.0000000    0.1397738
367000.0000000    0.1375425
367040.0000000    0.1402125
367080.0000000    0.1500542
367120.0000000    0.1525901
367160.0000000    0.1423319
367200.0000000    0.1440503
367240.0000000    0.1366162
367280.0000000    0.1553962
367320.0000000    0.1450972
367360.0000000    0.1589949
367400.0000000    0.1472085
367440.0000000    0.1496690
367480.0000000    0.1422757
367520.0000000    0.1379936
367560.0000000    0.1406811
367600.0000000    0.1477706
367640.0000000    0.1376427
367680.0000000    0.1524577
367720.0000000    0.1748131
367760.0000000    0.1412497
367800.0000000    0.1598580
367840.0000000    0.1545679
367880.0000000    0.1551280
367920.0000000    0.1533840
367960.0000000    0.1564976
368000.0000000    0.1458219
368040.0000000    0.1365322
368080.0000000    0.1411044
368120.0000000    0.1470018
368160.0000000    0.1376226
368200.0000000    0.1471853
368240.0000000    0.1576331
368280.0000000    0.1430513
368320.0000000    0.1558053
368360.0000000    0.1483307
368400.0000000    0.1520801
368440.0000000    0.1477724
368480.0000000    0.1512407
368520.0000000    0.1568772
368560.0000000    0.1455041
368600.0000000    0.1490506
368640.0000000    0.1498962
368680.0000000    0.1450749
368720.0000000    0.1465045
368760.0000000    0.1486552
368800.0000000    0.1482476
368840.0000000    0.1437397
368880.0000000    0.1400284
368920.0000000    0.1444956
368960.0000000    0.1441769
369000.0000000    0.1407070
369040.0000000    0.1334318
369080.0000000    0.1275733
369120.0000000    0.1373148
369160.0000000    0.1352697
369200.0000000    0.1407814
369240.0000000    0.1359867
369280.0000000    0.1469790
369320.0000000    0.1362315
369360.0000000    0.1417094
369400.0000000    0.1545400
369440.0000000    0.1458376
369480.0000000    0.1414035
369520.0000000    0.1401851
369560.0000000    0.1433916
369600.0000000    0.1490964
369640.0000000    0.1478496
369680.0000000    0.1431393
369720.0000000    0.1514000
369760.0000000    0.1507154
369800.0000000    0.1437558
369840.0000000    0.1504704
369880.0000000    0.1628774
369920.0000000    0.1546862
369960.0000000    0.1565841
370000.0000000    0.1644681
370040.0000000    0.1551482
370080.0000000    0.1557738
370120.0000000    0.1479053
370160.0000000    0.1544682
370200.0000000    0.1565370
370240.0000000    0.1580184
370280.0000000    0.1457958
370320.0000000    0.1472085
370360.0000000    0.1680351
370400.0000000    0.1580818
370440.0000000    0.1597411
370480.0000000    0.1622867
370520.0000000    0.1633326
370560.0000000    0.1512130
370600.0000000    0.1646815
370640.0000000    0.1678968
370680.0000000    0.1654562
370720.0000000    0.1560188
370760.0000000    0.1680982
370800.0000000    0.1633338
370840.0000000    0.1635813
370880.0000000    0.1622292
370920.0000000    0.1482344
370960.0000000    0.1657180
371000.0000000    0.1561622
371040.0000000    0.1557869
371080.0000000    0.1396594
371120.0000000    0.1712610
371160.0000000    0.1636911
371200.0000000    0.1661919
371240.0000000    0.1567681
371280.0000000    0.1665412
371320.0000000    0.1782459
371360.0000000    0.1698097
371400.0000000    0.1707834
371440.0000000    0.1619035
371480.0000000    0.1549844
371520.0000000    0.1472717
371560.0000000    0.1513494
371600.0000000    0.1490553
371640.0000000    0.1656062
371680.0000000    0.1504338
371720.0000000    0.1440964
371760.0000000    0.1500981
371800.0000000    0.1540342
371840.0000000    0.1580067
371880.0000000    0.1561133
371920.0000000    0.1587891
371960.0000000    0.1778173
372000.0000000    0.1901593
372040.0000000    0.1736731
372080.0000000    0.1689872
372120.0000000    0.1703540
372160.0000000    0.1712494
372200.0000000    0.1613543
372240.0000000    0.1605202
372280.0000000    0.1639649
372320.0000000    0.1693671
372360.0000000    0.1778484
372400.0000000    0.1604896
372440.0000000    0.1685858
372480.0000000    0.1657645
372520.0000000    0.1773162
372560.0000000    0.1686955
372600.0000000    0.1562442
372640.0000000    0.1610917
372680.0000000    0.1607161
372720.0000000    0.1476541
372760.0000000    0.1499075
372800.0000000    0.1526283
372840.0000000    0.1575137
372880.0000000    0.1517271
372920.0000000    0.1574195
372960.0000000    0.1475048
373000.0000000    0.1551926
373040.0000000    0.1512423
373080.0000000    0.1509198
373120.0000000    0.1577714
373160.0000000    0.1484824
373200.0000000    0.1522073
373240.0000000    0.1619367
373280.0000000    0.1495485
373320.0000000    0.1514640
373360.0000000    0.1419805
373400.0000000    0.1658188
373440.0000000    0.1562978
373480.0000000    0.1495484
373520.0000000    0.1530569
373560.0000000    0.1471850
373600.0000000    0.1504758
373640.0000000    0.1416135
373680.0000000    0.1514918
373720.0000000    0.1659735
373760.0000000    0.1599534
373800.0000000    0.1515991
373840.0000000    0.1629096
373880.0000000    0.1642982
373920.0000000    0.1688436
373960.0000000    0.1678928
374000.0000000    0.1546824
374040.0000000    0.1485295
374080.0000000    0.1500985
374120.0000000    0.1506744
374160.0000000    0.1682382
374200.0000000    0.1507786
374240.0000000    0.1408235
374280.0000000    0.1459819
374320.0000000    0.1433764
374360.0000000    0.1481592
374400.0000000    0.1529892
374440.0000000    0.1595492
374480.0000000    0.1514964
374520.0000000    0.1501749
374560.0000000    0.1635060
374600.0000000    0.1547938
374640.0000000    0.1529844
374680.0000000    0.1506783
374720.0000000    0.1523260
374760.0000000    0.1518480
374800.0000000    0.1343243
374840.0000000    0.1414180
374880.0000000    0.1480314
374920.0000000    0.1493897
374960.0000000    0.1471923
375000.0000000    0.1606782
375040.0000000    0.1494913
375080.0000000    0.1493225
375120.0000000    0.1601620
375160.0000000    0.1604147
375200.0000000    0.1559155
375240.0000000    0.1578632
375280.0000000    0.1590303
375320.0000000    0.1566859
375360.0000000    0.1551769
375400.0000000    0.1582936
375440.0000000    0.1646919
375480.0000000    0.1573793
375520.0000000    0.1625855
375560.0000000    0.1779306
375600.0000000    0.1553907
375640.0000000    0.1460370
375680.0000000    0.1524583
375720.0000000    0.1478640
375760.0000000    0.1512718
375800.0000000    0.1552070
375840.0000000    0.1559885
375880.0000000    0.1495659
375920.0000000    0.1581757
375960.0000000    0.1493187
376000.0000000    0.1488570
376040.0000000    0.1427180
376080.0000000    0.1460954
376120.0000000    0.1418631
376160.0000000    0.1435166
376200.0000000    0.1466254
376240.0000000    0.1527533
376280.0000000    0.1615274
376320.0000000    0.1491117
376360.0000000    0.1422845
376400.0000000    0.1412531
376440.0000000    0.1362633
376480.0000000    0.1395828
376520.0000000    0.1514355
376560.0000000    0.1408787
376600.0000000    0.1507917
376640.0000000    0.1426690
376680.0000000    0.1551661
376720.0000000    0.1409581
376760.0000000    0.1528852
376800.0000000    0.1480483
376840.0000000    0.1488032
376880.0000000    0.1570493
376920.0000000    0.1463759
376960.0000000    0.1397974
377000.0000000    0.1467437
377040.0000000    0.1583566
377080.0000000    0.1530454
377120.0000000    0.1547269
377160.0000000    0.1618317
377200.0000000    0.1558683
377240.0000000    0.1505437
377280.0000000    0.1702801
377320.0000000    0.1498477
377360.0000000    0.1515455
377400.0000000    0.1477746
377440.0000000    0.1491960
377480.0000000    0.1523008
377520.0000000    0.1429445
377560.0000000    0.1436480
377600.0000000    0.1573325
377640.0000000    0.1473496
377680.0000000    0.1506453
377720.0000000    0.1517856
377760.0000000    0.1628779
377800.0000000    0.1593605
377840.0000000    0.1536935
377880.0000000    0.1597556
377920.0000000    0.1647664
377960.0000000    0.1534474
378000.0000000    0.1506218
378040.0000000    0.1599120
378080.0000000    0.1505431
378120.0000000    0.1601165
378160.0000000    0.1732906
378200.0000000    0.1695320
378240.0000000    0.1604532
378280.0000000    0.1663664
378320.0000000    0.1563358
378360.0000000    0.1580797
378400.0000000    0.1593591
378440.0000000    0.1735118
378480.0000000    0.1587055
378520.0000000    0.1621007
378560.0000000    0.1647322
378600.0000000    0.1576411
378640.0000000    0.1576306
378680.0000000    0.1567661
378720.0000000    0.1468147
378760.0000000    0.1514668
378800.0000000    0.1494275
378840.0000000    0.1533165
378880.0000000    0.1538791
378920.0000000    0.1427124
378960.0000000    0.1474838
379000.0000000    0.1484705
379040.0000000    0.1528013
379080.0000000    0.1394492
379120.0000000    0.1583606
379160.0000000    0.1570374
379200.0000000    0.1503402
379240.0000000    0.1510787
379280.0000000    0.1682613
379320.0000000    0.1467936
379360.0000000    0.1517755
379400.0000000    0.1508540
379440.0000000    0.1495659
379480.0000000    0.1671111
379520.0000000    0.1428939
379560.0000000    0.1369615
379600.0000000    0.1502277
379640.0000000    0.1451736
379680.0000000    0.1419704
379720.0000000    0.1475233
379760.0000000    0.1537577
379800.0000000    0.1545368
379840.0000000    0.1429115
379880.0000000    0.1522309
379920.0000000    0.1420882
379960.0000000    0.1361855
380000.0000000    0.1361014
380040.0000000    0.1432538
380080.0000000    0.1353986
380120.0000000    0.1326020
380160.0000000    0.1491482
380200.0000000    0.1474284
380240.0000000    0.1423167
380280.0000000    0.1428167
380320.0000000    0.1429053
380360.0000000    0.1417123
380400.0000000    0.1388287
380440.0000000    0.1398484
380480.0000000    0.1310030
380520.0000000    0.1371874
380560.0000000    0.1403369
380600.0000000    0.1371306
380640.0000000    0.1429618
380680.0000000    0.1425112
380720.0000000    0.1372367
380760.0000000    0.1426729
380800.0000000    0.1381806
380840.0000000    0.1353658
380880.0000000    0.1430711
380920.0000000    0.1368674
380960.0000000    0.1504802
381000.0000000    0.1414110
381040.0000000    0.1366968
381080.0000000    0.1389131
381120.0000000    0.1322283
381160.0000000    0.1374570
381200.0000000    0.1486262
381240.0000000    0.1376271
381280.0000000    0.1482251
381320.0000000    0.1372678
381360.0000000    0.1393181
381400.0000000    0.1332930
381440.0000000    0.1330733
381480.0000000    0.1309749
381520.0000000    0.1389711
381560.0000000    0.1401508
381600.0000000    0.1472675
381640.0000000    0.1374328
381680.0000000    0.1402162
381720.0000000    0.1583653
381760.0000000    0.1542268
381800.0000000    0.1413484
381840.0000000    0.1452720
381880.0000000    0.1405907
381920.0000000    0.1411919
381960.0000000    0.1514593
382000.0000000    0.1422778
382040.0000000    0.1480386
382080.0000000    0.1346472
382120.0000000    0.1445185
382160.0000000    0.1553258
382200.0000000    0.1578197
382240.0000000    0.1411171
382280.0000000    0.1580246
382320.0000000    0.1527576
382360.0000000    0.1461111
382400.0000000    0.1461480
382440.0000000    0.1457753
382480.0000000    0.1424764
382520.0000000    0.1432171
382560.0000000    0.1559394
382600.0000000    0.1395075
382640.0000000    0.1417600
382680.0000000    0.1478081
382720.0000000    0.1474270
382760.0000000    0.1433561
382800.0000000    0.1697466
382840.0000000    0.1494128
382880.0000000    0.1506735
382920.0000000    0.1617242
382960.0000000    0.1475891
383000.0000000    0.1526847
383040.0000000    0.1552530
383080.0000000    0.1615657
383120.0000000    0.1581794
383160.0000000    0.1452130
383200.0000000    0.1487727
383240.0000000    0.1447875
383280.0000000    0.1523228
383320.0000000    0.1526301
383360.0000000    0.1416136
383400.0000000    0.1507700
383440.0000000    0.1371738
383480.0000000    0.1576024
383520.0000000    0.1516459
383560.0000000    0.1601601
383600.0000000    0.1583254
383640.0000000    0.1654176
383680.0000000    0.1580041
383720.0000000    0.1591099
383760.0000000    0.1557627
383800.0000000    0.1529453
383840.0000000    0.1633445
383880.0000000    0.1682875
383920.0000000    0.1470118
383960.0000000    0.1507248
384000.0000000    0.1430308
384040.0000000    0.1443297
384080.0000000    0.1470978
384120.0000000    0.1424378
384160.0000000    0.1435412
384200.0000000    0.1425529
384240.0000000    0.1482795
384280.0000000    0.1579069
384320.0000000    0.1554536
384360.0000000    0.1514523
384400.0000000    0.1754362
384440.0000000    0.1968522
384480.0000000    0.1829265
384520.0000000    0.1846937
384560.0000000    0.1892473
384600.0000000    0.2001039
384640.0000000    0.1740038
384680.0000000    0.1854443
384720.0000000    0.1794867
384760.0000000    0.1829199
384800.0000000    0.1878994
384840.0000000    0.1926375
384880.0000000    0.1883386
384920.0000000    0.1953624
384960.0000000    0.1990390
385000.0000000    0.1957667
385040.0000000    0.2138634
385080.0000000    0.2317374
385120.0000000    0.1971234
385160.0000000    0.2085376
385200.0000000    0.2233121
385240.0000000    0.1996697
385280.0000000    0.2052185
385320.0000000    0.1917355
385360.0000000    0.1939576
385400.0000000    0.1982423
385440.0000000    0.1816801
385480.0000000    0.1801771
385520.0000000    0.1911861
385560.0000000    0.1819903
385600.0000000    0.2035263
385640.0000000    0.1877752
385680.0000000    0.1775020
385720.0000000    0.1767583
385760.0000000    0.1752948
385800.0000000    0.1831966
385840.0000000    0.1702879
385880.0000000    0.1679917
385920.0000000    0.1646641
385960.0000000    0.1685423
386000.0000000    0.1676242
386040.0000000    0.1705328
386080.0000000    0.1642479
386120.0000000    0.1621529
386160.0000000    0.1512320
386200.0000000    0.1480678
386240.0000000    0.1637610
386280.0000000    0.1619398
386320.0000000    0.1757083
386360.0000000    0.1613548
386400.0000000    0.1688638
386440.0000000    0.1645199
386480.0000000    0.1752501
386520.0000000    0.1716111
386560.0000000    0.1644367
386600.0000000    0.1666394
386640.0000000    0.1706062
386680.0000000    0.1675695
386720.0000000    0.1793182
386760.0000000    0.1495909
386800.0000000    0.1645898
386840.0000000    0.1715937
386880.0000000    0.1716759
386920.0000000    0.1836118
386960.0000000    0.1680634
387000.0000000    0.1739579
387040.0000000    0.1884756
387080.0000000    0.1574749
387120.0000000    0.1705988
387160.0000000    0.1705956
387200.0000000    0.1624280
387240.0000000    0.1616259
387280.0000000    0.1729887
387320.0000000    0.1728804
387360.0000000    0.1773498
387400.0000000    0.1748119
387440.0000000    0.1823579
387480.0000000    0.1754334
387520.0000000    0.1668680
387560.0000000    0.1652550
387600.0000000    0.1688115
387640.0000000    0.1680522
387680.0000000    0.1663734
387720.0000000    0.1570892
387760.0000000    0.1582980
387800.0000000    0.1596490
387840.0000000    0.1573728
387880.0000000    0.1665073
387920.0000000    0.1527298
387960.0000000    0.1561212
388000.0000000    0.1596510
388040.0000000    0.1559131
388080.0000000    0.1589569
388120.0000000    0.1488329
388160.0000000    0.1515299
388200.0000000    0.1339115
388240.0000000    0.1365988
388280.0000000    0.1354861
388320.0000000    0.1373779
388360.0000000    0.1381097
388400.0000000    0.1527335
388440.0000000    0.1533297
388480.0000000    0.1521245
388520.0000000    0.1439903
388560.0000000    0.1407341
388600.0000000    0.1340729
388640.0000000    0.1497926
388680.0000000    0.1450215
388720.0000000    0.1431951
388760.0000000    0.1455628
388800.0000000    0.1323753
388840.0000000    0.1380400
388880.0000000    0.1491363
388920.0000000    0.1392187
388960.0000000    0.1373500
389000.0000000    0.1447240
389040.0000000    0.1441704
389080.0000000    0.1458070
389120.0000000    0.1414356
389160.0000000    0.1388327
389200.0000000    0.1381014
389240.0000000    0.1415587
389280.0000000    0.1375404
389320.0000000    0.1426569
389360.0000000    0.1335667
389400.0000000    0.1422945
389440.0000000    0.1386271
389480.0000000    0.1660580
389520.0000000    0.1416607
389560.0000000    0.1616304
389600.0000000    0.1623198
389640.0000000    0.1584781
389680.0000000    0.1530294
389720.0000000    0.1559097
389760.0000000    0.1642176
389800.0000000    0.1567733
389840.0000000    0.1525331
389880.0000000    0.1634643
389920.0000000    0.1576789
389960.0000000    0.1626751
390000.0000000    0.1612165
390040.0000000    0.1550490
390080.0000000    0.1871053
390120.0000000    0.1822488
390160.0000000    0.1972692
390200.0000000    0.1670196
390240.0000000    0.1539781
390280.0000000    0.1509819
390320.0000000    0.1586186
390360.0000000    0.1615452
390400.0000000    0.1764312
390440.0000000    0.1727229
390480.0000000    0.1753009
390520.0000000    0.1746788
390560.0000000    0.1932201
390600.0000000    0.1873114
390640.0000000    0.1766028
390680.0000000    0.2023865
390720.0000000    0.1915114
390760.0000000    0.1750645
390800.0000000    0.1847033
390840.0000000    0.1943057
390880.0000000    0.1817481
390920.0000000    0.1607445
390960.0000000    0.1603415
391000.0000000    0.1464043
391040.0000000    0.1516674
391080.0000000    0.1539227
391120.0000000    0.1617519
391160.0000000    0.1633787
391200.0000000    0.1777679
391240.0000000    0.1716498
391280.0000000    0.1696058
391320.0000000    0.1698872
391360.0000000    0.1679322
391400.0000000    0.1540008
391440.0000000    0.1783825
391480.0000000    0.1876327
391520.0000000    0.1910924
391560.0000000    0.1778608
391600.0000000    0.1795732
391640.0000000    0.1577450
391680.0000000    0.1569499
391720.0000000    0.1584947
391760.0000000    0.1618531
391800.0000000    0.1618844
391840.0000000    0.1427617
391880.0000000    0.1643542
391920.0000000    0.1704904
391960.0000000    0.1515523
392000.0000000    0.1734650
392040.0000000    0.1725300
392080.0000000    0.1622106
392120.0000000    0.1658435
392160.0000000    0.1621546
392200.0000000    0.1945852
392240.0000000    0.1684277
392280.0000000    0.1698268
392320.0000000    0.1686829
392360.0000000    0.1855183
392400.0000000    0.1804958
392440.0000000    0.1760045
392480.0000000    0.1753561
392520.0000000    0.1733154
392560.0000000    0.1733288
392600.0000000    0.1858960
392640.0000000    0.1815880
392680.0000000    0.1848978
392720.0000000    0.1806701
392760.0000000    0.1689611
392800.0000000    0.1714261
392840.0000000    0.1681893
392880.0000000    0.1736192
392920.0000000    0.1834333
392960.0000000    0.1798591
393000.0000000    0.1775316
393040.0000000    0.1723939
393080.0000000    0.1784106
393120.0000000    0.1765844
393160.0000000    0.1854958
393200.0000000    0.1860930
393240.0000000    0.1647449
393280.0000000    0.1799495
393320.0000000    0.1726239
393360.0000000    0.1905109
393400.0000000    0.1730708
393440.0000000    0.1876400
393480.0000000    0.1710593
393520.0000000    0.1797723
393560.0000000    0.1941128
393600.0000000    0.1704878
393640.0000000    0.1785635
393680.0000000    0.1784207
393720.0000000    0.1582035
393760.0000000    0.1636974
393800.0000000    0.1687323
393840.0000000    0.1713639
393880.0000000    0.1667566
393920.0000000    0.1658498
393960.0000000    0.1752217
394000.0000000    0.1603526
394040.0000000    0.1653134
394080.0000000    0.1600694
394120.0000000    0.1583559
394160.0000000    0.1823522
394200.0000000    0.1770924
394240.0000000    0.1638422
394280.0000000    0.1637469
394320.0000000    0.1647478
394360.0000000    0.1620533
394400.0000000    0.1544398
394440.0000000    0.1557811
394480.0000000    0.1776102
394520.0000000    0.1687090
394560.0000000    0.1789504
394600.0000000    0.1656478
394640.0000000    0.1647124
394680.0000000    0.1764017
394720.0000000    0.1567221
394760.0000000    0.1679168
394800.0000000    0.1659381
394840.0000000    0.1621767
394880.0000000    0.1664615
394920.0000000    0.1612133
394960.0000000    0.1568408
395000.0000000    0.1547652
395040.0000000    0.1757421
395080.0000000    0.1662261
395120.0000000    0.1708327
395160.0000000    0.1799420
395200.0000000    0.1909426
395240.0000000    0.1773558
395280.0000000    0.1827165
395320.0000000    0.1819292
395360.0000000    0.1669926
395400.0000000    0.1634340
395440.0000000    0.1700371
395480.0000000    0.1757814
395520.0000000    0.1580515
395560.0000000    0.1468477
395600.0000000    0.1720886
395640.0000000    0.1695814
395680.0000000    0.1494536
395720.0000000    0.1455043
395760.0000000    0.1350413
395800.0000000    0.1455272
395840.0000000    0.1457738
395880.0000000    0.1537209
395920.0000000    0.1557461
395960.0000000    0.1677112
396000.0000000    0.1812708
396040.0000000    0.1770965
396080.0000000    0.1798997
396120.0000000    0.1672623
396160.0000000    0.1558236
396200.0000000    0.1769239
396240.0000000    0.1869790
396280.0000000    0.2130758
396320.0000000    0.2114982
396360.0000000    0.1982444
396400.0000000    0.1928859
396440.0000000    0.2003127
396480.0000000    0.2157628
396520.0000000    0.1958258
396560.0000000    0.1933340
396600.0000000    0.1982627
396640.0000000    0.1985663
396680.0000000    0.1868128
396720.0000000    0.1914539
396760.0000000    0.2084307
396800.0000000    0.2036636
396840.0000000    0.1864692
396880.0000000    0.1840080
396920.0000000    0.1988319
396960.0000000    0.2043731
397000.0000000    0.2215899
397040.0000000    0.1857463
397080.0000000    0.1964064
397120.0000000    0.1997855
397160.0000000    0.1931947
397200.0000000    0.2287086
397240.0000000    0.2308594
397280.0000000    0.2006607
397320.0000000    0.2150503
397360.0000000    0.2056838
397400.0000000    0.2112758
397440.0000000    0.2249721
397480.0000000    0.2118167
397520.0000000    0.2286974
397560.0000000    0.2142328
397600.0000000    0.2204160
397640.0000000    0.2099445
397680.0000000    0.2132233
397720.0000000    0.2135450
397760.0000000    0.2252022
397800.0000000    0.2146901
397840.0000000    0.2308622
397880.0000000    0.2109553
397920.0000000    0.2019525
397960.0000000    0.1985736
398000.0000000    0.2200219
398040.0000000    0.2379432
398080.0000000    0.2359379
398120.0000000    0.2281233
398160.0000000    0.2283735
398200.0000000    0.2337525
398240.0000000    0.2348921
398280.0000000    0.2412820
398320.0000000    0.2246246
398360.0000000    0.2378835
398400.0000000    0.2305196
398440.0000000    0.2280209
398480.0000000    0.2189282
398520.0000000    0.2063614
398560.0000000    0.2098890
398600.0000000    0.2236114
398640.0000000    0.2145031
398680.0000000    0.2252478
398720.0000000    0.2020484
398760.0000000    0.2177647
398800.0000000    0.2399766
398840.0000000    0.2391573
398880.0000000    0.2456159
398920.0000000    0.2569177
398960.0000000    0.2641473
399000.0000000    0.2375364
399040.0000000    0.2350363
399080.0000000    0.2391977
399120.0000000    0.2312524
399160.0000000    0.2329499
399200.0000000    0.2268328
399240.0000000    0.2396186
399280.0000000    0.2240121
399320.0000000    0.2017276
399360.0000000    0.2204266
399400.0000000    0.2174927
399440.0000000    0.2063426
399480.0000000    0.2159067
399520.0000000    0.2006097
399560.0000000    0.1869782
399600.0000000    0.2217366
399640.0000000    0.2321890
399680.0000000    0.2201280
399720.0000000    0.1940785
399760.0000000    0.2139137
399800.0000000    0.2293737
399840.0000000    0.2044480
399880.0000000    0.2143867
399920.0000000    0.2041643
399960.0000000    0.2027941
400000.0000000    0.2111629
400040.0000000    0.1951442
400080.0000000    0.2324633
400120.0000000    0.2037740
400160.0000000    0.2209463
400200.0000000    0.2278631
400240.0000000    0.2322638
400280.0000000    0.2297760
400320.0000000    0.2144213
400360.0000000    0.1972121
400400.0000000    0.2181005
400440.0000000    0.2495842
400480.0000000    0.2258997
400520.0000000    0.2355897
400560.0000000    0.2239807
400600.0000000    0.2116011
400640.0000000    0.2312155
400680.0000000    0.2132037
400720.0000000    0.2259952
400760.0000000    0.2243583
400800.0000000    0.2270847
400840.0000000    0.2249903
400880.0000000    0.2122317
400920.0000000    0.2028851
400960.0000000    0.2149479
401000.0000000    0.2129578
401040.0000000    0.2123840
401080.0000000    0.2017497
401120.0000000    0.2205477
401160.0000000    0.1990642
401200.0000000    0.1882475
401240.0000000    0.2125440
401280.0000000    0.2288375
401320.0000000    0.2156307
401360.0000000    0.2010205
401400.0000000    0.2256910
401440.0000000    0.2251124
401480.0000000    0.2448119
401520.0000000    0.2224242
401560.0000000    0.2285245
401600.0000000    0.2184456
401640.0000000    0.2163021
401680.0000000    0.2334844
401720.0000000    0.2419589
401760.0000000    0.2474214
401800.0000000    0.2188811
401840.0000000    0.2337954
401880.0000000    0.2300129
401920.0000000    0.2463900
401960.0000000    0.2510003
402000.0000000    0.2353761
402040.0000000    0.2352291
402080.0000000    0.2385703
402120.0000000    0.1962246
402160.0000000    0.2001285
402200.0000000    0.2212977
402240.0000000    0.1999785
402280.0000000    0.2009660
402320.0000000    0.2297074
402360.0000000    0.2124897
402400.0000000    0.2152429
402440.0000000    0.2303779
402480.0000000    0.2130476
402520.0000000    0.1905339
402560.0000000    0.1770750
402600.0000000    0.1767516
402640.0000000    0.1850070
402680.0000000    0.1929646
402720.0000000    0.1889138
402760.0000000    0.1796607
402800.0000000    0.2012660
402840.0000000    0.2060609
402880.0000000    0.1853467
402920.0000000    0.2028059
402960.0000000    0.2033288
403000.0000000    0.1968562
403040.0000000    0.1945799
403080.0000000    0.2086527
403120.0000000    0.1842868
403160.0000000    0.1795603
403200.0000000    0.1901338
403240.0000000    0.1885630
403280.0000000    0.2096434
403320.0000000    0.2227937
403360.0000000    0.2001535
403400.0000000    0.2085653
403440.0000000    0.2081558
403480.0000000    0.2038042
403520.0000000    0.1978362
403560.0000000    0.2087101
403600.0000000    0.2109941
403640.0000000    0.1997059
403680.0000000    0.1944460
403720.0000000    0.2047196
403760.0000000    0.2146025
403800.0000000    0.2062841
403840.0000000    0.1983807
403880.0000000    0.2027094
403920.0000000    0.2154344
403960.0000000    0.2015400
404000.0000000    0.1969073
404040.0000000    0.1954791
404080.0000000    0.1917134
404120.0000000    0.1727304
404160.0000000    0.1701616
404200.0000000    0.1847906
404240.0000000    0.1755014
404280.0000000    0.1761476
404320.0000000    0.1927824
404360.0000000    0.2051960
404400.0000000    0.2020397
404440.0000000    0.2004887
404480.0000000    0.1957418
404520.0000000    0.2053659
404560.0000000    0.1917443
404600.0000000    0.1879609
404640.0000000    0.1760567
404680.0000000    0.1786527
404720.0000000    0.1965201
404760.0000000    0.1965531
404800.0000000    0.1789729
404840.0000000    0.1998006
404880.0000000    0.2046078
404920.0000000    0.1947971
404960.0000000    0.2029427
405000.0000000    0.1931605
405040.0000000    0.2049517
405080.0000000    0.1829914
405120.0000000    0.1791164
405160.0000000    0.1865435
405200.0000000    0.1681490
405240.0000000    0.1852733
405280.0000000    0.1784330
405320.0000000    0.1714729
405360.0000000    0.1807549
405400.0000000    0.1730801
405440.0000000    0.1874365
405480.0000000    0.1889030
405520.0000000    0.2071874
405560.0000000    0.2047366
405600.0000000    0.2208210
405640.0000000    0.1931193
405680.0000000    0.1986339
405720.0000000    0.2015671
405760.0000000    0.2125252
405800.0000000    0.2174429
405840.0000000    0.1950965
405880.0000000    0.2190275
405920.0000000    0.2104518
405960.0000000    0.2058582
406000.0000000    0.2153578
406040.0000000    0.2056422
406080.0000000    0.2261103
406120.0000000    0.2192965
406160.0000000    0.1940804
406200.0000000    0.2130457
406240.0000000    0.2197701
406280.0000000    0.1947697
406320.0000000    0.2132055
406360.0000000    0.2194693
406400.0000000    0.2369989
406440.0000000    0.2197100
406480.0000000    0.2347755
406520.0000000    0.2467370
406560.0000000    0.2642788
406600.0000000    0.2533538
406640.0000000    0.2260495
406680.0000000    0.2066771
406720.0000000    0.2212009
406760.0000000    0.2213608
406800.0000000    0.2033729
406840.0000000    0.2155755
406880.0000000    0.1910442
406920.0000000    0.1994355
406960.0000000    0.1986545
407000.0000000    0.2041172
407040.0000000    0.2148038
407080.0000000    0.1977421
407120.0000000    0.1937105
407160.0000000    0.1814962
407200.0000000    0.1958811
407240.0000000    0.1843164
407280.0000000    0.2087972
407320.0000000    0.1857386
407360.0000000    0.2028671
407400.0000000    0.2117603
407440.0000000    0.1984402
407480.0000000    0.1960493
407520.0000000    0.2132386
407560.0000000    0.2063011
407600.0000000    0.2097518
407640.0000000    0.2242245
407680.0000000    0.2126036
407720.0000000    0.2267024
407760.0000000    0.1967664
407800.0000000    0.1919984
407840.0000000    0.2008098
407880.0000000    0.1986365
407920.0000000    0.2125947
407960.0000000    0.2182178
408000.0000000    0.2081061
408040.0000000    0.1964682
408080.0000000    0.1879517
408120.0000000    0.1966148
408160.0000000    0.1892934
408200.0000000    0.1975140
408240.0000000    0.1943576
408280.0000000    0.2144801
408320.0000000    0.1961980
408360.0000000    0.1961509
408400.0000000    0.2042603
408440.0000000    0.2126458
408480.0000000    0.2123498
408520.0000000    0.2049131
408560.0000000    0.1897211
408600.0000000    0.1793819
408640.0000000    0.1848552
408680.0000000    0.1786984
408720.0000000    0.1789923
408760.0000000    0.1900744
408800.0000000    0.1938336
408840.0000000    0.1723206
408880.0000000    0.1853366
408920.0000000    0.1825285
408960.0000000    0.1788822
409000.0000000    0.1813918
409040.0000000    0.1872566
409080.0000000    0.1733220
409120.0000000    0.1952198
409160.0000000    0.1981449
409200.0000000    0.1902041
409240.0000000    0.1988597
409280.0000000    0.1854883
409320.0000000    0.1806968
409360.0000000    0.1749527
409400.0000000    0.1756076
409440.0000000    0.1783316
409480.0000000    0.1739869
409520.0000000    0.1919977
409560.0000000    0.1957591
409600.0000000    0.2112688
409640.0000000    0.1912877
409680.0000000    0.2139306
409720.0000000    0.1884579
409760.0000000    0.1956567
409800.0000000    0.2010053
409840.0000000    0.1868347
409880.0000000    0.1876141
409920.0000000    0.2049507
409960.0000000    0.1943881
410000.0000000    0.1871682
410040.0000000    0.1853157
410080.0000000    0.1764874
410120.0000000    0.1838301
410160.0000000    0.1794400
410200.0000000    0.1941370
410240.0000000    0.1907443
410280.0000000    0.1838558
410320.0000000    0.1732220
410360.0000000    0.1746350
410400.0000000    0.1843342
410440.0000000    0.1706615
410480.0000000    0.1853915
410520.0000000    0.1755770
410560.0000000    0.1693561
410600.0000000    0.1698682
410640.0000000    0.1884278
410680.0000000    0.1750133
410720.0000000    0.1867009
410760.0000000    0.1706797
410800.0000000    0.1849232
410840.0000000    0.1948325
410880.0000000    0.1822192
410920.0000000    0.1804811
410960.0000000    0.1818009
411000.0000000    0.1727270
411040.0000000    0.1749270
411080.0000000    0.1788408
411120.0000000    0.1685934
411160.0000000    0.1686233
411200.0000000    0.1873436
411240.0000000    0.1762954
411280.0000000    0.1697482
411320.0000000    0.1665342
411360.0000000    0.1646580
411400.0000000    0.1660527
411440.0000000    0.1661174
411480.0000000    0.1692897
411520.0000000    0.1693984
411560.0000000    0.1808592
411600.0000000    0.1740395
411640.0000000    0.1618848
411680.0000000    0.1800719
411720.0000000    0.1610063
411760.0000000    0.1669705
411800.0000000    0.1641224
411840.0000000    0.1576959
411880.0000000    0.1656846
411920.0000000    0.1749230
411960.0000000    0.1700387
412000.0000000    0.1807130
412040.0000000    0.1866900
412080.0000000    0.1947867
412120.0000000    0.1944917
412160.0000000    0.1788344
412200.0000000    0.1913475
412240.0000000    0.1818064
412280.0000000    0.1829082
412320.0000000    0.1741188
412360.0000000    0.1803972
412400.0000000    0.1775120
412440.0000000    0.1731681
412480.0000000    0.1761918
412520.0000000    0.1790816
412560.0000000    0.1786133
412600.0000000    0.1722569
412640.0000000    0.1767485
412680.0000000    0.1662630
412720.0000000    0.1724509
412760.0000000    0.1605849
412800.0000000    0.1690644
412840.0000000    0.1835947
412880.0000000    0.1770114
412920.0000000    0.1771379
412960.0000000    0.1798617
413000.0000000    0.1970042
413040.0000000    0.1817827
413080.0000000    0.1815958
413120.0000000    0.1965131
413160.0000000    0.2038970
413200.0000000    0.2052443
413240.0000000    0.2017615
413280.0000000    0.2017257
413320.0000000    0.2115408
413360.0000000    0.1935393
413400.0000000    0.1951868
413440.0000000    0.1901022
413480.0000000    0.1838427
413520.0000000    0.1957540
413560.0000000    0.1959805
413600.0000000    0.2224135
413640.0000000    0.2092026
413680.0000000    0.2298585
413720.0000000    0.2277775
413760.0000000    0.2394972
413800.0000000    0.2170263
413840.0000000    0.2086256
413880.0000000    0.2073953
413920.0000000    0.1972844
413960.0000000    0.2322077
414000.0000000    0.2315225
414040.0000000    0.2346111
414080.0000000    0.2444718
414120.0000000    0.2246647
414160.0000000    0.2321088
414200.0000000    0.2092795
414240.0000000    0.2324461
414280.0000000    0.2261483
414320.0000000    0.2214094
414360.0000000    0.1999203
414400.0000000    0.2111191
414440.0000000    0.2072237
414480.0000000    0.2130348
414520.0000000    0.2098253
414560.0000000    0.1978130
414600.0000000    0.1956806
414640.0000000    0.1983953
414680.0000000    0.1984964
414720.0000000    0.2051364
414760.0000000    0.2013245
414800.0000000    0.2171221
414840.0000000    0.1965683
414880.0000000    0.1890822
414920.0000000    0.2022537
414960.0000000    0.1782624
415000.0000000    0.1897817
415040.0000000    0.1887534
415080.0000000    0.1846472
415120.0000000    0.2096127
415160.0000000    0.2166813
415200.0000000    0.2155362
415240.0000000    0.2134066
415280.0000000    0.2136851
415320.0000000    0.2085336
415360.0000000    0.2151153
415400.0000000    0.2186444
415440.0000000    0.2183443
415480.0000000    0.2410450
415520.0000000    0.2166028
415560.0000000    0.2125447
415600.0000000    0.2223059
415640.0000000    0.2446468
415680.0000000    0.2318830
415720.0000000    0.2256206
415760.0000000    0.2094642
415800.0000000    0.2359161
415840.0000000    0.2232353
415880.0000000    0.2294453
415920.0000000    0.2382480
415960.0000000    0.2264752
416000.0000000    0.2315610
416040.0000000    0.2316164
416080.0000000    0.2439195
416120.0000000    0.2465865
416160.0000000    0.2418665
416200.0000000    0.2424924
416240.0000000    0.2325112
416280.0000000    0.2671996
416320.0000000    0.2538995
416360.0000000    0.2450183
416400.0000000    0.2481887
416440.0000000    0.2596274
416480.0000000    0.2461499
416520.0000000    0.2519323
416560.0000000    0.2484875
416600.0000000    0.2437296
416640.0000000    0.2289549
416680.0000000    0.2459801
416720.0000000    0.2393672
416760.0000000    0.2351276
416800.0000000    0.2189331
416840.0000000    0.2088398
416880.0000000    0.2067601
416920.0000000    0.1960709
416960.0000000    0.1822778
417000.0000000    0.1919646
417040.0000000    0.1928222
417080.0000000    0.1796785
417120.0000000    0.1749652
417160.0000000    0.1816610
417200.0000000    0.1818405
417240.0000000    0.1777634
417280.0000000    0.1938986
417320.0000000    0.1913306
417360.0000000    0.1875057
417400.0000000    0.1885887
417440.0000000    0.1694869
417480.0000000    0.1921429
417520.0000000    0.1885469
417560.0000000    0.1791194
417600.0000000    0.1972428
417640.0000000    0.1656867
417680.0000000    0.1682001
417720.0000000    0.1719855
417760.0000000    0.1634607
417800.0000000    0.1759757
417840.0000000    0.1586628
417880.0000000    0.1630873
417920.0000000    0.1543378
417960.0000000    0.1503935
418000.0000000    0.1747856
418040.0000000    0.1594825
418080.0000000    0.1769757
418120.0000000    0.1751784
418160.0000000    0.1802450
418200.0000000    0.1714276
418240.0000000    0.1702811
418280.0000000    0.1817963
418320.0000000    0.1890726
418360.0000000    0.1935000
418400.0000000    0.1863395
418440.0000000    0.1810969
418480.0000000    0.1769646
418520.0000000    0.1886381
418560.0000000    0.1820060
418600.0000000    0.1862822
418640.0000000    0.1634641
418680.0000000    0.1717883
418720.0000000    0.1669272
418760.0000000    0.1702834
418800.0000000    0.1673003
418840.0000000    0.1765597
418880.0000000    0.1711097
418920.0000000    0.1697565
418960.0000000    0.1762385
419000.0000000    0.1750480
419040.0000000    0.1671537
419080.0000000    0.1720403
419120.0000000    0.1702631
419160.0000000    0.1790825
419200.0000000    0.1893162
419240.0000000    0.1911032
419280.0000000    0.1763489
419320.0000000    0.1695608
419360.0000000    0.1667560
419400.0000000    0.1826210
419440.0000000    0.1830892
419480.0000000    0.1804934
419520.0000000    0.1797014
419560.0000000    0.1719988
419600.0000000    0.1693464
419640.0000000    0.1724447
419680.0000000    0.1797915
419720.0000000    0.1769972
419760.0000000    0.1993066
419800.0000000    0.1853061
419840.0000000    0.1922751
419880.0000000    0.2015719
419920.0000000    0.2172035
419960.0000000    0.2001505
420000.0000000    0.1874054
420040.0000000    0.1837485
420080.0000000    0.1864378
420120.0000000    0.1611253
420160.0000000    0.1804192
420200.0000000    0.1929419
420240.0000000    0.1798662
420280.0000000    0.1702523
420320.0000000    0.1839784
420360.0000000    0.1702132
420400.0000000    0.1679432
420440.0000000    0.1960233
420480.0000000    0.1978940
420520.0000000    0.2233639
420560.0000000    0.2440507
420600.0000000    0.2275034
420640.0000000    0.2108276
420680.0000000    0.2090673
420720.0000000    0.2152083
420760.0000000    0.2012527
420800.0000000    0.2041876
420840.0000000    0.2061764
420880.0000000    0.2178386
420920.0000000    0.2042516
420960.0000000    0.1916178
421000.0000000    0.1883798
421040.0000000    0.1964035
421080.0000000    0.2016005
421120.0000000    0.1925937
421160.0000000    0.1978043
421200.0000000    0.1974176
421240.0000000    0.2122181
421280.0000000    0.1965984
421320.0000000    0.1907451
421360.0000000    0.1812533
421400.0000000    0.1701868
421440.0000000    0.1768140
421480.0000000    0.1828140
421520.0000000    0.1894584
421560.0000000    0.1887676
421600.0000000    0.1680889
421640.0000000    0.1748410
421680.0000000    0.1822323
421720.0000000    0.1724677
421760.0000000    0.1673253
421800.0000000    0.1789378
421840.0000000    0.1740796
421880.0000000    0.1733444
421920.0000000    0.1775813
421960.0000000    0.1774105
422000.0000000    0.1624855
422040.0000000    0.1821078
422080.0000000    0.1724782
422120.0000000    0.1724787
422160.0000000    0.1669479
422200.0000000    0.1749396
422240.0000000    0.1872351
422280.0000000    0.1750184
422320.0000000    0.1827220
422360.0000000    0.1904132
422400.0000000    0.1795212
422440.0000000    0.1912088
422480.0000000    0.2005409
422520.0000000    0.1808735
422560.0000000    0.2000834
422600.0000000    0.1850993
422640.0000000    0.1809873
422680.0000000    0.1820937
422720.0000000    0.1964352
422760.0000000    0.1914888
422800.0000000    0.2138669
422840.0000000    0.1997261
422880.0000000    0.2018819
422920.0000000    0.2108938
422960.0000000    0.2056552
423000.0000000    0.2042846
423040.0000000    0.2003077
423080.0000000    0.2179550
423120.0000000    0.2411286
423160.0000000    0.2258043
423200.0000000    0.2365420
423240.0000000    0.2191844
423280.0000000    0.2220614
423320.0000000    0.2187089
423360.0000000    0.2337826
423400.0000000    0.2280511
423440.0000000    0.2311826
423480.0000000    0.2306357
423520.0000000    0.2112596
423560.0000000    0.2167936
423600.0000000    0.2104786
423640.0000000    0.2147167
423680.0000000    0.2466599
423720.0000000    0.2290059
423760.0000000    0.2205399
423800.0000000    0.2225770
423840.0000000    0.2287348
423880.0000000    0.2211573
423920.0000000    0.2371038
423960.0000000    0.2366893
424000.0000000    0.2387021
424040.0000000    0.2393580
424080.0000000    0.2311075
424120.0000000    0.2157276
424160.0000000    0.2132980
424200.0000000    0.2171110
424240.0000000    0.2067693
424280.0000000    0.2303910
424320.0000000    0.2337771
424360.0000000    0.2198537
424400.0000000    0.2058033
424440.0000000    0.2212164
424480.0000000    0.1924576
424520.0000000    0.1991652
424560.0000000    0.1924876
424600.0000000    0.2072704
424640.0000000    0.2137661
424680.0000000    0.2074607
424720.0000000    0.2267928
424760.0000000    0.2150927
424800.0000000    0.2190223
424840.0000000    0.2056817
424880.0000000    0.1885570
424920.0000000    0.2109001
424960.0000000    0.1994617
425000.0000000    0.2045811
425040.0000000    0.2068055
425080.0000000    0.1984787
425120.0000000    0.2017332
425160.0000000    0.2003105
425200.0000000    0.2232990
425240.0000000    0.2096427
425280.0000000    0.2072176
425320.0000000    0.1931165
425360.0000000    0.1912447
425400.0000000    0.2034177
425440.0000000    0.2340352
425480.0000000    0.2528781
425520.0000000    0.2524175
425560.0000000    0.2331264
425600.0000000    0.2345487
425640.0000000    0.2320390
425680.0000000    0.2387187
425720.0000000    0.2533588
425760.0000000    0.2247866
425800.0000000    0.2296512
425840.0000000    0.2119510
425880.0000000    0.2206976
425920.0000000    0.2194554
425960.0000000    0.2212772
426000.0000000    0.2260897
426040.0000000    0.2247079
426080.0000000    0.2345464
426120.0000000    0.2244996
426160.0000000    0.2322124
426200.0000000    0.2291715
426240.0000000    0.2185306
426280.0000000    0.2321831
426320.0000000    0.2190553
426360.0000000    0.1985757
426400.0000000    0.1887359
426440.0000000    0.1917914
426480.0000000    0.2009997
426520.0000000    0.1737031
426560.0000000    0.1944482
426600.0000000    0.1742613
426640.0000000    0.1765652
426680.0000000    0.1862729
426720.0000000    0.1858769
426760.0000000    0.1869298
426800.0000000    0.1973029
426840.0000000    0.2103259
426880.0000000    0.1927353
426920.0000000    0.2212337
426960.0000000    0.2201428
427000.0000000    0.2140856
427040.0000000    0.2097029
427080.0000000    0.1968804
427120.0000000    0.1945789
427160.0000000    0.1867387
427200.0000000    0.1968222
427240.0000000    0.1893426
427280.0000000    0.2171516
427320.0000000    0.2144453
427360.0000000    0.2166573
427400.0000000    0.2226874
427440.0000000    0.2226478
427480.0000000    0.2195956
427520.0000000    0.2081611
427560.0000000    0.2139033
427600.0000000    0.2080721
427640.0000000    0.2159879
427680.0000000    0.1837599
427720.0000000    0.1833974
427760.0000000    0.1956049
427800.0000000    0.1920150
427840.0000000    0.1896015
427880.0000000    0.1868992
427920.0000000    0.1876711
427960.0000000    0.2079606
428000.0000000    0.2189016
428040.0000000    0.2170020
428080.0000000    0.2382383
428120.0000000    0.2307981
428160.0000000    0.2228053
428200.0000000    0.2188318
428240.0000000    0.2338094
428280.0000000    0.2408718
428320.0000000    0.2178968
428360.0000000    0.2071208
428400.0000000    0.2149634
428440.0000000    0.2410615
428480.0000000    0.2388316
428520.0000000    0.2361503
428560.0000000    0.2274302
428600.0000000    0.2104411
428640.0000000    0.2001139
428680.0000000    0.2069187
428720.0000000    0.2117994
428760.0000000    0.1920372
428800.0000000    0.2001199
428840.0000000    0.1830377
428880.0000000    0.1828847
428920.0000000    0.1805720
428960.0000000    0.1890037
429000.0000000    0.1792659
429040.0000000    0.1958707
429080.0000000    0.1771731
429120.0000000    0.1752768
429160.0000000    0.1940668
429200.0000000    0.1809419
429240.0000000    0.1731202
429280.0000000    0.1663244
429320.0000000    0.1829709
429360.0000000    0.1726473
429400.0000000    0.1816774
429440.0000000    0.1761151
429480.0000000    0.1853907
429520.0000000    0.1816664
429560.0000000    0.1771992
429600.0000000    0.1717726
429640.0000000    0.1671769
429680.0000000    0.1627269
429720.0000000    0.1740136
429760.0000000    0.1960378
429800.0000000    0.1677027
429840.0000000    0.1817001
429880.0000000    0.1782632
429920.0000000    0.1860076
429960.0000000    0.1822543
430000.0000000    0.1822567
430040.0000000    0.1798953
430080.0000000    0.1762226
430120.0000000    0.1786893
430160.0000000    0.1663326
430200.0000000    0.1660752
430240.0000000    0.1895725
430280.0000000    0.1835025
430320.0000000    0.1870208
430360.0000000    0.1800938
430400.0000000    0.1921639
430440.0000000    0.1817146
430480.0000000    0.1669100
430520.0000000    0.1686716
430560.0000000    0.1742917
430600.0000000    0.1685496
430640.0000000    0.1853137
430680.0000000    0.1836774
430720.0000000    0.1712765
430760.0000000    0.1778764
430800.0000000    0.1748532
430840.0000000    0.1638365
430880.0000000    0.1634910
430920.0000000    0.1718091
430960.0000000    0.1708603
431000.0000000    0.1711449
431040.0000000    0.1712891
431080.0000000    0.1891428
431120.0000000    0.1752505
431160.0000000    0.1781253
431200.0000000    0.1712665
431240.0000000    0.1793833
431280.0000000    0.1775220
431320.0000000    0.1792415
431360.0000000    0.1802745
431400.0000000    0.1756021
431440.0000000    0.1853210
431480.0000000    0.1903934
431520.0000000    0.1762266
431560.0000000    0.1812862
431600.0000000    0.1804128
431640.0000000    0.1803949
431680.0000000    0.1782213
431720.0000000    0.1780961
431760.0000000    0.1792739
431800.0000000    0.1664312
431840.0000000    0.1836492
431880.0000000    0.1705400
431920.0000000    0.1824180
431960.0000000    0.1881160
432000.0000000    0.1816805
432040.0000000    0.1887456
432080.0000000    0.2021821
432120.0000000    0.1753832
432160.0000000    0.1852413
432200.0000000    0.1756760
432240.0000000    0.1726021
432280.0000000    0.1735791
432320.0000000    0.1909394
432360.0000000    0.1875709
432400.0000000    0.1847387
432440.0000000    0.1928234
432480.0000000    0.1712649
432520.0000000    0.1760083
432560.0000000    0.1704991
432600.0000000    0.1819908
432640.0000000    0.1794968
432680.0000000    0.1898931
432720.0000000    0.1940314
432760.0000000    0.1856753
432800.0000000    0.1876995
432840.0000000    0.1858068
432880.0000000    0.1852779
432920.0000000    0.1889231
432960.0000000    0.1914802
433000.0000000    0.1781198
433040.0000000    0.1896953
433080.0000000    0.1920668
433120.0000000    0.1910660
433160.0000000    0.1910818
433200.0000000    0.1922348
433240.0000000    0.1875815
433280.0000000    0.1824193
433320.0000000    0.1958445
433360.0000000    0.1931744
433400.0000000    0.1863797
433440.0000000    0.1810414
433480.0000000    0.1811587
433520.0000000    0.1864080
433560.0000000    0.1756142
433600.0000000    0.1828164
433640.0000000    0.1777772
433680.0000000    0.1839355
433720.0000000    0.1758863
433760.0000000    0.1672455
433800.0000000    0.1819309
433840.0000000    0.1794014
433880.0000000    0.1862069
433920.0000000    0.1787788
433960.0000000    0.1906257
434000.0000000    0.1838761
434040.0000000    0.1938545
434080.0000000    0.2018566
434120.0000000    0.2020292
434160.0000000    0.1877461
434200.0000000    0.1948197
434240.0000000    0.1895961
434280.0000000    0.2055985
434320.0000000    0.1828339
434360.0000000    0.2001917
434400.0000000    0.1823377
434440.0000000    0.1904439
434480.0000000    0.1859555
434520.0000000    0.1914426
434560.0000000    0.1882289
434600.0000000    0.1849399
434640.0000000    0.1861410
434680.0000000    0.1939393
434720.0000000    0.1927724
434760.0000000    0.1848267
434800.0000000    0.1888249
434840.0000000    0.1926802
434880.0000000    0.1868562
434920.0000000    0.1820926
434960.0000000    0.1873423
435000.0000000    0.2038823
435040.0000000    0.1952239
435080.0000000    0.1893790
435120.0000000    0.1912850
435160.0000000    0.1958056
435200.0000000    0.1873427
435240.0000000    0.1748553
435280.0000000    0.1876107
435320.0000000    0.1954048
435360.0000000    0.1826296
435400.0000000    0.1773027
435440.0000000    0.1910868
435480.0000000    0.2041367
435520.0000000    0.1895242
435560.0000000    0.1895446
435600.0000000    0.1774893
435640.0000000    0.1866997
435680.0000000    0.1990625
435720.0000000    0.1794285
435760.0000000    0.1812960
435800.0000000    0.1939742
435840.0000000    0.1706429
435880.0000000    0.1772238
435920.0000000    0.1895290
435960.0000000    0.1845215
436000.0000000    0.1986009
436040.0000000    0.2080669
436080.0000000    0.2132967
436120.0000000    0.2061349
436160.0000000    0.2034735
436200.0000000    0.1937382
436240.0000000    0.2033011
436280.0000000    0.1941605
436320.0000000    0.1884029
436360.0000000    0.1934526
436400.0000000    0.2078105
436440.0000000    0.2012723
436480.0000000    0.2023035
436520.0000000    0.2041605
436560.0000000    0.2043409
436600.0000000    0.2178411
436640.0000000    0.2222247
436680.0000000    0.2269876
436720.0000000    0.2058333
436760.0000000    0.2021810
436800.0000000    0.1904901
436840.0000000    0.1996313
436880.0000000    0.1859985
436920.0000000    0.1876054
436960.0000000    0.1910865
437000.0000000    0.1855637
437040.0000000    0.1881992
437080.0000000    0.1837804
437120.0000000    0.1919602
437160.0000000    0.2060608
437200.0000000    0.1968340
437240.0000000    0.1957637
437280.0000000    0.1909421
437320.0000000    0.1848928
437360.0000000    0.1868541
437400.0000000    0.2089249
437440.0000000    0.1934742
437480.0000000    0.1771609
437520.0000000    0.1987165
437560.0000000    0.1905011
437600.0000000    0.1945103
437640.0000000    0.2062898
437680.0000000    0.1966297
437720.0000000    0.2099554
437760.0000000    0.2083807
437800.0000000    0.2010944
437840.0000000    0.2069567
437880.0000000    0.2005747
437920.0000000    0.2072167
437960.0000000    0.2203390
438000.0000000    0.2142216
438040.0000000    0.2135566
438080.0000000    0.2209828
438120.0000000    0.2052391
438160.0000000    0.2394961
438200.0000000    0.2359010
438240.0000000    0.2581725
438280.0000000    0.2382040
438320.0000000    0.2355353
438360.0000000    0.2318578
438400.0000000    0.2252787
438440.0000000    0.2346063
438480.0000000    0.2333404
438520.0000000    0.2396666
438560.0000000    0.2413889
438600.0000000    0.2260968
438640.0000000    0.2321701
438680.0000000    0.2445486
438720.0000000    0.2325859
438760.0000000    0.2259011
438800.0000000    0.2258596
438840.0000000    0.2271253
438880.0000000    0.2386022
438920.0000000    0.2165672
438960.0000000    0.1987706
439000.0000000    0.2160159
439040.0000000    0.2329032
439080.0000000    0.2174240
439120.0000000    0.2333657
439160.0000000    0.2256713
439200.0000000    0.2327379
439240.0000000    0.2101100
439280.0000000    0.2189332
439320.0000000    0.2142558
439360.0000000    0.1914440
439400.0000000    0.1910353
439440.0000000    0.2019725
439480.0000000    0.1943729
439520.0000000    0.2006950
439560.0000000    0.2000335
439600.0000000    0.1987339
439640.0000000    0.2030408
439680.0000000    0.2005096
439720.0000000    0.2169458
439760.0000000    0.1993892
439800.0000000    0.1948255
439840.0000000    0.1935259
439880.0000000    0.2152293
439920.0000000    0.2053008
439960.0000000    0.2073013
440000.0000000    0.1976370
440040.0000000    0.1835768
440080.0000000    0.1985565
440120.0000000    0.1994860
440160.0000000    0.1767833
440200.0000000    0.1790317
440240.0000000    0.1934894
440280.0000000    0.1848724
440320.0000000    0.1955824
440360.0000000    0.1888052
440400.0000000    0.1883487
440440.0000000    0.1808096
440480.0000000    0.1892500
440520.0000000    0.1901782
440560.0000000    0.1943560
440600.0000000    0.2077991
440640.0000000    0.1943017
440680.0000000    0.1959700
440720.0000000    0.1890415
440760.0000000    0.1966154
440800.0000000    0.1939596
440840.0000000    0.1995798
440880.0000000    0.2007587
440920.0000000    0.1946072
440960.0000000    0.1857806
441000.0000000    0.1955755
441040.0000000    0.2029594
441080.0000000    0.1966844
441120.0000000    0.2029573
441160.0000000    0.2009038
441200.0000000    0.1990081
441240.0000000    0.2215810
441280.0000000    0.2065765
441320.0000000    0.2188999
441360.0000000    0.2214190
441400.0000000    0.2297949
441440.0000000    0.2274359
441480.0000000    0.2376535
441520.0000000    0.2397586
441560.0000000    0.2350243
441600.0000000    0.2346646
441640.0000000    0.2419642
441680.0000000    0.2368623
441720.0000000    0.2363037
441760.0000000    0.2379155
441800.0000000    0.2414724
441840.0000000    0.2443072
441880.0000000    0.2405166
441920.0000000    0.2285322
441960.0000000    0.2382255
442000.0000000    0.2242435
442040.0000000    0.2242982
442080.0000000    0.2419911
442120.0000000    0.2320904
442160.0000000    0.2711616
442200.0000000    0.2712564
442240.0000000    0.2464408
442280.0000000    0.2554044
442320.0000000    0.2482595
442360.0000000    0.2380634
442400.0000000    0.2315099
442440.0000000    0.2292534
442480.0000000    0.2538337
442520.0000000    0.2133216
442560.0000000    0.2084496
442600.0000000    0.2038456
442640.0000000    0.2324054
442680.0000000    0.2295115
442720.0000000    0.2383241
442760.0000000    0.2528919
442800.0000000    0.2322726
442840.0000000    0.2276243
442880.0000000    0.2308478
442920.0000000    0.2243903
442960.0000000    0.2300162
443000.0000000    0.2353948
443040.0000000    0.2438160
443080.0000000    0.2330101
443120.0000000    0.2387655
443160.0000000    0.2416479
443200.0000000    0.2281054
443240.0000000    0.2305938
443280.0000000    0.2459316
443320.0000000    0.2337911
443360.0000000    0.2210280
443400.0000000    0.2414715
443440.0000000    0.2207826
443480.0000000    0.2256783
443520.0000000    0.2188502
443560.0000000    0.2321536
443600.0000000    0.2271726
443640.0000000    0.2346795
443680.0000000    0.2291239
443720.0000000    0.2169862
443760.0000000    0.2278701
443800.0000000    0.2371400
443840.0000000    0.2350321
443880.0000000    0.2404595
443920.0000000    0.2609088
443960.0000000    0.2542517
444000.0000000    0.2304846
444040.0000000    0.2229470
444080.0000000    0.2379800
444120.0000000    0.2439354
444160.0000000    0.2241096
444200.0000000    0.2265387
444240.0000000    0.2287868
444280.0000000    0.2396842
444320.0000000    0.2438814
444360.0000000    0.2280431
444400.0000000    0.2373492
444440.0000000    0.2170496
444480.0000000    0.2150099
444520.0000000    0.2207964
444560.0000000    0.2274409
444600.0000000    0.2289966
444640.0000000    0.2134636
444680.0000000    0.2219376
444720.0000000    0.2287336
444760.0000000    0.2246318
444800.0000000    0.2262447
444840.0000000    0.2283103
444880.0000000    0.2416867
444920.0000000    0.2255216
444960.0000000    0.2350905
445000.0000000    0.2270509
445040.0000000    0.2128156
445080.0000000    0.2212927
445120.0000000    0.2296454
445160.0000000    0.2429212
445200.0000000    0.2361400
445240.0000000    0.2346693
445280.0000000    0.2421611
445320.0000000    0.2320904
445360.0000000    0.2348708
445400.0000000    0.2123852
445440.0000000    0.2225957
445480.0000000    0.2144572
445520.0000000    0.2239901
445560.0000000    0.2369853
445600.0000000    0.2156474
445640.0000000    0.2156341
445680.0000000    0.2280211
445720.0000000    0.2138716
445760.0000000    0.2262706
445800.0000000    0.2108682
445840.0000000    0.2379556
445880.0000000    0.2343134
445920.0000000    0.2310512
445960.0000000    0.2262470
446000.0000000    0.2245350
446040.0000000    0.2432336
446080.0000000    0.2291556
446120.0000000    0.2509222
446160.0000000    0.2418798
446200.0000000    0.2331926
446240.0000000    0.2347974
446280.0000000    0.2141902
446320.0000000    0.2192967
446360.0000000    0.2128234
446400.0000000    0.2093625
446440.0000000    0.2024383
446480.0000000    0.2092736
446520.0000000    0.2078033
446560.0000000    0.2103413
446600.0000000    0.2008622
446640.0000000    0.2160498
446680.0000000    0.2036252
446720.0000000    0.1964793
446760.0000000    0.2014938
446800.0000000    0.1936814
446840.0000000    0.1758836
446880.0000000    0.1972903
446920.0000000    0.1937598
446960.0000000    0.1868324
447000.0000000    0.1928933
447040.0000000    0.1949281
447080.0000000    0.1871286
447120.0000000    0.2028506
447160.0000000    0.1925842
447200.0000000    0.1940633
447240.0000000    0.1961780
447280.0000000    0.1932711
447320.0000000    0.2034837
447360.0000000    0.1935324
447400.0000000    0.1999641
447440.0000000    0.2086492
447480.0000000    0.2081114
447520.0000000    0.2044985
447560.0000000    0.1983966
447600.0000000    0.2001072
447640.0000000    0.1866928
447680.0000000    0.1991898
447720.0000000    0.1910498
447760.0000000    0.1924783
447800.0000000    0.2066168
447840.0000000    0.1941241
447880.0000000    0.1984491
447920.0000000    0.1904390
447960.0000000    0.2091539
448000.0000000    0.2255227
448040.0000000    0.2056856
448080.0000000    0.1930226
448120.0000000    0.2069764
448160.0000000    0.2105816
448200.0000000    0.2083764
448240.0000000    0.2062175
448280.0000000    0.2227659
448320.0000000    0.2212784
448360.0000000    0.2193258
448400.0000000    0.2020239
448440.0000000    0.1928599
448480.0000000    0.2049581
448520.0000000    0.1984639
448560.0000000    0.1945367
448600.0000000    0.1927589
448640.0000000    0.1888123
448680.0000000    0.1797715
448720.0000000    0.1898342
448760.0000000    0.1992685
448800.0000000    0.1950819
448840.0000000    0.1953299
448880.0000000    0.1886370
448920.0000000    0.1872068
448960.0000000    0.1753809
449000.0000000    0.1843324
449040.0000000    0.1857883
449080.0000000    0.1984217
449120.0000000    0.1982738
449160.0000000    0.2009000
449200.0000000    0.2120244
449240.0000000    0.2078843
449280.0000000    0.1951448
449320.0000000    0.1937092
449360.0000000    0.1977588
449400.0000000    0.1915128
449440.0000000    0.1853301
449480.0000000    0.1819743
449520.0000000    0.1908123
449560.0000000    0.1814147
449600.0000000    0.1878643
449640.0000000    0.1892699
449680.0000000    0.2070685
449720.0000000    0.2047459
449760.0000000    0.1913073
449800.0000000    0.1967680
449840.0000000    0.1910327
449880.0000000    0.2000827
449920.0000000    0.1929912
449960.0000000    0.1989986
450000.0000000    0.1896203
450040.0000000    0.1971896
450080.0000000    0.1965960
450120.0000000    0.2068303
450160.0000000    0.1868298
450200.0000000    0.1823252
450240.0000000    0.1885790
450280.0000000    0.1929484
450320.0000000    0.1896815
450360.0000000    0.1856042
450400.0000000    0.1875883
450440.0000000    0.1879700
450480.0000000    0.1841022
450520.0000000    0.1889620
450560.0000000    0.1960456
450600.0000000    0.1967537
450640.0000000    0.2052291
450680.0000000    0.2066128
450720.0000000    0.1886536
450760.0000000    0.2083180
450800.0000000    0.1974136
450840.0000000    0.2087157
450880.0000000    0.2148230
450920.0000000    0.2124140
450960.0000000    0.2045429
451000.0000000    0.2141216
451040.0000000    0.2227134
451080.0000000    0.2169264
451120.0000000    0.2158699
451160.0000000    0.2292827
451200.0000000    0.2132463
451240.0000000    0.2161717
451280.0000000    0.2075398
451320.0000000    0.2064550
451360.0000000    0.2111915
451400.0000000    0.2264977
451440.0000000    0.2095975
451480.0000000    0.2305723
451520.0000000    0.2272905
451560.0000000    0.2334778
451600.0000000    0.2333831
451640.0000000    0.2216256
451680.0000000    0.2175516
451720.0000000    0.2344363
451760.0000000    0.2192846
451800.0000000    0.2307519
451840.0000000    0.2145399
451880.0000000    0.2096762
451920.0000000    0.2162788
451960.0000000    0.2105073
452000.0000000    0.2168653
452040.0000000    0.2214852
452080.0000000    0.2099572
452120.0000000    0.2142880
452160.0000000    0.2196086
452200.0000000    0.2218512
452240.0000000    0.2225113
452280.0000000    0.2266647
452320.0000000    0.2222107
452360.0000000    0.2196165
452400.0000000    0.2166050
452440.0000000    0.2283332
452480.0000000    0.2233545
452520.0000000    0.2201553
452560.0000000    0.2274337
452600.0000000    0.2360834
452640.0000000    0.2320314
452680.0000000    0.2288773
452720.0000000    0.2222298
452760.0000000    0.2229141
452800.0000000    0.2177668
452840.0000000    0.2293074
452880.0000000    0.2300859
452920.0000000    0.2162214
452960.0000000    0.2255884
453000.0000000    0.2364499
453040.0000000    0.2361683
453080.0000000    0.2421601
453120.0000000    0.2464686
453160.0000000    0.2433928
453200.0000000    0.2490399
453240.0000000    0.2415231
453280.0000000    0.2482755
453320.0000000    0.2252416
453360.0000000    0.2359127
453400.0000000    0.2129798
453440.0000000    0.2075672
453480.0000000    0.2095095
453520.0000000    0.2278594
453560.0000000    0.2156131
453600.0000000    0.2197088
453640.0000000    0.2181202
453680.0000000    0.2227722
453720.0000000    0.2249299
453760.0000000    0.2059653
453800.0000000    0.2187320
453840.0000000    0.2190028
453880.0000000    0.2148339
453920.0000000    0.2315973
453960.0000000    0.2167972
454000.0000000    0.2237339
454040.0000000    0.2395316
454080.0000000    0.2256587
454120.0000000    0.2251488
454160.0000000    0.2230956
454200.0000000    0.2273201
454240.0000000    0.2166541
454280.0000000    0.2221465
454320.0000000    0.2329262
454360.0000000    0.2318500
454400.0000000    0.2336067
454440.0000000    0.2194311
454480.0000000    0.2272683
454520.0000000    0.2371958
454560.0000000    0.2304157
454600.0000000    0.2299080
454640.0000000    0.2297925
454680.0000000    0.2259136
454720.0000000    0.2235686
454760.0000000    0.2284537
454800.0000000    0.2282668
454840.0000000    0.2133172
454880.0000000    0.2198714
454920.0000000    0.2065029
454960.0000000    0.2175896
455000.0000000    0.2348681
455040.0000000    0.2308462
455080.0000000    0.2295196
455120.0000000    0.2197896
455160.0000000    0.2315645
455200.0000000    0.2345762
455240.0000000    0.2245083
455280.0000000    0.2282060
455320.0000000    0.2264514
455360.0000000    0.2251653
455400.0000000    0.2162236
455440.0000000    0.2384161
455480.0000000    0.2158985
455520.0000000    0.2399577
455560.0000000    0.2330112
455600.0000000    0.2429787
455640.0000000    0.2339588
455680.0000000    0.2427969
455720.0000000    0.2338054
455760.0000000    0.2372680
455800.0000000    0.2214077
455840.0000000    0.2256899
455880.0000000    0.2319336
455920.0000000    0.2386252
455960.0000000    0.2367736
456000.0000000    0.2371457
456040.0000000    0.2340594
456080.0000000    0.2199306
456120.0000000    0.2047977
456160.0000000    0.2199485
456200.0000000    0.2200154
456240.0000000    0.2235551
456280.0000000    0.2208754
456320.0000000    0.2172550
456360.0000000    0.2146803
456400.0000000    0.2129417
456440.0000000    0.2012163
456480.0000000    0.1920411
456520.0000000    0.1971434
456560.0000000    0.1918945
456600.0000000    0.2075373
456640.0000000    0.2040320
456680.0000000    0.2111920
456720.0000000    0.2071388
456760.0000000    0.2044590
456800.0000000    0.1963683
456840.0000000    0.1938988
456880.0000000    0.1975719
456920.0000000    0.2041850
456960.0000000    0.2071334
457000.0000000    0.1826188
457040.0000000    0.1883262
457080.0000000    0.1973644
457120.0000000    0.1904195
457160.0000000    0.1926994
457200.0000000    0.2007467
457240.0000000    0.2019129
457280.0000000    0.2044412
457320.0000000    0.2068175
457360.0000000    0.2072892
457400.0000000    0.2034978
457440.0000000    0.2025324
457480.0000000    0.2003728
457520.0000000    0.1937321
457560.0000000    0.2019403
457600.0000000    0.2054920
457640.0000000    0.1925688
457680.0000000    0.2037371
457720.0000000    0.2074942
457760.0000000    0.1989712
457800.0000000    0.1953347
457840.0000000    0.1818137
457880.0000000    0.1703433
457920.0000000    0.1721905
457960.0000000    0.1838337
458000.0000000    0.1800590
458040.0000000    0.1772563
458080.0000000    0.1769848
458120.0000000    0.1833230
458160.0000000    0.1861657
458200.0000000    0.1860586
458240.0000000    0.1926552
458280.0000000    0.1808724
458320.0000000    0.1745490
458360.0000000    0.1800985
458400.0000000    0.1922127
458440.0000000    0.1817420
458480.0000000    0.1774250
458520.0000000    0.1781827
458560.0000000    0.1754631
458600.0000000    0.1834678
458640.0000000    0.1844290
458680.0000000    0.1906730
458720.0000000    0.1945110
458760.0000000    0.1945195
458800.0000000    0.1942220
458840.0000000    0.1913898
458880.0000000    0.2010226
458920.0000000    0.1993572
458960.0000000    0.1905218
459000.0000000    0.1910702
459040.0000000    0.1862381
459080.0000000    0.1817252
459120.0000000    0.1831773
459160.0000000    0.1933996
459200.0000000    0.1844064
459240.0000000    0.1878954
459280.0000000    0.1787115
459320.0000000    0.1903793
459360.0000000    0.1900499
459400.0000000    0.1858902
459440.0000000    0.1936564
459480.0000000    0.1842699
459520.0000000    0.1776825
459560.0000000    0.1752217
459600.0000000    0.1860992
459640.0000000    0.1866416
459680.0000000    0.1898244
459720.0000000    0.1832075
459760.0000000    0.1843484
459800.0000000    0.1765044
459840.0000000    0.1792242
459880.0000000    0.1822672
459920.0000000    0.1875200
459960.0000000    0.1758566
460000.0000000    0.1864560
460040.0000000    0.1886530
460080.0000000    0.1821744
460120.0000000    0.1924670
460160.0000000    0.1948466
460200.0000000    0.1905442
460240.0000000    0.1801324
460280.0000000    0.1940170
460320.0000000    0.1809137
460360.0000000    0.1784584
460400.0000000    0.1866708
460440.0000000    0.1842618
460480.0000000    0.1911148
460520.0000000    0.1865019
460560.0000000    0.1784253
460600.0000000    0.1874628
460640.0000000    0.1826596
460680.0000000    0.1868871
460720.0000000    0.1992182
460760.0000000    0.1911480
460800.0000000    0.1877698
460840.0000000    0.1918520
460880.0000000    0.1847085
460920.0000000    0.1727822
460960.0000000    0.1862171
461000.0000000    0.1776286
461040.0000000    0.1790099
461080.0000000    0.1890962
461120.0000000    0.1919733
461160.0000000    0.1916336
461200.0000000    0.1834875
461240.0000000    0.1891302
461280.0000000    0.1881724
461320.0000000    0.1999997
461360.0000000    0.1845103
461400.0000000    0.1865564
461440.0000000    0.1833003
461480.0000000    0.1957501
461520.0000000    0.1836774
461560.0000000    0.1898293
461600.0000000    0.1860795
461640.0000000    0.1845758
461680.0000000    0.1838253
461720.0000000    0.1880391
461760.0000000    0.1855880
461800.0000000    0.1945869
461840.0000000    0.1839012
461880.0000000    0.1839114
461920.0000000    0.1900516
461960.0000000    0.1871434
462000.0000000    0.1834050
462040.0000000    0.1885976
462080.0000000    0.1808769
462120.0000000    0.1866134
462160.0000000    0.1809255
462200.0000000    0.1890464
462240.0000000    0.1866138
462280.0000000    0.1811559
462320.0000000    0.1731218
462360.0000000    0.1943668
462400.0000000    0.1830471
462440.0000000    0.1774487
462480.0000000    0.1799521
462520.0000000    0.1803767
462560.0000000    0.1911265
462600.0000000    0.1795039
462640.0000000    0.1879906
462680.0000000    0.1824242
462720.0000000    0.1958378
462760.0000000    0.1913336
462800.0000000    0.1933117
462840.0000000    0.2031910
462880.0000000    0.1956205
462920.0000000    0.2022182
462960.0000000    0.1973114
463000.0000000    0.1988276
463040.0000000    0.1966694
463080.0000000    0.1897909
463120.0000000    0.1800906
463160.0000000    0.1834429
463200.0000000    0.1827695
463240.0000000    0.1848676
463280.0000000    0.1874340
463320.0000000    0.1839623
463360.0000000    0.1868270
463400.0000000    0.1782778
463440.0000000    0.1856060
463480.0000000    0.1811595
463520.0000000    0.1785504
463560.0000000    0.1840222
463600.0000000    0.1737544
463640.0000000    0.1780858
463680.0000000    0.1696470
463720.0000000    0.1761656
463760.0000000    0.1818038
463800.0000000    0.1789985
463840.0000000    0.1844487
463880.0000000    0.1842896
463920.0000000    0.1845920
463960.0000000    0.1755835
464000.0000000    0.1858102
464040.0000000    0.1748580
464080.0000000    0.1799978
464120.0000000    0.1756398
464160.0000000    0.1831827
464200.0000000    0.1773748
464240.0000000    0.1757926
464280.0000000    0.1868918
464320.0000000    0.1883022
464360.0000000    0.1795244
464400.0000000    0.1845742
464440.0000000    0.1803731
464480.0000000    0.1892481
464520.0000000    0.1809924
464560.0000000    0.1808972
464600.0000000    0.1848178
464640.0000000    0.1815517
464680.0000000    0.1806313
464720.0000000    0.1911914
464760.0000000    0.1735767
464800.0000000    0.1779762
464840.0000000    0.1835589
464880.0000000    0.1786688
464920.0000000    0.1845153
464960.0000000    0.1868603
465000.0000000    0.1861589
465040.0000000    0.2026796
465080.0000000    0.1963197
465120.0000000    0.1873052
465160.0000000    0.1806180
465200.0000000    0.1807291
465240.0000000    0.1871593
465280.0000000    0.1873536
465320.0000000    0.1869923
465360.0000000    0.1855676
465400.0000000    0.1795306
465440.0000000    0.1848364
465480.0000000    0.1778427
465520.0000000    0.1861087
465560.0000000    0.1969555
465600.0000000    0.1813008
465640.0000000    0.1799411
465680.0000000    0.1976824
465720.0000000    0.1899956
465760.0000000    0.1917294
465800.0000000    0.2011360
465840.0000000    0.1805063
465880.0000000    0.1862788
465920.0000000    0.1988472
465960.0000000    0.2028450
466000.0000000    0.1851083
466040.0000000    0.1929117
466080.0000000    0.1843080
466120.0000000    0.1907994
466160.0000000    0.1801070
466200.0000000    0.1849571
466240.0000000    0.1854572
466280.0000000    0.1730608
466320.0000000    0.1797464
466360.0000000    0.1875323
466400.0000000    0.1882443
466440.0000000    0.1939755
466480.0000000    0.1902833
466520.0000000    0.1816919
466560.0000000    0.1828198
466600.0000000    0.1740741
466640.0000000    0.1674480
466680.0000000    0.1652886
466720.0000000    0.1712956
466760.0000000    0.1807809
466800.0000000    0.1752867
466840.0000000    0.1758718
466880.0000000    0.1850961
466920.0000000    0.1755172
466960.0000000    0.1839549
467000.0000000    0.1743212
467040.0000000    0.1749211
467080.0000000    0.1733890
467120.0000000    0.1735024
467160.0000000    0.1786030
467200.0000000    0.1878327
467240.0000000    0.1798290
467280.0000000    0.1881714
467320.0000000    0.1874785
467360.0000000    0.1925346
467400.0000000    0.1939788
467440.0000000    0.1970179
467480.0000000    0.1987539
467520.0000000    0.2024713
467560.0000000    0.2045560
467600.0000000    0.2037701
467640.0000000    0.2235518
467680.0000000    0.2137164
467720.0000000    0.2184183
467760.0000000    0.2033799
467800.0000000    0.2197059
467840.0000000    0.2134052
467880.0000000    0.2174650
467920.0000000    0.2238549
467960.0000000    0.2133775
468000.0000000    0.2260699
468040.0000000    0.2073368
468080.0000000    0.2213917
468120.0000000    0.2163646
468160.0000000    0.2211516
468200.0000000    0.2092465
468240.0000000    0.2037849
468280.0000000    0.2200828
468320.0000000    0.2223989
468360.0000000    0.2129089
468400.0000000    0.2132401
468440.0000000    0.2132301
468480.0000000    0.2176779
468520.0000000    0.2115220
468560.0000000    0.2141806
468600.0000000    0.2307031
468640.0000000    0.2184766
468680.0000000    0.2242890
468720.0000000    0.2205443
468760.0000000    0.2269356
468800.0000000    0.2267702
468840.0000000    0.2391718
468880.0000000    0.2579966
468920.0000000    0.2153895
468960.0000000    0.2127173
469000.0000000    0.2206038
469040.0000000    0.2158019
469080.0000000    0.2131615
469120.0000000    0.1978021
469160.0000000    0.2227659
469200.0000000    0.2201893
469240.0000000    0.1963593
469280.0000000    0.2135480
469320.0000000    0.2143492
469360.0000000    0.2046768
469400.0000000    0.1961651
469440.0000000    0.1862462
469480.0000000    0.1935657
469520.0000000    0.2104346
469560.0000000    0.1967567
469600.0000000    0.1826574
469640.0000000    0.1879450
469680.0000000    0.1963124
469720.0000000    0.1951761
469760.0000000    0.2055335
469800.0000000    0.1977787
469840.0000000    0.2166326
469880.0000000    0.1993115
469920.0000000    0.2071471
469960.0000000    0.2058632
470000.0000000    0.2217493
470040.0000000    0.2043191
470080.0000000    0.2097414
470120.0000000    0.2208566
470160.0000000    0.2099309
470200.0000000    0.2030778
470240.0000000    0.1911701
470280.0000000    0.2006659
470320.0000000    0.2036780
470360.0000000    0.1969138
470400.0000000    0.1872676
470440.0000000    0.1924407
470480.0000000    0.1647663
470520.0000000    0.1767564
470560.0000000    0.1827879
470600.0000000    0.1675216
470640.0000000    0.1699671
470680.0000000    0.1661719
470720.0000000    0.1640539
470760.0000000    0.1736578
470800.0000000    0.1642956
470840.0000000    0.1721223
470880.0000000    0.1707347
470920.0000000    0.1803588
470960.0000000    0.1693415
471000.0000000    0.1756172
471040.0000000    0.1717493
471080.0000000    0.1759658
471120.0000000    0.1764357
471160.0000000    0.1709029
471200.0000000    0.1785659
471240.0000000    0.1683547
471280.0000000    0.1613967
471320.0000000    0.1667483
471360.0000000    0.1833243
471400.0000000    0.1889182
471440.0000000    0.1721802
471480.0000000    0.1703900
471520.0000000    0.1800731
471560.0000000    0.1916029
471600.0000000    0.1719624
471640.0000000    0.1692860
471680.0000000    0.1667735
471720.0000000    0.1743931
471760.0000000    0.1768218
471800.0000000    0.1776188
471840.0000000    0.1873470
471880.0000000    0.1731415
471920.0000000    0.1746760
471960.0000000    0.1755822
472000.0000000    0.1864484
472040.0000000    0.1680653
472080.0000000    0.1797199
472120.0000000    0.1782580
472160.0000000    0.1750088
472200.0000000    0.1640250
472240.0000000    0.1754291
472280.0000000    0.1714569
472320.0000000    0.1627901
472360.0000000    0.1967175
472400.0000000    0.1818687
472440.0000000    0.1952184
472480.0000000    0.1897055
472520.0000000    0.1724915
472560.0000000    0.1898876
472600.0000000    0.1769280
472640.0000000    0.1810424
472680.0000000    0.1815398
472720.0000000    0.1843018
472760.0000000    0.1759438
472800.0000000    0.1731601
472840.0000000    0.1798699
472880.0000000    0.1831862
472920.0000000    0.1904791
472960.0000000    0.1779614
473000.0000000    0.1869332
473040.0000000    0.1870009
473080.0000000    0.1809186
473120.0000000    0.1819753
473160.0000000    0.1709957
473200.0000000    0.1707880
473240.0000000    0.1870998
473280.0000000    0.1839648
473320.0000000    0.1675686
473360.0000000    0.1886190
473400.0000000    0.1803814
473440.0000000    0.1794728
473480.0000000    0.1890365
473520.0000000    0.1920539
473560.0000000    0.2078486
473600.0000000    0.1871587
473640.0000000    0.1766903
473680.0000000    0.1824166
473720.0000000    0.1766173
473760.0000000    0.1833975
473800.0000000    0.1809260
473840.0000000    0.1671727
473880.0000000    0.1871518
473920.0000000    0.1812945
473960.0000000    0.1868688
474000.0000000    0.1850838
474040.0000000    0.1839563
474080.0000000    0.1764019
474120.0000000    0.1869383
474160.0000000    0.1806043
474200.0000000    0.1691904
474240.0000000    0.1676633
474280.0000000    0.1765102
474320.0000000    0.1663856
474360.0000000    0.1639974
474400.0000000    0.1641189
474440.0000000    0.1767743
474480.0000000    0.1641173
474520.0000000    0.1723121
474560.0000000    0.1641280
474600.0000000    0.1629496
474640.0000000    0.1745786
474680.0000000    0.1771016
474720.0000000    0.1659884
474760.0000000    0.1624038
474800.0000000    0.1725787
474840.0000000    0.1768532
474880.0000000    0.1795727
474920.0000000    0.1887556
474960.0000000    0.1679650
475000.0000000    0.1591262
475040.0000000    0.1746159
475080.0000000    0.1839115
475120.0000000    0.1802475
475160.0000000    0.1704014
475200.0000000    0.1736600
475240.0000000    0.1704565
475280.0000000    0.1752640
475320.0000000    0.1733157
475360.0000000    0.1762972
475400.0000000    0.1656095
475440.0000000    0.1729551
475480.0000000    0.1812653
475520.0000000    0.1774751
475560.0000000    0.1789290
475600.0000000    0.1785288
475640.0000000    0.1840034
475680.0000000    0.1742538
475720.0000000    0.1687590
475760.0000000    0.1719606
475800.0000000    0.1789079
475840.0000000    0.1996425
475880.0000000    0.1991453
475920.0000000    0.1867219
475960.0000000    0.1707521
476000.0000000    0.1739814
476040.0000000    0.1754239
476080.0000000    0.1893434
476120.0000000    0.2003434
476160.0000000    0.1930910
476200.0000000    0.1929382
476240.0000000    0.2045045
476280.0000000    0.1980190
476320.0000000    0.1903462
476360.0000000    0.1956138
476400.0000000    0.1998239
476440.0000000    0.2260618
476480.0000000    0.1989701
476520.0000000    0.2078284
476560.0000000    0.2007351
476600.0000000    0.2139065
476640.0000000    0.2006892
476680.0000000    0.2166061
476720.0000000    0.2026854
476760.0000000    0.2126614
476800.0000000    0.1995281
476840.0000000    0.2028920
476880.0000000    0.2032653
476920.0000000    0.2179656
476960.0000000    0.2057880
477000.0000000    0.2230779
477040.0000000    0.2240086
477080.0000000    0.2054499
477120.0000000    0.2377862
477160.0000000    0.2379216
477200.0000000    0.2453777
477240.0000000    0.2262081
477280.0000000    0.2440180
477320.0000000    0.2275413
477360.0000000    0.2372452
477400.0000000    0.2299826
477440.0000000    0.2129459
477480.0000000    0.2231275
477520.0000000    0.2288441
477560.0000000    0.2202591
477600.0000000    0.2172749
477640.0000000    0.2235228
477680.0000000    0.2238595
477720.0000000    0.2131475
477760.0000000    0.2252096
477800.0000000    0.2253694
477840.0000000    0.2351001
477880.0000000    0.2269699
477920.0000000    0.2394818
477960.0000000    0.2155723
478000.0000000    0.2201183
478040.0000000    0.2267030
478080.0000000    0.2134948
478120.0000000    0.2152842
478160.0000000    0.2095037
478200.0000000    0.2170956
478240.0000000    0.2162603
478280.0000000    0.2329895
478320.0000000    0.2066889
478360.0000000    0.2106756
478400.0000000    0.1891315
478440.0000000    0.2051358
478480.0000000    0.1896580
478520.0000000    0.1898972
478560.0000000    0.2045052
478600.0000000    0.2049227
478640.0000000    0.1966375
478680.0000000    0.2063264
478720.0000000    0.2136251
478760.0000000    0.2010499
478800.0000000    0.2143205
478840.0000000    0.2210773
478880.0000000    0.2038491
478920.0000000    0.2042182
478960.0000000    0.2402971
479000.0000000    0.2102115
479040.0000000    0.2184070
479080.0000000    0.2366026
479120.0000000    0.2429658
479160.0000000    0.2297991
479200.0000000    0.2206622
479240.0000000    0.2191294
479280.0000000    0.2243021
479320.0000000    0.2337980
479360.0000000    0.2412755
479400.0000000    0.2443532
479440.0000000    0.2285886
479480.0000000    0.2272463
479520.0000000    0.2427782
479560.0000000    0.2333213
479600.0000000    0.2132738
479640.0000000    0.2317640
479680.0000000    0.2109935
479720.0000000    0.2317621
479760.0000000    0.2287277
479800.0000000    0.2385160
479840.0000000    0.2363097
479880.0000000    0.2164547
479920.0000000    0.2134961
479960.0000000    0.2239089
480000.0000000    0.2142073
480040.0000000    0.2140182
480080.0000000    0.2185868
480120.0000000    0.2201149
480160.0000000    0.2136245
480200.0000000    0.2075229
480240.0000000    0.1957416
480280.0000000    0.1994904
480320.0000000    0.2109047
480360.0000000    0.2110939
480400.0000000    0.2177529
480440.0000000    0.1960224
480480.0000000    0.2016491
480520.0000000    0.2043652
480560.0000000    0.2016858
480600.0000000    0.2163625
480640.0000000    0.1979812
480680.0000000    0.1978434
480720.0000000    0.1910301
480760.0000000    0.2016927
480800.0000000    0.2167642
480840.0000000    0.2136914
480880.0000000    0.2041166
480920.0000000    0.2020677
480960.0000000    0.1993115
481000.0000000    0.2015373
481040.0000000    0.2270062
481080.0000000    0.2197944
481120.0000000    0.2251837
481160.0000000    0.2361584
481200.0000000    0.2398116
481240.0000000    0.2178438
481280.0000000    0.2352903
481320.0000000    0.2444753
481360.0000000    0.2181045
481400.0000000    0.2364017
481440.0000000    0.2417158
481480.0000000    0.2375951
481520.0000000    0.2233701
481560.0000000    0.2363127
481600.0000000    0.2363640
481640.0000000    0.2383938
481680.0000000    0.2345127
481720.0000000    0.2201010
481760.0000000    0.2563309
481800.0000000    0.2483456
481840.0000000    0.2386064
481880.0000000    0.2331651
481920.0000000    0.2215776
481960.0000000    0.2531205
482000.0000000    0.2848786
482040.0000000    0.2810539
482080.0000000    0.2708111
482120.0000000    0.2867733
482160.0000000    0.2827888
482200.0000000    0.2673331
482240.0000000    0.2627407
482280.0000000    0.2703851
482320.0000000    0.2680393
482360.0000000    0.2504808
482400.0000000    0.2375066
482440.0000000    0.2415505
482480.0000000    0.2387396
482520.0000000    0.2225238
482560.0000000    0.2468742
482600.0000000    0.2381000
482640.0000000    0.2328621
482680.0000000    0.2146504
482720.0000000    0.2586474
482760.0000000    0.2706559
482800.0000000    0.2418935
482840.0000000    0.2156525
482880.0000000    0.2373397
482920.0000000    0.2291959
482960.0000000    0.2658100
483000.0000000    0.2450621
483040.0000000    0.2376128
483080.0000000    0.2474404
483120.0000000    0.2273644
483160.0000000    0.2450435
483200.0000000    0.2449858
483240.0000000    0.2363992
483280.0000000    0.2252397
483320.0000000    0.2165587
483360.0000000    0.2534329
483400.0000000    0.2427609
483440.0000000    0.2488962
483480.0000000    0.2451337
483520.0000000    0.2339717
483560.0000000    0.2454270
483600.0000000    0.2354932
483640.0000000    0.2386730
483680.0000000    0.2301128
483720.0000000    0.2226001
483760.0000000    0.2251761
483800.0000000    0.2116812
483840.0000000    0.2147208
483880.0000000    0.2141291
483920.0000000    0.2099336
483960.0000000    0.2180566
484000.0000000    0.2187311
484040.0000000    0.2314462
484080.0000000    0.2255948
484120.0000000    0.2359074
484160.0000000    0.2411774
484200.0000000    0.2388106
484240.0000000    0.2605186
484280.0000000    0.2464711
484320.0000000    0.2240976
484360.0000000    0.2192991
484400.0000000    0.2382553
484440.0000000    0.2709967
484480.0000000    0.2667117
484520.0000000    0.2636372
484560.0000000    0.2632085
484600.0000000    0.2525738
484640.0000000    0.2490082
484680.0000000    0.2335209
484720.0000000    0.2640346
484760.0000000    0.2503735
484800.0000000    0.2369232
484840.0000000    0.2396486
484880.0000000    0.2505030
484920.0000000    0.2437749
484960.0000000    0.2393978
485000.0000000    0.2410534
485040.0000000    0.2200395
485080.0000000    0.2205086
485120.0000000    0.2212521
485160.0000000    0.2463126
485200.0000000    0.2486320
485240.0000000    0.2290797
485280.0000000    0.2185311
485320.0000000    0.2406099
485360.0000000    0.2265329
485400.0000000    0.2185452
485440.0000000    0.2450981
485480.0000000    0.2518741
485520.0000000    0.2346563
485560.0000000    0.2394574
485600.0000000    0.2274645
485640.0000000    0.2363582
485680.0000000    0.2310084
485720.0000000    0.2282942
485760.0000000    0.2252098
485800.0000000    0.2329010
485840.0000000    0.2475001
485880.0000000    0.2560982
485920.0000000    0.2467444
485960.0000000    0.2403811
486000.0000000    0.2234079
486040.0000000    0.2226327
486080.0000000    0.2375958
486120.0000000    0.2347378
486160.0000000    0.2525822
486200.0000000    0.2575585
486240.0000000    0.2708593
486280.0000000    0.2401807
486320.0000000    0.2501816
486360.0000000    0.2347274
486400.0000000    0.2499831
486440.0000000    0.2668034
486480.0000000    0.2214705
486520.0000000    0.2382255
486560.0000000    0.2298319
486600.0000000    0.2487125
486640.0000000    0.2405111
486680.0000000    0.2524737
486720.0000000    0.2525160
486760.0000000    0.2465955
486800.0000000    0.2590426
486840.0000000    0.2692170
486880.0000000    0.2683304
486920.0000000    0.2690458
486960.0000000    0.2554025
487000.0000000    0.2422850
487040.0000000    0.2338497
487080.0000000    0.2266413
487120.0000000    0.2331758
487160.0000000    0.2443931
487200.0000000    0.2735903
487240.0000000    0.2779568
487280.0000000    0.2799923
487320.0000000    0.2589769
487360.0000000    0.2403460
487400.0000000    0.2507691
487440.0000000    0.2493028
487480.0000000    0.2613179
487520.0000000    0.2470913
487560.0000000    0.2722844
487600.0000000    0.2464924
487640.0000000    0.2451100
487680.0000000    0.2542813
487720.0000000    0.2525155
487760.0000000    0.2476349
487800.0000000    0.2725113
487840.0000000    0.2582617
487880.0000000    0.2641916
487920.0000000    0.2790350
487960.0000000    0.2820847
488000.0000000    0.2644090
488040.0000000    0.2660387
488080.0000000    0.2418859
488120.0000000    0.2326555
488160.0000000    0.2530651
488200.0000000    0.2522042
488240.0000000    0.2421604
488280.0000000    0.2461469
488320.0000000    0.2389464
488360.0000000    0.2382550
488400.0000000    0.2235011
488440.0000000    0.2208985
488480.0000000    0.2250914
488520.0000000    0.2183267
488560.0000000    0.2257563
488600.0000000    0.2268144
488640.0000000    0.2761013
488680.0000000    0.2607197
488720.0000000    0.2592205
488760.0000000    0.2094455
488800.0000000    0.2364543
488840.0000000    0.2549105
488880.0000000    0.2584278
488920.0000000    0.2364292
488960.0000000    0.2454622
489000.0000000    0.2332785
489040.0000000    0.2519594
489080.0000000    0.2601584
489120.0000000    0.2747004
489160.0000000    0.2630876
489200.0000000    0.2404900
489240.0000000    0.2340467
489280.0000000    0.2506974
489320.0000000    0.2571898
489360.0000000    0.2399317
489400.0000000    0.2221856
489440.0000000    0.2004388
489480.0000000    0.2021603
489520.0000000    0.2159054
489560.0000000    0.2381327
489600.0000000    0.2484867
489640.0000000    0.2553467
489680.0000000    0.2713866
489720.0000000    0.2657185
489760.0000000    0.2569315
489800.0000000    0.2865252
489840.0000000    0.2700582
489880.0000000    0.2455263
489920.0000000    0.2732639
489960.0000000    0.2546653
490000.0000000    0.2305312
490040.0000000    0.2319772
490080.0000000    0.2720159
490120.0000000    0.2520947
490160.0000000    0.2514899
490200.0000000    0.2526782
490240.0000000    0.2463346
490280.0000000    0.2460575
490320.0000000    0.2484744
490360.0000000    0.2344918
490400.0000000    0.2286988
490440.0000000    0.2308071
490480.0000000    0.2296135
490520.0000000    0.2514184
490560.0000000    0.2534757
490600.0000000    0.2592846
490640.0000000    0.2725137
490680.0000000    0.2910314
490720.0000000    0.2769760
490760.0000000    0.2694106
490800.0000000    0.2574643
490840.0000000    0.2520872
490880.0000000    0.2526402
490920.0000000    0.2539412
490960.0000000    0.2557384
491000.0000000    0.2500046
491040.0000000    0.2531830
491080.0000000    0.2673311
491120.0000000    0.2764450
491160.0000000    0.2924946
491200.0000000    0.3046129
491240.0000000    0.2932250
491280.0000000    0.3039826
491320.0000000    0.2769578
491360.0000000    0.2853609
491400.0000000    0.2631607
491440.0000000    0.2558244
491480.0000000    0.2676265
491520.0000000    0.2676013
491560.0000000    0.2410596
491600.0000000    0.2360876
491640.0000000    0.2238545
491680.0000000    0.2389595
491720.0000000    0.2457196
491760.0000000    0.2467413
491800.0000000    0.2441655
491840.0000000    0.2590134
491880.0000000    0.2433344
491920.0000000    0.2529961
491960.0000000    0.2500578
492000.0000000    0.2741013
492040.0000000    0.2523552
492080.0000000    0.2251115
492120.0000000    0.2387419
492160.0000000    0.2655192
492200.0000000    0.2672925
492240.0000000    0.2556126
492280.0000000    0.2931451
492320.0000000    0.2731181
492360.0000000    0.2620970
492400.0000000    0.2936963
492440.0000000    0.2891805
492480.0000000    0.2812344
492520.0000000    0.3029687
492560.0000000    0.2704118
492600.0000000    0.2593432
492640.0000000    0.2521435
492680.0000000    0.2280495
492720.0000000    0.2603743
492760.0000000    0.2569811
492800.0000000    0.2605885
492840.0000000    0.2352883
492880.0000000    0.2324800
492920.0000000    0.2411595
492960.0000000    0.2230553
493000.0000000    0.2302423
493040.0000000    0.2393600
493080.0000000    0.2305257
493120.0000000    0.2300774
493160.0000000    0.2340035
493200.0000000    0.2411206
493240.0000000    0.2251459
493280.0000000    0.2377635
493320.0000000    0.2699037
493360.0000000    0.2349364
493400.0000000    0.2584884
493440.0000000    0.2475955
493480.0000000    0.2382870
493520.0000000    0.2453082
493560.0000000    0.2418074
493600.0000000    0.2504789
493640.0000000    0.2318512
493680.0000000    0.2228432
493720.0000000    0.2360741
493760.0000000    0.2422015
493800.0000000    0.2293022
493840.0000000    0.2355911
493880.0000000    0.2347520
493920.0000000    0.2302942
493960.0000000    0.2286724
494000.0000000    0.2341937
494040.0000000    0.2189538
494080.0000000    0.2025420
494120.0000000    0.2321390
494160.0000000    0.2211245
494200.0000000    0.2186068
494240.0000000    0.2182086
494280.0000000    0.2358631
494320.0000000    0.2176686
494360.0000000    0.2272977
494400.0000000    0.2295695
494440.0000000    0.2410480
494480.0000000    0.2529296
494520.0000000    0.2379887
494560.0000000    0.2748816
494600.0000000    0.2991295
494640.0000000    0.2734432
494680.0000000    0.2698857
494720.0000000    0.2841793
494760.0000000    0.2582909
494800.0000000    0.2426743
494840.0000000    0.2196251
494880.0000000    0.2389646
494920.0000000    0.2441925
494960.0000000    0.2287639
495000.0000000    0.2322632
495040.0000000    0.2380635
495080.0000000    0.2480298
495120.0000000    0.2384911
495160.0000000    0.2295256
495200.0000000    0.2320399
495240.0000000    0.2312138
495280.0000000    0.2186344
495320.0000000    0.2384673
495360.0000000    0.2163447
495400.0000000    0.2368500
495440.0000000    0.2347469
495480.0000000    0.2149489
495520.0000000    0.2045068
495560.0000000    0.2118351
495600.0000000    0.2133739
495640.0000000    0.2163582
495680.0000000    0.2204977
495720.0000000    0.2097618
495760.0000000    0.2117861
495800.0000000    0.2188841
495840.0000000    0.2091949
495880.0000000    0.2249126
495920.0000000    0.2120852
495960.0000000    0.2255069
496000.0000000    0.2233377
496040.0000000    0.2290902
496080.0000000    0.2404053
496120.0000000    0.2214036
496160.0000000    0.2487488
496200.0000000    0.2289283
496240.0000000    0.2241253
496280.0000000    0.2686576
496320.0000000    0.2410033
496360.0000000    0.2214504
496400.0000000    0.2134186
496440.0000000    0.2341476
496480.0000000    0.2473603
496520.0000000    0.2316730
496560.0000000    0.2302018
496600.0000000    0.2204703
496640.0000000    0.2088251
496680.0000000    0.2158722
496720.0000000    0.2158820
496760.0000000    0.1985108
496800.0000000    0.1832711
496840.0000000    0.1783859
496880.0000000    0.1716771
496920.0000000    0.1892470
496960.0000000    0.1956711
497000.0000000    0.2106680
497040.0000000    0.2018285
497080.0000000    0.1989775
497120.0000000    0.2309041
497160.0000000    0.2323762
497200.0000000    0.2081656
497240.0000000    0.2339503
497280.0000000    0.2397435
497320.0000000    0.2340178
497360.0000000    0.2225439
497400.0000000    0.2429426
497440.0000000    0.2294680
497480.0000000    0.2355124
497520.0000000    0.2309024
497560.0000000    0.2355382
497600.0000000    0.2305337
497640.0000000    0.2197055
497680.0000000    0.2174391
497720.0000000    0.2163995
497760.0000000    0.2290838
497800.0000000    0.2167219
497840.0000000    0.2485930
497880.0000000    0.2521639
497920.0000000    0.2363805
497960.0000000    0.2544310
498000.0000000    0.2420188
498040.0000000    0.2473388
498080.0000000    0.2314605
498120.0000000    0.2463347
498160.0000000    0.2426540
498200.0000000    0.2205631
498240.0000000    0.2577906
498280.0000000    0.2377768
498320.0000000    0.2360602
498360.0000000    0.2581478
498400.0000000    0.2444480
498440.0000000    0.2330825
498480.0000000    0.2308034
498520.0000000    0.2421389
498560.0000000    0.2396607
498600.0000000    0.2495087
498640.0000000    0.2499554
498680.0000000    0.2587116
498720.0000000    0.2432675
498760.0000000    0.2419813
498800.0000000    0.2285252
498840.0000000    0.2460129
498880.0000000    0.2389638
498920.0000000    0.2328376
498960.0000000    0.2318030
499000.0000000    0.2347693
499040.0000000    0.2375670
499080.0000000    0.2168907
499120.0000000    0.2151832
499160.0000000    0.2373321
499200.0000000    0.2408295
499240.0000000    0.2815225
499280.0000000    0.2744200
499320.0000000    0.2700217
499360.0000000    0.2783948
499400.0000000    0.2565720
499440.0000000    0.2527936
499480.0000000    0.2480480
499520.0000000    0.2446205
499560.0000000    0.2644511
499600.0000000    0.2166753
499640.0000000    0.2230206
499680.0000000    0.2249650
499720.0000000    0.2433824
499760.0000000    0.2382621
499800.0000000    0.2388504
499840.0000000    0.2276518
499880.0000000    0.2532355
499920.0000000    0.2336431
499960.0000000    0.2219126
500000.0000000    0.2418447
500040.0000000    0.2355580
500080.0000000    0.2455627
500120.0000000    0.2355202
500160.0000000    0.2452079
500200.0000000    0.2273926
500240.0000000    0.2358271
500280.0000000    0.2452759
500320.0000000    0.2296426
500360.0000000    0.2148812
500400.0000000    0.2288179
500440.0000000    0.2481496
500480.0000000    0.2377584
500520.0000000    0.2443016
500560.0000000    0.2434706
500600.0000000    0.2682505
500640.0000000    0.2462767
500680.0000000    0.2423957
500720.0000000    0.2399186
500760.0000000    0.2418377
500800.0000000    0.2639897
500840.0000000    0.2573193
500880.0000000    0.2582584
500920.0000000    0.2820422
500960.0000000    0.2595894
501000.0000000    0.2603436
501040.0000000    0.2472938
501080.0000000    0.2391661
501120.0000000    0.2392040
501160.0000000    0.2406761
501200.0000000    0.2349487
501240.0000000    0.2386785
501280.0000000    0.2537787
501320.0000000    0.2339734
501360.0000000    0.2421395
501400.0000000    0.2358763
501440.0000000    0.2264569
501480.0000000    0.2330582
501520.0000000    0.2120298
501560.0000000    0.2165642
501600.0000000    0.2245750
501640.0000000    0.2363904
501680.0000000    0.2397386
501720.0000000    0.2654876
501760.0000000    0.2470705
501800.0000000    0.2426665
501840.0000000    0.2286251
501880.0000000    0.2264625
501920.0000000    0.2221691
501960.0000000    0.2238842
502000.0000000    0.2349083
502040.0000000    0.2438565
502080.0000000    0.2336509
502120.0000000    0.2250984
502160.0000000    0.2317970
502200.0000000    0.2453657
502240.0000000    0.2430265
502280.0000000    0.2488170
502320.0000000    0.2693372
502360.0000000    0.2352476
502400.0000000    0.2210113
502440.0000000    0.2388290
502480.0000000    0.2416063
502520.0000000    0.2297700
502560.0000000    0.2538857
502600.0000000    0.2498877
502640.0000000    0.2474036
502680.0000000    0.2412479
502720.0000000    0.2637098
502760.0000000    0.2650627
502800.0000000    0.2485901
502840.0000000    0.2687101
502880.0000000    0.2644053
502920.0000000    0.2601976
502960.0000000    0.2814054
503000.0000000    0.2712016
503040.0000000    0.2642067
503080.0000000    0.2789595
503120.0000000    0.2720162
503160.0000000    0.2651880
503200.0000000    0.2848975
503240.0000000    0.2793241
503280.0000000    0.3073249
503320.0000000    0.2760259
503360.0000000    0.2432644
503400.0000000    0.2928829
503440.0000000    0.2603123
503480.0000000    0.2737903
503520.0000000    0.2571401
503560.0000000    0.2669697
503600.0000000    0.2787849
503640.0000000    0.2764803
503680.0000000    0.2607497
503720.0000000    0.2742706
503760.0000000    0.2586036
503800.0000000    0.2713390
503840.0000000    0.2663588
503880.0000000    0.2574479
503920.0000000    0.2623572
503960.0000000    0.2778308
504000.0000000    0.2484695
504040.0000000    0.2441023
504080.0000000    0.2619545
504120.0000000    0.2456621
504160.0000000    0.2775807
504200.0000000    0.2846153
504240.0000000    0.2607316
504280.0000000    0.2735412
504320.0000000    0.2866087
504360.0000000    0.2743427
504400.0000000    0.2777403
504440.0000000    0.2668131
504480.0000000    0.2500449
504520.0000000    0.2325064
504560.0000000    0.2575223
504600.0000000    0.2957172
504640.0000000    0.2729368
504680.0000000    0.2611545
504720.0000000    0.2591644
504760.0000000    0.3117921
504800.0000000    0.3176582
504840.0000000    0.2769924
504880.0000000    0.2812151
504920.0000000    0.2709878
504960.0000000    0.2952706
505000.0000000    0.2643181
505040.0000000    0.2639524
505080.0000000    0.2499420
505120.0000000    0.2545449
505160.0000000    0.2340858
505200.0000000    0.2541941
505240.0000000    0.2443592
505280.0000000    0.2724726
505320.0000000    0.2611991
505360.0000000    0.2723098
505400.0000000    0.2751318
505440.0000000    0.2552059
505480.0000000    0.2462463
505520.0000000    0.2484774
505560.0000000    0.2516747
505600.0000000    0.2807696
505640.0000000    0.2575966
505680.0000000    0.2421129
505720.0000000    0.2352507
505760.0000000    0.2519008
505800.0000000    0.2563795
505840.0000000    0.2925891
505880.0000000    0.2851980
505920.0000000    0.2643338
505960.0000000    0.2464190
506000.0000000    0.2324832
506040.0000000    0.2323801
506080.0000000    0.1950414
506120.0000000    0.2184312
506160.0000000    0.2253253
506200.0000000    0.2275930
506240.0000000    0.2239162
506280.0000000    0.2288634
506320.0000000    0.2256641
506360.0000000    0.2111698
506400.0000000    0.2535906
506440.0000000    0.2203061
506480.0000000    0.2367197
506520.0000000    0.2293297
506560.0000000    0.2505920
506600.0000000    0.2361673
506640.0000000    0.2599146
506680.0000000    0.2273509
506720.0000000    0.2485003
506760.0000000    0.2513478
506800.0000000    0.2393552
506840.0000000    0.2409592
506880.0000000    0.2476993
506920.0000000    0.2407550
506960.0000000    0.2456382
507000.0000000    0.2535605
507040.0000000    0.2704434
507080.0000000    0.2659433
507120.0000000    0.2615061
507160.0000000    0.2574216
507200.0000000    0.2383315
507240.0000000    0.2345160
507280.0000000    0.2417235
507320.0000000    0.2477507
507360.0000000    0.2488070
507400.0000000    0.2597333
507440.0000000    0.2525977
507480.0000000    0.2722131
507520.0000000    0.2796661
507560.0000000    0.2953348
507600.0000000    0.2770193
507640.0000000    0.2514873
507680.0000000    0.2558641
507720.0000000    0.2629164
507760.0000000    0.2548359
507800.0000000    0.2707615
507840.0000000    0.2773221
507880.0000000    0.2740636
507920.0000000    0.2438321
507960.0000000    0.2537043
508000.0000000    0.2318116
508040.0000000    0.2454786
508080.0000000    0.2430026
508120.0000000    0.2252627
508160.0000000    0.2188269
508200.0000000    0.2348360
508240.0000000    0.2594774
508280.0000000    0.2519948
508320.0000000    0.2640252
508360.0000000    0.2546770
508400.0000000    0.2266660
508440.0000000    0.2358703
508480.0000000    0.2489586
508520.0000000    0.2522626
508560.0000000    0.2410474
508600.0000000    0.2418285
508640.0000000    0.2501140
508680.0000000    0.2634135
508720.0000000    0.2252787
508760.0000000    0.2298776
508800.0000000    0.2186648
508840.0000000    0.2042950
508880.0000000    0.2181075
508920.0000000    0.2063414
508960.0000000    0.2155751
509000.0000000    0.2206240
509040.0000000    0.2349026
509080.0000000    0.2327450
509120.0000000    0.2270153
509160.0000000    0.2560149
509200.0000000    0.2575407
509240.0000000    0.2710536
509280.0000000    0.2313724
509320.0000000    0.2413880
509360.0000000    0.2320021
509400.0000000    0.2489206
509440.0000000    0.2647029
509480.0000000    0.2554421
509520.0000000    0.2342082
509560.0000000    0.2381041
509600.0000000    0.2364382
509640.0000000    0.2549731
509680.0000000    0.2557707
509720.0000000    0.2501495
509760.0000000    0.2609807
509800.0000000    0.2584558
509840.0000000    0.2563887
509880.0000000    0.2538918
509920.0000000    0.2439637
509960.0000000    0.2442975
510000.0000000    0.2450358
510040.0000000    0.2482021
510080.0000000    0.2452632
510120.0000000    0.2542872
510160.0000000    0.2452785
510200.0000000    0.2502363
510240.0000000    0.2739712
510280.0000000    0.2556285
510320.0000000    0.2812858
510360.0000000    0.2653692
510400.0000000    0.2838785
510440.0000000    0.2604167
510480.0000000    0.2578726
510520.0000000    0.2330278
510560.0000000    0.2382661
510600.0000000    0.2249573
510640.0000000    0.2439300
510680.0000000    0.2468073
510720.0000000    0.2468684
510760.0000000    0.2381285
510800.0000000    0.2564953
510840.0000000    0.2662572
510880.0000000    0.2590129
510920.0000000    0.2580994
510960.0000000    0.2766314
511000.0000000    0.2561334
511040.0000000    0.2566642
511080.0000000    0.2710762
511120.0000000    0.2600514
511160.0000000    0.2460755
511200.0000000    0.2570411
511240.0000000    0.2441030
511280.0000000    0.2317839
511320.0000000    0.2531959
511360.0000000    0.2636010
511400.0000000    0.2382238
511440.0000000    0.2605841
511480.0000000    0.2793466
511520.0000000    0.2927396
511560.0000000    0.2833162
511600.0000000    0.2996815
511640.0000000    0.2870067
511680.0000000    0.2537756
511720.0000000    0.2983129
511760.0000000    0.2552204
511800.0000000    0.2928921
511840.0000000    0.2783304
511880.0000000    0.2914758
511920.0000000    0.2709675
511960.0000000    0.3058705
512000.0000000    0.3093804
512040.0000000    0.2597060
512080.0000000    0.2463734
512120.0000000    0.2299957
512160.0000000    0.2824141
512200.0000000    0.2829135
512240.0000000    0.3020746
512280.0000000    0.2708764
512320.0000000    0.2593037
512360.0000000    0.2842016
512400.0000000    0.2729360
512440.0000000    0.2777989
512480.0000000    0.2649180
512520.0000000    0.2917271
512560.0000000    0.2986960
512600.0000000    0.2808969
512640.0000000    0.2555976
512680.0000000    0.2941789
512720.0000000    0.3177148
512760.0000000    0.3125843
512800.0000000    0.3355484
512840.0000000    0.3198097
512880.0000000    0.3078634
512920.0000000    0.3440078
512960.0000000    0.3166266
513000.0000000    0.3063270
513040.0000000    0.3014103
513080.0000000    0.2993849
513120.0000000    0.3038134
513160.0000000    0.2784885
513200.0000000    0.2755533
513240.0000000    0.3121378
513280.0000000    0.2972940
513320.0000000    0.2724762
513360.0000000    0.2668935
513400.0000000    0.2788889
513440.0000000    0.2878778
513480.0000000    0.3008915
513520.0000000    0.3036900
513560.0000000    0.3118815
513600.0000000    0.2921106
513640.0000000    0.2687397
513680.0000000    0.2827615
513720.0000000    0.2855808
513760.0000000    0.2727709
513800.0000000    0.2687020
513840.0000000    0.2762551
513880.0000000    0.2455620
513920.0000000    0.2625071
513960.0000000    0.2553523
514000.0000000    0.2601623
514040.0000000    0.2560202
514080.0000000    0.2797973
514120.0000000    0.2724981
514160.0000000    0.2885408
514200.0000000    0.2971063
514240.0000000    0.2832709
514280.0000000    0.2892965
514320.0000000    0.2797267
514360.0000000    0.2741507
514400.0000000    0.2745179
514440.0000000    0.2586838
514480.0000000    0.2625045
514520.0000000    0.2790767
514560.0000000    0.2887046
514600.0000000    0.2913026
514640.0000000    0.3169256
514680.0000000    0.3329379
514720.0000000    0.3017356
514760.0000000    0.3036942
514800.0000000    0.2960532
514840.0000000    0.3099332
514880.0000000    0.3278165
514920.0000000    0.3149118
514960.0000000    0.3116350
515000.0000000    0.2968324
515040.0000000    0.2947402
515080.0000000    0.2833411
515120.0000000    0.2936618
515160.0000000    0.2741598
515200.0000000    0.2984422
515240.0000000    0.2986947
515280.0000000    0.2885122
515320.0000000    0.2884420
515360.0000000    0.2690499
515400.0000000    0.2513828
515440.0000000    0.2570719
515480.0000000    0.2441154
515520.0000000    0.2340925
515560.0000000    0.2298144
515600.0000000    0.2425898
515640.0000000    0.2367883
515680.0000000    0.2225790
515720.0000000    0.2310732
515760.0000000    0.2069784
515800.0000000    0.2336985
515840.0000000    0.2144109
515880.0000000    0.2515676
515920.0000000    0.2605746
515960.0000000    0.2534279
516000.0000000    0.2700114
516040.0000000    0.2856221
516080.0000000    0.2916422
516120.0000000    0.2766296
516160.0000000    0.2500195
516200.0000000    0.2673694
516240.0000000    0.2827721
516280.0000000    0.2952505
516320.0000000    0.2853297
516360.0000000    0.3098032
516400.0000000    0.3055144
516440.0000000    0.3113379
516480.0000000    0.2846687
516520.0000000    0.2739920
516560.0000000    0.2790162
516600.0000000    0.2645364
516640.0000000    0.2740941
516680.0000000    0.2738966
516720.0000000    0.3130026
516760.0000000    0.2967953
516800.0000000    0.3218747
516840.0000000    0.2970018
516880.0000000    0.2935451
516920.0000000    0.3042859
516960.0000000    0.2844388
517000.0000000    0.2734905
517040.0000000    0.2735915
517080.0000000    0.2967086
517120.0000000    0.2840629
517160.0000000    0.2715904
517200.0000000    0.3081552
517240.0000000    0.3194523
517280.0000000    0.3196467
517320.0000000    0.3223458
517360.0000000    0.3226633
517400.0000000    0.3131720
517440.0000000    0.3094863
517480.0000000    0.2929070
517520.0000000    0.2743915
517560.0000000    0.2846313
517600.0000000    0.2711455
517640.0000000    0.2789761
517680.0000000    0.2614227
517720.0000000    0.2716091
517760.0000000    0.2728701
517800.0000000    0.2587477
517840.0000000    0.2751100
517880.0000000    0.2669360
517920.0000000    0.2539527
517960.0000000    0.2813013
518000.0000000    0.2683348
518040.0000000    0.2406113
518080.0000000    0.2601832
518120.0000000    0.2661662
518160.0000000    0.2422167
518200.0000000    0.2808899
518240.0000000    0.2898800
518280.0000000    0.2979983
518320.0000000    0.2589517
518360.0000000    0.2680805
518400.0000000    0.3171502
518440.0000000    0.3267103
518480.0000000    0.2806568
518520.0000000    0.2914620
518560.0000000    0.2790046
518600.0000000    0.2468140
518640.0000000    0.2918283
518680.0000000    0.2516797
518720.0000000    0.2362316
518760.0000000    0.2402496
518800.0000000    0.2589149
518840.0000000    0.2597324
518880.0000000    0.2763560
518920.0000000    0.2733259
518960.0000000    0.2646298
519000.0000000    0.2531498
519040.0000000    0.2493027
519080.0000000    0.2716649
519120.0000000    0.2788846
519160.0000000    0.2830508
519200.0000000    0.2971147
519240.0000000    0.2727448
519280.0000000    0.2719786
519320.0000000    0.2705022
519360.0000000    0.2971831
519400.0000000    0.3018385
519440.0000000    0.3194173
519480.0000000    0.3144900
519520.0000000    0.3120240
519560.0000000    0.3018375
519600.0000000    0.3042796
519640.0000000    0.2846429
519680.0000000    0.3125316
519720.0000000    0.2917125
519760.0000000    0.2878537
519800.0000000    0.2446389
519840.0000000    0.2570055
519880.0000000    0.2899739
519920.0000000    0.2895419
519960.0000000    0.2886800
520000.0000000    0.2902623
520040.0000000    0.2537094
520080.0000000    0.2413135
520120.0000000    0.2458933
520160.0000000    0.2500530
520200.0000000    0.2436987
520240.0000000    0.2696292
520280.0000000    0.2720972
520320.0000000    0.2729063
520360.0000000    0.2767111
520400.0000000    0.2726951
520440.0000000    0.2649541
520480.0000000    0.2612199
520520.0000000    0.2680337
520560.0000000    0.3011524
520600.0000000    0.2911296
520640.0000000    0.2940674
520680.0000000    0.3008121
520720.0000000    0.2988508
520760.0000000    0.3237610
520800.0000000    0.3149223
520840.0000000    0.3117123
520880.0000000    0.3197924
520920.0000000    0.3209530
520960.0000000    0.3101372
521000.0000000    0.3190525
521040.0000000    0.3117797
521080.0000000    0.2945328
521120.0000000    0.3142516
521160.0000000    0.2967334
521200.0000000    0.2839864
521240.0000000    0.3008901
521280.0000000    0.2968293
521320.0000000    0.3006956
521360.0000000    0.3185806
521400.0000000    0.3173284
521440.0000000    0.3151058
521480.0000000    0.3377013
521520.0000000    0.3141158
521560.0000000    0.3099610
521600.0000000    0.3058151
521640.0000000    0.2926914
521680.0000000    0.3265198
521720.0000000    0.3289678
521760.0000000    0.3049557
521800.0000000    0.2890688
521840.0000000    0.3064232
521880.0000000    0.2773456
521920.0000000    0.2891049
521960.0000000    0.3026923
522000.0000000    0.2819442
522040.0000000    0.2535700
522080.0000000    0.2584215
522120.0000000    0.2777144
522160.0000000    0.2614788
522200.0000000    0.2897457
522240.0000000    0.2756433
522280.0000000    0.2760939
522320.0000000    0.2857326
522360.0000000    0.3115469
522400.0000000    0.3080873
522440.0000000    0.3357900
522480.0000000    0.3302677
522520.0000000    0.3027854
522560.0000000    0.2960427
522600.0000000    0.3028459
522640.0000000    0.2785260
522680.0000000    0.2814439
522720.0000000    0.2903243
522760.0000000    0.3154536
522800.0000000    0.2816663
522840.0000000    0.2946814
522880.0000000    0.3131812
522920.0000000    0.3272950
522960.0000000    0.3263931
523000.0000000    0.3080091
523040.0000000    0.3080744
523080.0000000    0.3275248
523120.0000000    0.3070693
523160.0000000    0.2695957
523200.0000000    0.2854311
523240.0000000    0.2891968
523280.0000000    0.2597004
523320.0000000    0.2988018
523360.0000000    0.3041508
523400.0000000    0.3228612
523440.0000000    0.3335077
523480.0000000    0.3159877
523520.0000000    0.2952479
523560.0000000    0.3172560
523600.0000000    0.3283440
523640.0000000    0.3017763
523680.0000000    0.2983955
523720.0000000    0.3052263
523760.0000000    0.3047999
523800.0000000    0.2887074
523840.0000000    0.2727729
523880.0000000    0.2902420
523920.0000000    0.2779641
523960.0000000    0.2711266
524000.0000000    0.2662934
524040.0000000    0.2876777
524080.0000000    0.2736161
524120.0000000    0.2673964
524160.0000000    0.2752500
524200.0000000    0.2599826
524240.0000000    0.2683891
524280.0000000    0.2690922
524320.0000000    0.2807959
524360.0000000    0.2411268
524400.0000000    0.2539565
524440.0000000    0.2545337
524480.0000000    0.2751498
524520.0000000    0.2477929
524560.0000000    0.2809584
524600.0000000    0.2804482
524640.0000000    0.2639318
524680.0000000    0.2967440
524720.0000000    0.3224831
524760.0000000    0.3468022
524800.0000000    0.3170484
524840.0000000    0.3165548
524880.0000000    0.2997872
524920.0000000    0.3183260
524960.0000000    0.3297342
525000.0000000    0.3296064
525040.0000000    0.3014705
525080.0000000    0.2758973
525120.0000000    0.2800105
525160.0000000    0.2540727
525200.0000000    0.2787856
525240.0000000    0.2650743
525280.0000000    0.2689891
525320.0000000    0.2659032
525360.0000000    0.2832860
525400.0000000    0.2797906
525440.0000000    0.2958720
525480.0000000    0.2923189
525520.0000000    0.2660319
525560.0000000    0.2748295
525600.0000000    0.2915490
525640.0000000    0.2893534
525680.0000000    0.2872727
525720.0000000    0.2791644
525760.0000000    0.2721455
525800.0000000    0.2757505
525840.0000000    0.2860793
525880.0000000    0.2642839
525920.0000000    0.2786974
525960.0000000    0.2691750
526000.0000000    0.2575978
526040.0000000    0.2544531
526080.0000000    0.2491711
526120.0000000    0.2782794
526160.0000000    0.2678407
526200.0000000    0.2536946
526240.0000000    0.2490076
526280.0000000    0.2430459
526320.0000000    0.2218839
526360.0000000    0.2298651
526400.0000000    0.2345412
526440.0000000    0.2363912
526480.0000000    0.2372152
526520.0000000    0.2489404
526560.0000000    0.2469981
526600.0000000    0.2434215
526640.0000000    0.2626609
526680.0000000    0.2680895
526720.0000000    0.2808340
526760.0000000    0.2605140
526800.0000000    0.2685960
526840.0000000    0.2874766
526880.0000000    0.2751370
526920.0000000    0.2729515
526960.0000000    0.2650481
527000.0000000    0.2639849
527040.0000000    0.2775984
527080.0000000    0.2883098
527120.0000000    0.2823588
527160.0000000    0.2974493
527200.0000000    0.2928334
527240.0000000    0.2812278
527280.0000000    0.3092067
527320.0000000    0.2953370
527360.0000000    0.2954224
527400.0000000    0.2938312
527440.0000000    0.2978597
527480.0000000    0.3005879
527520.0000000    0.3310887
527560.0000000    0.2966101
527600.0000000    0.2553605
527640.0000000    0.2305001
527680.0000000    0.2408361
527720.0000000    0.2438935
527760.0000000    0.2635576
527800.0000000    0.2535842
527840.0000000    0.2545663
527880.0000000    0.2527570
527920.0000000    0.2503209
527960.0000000    0.2441583
528000.0000000    0.2288459
528040.0000000    0.2187354
528080.0000000    0.2057587
528120.0000000    0.2270634
528160.0000000    0.2222706
528200.0000000    0.2563857
528240.0000000    0.2164423
528280.0000000    0.2231397
528320.0000000    0.2061662
528360.0000000    0.2315816
528400.0000000    0.2163557
528440.0000000    0.2377753
528480.0000000    0.2428184
528520.0000000    0.2629499
528560.0000000    0.2557031
528600.0000000    0.2865632
528640.0000000    0.2750627
528680.0000000    0.2641527
528720.0000000    0.2595928
528760.0000000    0.2622301
528800.0000000    0.2507783
528840.0000000    0.2497124
528880.0000000    0.2557136
528920.0000000    0.2460993
528960.0000000    0.2412281
529000.0000000    0.2410758
529040.0000000    0.2394713
529080.0000000    0.2364965
529120.0000000    0.2702825
529160.0000000    0.2542746
529200.0000000    0.2544891
529240.0000000    0.2595876
529280.0000000    0.2772159
529320.0000000    0.2702167
529360.0000000    0.2876143
529400.0000000    0.2679464
529440.0000000    0.2877932
529480.0000000    0.2695582
529520.0000000    0.2799723
529560.0000000    0.2947764
529600.0000000    0.3236953
529640.0000000    0.2913134
529680.0000000    0.3127484
529720.0000000    0.3072646
529760.0000000    0.2658289
529800.0000000    0.2661502
529840.0000000    0.2658709
529880.0000000    0.2622626
529920.0000000    0.2974212
529960.0000000    0.2908589
530000.0000000    0.2853303
530040.0000000    0.2442886
530080.0000000    0.2418726
530120.0000000    0.2490366
530160.0000000    0.2634298
530200.0000000    0.2908363
530240.0000000    0.3127332
530280.0000000    0.2733682
530320.0000000    0.2705666
530360.0000000    0.2642266
530400.0000000    0.2366553
530440.0000000    0.2353176
530480.0000000    0.2280382
530520.0000000    0.2281929
530560.0000000    0.2175928
530600.0000000    0.2349581
530640.0000000    0.2478479
530680.0000000    0.2547841
530720.0000000    0.2545877
530760.0000000    0.2621174
530800.0000000    0.2635446
530840.0000000    0.2401382
530880.0000000    0.2607200
530920.0000000    0.2570843
530960.0000000    0.2302946
531000.0000000    0.2543554
531040.0000000    0.2580768
531080.0000000    0.2576978
531120.0000000    0.2341343
531160.0000000    0.2333868
531200.0000000    0.2563609
531240.0000000    0.2732943
531280.0000000    0.2762677
531320.0000000    0.2646194
531360.0000000    0.2448082
531400.0000000    0.2270020
531440.0000000    0.2479760
531480.0000000    0.2591718
531520.0000000    0.3075355
531560.0000000    0.2459684
531600.0000000    0.2478189
531640.0000000    0.2525887
531680.0000000    0.2520911
531720.0000000    0.2544047
531760.0000000    0.2562606
531800.0000000    0.2400224
531840.0000000    0.2531930
531880.0000000    0.2441781
531920.0000000    0.2456070
531960.0000000    0.2619700
532000.0000000    0.2596400
532040.0000000    0.2343048
532080.0000000    0.2565911
532120.0000000    0.2640914
532160.0000000    0.2649854
532200.0000000    0.2239785
532240.0000000    0.2348592
532280.0000000    0.2374030
532320.0000000    0.2381965
532360.0000000    0.2473809
532400.0000000    0.2411312
532440.0000000    0.2630707
532480.0000000    0.2582282
532520.0000000    0.2639025
532560.0000000    0.2272156
532600.0000000    0.2336654
532640.0000000    0.2175793
532680.0000000    0.2120524
532720.0000000    0.2098370
532760.0000000    0.2253816
532800.0000000    0.2299120
532840.0000000    0.2284873
532880.0000000    0.2160621
532920.0000000    0.2345530
532960.0000000    0.2613470
533000.0000000    0.2857336
533040.0000000    0.2576248
533080.0000000    0.2827982
533120.0000000    0.2826863
533160.0000000    0.2670064
533200.0000000    0.2570784
533240.0000000    0.2586404
533280.0000000    0.2519828
533320.0000000    0.2756846
533360.0000000    0.2737638
533400.0000000    0.2336809
533440.0000000    0.2389456
533480.0000000    0.2413519
533520.0000000    0.2746315
533560.0000000    0.2580017
533600.0000000    0.2698635
533640.0000000    0.2557126
533680.0000000    0.2519215
533720.0000000    0.2363024
533760.0000000    0.2308036
533800.0000000    0.2297382
533840.0000000    0.2095446
533880.0000000    0.1949779
533920.0000000    0.2140394
533960.0000000    0.2160412
534000.0000000    0.2151878
534040.0000000    0.2163666
534080.0000000    0.2525949
534120.0000000    0.2278252
534160.0000000    0.2498724
534200.0000000    0.2157512
534240.0000000    0.2252070
534280.0000000    0.2358177
534320.0000000    0.2195578
534360.0000000    0.2387324
534400.0000000    0.2575983
534440.0000000    0.2476679
534480.0000000    0.2218446
534520.0000000    0.2464142
534560.0000000    0.2384008
534600.0000000    0.2323992
534640.0000000    0.2301708
534680.0000000    0.2333774
534720.0000000    0.2295810
534760.0000000    0.2304873
534800.0000000    0.2566807
534840.0000000    0.2834028
534880.0000000    0.2894722
534920.0000000    0.2447332
534960.0000000    0.3035029
535000.0000000    0.2751173
535040.0000000    0.2663970
535080.0000000    0.2669467
535120.0000000    0.2814695
535160.0000000    0.2598476
535200.0000000    0.2774290
535240.0000000    0.2870756
535280.0000000    0.2847821
535320.0000000    0.2832146
535360.0000000    0.2975695
535400.0000000    0.2637438
535440.0000000    0.2715751
535480.0000000    0.3068384
535520.0000000    0.2703357
535560.0000000    0.2502022
535600.0000000    0.2263441
535640.0000000    0.2302385
535680.0000000    0.2601051
535720.0000000    0.2411454
535760.0000000    0.2484916
535800.0000000    0.2411151
535840.0000000    0.2654389
535880.0000000    0.2582441
535920.0000000    0.2746833
535960.0000000    0.2367228
536000.0000000    0.2810655
536040.0000000    0.2701955
536080.0000000    0.2809559
536120.0000000    0.2922973
536160.0000000    0.2838320
536200.0000000    0.2925441
536240.0000000    0.2768224
536280.0000000    0.2813724
536320.0000000    0.2773887
536360.0000000    0.2702339
536400.0000000    0.2744583
536440.0000000    0.2877278
536480.0000000    0.2834164
536520.0000000    0.2838946
536560.0000000    0.2705471
536600.0000000    0.2766388
536640.0000000    0.2775427
536680.0000000    0.2818713
536720.0000000    0.2837822
536760.0000000    0.2812503
536800.0000000    0.2771049
536840.0000000    0.3052677
536880.0000000    0.2837111
536920.0000000    0.3023610
536960.0000000    0.2862244
537000.0000000    0.2911842
537040.0000000    0.2908784
537080.0000000    0.2710757
537120.0000000    0.2651046
537160.0000000    0.2665365
537200.0000000    0.2799129
537240.0000000    0.2477059
537280.0000000    0.2630084
537320.0000000    0.2700782
537360.0000000    0.2525229
537400.0000000    0.2736128
537440.0000000    0.2822747
537480.0000000    0.2995376
537520.0000000    0.2852799
537560.0000000    0.2636794
537600.0000000    0.2675506
537640.0000000    0.2738646
537680.0000000    0.2461179
537720.0000000    0.2632802
537760.0000000    0.2806234
537800.0000000    0.2792299
537840.0000000    0.2843845
537880.0000000    0.3230996
537920.0000000    0.2930892
537960.0000000    0.2883686
538000.0000000    0.2807195
538040.0000000    0.2681609
538080.0000000    0.2720037
538120.0000000    0.2651453
538160.0000000    0.2788590
538200.0000000    0.2764314
538240.0000000    0.2536082
538280.0000000    0.2696266
538320.0000000    0.2711683
538360.0000000    0.2780550
538400.0000000    0.2695414
538440.0000000    0.2885482
538480.0000000    0.2851484
538520.0000000    0.2716707
538560.0000000    0.2669150
538600.0000000    0.2619445
538640.0000000    0.2722526
538680.0000000    0.2547545
538720.0000000    0.2336458
538760.0000000    0.2409065
538800.0000000    0.2436412
538840.0000000    0.2383309
538880.0000000    0.2337046
538920.0000000    0.2069481
538960.0000000    0.2314046
539000.0000000    0.2384614
539040.0000000    0.2498423
539080.0000000    0.2275761
539120.0000000    0.2185156
539160.0000000    0.2121392
539200.0000000    0.2063658
539240.0000000    0.2335157
539280.0000000    0.2372315
539320.0000000    0.2198050
539360.0000000    0.2081512
539400.0000000    0.2312609
539440.0000000    0.2325849
539480.0000000    0.2190921
539520.0000000    0.2213128
539560.0000000    0.2160760
539600.0000000    0.2075481
539640.0000000    0.2126597
539680.0000000    0.2140434
539720.0000000    0.2090522
539760.0000000    0.2150886
539800.0000000    0.2300085
539840.0000000    0.2240996
539880.0000000    0.2251225
539920.0000000    0.2111684
539960.0000000    0.2172070
540000.0000000    0.2134526
540040.0000000    0.2057797
540080.0000000    0.1995225
540120.0000000    0.2070980
540160.0000000    0.2414884
540200.0000000    0.2266272
540240.0000000    0.2201021
540280.0000000    0.2429504
540320.0000000    0.2271585
540360.0000000    0.2214547
540400.0000000    0.2351802
540440.0000000    0.2157373
540480.0000000    0.2380268
540520.0000000    0.2436196
540560.0000000    0.2354148
540600.0000000    0.2156549
540640.0000000    0.2175395
540680.0000000    0.2021115
540720.0000000    0.2009584
540760.0000000    0.2283968
540800.0000000    0.2326659
540840.0000000    0.2266658
540880.0000000    0.2290145
540920.0000000    0.2374724
540960.0000000    0.2314247
541000.0000000    0.2186641
541040.0000000    0.2063283
541080.0000000    0.2178747
541120.0000000    0.2520410
541160.0000000    0.2340600
541200.0000000    0.2524228
541240.0000000    0.2591288
541280.0000000    0.2568792
541320.0000000    0.2575624
541360.0000000    0.2504252
541400.0000000    0.2525497
541440.0000000    0.2435731
541480.0000000    0.2653161
541520.0000000    0.2589231
541560.0000000    0.2664642
541600.0000000    0.2470098
541640.0000000    0.2372505
541680.0000000    0.2315028
541720.0000000    0.2354729
541760.0000000    0.2738284
541800.0000000    0.2573481
541840.0000000    0.2500187
541880.0000000    0.2311095
541920.0000000    0.2298876
541960.0000000    0.2297741
542000.0000000    0.2375301
542040.0000000    0.2297235
542080.0000000    0.2291293
542120.0000000    0.2427584
542160.0000000    0.2207375
542200.0000000    0.2384469
542240.0000000    0.2748014
542280.0000000    0.2458011
542320.0000000    0.2622784
542360.0000000    0.2676884
542400.0000000    0.2431941
542440.0000000    0.2494617
542480.0000000    0.2699261
542520.0000000    0.2429263
542560.0000000    0.2499446
542600.0000000    0.2580478
542640.0000000    0.2686014
542680.0000000    0.2680753
542720.0000000    0.2545893
542760.0000000    0.2501633
542800.0000000    0.2266005
542840.0000000    0.2346787
542880.0000000    0.2292701
542920.0000000    0.2341121
542960.0000000    0.2321805
543000.0000000    0.2476743
543040.0000000    0.2459537
543080.0000000    0.2501311
543120.0000000    0.2597702
543160.0000000    0.2483080
543200.0000000    0.2527896
543240.0000000    0.2460732
543280.0000000    0.2544930
543320.0000000    0.2704478
543360.0000000    0.2693208
543400.0000000    0.2675406
543440.0000000    0.2551414
543480.0000000    0.2502649
543520.0000000    0.2501524
543560.0000000    0.2492606
543600.0000000    0.2403552
543640.0000000    0.2620417
543680.0000000    0.2763454
543720.0000000    0.2592684
543760.0000000    0.2612434
543800.0000000    0.2619375
543840.0000000    0.2619068
543880.0000000    0.2558211
543920.0000000    0.2641622
543960.0000000    0.2484819
544000.0000000    0.2442455
544040.0000000    0.2219604
544080.0000000    0.2430036
544120.0000000    0.2410692
544160.0000000    0.2450271
544200.0000000    0.2417931
544240.0000000    0.2468014
544280.0000000    0.2507631
544320.0000000    0.2495975
544360.0000000    0.2544581
544400.0000000    0.2387436
544440.0000000    0.2632266
544480.0000000    0.2559969
544520.0000000    0.2654458
544560.0000000    0.2484847
544600.0000000    0.2451555
544640.0000000    0.2535150
544680.0000000    0.2565812
544720.0000000    0.2580537
544760.0000000    0.2621055
544800.0000000    0.2571237
544840.0000000    0.2535169
544880.0000000    0.2321029
544920.0000000    0.2390167
544960.0000000    0.2390378
545000.0000000    0.2469778
545040.0000000    0.2425799
545080.0000000    0.2368260
545120.0000000    0.2409936
545160.0000000    0.2488336
545200.0000000    0.2488928
545240.0000000    0.2461581
545280.0000000    0.2377729
545320.0000000    0.2420689
545360.0000000    0.2444831
545400.0000000    0.2499426
545440.0000000    0.2297055
545480.0000000    0.2477609
545520.0000000    0.2511857
545560.0000000    0.2599984
545600.0000000    0.2530200
545640.0000000    0.2201432
545680.0000000    0.2365167
545720.0000000    0.2367054
545760.0000000    0.2480650
545800.0000000    0.2262927
545840.0000000    0.2520939
545880.0000000    0.2545298
545920.0000000    0.2293637
545960.0000000    0.2364825
546000.0000000    0.2413293
546040.0000000    0.2554632
546080.0000000    0.2589439
546120.0000000    0.2634434
546160.0000000    0.2704166
546200.0000000    0.2254832
546240.0000000    0.2388907
546280.0000000    0.2524381
546320.0000000    0.2345332
546360.0000000    0.2374202
546400.0000000    0.2409835
546440.0000000    0.2310975
546480.0000000    0.2395698
546520.0000000    0.2283693
546560.0000000    0.2165892
546600.0000000    0.2335279
546640.0000000    0.2402901
546680.0000000    0.2148832
546720.0000000    0.2505322
546760.0000000    0.2484665
546800.0000000    0.2431398
546840.0000000    0.2200792
546880.0000000    0.2082737
546920.0000000    0.1946719
546960.0000000    0.2144885
547000.0000000    0.2218487
547040.0000000    0.2016298
547080.0000000    0.2063545
547120.0000000    0.2044738
547160.0000000    0.1995151
547200.0000000    0.2010591
547240.0000000    0.2210592
547280.0000000    0.2134500
547320.0000000    0.2182396
547360.0000000    0.2097809
547400.0000000    0.1939423
547440.0000000    0.1863366
547480.0000000    0.2109539
547520.0000000    0.1966300
547560.0000000    0.1862694
547600.0000000    0.2169773
547640.0000000    0.2183084
547680.0000000    0.2158640
547720.0000000    0.2039861
547760.0000000    0.2150259
547800.0000000    0.2408263
547840.0000000    0.2285533
547880.0000000    0.2462922
547920.0000000    0.2444764
547960.0000000    0.2556311
548000.0000000    0.2721509
548040.0000000    0.2505587
548080.0000000    0.2576712
548120.0000000    0.2641717
548160.0000000    0.2662770
548200.0000000    0.2863485
548240.0000000    0.2607822
548280.0000000    0.2452485
548320.0000000    0.2545459
548360.0000000    0.2593609
548400.0000000    0.2381175
548440.0000000    0.2663821
548480.0000000    0.2433608
548520.0000000    0.2530748
548560.0000000    0.2732875
548600.0000000    0.2470123
548640.0000000    0.2696061
548680.0000000    0.2611401
548720.0000000    0.2563995
548760.0000000    0.2777286
548800.0000000    0.2717424
548840.0000000    0.2820400
548880.0000000    0.2621702
548920.0000000    0.2783590
548960.0000000    0.3000206
549000.0000000    0.2759943
549040.0000000    0.2714416
549080.0000000    0.2706717
549120.0000000    0.2967995
549160.0000000    0.2589521
549200.0000000    0.2513595
549240.0000000    0.2425491
549280.0000000    0.2504898
549320.0000000    0.2543079
549360.0000000    0.2651324
549400.0000000    0.2816390
549440.0000000    0.2676814
549480.0000000    0.2702273
549520.0000000    0.2751604
549560.0000000    0.2982085
549600.0000000    0.3038142
549640.0000000    0.2999829
549680.0000000    0.2889233
549720.0000000    0.2928513
549760.0000000    0.3146619
549800.0000000    0.3338630
549840.0000000    0.2959301
549880.0000000    0.2887679
549920.0000000    0.2730747
549960.0000000    0.2437179
550000.0000000    0.2537955
550040.0000000    0.2560487
550080.0000000    0.2766995
550120.0000000    0.2569996
550160.0000000    0.2368300
550200.0000000    0.2280333
550240.0000000    0.2256579
550280.0000000    0.2329663
550320.0000000    0.2250844
550360.0000000    0.2482939
550400.0000000    0.2638041
550440.0000000    0.2556280
550480.0000000    0.2490287
550520.0000000    0.2483492
550560.0000000    0.2626248
550600.0000000    0.2763275
550640.0000000    0.2657414
550680.0000000    0.2645965
550720.0000000    0.2467797
550760.0000000    0.2363742
550800.0000000    0.2493412
550840.0000000    0.2665115
550880.0000000    0.2477086
550920.0000000    0.2419242
550960.0000000    0.2448421
551000.0000000    0.2739969
551040.0000000    0.2598977
551080.0000000    0.2483968
551120.0000000    0.2497778
551160.0000000    0.2475929
551200.0000000    0.2581544
551240.0000000    0.2665080
551280.0000000    0.2611130
551320.0000000    0.2394808
551360.0000000    0.2502997
551400.0000000    0.2526526
551440.0000000    0.2256541
551480.0000000    0.2207848
551520.0000000    0.2316422
551560.0000000    0.2343070
551600.0000000    0.2142850
551640.0000000    0.2230782
551680.0000000    0.2137987
551720.0000000    0.2212485
551760.0000000    0.2177699
551800.0000000    0.2335892
551840.0000000    0.2335665
551880.0000000    0.2278507
551920.0000000    0.2480161
551960.0000000    0.2309288
552000.0000000    0.1893003
552040.0000000    0.1997386
552080.0000000    0.2015136
552120.0000000    0.2068338
552160.0000000    0.1904244
552200.0000000    0.2152643
552240.0000000    0.2197851
552280.0000000    0.2187451
552320.0000000    0.2162038
552360.0000000    0.2151766
552400.0000000    0.2267615
552440.0000000    0.2356283
552480.0000000    0.2064447
552520.0000000    0.2052278
552560.0000000    0.2065499
552600.0000000    0.2088924
552640.0000000    0.2071369
552680.0000000    0.1958858
552720.0000000    0.2240739
552760.0000000    0.2046850
552800.0000000    0.2337246
552840.0000000    0.2428921
552880.0000000    0.2382127
552920.0000000    0.2286047
552960.0000000    0.2362444
553000.0000000    0.2388829
553040.0000000    0.2227328
553080.0000000    0.2302432
553120.0000000    0.2437340
553160.0000000    0.2481692
553200.0000000    0.2437968
553240.0000000    0.2223273
553280.0000000    0.2277468
553320.0000000    0.2520902
553360.0000000    0.2411661
553400.0000000    0.2331297
553440.0000000    0.2336688
553480.0000000    0.2471161
553520.0000000    0.2519551
553560.0000000    0.2919154
553600.0000000    0.3043189
553640.0000000    0.2657507
553680.0000000    0.2709814
553720.0000000    0.2417537
553760.0000000    0.2597220
553800.0000000    0.2465089
553840.0000000    0.2332291
553880.0000000    0.2246931
553920.0000000    0.2326901
553960.0000000    0.2335189
554000.0000000    0.2502640
554040.0000000    0.2335826
554080.0000000    0.2184455
554120.0000000    0.2019356
554160.0000000    0.2255111
554200.0000000    0.2345284
554240.0000000    0.2461659
554280.0000000    0.2239335
554320.0000000    0.2350828
554360.0000000    0.2557172
554400.0000000    0.2976387
554440.0000000    0.2838309
554480.0000000    0.2500697
554520.0000000    0.2515011
554560.0000000    0.2719936
554600.0000000    0.2666939
554640.0000000    0.2550909
554680.0000000    0.2519544
554720.0000000    0.2702650
554760.0000000    0.2867608
554800.0000000    0.2529515
554840.0000000    0.2442707
554880.0000000    0.2614993
554920.0000000    0.2854980
554960.0000000    0.2481033
555000.0000000    0.2482406
555040.0000000    0.2645448
555080.0000000    0.2707506
555120.0000000    0.2419876
555160.0000000    0.2568472
555200.0000000    0.2322334
555240.0000000    0.2391834
555280.0000000    0.2645689
555320.0000000    0.2521703
555360.0000000    0.2575798
555400.0000000    0.2573271
555440.0000000    0.2675258
555480.0000000    0.2585008
555520.0000000    0.2675350
555560.0000000    0.2556740
555600.0000000    0.2485808
555640.0000000    0.2474224
555680.0000000    0.2442693
555720.0000000    0.2544250
555760.0000000    0.2739900
555800.0000000    0.2891898
555840.0000000    0.2892157
555880.0000000    0.2658371
555920.0000000    0.2868992
555960.0000000    0.2679567
556000.0000000    0.2616881
556040.0000000    0.2891586
556080.0000000    0.2527572
556120.0000000    0.2561423
556160.0000000    0.2620513
556200.0000000    0.2567010
556240.0000000    0.2737375
556280.0000000    0.2940984
556320.0000000    0.2677441
556360.0000000    0.2808116
556400.0000000    0.2871234
556440.0000000    0.2602220
556480.0000000    0.2949461
556520.0000000    0.2709737
556560.0000000    0.2830151
556600.0000000    0.2654815
556640.0000000    0.2592245
556680.0000000    0.2391252
556720.0000000    0.2283176
556760.0000000    0.2521935
556800.0000000    0.2340607
556840.0000000    0.2420142
556880.0000000    0.2558851
556920.0000000    0.2382191
556960.0000000    0.2307069
557000.0000000    0.2100516
557040.0000000    0.2236337
557080.0000000    0.2530541
557120.0000000    0.2469043
557160.0000000    0.2373922
557200.0000000    0.2238641
557240.0000000    0.2341948
557280.0000000    0.2631730
557320.0000000    0.2281700
557360.0000000    0.2353445
557400.0000000    0.2398855
557440.0000000    0.2384810
557480.0000000    0.2373402
557520.0000000    0.2674859
557560.0000000    0.2542607
557600.0000000    0.2381718
557640.0000000    0.2049253
557680.0000000    0.2336889
557720.0000000    0.2371363
557760.0000000    0.2310656
557800.0000000    0.2293248
557840.0000000    0.2490211
557880.0000000    0.2310945
557920.0000000    0.2311113
557960.0000000    0.2364538
558000.0000000    0.2527803
558040.0000000    0.2352509
558080.0000000    0.2290908
558120.0000000    0.1951292
558160.0000000    0.2278521
558200.0000000    0.2118425
558240.0000000    0.2120119
558280.0000000    0.2123853
558320.0000000    0.1975676
558360.0000000    0.2126386
558400.0000000    0.2073402
558440.0000000    0.2222210
558480.0000000    0.2539489
558520.0000000    0.2330570
558560.0000000    0.2510840
558600.0000000    0.2371155
558640.0000000    0.2381026
558680.0000000    0.2342288
558720.0000000    0.2356350
558760.0000000    0.2525640
558800.0000000    0.2352433
558840.0000000    0.2464910
558880.0000000    0.2201201
558920.0000000    0.2288641
558960.0000000    0.2464406
559000.0000000    0.2208913
559040.0000000    0.2189264
559080.0000000    0.2296349
559120.0000000    0.2248779
559160.0000000    0.2415891
559200.0000000    0.2295524
559240.0000000    0.2191716
559280.0000000    0.2193909
559320.0000000    0.2307753
559360.0000000    0.2217301
559400.0000000    0.2293571
559440.0000000    0.2095306
559480.0000000    0.2144534
559520.0000000    0.1973373
559560.0000000    0.2248120
559600.0000000    0.2228581
559640.0000000    0.2156433
559680.0000000    0.2268918
559720.0000000    0.2278692
559760.0000000    0.2308891
559800.0000000    0.2325936
559840.0000000    0.2306963
559880.0000000    0.2335923
559920.0000000    0.2320693
559960.0000000    0.2128077
560000.0000000    0.2196148
560040.0000000    0.2135238
560080.0000000    0.2084403
560120.0000000    0.2076225
560160.0000000    0.2155594
560200.0000000    0.2239159
560240.0000000    0.2239729
560280.0000000    0.2233876
560320.0000000    0.2140816
560360.0000000    0.2211463
560400.0000000    0.2108337
560440.0000000    0.2235717
560480.0000000    0.2183345
560520.0000000    0.2231477
560560.0000000    0.2149562
560600.0000000    0.2169958
560640.0000000    0.2172455
560680.0000000    0.2187541
560720.0000000    0.2168133
560760.0000000    0.2087358
560800.0000000    0.2311228
560840.0000000    0.2221280
560880.0000000    0.2365302
560920.0000000    0.2093482
560960.0000000    0.2230529
561000.0000000    0.2165592
561040.0000000    0.2126580
561080.0000000    0.2144040
561120.0000000    0.2065000
561160.0000000    0.2369834
561200.0000000    0.1995665
561240.0000000    0.2099902
561280.0000000    0.2231957
561320.0000000    0.1923080
561360.0000000    0.2304064
561400.0000000    0.1939303
561440.0000000    0.2067202
561480.0000000    0.1991684
561520.0000000    0.1822526
561560.0000000    0.2110496
561600.0000000    0.1906747
561640.0000000    0.1998774
561680.0000000    0.2087793
561720.0000000    0.2079960
561760.0000000    0.2078234
561800.0000000    0.2135789
561840.0000000    0.2270951
561880.0000000    0.2191157
561920.0000000    0.2143197
561960.0000000    0.2118495
562000.0000000    0.2046019
562040.0000000    0.2145312
562080.0000000    0.2056218
562120.0000000    0.2288888
562160.0000000    0.2108182
562200.0000000    0.2008023
562240.0000000    0.2021681
562280.0000000    0.2088633
562320.0000000    0.2189993
562360.0000000    0.2209879
562400.0000000    0.2170964
562440.0000000    0.2368190
562480.0000000    0.2251952
562520.0000000    0.2218725
562560.0000000    0.2185066
562600.0000000    0.2234184
562640.0000000    0.2222499
562680.0000000    0.2531601
562720.0000000    0.2492163
562760.0000000    0.2385214
562800.0000000    0.2321700
562840.0000000    0.2289665
562880.0000000    0.2218110
562920.0000000    0.2333136
562960.0000000    0.2111744
563000.0000000    0.2270465
563040.0000000    0.2143923
563080.0000000    0.2291033
563120.0000000    0.2837363
563160.0000000    0.2881599
563200.0000000    0.2465779
563240.0000000    0.2411140
563280.0000000    0.2516079
563320.0000000    0.2317564
563360.0000000    0.2171034
563400.0000000    0.2278472
563440.0000000    0.2212199
563480.0000000    0.2062608
563520.0000000    0.2178636
563560.0000000    0.2040927
563600.0000000    0.2003361
563640.0000000    0.1978803
563680.0000000    0.2035332
563720.0000000    0.2193405
563760.0000000    0.2083529
563800.0000000    0.1891122
563840.0000000    0.2135968
563880.0000000    0.2110367
563920.0000000    0.2095150
563960.0000000    0.2164347
564000.0000000    0.2258982
564040.0000000    0.2369572
564080.0000000    0.2481347
564120.0000000    0.2305520
564160.0000000    0.2264667
564200.0000000    0.2147015
564240.0000000    0.2225970
564280.0000000    0.2469177
564320.0000000    0.2086895
564360.0000000    0.2409136
564400.0000000    0.2572899
564440.0000000    0.2738203
564480.0000000    0.2906639
564520.0000000    0.2517105
564560.0000000    0.2390095
564600.0000000    0.2371504
564640.0000000    0.2486716
564680.0000000    0.2383401
564720.0000000    0.2423971
564760.0000000    0.2165972
564800.0000000    0.2269834
564840.0000000    0.2697798
564880.0000000    0.2530417
564920.0000000    0.2864386
564960.0000000    0.2592347
565000.0000000    0.2638891
565040.0000000    0.2743223
565080.0000000    0.2437832
565120.0000000    0.2053028
565160.0000000    0.2080961
565200.0000000    0.2135058
565240.0000000    0.2225367
565280.0000000    0.2415154
565320.0000000    0.2372362
565360.0000000    0.2589495
565400.0000000    0.2525201
565440.0000000    0.2823771
565480.0000000    0.2564334
565520.0000000    0.2662385
565560.0000000    0.2371340
565600.0000000    0.2569363
565640.0000000    0.2313069
565680.0000000    0.2527715
565720.0000000    0.2684735
565760.0000000    0.2632122
565800.0000000    0.2635117
565840.0000000    0.2389252
565880.0000000    0.2471686
565920.0000000    0.2348629
565960.0000000    0.2638584
566000.0000000    0.2636339
566040.0000000    0.2445799
566080.0000000    0.2518712
566120.0000000    0.2696006
566160.0000000    0.2887915
566200.0000000    0.2740186
566240.0000000    0.2598347
566280.0000000    0.2584319
566320.0000000    0.2225227
566360.0000000    0.2378532
566400.0000000    0.2236949
566440.0000000    0.2543572
566480.0000000    0.2221618
566520.0000000    0.2437820
566560.0000000    0.2515630
566600.0000000    0.2491051
566640.0000000    0.2666759
566680.0000000    0.2663150
566720.0000000    0.2559919
566760.0000000    0.2478444
566800.0000000    0.2627398
566840.0000000    0.2415870
566880.0000000    0.2402020
566920.0000000    0.2442514
566960.0000000    0.2290596
567000.0000000    0.2454080
567040.0000000    0.2479643
567080.0000000    0.2453681
567120.0000000    0.2545143
567160.0000000    0.2534716
567200.0000000    0.2440243
567240.0000000    0.2551330
567280.0000000    0.2324809
567320.0000000    0.2978500
567360.0000000    0.2685438
567400.0000000    0.2747224
567440.0000000    0.2458948
567480.0000000    0.2416017
567520.0000000    0.2429775
567560.0000000    0.2503020
567600.0000000    0.2151881
567640.0000000    0.2194681
567680.0000000    0.2300760
567720.0000000    0.2567958
567760.0000000    0.2612130
567800.0000000    0.2334786
567840.0000000    0.2606413
567880.0000000    0.2395362
567920.0000000    0.2359112
567960.0000000    0.2474296
568000.0000000    0.2748471
568040.0000000    0.2550164
568080.0000000    0.2503921
568120.0000000    0.2763447
568160.0000000    0.2367978
568200.0000000    0.2758050
568240.0000000    0.2796363
568280.0000000    0.2660739
568320.0000000    0.2575453
568360.0000000    0.2479948
568400.0000000    0.2408479
568440.0000000    0.2544402
568480.0000000    0.2552658
568520.0000000    0.2419970
568560.0000000    0.2446913
568600.0000000    0.2295915
568640.0000000    0.2500078
568680.0000000    0.2598881
568720.0000000    0.2559835
568760.0000000    0.2769583
568800.0000000    0.2497434
568840.0000000    0.2490893
568880.0000000    0.2385217
568920.0000000    0.2609314
568960.0000000    0.2840375
569000.0000000    0.2521456
569040.0000000    0.2623402
569080.0000000    0.2782959
569120.0000000    0.2638768
569160.0000000    0.2582808
569200.0000000    0.2513658
569240.0000000    0.2591596
569280.0000000    0.2497356
569320.0000000    0.2507820
569360.0000000    0.2916653
569400.0000000    0.2707669
569440.0000000    0.2481111
569480.0000000    0.2662571
569520.0000000    0.3224385
569560.0000000    0.3417194
569600.0000000    0.3530766
569640.0000000    0.3118574
569680.0000000    0.3056427
569720.0000000    0.3251368
569760.0000000    0.2806911
569800.0000000    0.2798428
569840.0000000    0.2632477
569880.0000000    0.2780059
569920.0000000    0.2903635
569960.0000000    0.2899801
570000.0000000    0.2821887
570040.0000000    0.2816844
570080.0000000    0.2785752
570120.0000000    0.2810731
570160.0000000    0.2555600
570200.0000000    0.2653829
570240.0000000    0.2470308
570280.0000000    0.2842883
570320.0000000    0.2999252
570360.0000000    0.2792836
570400.0000000    0.2789371
570440.0000000    0.2426734
570480.0000000    0.2277824
570520.0000000    0.2476101
570560.0000000    0.2475685
570600.0000000    0.2329565
570640.0000000    0.2478711
570680.0000000    0.2721119
570720.0000000    0.2572518
570760.0000000    0.2696325
570800.0000000    0.2490444
570840.0000000    0.2856470
570880.0000000    0.2448703
570920.0000000    0.2519514
570960.0000000    0.2345445
571000.0000000    0.2338173
571040.0000000    0.2246944
571080.0000000    0.2302234
571120.0000000    0.2369158
571160.0000000    0.2307458
571200.0000000    0.2477416
571240.0000000    0.2542260
571280.0000000    0.2381267
571320.0000000    0.2779420
571360.0000000    0.2361087
571400.0000000    0.2254276
571440.0000000    0.2320960
571480.0000000    0.2410390
571520.0000000    0.2258563
571560.0000000    0.2359131
571600.0000000    0.2462235
571640.0000000    0.2735950
571680.0000000    0.2610212
571720.0000000    0.2392748
571760.0000000    0.2294630
571800.0000000    0.2038452
571840.0000000    0.2229753
571880.0000000    0.2187175
571920.0000000    0.1992761
571960.0000000    0.1971819
572000.0000000    0.2098541
572040.0000000    0.2210097
572080.0000000    0.2264849
572120.0000000    0.2272633
572160.0000000    0.2349784
572200.0000000    0.2308037
572240.0000000    0.2115428
572280.0000000    0.2308439
572320.0000000    0.2213101
572360.0000000    0.2235309
572400.0000000    0.2315075
572440.0000000    0.2520854
572480.0000000    0.2489844
572520.0000000    0.2502743
572560.0000000    0.2334990
572600.0000000    0.2290526
572640.0000000    0.2236055
572680.0000000    0.2377571
572720.0000000    0.2520320
572760.0000000    0.2214363
572800.0000000    0.2357913
572840.0000000    0.2384084
572880.0000000    0.2590962
572920.0000000    0.2854542
572960.0000000    0.2641732
573000.0000000    0.2762240
573040.0000000    0.2404723
573080.0000000    0.2450145
573120.0000000    0.2374693
573160.0000000    0.2381898
573200.0000000    0.2276865
573240.0000000    0.2098518
573280.0000000    0.2228361
573320.0000000    0.2489193
573360.0000000    0.2532159
573400.0000000    0.2545855
573440.0000000    0.2619135
573480.0000000    0.2953737
573520.0000000    0.2920193
573560.0000000    0.2925589
573600.0000000    0.2711406
573640.0000000    0.3193902
573680.0000000    0.2946185
573720.0000000    0.2935248
573760.0000000    0.2942498
573800.0000000    0.2842022
573840.0000000    0.2737998
573880.0000000    0.2986019
573920.0000000    0.2805224
573960.0000000    0.2867659
574000.0000000    0.3022729
574040.0000000    0.2786966
574080.0000000    0.2925091
574120.0000000    0.2844048
574160.0000000    0.2746899
574200.0000000    0.2517278
574240.0000000    0.2715274
574280.0000000    0.2667798
574320.0000000    0.2375648
[truncated: 297,978 more chars]
