# Supplementary material for: Comment on 'Valid molecular dynamics simulations of human hemoglobin require a surprisingly large box size'
Source: eLife. 2019 Jun 20;8:e44718. doi: 10.7554/eLife.44718 (PMC6586461; doi:10.7554/eLife.44718)
Supplement: Figure 1—source data 1. — The zip archive contains a README file describing which source files correspond to the different panels. [file elife-44718-fig1-data1.zip › figure1/panels_AB/90A/i/rmsd_2dn2.xvg]

# This file was created Sat Nov 10 08:54:04 2018
# Created by:
#             :-) GROMACS - gmx rms, 2018.3-dev-20180823-5d5eb38 (-:
# 
# Executable:   /usr/local/gromacs/2018/2018.3-impi2017-fftw337-gcc640-cuda91/bin/gmx
# Data prefix:  /usr/local/gromacs/2018/2018.3-impi2017-fftw337-gcc640-cuda91
# Working dir:  /home/degroot/hb/2dn2/Meuwly/90a-elife/i
# Command line:
#   gmx rms -s ../topol.tpr -f x.xtc -nice 0 -o rmsd_2dn2.xvg
# gmx rms is part of G R O M A C S:
#
# GROup of MAchos and Cynical Suckers
#
@    title "RMSD"
@    xaxis  label "Time (ps)"
@    yaxis  label "RMSD (nm)"
@TYPE xy
@ subtitle "Backbone after lsq fit to Backbone"
   0.0000000    0.0000005
  40.0000000    0.0891012
  80.0000000    0.0831104
 120.0000000    0.0817081
 160.0000000    0.0980728
 200.0000000    0.0835417
 240.0000000    0.0858169
 280.0000000    0.0875700
 320.0000000    0.0943126
 360.0000000    0.0893869
 400.0000000    0.0886913
 440.0000000    0.0989228
 480.0000000    0.1091344
 520.0000000    0.1043866
 560.0000000    0.1000784
 600.0000000    0.1085316
 640.0000000    0.1058495
 680.0000000    0.1060025
 720.0000000    0.1116230
 760.0000000    0.1115475
 800.0000000    0.1107457
 840.0000000    0.0902975
 880.0000000    0.0969258
 920.0000000    0.1043273
 960.0000000    0.1061551
1000.0000000    0.1071510
1040.0000000    0.1107809
1080.0000000    0.1099033
1120.0000000    0.0912827
1160.0000000    0.1074498
1200.0000000    0.1110724
1240.0000000    0.1076271
1280.0000000    0.0991169
1320.0000000    0.1023713
1360.0000000    0.1086044
1400.0000000    0.1104320
1440.0000000    0.1047075
1480.0000000    0.1041976
1520.0000000    0.1078830
1560.0000000    0.1159603
1600.0000000    0.1054422
1640.0000000    0.1056372
1680.0000000    0.0982106
1720.0000000    0.1097946
1760.0000000    0.1008414
1800.0000000    0.1090379
1840.0000000    0.1067651
1880.0000000    0.1094849
1920.0000000    0.1025184
1960.0000000    0.1059747
2000.0000000    0.1109461
2040.0000000    0.1133726
2080.0000000    0.1092341
2120.0000000    0.1151742
2160.0000000    0.1290583
2200.0000000    0.1140334
2240.0000000    0.1201254
2280.0000000    0.1217689
2320.0000000    0.0996706
2360.0000000    0.0968226
2400.0000000    0.1116530
2440.0000000    0.0989219
2480.0000000    0.1037164
2520.0000000    0.1078784
2560.0000000    0.1067705
2600.0000000    0.1018051
2640.0000000    0.1070348
2680.0000000    0.0988157
2720.0000000    0.1046373
2760.0000000    0.1083893
2800.0000000    0.1065022
2840.0000000    0.1080671
2880.0000000    0.1074522
2920.0000000    0.1059847
2960.0000000    0.1104334
3000.0000000    0.0978764
3040.0000000    0.0999420
3080.0000000    0.1036313
3120.0000000    0.0935448
3160.0000000    0.0969766
3200.0000000    0.0976053
3240.0000000    0.0924705
3280.0000000    0.0863112
3320.0000000    0.0892465
3360.0000000    0.0918867
3400.0000000    0.0970747
3440.0000000    0.0969407
3480.0000000    0.0956690
3520.0000000    0.0963666
3560.0000000    0.0922169
3600.0000000    0.0861221
3640.0000000    0.0980230
3680.0000000    0.0901347
3720.0000000    0.0956719
3760.0000000    0.1054827
3800.0000000    0.1110122
3840.0000000    0.1132916
3880.0000000    0.1004869
3920.0000000    0.1143584
3960.0000000    0.1206838
4000.0000000    0.1066722
4040.0000000    0.1027078
4080.0000000    0.1047395
4120.0000000    0.1085500
4160.0000000    0.1117137
4200.0000000    0.0915620
4240.0000000    0.0986394
4280.0000000    0.1003018
4320.0000000    0.1120735
4360.0000000    0.1086778
4400.0000000    0.1005158
4440.0000000    0.1055977
4480.0000000    0.1005627
4520.0000000    0.0887472
4560.0000000    0.0920102
4600.0000000    0.0824672
4640.0000000    0.0864998
4680.0000000    0.0873047
4720.0000000    0.0888544
4760.0000000    0.0970393
4800.0000000    0.0898992
4840.0000000    0.0954212
4880.0000000    0.0949290
4920.0000000    0.0991724
4960.0000000    0.0882725
5000.0000000    0.0938844
5040.0000000    0.0942108
5080.0000000    0.0946334
5120.0000000    0.0916036
5160.0000000    0.0998977
5200.0000000    0.0981229
5240.0000000    0.0994574
5280.0000000    0.0911686
5320.0000000    0.0925771
5360.0000000    0.0949188
5400.0000000    0.0943155
5440.0000000    0.0903309
5480.0000000    0.0933734
5520.0000000    0.0897071
5560.0000000    0.0964905
5600.0000000    0.0949228
5640.0000000    0.0964991
5680.0000000    0.0912773
5720.0000000    0.0964767
5760.0000000    0.0915436
5800.0000000    0.0967282
5840.0000000    0.0871688
5880.0000000    0.0848197
5920.0000000    0.0924141
5960.0000000    0.0878113
6000.0000000    0.0858857
6040.0000000    0.0859684
6080.0000000    0.0849547
6120.0000000    0.1018784
6160.0000000    0.0923859
6200.0000000    0.0880521
6240.0000000    0.0898745
6280.0000000    0.0839588
6320.0000000    0.0921948
6360.0000000    0.0877735
6400.0000000    0.0968567
6440.0000000    0.0954605
6480.0000000    0.1033022
6520.0000000    0.0850063
6560.0000000    0.0877208
6600.0000000    0.0890854
6640.0000000    0.0867612
6680.0000000    0.0829780
6720.0000000    0.0828239
6760.0000000    0.0919654
6800.0000000    0.0973088
6840.0000000    0.0931732
6880.0000000    0.0973653
6920.0000000    0.0991016
6960.0000000    0.0861183
7000.0000000    0.0878909
7040.0000000    0.0999421
7080.0000000    0.1025837
7120.0000000    0.0968332
7160.0000000    0.0886586
7200.0000000    0.1017204
7240.0000000    0.1073430
7280.0000000    0.0868057
7320.0000000    0.0991986
7360.0000000    0.0903948
7400.0000000    0.0894033
7440.0000000    0.0851586
7480.0000000    0.0901563
7520.0000000    0.1047647
7560.0000000    0.0850643
7600.0000000    0.0942407
7640.0000000    0.0899594
7680.0000000    0.0897549
7720.0000000    0.1037965
7760.0000000    0.0938178
7800.0000000    0.0938306
7840.0000000    0.0934879
7880.0000000    0.0930875
7920.0000000    0.0900176
7960.0000000    0.0910965
8000.0000000    0.0875983
8040.0000000    0.0912907
8080.0000000    0.0910997
8120.0000000    0.0849370
8160.0000000    0.0962561
8200.0000000    0.0978152
8240.0000000    0.1017709
8280.0000000    0.1070998
8320.0000000    0.0972362
8360.0000000    0.1028548
8400.0000000    0.1073734
8440.0000000    0.0862990
8480.0000000    0.0841452
8520.0000000    0.0872745
8560.0000000    0.0958936
8600.0000000    0.0885149
8640.0000000    0.0886720
8680.0000000    0.0859046
8720.0000000    0.0882800
8760.0000000    0.1087502
8800.0000000    0.0964459
8840.0000000    0.0920943
8880.0000000    0.0911412
8920.0000000    0.0973348
8960.0000000    0.1012123
9000.0000000    0.1026193
9040.0000000    0.1083216
9080.0000000    0.1186122
9120.0000000    0.1050761
9160.0000000    0.1162202
9200.0000000    0.1053536
9240.0000000    0.0984643
9280.0000000    0.0981825
9320.0000000    0.0982552
9360.0000000    0.0901093
9400.0000000    0.0954597
9440.0000000    0.0876290
9480.0000000    0.0837688
9520.0000000    0.0751797
9560.0000000    0.1043560
9600.0000000    0.1002189
9640.0000000    0.0907679
9680.0000000    0.1018776
9720.0000000    0.1019955
9760.0000000    0.0950877
9800.0000000    0.0929021
9840.0000000    0.0859158
9880.0000000    0.0979250
9920.0000000    0.0863821
9960.0000000    0.0980443
10000.0000000    0.0869241
10040.0000000    0.0869994
10080.0000000    0.0818349
10120.0000000    0.0887567
10160.0000000    0.0940502
10200.0000000    0.0925873
10240.0000000    0.0923724
10280.0000000    0.0886490
10320.0000000    0.0910842
10360.0000000    0.0891402
10400.0000000    0.0836447
10440.0000000    0.0854272
10480.0000000    0.0938766
10520.0000000    0.0874109
10560.0000000    0.0902320
10600.0000000    0.0886616
10640.0000000    0.0974133
10680.0000000    0.1048729
10720.0000000    0.1058618
10760.0000000    0.1019568
10800.0000000    0.0931087
10840.0000000    0.0970111
10880.0000000    0.0988578
10920.0000000    0.0823907
10960.0000000    0.0941885
11000.0000000    0.0852816
11040.0000000    0.0879195
11080.0000000    0.0814035
11120.0000000    0.0894000
11160.0000000    0.0894011
11200.0000000    0.0879152
11240.0000000    0.0868274
11280.0000000    0.0937909
11320.0000000    0.0867882
11360.0000000    0.0922072
11400.0000000    0.0930567
11440.0000000    0.0948024
11480.0000000    0.1003078
11520.0000000    0.0935109
11560.0000000    0.0972995
11600.0000000    0.0992693
11640.0000000    0.0859976
11680.0000000    0.0978621
11720.0000000    0.0990402
11760.0000000    0.1070692
11800.0000000    0.1038807
11840.0000000    0.0968378
11880.0000000    0.1028987
11920.0000000    0.0943732
11960.0000000    0.1037282
12000.0000000    0.1109902
12040.0000000    0.0860733
12080.0000000    0.1075057
12120.0000000    0.1089355
12160.0000000    0.0980999
12200.0000000    0.1146920
12240.0000000    0.0937208
12280.0000000    0.0883133
12320.0000000    0.0902919
12360.0000000    0.0899232
12400.0000000    0.0906974
12440.0000000    0.0957869
12480.0000000    0.0915612
12520.0000000    0.0924719
12560.0000000    0.0940251
12600.0000000    0.0843427
12640.0000000    0.1054429
12680.0000000    0.0995019
12720.0000000    0.1025839
12760.0000000    0.1097992
12800.0000000    0.1117713
12840.0000000    0.1010834
12880.0000000    0.0953584
12920.0000000    0.1137306
12960.0000000    0.1025132
13000.0000000    0.0886352
13040.0000000    0.1009871
13080.0000000    0.0986539
13120.0000000    0.1016502
13160.0000000    0.0956613
13200.0000000    0.0970599
13240.0000000    0.0965489
13280.0000000    0.1008989
13320.0000000    0.0951121
13360.0000000    0.1013722
13400.0000000    0.0853024
13440.0000000    0.1161157
13480.0000000    0.1075437
13520.0000000    0.1088827
13560.0000000    0.0974121
13600.0000000    0.1109219
13640.0000000    0.1170654
13680.0000000    0.1059863
13720.0000000    0.1121467
13760.0000000    0.1104687
13800.0000000    0.1019622
13840.0000000    0.1006114
13880.0000000    0.0881005
13920.0000000    0.0958783
13960.0000000    0.1031086
14000.0000000    0.1082531
14040.0000000    0.1082878
14080.0000000    0.1008744
14120.0000000    0.0995519
14160.0000000    0.1082823
14200.0000000    0.1126210
14240.0000000    0.1155234
14280.0000000    0.1094437
14320.0000000    0.1041209
14360.0000000    0.1031737
14400.0000000    0.0888981
14440.0000000    0.0976689
14480.0000000    0.0926157
14520.0000000    0.0933546
14560.0000000    0.0841819
14600.0000000    0.0890076
14640.0000000    0.0877106
14680.0000000    0.0963234
14720.0000000    0.0938037
14760.0000000    0.0952014
14800.0000000    0.0857631
14840.0000000    0.0803783
14880.0000000    0.0983200
14920.0000000    0.0958715
14960.0000000    0.0966919
15000.0000000    0.0957079
15040.0000000    0.0892193
15080.0000000    0.0966290
15120.0000000    0.1003304
15160.0000000    0.1001608
15200.0000000    0.0907847
15240.0000000    0.0911099
15280.0000000    0.0908789
15320.0000000    0.1007944
15360.0000000    0.0991449
15400.0000000    0.1020838
15440.0000000    0.1041581
15480.0000000    0.0936004
15520.0000000    0.0988187
15560.0000000    0.1038191
15600.0000000    0.0962169
15640.0000000    0.0920944
15680.0000000    0.0955438
15720.0000000    0.0952421
15760.0000000    0.0982611
15800.0000000    0.1006721
15840.0000000    0.1027772
15880.0000000    0.0940210
15920.0000000    0.1003990
15960.0000000    0.1180438
16000.0000000    0.1014534
16040.0000000    0.1026790
16080.0000000    0.0988360
16120.0000000    0.0932582
16160.0000000    0.0959412
16200.0000000    0.0919892
16240.0000000    0.1009953
16280.0000000    0.1206804
16320.0000000    0.1223999
16360.0000000    0.1012802
16400.0000000    0.1071477
16440.0000000    0.1088140
16480.0000000    0.1040282
16520.0000000    0.1021284
16560.0000000    0.0959032
16600.0000000    0.1010544
16640.0000000    0.0983147
16680.0000000    0.1011912
16720.0000000    0.0940716
16760.0000000    0.0951414
16800.0000000    0.0968558
16840.0000000    0.0946660
16880.0000000    0.0966150
16920.0000000    0.1022974
16960.0000000    0.1047702
17000.0000000    0.0985605
17040.0000000    0.1030815
17080.0000000    0.1091107
17120.0000000    0.1003999
17160.0000000    0.1044137
17200.0000000    0.0981643
17240.0000000    0.1015081
17280.0000000    0.1028866
17320.0000000    0.0958111
17360.0000000    0.0967027
17400.0000000    0.0915062
17440.0000000    0.1013152
17480.0000000    0.1064499
17520.0000000    0.0980947
17560.0000000    0.1064201
17600.0000000    0.0970296
17640.0000000    0.1028165
17680.0000000    0.1026902
17720.0000000    0.1020570
17760.0000000    0.1034567
17800.0000000    0.1055959
17840.0000000    0.1022831
17880.0000000    0.0889069
17920.0000000    0.0980759
17960.0000000    0.0861617
18000.0000000    0.0806134
18040.0000000    0.0800409
18080.0000000    0.0888912
18120.0000000    0.0879381
18160.0000000    0.1019763
18200.0000000    0.0964881
18240.0000000    0.1013831
18280.0000000    0.1010595
18320.0000000    0.0944756
18360.0000000    0.1010598
18400.0000000    0.1024862
18440.0000000    0.1013881
18480.0000000    0.0990962
18520.0000000    0.0846356
18560.0000000    0.0925841
18600.0000000    0.0895548
18640.0000000    0.0940193
18680.0000000    0.0907465
18720.0000000    0.0952990
18760.0000000    0.0976288
18800.0000000    0.0925758
18840.0000000    0.0934544
18880.0000000    0.0914841
18920.0000000    0.1000704
18960.0000000    0.0941713
19000.0000000    0.0959326
19040.0000000    0.0946168
19080.0000000    0.0985871
19120.0000000    0.1045120
19160.0000000    0.1012785
19200.0000000    0.0977104
19240.0000000    0.1031039
19280.0000000    0.0927279
19320.0000000    0.0979049
19360.0000000    0.0923230
19400.0000000    0.0919723
19440.0000000    0.0880835
19480.0000000    0.0941234
19520.0000000    0.0948001
19560.0000000    0.0953192
19600.0000000    0.0906193
19640.0000000    0.0884477
19680.0000000    0.0906806
19720.0000000    0.0899583
19760.0000000    0.0979271
19800.0000000    0.0890993
19840.0000000    0.0984182
19880.0000000    0.0987982
19920.0000000    0.1006389
19960.0000000    0.1077273
20000.0000000    0.1040804
20040.0000000    0.1083283
20080.0000000    0.1081726
20120.0000000    0.0978311
20160.0000000    0.1016717
20200.0000000    0.0975330
20240.0000000    0.1066219
20280.0000000    0.0966856
20320.0000000    0.0975393
20360.0000000    0.1063227
20400.0000000    0.1027361
20440.0000000    0.1069911
20480.0000000    0.1040994
20520.0000000    0.1081306
20560.0000000    0.1000054
20600.0000000    0.0986811
20640.0000000    0.1046956
20680.0000000    0.1057741
20720.0000000    0.1126563
20760.0000000    0.1051387
20800.0000000    0.0986517
20840.0000000    0.0974994
20880.0000000    0.1012388
20920.0000000    0.0886214
20960.0000000    0.0934728
21000.0000000    0.0935476
21040.0000000    0.0974623
21080.0000000    0.0909974
21120.0000000    0.1003426
21160.0000000    0.0942705
21200.0000000    0.1015612
21240.0000000    0.0981655
21280.0000000    0.1119526
21320.0000000    0.1100141
21360.0000000    0.1077982
21400.0000000    0.1092115
21440.0000000    0.1045116
21480.0000000    0.0982412
21520.0000000    0.1000713
21560.0000000    0.1058799
21600.0000000    0.0979580
21640.0000000    0.1046112
21680.0000000    0.0996345
21720.0000000    0.1019700
21760.0000000    0.0968081
21800.0000000    0.1045895
21840.0000000    0.1096136
21880.0000000    0.0978049
21920.0000000    0.0946316
21960.0000000    0.0941097
22000.0000000    0.1096941
22040.0000000    0.1046430
22080.0000000    0.0944448
22120.0000000    0.1164068
22160.0000000    0.1106241
22200.0000000    0.1102895
22240.0000000    0.1106326
22280.0000000    0.1107523
22320.0000000    0.1069451
22360.0000000    0.1141044
22400.0000000    0.1176778
22440.0000000    0.1049720
22480.0000000    0.1104792
22520.0000000    0.0970730
22560.0000000    0.0895536
22600.0000000    0.1003466
22640.0000000    0.0992187
22680.0000000    0.0936318
22720.0000000    0.0951287
22760.0000000    0.1099508
22800.0000000    0.1004242
22840.0000000    0.1024949
22880.0000000    0.0987233
22920.0000000    0.1076011
22960.0000000    0.1165414
23000.0000000    0.1124584
23040.0000000    0.1104239
23080.0000000    0.1099758
23120.0000000    0.0980346
23160.0000000    0.1028130
23200.0000000    0.1039232
23240.0000000    0.1021990
23280.0000000    0.0997627
23320.0000000    0.1001353
23360.0000000    0.1005483
23400.0000000    0.0942703
23440.0000000    0.0990414
23480.0000000    0.1014421
23520.0000000    0.1107538
23560.0000000    0.1060367
23600.0000000    0.1062711
23640.0000000    0.1070641
23680.0000000    0.0980301
23720.0000000    0.0942736
23760.0000000    0.0993100
23800.0000000    0.1073331
23840.0000000    0.1086569
23880.0000000    0.0998747
23920.0000000    0.1012051
23960.0000000    0.1053338
24000.0000000    0.1124413
24040.0000000    0.0989561
24080.0000000    0.1062188
24120.0000000    0.1046616
24160.0000000    0.1102610
24200.0000000    0.1083278
24240.0000000    0.1010308
24280.0000000    0.1052587
24320.0000000    0.1008564
24360.0000000    0.0995962
24400.0000000    0.1019259
24440.0000000    0.0979418
24480.0000000    0.0980447
24520.0000000    0.1075948
24560.0000000    0.0926145
24600.0000000    0.1113907
24640.0000000    0.0926167
24680.0000000    0.1023334
24720.0000000    0.0973123
24760.0000000    0.0961088
24800.0000000    0.0929868
24840.0000000    0.1014388
24880.0000000    0.0986139
24920.0000000    0.0990237
24960.0000000    0.1049681
25000.0000000    0.1003131
25040.0000000    0.1063274
25080.0000000    0.0892550
25120.0000000    0.0961606
25160.0000000    0.0940035
25200.0000000    0.0931751
25240.0000000    0.0875249
25280.0000000    0.0978266
25320.0000000    0.0943555
25360.0000000    0.0955516
25400.0000000    0.0910660
25440.0000000    0.0901771
25480.0000000    0.0927268
25520.0000000    0.0924507
25560.0000000    0.0957405
25600.0000000    0.1028159
25640.0000000    0.0929484
25680.0000000    0.0917831
25720.0000000    0.0902819
25760.0000000    0.0987626
25800.0000000    0.1043982
25840.0000000    0.0930075
25880.0000000    0.0975255
25920.0000000    0.0850654
25960.0000000    0.0930551
26000.0000000    0.0857212
26040.0000000    0.0943250
26080.0000000    0.0878257
26120.0000000    0.0884280
26160.0000000    0.0882185
26200.0000000    0.0945158
26240.0000000    0.0933951
26280.0000000    0.0934027
26320.0000000    0.0921178
26360.0000000    0.0881993
26400.0000000    0.1031570
26440.0000000    0.0992126
26480.0000000    0.0911336
26520.0000000    0.0929985
26560.0000000    0.0827677
26600.0000000    0.0882633
26640.0000000    0.0849415
26680.0000000    0.0803807
26720.0000000    0.0896590
26760.0000000    0.0968760
26800.0000000    0.0919832
26840.0000000    0.0929309
26880.0000000    0.0989360
26920.0000000    0.1083892
26960.0000000    0.0923693
27000.0000000    0.0936254
27040.0000000    0.0956209
27080.0000000    0.0956691
27120.0000000    0.0989646
27160.0000000    0.1059474
27200.0000000    0.1027604
27240.0000000    0.1088472
27280.0000000    0.1076375
27320.0000000    0.1134157
27360.0000000    0.1060535
27400.0000000    0.1016711
27440.0000000    0.1045956
27480.0000000    0.0973520
27520.0000000    0.0945894
27560.0000000    0.1079787
27600.0000000    0.1045564
27640.0000000    0.0980755
27680.0000000    0.0983548
27720.0000000    0.0933629
27760.0000000    0.1008586
27800.0000000    0.0940187
27840.0000000    0.0990401
27880.0000000    0.0964679
27920.0000000    0.0907725
27960.0000000    0.0933391
28000.0000000    0.1011005
28040.0000000    0.1039553
28080.0000000    0.0998448
28120.0000000    0.0976811
28160.0000000    0.1029891
28200.0000000    0.1145516
28240.0000000    0.1040073
28280.0000000    0.1054295
28320.0000000    0.1074618
28360.0000000    0.1117184
28400.0000000    0.1141022
28440.0000000    0.0998462
28480.0000000    0.1179854
28520.0000000    0.1177507
28560.0000000    0.1051385
28600.0000000    0.1066360
28640.0000000    0.1081832
28680.0000000    0.1049844
28720.0000000    0.1060478
28760.0000000    0.1172099
28800.0000000    0.1052015
28840.0000000    0.0929774
28880.0000000    0.0920909
28920.0000000    0.0923741
28960.0000000    0.1000948
29000.0000000    0.0987694
29040.0000000    0.0848614
29080.0000000    0.0872799
29120.0000000    0.1009056
29160.0000000    0.0925749
29200.0000000    0.0902851
29240.0000000    0.0857281
29280.0000000    0.0890791
29320.0000000    0.0894215
29360.0000000    0.1049129
29400.0000000    0.0903991
29440.0000000    0.0983263
29480.0000000    0.0962227
29520.0000000    0.1017157
29560.0000000    0.1008055
29600.0000000    0.0896137
29640.0000000    0.0985552
29680.0000000    0.0922725
29720.0000000    0.1119705
29760.0000000    0.1025730
29800.0000000    0.1021254
29840.0000000    0.0980325
29880.0000000    0.1074640
29920.0000000    0.0917203
29960.0000000    0.0999777
30000.0000000    0.1046961
30040.0000000    0.0949329
30080.0000000    0.0953856
30120.0000000    0.0876750
30160.0000000    0.0942583
30200.0000000    0.0938030
30240.0000000    0.0905557
30280.0000000    0.0982942
30320.0000000    0.1008484
30360.0000000    0.0946054
30400.0000000    0.0881001
30440.0000000    0.1019891
30480.0000000    0.1001482
30520.0000000    0.1023543
30560.0000000    0.0946756
30600.0000000    0.0967380
30640.0000000    0.0942506
30680.0000000    0.1004308
30720.0000000    0.0965550
30760.0000000    0.1075909
30800.0000000    0.1050016
30840.0000000    0.0983986
30880.0000000    0.1138182
30920.0000000    0.1101998
30960.0000000    0.1145820
31000.0000000    0.1050438
31040.0000000    0.1111749
31080.0000000    0.0963878
31120.0000000    0.1055886
31160.0000000    0.1064524
31200.0000000    0.1054762
31240.0000000    0.0983113
31280.0000000    0.1057843
31320.0000000    0.1036061
31360.0000000    0.1038882
31400.0000000    0.0993684
31440.0000000    0.0980660
31480.0000000    0.0996383
31520.0000000    0.1081029
31560.0000000    0.1005359
31600.0000000    0.1010941
31640.0000000    0.1022366
31680.0000000    0.0988775
31720.0000000    0.1049519
31760.0000000    0.1125588
31800.0000000    0.1138348
31840.0000000    0.1177190
31880.0000000    0.1077410
31920.0000000    0.1013860
31960.0000000    0.1025445
32000.0000000    0.0860238
32040.0000000    0.0899632
32080.0000000    0.0994326
32120.0000000    0.1026200
32160.0000000    0.1117310
32200.0000000    0.1080226
32240.0000000    0.1138551
32280.0000000    0.1054423
32320.0000000    0.1097401
32360.0000000    0.1203043
32400.0000000    0.1148890
32440.0000000    0.1051711
32480.0000000    0.1079391
32520.0000000    0.0991030
32560.0000000    0.1010906
32600.0000000    0.1057767
32640.0000000    0.0976889
32680.0000000    0.0989216
32720.0000000    0.0930533
32760.0000000    0.0946364
32800.0000000    0.0948168
32840.0000000    0.0950814
32880.0000000    0.0971008
32920.0000000    0.0932527
32960.0000000    0.0912613
33000.0000000    0.1008693
33040.0000000    0.0993763
33080.0000000    0.1012369
33120.0000000    0.1022427
33160.0000000    0.0947325
33200.0000000    0.0818567
33240.0000000    0.0998691
33280.0000000    0.0940418
33320.0000000    0.0955546
33360.0000000    0.1071767
33400.0000000    0.1115445
33440.0000000    0.0995560
33480.0000000    0.1111730
33520.0000000    0.1153163
33560.0000000    0.1048869
33600.0000000    0.1032761
33640.0000000    0.1015484
33680.0000000    0.1053411
33720.0000000    0.1091444
33760.0000000    0.1026501
33800.0000000    0.0991773
33840.0000000    0.0994039
33880.0000000    0.0977495
33920.0000000    0.1008669
33960.0000000    0.0942447
34000.0000000    0.0920774
34040.0000000    0.0918732
34080.0000000    0.1006774
34120.0000000    0.1108665
34160.0000000    0.1048322
34200.0000000    0.1037418
34240.0000000    0.1081162
34280.0000000    0.1022999
34320.0000000    0.0965894
34360.0000000    0.1079881
34400.0000000    0.1017223
34440.0000000    0.0936136
34480.0000000    0.1012791
34520.0000000    0.1022764
34560.0000000    0.1002589
34600.0000000    0.1002483
34640.0000000    0.1009879
34680.0000000    0.0938808
34720.0000000    0.1005122
34760.0000000    0.0974822
34800.0000000    0.0999783
34840.0000000    0.0981735
34880.0000000    0.1023160
34920.0000000    0.1073776
34960.0000000    0.1153127
35000.0000000    0.0950593
35040.0000000    0.1006890
35080.0000000    0.1047888
35120.0000000    0.0935759
35160.0000000    0.1007506
35200.0000000    0.0963272
35240.0000000    0.0967290
35280.0000000    0.1061382
35320.0000000    0.1071665
35360.0000000    0.0925059
35400.0000000    0.1126703
35440.0000000    0.1085357
35480.0000000    0.0993758
35520.0000000    0.1160989
35560.0000000    0.1026776
35600.0000000    0.1141494
35640.0000000    0.1061059
35680.0000000    0.1092021
35720.0000000    0.1042449
35760.0000000    0.1082137
35800.0000000    0.1095312
35840.0000000    0.1043878
35880.0000000    0.1068864
35920.0000000    0.0895474
35960.0000000    0.0967273
36000.0000000    0.0951632
36040.0000000    0.0939536
36080.0000000    0.0987810
36120.0000000    0.0964456
36160.0000000    0.1019141
36200.0000000    0.0979361
36240.0000000    0.0870911
36280.0000000    0.0999207
36320.0000000    0.1004510
36360.0000000    0.1059295
36400.0000000    0.0989944
36440.0000000    0.0978131
36480.0000000    0.1026159
36520.0000000    0.0940002
36560.0000000    0.0937772
36600.0000000    0.1046440
36640.0000000    0.1009109
36680.0000000    0.0949904
36720.0000000    0.1062076
36760.0000000    0.1042502
36800.0000000    0.1022093
36840.0000000    0.1096610
36880.0000000    0.1035779
36920.0000000    0.0976324
36960.0000000    0.1046316
37000.0000000    0.1006898
37040.0000000    0.1023882
37080.0000000    0.1023146
37120.0000000    0.0992644
37160.0000000    0.0872785
37200.0000000    0.0998546
37240.0000000    0.0978618
37280.0000000    0.1026838
37320.0000000    0.0964517
37360.0000000    0.1001369
37400.0000000    0.0938485
37440.0000000    0.0935202
37480.0000000    0.0962448
37520.0000000    0.0966479
37560.0000000    0.1000343
37600.0000000    0.1030109
37640.0000000    0.1041405
37680.0000000    0.1040889
37720.0000000    0.0964177
37760.0000000    0.0971977
37800.0000000    0.1062475
37840.0000000    0.1015404
37880.0000000    0.1054721
37920.0000000    0.0991015
37960.0000000    0.1039069
38000.0000000    0.1225041
38040.0000000    0.1155227
38080.0000000    0.1046422
38120.0000000    0.1065137
38160.0000000    0.1066099
38200.0000000    0.1017194
38240.0000000    0.1091102
38280.0000000    0.0953354
38320.0000000    0.0957750
38360.0000000    0.0924445
38400.0000000    0.0990935
38440.0000000    0.0995152
38480.0000000    0.0948069
38520.0000000    0.0909266
38560.0000000    0.0918523
38600.0000000    0.1011468
38640.0000000    0.1030159
38680.0000000    0.0925926
38720.0000000    0.0954636
38760.0000000    0.0982755
38800.0000000    0.0992306
38840.0000000    0.0966413
38880.0000000    0.1043410
38920.0000000    0.1045856
38960.0000000    0.1003275
39000.0000000    0.1004561
39040.0000000    0.1168914
39080.0000000    0.1119968
39120.0000000    0.1117199
39160.0000000    0.1140505
39200.0000000    0.1082049
39240.0000000    0.1050329
39280.0000000    0.1033912
39320.0000000    0.1059888
39360.0000000    0.1069661
39400.0000000    0.0951527
39440.0000000    0.0983762
39480.0000000    0.1084211
39520.0000000    0.1051858
39560.0000000    0.1029460
39600.0000000    0.1101990
39640.0000000    0.1093687
39680.0000000    0.0976886
39720.0000000    0.1036611
39760.0000000    0.0927154
39800.0000000    0.1010554
39840.0000000    0.0904306
39880.0000000    0.0914949
39920.0000000    0.1112958
39960.0000000    0.0902428
40000.0000000    0.0898993
40040.0000000    0.0918017
40080.0000000    0.0887985
40120.0000000    0.0903281
40160.0000000    0.0869524
40200.0000000    0.1032146
40240.0000000    0.0867900
40280.0000000    0.0913719
40320.0000000    0.0994694
40360.0000000    0.0949889
40400.0000000    0.0881257
40440.0000000    0.0888116
40480.0000000    0.0972038
40520.0000000    0.0857450
40560.0000000    0.0932245
40600.0000000    0.0959230
40640.0000000    0.0881712
40680.0000000    0.0882055
40720.0000000    0.0890758
40760.0000000    0.0884563
40800.0000000    0.0864525
40840.0000000    0.0978322
40880.0000000    0.0822692
40920.0000000    0.0927079
40960.0000000    0.0935479
41000.0000000    0.0974185
41040.0000000    0.0921743
41080.0000000    0.0903554
41120.0000000    0.0808521
41160.0000000    0.0894253
41200.0000000    0.1020079
41240.0000000    0.0897015
41280.0000000    0.0846075
41320.0000000    0.0962420
41360.0000000    0.0865872
41400.0000000    0.0859626
41440.0000000    0.0844795
41480.0000000    0.0871711
41520.0000000    0.0847862
41560.0000000    0.0853326
41600.0000000    0.0841120
41640.0000000    0.0824780
41680.0000000    0.0958178
41720.0000000    0.0891002
41760.0000000    0.0834651
41800.0000000    0.0893991
41840.0000000    0.0854945
41880.0000000    0.1025797
41920.0000000    0.0895419
41960.0000000    0.0847269
42000.0000000    0.0921598
42040.0000000    0.0846031
42080.0000000    0.1003585
42120.0000000    0.0914671
42160.0000000    0.0858834
42200.0000000    0.0865931
42240.0000000    0.0808487
42280.0000000    0.0838464
42320.0000000    0.0936518
42360.0000000    0.0856468
42400.0000000    0.0862930
42440.0000000    0.0788768
42480.0000000    0.0796972
42520.0000000    0.0811255
42560.0000000    0.0826025
42600.0000000    0.0877949
42640.0000000    0.0926604
42680.0000000    0.0913566
42720.0000000    0.0931229
42760.0000000    0.0951585
42800.0000000    0.0886360
42840.0000000    0.0792301
42880.0000000    0.0820610
42920.0000000    0.0928105
42960.0000000    0.0888657
43000.0000000    0.0892754
43040.0000000    0.0840790
43080.0000000    0.0879635
43120.0000000    0.0892220
43160.0000000    0.0856915
43200.0000000    0.0861238
43240.0000000    0.0838169
43280.0000000    0.0911121
43320.0000000    0.0881132
43360.0000000    0.0977750
43400.0000000    0.0909242
43440.0000000    0.0887768
43480.0000000    0.0884902
43520.0000000    0.0997559
43560.0000000    0.0906612
43600.0000000    0.0890797
43640.0000000    0.0874674
43680.0000000    0.0912310
43720.0000000    0.0851752
43760.0000000    0.0861231
43800.0000000    0.0931655
43840.0000000    0.0958739
43880.0000000    0.0882128
43920.0000000    0.0873810
43960.0000000    0.0927231
44000.0000000    0.0813523
44040.0000000    0.0875636
44080.0000000    0.0876901
44120.0000000    0.0820155
44160.0000000    0.0892688
44200.0000000    0.0823539
44240.0000000    0.0812242
44280.0000000    0.0961058
44320.0000000    0.0987446
44360.0000000    0.0915813
44400.0000000    0.0957386
44440.0000000    0.0909633
44480.0000000    0.0861874
44520.0000000    0.0860300
44560.0000000    0.0941785
44600.0000000    0.0936620
44640.0000000    0.0915824
44680.0000000    0.0901204
44720.0000000    0.1016636
44760.0000000    0.0800147
44800.0000000    0.0848687
44840.0000000    0.0893482
44880.0000000    0.0884564
44920.0000000    0.0811066
44960.0000000    0.0813753
45000.0000000    0.0913889
45040.0000000    0.0997042
45080.0000000    0.0995074
45120.0000000    0.0918193
45160.0000000    0.0914417
45200.0000000    0.0937019
45240.0000000    0.0927661
45280.0000000    0.0940112
45320.0000000    0.1043574
45360.0000000    0.0955998
45400.0000000    0.0976667
45440.0000000    0.0907096
45480.0000000    0.0874135
45520.0000000    0.0880151
45560.0000000    0.0890023
45600.0000000    0.0873869
45640.0000000    0.0923780
45680.0000000    0.0895116
45720.0000000    0.0837952
45760.0000000    0.0907585
45800.0000000    0.0838424
45840.0000000    0.0821309
45880.0000000    0.0919438
45920.0000000    0.0955973
45960.0000000    0.0901210
46000.0000000    0.0917379
46040.0000000    0.0867695
46080.0000000    0.0869193
46120.0000000    0.0972683
46160.0000000    0.0905047
46200.0000000    0.0946816
46240.0000000    0.0895499
46280.0000000    0.0908768
46320.0000000    0.0871169
46360.0000000    0.0899222
46400.0000000    0.0925646
46440.0000000    0.0854350
46480.0000000    0.0898470
46520.0000000    0.0854087
46560.0000000    0.0942497
46600.0000000    0.0894105
46640.0000000    0.0904494
46680.0000000    0.0836970
46720.0000000    0.0950113
46760.0000000    0.0847055
46800.0000000    0.0843550
46840.0000000    0.0861880
46880.0000000    0.0852942
46920.0000000    0.0924785
46960.0000000    0.0810666
47000.0000000    0.0829205
47040.0000000    0.0957825
47080.0000000    0.0795329
47120.0000000    0.0925401
47160.0000000    0.0818835
47200.0000000    0.0870893
47240.0000000    0.0839855
47280.0000000    0.0958844
47320.0000000    0.1004794
47360.0000000    0.0906378
47400.0000000    0.0923108
47440.0000000    0.0902598
47480.0000000    0.0945045
47520.0000000    0.0947973
47560.0000000    0.0814985
47600.0000000    0.0911995
47640.0000000    0.0976928
47680.0000000    0.0894687
47720.0000000    0.0950389
47760.0000000    0.0903099
47800.0000000    0.0881314
47840.0000000    0.0958228
47880.0000000    0.0977055
47920.0000000    0.0976544
47960.0000000    0.0948915
48000.0000000    0.1056966
48040.0000000    0.1035122
48080.0000000    0.1002800
48120.0000000    0.0934230
48160.0000000    0.0994449
48200.0000000    0.1000277
48240.0000000    0.0948793
48280.0000000    0.1039111
48320.0000000    0.0898262
48360.0000000    0.0927007
48400.0000000    0.0873670
48440.0000000    0.1008247
48480.0000000    0.1050358
48520.0000000    0.0988611
48560.0000000    0.0924250
48600.0000000    0.0948092
48640.0000000    0.0936075
48680.0000000    0.0971350
48720.0000000    0.0964316
48760.0000000    0.0922450
48800.0000000    0.0985295
48840.0000000    0.1033585
48880.0000000    0.0991935
48920.0000000    0.1070858
48960.0000000    0.0933420
49000.0000000    0.0971939
49040.0000000    0.0951308
49080.0000000    0.1071775
49120.0000000    0.0991568
49160.0000000    0.1001254
49200.0000000    0.1093474
49240.0000000    0.1029043
49280.0000000    0.1054320
49320.0000000    0.1020564
49360.0000000    0.0920205
49400.0000000    0.0928083
49440.0000000    0.0923644
49480.0000000    0.1013249
49520.0000000    0.1044090
49560.0000000    0.0859389
49600.0000000    0.0928330
49640.0000000    0.1008511
49680.0000000    0.1002518
49720.0000000    0.0968298
49760.0000000    0.0972218
49800.0000000    0.0976133
49840.0000000    0.0927640
49880.0000000    0.0917094
49920.0000000    0.0916830
49960.0000000    0.1075008
50000.0000000    0.0881937
50040.0000000    0.0872877
50080.0000000    0.0901705
50120.0000000    0.0972226
50160.0000000    0.0863456
50200.0000000    0.0927274
50240.0000000    0.0975654
50280.0000000    0.0932276
50320.0000000    0.0940727
50360.0000000    0.0958604
50400.0000000    0.0924379
50440.0000000    0.0985692
50480.0000000    0.1023228
50520.0000000    0.0884347
50560.0000000    0.0845509
50600.0000000    0.0938226
50640.0000000    0.0889311
50680.0000000    0.0834868
50720.0000000    0.0970221
50760.0000000    0.0904425
50800.0000000    0.0914773
50840.0000000    0.1004609
50880.0000000    0.0937320
50920.0000000    0.0940824
50960.0000000    0.0963544
51000.0000000    0.0988530
51040.0000000    0.0931295
51080.0000000    0.0978776
51120.0000000    0.0959152
51160.0000000    0.0989094
51200.0000000    0.0913929
51240.0000000    0.0956858
51280.0000000    0.0988358
51320.0000000    0.0955780
51360.0000000    0.1025766
51400.0000000    0.0862400
51440.0000000    0.0955368
51480.0000000    0.0920247
51520.0000000    0.0924479
51560.0000000    0.0884876
51600.0000000    0.0921794
51640.0000000    0.1045696
51680.0000000    0.0910337
51720.0000000    0.0961519
51760.0000000    0.0922458
51800.0000000    0.0909776
51840.0000000    0.1025989
51880.0000000    0.0856712
51920.0000000    0.0968573
51960.0000000    0.0967404
52000.0000000    0.1014073
52040.0000000    0.1027969
52080.0000000    0.1032299
52120.0000000    0.1036248
52160.0000000    0.1028458
52200.0000000    0.0942126
52240.0000000    0.0929703
52280.0000000    0.1012791
52320.0000000    0.0995218
52360.0000000    0.0898202
52400.0000000    0.1026839
52440.0000000    0.1061771
52480.0000000    0.0983039
52520.0000000    0.1016032
52560.0000000    0.1013715
52600.0000000    0.0902950
52640.0000000    0.1008335
52680.0000000    0.0992743
52720.0000000    0.0969419
52760.0000000    0.0990459
52800.0000000    0.1023441
52840.0000000    0.1065328
52880.0000000    0.1003701
52920.0000000    0.1010377
52960.0000000    0.1065727
53000.0000000    0.1015697
53040.0000000    0.0904198
53080.0000000    0.1015550
53120.0000000    0.0945238
53160.0000000    0.0970720
53200.0000000    0.0944390
53240.0000000    0.0983072
53280.0000000    0.0962121
53320.0000000    0.0997306
53360.0000000    0.0935732
53400.0000000    0.0919516
53440.0000000    0.1008066
53480.0000000    0.1011748
53520.0000000    0.1003300
53560.0000000    0.0965035
53600.0000000    0.0948963
53640.0000000    0.0932474
53680.0000000    0.0892644
53720.0000000    0.1089418
53760.0000000    0.1022161
53800.0000000    0.1103837
53840.0000000    0.1196425
53880.0000000    0.0900704
53920.0000000    0.1012507
53960.0000000    0.1029164
54000.0000000    0.1007480
54040.0000000    0.1125246
54080.0000000    0.1102716
54120.0000000    0.1016109
54160.0000000    0.1042812
54200.0000000    0.0960244
54240.0000000    0.0947473
54280.0000000    0.1018276
54320.0000000    0.0963664
54360.0000000    0.0930967
54400.0000000    0.1058528
54440.0000000    0.0944184
54480.0000000    0.0969226
54520.0000000    0.0924203
54560.0000000    0.0921679
54600.0000000    0.0858611
54640.0000000    0.0971089
54680.0000000    0.0893953
54720.0000000    0.0941665
54760.0000000    0.0969096
54800.0000000    0.0981488
54840.0000000    0.0940653
54880.0000000    0.0921713
54920.0000000    0.0920628
54960.0000000    0.0955489
55000.0000000    0.1005373
55040.0000000    0.1013188
55080.0000000    0.1011623
55120.0000000    0.1020569
55160.0000000    0.0999938
55200.0000000    0.0952955
55240.0000000    0.1059098
55280.0000000    0.0948429
55320.0000000    0.0903752
55360.0000000    0.1017495
55400.0000000    0.0912542
55440.0000000    0.0960349
55480.0000000    0.0979849
55520.0000000    0.0957034
55560.0000000    0.0970119
55600.0000000    0.1052822
55640.0000000    0.0999245
55680.0000000    0.1010352
55720.0000000    0.0998405
55760.0000000    0.1018626
55800.0000000    0.0951497
55840.0000000    0.0978213
55880.0000000    0.0987752
55920.0000000    0.0967114
55960.0000000    0.0963486
56000.0000000    0.0994041
56040.0000000    0.0987060
56080.0000000    0.0929364
56120.0000000    0.0923508
56160.0000000    0.0915485
56200.0000000    0.0931917
56240.0000000    0.0955120
56280.0000000    0.0941049
56320.0000000    0.0942492
56360.0000000    0.0920583
56400.0000000    0.0917184
56440.0000000    0.0914246
56480.0000000    0.0903857
56520.0000000    0.0943226
56560.0000000    0.0942422
56600.0000000    0.0936155
56640.0000000    0.0933908
56680.0000000    0.0911972
56720.0000000    0.0968230
56760.0000000    0.1026538
56800.0000000    0.1023781
56840.0000000    0.0948339
56880.0000000    0.0906905
56920.0000000    0.0921372
56960.0000000    0.1012218
57000.0000000    0.0974752
57040.0000000    0.0862171
57080.0000000    0.0973321
57120.0000000    0.1057039
57160.0000000    0.0986308
57200.0000000    0.0977632
57240.0000000    0.0993547
57280.0000000    0.0969223
57320.0000000    0.0944405
57360.0000000    0.0963741
57400.0000000    0.1075989
57440.0000000    0.0981277
57480.0000000    0.1030724
57520.0000000    0.1018353
57560.0000000    0.0993899
57600.0000000    0.1011555
57640.0000000    0.1045642
57680.0000000    0.0970485
57720.0000000    0.1027047
57760.0000000    0.1002230
57800.0000000    0.1074745
57840.0000000    0.1063786
57880.0000000    0.1007039
57920.0000000    0.1017474
57960.0000000    0.1078356
58000.0000000    0.1107443
58040.0000000    0.1076830
58080.0000000    0.1082614
58120.0000000    0.1058845
58160.0000000    0.1016909
58200.0000000    0.1086729
58240.0000000    0.1072191
58280.0000000    0.1011830
58320.0000000    0.1004715
58360.0000000    0.1042537
58400.0000000    0.0978177
58440.0000000    0.1014359
58480.0000000    0.1023631
58520.0000000    0.0926856
58560.0000000    0.1024509
58600.0000000    0.0966520
58640.0000000    0.0881096
58680.0000000    0.0977006
58720.0000000    0.0984268
58760.0000000    0.0963393
58800.0000000    0.0993966
58840.0000000    0.1004876
58880.0000000    0.1041595
58920.0000000    0.0962794
58960.0000000    0.1104876
59000.0000000    0.1054412
59040.0000000    0.0920190
59080.0000000    0.0940651
59120.0000000    0.1084095
59160.0000000    0.1073211
59200.0000000    0.0998683
59240.0000000    0.1002123
59280.0000000    0.1121151
59320.0000000    0.1072168
59360.0000000    0.1080150
59400.0000000    0.1096923
59440.0000000    0.1008483
59480.0000000    0.1018605
59520.0000000    0.1066448
59560.0000000    0.1027737
59600.0000000    0.1001070
59640.0000000    0.0973594
59680.0000000    0.0964957
59720.0000000    0.0926898
59760.0000000    0.0935216
59800.0000000    0.1060303
59840.0000000    0.1051878
59880.0000000    0.1018884
59920.0000000    0.1045218
59960.0000000    0.1069803
60000.0000000    0.1010089
60040.0000000    0.1102438
60080.0000000    0.1106292
60120.0000000    0.0993293
60160.0000000    0.1117476
60200.0000000    0.0964486
60240.0000000    0.1043753
60280.0000000    0.1075313
60320.0000000    0.1021902
60360.0000000    0.1032875
60400.0000000    0.1035837
60440.0000000    0.1048856
60480.0000000    0.1027625
60520.0000000    0.1000098
60560.0000000    0.1015709
60600.0000000    0.0942148
60640.0000000    0.0948576
60680.0000000    0.0916230
60720.0000000    0.0995282
60760.0000000    0.1041906
60800.0000000    0.1033899
60840.0000000    0.1102218
60880.0000000    0.0997430
60920.0000000    0.0981690
60960.0000000    0.1007512
61000.0000000    0.0970826
61040.0000000    0.0996268
61080.0000000    0.1047424
61120.0000000    0.1112369
61160.0000000    0.1058018
61200.0000000    0.1202915
61240.0000000    0.1173532
61280.0000000    0.1004459
61320.0000000    0.1096887
61360.0000000    0.1026268
61400.0000000    0.1031975
61440.0000000    0.0989525
61480.0000000    0.1064307
61520.0000000    0.0985513
61560.0000000    0.0964860
61600.0000000    0.0965942
61640.0000000    0.1032942
61680.0000000    0.0977272
61720.0000000    0.1027096
61760.0000000    0.0951611
61800.0000000    0.0850475
61840.0000000    0.0972292
61880.0000000    0.0953202
61920.0000000    0.0900135
61960.0000000    0.0938043
62000.0000000    0.0895698
62040.0000000    0.0980261
62080.0000000    0.0962428
62120.0000000    0.0958400
62160.0000000    0.1048444
62200.0000000    0.0866341
62240.0000000    0.1014284
62280.0000000    0.0988656
62320.0000000    0.1025305
62360.0000000    0.1093065
62400.0000000    0.1038177
62440.0000000    0.0979442
62480.0000000    0.1056351
62520.0000000    0.1070535
62560.0000000    0.1148800
62600.0000000    0.0973350
62640.0000000    0.1109128
62680.0000000    0.1062349
62720.0000000    0.0960122
62760.0000000    0.1009569
62800.0000000    0.1000325
62840.0000000    0.0950609
62880.0000000    0.0959113
62920.0000000    0.0982412
62960.0000000    0.0936278
63000.0000000    0.1032431
63040.0000000    0.1069743
63080.0000000    0.0976387
63120.0000000    0.1037050
63160.0000000    0.1061612
63200.0000000    0.1037199
63240.0000000    0.1124793
63280.0000000    0.1045549
63320.0000000    0.1138163
63360.0000000    0.1075273
63400.0000000    0.1179772
63440.0000000    0.1124801
63480.0000000    0.1091241
63520.0000000    0.1155046
63560.0000000    0.1161610
63600.0000000    0.1112161
63640.0000000    0.1101609
63680.0000000    0.1054805
63720.0000000    0.1036919
63760.0000000    0.1079630
63800.0000000    0.1100655
63840.0000000    0.1032509
63880.0000000    0.1229228
63920.0000000    0.1154756
63960.0000000    0.1111164
64000.0000000    0.1008024
64040.0000000    0.1005197
64080.0000000    0.1092689
64120.0000000    0.1027848
64160.0000000    0.0967054
64200.0000000    0.1042589
64240.0000000    0.1197941
64280.0000000    0.0998390
64320.0000000    0.0998830
64360.0000000    0.1037677
64400.0000000    0.1020323
64440.0000000    0.1046371
64480.0000000    0.1063694
64520.0000000    0.1068088
64560.0000000    0.0963307
64600.0000000    0.1064572
64640.0000000    0.0997576
64680.0000000    0.1032318
64720.0000000    0.1090732
64760.0000000    0.1084491
64800.0000000    0.0990026
64840.0000000    0.1089393
64880.0000000    0.1026096
64920.0000000    0.0969099
64960.0000000    0.1030079
65000.0000000    0.1014553
65040.0000000    0.1077446
65080.0000000    0.1020865
65120.0000000    0.1080561
65160.0000000    0.0990179
65200.0000000    0.0997800
65240.0000000    0.0949010
65280.0000000    0.1079445
65320.0000000    0.1014467
65360.0000000    0.1063702
65400.0000000    0.1097520
65440.0000000    0.1018938
65480.0000000    0.1090044
65520.0000000    0.1139496
65560.0000000    0.1047129
65600.0000000    0.1128681
65640.0000000    0.1042279
65680.0000000    0.0996139
65720.0000000    0.1014772
65760.0000000    0.1051559
65800.0000000    0.1036091
65840.0000000    0.1093070
65880.0000000    0.1106774
65920.0000000    0.1047936
65960.0000000    0.1117036
66000.0000000    0.0995771
66040.0000000    0.1065077
66080.0000000    0.1097750
66120.0000000    0.1009606
66160.0000000    0.1008293
66200.0000000    0.0998631
66240.0000000    0.1020449
66280.0000000    0.0940088
66320.0000000    0.0921703
66360.0000000    0.1008411
66400.0000000    0.1012512
66440.0000000    0.0989552
66480.0000000    0.1026837
66520.0000000    0.1041543
66560.0000000    0.1130198
66600.0000000    0.1011702
66640.0000000    0.1067681
66680.0000000    0.1005581
66720.0000000    0.0965783
66760.0000000    0.1051163
66800.0000000    0.1078430
66840.0000000    0.1125929
66880.0000000    0.1081045
66920.0000000    0.1051450
66960.0000000    0.1087734
67000.0000000    0.1235706
67040.0000000    0.1297404
67080.0000000    0.1148981
67120.0000000    0.1241528
67160.0000000    0.1127690
67200.0000000    0.1073290
67240.0000000    0.1079393
67280.0000000    0.1067041
67320.0000000    0.1113101
67360.0000000    0.1101530
67400.0000000    0.1076311
67440.0000000    0.0997187
67480.0000000    0.1022628
67520.0000000    0.1034447
67560.0000000    0.1064307
67600.0000000    0.1143575
67640.0000000    0.1122906
67680.0000000    0.1152123
67720.0000000    0.1100045
67760.0000000    0.1135735
67800.0000000    0.1075681
67840.0000000    0.1089847
67880.0000000    0.1180843
67920.0000000    0.1112783
67960.0000000    0.1108276
68000.0000000    0.1081709
68040.0000000    0.1128643
68080.0000000    0.1093046
68120.0000000    0.1198836
68160.0000000    0.1219729
68200.0000000    0.1108110
68240.0000000    0.1034182
68280.0000000    0.1094119
68320.0000000    0.1152380
68360.0000000    0.1145881
68400.0000000    0.1079732
68440.0000000    0.1136635
68480.0000000    0.1245162
68520.0000000    0.1094843
68560.0000000    0.1049213
68600.0000000    0.1199523
68640.0000000    0.1160669
68680.0000000    0.1125616
68720.0000000    0.1126494
68760.0000000    0.1162090
68800.0000000    0.1207805
68840.0000000    0.1107612
68880.0000000    0.1222601
68920.0000000    0.1203256
68960.0000000    0.1097239
69000.0000000    0.1154166
69040.0000000    0.1154049
69080.0000000    0.1235651
69120.0000000    0.1186649
69160.0000000    0.1156707
69200.0000000    0.1203446
69240.0000000    0.1278361
69280.0000000    0.1140884
69320.0000000    0.1104973
69360.0000000    0.1049740
69400.0000000    0.1118670
69440.0000000    0.1088859
69480.0000000    0.1097520
69520.0000000    0.1097907
69560.0000000    0.1188353
69600.0000000    0.1153691
69640.0000000    0.1090038
69680.0000000    0.1098104
69720.0000000    0.1172870
69760.0000000    0.1173060
69800.0000000    0.1211933
69840.0000000    0.1217082
69880.0000000    0.1172002
69920.0000000    0.1194001
69960.0000000    0.1196981
70000.0000000    0.1239922
70040.0000000    0.1205168
70080.0000000    0.1164537
70120.0000000    0.1156162
70160.0000000    0.1082906
70200.0000000    0.1092002
70240.0000000    0.1081372
70280.0000000    0.1120262
70320.0000000    0.1071804
70360.0000000    0.1065506
70400.0000000    0.1210524
70440.0000000    0.1205537
70480.0000000    0.1101960
70520.0000000    0.1077080
70560.0000000    0.1160702
70600.0000000    0.1282288
70640.0000000    0.1163561
70680.0000000    0.1093454
70720.0000000    0.1124045
70760.0000000    0.1149805
70800.0000000    0.1191846
70840.0000000    0.1223977
70880.0000000    0.1240733
70920.0000000    0.1243089
70960.0000000    0.1246025
71000.0000000    0.1173350
71040.0000000    0.1170652
71080.0000000    0.1174631
71120.0000000    0.1209885
71160.0000000    0.1162776
71200.0000000    0.1202617
71240.0000000    0.1190286
71280.0000000    0.1185135
71320.0000000    0.1268148
71360.0000000    0.1101229
71400.0000000    0.1178463
71440.0000000    0.1191985
71480.0000000    0.1282783
71520.0000000    0.1111380
71560.0000000    0.1097284
71600.0000000    0.1131485
71640.0000000    0.1222235
71680.0000000    0.1083217
71720.0000000    0.1108887
71760.0000000    0.1214069
71800.0000000    0.1172827
71840.0000000    0.1146426
71880.0000000    0.1121942
71920.0000000    0.1093217
71960.0000000    0.1127512
72000.0000000    0.1028013
72040.0000000    0.0992059
72080.0000000    0.1025979
72120.0000000    0.1077835
72160.0000000    0.1126725
72200.0000000    0.1043057
72240.0000000    0.1060893
72280.0000000    0.1184369
72320.0000000    0.1038335
72360.0000000    0.1074604
72400.0000000    0.1073386
72440.0000000    0.1208235
72480.0000000    0.1160017
72520.0000000    0.1137900
72560.0000000    0.1157433
72600.0000000    0.1016578
72640.0000000    0.1040250
72680.0000000    0.0988562
72720.0000000    0.1020539
72760.0000000    0.1060916
72800.0000000    0.0990259
72840.0000000    0.1000581
72880.0000000    0.1007717
72920.0000000    0.1100866
72960.0000000    0.1086858
73000.0000000    0.1109265
73040.0000000    0.1037258
73080.0000000    0.1084656
73120.0000000    0.1125170
73160.0000000    0.1142601
73200.0000000    0.1142180
73240.0000000    0.1124125
73280.0000000    0.1030403
73320.0000000    0.1093853
73360.0000000    0.0994775
73400.0000000    0.1111927
73440.0000000    0.0995488
73480.0000000    0.1013111
73520.0000000    0.1040877
73560.0000000    0.1015933
73600.0000000    0.0910885
73640.0000000    0.1028499
73680.0000000    0.0973246
73720.0000000    0.1050095
73760.0000000    0.1022487
73800.0000000    0.1087745
73840.0000000    0.1035047
73880.0000000    0.0953201
73920.0000000    0.1096865
73960.0000000    0.1176184
74000.0000000    0.1108977
74040.0000000    0.1102792
74080.0000000    0.1233757
74120.0000000    0.1118136
74160.0000000    0.1237241
74200.0000000    0.1144244
74240.0000000    0.1046622
74280.0000000    0.1116955
74320.0000000    0.1081922
74360.0000000    0.1114644
74400.0000000    0.1058989
74440.0000000    0.1141124
74480.0000000    0.1010589
74520.0000000    0.1079807
74560.0000000    0.1118213
74600.0000000    0.1105598
74640.0000000    0.1166673
74680.0000000    0.1107534
74720.0000000    0.1128158
74760.0000000    0.1075298
74800.0000000    0.1068896
74840.0000000    0.1092802
74880.0000000    0.1104505
74920.0000000    0.1113922
74960.0000000    0.1081377
75000.0000000    0.1114272
75040.0000000    0.1184120
75080.0000000    0.1184568
75120.0000000    0.1239253
75160.0000000    0.1035381
75200.0000000    0.1119817
75240.0000000    0.1095563
75280.0000000    0.1052576
75320.0000000    0.1169106
75360.0000000    0.1150153
75400.0000000    0.1194805
75440.0000000    0.1153473
75480.0000000    0.1055168
75520.0000000    0.1169937
75560.0000000    0.1122792
75600.0000000    0.1181257
75640.0000000    0.1055355
75680.0000000    0.1047168
75720.0000000    0.1097164
75760.0000000    0.1112860
75800.0000000    0.1146320
75840.0000000    0.1096091
75880.0000000    0.1094532
75920.0000000    0.1090319
75960.0000000    0.1127362
76000.0000000    0.1111789
76040.0000000    0.1170851
76080.0000000    0.1048227
76120.0000000    0.1155257
76160.0000000    0.1095683
76200.0000000    0.1094918
76240.0000000    0.1090234
76280.0000000    0.1161281
76320.0000000    0.1195823
76360.0000000    0.1177924
76400.0000000    0.1112568
76440.0000000    0.1109778
76480.0000000    0.1130178
76520.0000000    0.1170218
76560.0000000    0.1083721
76600.0000000    0.1134991
76640.0000000    0.0956026
76680.0000000    0.0999428
76720.0000000    0.0991211
76760.0000000    0.0997600
76800.0000000    0.1063469
76840.0000000    0.1082207
76880.0000000    0.1084641
76920.0000000    0.0994722
76960.0000000    0.1012695
77000.0000000    0.1163905
77040.0000000    0.1089749
77080.0000000    0.0986175
77120.0000000    0.1111211
77160.0000000    0.1101826
77200.0000000    0.1161340
77240.0000000    0.1143661
77280.0000000    0.1175488
77320.0000000    0.1063480
77360.0000000    0.1066487
77400.0000000    0.1100409
77440.0000000    0.0981540
77480.0000000    0.1071001
77520.0000000    0.0990172
77560.0000000    0.0977406
77600.0000000    0.1154283
77640.0000000    0.1102003
77680.0000000    0.1058253
77720.0000000    0.1084305
77760.0000000    0.1003498
77800.0000000    0.1078537
77840.0000000    0.1064537
77880.0000000    0.1013248
77920.0000000    0.1087114
77960.0000000    0.1075243
78000.0000000    0.1078768
78040.0000000    0.1073111
78080.0000000    0.1144265
78120.0000000    0.1135998
78160.0000000    0.1147010
78200.0000000    0.1091607
78240.0000000    0.1091615
78280.0000000    0.1023540
78320.0000000    0.1069260
78360.0000000    0.1062789
78400.0000000    0.0986394
78440.0000000    0.0954938
78480.0000000    0.0970122
78520.0000000    0.1000793
78560.0000000    0.1103336
78600.0000000    0.1022563
78640.0000000    0.0945803
78680.0000000    0.0985962
78720.0000000    0.0969194
78760.0000000    0.1016927
78800.0000000    0.1075494
78840.0000000    0.1061069
78880.0000000    0.0962178
78920.0000000    0.0985145
78960.0000000    0.0901374
79000.0000000    0.0888185
79040.0000000    0.0980921
79080.0000000    0.0932655
79120.0000000    0.1018587
79160.0000000    0.0946555
79200.0000000    0.1019202
79240.0000000    0.0975610
79280.0000000    0.0995271
79320.0000000    0.1076775
79360.0000000    0.0853564
79400.0000000    0.0903270
79440.0000000    0.0911927
79480.0000000    0.1048517
79520.0000000    0.0927522
79560.0000000    0.1003849
79600.0000000    0.1006442
79640.0000000    0.1109584
79680.0000000    0.1012547
79720.0000000    0.0967353
79760.0000000    0.0964528
79800.0000000    0.0973782
79840.0000000    0.0991700
79880.0000000    0.1046074
79920.0000000    0.0941548
79960.0000000    0.0921825
80000.0000000    0.0936548
80040.0000000    0.0964431
80080.0000000    0.0944164
80120.0000000    0.0950200
80160.0000000    0.0988765
80200.0000000    0.0970900
80240.0000000    0.1074053
80280.0000000    0.0968225
80320.0000000    0.1006500
80360.0000000    0.1048566
80400.0000000    0.1075573
80440.0000000    0.1024089
80480.0000000    0.0974032
80520.0000000    0.0999226
80560.0000000    0.1003032
80600.0000000    0.0884389
80640.0000000    0.1034456
80680.0000000    0.1057090
80720.0000000    0.1045148
80760.0000000    0.1109070
80800.0000000    0.1063299
80840.0000000    0.1073589
80880.0000000    0.1023643
80920.0000000    0.1011853
80960.0000000    0.0997419
81000.0000000    0.1018677
81040.0000000    0.0972726
81080.0000000    0.0981819
81120.0000000    0.1028321
81160.0000000    0.1049596
81200.0000000    0.1046491
81240.0000000    0.0886668
81280.0000000    0.1052412
81320.0000000    0.1035779
81360.0000000    0.1092115
81400.0000000    0.1099607
81440.0000000    0.1003494
81480.0000000    0.1095643
81520.0000000    0.1135173
81560.0000000    0.1127128
81600.0000000    0.1085690
81640.0000000    0.1126877
81680.0000000    0.1119586
81720.0000000    0.1017314
81760.0000000    0.1034054
81800.0000000    0.1020132
81840.0000000    0.1025862
81880.0000000    0.0958963
81920.0000000    0.1058524
81960.0000000    0.0971946
82000.0000000    0.1048137
82040.0000000    0.1071857
82080.0000000    0.0928553
82120.0000000    0.1061124
82160.0000000    0.1103982
82200.0000000    0.1023203
82240.0000000    0.1000540
82280.0000000    0.0945342
82320.0000000    0.0984322
82360.0000000    0.0974156
82400.0000000    0.1078170
82440.0000000    0.1009420
82480.0000000    0.1056438
82520.0000000    0.1061041
82560.0000000    0.1066229
82600.0000000    0.1129915
82640.0000000    0.1079071
82680.0000000    0.0943103
82720.0000000    0.0991767
82760.0000000    0.0988060
82800.0000000    0.0913880
82840.0000000    0.0983568
82880.0000000    0.0971304
82920.0000000    0.0979667
82960.0000000    0.0962374
83000.0000000    0.0976215
83040.0000000    0.0991905
83080.0000000    0.0915167
83120.0000000    0.1041623
83160.0000000    0.0992397
83200.0000000    0.1031273
83240.0000000    0.0977742
83280.0000000    0.0974204
83320.0000000    0.0964619
83360.0000000    0.0991294
83400.0000000    0.1028325
83440.0000000    0.1051405
83480.0000000    0.1011768
83520.0000000    0.1002036
83560.0000000    0.0935232
83600.0000000    0.0956246
83640.0000000    0.0958111
83680.0000000    0.0979976
83720.0000000    0.0953003
83760.0000000    0.0949247
83800.0000000    0.0888361
83840.0000000    0.1023171
83880.0000000    0.0969767
83920.0000000    0.0990494
83960.0000000    0.1024271
84000.0000000    0.1057687
84040.0000000    0.1028687
84080.0000000    0.1054467
84120.0000000    0.1176762
84160.0000000    0.1163746
84200.0000000    0.1046927
84240.0000000    0.1069346
84280.0000000    0.1051603
84320.0000000    0.0985342
84360.0000000    0.1098074
84400.0000000    0.1053746
84440.0000000    0.0960944
84480.0000000    0.1011961
84520.0000000    0.0934313
84560.0000000    0.0932025
84600.0000000    0.0986739
84640.0000000    0.1013010
84680.0000000    0.1066385
84720.0000000    0.1073038
84760.0000000    0.1150521
84800.0000000    0.1103638
84840.0000000    0.0987677
84880.0000000    0.1014636
84920.0000000    0.0944111
84960.0000000    0.1001329
85000.0000000    0.0994416
85040.0000000    0.1000465
85080.0000000    0.1132947
85120.0000000    0.1153269
85160.0000000    0.1042650
85200.0000000    0.1148108
85240.0000000    0.1060069
85280.0000000    0.0959814
85320.0000000    0.0982102
85360.0000000    0.1110915
85400.0000000    0.0956684
85440.0000000    0.0974032
85480.0000000    0.1088371
85520.0000000    0.1005188
85560.0000000    0.1136658
85600.0000000    0.1183317
85640.0000000    0.1110021
85680.0000000    0.1340898
85720.0000000    0.1139112
85760.0000000    0.1092490
85800.0000000    0.1150462
85840.0000000    0.1153088
85880.0000000    0.1045194
85920.0000000    0.1064672
85960.0000000    0.1074640
86000.0000000    0.0988451
86040.0000000    0.1035042
86080.0000000    0.1150125
86120.0000000    0.1060725
86160.0000000    0.1221493
86200.0000000    0.1308783
86240.0000000    0.1032589
86280.0000000    0.1088656
86320.0000000    0.1151289
86360.0000000    0.1064638
86400.0000000    0.1069434
86440.0000000    0.0976049
86480.0000000    0.1021040
86520.0000000    0.0963031
86560.0000000    0.1126816
86600.0000000    0.1020312
86640.0000000    0.1054423
86680.0000000    0.0930013
86720.0000000    0.0977520
86760.0000000    0.0970422
86800.0000000    0.1041075
86840.0000000    0.1017509
86880.0000000    0.1025986
86920.0000000    0.0973711
86960.0000000    0.1021235
87000.0000000    0.0927998
87040.0000000    0.1059416
87080.0000000    0.1059203
87120.0000000    0.1033888
87160.0000000    0.1108026
87200.0000000    0.1020838
87240.0000000    0.0994518
87280.0000000    0.0966312
87320.0000000    0.1009381
87360.0000000    0.1062054
87400.0000000    0.1022840
87440.0000000    0.0995779
87480.0000000    0.1062165
87520.0000000    0.0963032
87560.0000000    0.0973618
87600.0000000    0.1103679
87640.0000000    0.1060036
87680.0000000    0.0969790
87720.0000000    0.0957683
87760.0000000    0.1043443
87800.0000000    0.1041265
87840.0000000    0.1039479
87880.0000000    0.0990289
87920.0000000    0.0977628
87960.0000000    0.0963207
88000.0000000    0.1075356
88040.0000000    0.0966729
88080.0000000    0.1021936
88120.0000000    0.1041463
88160.0000000    0.1031213
88200.0000000    0.1021194
88240.0000000    0.1072829
88280.0000000    0.1000567
88320.0000000    0.1033206
88360.0000000    0.1094214
88400.0000000    0.1088585
88440.0000000    0.1028842
88480.0000000    0.1086952
88520.0000000    0.1038179
88560.0000000    0.1029690
88600.0000000    0.0966774
88640.0000000    0.0968602
88680.0000000    0.1027225
88720.0000000    0.1046165
88760.0000000    0.1079048
88800.0000000    0.1114746
88840.0000000    0.1021590
88880.0000000    0.1047975
88920.0000000    0.1044622
88960.0000000    0.1042531
89000.0000000    0.1137569
89040.0000000    0.1007848
89080.0000000    0.1051631
89120.0000000    0.1147278
89160.0000000    0.1192201
89200.0000000    0.1167062
89240.0000000    0.1211175
89280.0000000    0.1086804
89320.0000000    0.1115726
89360.0000000    0.1198301
89400.0000000    0.1143816
89440.0000000    0.1215627
89480.0000000    0.1256304
89520.0000000    0.1274542
89560.0000000    0.1245435
89600.0000000    0.1135485
89640.0000000    0.1145722
89680.0000000    0.1099337
89720.0000000    0.1020899
89760.0000000    0.1018886
89800.0000000    0.1025536
89840.0000000    0.1217390
89880.0000000    0.1019496
89920.0000000    0.1269877
89960.0000000    0.1153428
90000.0000000    0.1240289
90040.0000000    0.1204312
90080.0000000    0.1138462
90120.0000000    0.1105322
90160.0000000    0.1057203
90200.0000000    0.1108247
90240.0000000    0.1013749
90280.0000000    0.1042441
90320.0000000    0.0998273
90360.0000000    0.1070306
90400.0000000    0.0970219
90440.0000000    0.1013585
90480.0000000    0.1028923
90520.0000000    0.0958477
90560.0000000    0.1034498
90600.0000000    0.1069216
90640.0000000    0.1094276
90680.0000000    0.1041203
90720.0000000    0.1033690
90760.0000000    0.0977312
90800.0000000    0.1022773
90840.0000000    0.0942414
90880.0000000    0.0976798
90920.0000000    0.1057220
90960.0000000    0.1026825
91000.0000000    0.1126318
91040.0000000    0.1061801
91080.0000000    0.1076656
91120.0000000    0.0995550
91160.0000000    0.1008412
91200.0000000    0.1199846
91240.0000000    0.1001313
91280.0000000    0.1051524
91320.0000000    0.1094625
91360.0000000    0.1043019
91400.0000000    0.1147907
91440.0000000    0.1045032
91480.0000000    0.1091422
91520.0000000    0.1044544
91560.0000000    0.1067867
91600.0000000    0.1020260
91640.0000000    0.1049677
91680.0000000    0.0965735
91720.0000000    0.1040539
91760.0000000    0.1162547
91800.0000000    0.1093956
91840.0000000    0.1157263
91880.0000000    0.1071739
91920.0000000    0.1155295
91960.0000000    0.1005309
92000.0000000    0.1111964
92040.0000000    0.1162056
92080.0000000    0.1017546
92120.0000000    0.1122524
92160.0000000    0.1184645
92200.0000000    0.1204635
92240.0000000    0.1204914
92280.0000000    0.1116386
92320.0000000    0.1168399
92360.0000000    0.1109045
92400.0000000    0.1277860
92440.0000000    0.1211997
92480.0000000    0.1138214
92520.0000000    0.1180565
92560.0000000    0.1083680
92600.0000000    0.1142163
92640.0000000    0.1292955
92680.0000000    0.1129491
92720.0000000    0.1267627
92760.0000000    0.1211789
92800.0000000    0.1341406
92840.0000000    0.1351047
92880.0000000    0.1226818
92920.0000000    0.1238068
92960.0000000    0.1111108
93000.0000000    0.1283810
93040.0000000    0.1477359
93080.0000000    0.1278318
93120.0000000    0.1328965
93160.0000000    0.1204574
93200.0000000    0.1222582
93240.0000000    0.1223068
93280.0000000    0.1207959
93320.0000000    0.1287436
93360.0000000    0.1247353
93400.0000000    0.1372989
93440.0000000    0.1368735
93480.0000000    0.1311887
93520.0000000    0.1206490
93560.0000000    0.1199354
93600.0000000    0.1315223
93640.0000000    0.1134047
93680.0000000    0.1239778
93720.0000000    0.1198745
93760.0000000    0.1316463
93800.0000000    0.1247347
93840.0000000    0.1237009
93880.0000000    0.1242953
93920.0000000    0.1147234
93960.0000000    0.1192588
94000.0000000    0.1322682
94040.0000000    0.1252187
94080.0000000    0.1333591
94120.0000000    0.1173816
94160.0000000    0.1267872
94200.0000000    0.1328222
94240.0000000    0.1322325
94280.0000000    0.1329810
94320.0000000    0.1495266
94360.0000000    0.1208443
94400.0000000    0.1202260
94440.0000000    0.1212949
94480.0000000    0.1291407
94520.0000000    0.1259297
94560.0000000    0.1189408
94600.0000000    0.1262560
94640.0000000    0.1257232
94680.0000000    0.1167539
94720.0000000    0.1503786
94760.0000000    0.1277127
94800.0000000    0.1190520
94840.0000000    0.1303271
94880.0000000    0.1267429
94920.0000000    0.1314328
94960.0000000    0.1494343
95000.0000000    0.1218399
95040.0000000    0.1409962
95080.0000000    0.1178882
95120.0000000    0.1414710
95160.0000000    0.1421680
95200.0000000    0.1533815
95240.0000000    0.1360231
95280.0000000    0.1514637
95320.0000000    0.1610368
95360.0000000    0.1492763
95400.0000000    0.1564991
95440.0000000    0.1441462
95480.0000000    0.1406921
95520.0000000    0.1365841
95560.0000000    0.1211454
95600.0000000    0.1291405
95640.0000000    0.1485897
95680.0000000    0.1448029
95720.0000000    0.1284164
95760.0000000    0.1476316
95800.0000000    0.1342598
95840.0000000    0.1232404
95880.0000000    0.1313076
95920.0000000    0.1506332
95960.0000000    0.1363629
96000.0000000    0.1310479
96040.0000000    0.1243925
96080.0000000    0.1113266
96120.0000000    0.1228487
96160.0000000    0.1337519
96200.0000000    0.1315997
96240.0000000    0.1450609
96280.0000000    0.1315276
96320.0000000    0.1249385
96360.0000000    0.1278756
96400.0000000    0.1279560
96440.0000000    0.1382770
96480.0000000    0.1309174
96520.0000000    0.1413475
96560.0000000    0.1192478
96600.0000000    0.1221188
96640.0000000    0.1240521
96680.0000000    0.1280354
96720.0000000    0.1376154
96760.0000000    0.1294324
96800.0000000    0.1307383
96840.0000000    0.1307746
96880.0000000    0.1259891
96920.0000000    0.1292283
96960.0000000    0.1204926
97000.0000000    0.1251113
97040.0000000    0.1295638
97080.0000000    0.1442415
97120.0000000    0.1413978
97160.0000000    0.1312411
97200.0000000    0.1279711
97240.0000000    0.1262401
97280.0000000    0.1388015
97320.0000000    0.1248869
97360.0000000    0.1316947
97400.0000000    0.1183542
97440.0000000    0.1163641
97480.0000000    0.1037381
97520.0000000    0.1022265
97560.0000000    0.1245575
97600.0000000    0.1257393
97640.0000000    0.1223491
97680.0000000    0.1227039
97720.0000000    0.1199350
97760.0000000    0.1128610
97800.0000000    0.1108739
97840.0000000    0.1022588
97880.0000000    0.1108452
97920.0000000    0.1237842
97960.0000000    0.1187187
98000.0000000    0.1039784
98040.0000000    0.1060637
98080.0000000    0.1178965
98120.0000000    0.1013483
98160.0000000    0.1180170
98200.0000000    0.1139382
98240.0000000    0.1162137
98280.0000000    0.1158380
98320.0000000    0.1150524
98360.0000000    0.1264256
98400.0000000    0.1176570
98440.0000000    0.1295160
98480.0000000    0.1306011
98520.0000000    0.1235659
98560.0000000    0.1154245
98600.0000000    0.1055676
98640.0000000    0.1059747
98680.0000000    0.1166802
98720.0000000    0.1162624
98760.0000000    0.1061382
98800.0000000    0.1073214
98840.0000000    0.1260427
98880.0000000    0.1148610
98920.0000000    0.1192833
98960.0000000    0.1050159
99000.0000000    0.1130804
99040.0000000    0.1049468
99080.0000000    0.1038838
99120.0000000    0.1033104
99160.0000000    0.1087916
99200.0000000    0.1112188
99240.0000000    0.1088042
99280.0000000    0.1107171
99320.0000000    0.1208547
99360.0000000    0.1173299
99400.0000000    0.1129702
99440.0000000    0.1059850
99480.0000000    0.1182263
99520.0000000    0.1110364
99560.0000000    0.1163308
99600.0000000    0.1133247
99640.0000000    0.1053312
99680.0000000    0.1103184
99720.0000000    0.1102903
99760.0000000    0.1110109
99800.0000000    0.1137462
99840.0000000    0.1107359
99880.0000000    0.1107409
99920.0000000    0.1089951
99960.0000000    0.1208776
100000.0000000    0.1255943
100040.0000000    0.1119710
100080.0000000    0.1167683
100120.0000000    0.1154874
100160.0000000    0.1086621
100200.0000000    0.1148099
100240.0000000    0.1027845
100280.0000000    0.1022783
100320.0000000    0.1090418
100360.0000000    0.1047320
100400.0000000    0.1170373
100440.0000000    0.1123831
100480.0000000    0.1348114
100520.0000000    0.1195936
100560.0000000    0.1265095
100600.0000000    0.1173539
100640.0000000    0.1145121
100680.0000000    0.1060641
100720.0000000    0.1159274
100760.0000000    0.1124843
100800.0000000    0.1140455
100840.0000000    0.1163812
100880.0000000    0.1135101
100920.0000000    0.1145386
100960.0000000    0.1095545
101000.0000000    0.1107806
101040.0000000    0.1188641
101080.0000000    0.1049950
101120.0000000    0.1115290
101160.0000000    0.1135204
101200.0000000    0.1033931
101240.0000000    0.1160743
101280.0000000    0.1090143
101320.0000000    0.1110590
101360.0000000    0.1064449
101400.0000000    0.1075711
101440.0000000    0.1067053
101480.0000000    0.1154362
101520.0000000    0.0962611
101560.0000000    0.1121656
101600.0000000    0.1092618
101640.0000000    0.0979446
101680.0000000    0.1091458
101720.0000000    0.0979484
101760.0000000    0.0988518
101800.0000000    0.1038683
101840.0000000    0.0965437
101880.0000000    0.1019415
101920.0000000    0.1085196
101960.0000000    0.1232184
102000.0000000    0.1121830
102040.0000000    0.1126692
102080.0000000    0.1194893
102120.0000000    0.1095880
102160.0000000    0.1091149
102200.0000000    0.1111064
102240.0000000    0.1174928
102280.0000000    0.1199160
102320.0000000    0.1178768
102360.0000000    0.1089664
102400.0000000    0.1095642
102440.0000000    0.1023270
102480.0000000    0.1018955
102520.0000000    0.1107179
102560.0000000    0.1046196
102600.0000000    0.1134369
102640.0000000    0.1123060
102680.0000000    0.1139931
102720.0000000    0.1151702
102760.0000000    0.1187300
102800.0000000    0.1216290
102840.0000000    0.1236479
102880.0000000    0.1224166
102920.0000000    0.1184420
102960.0000000    0.1239678
103000.0000000    0.1183339
103040.0000000    0.1077856
103080.0000000    0.1109707
103120.0000000    0.1182988
103160.0000000    0.1178048
103200.0000000    0.1199417
103240.0000000    0.1147345
103280.0000000    0.1167318
103320.0000000    0.1195545
103360.0000000    0.1165702
103400.0000000    0.1125743
103440.0000000    0.1176699
103480.0000000    0.1114227
103520.0000000    0.1152247
103560.0000000    0.1165218
103600.0000000    0.1207364
103640.0000000    0.1170593
103680.0000000    0.1209270
103720.0000000    0.1112347
103760.0000000    0.1125541
103800.0000000    0.1131513
103840.0000000    0.1135846
103880.0000000    0.1268487
103920.0000000    0.1284619
103960.0000000    0.1176302
104000.0000000    0.1191951
104040.0000000    0.1196280
104080.0000000    0.1226561
104120.0000000    0.1236394
104160.0000000    0.1192592
104200.0000000    0.1278845
104240.0000000    0.1076240
104280.0000000    0.1158314
104320.0000000    0.1100636
104360.0000000    0.1122566
104400.0000000    0.1147152
104440.0000000    0.1088200
104480.0000000    0.1097906
104520.0000000    0.1230176
104560.0000000    0.1084526
104600.0000000    0.1112056
104640.0000000    0.1081215
104680.0000000    0.1131129
104720.0000000    0.1088089
104760.0000000    0.1076252
104800.0000000    0.1076408
104840.0000000    0.1105117
104880.0000000    0.1047501
104920.0000000    0.1060338
104960.0000000    0.1022716
105000.0000000    0.1034511
105040.0000000    0.1043251
105080.0000000    0.1057409
105120.0000000    0.0966971
105160.0000000    0.1088093
105200.0000000    0.1039650
105240.0000000    0.1049682
105280.0000000    0.1202852
105320.0000000    0.1179048
105360.0000000    0.1142770
105400.0000000    0.1112999
105440.0000000    0.1109697
105480.0000000    0.1002952
105520.0000000    0.1008027
105560.0000000    0.1098565
105600.0000000    0.1182196
105640.0000000    0.1108896
105680.0000000    0.1163805
105720.0000000    0.1117114
105760.0000000    0.1112417
105800.0000000    0.1101803
105840.0000000    0.1143303
105880.0000000    0.1084113
105920.0000000    0.1076890
105960.0000000    0.1133399
106000.0000000    0.1049566
106040.0000000    0.1098672
106080.0000000    0.1131570
106120.0000000    0.1106988
106160.0000000    0.1221828
106200.0000000    0.1277217
106240.0000000    0.1222279
106280.0000000    0.1109185
106320.0000000    0.1148772
106360.0000000    0.1236121
106400.0000000    0.1185226
106440.0000000    0.1328744
106480.0000000    0.1172526
106520.0000000    0.1227876
106560.0000000    0.1141317
106600.0000000    0.1179580
106640.0000000    0.1176680
106680.0000000    0.1171169
106720.0000000    0.1136830
106760.0000000    0.1157042
106800.0000000    0.1222192
106840.0000000    0.1082806
106880.0000000    0.1121414
106920.0000000    0.1163364
106960.0000000    0.1244256
107000.0000000    0.1191953
107040.0000000    0.1176776
107080.0000000    0.1221579
107120.0000000    0.1180137
107160.0000000    0.1101081
107200.0000000    0.1192535
107240.0000000    0.1168625
107280.0000000    0.1246681
107320.0000000    0.1175348
107360.0000000    0.1171275
107400.0000000    0.1167271
107440.0000000    0.1071044
107480.0000000    0.1175380
107520.0000000    0.1114818
107560.0000000    0.1133667
107600.0000000    0.1026065
107640.0000000    0.1071912
107680.0000000    0.1096732
107720.0000000    0.1089509
107760.0000000    0.1066819
107800.0000000    0.1019209
107840.0000000    0.1029408
107880.0000000    0.1154041
107920.0000000    0.1151954
107960.0000000    0.1141853
108000.0000000    0.0996868
108040.0000000    0.1148243
108080.0000000    0.1110524
108120.0000000    0.1251336
108160.0000000    0.1053296
108200.0000000    0.1098394
108240.0000000    0.1023230
108280.0000000    0.1007461
108320.0000000    0.1116511
108360.0000000    0.1080329
108400.0000000    0.0984739
108440.0000000    0.1070220
108480.0000000    0.1054946
108520.0000000    0.1082255
108560.0000000    0.1092710
108600.0000000    0.1091006
108640.0000000    0.1078004
108680.0000000    0.1052964
108720.0000000    0.1187652
108760.0000000    0.1069073
108800.0000000    0.1131901
108840.0000000    0.1121082
108880.0000000    0.1137245
108920.0000000    0.1019986
108960.0000000    0.1031966
109000.0000000    0.1037677
109040.0000000    0.1066668
109080.0000000    0.1093384
109120.0000000    0.1077535
109160.0000000    0.1043399
109200.0000000    0.1073949
109240.0000000    0.1047935
109280.0000000    0.1117492
109320.0000000    0.1046588
109360.0000000    0.1005119
109400.0000000    0.1127958
109440.0000000    0.1121244
109480.0000000    0.1036550
109520.0000000    0.1132849
109560.0000000    0.1104963
109600.0000000    0.0996989
109640.0000000    0.1010293
109680.0000000    0.1009629
109720.0000000    0.1074977
109760.0000000    0.1068256
109800.0000000    0.1054882
109840.0000000    0.1028201
109880.0000000    0.0983628
109920.0000000    0.1029757
109960.0000000    0.1032394
110000.0000000    0.1039672
110040.0000000    0.0960441
110080.0000000    0.0985524
110120.0000000    0.1082058
110160.0000000    0.0963301
110200.0000000    0.1090438
110240.0000000    0.1062959
110280.0000000    0.0935472
110320.0000000    0.1069081
110360.0000000    0.1044109
110400.0000000    0.1000914
110440.0000000    0.1013615
110480.0000000    0.0942940
110520.0000000    0.1004870
110560.0000000    0.1024724
110600.0000000    0.0975497
110640.0000000    0.0957188
110680.0000000    0.1072016
110720.0000000    0.1006818
110760.0000000    0.0949598
110800.0000000    0.0943535
110840.0000000    0.1046145
110880.0000000    0.1107909
110920.0000000    0.0905424
110960.0000000    0.0975131
111000.0000000    0.0952058
111040.0000000    0.0944805
111080.0000000    0.0945350
111120.0000000    0.0981677
111160.0000000    0.1032803
111200.0000000    0.1105647
111240.0000000    0.0969001
111280.0000000    0.1024237
111320.0000000    0.0992562
111360.0000000    0.1005080
111400.0000000    0.1036934
111440.0000000    0.0992561
111480.0000000    0.0986864
111520.0000000    0.1052076
111560.0000000    0.1035849
111600.0000000    0.0969836
111640.0000000    0.1060978
111680.0000000    0.0968627
111720.0000000    0.1082185
111760.0000000    0.1099420
111800.0000000    0.1022475
111840.0000000    0.1050082
111880.0000000    0.0974635
111920.0000000    0.0988763
111960.0000000    0.0949583
112000.0000000    0.0915982
112040.0000000    0.1061434
112080.0000000    0.0997424
112120.0000000    0.0963531
112160.0000000    0.0972206
112200.0000000    0.0957275
112240.0000000    0.0970790
112280.0000000    0.0969069
112320.0000000    0.0994384
112360.0000000    0.1022287
112400.0000000    0.1041686
112440.0000000    0.1057420
112480.0000000    0.1105301
112520.0000000    0.1090620
112560.0000000    0.1028300
112600.0000000    0.1010296
112640.0000000    0.1110636
112680.0000000    0.1041538
112720.0000000    0.1006855
112760.0000000    0.1047807
112800.0000000    0.1053334
112840.0000000    0.1016669
112880.0000000    0.1064925
112920.0000000    0.1032828
112960.0000000    0.0967666
113000.0000000    0.0962049
113040.0000000    0.1028770
113080.0000000    0.0995432
113120.0000000    0.1014776
113160.0000000    0.1004174
113200.0000000    0.1025311
113240.0000000    0.0974735
113280.0000000    0.1019175
113320.0000000    0.1096077
113360.0000000    0.1155815
113400.0000000    0.1174284
113440.0000000    0.1089131
113480.0000000    0.1133392
113520.0000000    0.0998482
113560.0000000    0.1009497
113600.0000000    0.0960191
113640.0000000    0.0994228
113680.0000000    0.0980551
113720.0000000    0.0977495
113760.0000000    0.1033364
113800.0000000    0.0982264
113840.0000000    0.1098970
113880.0000000    0.0939345
113920.0000000    0.1002191
113960.0000000    0.1048308
114000.0000000    0.1038331
114040.0000000    0.0967454
114080.0000000    0.1106959
114120.0000000    0.1002904
114160.0000000    0.1082758
114200.0000000    0.0905105
114240.0000000    0.1082532
114280.0000000    0.0982104
114320.0000000    0.1214104
114360.0000000    0.1065321
114400.0000000    0.1069318
114440.0000000    0.1094277
114480.0000000    0.1116545
114520.0000000    0.0991492
114560.0000000    0.1121157
114600.0000000    0.1000671
114640.0000000    0.0976026
114680.0000000    0.0986259
114720.0000000    0.1012584
114760.0000000    0.0959063
114800.0000000    0.0983284
114840.0000000    0.1041927
114880.0000000    0.1007228
114920.0000000    0.1018960
114960.0000000    0.1013667
115000.0000000    0.1041550
115040.0000000    0.1031161
115080.0000000    0.1009532
115120.0000000    0.1050442
115160.0000000    0.0974005
115200.0000000    0.1023663
115240.0000000    0.1085990
115280.0000000    0.0962537
115320.0000000    0.1049597
115360.0000000    0.1107779
115400.0000000    0.1019094
115440.0000000    0.1059738
115480.0000000    0.1055830
115520.0000000    0.1067432
115560.0000000    0.1061204
115600.0000000    0.1037139
115640.0000000    0.1130096
115680.0000000    0.1022513
115720.0000000    0.1027500
115760.0000000    0.1059577
115800.0000000    0.1089552
115840.0000000    0.1055661
115880.0000000    0.1051674
115920.0000000    0.1163459
115960.0000000    0.1027130
116000.0000000    0.1060030
116040.0000000    0.0981398
116080.0000000    0.1048103
116120.0000000    0.1047539
116160.0000000    0.1025687
116200.0000000    0.1075341
116240.0000000    0.1056169
116280.0000000    0.1034572
116320.0000000    0.1073926
116360.0000000    0.1055196
116400.0000000    0.1068042
116440.0000000    0.1073944
116480.0000000    0.1060523
116520.0000000    0.1082878
116560.0000000    0.1099505
116600.0000000    0.1072099
116640.0000000    0.1045346
116680.0000000    0.1059793
116720.0000000    0.1070036
116760.0000000    0.1033979
116800.0000000    0.1017871
116840.0000000    0.0981364
116880.0000000    0.1104589
116920.0000000    0.1063073
116960.0000000    0.0991868
117000.0000000    0.1134701
117040.0000000    0.1043719
117080.0000000    0.1046602
117120.0000000    0.1141878
117160.0000000    0.1116293
117200.0000000    0.1068324
117240.0000000    0.1172429
117280.0000000    0.1121785
117320.0000000    0.1109363
117360.0000000    0.1171612
117400.0000000    0.1156406
117440.0000000    0.1122512
117480.0000000    0.1067994
117520.0000000    0.1049496
117560.0000000    0.1143692
117600.0000000    0.1105719
117640.0000000    0.1191362
117680.0000000    0.1172074
117720.0000000    0.1165278
117760.0000000    0.1223472
117800.0000000    0.1191942
117840.0000000    0.1204614
117880.0000000    0.1128389
117920.0000000    0.1192836
117960.0000000    0.1184549
118000.0000000    0.1118086
118040.0000000    0.1196857
118080.0000000    0.1070917
118120.0000000    0.1095510
118160.0000000    0.1111642
118200.0000000    0.1106307
118240.0000000    0.1051823
118280.0000000    0.1095187
118320.0000000    0.1242278
118360.0000000    0.1116409
118400.0000000    0.1093500
118440.0000000    0.1058171
118480.0000000    0.1199338
118520.0000000    0.1142187
118560.0000000    0.1112287
118600.0000000    0.1218666
118640.0000000    0.1172107
118680.0000000    0.1118718
118720.0000000    0.1056126
118760.0000000    0.1057713
118800.0000000    0.1091718
118840.0000000    0.1125463
118880.0000000    0.1085171
118920.0000000    0.1145017
118960.0000000    0.1091869
119000.0000000    0.1060769
119040.0000000    0.1040318
119080.0000000    0.1064378
119120.0000000    0.1105962
119160.0000000    0.1063042
119200.0000000    0.1122782
119240.0000000    0.1152007
119280.0000000    0.1044363
119320.0000000    0.1188474
119360.0000000    0.1217677
119400.0000000    0.1177502
119440.0000000    0.1251361
119480.0000000    0.1198848
119520.0000000    0.1174515
119560.0000000    0.1267976
119600.0000000    0.1111833
119640.0000000    0.1101422
119680.0000000    0.1208443
119720.0000000    0.1225305
119760.0000000    0.1191788
119800.0000000    0.1225936
119840.0000000    0.1253452
119880.0000000    0.1420399
119920.0000000    0.1355920
119960.0000000    0.1175465
120000.0000000    0.1197490
120040.0000000    0.1148828
120080.0000000    0.1291355
120120.0000000    0.1257148
120160.0000000    0.1287984
120200.0000000    0.1254675
120240.0000000    0.1466568
120280.0000000    0.1305351
120320.0000000    0.1174056
120360.0000000    0.1178813
120400.0000000    0.1135917
120440.0000000    0.1325070
120480.0000000    0.1245279
120520.0000000    0.1250824
120560.0000000    0.1215998
120600.0000000    0.1205505
120640.0000000    0.1196189
120680.0000000    0.1263398
120720.0000000    0.1189967
120760.0000000    0.1351520
120800.0000000    0.1243690
120840.0000000    0.1249948
120880.0000000    0.1211372
120920.0000000    0.1214419
120960.0000000    0.1188776
121000.0000000    0.1160229
121040.0000000    0.1190482
121080.0000000    0.1216249
121120.0000000    0.1142968
121160.0000000    0.1305598
121200.0000000    0.1119697
121240.0000000    0.1175335
121280.0000000    0.1203295
121320.0000000    0.1204174
121360.0000000    0.1140458
121400.0000000    0.1197347
121440.0000000    0.1185445
121480.0000000    0.1242271
121520.0000000    0.1185461
121560.0000000    0.1197631
121600.0000000    0.1155050
121640.0000000    0.1142457
121680.0000000    0.1188123
121720.0000000    0.1223733
121760.0000000    0.1257742
121800.0000000    0.1261233
121840.0000000    0.1275441
121880.0000000    0.1326635
121920.0000000    0.1294543
121960.0000000    0.1208322
122000.0000000    0.1121976
122040.0000000    0.1150096
122080.0000000    0.1216665
122120.0000000    0.1208220
122160.0000000    0.1156217
122200.0000000    0.1186580
122240.0000000    0.1172872
122280.0000000    0.1211229
122320.0000000    0.1209858
122360.0000000    0.1268926
122400.0000000    0.1174724
122440.0000000    0.1118162
122480.0000000    0.1190972
122520.0000000    0.1189602
122560.0000000    0.1284041
122600.0000000    0.1300256
122640.0000000    0.1280413
122680.0000000    0.1128010
122720.0000000    0.1221842
122760.0000000    0.1134905
122800.0000000    0.1210458
122840.0000000    0.1202299
122880.0000000    0.1153377
122920.0000000    0.1182298
122960.0000000    0.1143529
123000.0000000    0.1238451
123040.0000000    0.1212274
123080.0000000    0.1203952
123120.0000000    0.1297042
123160.0000000    0.1245269
123200.0000000    0.1160592
123240.0000000    0.1098144
123280.0000000    0.1194022
123320.0000000    0.1133620
123360.0000000    0.1201550
123400.0000000    0.1204720
123440.0000000    0.1098769
123480.0000000    0.1075135
123520.0000000    0.1147528
123560.0000000    0.1282204
123600.0000000    0.1148455
123640.0000000    0.1203132
123680.0000000    0.1249462
123720.0000000    0.1193100
123760.0000000    0.1175902
123800.0000000    0.1174683
123840.0000000    0.1166281
123880.0000000    0.1219800
123920.0000000    0.1218755
123960.0000000    0.1184966
124000.0000000    0.1217145
124040.0000000    0.1190460
124080.0000000    0.1148010
124120.0000000    0.1098382
124160.0000000    0.1161063
124200.0000000    0.1013143
124240.0000000    0.1079631
124280.0000000    0.1094840
124320.0000000    0.1044639
124360.0000000    0.1177500
124400.0000000    0.1183518
124440.0000000    0.1135002
124480.0000000    0.1145094
124520.0000000    0.1119156
124560.0000000    0.1112183
124600.0000000    0.1072777
124640.0000000    0.1219229
124680.0000000    0.1100636
124720.0000000    0.1024061
124760.0000000    0.1143408
124800.0000000    0.1172248
124840.0000000    0.1244847
124880.0000000    0.1046826
124920.0000000    0.1145126
124960.0000000    0.1163963
125000.0000000    0.1184757
125040.0000000    0.1180664
125080.0000000    0.1251567
125120.0000000    0.1224218
125160.0000000    0.1240066
125200.0000000    0.1147910
125240.0000000    0.1222266
125280.0000000    0.1214672
125320.0000000    0.1152997
125360.0000000    0.1197110
125400.0000000    0.1213512
125440.0000000    0.1139178
125480.0000000    0.1187663
125520.0000000    0.1111199
125560.0000000    0.1202103
125600.0000000    0.1159554
125640.0000000    0.1247530
125680.0000000    0.1087148
125720.0000000    0.1143103
125760.0000000    0.1121049
125800.0000000    0.1106535
125840.0000000    0.1104258
125880.0000000    0.1118660
125920.0000000    0.1159879
125960.0000000    0.1109232
126000.0000000    0.1097776
126040.0000000    0.1158965
126080.0000000    0.1088718
126120.0000000    0.1103996
126160.0000000    0.1018075
126200.0000000    0.1021798
126240.0000000    0.0938061
126280.0000000    0.1022898
126320.0000000    0.0975446
126360.0000000    0.1079749
126400.0000000    0.0998392
126440.0000000    0.0995879
126480.0000000    0.1012292
126520.0000000    0.1024662
126560.0000000    0.1019819
126600.0000000    0.1113095
126640.0000000    0.1108971
126680.0000000    0.1169669
126720.0000000    0.1146959
126760.0000000    0.1237914
126800.0000000    0.1134062
126840.0000000    0.1146815
126880.0000000    0.1182508
126920.0000000    0.1105051
126960.0000000    0.1206907
127000.0000000    0.1122342
127040.0000000    0.1184531
127080.0000000    0.1111297
127120.0000000    0.1119738
127160.0000000    0.1051359
127200.0000000    0.1079728
127240.0000000    0.1117837
127280.0000000    0.1105815
127320.0000000    0.1148448
127360.0000000    0.0984992
127400.0000000    0.1067552
127440.0000000    0.1078693
127480.0000000    0.1199917
127520.0000000    0.1160410
127560.0000000    0.1092630
127600.0000000    0.1165010
127640.0000000    0.1109554
127680.0000000    0.1187363
127720.0000000    0.1163244
127760.0000000    0.1138900
127800.0000000    0.1049716
127840.0000000    0.1068944
127880.0000000    0.1034515
127920.0000000    0.1020430
127960.0000000    0.0994874
128000.0000000    0.1072670
128040.0000000    0.1090816
128080.0000000    0.1020276
128120.0000000    0.1116028
128160.0000000    0.1191973
128200.0000000    0.1138596
128240.0000000    0.1148158
128280.0000000    0.1161696
128320.0000000    0.1137359
128360.0000000    0.1012920
128400.0000000    0.1145536
128440.0000000    0.1201718
128480.0000000    0.1153955
128520.0000000    0.1163440
128560.0000000    0.1105691
128600.0000000    0.1301905
128640.0000000    0.1067180
128680.0000000    0.1046246
128720.0000000    0.1275574
128760.0000000    0.1166013
128800.0000000    0.1257733
128840.0000000    0.1253854
128880.0000000    0.1371472
128920.0000000    0.1318584
128960.0000000    0.1222085
129000.0000000    0.1288467
129040.0000000    0.1294282
129080.0000000    0.1325511
129120.0000000    0.1375258
129160.0000000    0.1227996
129200.0000000    0.1108233
129240.0000000    0.1304494
129280.0000000    0.1125108
129320.0000000    0.1126893
129360.0000000    0.1268587
129400.0000000    0.1177501
129440.0000000    0.1145029
129480.0000000    0.1193611
129520.0000000    0.1317615
129560.0000000    0.1382226
129600.0000000    0.1263214
129640.0000000    0.1402370
129680.0000000    0.1380010
129720.0000000    0.1277998
129760.0000000    0.1306278
129800.0000000    0.1272427
129840.0000000    0.1262587
129880.0000000    0.1246866
129920.0000000    0.1210372
129960.0000000    0.1099650
130000.0000000    0.1143327
130040.0000000    0.1156556
130080.0000000    0.1214726
130120.0000000    0.1169732
130160.0000000    0.1158625
130200.0000000    0.1099200
130240.0000000    0.1078372
130280.0000000    0.1079742
130320.0000000    0.1140875
130360.0000000    0.1124811
130400.0000000    0.1093228
130440.0000000    0.1178360
130480.0000000    0.1036502
130520.0000000    0.0994219
130560.0000000    0.1093319
130600.0000000    0.1017461
130640.0000000    0.1058723
130680.0000000    0.1294505
130720.0000000    0.1081664
130760.0000000    0.1200663
130800.0000000    0.1126536
130840.0000000    0.1084276
130880.0000000    0.1122286
130920.0000000    0.1115174
130960.0000000    0.1071256
131000.0000000    0.1175743
131040.0000000    0.1083263
131080.0000000    0.1028556
131120.0000000    0.1074254
131160.0000000    0.1073524
131200.0000000    0.1153750
131240.0000000    0.1174876
131280.0000000    0.1210378
131320.0000000    0.1132234
131360.0000000    0.1116157
131400.0000000    0.1060070
131440.0000000    0.1113827
131480.0000000    0.1150202
131520.0000000    0.1117067
131560.0000000    0.1044073
131600.0000000    0.1148813
131640.0000000    0.1119615
131680.0000000    0.1123361
131720.0000000    0.1154854
131760.0000000    0.1121356
131800.0000000    0.1087286
131840.0000000    0.1154232
131880.0000000    0.1132869
131920.0000000    0.1091662
131960.0000000    0.1127799
132000.0000000    0.1154980
132040.0000000    0.1089576
132080.0000000    0.1098596
132120.0000000    0.1089111
132160.0000000    0.1088018
132200.0000000    0.1158018
132240.0000000    0.1141549
132280.0000000    0.1084356
132320.0000000    0.1087384
132360.0000000    0.1120012
132400.0000000    0.1110452
132440.0000000    0.1142792
132480.0000000    0.1116700
132520.0000000    0.1076142
132560.0000000    0.1051837
132600.0000000    0.1105579
132640.0000000    0.1041167
132680.0000000    0.0991712
132720.0000000    0.1020637
132760.0000000    0.1083871
132800.0000000    0.1165184
132840.0000000    0.1089871
132880.0000000    0.1104101
132920.0000000    0.1063147
132960.0000000    0.1175396
133000.0000000    0.1084583
133040.0000000    0.1080694
133080.0000000    0.1074094
133120.0000000    0.1070876
133160.0000000    0.1136996
133200.0000000    0.1057307
133240.0000000    0.1010010
133280.0000000    0.1062659
133320.0000000    0.1043584
133360.0000000    0.1045501
133400.0000000    0.1054316
133440.0000000    0.1108853
133480.0000000    0.1111227
133520.0000000    0.1059723
133560.0000000    0.1023003
133600.0000000    0.1038679
133640.0000000    0.1075936
133680.0000000    0.1034261
133720.0000000    0.1122030
133760.0000000    0.1106583
133800.0000000    0.1140906
133840.0000000    0.1066230
133880.0000000    0.1030536
133920.0000000    0.1076108
133960.0000000    0.1062557
134000.0000000    0.1096641
134040.0000000    0.1092396
134080.0000000    0.1069554
134120.0000000    0.1095124
134160.0000000    0.1101371
134200.0000000    0.1187644
134240.0000000    0.1048689
134280.0000000    0.1028574
134320.0000000    0.0986934
134360.0000000    0.1028195
134400.0000000    0.1034197
134440.0000000    0.0983712
134480.0000000    0.1078826
134520.0000000    0.1029321
134560.0000000    0.1067701
134600.0000000    0.1065765
134640.0000000    0.1079296
134680.0000000    0.1069638
134720.0000000    0.1087826
134760.0000000    0.1049983
134800.0000000    0.1028878
134840.0000000    0.1026432
134880.0000000    0.1039441
134920.0000000    0.1022214
134960.0000000    0.1122586
135000.0000000    0.1005823
135040.0000000    0.0946412
135080.0000000    0.0949799
135120.0000000    0.0978020
135160.0000000    0.0913490
135200.0000000    0.0971747
135240.0000000    0.1016566
135280.0000000    0.0958712
135320.0000000    0.0993170
135360.0000000    0.1059140
135400.0000000    0.0986048
135440.0000000    0.1012233
135480.0000000    0.0960952
135520.0000000    0.1060628
135560.0000000    0.1086420
135600.0000000    0.1012872
135640.0000000    0.0947601
135680.0000000    0.0932902
135720.0000000    0.1073918
135760.0000000    0.1028442
135800.0000000    0.0995141
135840.0000000    0.0999501
135880.0000000    0.1053595
135920.0000000    0.1160683
135960.0000000    0.1080627
136000.0000000    0.1173266
136040.0000000    0.1109238
136080.0000000    0.1083566
136120.0000000    0.1117979
136160.0000000    0.1231754
136200.0000000    0.1109065
136240.0000000    0.1083739
136280.0000000    0.1243626
136320.0000000    0.1237816
136360.0000000    0.1157879
136400.0000000    0.1134424
136440.0000000    0.1104403
136480.0000000    0.0996491
136520.0000000    0.0983889
136560.0000000    0.0956967
136600.0000000    0.1092782
136640.0000000    0.0960650
136680.0000000    0.1072721
136720.0000000    0.1039672
136760.0000000    0.1221954
136800.0000000    0.1271908
136840.0000000    0.1203292
136880.0000000    0.1168904
136920.0000000    0.1080631
136960.0000000    0.1081749
137000.0000000    0.0959355
137040.0000000    0.1003602
137080.0000000    0.0971735
137120.0000000    0.1139582
137160.0000000    0.1066209
137200.0000000    0.0971634
137240.0000000    0.1108126
137280.0000000    0.0989712
137320.0000000    0.0959307
137360.0000000    0.1039474
137400.0000000    0.1088886
137440.0000000    0.1024787
137480.0000000    0.1040147
137520.0000000    0.1040139
137560.0000000    0.0981443
137600.0000000    0.1014475
137640.0000000    0.0938277
137680.0000000    0.0923444
137720.0000000    0.0971573
137760.0000000    0.0914605
137800.0000000    0.0985908
137840.0000000    0.1076883
137880.0000000    0.1084711
137920.0000000    0.0988204
137960.0000000    0.0998395
138000.0000000    0.1099230
138040.0000000    0.1105895
138080.0000000    0.1233274
138120.0000000    0.1149873
138160.0000000    0.1061362
138200.0000000    0.1015624
138240.0000000    0.0987406
138280.0000000    0.1118303
138320.0000000    0.1112695
138360.0000000    0.1089473
138400.0000000    0.1007043
138440.0000000    0.1011360
138480.0000000    0.1007634
138520.0000000    0.1063175
138560.0000000    0.1009879
138600.0000000    0.0989604
138640.0000000    0.1012747
138680.0000000    0.1039649
138720.0000000    0.1049137
138760.0000000    0.1026100
138800.0000000    0.1046018
138840.0000000    0.1007053
138880.0000000    0.1040405
138920.0000000    0.1006178
138960.0000000    0.1063073
139000.0000000    0.1052434
139040.0000000    0.1066354
139080.0000000    0.1062929
139120.0000000    0.1015876
139160.0000000    0.0873614
139200.0000000    0.0963741
139240.0000000    0.1012236
139280.0000000    0.0985670
139320.0000000    0.1035107
139360.0000000    0.1060385
139400.0000000    0.1165477
139440.0000000    0.1105539
139480.0000000    0.1046530
139520.0000000    0.1057195
139560.0000000    0.0936965
139600.0000000    0.1028254
139640.0000000    0.1037830
139680.0000000    0.1131239
139720.0000000    0.1005293
139760.0000000    0.1018535
139800.0000000    0.1101325
139840.0000000    0.1209214
139880.0000000    0.1024645
139920.0000000    0.1039337
139960.0000000    0.1072254
140000.0000000    0.0946735
140040.0000000    0.0961204
140080.0000000    0.1022036
140120.0000000    0.1016667
140160.0000000    0.1023226
140200.0000000    0.1022528
140240.0000000    0.0907949
140280.0000000    0.0997296
140320.0000000    0.0889037
140360.0000000    0.0965608
140400.0000000    0.1067352
140440.0000000    0.1061314
140480.0000000    0.0922070
140520.0000000    0.1054337
140560.0000000    0.1017831
140600.0000000    0.1047275
140640.0000000    0.1039767
140680.0000000    0.1070622
140720.0000000    0.0954770
140760.0000000    0.1045217
140800.0000000    0.1053190
140840.0000000    0.1034016
140880.0000000    0.1091188
140920.0000000    0.1020077
140960.0000000    0.0997451
141000.0000000    0.1053649
141040.0000000    0.1099926
141080.0000000    0.1046364
141120.0000000    0.0992737
141160.0000000    0.1057751
141200.0000000    0.1040352
141240.0000000    0.1144133
141280.0000000    0.0975989
141320.0000000    0.1004006
141360.0000000    0.1130737
141400.0000000    0.0973222
141440.0000000    0.1031988
141480.0000000    0.1056804
141520.0000000    0.0992994
141560.0000000    0.1034258
141600.0000000    0.1113351
141640.0000000    0.1217956
141680.0000000    0.1057164
141720.0000000    0.0969303
141760.0000000    0.1033186
141800.0000000    0.1077538
141840.0000000    0.1122810
141880.0000000    0.1112905
141920.0000000    0.1109672
141960.0000000    0.1170070
142000.0000000    0.1031325
142040.0000000    0.1170622
142080.0000000    0.0992634
142120.0000000    0.0958638
142160.0000000    0.1028991
142200.0000000    0.1041095
142240.0000000    0.0954977
142280.0000000    0.1060231
142320.0000000    0.1193053
142360.0000000    0.1056450
142400.0000000    0.0945310
142440.0000000    0.0951252
142480.0000000    0.0967028
142520.0000000    0.0967084
142560.0000000    0.0974678
142600.0000000    0.0905095
142640.0000000    0.1010388
142680.0000000    0.0926361
142720.0000000    0.0924462
142760.0000000    0.1003600
142800.0000000    0.1009680
142840.0000000    0.1110203
142880.0000000    0.1044637
142920.0000000    0.1010274
142960.0000000    0.1029601
143000.0000000    0.1173928
143040.0000000    0.1042155
143080.0000000    0.1013179
143120.0000000    0.1034755
143160.0000000    0.0938605
143200.0000000    0.0956040
143240.0000000    0.0925251
143280.0000000    0.0983251
143320.0000000    0.1031228
143360.0000000    0.0989415
143400.0000000    0.1035720
143440.0000000    0.0962353
143480.0000000    0.1077846
143520.0000000    0.0993536
143560.0000000    0.0982875
143600.0000000    0.0891141
143640.0000000    0.0999501
143680.0000000    0.1024285
143720.0000000    0.0985374
143760.0000000    0.1034342
143800.0000000    0.0997286
143840.0000000    0.1090628
143880.0000000    0.1035607
143920.0000000    0.1070830
143960.0000000    0.1006386
144000.0000000    0.1018414
144040.0000000    0.0979310
144080.0000000    0.1034878
144120.0000000    0.1038593
144160.0000000    0.1037835
144200.0000000    0.0943380
144240.0000000    0.1032743
144280.0000000    0.0994372
144320.0000000    0.0984079
144360.0000000    0.0896524
144400.0000000    0.0994791
144440.0000000    0.1001967
144480.0000000    0.1005981
144520.0000000    0.0970146
144560.0000000    0.1118041
144600.0000000    0.1115567
144640.0000000    0.1109452
144680.0000000    0.1168635
144720.0000000    0.1051023
144760.0000000    0.0994356
144800.0000000    0.1044620
144840.0000000    0.0998974
144880.0000000    0.1024771
144920.0000000    0.0968872
144960.0000000    0.1131960
145000.0000000    0.1126078
145040.0000000    0.1164295
145080.0000000    0.1020307
145120.0000000    0.1046489
145160.0000000    0.0972526
145200.0000000    0.0974346
145240.0000000    0.1063819
145280.0000000    0.1011222
145320.0000000    0.1036152
145360.0000000    0.0967464
145400.0000000    0.1050311
145440.0000000    0.0924084
145480.0000000    0.0987700
145520.0000000    0.1026080
145560.0000000    0.0952075
145600.0000000    0.1041030
145640.0000000    0.1039875
145680.0000000    0.0986134
145720.0000000    0.1086618
145760.0000000    0.1001046
145800.0000000    0.0964411
145840.0000000    0.1039238
145880.0000000    0.1009268
145920.0000000    0.1009166
145960.0000000    0.1073408
146000.0000000    0.1038888
146040.0000000    0.1049322
146080.0000000    0.1040999
146120.0000000    0.0921643
146160.0000000    0.1004287
146200.0000000    0.0995661
146240.0000000    0.1028713
146280.0000000    0.1068049
146320.0000000    0.1053581
146360.0000000    0.1147344
146400.0000000    0.1120631
146440.0000000    0.1174893
146480.0000000    0.1027324
146520.0000000    0.1020599
146560.0000000    0.1043120
146600.0000000    0.1010421
146640.0000000    0.1122609
146680.0000000    0.1054532
146720.0000000    0.1089107
146760.0000000    0.1102236
146800.0000000    0.1045774
146840.0000000    0.1052438
146880.0000000    0.1086962
146920.0000000    0.1040208
146960.0000000    0.1089042
147000.0000000    0.1195258
147040.0000000    0.1158140
147080.0000000    0.1102271
147120.0000000    0.1048544
147160.0000000    0.1116105
147200.0000000    0.1154920
147240.0000000    0.1107813
147280.0000000    0.1138640
147320.0000000    0.1081934
147360.0000000    0.0918909
147400.0000000    0.1107917
147440.0000000    0.1046589
147480.0000000    0.0980617
147520.0000000    0.0990067
147560.0000000    0.1024230
147600.0000000    0.1001108
147640.0000000    0.1086683
147680.0000000    0.1075302
147720.0000000    0.1137021
147760.0000000    0.1058250
147800.0000000    0.1046668
147840.0000000    0.1046462
147880.0000000    0.1004437
147920.0000000    0.1028945
147960.0000000    0.1068522
148000.0000000    0.1073200
148040.0000000    0.1081820
148080.0000000    0.1134688
148120.0000000    0.1084958
148160.0000000    0.1136255
148200.0000000    0.1059610
148240.0000000    0.1035997
148280.0000000    0.1003569
148320.0000000    0.1045224
148360.0000000    0.1077024
148400.0000000    0.1102203
148440.0000000    0.0964624
148480.0000000    0.1096655
148520.0000000    0.1009692
148560.0000000    0.0962949
148600.0000000    0.1027834
148640.0000000    0.0973820
148680.0000000    0.0927997
148720.0000000    0.0995013
148760.0000000    0.1042554
148800.0000000    0.0987766
148840.0000000    0.1049960
148880.0000000    0.1004029
148920.0000000    0.1012231
148960.0000000    0.0941843
149000.0000000    0.0925874
149040.0000000    0.0953114
149080.0000000    0.1008573
149120.0000000    0.1071727
149160.0000000    0.0954800
149200.0000000    0.0992208
149240.0000000    0.1181663
149280.0000000    0.1019314
149320.0000000    0.1045877
149360.0000000    0.1005443
149400.0000000    0.0954244
149440.0000000    0.0998672
149480.0000000    0.0989023
149520.0000000    0.0918207
149560.0000000    0.1022680
149600.0000000    0.0999798
149640.0000000    0.1060070
149680.0000000    0.0998662
149720.0000000    0.1023636
149760.0000000    0.1031589
149800.0000000    0.1075595
149840.0000000    0.1062645
149880.0000000    0.1055955
149920.0000000    0.1157467
149960.0000000    0.1091142
150000.0000000    0.1114732
150040.0000000    0.1097210
150080.0000000    0.1058230
150120.0000000    0.1130454
150160.0000000    0.1123886
150200.0000000    0.1101378
150240.0000000    0.1158503
150280.0000000    0.1198208
150320.0000000    0.1132198
150360.0000000    0.1102839
150400.0000000    0.1050488
150440.0000000    0.1121479
150480.0000000    0.1058742
150520.0000000    0.1148093
150560.0000000    0.1070960
150600.0000000    0.1068743
150640.0000000    0.1168647
150680.0000000    0.1040717
150720.0000000    0.1098491
150760.0000000    0.1138793
150800.0000000    0.1011322
150840.0000000    0.1102101
150880.0000000    0.1047216
150920.0000000    0.1040109
150960.0000000    0.1206387
151000.0000000    0.1063192
151040.0000000    0.1025398
151080.0000000    0.1090100
151120.0000000    0.1080782
151160.0000000    0.1074475
151200.0000000    0.1031304
151240.0000000    0.1037133
151280.0000000    0.1060076
151320.0000000    0.1006629
151360.0000000    0.1082778
151400.0000000    0.0998944
151440.0000000    0.1083546
151480.0000000    0.1056604
151520.0000000    0.1141024
151560.0000000    0.1006056
151600.0000000    0.1014242
151640.0000000    0.1114608
151680.0000000    0.1074704
151720.0000000    0.1179859
151760.0000000    0.1102258
151800.0000000    0.1080284
151840.0000000    0.1110561
151880.0000000    0.1092137
151920.0000000    0.1079117
151960.0000000    0.1146816
152000.0000000    0.1213784
152040.0000000    0.1138649
152080.0000000    0.1242866
152120.0000000    0.1224514
152160.0000000    0.1251077
152200.0000000    0.1108121
152240.0000000    0.1195148
152280.0000000    0.1162864
152320.0000000    0.1151560
152360.0000000    0.1095923
152400.0000000    0.1109824
152440.0000000    0.1171822
152480.0000000    0.1219160
152520.0000000    0.1018104
152560.0000000    0.1069053
152600.0000000    0.1177853
152640.0000000    0.1088979
152680.0000000    0.1143428
152720.0000000    0.1191872
152760.0000000    0.1076119
152800.0000000    0.1079720
152840.0000000    0.1194288
152880.0000000    0.1053107
152920.0000000    0.1164320
152960.0000000    0.1152077
153000.0000000    0.1094840
153040.0000000    0.1090211
153080.0000000    0.1014457
153120.0000000    0.1036826
153160.0000000    0.0950248
153200.0000000    0.1047643
153240.0000000    0.1001457
153280.0000000    0.1034778
153320.0000000    0.1112085
153360.0000000    0.0982718
153400.0000000    0.0988949
153440.0000000    0.1096357
153480.0000000    0.1166301
153520.0000000    0.1039817
153560.0000000    0.0992291
153600.0000000    0.1028128
153640.0000000    0.1036908
153680.0000000    0.1054739
153720.0000000    0.0959567
153760.0000000    0.1019935
153800.0000000    0.1073096
153840.0000000    0.1093532
153880.0000000    0.1231614
153920.0000000    0.0964364
153960.0000000    0.1088837
154000.0000000    0.0993930
154040.0000000    0.1024645
154080.0000000    0.1006778
154120.0000000    0.1079147
154160.0000000    0.1064510
154200.0000000    0.1022426
154240.0000000    0.0980902
154280.0000000    0.0969250
154320.0000000    0.0984138
154360.0000000    0.1100415
154400.0000000    0.1109143
154440.0000000    0.1122764
154480.0000000    0.1036052
154520.0000000    0.1053567
154560.0000000    0.1141848
154600.0000000    0.1115130
154640.0000000    0.1055129
154680.0000000    0.1108728
154720.0000000    0.1120246
154760.0000000    0.1140230
154800.0000000    0.1148226
154840.0000000    0.0996844
154880.0000000    0.0981942
154920.0000000    0.1044256
154960.0000000    0.1147652
155000.0000000    0.1123614
155040.0000000    0.1161241
155080.0000000    0.1030392
155120.0000000    0.1035395
155160.0000000    0.1065432
155200.0000000    0.1015874
155240.0000000    0.1167636
155280.0000000    0.1089881
155320.0000000    0.1084736
155360.0000000    0.1109129
155400.0000000    0.1096782
155440.0000000    0.1111645
155480.0000000    0.1093431
155520.0000000    0.1076814
155560.0000000    0.1147998
155600.0000000    0.1082110
155640.0000000    0.0996981
155680.0000000    0.0995597
155720.0000000    0.1127589
155760.0000000    0.1089041
155800.0000000    0.0986824
155840.0000000    0.1047791
155880.0000000    0.1026555
155920.0000000    0.1046749
155960.0000000    0.1062102
156000.0000000    0.1092174
156040.0000000    0.1171098
156080.0000000    0.1148183
156120.0000000    0.1167689
156160.0000000    0.1193648
156200.0000000    0.1100405
156240.0000000    0.1103113
156280.0000000    0.1046806
156320.0000000    0.1051398
156360.0000000    0.1140864
156400.0000000    0.1013194
156440.0000000    0.1064071
156480.0000000    0.1090734
156520.0000000    0.1107986
156560.0000000    0.1147438
156600.0000000    0.1164186
156640.0000000    0.1110126
156680.0000000    0.1087790
156720.0000000    0.1173792
156760.0000000    0.1107171
156800.0000000    0.1128266
156840.0000000    0.1204377
156880.0000000    0.1194035
156920.0000000    0.1208943
156960.0000000    0.1151965
157000.0000000    0.1194016
157040.0000000    0.1102847
157080.0000000    0.1268151
157120.0000000    0.1266118
157160.0000000    0.1219293
157200.0000000    0.1273022
157240.0000000    0.1255862
157280.0000000    0.1257350
157320.0000000    0.1244262
157360.0000000    0.1101465
157400.0000000    0.1297503
157440.0000000    0.1242454
157480.0000000    0.1281402
157520.0000000    0.1347586
157560.0000000    0.1325608
157600.0000000    0.1217708
157640.0000000    0.1313633
157680.0000000    0.1182936
157720.0000000    0.1157826
157760.0000000    0.1237534
157800.0000000    0.1093084
157840.0000000    0.1065403
157880.0000000    0.1171920
157920.0000000    0.1140084
157960.0000000    0.1082861
158000.0000000    0.1198218
158040.0000000    0.1277959
158080.0000000    0.1166650
158120.0000000    0.1093410
158160.0000000    0.1196075
158200.0000000    0.1111619
158240.0000000    0.1145894
158280.0000000    0.1177102
158320.0000000    0.1267218
158360.0000000    0.1167480
158400.0000000    0.1289857
158440.0000000    0.1134083
158480.0000000    0.1180707
158520.0000000    0.1134755
158560.0000000    0.1210297
158600.0000000    0.1310407
158640.0000000    0.1300202
158680.0000000    0.1173287
158720.0000000    0.1219519
158760.0000000    0.1110326
158800.0000000    0.1182550
158840.0000000    0.1090171
158880.0000000    0.1129621
158920.0000000    0.1190697
158960.0000000    0.1180224
159000.0000000    0.1073669
159040.0000000    0.1133320
159080.0000000    0.1149092
159120.0000000    0.1252543
159160.0000000    0.1021770
159200.0000000    0.1105640
159240.0000000    0.1038662
159280.0000000    0.1088241
159320.0000000    0.1181885
159360.0000000    0.1197759
159400.0000000    0.1064352
159440.0000000    0.1109318
159480.0000000    0.1175275
159520.0000000    0.1230345
159560.0000000    0.1226442
159600.0000000    0.1103875
159640.0000000    0.1066650
159680.0000000    0.1101448
159720.0000000    0.1145962
159760.0000000    0.1123208
159800.0000000    0.1195217
159840.0000000    0.1145732
159880.0000000    0.1186936
159920.0000000    0.1286827
159960.0000000    0.1116054
160000.0000000    0.1094507
160040.0000000    0.1178787
160080.0000000    0.1180001
160120.0000000    0.1131483
160160.0000000    0.1154784
160200.0000000    0.1219981
160240.0000000    0.1235761
160280.0000000    0.1140226
160320.0000000    0.1158224
160360.0000000    0.1211429
160400.0000000    0.1141621
160440.0000000    0.1322360
160480.0000000    0.1264798
160520.0000000    0.1282960
160560.0000000    0.1218261
160600.0000000    0.1218454
160640.0000000    0.1189612
160680.0000000    0.1301891
160720.0000000    0.1363558
160760.0000000    0.1250671
160800.0000000    0.1226325
160840.0000000    0.1194414
160880.0000000    0.1123858
160920.0000000    0.1178449
160960.0000000    0.1216774
161000.0000000    0.1123092
161040.0000000    0.1189079
161080.0000000    0.1199269
161120.0000000    0.1108243
161160.0000000    0.1198219
161200.0000000    0.1233660
161240.0000000    0.1149294
161280.0000000    0.1224940
161320.0000000    0.1133384
161360.0000000    0.1219114
161400.0000000    0.1177109
161440.0000000    0.1136102
161480.0000000    0.1133801
161520.0000000    0.1060143
161560.0000000    0.1164548
161600.0000000    0.1115101
161640.0000000    0.1080518
161680.0000000    0.1150761
161720.0000000    0.1102394
161760.0000000    0.1104468
161800.0000000    0.1003440
161840.0000000    0.1140448
161880.0000000    0.1121110
161920.0000000    0.1100078
161960.0000000    0.1070491
162000.0000000    0.1084835
162040.0000000    0.1198095
162080.0000000    0.1219799
162120.0000000    0.1197660
162160.0000000    0.1181920
162200.0000000    0.1040538
162240.0000000    0.1142370
162280.0000000    0.1150295
162320.0000000    0.1062423
162360.0000000    0.1177127
162400.0000000    0.1123077
162440.0000000    0.1199247
162480.0000000    0.1214247
162520.0000000    0.1231055
162560.0000000    0.1120106
162600.0000000    0.1075707
162640.0000000    0.1146226
162680.0000000    0.1145780
162720.0000000    0.1076262
162760.0000000    0.1098935
162800.0000000    0.1187882
162840.0000000    0.1083178
162880.0000000    0.1139608
162920.0000000    0.1110821
162960.0000000    0.1089525
163000.0000000    0.1065086
163040.0000000    0.1045169
163080.0000000    0.1128978
163120.0000000    0.1213518
163160.0000000    0.1128579
163200.0000000    0.1128478
163240.0000000    0.1148511
163280.0000000    0.1104754
163320.0000000    0.1089161
163360.0000000    0.1176249
163400.0000000    0.1140242
163440.0000000    0.1308686
163480.0000000    0.1203174
163520.0000000    0.1199192
163560.0000000    0.1273884
163600.0000000    0.1253533
163640.0000000    0.1278209
163680.0000000    0.1220833
163720.0000000    0.1122466
163760.0000000    0.1157854
163800.0000000    0.1231452
163840.0000000    0.1205514
163880.0000000    0.1329064
163920.0000000    0.1306624
163960.0000000    0.1324197
164000.0000000    0.1245992
164040.0000000    0.1171361
164080.0000000    0.1263023
164120.0000000    0.1186423
164160.0000000    0.1196398
164200.0000000    0.1129248
164240.0000000    0.1202643
164280.0000000    0.1101397
164320.0000000    0.0985240
164360.0000000    0.1078272
164400.0000000    0.1078202
164440.0000000    0.1116281
164480.0000000    0.1077290
164520.0000000    0.1141929
164560.0000000    0.1149454
164600.0000000    0.1046168
164640.0000000    0.1107101
164680.0000000    0.1029323
164720.0000000    0.1132411
164760.0000000    0.1265903
164800.0000000    0.1331421
164840.0000000    0.1183725
164880.0000000    0.1236733
164920.0000000    0.1153625
164960.0000000    0.1180721
165000.0000000    0.1338957
165040.0000000    0.1299914
165080.0000000    0.1275472
165120.0000000    0.1309527
165160.0000000    0.1156901
165200.0000000    0.1216397
165240.0000000    0.1202225
165280.0000000    0.1300879
165320.0000000    0.1173925
165360.0000000    0.1282496
165400.0000000    0.1268452
165440.0000000    0.1250190
165480.0000000    0.1277168
165520.0000000    0.1222127
165560.0000000    0.1220131
165600.0000000    0.1206699
165640.0000000    0.1334889
165680.0000000    0.1267122
165720.0000000    0.1135060
165760.0000000    0.1321863
165800.0000000    0.1374960
165840.0000000    0.1236266
165880.0000000    0.1233374
165920.0000000    0.1185576
165960.0000000    0.1205638
166000.0000000    0.1293750
166040.0000000    0.1148486
166080.0000000    0.1138638
166120.0000000    0.1193454
166160.0000000    0.1168879
166200.0000000    0.1271830
166240.0000000    0.1154139
166280.0000000    0.1152310
166320.0000000    0.1195017
166360.0000000    0.1194250
166400.0000000    0.1220670
166440.0000000    0.1164674
166480.0000000    0.1196883
166520.0000000    0.1258193
166560.0000000    0.1155810
166600.0000000    0.1195967
166640.0000000    0.1123821
166680.0000000    0.1182143
166720.0000000    0.1282568
166760.0000000    0.1292460
166800.0000000    0.1123853
166840.0000000    0.1113059
166880.0000000    0.1101233
166920.0000000    0.1166486
166960.0000000    0.1234788
167000.0000000    0.1275408
167040.0000000    0.1228116
167080.0000000    0.1224468
167120.0000000    0.1125272
167160.0000000    0.1177605
167200.0000000    0.1155146
167240.0000000    0.1155151
167280.0000000    0.1183492
167320.0000000    0.1235926
167360.0000000    0.1169902
167400.0000000    0.1199679
167440.0000000    0.1131345
167480.0000000    0.1188006
167520.0000000    0.1082358
167560.0000000    0.1079909
167600.0000000    0.1012737
167640.0000000    0.1091049
167680.0000000    0.1136869
167720.0000000    0.1193404
167760.0000000    0.0994810
167800.0000000    0.1085690
167840.0000000    0.1140617
167880.0000000    0.1120064
167920.0000000    0.1125944
167960.0000000    0.1087471
168000.0000000    0.1093187
168040.0000000    0.1013529
168080.0000000    0.1132038
168120.0000000    0.1086130
168160.0000000    0.1063975
168200.0000000    0.1034719
168240.0000000    0.1132861
168280.0000000    0.1266039
168320.0000000    0.1215946
168360.0000000    0.1223883
168400.0000000    0.1158505
168440.0000000    0.1243809
168480.0000000    0.1118655
168520.0000000    0.1245020
168560.0000000    0.1277424
168600.0000000    0.1265093
168640.0000000    0.1134499
168680.0000000    0.1184780
168720.0000000    0.1224673
168760.0000000    0.1233826
168800.0000000    0.1236456
168840.0000000    0.1265003
168880.0000000    0.1133227
168920.0000000    0.1226355
168960.0000000    0.1296793
169000.0000000    0.1218911
169040.0000000    0.1441381
169080.0000000    0.1303150
169120.0000000    0.1328144
169160.0000000    0.1260126
169200.0000000    0.1296185
169240.0000000    0.1262608
169280.0000000    0.1261301
169320.0000000    0.1216410
169360.0000000    0.1173060
169400.0000000    0.1147425
169440.0000000    0.1128075
169480.0000000    0.1136661
169520.0000000    0.1184324
169560.0000000    0.1106622
169600.0000000    0.1203005
169640.0000000    0.1137148
169680.0000000    0.1188301
169720.0000000    0.1181049
169760.0000000    0.1221791
169800.0000000    0.1155790
169840.0000000    0.1064411
169880.0000000    0.1121320
169920.0000000    0.1050754
169960.0000000    0.1037885
170000.0000000    0.1048808
170040.0000000    0.1104942
170080.0000000    0.1147193
170120.0000000    0.1232101
170160.0000000    0.1188296
170200.0000000    0.1231315
170240.0000000    0.1220212
170280.0000000    0.1172617
170320.0000000    0.1097218
170360.0000000    0.1184919
170400.0000000    0.1048562
170440.0000000    0.1088419
170480.0000000    0.1099648
170520.0000000    0.1116823
170560.0000000    0.1232553
170600.0000000    0.1175943
170640.0000000    0.1186941
170680.0000000    0.1139264
170720.0000000    0.1192122
170760.0000000    0.1064860
170800.0000000    0.1156568
170840.0000000    0.1118483
170880.0000000    0.0941693
170920.0000000    0.1013947
170960.0000000    0.1060021
171000.0000000    0.0990504
171040.0000000    0.1102005
171080.0000000    0.1060073
171120.0000000    0.1051240
171160.0000000    0.1219086
171200.0000000    0.1066476
171240.0000000    0.1147388
171280.0000000    0.1205823
171320.0000000    0.1220828
171360.0000000    0.1134344
171400.0000000    0.1116343
171440.0000000    0.1136457
171480.0000000    0.1188013
171520.0000000    0.1206922
171560.0000000    0.1215967
171600.0000000    0.1064392
171640.0000000    0.1101077
171680.0000000    0.1121326
171720.0000000    0.1089882
171760.0000000    0.1042868
171800.0000000    0.1075615
171840.0000000    0.1073040
171880.0000000    0.1086572
171920.0000000    0.1043803
171960.0000000    0.1212857
172000.0000000    0.1122700
172040.0000000    0.1096652
172080.0000000    0.1142173
172120.0000000    0.1120846
172160.0000000    0.1145381
172200.0000000    0.1057267
172240.0000000    0.1130295
172280.0000000    0.1138384
172320.0000000    0.1092829
172360.0000000    0.1121945
172400.0000000    0.1102718
172440.0000000    0.1091844
172480.0000000    0.1032865
172520.0000000    0.1071789
172560.0000000    0.1130665
172600.0000000    0.1117390
172640.0000000    0.1085894
172680.0000000    0.1195069
172720.0000000    0.1138869
172760.0000000    0.1113748
172800.0000000    0.1033823
172840.0000000    0.1086373
172880.0000000    0.1039890
172920.0000000    0.1090448
172960.0000000    0.1062843
173000.0000000    0.0970597
173040.0000000    0.0979820
173080.0000000    0.1157991
173120.0000000    0.0977556
173160.0000000    0.0992314
173200.0000000    0.1120434
173240.0000000    0.0918646
173280.0000000    0.1012737
173320.0000000    0.1022192
173360.0000000    0.1026437
173400.0000000    0.1060700
173440.0000000    0.1096143
173480.0000000    0.1038776
173520.0000000    0.1033046
173560.0000000    0.1087599
173600.0000000    0.1107768
173640.0000000    0.1054349
173680.0000000    0.1026713
173720.0000000    0.1048724
173760.0000000    0.1170505
173800.0000000    0.1199089
173840.0000000    0.1164684
173880.0000000    0.1235531
173920.0000000    0.1067383
173960.0000000    0.1087216
174000.0000000    0.1210516
174040.0000000    0.1173368
174080.0000000    0.1086384
174120.0000000    0.1059648
174160.0000000    0.1170379
174200.0000000    0.1116358
174240.0000000    0.1109928
174280.0000000    0.1155370
174320.0000000    0.1131555
174360.0000000    0.1134103
174400.0000000    0.1180320
174440.0000000    0.1104542
174480.0000000    0.1223231
174520.0000000    0.1281862
174560.0000000    0.1246055
174600.0000000    0.1175400
174640.0000000    0.1155597
174680.0000000    0.1162437
174720.0000000    0.1022745
174760.0000000    0.1051212
174800.0000000    0.1056025
174840.0000000    0.1002896
174880.0000000    0.0999117
174920.0000000    0.1050450
174960.0000000    0.1222396
175000.0000000    0.1098822
175040.0000000    0.0933652
175080.0000000    0.1039665
175120.0000000    0.1041204
175160.0000000    0.1108296
175200.0000000    0.1090284
175240.0000000    0.1092366
175280.0000000    0.1104065
175320.0000000    0.1182977
175360.0000000    0.1163719
175400.0000000    0.1173934
175440.0000000    0.1128375
175480.0000000    0.1099644
175520.0000000    0.1178419
175560.0000000    0.1054568
175600.0000000    0.1082603
175640.0000000    0.1114868
175680.0000000    0.1101634
175720.0000000    0.1149345
175760.0000000    0.1073717
175800.0000000    0.1092174
175840.0000000    0.1179048
175880.0000000    0.1178016
175920.0000000    0.1136245
175960.0000000    0.1155191
176000.0000000    0.1146464
176040.0000000    0.1128334
176080.0000000    0.1091222
176120.0000000    0.1003005
176160.0000000    0.1137174
176200.0000000    0.0998367
176240.0000000    0.1086848
176280.0000000    0.1039495
176320.0000000    0.1064064
176360.0000000    0.1040247
176400.0000000    0.1041891
176440.0000000    0.1080021
176480.0000000    0.1150423
176520.0000000    0.1136206
176560.0000000    0.1145919
176600.0000000    0.1188687
176640.0000000    0.1106956
176680.0000000    0.1062037
176720.0000000    0.1059564
176760.0000000    0.1058701
176800.0000000    0.1080736
176840.0000000    0.1066400
176880.0000000    0.1065193
176920.0000000    0.1054568
176960.0000000    0.1071538
177000.0000000    0.1078743
177040.0000000    0.1031487
177080.0000000    0.1089370
177120.0000000    0.1084536
177160.0000000    0.1110487
177200.0000000    0.1034583
177240.0000000    0.1085487
177280.0000000    0.1137576
177320.0000000    0.1036084
177360.0000000    0.1050820
177400.0000000    0.1197715
177440.0000000    0.1161189
177480.0000000    0.1172558
177520.0000000    0.1219806
177560.0000000    0.1121285
177600.0000000    0.1129229
177640.0000000    0.1128515
177680.0000000    0.1037404
177720.0000000    0.1192646
177760.0000000    0.1067740
177800.0000000    0.1073567
177840.0000000    0.1176440
177880.0000000    0.1180436
177920.0000000    0.1265952
177960.0000000    0.1201248
178000.0000000    0.1069658
178040.0000000    0.1026715
178080.0000000    0.1070917
178120.0000000    0.1123723
178160.0000000    0.1052118
178200.0000000    0.1098483
178240.0000000    0.1050513
178280.0000000    0.1030365
178320.0000000    0.1137983
178360.0000000    0.1078760
178400.0000000    0.1071578
178440.0000000    0.0909058
178480.0000000    0.1000058
178520.0000000    0.1019211
178560.0000000    0.1185976
178600.0000000    0.1141619
178640.0000000    0.1063024
178680.0000000    0.1057705
178720.0000000    0.1025469
178760.0000000    0.1055387
178800.0000000    0.1052556
178840.0000000    0.0981807
178880.0000000    0.1047105
178920.0000000    0.1008976
178960.0000000    0.1064884
179000.0000000    0.1101429
179040.0000000    0.1160734
179080.0000000    0.1102071
179120.0000000    0.1084354
179160.0000000    0.1122578
179200.0000000    0.1122729
179240.0000000    0.0991594
179280.0000000    0.1174056
179320.0000000    0.1106010
179360.0000000    0.1079483
179400.0000000    0.1195087
179440.0000000    0.1009644
179480.0000000    0.1121040
179520.0000000    0.1023272
179560.0000000    0.1084410
179600.0000000    0.1098066
179640.0000000    0.1075828
179680.0000000    0.1079943
179720.0000000    0.1079194
179760.0000000    0.1062674
179800.0000000    0.1088853
179840.0000000    0.1048198
179880.0000000    0.1025027
179920.0000000    0.1040677
179960.0000000    0.1002475
180000.0000000    0.1061170
180040.0000000    0.1058700
180080.0000000    0.1133861
180120.0000000    0.1035634
180160.0000000    0.1105234
180200.0000000    0.1150398
180240.0000000    0.1112677
180280.0000000    0.1192639
180320.0000000    0.1207069
180360.0000000    0.1082942
180400.0000000    0.1217538
180440.0000000    0.1141427
180480.0000000    0.1144638
180520.0000000    0.1142139
180560.0000000    0.1085036
180600.0000000    0.1117502
180640.0000000    0.1160670
180680.0000000    0.1097971
180720.0000000    0.1185859
180760.0000000    0.1135227
180800.0000000    0.1086749
180840.0000000    0.1093003
180880.0000000    0.1096593
180920.0000000    0.1020677
180960.0000000    0.1092366
181000.0000000    0.1039286
181040.0000000    0.1115028
181080.0000000    0.1134817
181120.0000000    0.1169490
181160.0000000    0.1071250
181200.0000000    0.1166510
181240.0000000    0.1237461
181280.0000000    0.1292578
181320.0000000    0.1156179
181360.0000000    0.1207121
181400.0000000    0.1140823
181440.0000000    0.1198215
181480.0000000    0.1139722
181520.0000000    0.1108815
181560.0000000    0.1176818
181600.0000000    0.1279656
181640.0000000    0.1101271
181680.0000000    0.1129868
181720.0000000    0.1047899
181760.0000000    0.1060845
181800.0000000    0.1101652
181840.0000000    0.1152490
181880.0000000    0.1113322
181920.0000000    0.1092494
181960.0000000    0.1124358
182000.0000000    0.1192146
182040.0000000    0.1192624
182080.0000000    0.1166783
182120.0000000    0.1226114
182160.0000000    0.1253655
182200.0000000    0.1256707
182240.0000000    0.1215642
182280.0000000    0.1203527
182320.0000000    0.1257951
182360.0000000    0.1167629
182400.0000000    0.1181361
182440.0000000    0.1100933
182480.0000000    0.1189158
182520.0000000    0.1147614
182560.0000000    0.1177391
182600.0000000    0.1049427
182640.0000000    0.1122392
182680.0000000    0.1136332
182720.0000000    0.1151112
182760.0000000    0.1253470
182800.0000000    0.1138560
182840.0000000    0.1196228
182880.0000000    0.1264054
182920.0000000    0.1193152
182960.0000000    0.1245550
183000.0000000    0.1224208
183040.0000000    0.1097204
183080.0000000    0.1122629
183120.0000000    0.1124453
183160.0000000    0.1130064
183200.0000000    0.1133934
183240.0000000    0.1149716
183280.0000000    0.1146785
183320.0000000    0.1254516
183360.0000000    0.1238297
183400.0000000    0.1151147
183440.0000000    0.1130489
183480.0000000    0.1223954
183520.0000000    0.1162358
183560.0000000    0.1235767
183600.0000000    0.1224660
183640.0000000    0.1215956
183680.0000000    0.1124033
183720.0000000    0.1173952
183760.0000000    0.1136180
183800.0000000    0.1126633
183840.0000000    0.1231193
183880.0000000    0.1211431
183920.0000000    0.1323958
183960.0000000    0.1250124
184000.0000000    0.1211568
184040.0000000    0.1204700
184080.0000000    0.1228130
184120.0000000    0.1185290
184160.0000000    0.1196094
184200.0000000    0.1211277
184240.0000000    0.1095844
184280.0000000    0.1235007
184320.0000000    0.1228284
184360.0000000    0.1190584
184400.0000000    0.1289722
184440.0000000    0.1240161
184480.0000000    0.1141597
184520.0000000    0.1140949
184560.0000000    0.1056566
184600.0000000    0.1139020
184640.0000000    0.1181536
184680.0000000    0.1175699
184720.0000000    0.1098807
184760.0000000    0.1117013
184800.0000000    0.1191074
184840.0000000    0.1106048
184880.0000000    0.1185298
184920.0000000    0.1206968
184960.0000000    0.1252961
185000.0000000    0.1177620
185040.0000000    0.1189865
185080.0000000    0.1256645
185120.0000000    0.1137057
185160.0000000    0.1271011
185200.0000000    0.1197399
185240.0000000    0.1232408
185280.0000000    0.1149954
185320.0000000    0.1266157
185360.0000000    0.1258943
185400.0000000    0.1238809
185440.0000000    0.1178488
185480.0000000    0.1317516
185520.0000000    0.1260411
185560.0000000    0.1067210
185600.0000000    0.1191070
185640.0000000    0.1223325
185680.0000000    0.1185874
185720.0000000    0.1279058
185760.0000000    0.1220922
185800.0000000    0.1194257
185840.0000000    0.1178009
185880.0000000    0.1069529
185920.0000000    0.1098836
185960.0000000    0.1059265
186000.0000000    0.1080906
186040.0000000    0.1038402
186080.0000000    0.1067658
186120.0000000    0.1155025
186160.0000000    0.1187576
186200.0000000    0.1159740
186240.0000000    0.1097246
186280.0000000    0.1072894
186320.0000000    0.1141620
186360.0000000    0.1118056
186400.0000000    0.1086896
186440.0000000    0.1144231
186480.0000000    0.1119588
186520.0000000    0.1088073
186560.0000000    0.1172889
186600.0000000    0.1202364
186640.0000000    0.1253739
186680.0000000    0.1286069
186720.0000000    0.1267612
186760.0000000    0.1219465
186800.0000000    0.1148088
186840.0000000    0.1097152
186880.0000000    0.1207514
186920.0000000    0.1245531
186960.0000000    0.1150493
187000.0000000    0.1169920
187040.0000000    0.1302930
187080.0000000    0.1140265
187120.0000000    0.1091941
187160.0000000    0.1144889
187200.0000000    0.1147736
187240.0000000    0.1246324
187280.0000000    0.1208080
187320.0000000    0.1330995
187360.0000000    0.1309528
187400.0000000    0.1401558
187440.0000000    0.1126467
187480.0000000    0.1193175
187520.0000000    0.1188399
187560.0000000    0.1174496
187600.0000000    0.1097506
187640.0000000    0.1189787
187680.0000000    0.1130865
187720.0000000    0.1269022
187760.0000000    0.1218048
187800.0000000    0.1211635
187840.0000000    0.1305117
187880.0000000    0.1168160
187920.0000000    0.1403473
187960.0000000    0.1234152
188000.0000000    0.1284915
188040.0000000    0.1176214
188080.0000000    0.1202398
188120.0000000    0.1127622
188160.0000000    0.1089556
188200.0000000    0.1153451
188240.0000000    0.1263189
188280.0000000    0.1112607
188320.0000000    0.1151891
188360.0000000    0.1185604
188400.0000000    0.1361610
188440.0000000    0.1399346
188480.0000000    0.1330532
188520.0000000    0.1254717
188560.0000000    0.1189582
188600.0000000    0.1132204
188640.0000000    0.1125206
188680.0000000    0.1262029
188720.0000000    0.1243065
188760.0000000    0.1207604
188800.0000000    0.1157763
188840.0000000    0.1234168
188880.0000000    0.1218266
188920.0000000    0.1268116
188960.0000000    0.1270912
189000.0000000    0.1212213
189040.0000000    0.1167086
189080.0000000    0.1118722
189120.0000000    0.1133875
189160.0000000    0.1092674
189200.0000000    0.1231801
189240.0000000    0.1272896
189280.0000000    0.1123504
189320.0000000    0.1087290
189360.0000000    0.1194374
189400.0000000    0.1121592
189440.0000000    0.1061279
189480.0000000    0.1080820
189520.0000000    0.1052773
189560.0000000    0.1030867
189600.0000000    0.1094152
189640.0000000    0.1091790
189680.0000000    0.1042744
189720.0000000    0.1019759
189760.0000000    0.1059516
189800.0000000    0.1059503
189840.0000000    0.1073641
189880.0000000    0.1007773
189920.0000000    0.1059279
189960.0000000    0.1068338
190000.0000000    0.1003940
190040.0000000    0.1236420
190080.0000000    0.1147497
190120.0000000    0.1056612
190160.0000000    0.1029870
190200.0000000    0.1147959
190240.0000000    0.1241900
190280.0000000    0.1387944
190320.0000000    0.1087298
190360.0000000    0.1144287
190400.0000000    0.1168938
190440.0000000    0.1097764
190480.0000000    0.1187543
190520.0000000    0.0993462
190560.0000000    0.1119846
190600.0000000    0.1162759
190640.0000000    0.1137117
190680.0000000    0.1132990
190720.0000000    0.1135467
190760.0000000    0.1214206
190800.0000000    0.1276498
190840.0000000    0.1174923
190880.0000000    0.1052407
190920.0000000    0.1174284
190960.0000000    0.1279138
191000.0000000    0.1451246
191040.0000000    0.1264321
191080.0000000    0.1200547
191120.0000000    0.1243997
191160.0000000    0.1206044
191200.0000000    0.1166693
191240.0000000    0.1159407
191280.0000000    0.1094012
191320.0000000    0.1123801
191360.0000000    0.1126863
191400.0000000    0.1070145
191440.0000000    0.1125766
191480.0000000    0.1140575
191520.0000000    0.1158302
191560.0000000    0.1138652
191600.0000000    0.1134492
191640.0000000    0.1154297
191680.0000000    0.1073685
191720.0000000    0.1087499
191760.0000000    0.1155307
191800.0000000    0.1069168
191840.0000000    0.1196555
191880.0000000    0.1113205
191920.0000000    0.1162689
191960.0000000    0.1011922
192000.0000000    0.1084594
192040.0000000    0.1108311
192080.0000000    0.1046553
192120.0000000    0.1126162
192160.0000000    0.1070133
192200.0000000    0.1083018
192240.0000000    0.1142751
192280.0000000    0.1100231
192320.0000000    0.1174227
192360.0000000    0.1169354
192400.0000000    0.1054731
192440.0000000    0.1065242
192480.0000000    0.1173915
192520.0000000    0.1130043
192560.0000000    0.1219340
192600.0000000    0.1276782
192640.0000000    0.1305859
192680.0000000    0.1316933
192720.0000000    0.1270661
192760.0000000    0.1205344
192800.0000000    0.1212442
192840.0000000    0.1248880
192880.0000000    0.1172363
192920.0000000    0.1155917
192960.0000000    0.1220948
193000.0000000    0.1208927
193040.0000000    0.1316971
193080.0000000    0.1318664
193120.0000000    0.1454386
193160.0000000    0.1276839
193200.0000000    0.1217784
193240.0000000    0.1202247
193280.0000000    0.1261888
193320.0000000    0.1154368
193360.0000000    0.1144252
193400.0000000    0.1199367
193440.0000000    0.1187067
193480.0000000    0.1198368
193520.0000000    0.1256767
193560.0000000    0.1150557
193600.0000000    0.1077022
193640.0000000    0.1125561
193680.0000000    0.1156726
193720.0000000    0.1191680
193760.0000000    0.1176897
193800.0000000    0.1090714
193840.0000000    0.1213846
193880.0000000    0.1131778
193920.0000000    0.1138838
193960.0000000    0.1103824
194000.0000000    0.1037524
194040.0000000    0.1157723
194080.0000000    0.1145812
194120.0000000    0.1117396
194160.0000000    0.1302276
194200.0000000    0.1247806
194240.0000000    0.1210172
194280.0000000    0.1326479
194320.0000000    0.1382267
194360.0000000    0.1300675
194400.0000000    0.1234777
194440.0000000    0.1309959
194480.0000000    0.1425009
194520.0000000    0.1459429
194560.0000000    0.1340989
194600.0000000    0.1274448
194640.0000000    0.1251704
194680.0000000    0.1340693
194720.0000000    0.1350077
194760.0000000    0.1321748
194800.0000000    0.1348878
194840.0000000    0.1220670
194880.0000000    0.1297129
194920.0000000    0.1154182
194960.0000000    0.1211327
195000.0000000    0.1225734
195040.0000000    0.1225877
195080.0000000    0.1160059
195120.0000000    0.1240164
195160.0000000    0.1155051
195200.0000000    0.1197889
195240.0000000    0.1088480
195280.0000000    0.1171662
195320.0000000    0.1032077
195360.0000000    0.1164940
195400.0000000    0.1069926
195440.0000000    0.1108646
195480.0000000    0.1161889
195520.0000000    0.1249521
195560.0000000    0.1064849
195600.0000000    0.1269884
195640.0000000    0.1165623
195680.0000000    0.1182036
195720.0000000    0.1177087
195760.0000000    0.1212585
195800.0000000    0.1246805
195840.0000000    0.1194365
195880.0000000    0.1198313
195920.0000000    0.1317540
195960.0000000    0.1403250
196000.0000000    0.1298260
196040.0000000    0.1390868
196080.0000000    0.1271846
196120.0000000    0.1251023
196160.0000000    0.1333342
196200.0000000    0.1299617
196240.0000000    0.1161569
196280.0000000    0.1114497
196320.0000000    0.1192994
196360.0000000    0.1257636
196400.0000000    0.1129795
196440.0000000    0.1137529
196480.0000000    0.1195802
196520.0000000    0.1064562
196560.0000000    0.1247535
196600.0000000    0.1191416
196640.0000000    0.1180027
196680.0000000    0.1121215
196720.0000000    0.1161126
196760.0000000    0.1355242
196800.0000000    0.1260730
196840.0000000    0.1179161
196880.0000000    0.1341237
196920.0000000    0.1082990
196960.0000000    0.1254092
197000.0000000    0.1316232
197040.0000000    0.1267751
197080.0000000    0.1245438
197120.0000000    0.1160019
197160.0000000    0.1186228
197200.0000000    0.1098784
197240.0000000    0.1154072
197280.0000000    0.1333625
197320.0000000    0.1298224
197360.0000000    0.1306013
197400.0000000    0.1253218
197440.0000000    0.1325924
197480.0000000    0.1307757
197520.0000000    0.1376543
197560.0000000    0.1229552
197600.0000000    0.1299138
197640.0000000    0.1238087
197680.0000000    0.1353018
197720.0000000    0.1111269
197760.0000000    0.1268573
197800.0000000    0.1238310
197840.0000000    0.1267012
197880.0000000    0.1225261
197920.0000000    0.1161184
197960.0000000    0.1251532
198000.0000000    0.1223785
198040.0000000    0.1234757
198080.0000000    0.1338526
198120.0000000    0.1376155
198160.0000000    0.1197099
198200.0000000    0.1127829
198240.0000000    0.1328527
198280.0000000    0.1355864
198320.0000000    0.1273450
198360.0000000    0.1227832
198400.0000000    0.1206226
198440.0000000    0.1176082
198480.0000000    0.1163701
198520.0000000    0.1085864
198560.0000000    0.1274363
198600.0000000    0.1240942
198640.0000000    0.1339613
198680.0000000    0.1258071
198720.0000000    0.1221662
198760.0000000    0.1314405
198800.0000000    0.1299238
198840.0000000    0.1347691
198880.0000000    0.1322162
198920.0000000    0.1380165
198960.0000000    0.1486054
199000.0000000    0.1403510
199040.0000000    0.1424336
199080.0000000    0.1362582
199120.0000000    0.1398439
199160.0000000    0.1433126
199200.0000000    0.1622649
199240.0000000    0.1515080
199280.0000000    0.1448286
199320.0000000    0.1397552
199360.0000000    0.1306900
199400.0000000    0.1437345
199440.0000000    0.1389195
199480.0000000    0.1386685
199520.0000000    0.1452560
199560.0000000    0.1411012
199600.0000000    0.1476019
199640.0000000    0.1361926
199680.0000000    0.1387930
199720.0000000    0.1405605
199760.0000000    0.1422194
199800.0000000    0.1511286
199840.0000000    0.1394854
199880.0000000    0.1408237
199920.0000000    0.1431478
199960.0000000    0.1361596
200000.0000000    0.1407204
200040.0000000    0.1357081
200080.0000000    0.1280181
200120.0000000    0.1356657
200160.0000000    0.1248658
200200.0000000    0.1324276
200240.0000000    0.1474361
200280.0000000    0.1366374
200320.0000000    0.1282713
200360.0000000    0.1275713
200400.0000000    0.1244341
200440.0000000    0.1345539
200480.0000000    0.1174760
200520.0000000    0.1282362
200560.0000000    0.1432246
200600.0000000    0.1285695
200640.0000000    0.1344684
200680.0000000    0.1365489
200720.0000000    0.1361887
200760.0000000    0.1427758
200800.0000000    0.1338727
200840.0000000    0.1240764
200880.0000000    0.1178115
200920.0000000    0.1114210
200960.0000000    0.1050846
201000.0000000    0.1012152
201040.0000000    0.1113432
201080.0000000    0.1123110
201120.0000000    0.1162526
201160.0000000    0.1125450
201200.0000000    0.1052510
201240.0000000    0.1151758
201280.0000000    0.1148456
201320.0000000    0.1343343
201360.0000000    0.1281679
201400.0000000    0.1225477
201440.0000000    0.1353094
201480.0000000    0.1299561
201520.0000000    0.1233660
201560.0000000    0.1167873
201600.0000000    0.1208339
201640.0000000    0.1275600
201680.0000000    0.1158457
201720.0000000    0.1182412
201760.0000000    0.1117009
201800.0000000    0.1324632
201840.0000000    0.1373093
201880.0000000    0.1386933
201920.0000000    0.1523129
201960.0000000    0.1310787
202000.0000000    0.1275869
202040.0000000    0.1302834
202080.0000000    0.1266969
202120.0000000    0.1247179
202160.0000000    0.1254653
202200.0000000    0.1405614
202240.0000000    0.1260929
202280.0000000    0.1261478
202320.0000000    0.1394439
202360.0000000    0.1381965
202400.0000000    0.1392951
202440.0000000    0.1230931
202480.0000000    0.1355060
202520.0000000    0.1357248
202560.0000000    0.1241252
202600.0000000    0.1192192
202640.0000000    0.1190623
202680.0000000    0.1309507
202720.0000000    0.1273797
202760.0000000    0.1366346
202800.0000000    0.1441512
202840.0000000    0.1306420
202880.0000000    0.1289350
202920.0000000    0.1434065
202960.0000000    0.1459528
203000.0000000    0.1373002
203040.0000000    0.1417091
203080.0000000    0.1357483
203120.0000000    0.1446209
203160.0000000    0.1566421
203200.0000000    0.1459083
203240.0000000    0.1238294
203280.0000000    0.1313735
203320.0000000    0.1296130
203360.0000000    0.1194307
203400.0000000    0.1271985
203440.0000000    0.1279559
203480.0000000    0.1190118
203520.0000000    0.1365892
203560.0000000    0.1173263
203600.0000000    0.1251429
203640.0000000    0.1257859
203680.0000000    0.1189537
203720.0000000    0.1192130
203760.0000000    0.1184114
203800.0000000    0.1251821
203840.0000000    0.1309129
203880.0000000    0.1280009
203920.0000000    0.1203793
203960.0000000    0.1284546
204000.0000000    0.1247687
204040.0000000    0.1298900
204080.0000000    0.1321686
204120.0000000    0.1265598
204160.0000000    0.1274717
204200.0000000    0.1204085
204240.0000000    0.1195546
204280.0000000    0.1289056
204320.0000000    0.1182982
204360.0000000    0.1218537
204400.0000000    0.1258024
204440.0000000    0.1159572
204480.0000000    0.1163373
204520.0000000    0.1264090
204560.0000000    0.1108814
204600.0000000    0.1234704
204640.0000000    0.1280714
204680.0000000    0.1388316
204720.0000000    0.1308210
204760.0000000    0.1308760
204800.0000000    0.1185184
204840.0000000    0.1226140
204880.0000000    0.1220479
204920.0000000    0.1283089
204960.0000000    0.1162738
205000.0000000    0.1104745
205040.0000000    0.1150994
205080.0000000    0.1160519
205120.0000000    0.1310290
205160.0000000    0.1211434
205200.0000000    0.1254240
205240.0000000    0.1323856
205280.0000000    0.1195626
205320.0000000    0.1317928
205360.0000000    0.1362262
205400.0000000    0.1436742
205440.0000000    0.1292569
205480.0000000    0.1274208
205520.0000000    0.1171797
205560.0000000    0.1185378
205600.0000000    0.1364181
205640.0000000    0.1203258
205680.0000000    0.1090015
205720.0000000    0.1026348
205760.0000000    0.1131590
205800.0000000    0.1095975
205840.0000000    0.1078756
205880.0000000    0.1248723
205920.0000000    0.1189561
205960.0000000    0.1207798
206000.0000000    0.1216408
206040.0000000    0.1238633
206080.0000000    0.1236880
206120.0000000    0.1282236
206160.0000000    0.1274819
206200.0000000    0.1314446
206240.0000000    0.1351178
206280.0000000    0.1197078
206320.0000000    0.1218023
206360.0000000    0.1193099
206400.0000000    0.1195105
206440.0000000    0.1106226
206480.0000000    0.1181864
206520.0000000    0.1098869
206560.0000000    0.1082605
206600.0000000    0.1180342
206640.0000000    0.1245205
206680.0000000    0.1157636
206720.0000000    0.1234952
206760.0000000    0.1086630
206800.0000000    0.1158702
206840.0000000    0.1111236
206880.0000000    0.1111981
206920.0000000    0.1061536
206960.0000000    0.1123952
207000.0000000    0.1208456
207040.0000000    0.1043143
207080.0000000    0.1201645
207120.0000000    0.1349857
207160.0000000    0.1168146
207200.0000000    0.1107091
207240.0000000    0.1106047
207280.0000000    0.1264678
207320.0000000    0.1219738
207360.0000000    0.1291157
207400.0000000    0.1188512
207440.0000000    0.1065197
207480.0000000    0.1225699
207520.0000000    0.1224502
207560.0000000    0.1204889
207600.0000000    0.1172995
207640.0000000    0.1201512
207680.0000000    0.1241418
207720.0000000    0.1142119
207760.0000000    0.1123518
207800.0000000    0.1235183
207840.0000000    0.1236035
207880.0000000    0.1112425
207920.0000000    0.1085778
207960.0000000    0.1144118
208000.0000000    0.1168799
208040.0000000    0.1273914
208080.0000000    0.1190575
208120.0000000    0.1225388
208160.0000000    0.1259244
208200.0000000    0.1152907
208240.0000000    0.1166519
208280.0000000    0.1236580
208320.0000000    0.1275195
208360.0000000    0.1148906
208400.0000000    0.1288488
208440.0000000    0.1260212
208480.0000000    0.1238280
208520.0000000    0.1314913
208560.0000000    0.1147479
208600.0000000    0.1176270
208640.0000000    0.1198395
208680.0000000    0.1083617
208720.0000000    0.1085799
208760.0000000    0.1209413
208800.0000000    0.1138047
208840.0000000    0.1111882
208880.0000000    0.1092587
208920.0000000    0.1144848
208960.0000000    0.1089046
209000.0000000    0.1248886
209040.0000000    0.1076608
209080.0000000    0.1082230
209120.0000000    0.1095576
209160.0000000    0.1151903
209200.0000000    0.1145243
209240.0000000    0.1124021
209280.0000000    0.1218250
209320.0000000    0.1202890
209360.0000000    0.1212524
209400.0000000    0.1261861
209440.0000000    0.1229555
209480.0000000    0.1242032
209520.0000000    0.1271971
209560.0000000    0.1254999
209600.0000000    0.1136433
209640.0000000    0.1209818
209680.0000000    0.1083201
209720.0000000    0.1092044
209760.0000000    0.1184578
209800.0000000    0.1150355
209840.0000000    0.1135689
209880.0000000    0.1013890
209920.0000000    0.1092041
209960.0000000    0.1159218
210000.0000000    0.1048927
210040.0000000    0.1115705
210080.0000000    0.1041951
210120.0000000    0.1117394
210160.0000000    0.1127850
210200.0000000    0.1096045
210240.0000000    0.1162329
210280.0000000    0.1141420
210320.0000000    0.1136088
210360.0000000    0.1055784
210400.0000000    0.1024684
210440.0000000    0.1031315
210480.0000000    0.1062713
210520.0000000    0.1023147
210560.0000000    0.1033133
210600.0000000    0.1017194
210640.0000000    0.1185001
210680.0000000    0.1077158
210720.0000000    0.1091037
210760.0000000    0.1155517
210800.0000000    0.1129938
210840.0000000    0.1124120
210880.0000000    0.1181090
210920.0000000    0.1117392
210960.0000000    0.1037029
211000.0000000    0.1096668
211040.0000000    0.0977087
211080.0000000    0.1106989
211120.0000000    0.1055351
211160.0000000    0.1044104
211200.0000000    0.1124623
211240.0000000    0.1011068
211280.0000000    0.1078469
211320.0000000    0.1041327
211360.0000000    0.1004186
211400.0000000    0.1048912
211440.0000000    0.1036552
211480.0000000    0.1050689
211520.0000000    0.0986168
211560.0000000    0.1089560
211600.0000000    0.1045751
211640.0000000    0.1087958
211680.0000000    0.1009306
211720.0000000    0.1132284
211760.0000000    0.1159031
211800.0000000    0.1022179
211840.0000000    0.1033605
211880.0000000    0.0916059
211920.0000000    0.0993527
211960.0000000    0.0994540
212000.0000000    0.0950734
212040.0000000    0.0938571
212080.0000000    0.1054292
212120.0000000    0.1166769
212160.0000000    0.1079753
212200.0000000    0.1100755
212240.0000000    0.1060803
212280.0000000    0.0974211
212320.0000000    0.1015918
212360.0000000    0.0982567
212400.0000000    0.0944812
212440.0000000    0.0895508
212480.0000000    0.1154583
212520.0000000    0.1224292
212560.0000000    0.1220590
212600.0000000    0.1165662
212640.0000000    0.1120849
212680.0000000    0.1167355
212720.0000000    0.1291854
212760.0000000    0.1138807
212800.0000000    0.1104195
212840.0000000    0.1129203
212880.0000000    0.1206447
212920.0000000    0.1248658
212960.0000000    0.1108492
213000.0000000    0.1174435
213040.0000000    0.1170745
213080.0000000    0.1135892
213120.0000000    0.1221412
213160.0000000    0.1111319
213200.0000000    0.1210583
213240.0000000    0.1158998
213280.0000000    0.1240630
213320.0000000    0.1153518
213360.0000000    0.1169008
213400.0000000    0.1274004
213440.0000000    0.1218621
213480.0000000    0.1279277
213520.0000000    0.1192678
213560.0000000    0.1190251
213600.0000000    0.1189410
213640.0000000    0.1279007
213680.0000000    0.1405843
213720.0000000    0.1355321
213760.0000000    0.1260969
213800.0000000    0.1414246
213840.0000000    0.1367211
213880.0000000    0.1334288
213920.0000000    0.1230888
213960.0000000    0.1261743
214000.0000000    0.1301473
214040.0000000    0.1399519
214080.0000000    0.1498532
214120.0000000    0.1255568
214160.0000000    0.1277579
214200.0000000    0.1423800
214240.0000000    0.1391721
214280.0000000    0.1404694
214320.0000000    0.1412936
214360.0000000    0.1361392
214400.0000000    0.1302240
214440.0000000    0.1367002
214480.0000000    0.1350072
214520.0000000    0.1398428
214560.0000000    0.1451963
214600.0000000    0.1324746
214640.0000000    0.1386736
214680.0000000    0.1409901
214720.0000000    0.1249706
214760.0000000    0.1327263
214800.0000000    0.1474104
214840.0000000    0.1479821
214880.0000000    0.1409897
214920.0000000    0.1488630
214960.0000000    0.1589118
215000.0000000    0.1520192
215040.0000000    0.1457694
215080.0000000    0.1487432
215120.0000000    0.1413809
215160.0000000    0.1337806
215200.0000000    0.1355352
215240.0000000    0.1432836
215280.0000000    0.1356433
215320.0000000    0.1132532
215360.0000000    0.1260796
215400.0000000    0.1222973
215440.0000000    0.1207289
215480.0000000    0.1166665
215520.0000000    0.1167672
215560.0000000    0.1139454
215600.0000000    0.1146187
215640.0000000    0.1130722
215680.0000000    0.1215726
215720.0000000    0.1206258
215760.0000000    0.1212716
215800.0000000    0.1138574
215840.0000000    0.1159073
215880.0000000    0.1166300
215920.0000000    0.1199739
215960.0000000    0.1398917
216000.0000000    0.1387520
216040.0000000    0.1179554
216080.0000000    0.1323699
216120.0000000    0.1287511
216160.0000000    0.1095675
216200.0000000    0.1211466
216240.0000000    0.1189641
216280.0000000    0.1153515
216320.0000000    0.1145249
216360.0000000    0.1274193
216400.0000000    0.1108652
216440.0000000    0.1125700
216480.0000000    0.1080745
216520.0000000    0.1126084
216560.0000000    0.1163792
216600.0000000    0.1148908
216640.0000000    0.1048451
216680.0000000    0.1050129
216720.0000000    0.1047189
216760.0000000    0.1149726
216800.0000000    0.1102719
216840.0000000    0.1095930
216880.0000000    0.1215439
216920.0000000    0.1099802
216960.0000000    0.1056328
217000.0000000    0.1122153
217040.0000000    0.1001953
217080.0000000    0.1044043
217120.0000000    0.1047982
217160.0000000    0.1098670
217200.0000000    0.1276143
217240.0000000    0.1129386
217280.0000000    0.1080782
217320.0000000    0.1228916
217360.0000000    0.1162626
217400.0000000    0.1198349
217440.0000000    0.1139633
217480.0000000    0.1170370
217520.0000000    0.1205458
217560.0000000    0.1307094
217600.0000000    0.1260955
217640.0000000    0.1202782
217680.0000000    0.1068684
217720.0000000    0.1079824
217760.0000000    0.1149644
217800.0000000    0.1140174
217840.0000000    0.1242795
217880.0000000    0.1227494
217920.0000000    0.1200947
217960.0000000    0.1146863
218000.0000000    0.1240784
218040.0000000    0.1251549
218080.0000000    0.1152108
218120.0000000    0.1162209
218160.0000000    0.1319290
218200.0000000    0.1258306
218240.0000000    0.1395753
218280.0000000    0.1307964
218320.0000000    0.1218393
218360.0000000    0.1268647
218400.0000000    0.1379297
218440.0000000    0.1286457
218480.0000000    0.1337233
218520.0000000    0.1318280
218560.0000000    0.1442091
218600.0000000    0.1345264
218640.0000000    0.1265368
218680.0000000    0.1376695
218720.0000000    0.1345063
218760.0000000    0.1293234
218800.0000000    0.1232726
218840.0000000    0.1151829
218880.0000000    0.1281783
218920.0000000    0.1135849
218960.0000000    0.1172836
219000.0000000    0.1118071
219040.0000000    0.1082438
219080.0000000    0.1023747
219120.0000000    0.1054835
219160.0000000    0.1061542
219200.0000000    0.1103170
219240.0000000    0.0992262
219280.0000000    0.1006949
219320.0000000    0.1093957
219360.0000000    0.1049931
219400.0000000    0.0978450
219440.0000000    0.1077354
219480.0000000    0.0939403
219520.0000000    0.0971722
219560.0000000    0.1004704
219600.0000000    0.1087804
219640.0000000    0.1044197
219680.0000000    0.1153772
219720.0000000    0.1066882
219760.0000000    0.1007411
219800.0000000    0.1047546
219840.0000000    0.0982079
219880.0000000    0.0998628
219920.0000000    0.1116338
219960.0000000    0.1022270
220000.0000000    0.1070449
220040.0000000    0.1043884
220080.0000000    0.1078309
220120.0000000    0.1032366
220160.0000000    0.1023868
220200.0000000    0.1017726
220240.0000000    0.0995467
220280.0000000    0.1042077
220320.0000000    0.1078325
220360.0000000    0.0954191
220400.0000000    0.1040676
220440.0000000    0.1006152
220480.0000000    0.1029776
220520.0000000    0.0984952
220560.0000000    0.0972229
220600.0000000    0.1002162
220640.0000000    0.1102017
220680.0000000    0.1033778
220720.0000000    0.1019133
220760.0000000    0.0945707
220800.0000000    0.1148006
220840.0000000    0.1021000
220880.0000000    0.0900022
220920.0000000    0.1015838
220960.0000000    0.0883553
221000.0000000    0.0934415
221040.0000000    0.0935940
221080.0000000    0.1039871
221120.0000000    0.0914677
221160.0000000    0.1009330
221200.0000000    0.0899905
221240.0000000    0.0971926
221280.0000000    0.0934747
221320.0000000    0.0964403
221360.0000000    0.0982940
221400.0000000    0.1053731
221440.0000000    0.1000762
221480.0000000    0.0935806
221520.0000000    0.0991592
221560.0000000    0.1038364
221600.0000000    0.1073212
221640.0000000    0.0952757
221680.0000000    0.1082546
221720.0000000    0.0989482
221760.0000000    0.0992208
221800.0000000    0.0859906
221840.0000000    0.0953925
221880.0000000    0.0985493
221920.0000000    0.1065437
221960.0000000    0.1020283
222000.0000000    0.1068574
222040.0000000    0.0991510
222080.0000000    0.0959800
222120.0000000    0.1087380
222160.0000000    0.1028297
222200.0000000    0.1182572
222240.0000000    0.0965164
222280.0000000    0.1002682
222320.0000000    0.0999022
222360.0000000    0.0963847
222400.0000000    0.1092343
222440.0000000    0.0961585
222480.0000000    0.1102094
222520.0000000    0.1013507
222560.0000000    0.1028641
222600.0000000    0.0939876
222640.0000000    0.1146315
222680.0000000    0.1066571
222720.0000000    0.1283368
222760.0000000    0.1128040
222800.0000000    0.1046917
222840.0000000    0.1022334
222880.0000000    0.1115892
222920.0000000    0.1110768
222960.0000000    0.1123118
223000.0000000    0.1116552
223040.0000000    0.0941977
223080.0000000    0.1057628
223120.0000000    0.1163316
223160.0000000    0.1051593
223200.0000000    0.0961368
223240.0000000    0.0978049
223280.0000000    0.1096843
223320.0000000    0.1153976
223360.0000000    0.1074571
223400.0000000    0.1080390
223440.0000000    0.1081769
223480.0000000    0.1084446
223520.0000000    0.1016686
223560.0000000    0.1049107
223600.0000000    0.1021271
223640.0000000    0.1011678
223680.0000000    0.1035774
223720.0000000    0.1071408
223760.0000000    0.1246577
223800.0000000    0.1123385
223840.0000000    0.1174493
223880.0000000    0.1342289
223920.0000000    0.1181464
223960.0000000    0.1132592
224000.0000000    0.1224557
224040.0000000    0.1340164
224080.0000000    0.1254489
224120.0000000    0.1138867
224160.0000000    0.1076016
224200.0000000    0.1079254
224240.0000000    0.1087385
224280.0000000    0.1098141
224320.0000000    0.1039036
224360.0000000    0.1155098
224400.0000000    0.1078872
224440.0000000    0.1190396
224480.0000000    0.1027541
224520.0000000    0.1096659
224560.0000000    0.1046348
224600.0000000    0.1016633
224640.0000000    0.1111434
224680.0000000    0.1073867
224720.0000000    0.1149219
224760.0000000    0.1189837
224800.0000000    0.1261749
224840.0000000    0.1194446
224880.0000000    0.1134995
224920.0000000    0.1350878
224960.0000000    0.1270481
225000.0000000    0.1115135
225040.0000000    0.1041034
225080.0000000    0.1182947
225120.0000000    0.1227787
225160.0000000    0.1214327
225200.0000000    0.1177703
225240.0000000    0.1258047
225280.0000000    0.1091957
225320.0000000    0.1138128
225360.0000000    0.1138607
225400.0000000    0.1033364
225440.0000000    0.1177488
225480.0000000    0.1060501
225520.0000000    0.1171543
225560.0000000    0.1289461
225600.0000000    0.1269171
225640.0000000    0.1164545
225680.0000000    0.1184298
225720.0000000    0.1282754
225760.0000000    0.1160306
225800.0000000    0.1207507
225840.0000000    0.1091616
225880.0000000    0.1150305
225920.0000000    0.1186571
225960.0000000    0.1090693
226000.0000000    0.1224877
226040.0000000    0.1017337
226080.0000000    0.1104109
226120.0000000    0.0983458
226160.0000000    0.1075673
226200.0000000    0.1096389
226240.0000000    0.1047438
226280.0000000    0.1083232
226320.0000000    0.1084396
226360.0000000    0.1129897
226400.0000000    0.1140748
226440.0000000    0.1194546
226480.0000000    0.1027622
226520.0000000    0.1091711
226560.0000000    0.1017943
226600.0000000    0.1165353
226640.0000000    0.1311848
226680.0000000    0.1157869
226720.0000000    0.1142752
226760.0000000    0.1120821
226800.0000000    0.1113975
226840.0000000    0.1133349
226880.0000000    0.1246985
226920.0000000    0.1104062
226960.0000000    0.1105029
227000.0000000    0.1145550
227040.0000000    0.1136867
227080.0000000    0.1140556
227120.0000000    0.1126712
227160.0000000    0.1042529
227200.0000000    0.1046152
227240.0000000    0.1037136
227280.0000000    0.1155819
227320.0000000    0.1150080
227360.0000000    0.1165165
227400.0000000    0.1078076
227440.0000000    0.0981136
227480.0000000    0.1011055
227520.0000000    0.1072940
227560.0000000    0.1153335
227600.0000000    0.1150298
227640.0000000    0.1143758
227680.0000000    0.1064432
227720.0000000    0.1013837
227760.0000000    0.0995554
227800.0000000    0.1022668
227840.0000000    0.1042863
227880.0000000    0.1110070
227920.0000000    0.1159778
227960.0000000    0.1145046
228000.0000000    0.1050428
228040.0000000    0.1050264
228080.0000000    0.1029493
228120.0000000    0.0959654
228160.0000000    0.1042253
228200.0000000    0.1085674
228240.0000000    0.1041346
228280.0000000    0.1018949
228320.0000000    0.1055581
228360.0000000    0.1115774
228400.0000000    0.1107446
228440.0000000    0.1014676
228480.0000000    0.1117651
228520.0000000    0.1075702
228560.0000000    0.1002775
228600.0000000    0.1050534
228640.0000000    0.1032987
228680.0000000    0.1080521
228720.0000000    0.1117181
228760.0000000    0.1094385
228800.0000000    0.1201648
228840.0000000    0.1149509
228880.0000000    0.1033006
228920.0000000    0.1110506
228960.0000000    0.1053179
229000.0000000    0.1141670
229040.0000000    0.1064608
229080.0000000    0.1222867
229120.0000000    0.1263053
229160.0000000    0.1168286
229200.0000000    0.1061463
229240.0000000    0.1254009
229280.0000000    0.1198612
229320.0000000    0.1209538
229360.0000000    0.1236433
229400.0000000    0.1137257
229440.0000000    0.1099916
229480.0000000    0.1153604
229520.0000000    0.1120010
229560.0000000    0.1023808
229600.0000000    0.0877017
229640.0000000    0.1058269
229680.0000000    0.1095693
229720.0000000    0.1103486
229760.0000000    0.1068065
229800.0000000    0.0989119
229840.0000000    0.0934247
229880.0000000    0.1033422
229920.0000000    0.1024528
229960.0000000    0.1016674
230000.0000000    0.1153341
230040.0000000    0.1100689
230080.0000000    0.1163075
230120.0000000    0.1094085
230160.0000000    0.1127467
230200.0000000    0.1227992
230240.0000000    0.1126563
230280.0000000    0.1201660
230320.0000000    0.1156722
230360.0000000    0.1128767
230400.0000000    0.1196162
230440.0000000    0.1048996
230480.0000000    0.1118876
230520.0000000    0.1043538
230560.0000000    0.1037141
230600.0000000    0.1032419
230640.0000000    0.1062362
230680.0000000    0.1043992
230720.0000000    0.1081948
230760.0000000    0.1176478
230800.0000000    0.1153103
230840.0000000    0.1093598
230880.0000000    0.1121756
230920.0000000    0.1191813
230960.0000000    0.1133179
231000.0000000    0.1154390
231040.0000000    0.1153158
231080.0000000    0.1180175
231120.0000000    0.1291193
231160.0000000    0.1070556
231200.0000000    0.1176433
231240.0000000    0.1106556
231280.0000000    0.1197726
231320.0000000    0.1134505
231360.0000000    0.1207006
231400.0000000    0.1203205
231440.0000000    0.1153567
231480.0000000    0.1115781
231520.0000000    0.1162290
231560.0000000    0.1156628
231600.0000000    0.1241330
231640.0000000    0.1244189
231680.0000000    0.1193933
231720.0000000    0.1224075
231760.0000000    0.1242576
231800.0000000    0.1136436
231840.0000000    0.1264237
231880.0000000    0.1246098
231920.0000000    0.1129751
231960.0000000    0.1075585
232000.0000000    0.1204201
232040.0000000    0.1131184
232080.0000000    0.1176011
232120.0000000    0.1122477
232160.0000000    0.1110336
232200.0000000    0.1065423
232240.0000000    0.1165038
232280.0000000    0.1160029
232320.0000000    0.1233832
232360.0000000    0.1121260
232400.0000000    0.1214206
232440.0000000    0.1193224
232480.0000000    0.1111990
232520.0000000    0.1000602
232560.0000000    0.1003616
232600.0000000    0.1002688
232640.0000000    0.0982315
232680.0000000    0.1066564
232720.0000000    0.1013172
232760.0000000    0.1027241
232800.0000000    0.1066607
232840.0000000    0.1035188
232880.0000000    0.1084391
232920.0000000    0.1104482
232960.0000000    0.1225285
233000.0000000    0.1288110
233040.0000000    0.1285081
233080.0000000    0.1184674
233120.0000000    0.1302529
233160.0000000    0.1103680
233200.0000000    0.1143135
233240.0000000    0.1203422
233280.0000000    0.1131956
233320.0000000    0.1184970
233360.0000000    0.1018093
233400.0000000    0.1136917
233440.0000000    0.1229838
233480.0000000    0.1224057
233520.0000000    0.1148458
233560.0000000    0.1331999
233600.0000000    0.1199047
233640.0000000    0.1157478
233680.0000000    0.1150026
233720.0000000    0.1166209
233760.0000000    0.1169674
233800.0000000    0.1079749
233840.0000000    0.1130142
233880.0000000    0.1005387
233920.0000000    0.1217201
233960.0000000    0.0998745
234000.0000000    0.1043201
234040.0000000    0.1019871
234080.0000000    0.1096565
234120.0000000    0.1033805
234160.0000000    0.1111689
234200.0000000    0.1016844
234240.0000000    0.1058238
234280.0000000    0.1027343
234320.0000000    0.1017503
234360.0000000    0.0979827
234400.0000000    0.1164094
234440.0000000    0.1040385
234480.0000000    0.1017124
234520.0000000    0.1147270
234560.0000000    0.1170687
234600.0000000    0.1164493
234640.0000000    0.1062847
234680.0000000    0.1178688
234720.0000000    0.1067931
234760.0000000    0.0999219
234800.0000000    0.1126891
234840.0000000    0.1141570
234880.0000000    0.1133225
234920.0000000    0.1049937
234960.0000000    0.1054671
235000.0000000    0.1032316
235040.0000000    0.1034010
235080.0000000    0.1005721
235120.0000000    0.1140031
235160.0000000    0.0997545
235200.0000000    0.0975162
235240.0000000    0.0987155
235280.0000000    0.1014775
235320.0000000    0.1025853
235360.0000000    0.1056585
235400.0000000    0.1037767
235440.0000000    0.0996211
235480.0000000    0.0982356
235520.0000000    0.1098320
235560.0000000    0.0919347
235600.0000000    0.1019418
235640.0000000    0.1085422
235680.0000000    0.1032385
235720.0000000    0.1216910
235760.0000000    0.1055451
235800.0000000    0.0914411
235840.0000000    0.1095960
235880.0000000    0.0950279
235920.0000000    0.1020360
235960.0000000    0.1218299
236000.0000000    0.1018234
236040.0000000    0.0981565
236080.0000000    0.1055712
236120.0000000    0.1000714
236160.0000000    0.1060293
236200.0000000    0.1043895
236240.0000000    0.1008910
236280.0000000    0.1014019
236320.0000000    0.0949671
236360.0000000    0.1001401
236400.0000000    0.0989212
236440.0000000    0.1003633
236480.0000000    0.1012546
236520.0000000    0.1016843
236560.0000000    0.1050431
236600.0000000    0.0990141
236640.0000000    0.1015172
236680.0000000    0.1117554
236720.0000000    0.0982201
236760.0000000    0.1044960
236800.0000000    0.1053429
236840.0000000    0.0978849
236880.0000000    0.1053817
236920.0000000    0.1066644
236960.0000000    0.1113841
237000.0000000    0.1144105
237040.0000000    0.1098586
237080.0000000    0.1228510
237120.0000000    0.1198123
237160.0000000    0.1114263
237200.0000000    0.1226641
237240.0000000    0.1140951
237280.0000000    0.1230380
237320.0000000    0.1171759
237360.0000000    0.1139906
237400.0000000    0.1229846
237440.0000000    0.1166142
237480.0000000    0.1117250
237520.0000000    0.1091378
237560.0000000    0.1147755
237600.0000000    0.1253866
237640.0000000    0.1159997
237680.0000000    0.1211228
237720.0000000    0.1186555
237760.0000000    0.1076454
237800.0000000    0.1236600
237840.0000000    0.1245677
237880.0000000    0.1139490
237920.0000000    0.1199119
237960.0000000    0.1308567
238000.0000000    0.1142183
238040.0000000    0.1134057
238080.0000000    0.1108740
238120.0000000    0.1045054
238160.0000000    0.1191566
238200.0000000    0.1144690
238240.0000000    0.1172523
238280.0000000    0.1126160
238320.0000000    0.1196342
238360.0000000    0.1241765
238400.0000000    0.1197837
238440.0000000    0.1180230
238480.0000000    0.1282762
238520.0000000    0.1230494
238560.0000000    0.1115828
238600.0000000    0.1134912
238640.0000000    0.1218475
238680.0000000    0.1193134
238720.0000000    0.1169574
238760.0000000    0.1151362
238800.0000000    0.1158871
238840.0000000    0.1192860
238880.0000000    0.1215029
238920.0000000    0.1172372
238960.0000000    0.1177621
239000.0000000    0.1157310
239040.0000000    0.1216446
239080.0000000    0.1118179
239120.0000000    0.1219211
239160.0000000    0.1176056
239200.0000000    0.1162879
239240.0000000    0.1201042
239280.0000000    0.1128721
239320.0000000    0.1143104
239360.0000000    0.1167189
239400.0000000    0.1116299
239440.0000000    0.1178796
239480.0000000    0.1201387
239520.0000000    0.1278660
239560.0000000    0.1130191
239600.0000000    0.1275234
239640.0000000    0.1182268
239680.0000000    0.1232886
239720.0000000    0.1263274
239760.0000000    0.1311111
239800.0000000    0.1290448
239840.0000000    0.1182630
239880.0000000    0.1214066
239920.0000000    0.1247062
239960.0000000    0.1310372
240000.0000000    0.1270161
240040.0000000    0.1254321
240080.0000000    0.1231164
240120.0000000    0.1192188
240160.0000000    0.1187749
240200.0000000    0.1159237
240240.0000000    0.1154302
240280.0000000    0.1012951
240320.0000000    0.1140643
240360.0000000    0.1363865
240400.0000000    0.1158011
240440.0000000    0.1207149
240480.0000000    0.1125154
240520.0000000    0.1151108
240560.0000000    0.1249322
240600.0000000    0.1163736
240640.0000000    0.1154455
240680.0000000    0.1206304
240720.0000000    0.1132849
240760.0000000    0.1157003
240800.0000000    0.1409315
240840.0000000    0.1290076
240880.0000000    0.1252157
240920.0000000    0.1158150
240960.0000000    0.1240296
241000.0000000    0.1161300
241040.0000000    0.1129225
241080.0000000    0.1188469
241120.0000000    0.1125992
241160.0000000    0.1140185
241200.0000000    0.1093658
241240.0000000    0.1104899
241280.0000000    0.1052049
241320.0000000    0.0975294
241360.0000000    0.1078912
241400.0000000    0.1143593
241440.0000000    0.1027285
241480.0000000    0.1119683
241520.0000000    0.1146110
241560.0000000    0.1038077
241600.0000000    0.1206520
241640.0000000    0.1146358
241680.0000000    0.1286922
241720.0000000    0.1128967
241760.0000000    0.1300431
241800.0000000    0.1310213
241840.0000000    0.1208600
241880.0000000    0.1246030
241920.0000000    0.1234486
241960.0000000    0.1220316
242000.0000000    0.1139531
242040.0000000    0.1217480
242080.0000000    0.1250815
242120.0000000    0.1195457
242160.0000000    0.1234402
242200.0000000    0.1088503
242240.0000000    0.1082277
242280.0000000    0.1201913
242320.0000000    0.1241750
242360.0000000    0.1114823
242400.0000000    0.1086803
242440.0000000    0.1182648
242480.0000000    0.1254017
242520.0000000    0.1237603
242560.0000000    0.1111957
242600.0000000    0.1087596
242640.0000000    0.1109209
242680.0000000    0.1154530
242720.0000000    0.1132457
242760.0000000    0.1147232
242800.0000000    0.1282591
242840.0000000    0.1234664
242880.0000000    0.1187516
242920.0000000    0.1203115
242960.0000000    0.1203476
243000.0000000    0.1241011
243040.0000000    0.1139467
243080.0000000    0.1172614
243120.0000000    0.1205004
243160.0000000    0.1224067
243200.0000000    0.1135254
243240.0000000    0.1198620
243280.0000000    0.1274171
243320.0000000    0.1225100
243360.0000000    0.1096443
243400.0000000    0.1202923
243440.0000000    0.1094333
243480.0000000    0.1133398
243520.0000000    0.1054744
243560.0000000    0.1150467
243600.0000000    0.1233575
243640.0000000    0.1161598
243680.0000000    0.1198261
243720.0000000    0.1184209
243760.0000000    0.1123664
243800.0000000    0.1137447
243840.0000000    0.1271390
243880.0000000    0.1230134
243920.0000000    0.1217370
243960.0000000    0.1212221
244000.0000000    0.1295868
244040.0000000    0.1186939
244080.0000000    0.1127395
244120.0000000    0.1144543
244160.0000000    0.1354152
244200.0000000    0.1248674
244240.0000000    0.1191802
244280.0000000    0.1182080
244320.0000000    0.1151248
244360.0000000    0.1143404
244400.0000000    0.1254768
244440.0000000    0.1079282
244480.0000000    0.1054626
244520.0000000    0.1124499
244560.0000000    0.1129833
244600.0000000    0.1168574
244640.0000000    0.1302014
244680.0000000    0.1277594
244720.0000000    0.1147342
244760.0000000    0.1181666
244800.0000000    0.1101747
244840.0000000    0.1041145
244880.0000000    0.1127748
244920.0000000    0.1182996
244960.0000000    0.1133881
245000.0000000    0.1175447
245040.0000000    0.1086386
245080.0000000    0.1076249
245120.0000000    0.1167579
245160.0000000    0.1186292
245200.0000000    0.1223472
245240.0000000    0.1144108
245280.0000000    0.1168876
245320.0000000    0.1319213
245360.0000000    0.1255533
245400.0000000    0.1376445
245440.0000000    0.1274361
245480.0000000    0.1408094
245520.0000000    0.1216609
245560.0000000    0.1339020
245600.0000000    0.1273247
245640.0000000    0.1163877
245680.0000000    0.1237665
245720.0000000    0.1214100
245760.0000000    0.1083906
245800.0000000    0.1155605
245840.0000000    0.1177241
245880.0000000    0.1340529
245920.0000000    0.1160690
245960.0000000    0.1093281
246000.0000000    0.1117765
246040.0000000    0.1191562
246080.0000000    0.1249701
246120.0000000    0.1286370
246160.0000000    0.1320365
246200.0000000    0.1307838
246240.0000000    0.1341376
246280.0000000    0.1362777
246320.0000000    0.1301478
246360.0000000    0.1415755
246400.0000000    0.1453546
246440.0000000    0.1383433
246480.0000000    0.1457430
246520.0000000    0.1502855
246560.0000000    0.1611878
246600.0000000    0.1533886
246640.0000000    0.1403076
246680.0000000    0.1402039
246720.0000000    0.1435387
246760.0000000    0.1450212
246800.0000000    0.1518600
246840.0000000    0.1448332
246880.0000000    0.1382272
246920.0000000    0.1486988
246960.0000000    0.1430180
247000.0000000    0.1550867
247040.0000000    0.1529297
247080.0000000    0.1511995
247120.0000000    0.1615123
247160.0000000    0.1505976
247200.0000000    0.1614108
247240.0000000    0.1534773
247280.0000000    0.1386761
247320.0000000    0.1347208
247360.0000000    0.1347722
247400.0000000    0.1320163
247440.0000000    0.1333041
247480.0000000    0.1355931
247520.0000000    0.1455586
247560.0000000    0.1571220
247600.0000000    0.1481374
247640.0000000    0.1374185
247680.0000000    0.1510525
247720.0000000    0.1381978
247760.0000000    0.1483847
247800.0000000    0.1331534
247840.0000000    0.1428378
247880.0000000    0.1306113
247920.0000000    0.1457207
247960.0000000    0.1445879
248000.0000000    0.1490943
248040.0000000    0.1435831
248080.0000000    0.1470154
248120.0000000    0.1445808
248160.0000000    0.1435673
248200.0000000    0.1303505
248240.0000000    0.1300745
248280.0000000    0.1333368
248320.0000000    0.1243456
248360.0000000    0.1284551
248400.0000000    0.1329625
248440.0000000    0.1297505
248480.0000000    0.1186737
248520.0000000    0.1199967
248560.0000000    0.1212150
248600.0000000    0.1222255
248640.0000000    0.1196884
248680.0000000    0.1193474
248720.0000000    0.1221206
248760.0000000    0.1335723
248800.0000000    0.1372236
248840.0000000    0.1327032
248880.0000000    0.1196314
248920.0000000    0.1339671
248960.0000000    0.1305390
249000.0000000    0.1370206
249040.0000000    0.1340511
249080.0000000    0.1345977
249120.0000000    0.1305095
249160.0000000    0.1443971
249200.0000000    0.1240692
249240.0000000    0.1411999
249280.0000000    0.1303801
249320.0000000    0.1345642
249360.0000000    0.1310572
249400.0000000    0.1262651
249440.0000000    0.1315927
249480.0000000    0.1338246
249520.0000000    0.1167286
249560.0000000    0.1204694
249600.0000000    0.1180628
249640.0000000    0.1190691
249680.0000000    0.1144072
249720.0000000    0.1189640
249760.0000000    0.1278228
249800.0000000    0.1145321
249840.0000000    0.1109805
249880.0000000    0.1244550
249920.0000000    0.1356580
249960.0000000    0.1364298
250000.0000000    0.1337271
250040.0000000    0.1368254
250080.0000000    0.1462801
250120.0000000    0.1296602
250160.0000000    0.1427999
250200.0000000    0.1404107
250240.0000000    0.1461221
250280.0000000    0.1354376
250320.0000000    0.1578248
250360.0000000    0.1456050
250400.0000000    0.1304196
250440.0000000    0.1387179
250480.0000000    0.1335148
250520.0000000    0.1453648
250560.0000000    0.1384911
250600.0000000    0.1455653
250640.0000000    0.1419456
250680.0000000    0.1517509
250720.0000000    0.1442236
250760.0000000    0.1413415
250800.0000000    0.1409955
250840.0000000    0.1289246
250880.0000000    0.1360202
250920.0000000    0.1449142
250960.0000000    0.1494012
251000.0000000    0.1530132
251040.0000000    0.1471715
251080.0000000    0.1402647
251120.0000000    0.1487710
251160.0000000    0.1448579
251200.0000000    0.1512339
251240.0000000    0.1400967
251280.0000000    0.1384793
251320.0000000    0.1457911
251360.0000000    0.1374742
251400.0000000    0.1486051
251440.0000000    0.1537137
251480.0000000    0.1370070
251520.0000000    0.1535817
251560.0000000    0.1449396
251600.0000000    0.1486337
251640.0000000    0.1364259
251680.0000000    0.1373680
251720.0000000    0.1367072
251760.0000000    0.1267437
251800.0000000    0.1289817
251840.0000000    0.1299662
251880.0000000    0.1289771
251920.0000000    0.1253526
251960.0000000    0.1274745
252000.0000000    0.1381719
252040.0000000    0.1318484
252080.0000000    0.1258940
252120.0000000    0.1187978
252160.0000000    0.1303242
252200.0000000    0.1238511
252240.0000000    0.1221999
252280.0000000    0.1234522
252320.0000000    0.1292524
252360.0000000    0.1289886
252400.0000000    0.1317245
252440.0000000    0.1273510
252480.0000000    0.1334423
252520.0000000    0.1250710
252560.0000000    0.1301732
252600.0000000    0.1386999
252640.0000000    0.1365866
252680.0000000    0.1289956
252720.0000000    0.1300668
252760.0000000    0.1308706
252800.0000000    0.1143213
252840.0000000    0.1169150
252880.0000000    0.1210660
252920.0000000    0.1180878
252960.0000000    0.1271880
253000.0000000    0.1319326
253040.0000000    0.1161160
253080.0000000    0.1029012
253120.0000000    0.1100622
253160.0000000    0.1260149
253200.0000000    0.1163273
253240.0000000    0.1142636
253280.0000000    0.1173580
253320.0000000    0.1107230
253360.0000000    0.1143962
253400.0000000    0.1218904
253440.0000000    0.1249042
253480.0000000    0.1292925
253520.0000000    0.1333157
253560.0000000    0.1330599
253600.0000000    0.1346411
253640.0000000    0.1363890
253680.0000000    0.1388893
253720.0000000    0.1295221
253760.0000000    0.1338078
253800.0000000    0.1361616
253840.0000000    0.1257254
253880.0000000    0.1268746
253920.0000000    0.1525076
253960.0000000    0.1473019
254000.0000000    0.1539737
254040.0000000    0.1416307
254080.0000000    0.1430797
254120.0000000    0.1299993
254160.0000000    0.1374120
254200.0000000    0.1429024
254240.0000000    0.1249646
254280.0000000    0.1338475
254320.0000000    0.1324499
254360.0000000    0.1288112
254400.0000000    0.1265467
254440.0000000    0.1285959
254480.0000000    0.1303635
254520.0000000    0.1270513
254560.0000000    0.1453537
254600.0000000    0.1336042
254640.0000000    0.1519068
254680.0000000    0.1386727
254720.0000000    0.1342414
254760.0000000    0.1296073
254800.0000000    0.1363427
254840.0000000    0.1466774
254880.0000000    0.1545541
254920.0000000    0.1410937
254960.0000000    0.1295076
255000.0000000    0.1320372
255040.0000000    0.1314609
255080.0000000    0.1310181
255120.0000000    0.1371344
255160.0000000    0.1431607
255200.0000000    0.1521321
255240.0000000    0.1379439
255280.0000000    0.1312921
255320.0000000    0.1307573
255360.0000000    0.1368630
255400.0000000    0.1459105
255440.0000000    0.1346287
255480.0000000    0.1392843
255520.0000000    0.1388028
255560.0000000    0.1273192
255600.0000000    0.1371372
255640.0000000    0.1406318
255680.0000000    0.1396196
255720.0000000    0.1428243
255760.0000000    0.1359791
255800.0000000    0.1375849
255840.0000000    0.1465655
255880.0000000    0.1403991
255920.0000000    0.1463531
255960.0000000    0.1401085
256000.0000000    0.1350111
256040.0000000    0.1447484
256080.0000000    0.1474409
256120.0000000    0.1401253
256160.0000000    0.1363319
256200.0000000    0.1403568
256240.0000000    0.1403045
256280.0000000    0.1402782
256320.0000000    0.1339700
256360.0000000    0.1403342
256400.0000000    0.1442657
256440.0000000    0.1170109
256480.0000000    0.1236475
256520.0000000    0.1203515
256560.0000000    0.1318535
256600.0000000    0.1112780
256640.0000000    0.1172722
256680.0000000    0.1079030
256720.0000000    0.1034079
256760.0000000    0.1104653
256800.0000000    0.1187051
256840.0000000    0.1140345
256880.0000000    0.1133376
256920.0000000    0.1313611
256960.0000000    0.1229763
257000.0000000    0.1239115
257040.0000000    0.1190511
257080.0000000    0.1254023
257120.0000000    0.1182528
257160.0000000    0.1298883
257200.0000000    0.1268304
257240.0000000    0.1281170
257280.0000000    0.1255118
257320.0000000    0.1194992
257360.0000000    0.1252416
257400.0000000    0.1043549
257440.0000000    0.1197236
257480.0000000    0.1168214
257520.0000000    0.1168609
257560.0000000    0.1171240
257600.0000000    0.1170868
257640.0000000    0.1150309
257680.0000000    0.1223661
257720.0000000    0.1219510
257760.0000000    0.1148534
257800.0000000    0.1128423
257840.0000000    0.1188710
257880.0000000    0.1164070
257920.0000000    0.1117930
257960.0000000    0.1062361
258000.0000000    0.1026551
258040.0000000    0.1164811
258080.0000000    0.1198202
258120.0000000    0.1201300
258160.0000000    0.1135552
258200.0000000    0.1056642
258240.0000000    0.1240459
258280.0000000    0.1162049
258320.0000000    0.1103310
258360.0000000    0.1102680
258400.0000000    0.1125105
258440.0000000    0.1098326
258480.0000000    0.1212258
258520.0000000    0.1000114
258560.0000000    0.1108995
258600.0000000    0.1046151
258640.0000000    0.1102002
258680.0000000    0.1106025
258720.0000000    0.1236197
258760.0000000    0.1286520
258800.0000000    0.1191714
258840.0000000    0.1047642
258880.0000000    0.1077813
258920.0000000    0.1230253
258960.0000000    0.1180760
259000.0000000    0.1111205
259040.0000000    0.1133722
259080.0000000    0.1199317
259120.0000000    0.1284943
259160.0000000    0.1233692
259200.0000000    0.1218065
259240.0000000    0.1120187
259280.0000000    0.1219144
259320.0000000    0.1092380
259360.0000000    0.1093020
259400.0000000    0.1152012
259440.0000000    0.1234507
259480.0000000    0.1326138
259520.0000000    0.1193655
259560.0000000    0.1184682
259600.0000000    0.1465300
259640.0000000    0.1374975
259680.0000000    0.1253458
259720.0000000    0.1209427
259760.0000000    0.1361255
259800.0000000    0.1532821
259840.0000000    0.1520509
259880.0000000    0.1517061
259920.0000000    0.1554872
259960.0000000    0.1548021
260000.0000000    0.1421734
260040.0000000    0.1385999
260080.0000000    0.1495519
260120.0000000    0.1511160
260160.0000000    0.1485509
260200.0000000    0.1484661
260240.0000000    0.1511145
260280.0000000    0.1484547
260320.0000000    0.1364517
260360.0000000    0.1331320
260400.0000000    0.1385782
260440.0000000    0.1315644
260480.0000000    0.1323396
260520.0000000    0.1372318
260560.0000000    0.1344374
260600.0000000    0.1383344
260640.0000000    0.1338915
260680.0000000    0.1444665
260720.0000000    0.1504665
260760.0000000    0.1444399
260800.0000000    0.1355269
260840.0000000    0.1332823
260880.0000000    0.1554007
260920.0000000    0.1484909
260960.0000000    0.1465797
261000.0000000    0.1502305
261040.0000000    0.1505280
261080.0000000    0.1272196
261120.0000000    0.1370409
261160.0000000    0.1306398
261200.0000000    0.1522436
261240.0000000    0.1385607
261280.0000000    0.1454031
261320.0000000    0.1375703
261360.0000000    0.1382026
261400.0000000    0.1462658
261440.0000000    0.1503621
261480.0000000    0.1361783
261520.0000000    0.1455704
261560.0000000    0.1500601
261600.0000000    0.1547057
261640.0000000    0.1590726
261680.0000000    0.1594545
261720.0000000    0.1659280
261760.0000000    0.1592027
261800.0000000    0.1493684
261840.0000000    0.1479573
261880.0000000    0.1462521
261920.0000000    0.1392529
261960.0000000    0.1579525
262000.0000000    0.1576728
262040.0000000    0.1474698
262080.0000000    0.1390896
262120.0000000    0.1566272
262160.0000000    0.1352348
262200.0000000    0.1446088
262240.0000000    0.1470560
262280.0000000    0.1279299
262320.0000000    0.1336707
262360.0000000    0.1419543
262400.0000000    0.1413951
262440.0000000    0.1374112
262480.0000000    0.1471495
262520.0000000    0.1550428
262560.0000000    0.1505310
262600.0000000    0.1619357
262640.0000000    0.1526751
262680.0000000    0.1653468
262720.0000000    0.1594862
262760.0000000    0.1626484
262800.0000000    0.1495607
262840.0000000    0.1609170
262880.0000000    0.1500161
262920.0000000    0.1655659
262960.0000000    0.1581244
263000.0000000    0.1548813
263040.0000000    0.1461069
263080.0000000    0.1499504
263120.0000000    0.1583532
263160.0000000    0.1494705
263200.0000000    0.1366274
263240.0000000    0.1417400
263280.0000000    0.1448640
263320.0000000    0.1240945
263360.0000000    0.1203475
263400.0000000    0.1335732
263440.0000000    0.1301399
263480.0000000    0.1309402
263520.0000000    0.1465856
263560.0000000    0.1374701
263600.0000000    0.1263624
263640.0000000    0.1272823
263680.0000000    0.1288159
263720.0000000    0.1487178
263760.0000000    0.1363529
263800.0000000    0.1361252
263840.0000000    0.1444082
263880.0000000    0.1386632
263920.0000000    0.1385990
263960.0000000    0.1335817
264000.0000000    0.1286163
264040.0000000    0.1249081
264080.0000000    0.1386566
264120.0000000    0.1356322
264160.0000000    0.1627647
264200.0000000    0.1502424
264240.0000000    0.1507808
264280.0000000    0.1473830
264320.0000000    0.1729047
264360.0000000    0.1645219
264400.0000000    0.1471910
264440.0000000    0.1448913
264480.0000000    0.1499375
264520.0000000    0.1400300
264560.0000000    0.1422129
264600.0000000    0.1421503
264640.0000000    0.1326911
264680.0000000    0.1432375
264720.0000000    0.1402122
264760.0000000    0.1369046
264800.0000000    0.1316645
264840.0000000    0.1412984
264880.0000000    0.1409300
264920.0000000    0.1262661
264960.0000000    0.1312890
265000.0000000    0.1325999
265040.0000000    0.1251300
265080.0000000    0.1297721
265120.0000000    0.1224774
265160.0000000    0.1210917
265200.0000000    0.1148782
265240.0000000    0.1089616
265280.0000000    0.1165529
265320.0000000    0.1293470
265360.0000000    0.1259767
265400.0000000    0.1330167
265440.0000000    0.1332280
265480.0000000    0.1182862
265520.0000000    0.1251590
265560.0000000    0.1198268
265600.0000000    0.1277560
265640.0000000    0.1297773
265680.0000000    0.1319668
265720.0000000    0.1319392
265760.0000000    0.1383698
265800.0000000    0.1433863
265840.0000000    0.1367168
265880.0000000    0.1259249
265920.0000000    0.1235198
265960.0000000    0.1410058
266000.0000000    0.1328792
266040.0000000    0.1465735
266080.0000000    0.1311120
266120.0000000    0.1375832
266160.0000000    0.1310857
266200.0000000    0.1424793
266240.0000000    0.1330227
266280.0000000    0.1312327
266320.0000000    0.1331265
266360.0000000    0.1372781
266400.0000000    0.1448271
266440.0000000    0.1463861
266480.0000000    0.1401572
266520.0000000    0.1411618
266560.0000000    0.1461626
266600.0000000    0.1438271
266640.0000000    0.1364754
266680.0000000    0.1331830
266720.0000000    0.1416442
266760.0000000    0.1450823
266800.0000000    0.1496801
266840.0000000    0.1487364
266880.0000000    0.1571236
266920.0000000    0.1380762
266960.0000000    0.1572549
267000.0000000    0.1320667
267040.0000000    0.1278910
267080.0000000    0.1340172
267120.0000000    0.1488542
267160.0000000    0.1476972
267200.0000000    0.1464005
267240.0000000    0.1352472
267280.0000000    0.1310603
267320.0000000    0.1374924
267360.0000000    0.1434096
267400.0000000    0.1526472
267440.0000000    0.1286651
267480.0000000    0.1497923
267520.0000000    0.1482688
267560.0000000    0.1419874
267600.0000000    0.1546678
267640.0000000    0.1553374
267680.0000000    0.1481458
267720.0000000    0.1493477
267760.0000000    0.1409237
267800.0000000    0.1435905
267840.0000000    0.1514334
267880.0000000    0.1491451
267920.0000000    0.1385400
267960.0000000    0.1546776
268000.0000000    0.1605042
268040.0000000    0.1500179
268080.0000000    0.1524600
268120.0000000    0.1439769
268160.0000000    0.1401049
268200.0000000    0.1496137
268240.0000000    0.1447123
268280.0000000    0.1549258
268320.0000000    0.1467888
268360.0000000    0.1606106
268400.0000000    0.1442807
268440.0000000    0.1530363
268480.0000000    0.1374191
268520.0000000    0.1315327
268560.0000000    0.1505453
268600.0000000    0.1443382
268640.0000000    0.1375320
268680.0000000    0.1398496
268720.0000000    0.1456823
268760.0000000    0.1515445
268800.0000000    0.1579631
268840.0000000    0.1735928
268880.0000000    0.1580163
268920.0000000    0.1463049
268960.0000000    0.1515888
269000.0000000    0.1413461
269040.0000000    0.1602698
269080.0000000    0.1610119
269120.0000000    0.1621081
269160.0000000    0.1492896
269200.0000000    0.1573627
269240.0000000    0.1574889
269280.0000000    0.1409514
269320.0000000    0.1581556
269360.0000000    0.1510772
269400.0000000    0.1465703
269440.0000000    0.1472938
269480.0000000    0.1429431
269520.0000000    0.1532650
269560.0000000    0.1456119
269600.0000000    0.1505048
269640.0000000    0.1449580
269680.0000000    0.1556014
269720.0000000    0.1440931
269760.0000000    0.1316866
269800.0000000    0.1484976
269840.0000000    0.1410505
269880.0000000    0.1403721
269920.0000000    0.1498021
269960.0000000    0.1438070
270000.0000000    0.1331406
270040.0000000    0.1540714
270080.0000000    0.1335740
270120.0000000    0.1458419
270160.0000000    0.1410103
270200.0000000    0.1545951
270240.0000000    0.1460248
270280.0000000    0.1533270
270320.0000000    0.1326475
270360.0000000    0.1451564
270400.0000000    0.1481525
270440.0000000    0.1429405
270480.0000000    0.1666046
270520.0000000    0.1538657
270560.0000000    0.1710501
270600.0000000    0.1563474
270640.0000000    0.1529408
270680.0000000    0.1481882
270720.0000000    0.1643475
270760.0000000    0.1496141
270800.0000000    0.1462548
270840.0000000    0.1408875
270880.0000000    0.1387223
270920.0000000    0.1417142
270960.0000000    0.1427905
271000.0000000    0.1419069
271040.0000000    0.1450491
271080.0000000    0.1643142
271120.0000000    0.1472491
271160.0000000    0.1468067
271200.0000000    0.1599793
271240.0000000    0.1526576
271280.0000000    0.1509948
271320.0000000    0.1693990
271360.0000000    0.1622757
271400.0000000    0.1777640
271440.0000000    0.1735676
271480.0000000    0.1763899
271520.0000000    0.1508376
271560.0000000    0.1622373
271600.0000000    0.1720131
271640.0000000    0.1597293
271680.0000000    0.1633753
271720.0000000    0.1635725
271760.0000000    0.1595491
271800.0000000    0.1610910
271840.0000000    0.1561961
271880.0000000    0.1548017
271920.0000000    0.1619945
271960.0000000    0.1594907
272000.0000000    0.1544871
272040.0000000    0.1525931
272080.0000000    0.1633116
272120.0000000    0.1543663
272160.0000000    0.1438910
272200.0000000    0.1405956
272240.0000000    0.1616121
272280.0000000    0.1500227
272320.0000000    0.1497614
272360.0000000    0.1448310
272400.0000000    0.1532283
272440.0000000    0.1499432
272480.0000000    0.1387252
272520.0000000    0.1483667
272560.0000000    0.1681553
272600.0000000    0.1585448
272640.0000000    0.1777819
272680.0000000    0.1685980
272720.0000000    0.1605870
272760.0000000    0.1698327
272800.0000000    0.1600731
272840.0000000    0.1663948
272880.0000000    0.1788669
272920.0000000    0.1626087
272960.0000000    0.1730458
273000.0000000    0.1676169
273040.0000000    0.1758140
273080.0000000    0.1714711
273120.0000000    0.1597773
273160.0000000    0.1773416
273200.0000000    0.1600991
273240.0000000    0.1726475
273280.0000000    0.1857184
273320.0000000    0.1866047
273360.0000000    0.1795994
273400.0000000    0.1760762
273440.0000000    0.1636017
273480.0000000    0.1776224
273520.0000000    0.1795794
273560.0000000    0.1865570
273600.0000000    0.1639468
273640.0000000    0.1710962
273680.0000000    0.1800285
273720.0000000    0.1679653
273760.0000000    0.1763870
273800.0000000    0.1731815
273840.0000000    0.1688358
273880.0000000    0.1570837
273920.0000000    0.1759223
273960.0000000    0.1727821
274000.0000000    0.1592567
274040.0000000    0.1728665
274080.0000000    0.1620028
274120.0000000    0.1670496
274160.0000000    0.1654470
274200.0000000    0.1707921
274240.0000000    0.1698420
274280.0000000    0.1664807
274320.0000000    0.1631684
274360.0000000    0.1660738
274400.0000000    0.1597918
274440.0000000    0.1705105
274480.0000000    0.1796759
274520.0000000    0.1753891
274560.0000000    0.1798407
274600.0000000    0.1438272
274640.0000000    0.1603633
274680.0000000    0.1589176
274720.0000000    0.1621820
274760.0000000    0.1411164
274800.0000000    0.1499915
274840.0000000    0.1884635
274880.0000000    0.1799633
274920.0000000    0.1695576
274960.0000000    0.1648929
275000.0000000    0.1704548
275040.0000000    0.1706125
275080.0000000    0.1513366
275120.0000000    0.1555649
275160.0000000    0.1503996
275200.0000000    0.1601968
275240.0000000    0.1489149
275280.0000000    0.1497993
275320.0000000    0.1653862
275360.0000000    0.1540276
275400.0000000    0.1555746
275440.0000000    0.1701245
275480.0000000    0.1548526
275520.0000000    0.1615651
275560.0000000    0.1485350
275600.0000000    0.1508348
275640.0000000    0.1629155
275680.0000000    0.1533978
275720.0000000    0.1506953
275760.0000000    0.1366511
275800.0000000    0.1444144
275840.0000000    0.1540407
275880.0000000    0.1587941
275920.0000000    0.1553080
275960.0000000    0.1616390
276000.0000000    0.1513594
276040.0000000    0.1408057
276080.0000000    0.1396117
276120.0000000    0.1351487
276160.0000000    0.1368506
276200.0000000    0.1532675
276240.0000000    0.1578434
276280.0000000    0.1525076
276320.0000000    0.1550610
276360.0000000    0.1682868
276400.0000000    0.1674531
276440.0000000    0.1605757
276480.0000000    0.1523817
276520.0000000    0.1625219
276560.0000000    0.1480723
276600.0000000    0.1657848
276640.0000000    0.1634285
276680.0000000    0.1587760
276720.0000000    0.1620970
276760.0000000    0.1713481
276800.0000000    0.1563399
276840.0000000    0.1613788
276880.0000000    0.1754870
276920.0000000    0.1589993
276960.0000000    0.1598907
277000.0000000    0.1540337
277040.0000000    0.1514000
277080.0000000    0.1522191
277120.0000000    0.1476086
277160.0000000    0.1508345
277200.0000000    0.1625194
277240.0000000    0.1657156
277280.0000000    0.1430527
277320.0000000    0.1479087
277360.0000000    0.1446992
277400.0000000    0.1408385
277440.0000000    0.1533365
277480.0000000    0.1496672
277520.0000000    0.1545069
277560.0000000    0.1531780
277600.0000000    0.1523004
277640.0000000    0.1516538
277680.0000000    0.1580712
277720.0000000    0.1630581
277760.0000000    0.1485645
277800.0000000    0.1723013
277840.0000000    0.1719992
277880.0000000    0.1618093
277920.0000000    0.1537707
277960.0000000    0.1687136
278000.0000000    0.1576493
278040.0000000    0.1652304
278080.0000000    0.1573673
278120.0000000    0.1609691
278160.0000000    0.1554823
278200.0000000    0.1694939
278240.0000000    0.1603656
278280.0000000    0.1626818
278320.0000000    0.1682535
278360.0000000    0.1696977
278400.0000000    0.1591393
278440.0000000    0.1656679
278480.0000000    0.1567923
278520.0000000    0.1494388
278560.0000000    0.1530292
278600.0000000    0.1722316
278640.0000000    0.1568733
278680.0000000    0.1572069
278720.0000000    0.1655883
278760.0000000    0.1509324
278800.0000000    0.1740268
278840.0000000    0.1566596
278880.0000000    0.1680211
278920.0000000    0.1560243
278960.0000000    0.1601329
279000.0000000    0.1491459
279040.0000000    0.1625518
279080.0000000    0.1472882
279120.0000000    0.1466092
279160.0000000    0.1410483
279200.0000000    0.1451300
279240.0000000    0.1547766
279280.0000000    0.1539958
279320.0000000    0.1596679
279360.0000000    0.1607648
279400.0000000    0.1620185
279440.0000000    0.1601556
279480.0000000    0.1433022
279520.0000000    0.1483161
279560.0000000    0.1705197
279600.0000000    0.1632759
279640.0000000    0.1487567
279680.0000000    0.1469689
279720.0000000    0.1439028
279760.0000000    0.1310958
279800.0000000    0.1285975
279840.0000000    0.1432778
279880.0000000    0.1416035
279920.0000000    0.1506212
279960.0000000    0.1512760
280000.0000000    0.1527806
280040.0000000    0.1550928
280080.0000000    0.1447193
280120.0000000    0.1516778
280160.0000000    0.1479567
280200.0000000    0.1470523
280240.0000000    0.1479061
280280.0000000    0.1526119
280320.0000000    0.1408761
280360.0000000    0.1420770
280400.0000000    0.1411165
280440.0000000    0.1517454
280480.0000000    0.1471780
280520.0000000    0.1412848
280560.0000000    0.1302286
280600.0000000    0.1393745
280640.0000000    0.1474840
280680.0000000    0.1386662
280720.0000000    0.1356734
280760.0000000    0.1405898
280800.0000000    0.1521330
280840.0000000    0.1448793
280880.0000000    0.1670803
280920.0000000    0.1510709
280960.0000000    0.1617084
281000.0000000    0.1654153
281040.0000000    0.1544946
281080.0000000    0.1411743
281120.0000000    0.1529555
281160.0000000    0.1491730
281200.0000000    0.1488735
281240.0000000    0.1554456
281280.0000000    0.1762031
281320.0000000    0.1520147
281360.0000000    0.1512346
281400.0000000    0.1549770
281440.0000000    0.1388218
281480.0000000    0.1512212
281520.0000000    0.1513984
281560.0000000    0.1710733
281600.0000000    0.1657002
281640.0000000    0.1592129
281680.0000000    0.1586806
281720.0000000    0.1552615
281760.0000000    0.1669310
281800.0000000    0.1589662
281840.0000000    0.1469698
281880.0000000    0.1524029
281920.0000000    0.1588199
281960.0000000    0.1546932
282000.0000000    0.1486439
282040.0000000    0.1598517
282080.0000000    0.1409679
282120.0000000    0.1490703
282160.0000000    0.1449594
282200.0000000    0.1454252
282240.0000000    0.1324806
282280.0000000    0.1385173
282320.0000000    0.1296452
282360.0000000    0.1521106
282400.0000000    0.1302571
282440.0000000    0.1456124
282480.0000000    0.1523833
282520.0000000    0.1354364
282560.0000000    0.1357427
282600.0000000    0.1396387
282640.0000000    0.1263349
282680.0000000    0.1415041
282720.0000000    0.1424279
282760.0000000    0.1369988
282800.0000000    0.1387605
282840.0000000    0.1357280
282880.0000000    0.1426444
282920.0000000    0.1571783
282960.0000000    0.1545111
283000.0000000    0.1570198
283040.0000000    0.1393549
283080.0000000    0.1440008
283120.0000000    0.1427431
283160.0000000    0.1511045
283200.0000000    0.1570810
283240.0000000    0.1602777
283280.0000000    0.1469182
283320.0000000    0.1387519
283360.0000000    0.1478948
283400.0000000    0.1592134
283440.0000000    0.1684722
283480.0000000    0.1768848
283520.0000000    0.1632341
283560.0000000    0.1589127
283600.0000000    0.1476951
283640.0000000    0.1526944
283680.0000000    0.1594718
283720.0000000    0.1636533
283760.0000000    0.1554394
283800.0000000    0.1566837
283840.0000000    0.1618933
283880.0000000    0.1454549
283920.0000000    0.1573776
283960.0000000    0.1529716
284000.0000000    0.1640031
284040.0000000    0.1532130
284080.0000000    0.1570180
284120.0000000    0.1583924
284160.0000000    0.1552484
284200.0000000    0.1666320
284240.0000000    0.1551656
284280.0000000    0.1550207
284320.0000000    0.1662342
284360.0000000    0.1463480
284400.0000000    0.1429967
284440.0000000    0.1422978
284480.0000000    0.1319782
284520.0000000    0.1420553
284560.0000000    0.1366705
284600.0000000    0.1324913
284640.0000000    0.1467772
284680.0000000    0.1390911
284720.0000000    0.1430839
284760.0000000    0.1524231
284800.0000000    0.1587469
284840.0000000    0.1534083
284880.0000000    0.1532271
284920.0000000    0.1409114
284960.0000000    0.1569824
285000.0000000    0.1459797
285040.0000000    0.1528958
285080.0000000    0.1650464
285120.0000000    0.1562883
285160.0000000    0.1678743
285200.0000000    0.1519994
285240.0000000    0.1473494
285280.0000000    0.1496016
285320.0000000    0.1396920
285360.0000000    0.1581805
285400.0000000    0.1494359
285440.0000000    0.1391144
285480.0000000    0.1455028
285520.0000000    0.1598648
285560.0000000    0.1459267
285600.0000000    0.1461671
285640.0000000    0.1497791
285680.0000000    0.1534079
285720.0000000    0.1427843
285760.0000000    0.1446877
285800.0000000    0.1424825
285840.0000000    0.1314849
285880.0000000    0.1397272
285920.0000000    0.1425187
285960.0000000    0.1481425
286000.0000000    0.1428852
286040.0000000    0.1355557
286080.0000000    0.1391063
286120.0000000    0.1479039
286160.0000000    0.1440845
286200.0000000    0.1422341
286240.0000000    0.1337323
286280.0000000    0.1422124
286320.0000000    0.1336340
286360.0000000    0.1447417
286400.0000000    0.1452603
286440.0000000    0.1458452
286480.0000000    0.1628436
286520.0000000    0.1449867
286560.0000000    0.1388916
286600.0000000    0.1511787
286640.0000000    0.1229346
286680.0000000    0.1293036
286720.0000000    0.1350714
286760.0000000    0.1382915
286800.0000000    0.1433144
286840.0000000    0.1334004
286880.0000000    0.1316240
286920.0000000    0.1275917
286960.0000000    0.1353576
287000.0000000    0.1362557
287040.0000000    0.1385391
287080.0000000    0.1392298
287120.0000000    0.1490471
287160.0000000    0.1471200
287200.0000000    0.1292342
287240.0000000    0.1217097
287280.0000000    0.1233686
287320.0000000    0.1302794
287360.0000000    0.1338707
287400.0000000    0.1446503
287440.0000000    0.1432329
287480.0000000    0.1299467
287520.0000000    0.1361516
287560.0000000    0.1461078
287600.0000000    0.1479948
287640.0000000    0.1514727
287680.0000000    0.1397892
287720.0000000    0.1303379
287760.0000000    0.1437320
287800.0000000    0.1357671
287840.0000000    0.1437566
287880.0000000    0.1461288
287920.0000000    0.1541238
287960.0000000    0.1391232
288000.0000000    0.1421651
288040.0000000    0.1579148
288080.0000000    0.1503939
288120.0000000    0.1490765
288160.0000000    0.1497844
288200.0000000    0.1441145
288240.0000000    0.1331049
288280.0000000    0.1529571
288320.0000000    0.1459484
288360.0000000    0.1530167
288400.0000000    0.1446571
288440.0000000    0.1389719
288480.0000000    0.1441774
288520.0000000    0.1453461
288560.0000000    0.1459462
288600.0000000    0.1513426
288640.0000000    0.1359549
288680.0000000    0.1467993
288720.0000000    0.1482098
288760.0000000    0.1489740
288800.0000000    0.1451605
288840.0000000    0.1300217
288880.0000000    0.1317385
288920.0000000    0.1364849
288960.0000000    0.1370900
289000.0000000    0.1291773
289040.0000000    0.1373882
289080.0000000    0.1422472
289120.0000000    0.1366267
289160.0000000    0.1454715
289200.0000000    0.1514615
289240.0000000    0.1339886
289280.0000000    0.1425880
289320.0000000    0.1383689
289360.0000000    0.1451287
289400.0000000    0.1443091
289440.0000000    0.1328319
289480.0000000    0.1512889
289520.0000000    0.1374652
289560.0000000    0.1370334
289600.0000000    0.1539430
289640.0000000    0.1377155
289680.0000000    0.1334755
289720.0000000    0.1493431
289760.0000000    0.1439677
289800.0000000    0.1443356
289840.0000000    0.1395244
289880.0000000    0.1451972
289920.0000000    0.1434609
289960.0000000    0.1463997
290000.0000000    0.1392792
290040.0000000    0.1349873
290080.0000000    0.1516825
290120.0000000    0.1465457
290160.0000000    0.1366381
290200.0000000    0.1438895
290240.0000000    0.1380820
290280.0000000    0.1349378
290320.0000000    0.1560286
290360.0000000    0.1436649
290400.0000000    0.1366655
290440.0000000    0.1395517
290480.0000000    0.1570815
290520.0000000    0.1636390
290560.0000000    0.1320502
290600.0000000    0.1517062
290640.0000000    0.1451053
290680.0000000    0.1563702
290720.0000000    0.1559990
290760.0000000    0.1469995
290800.0000000    0.1487616
290840.0000000    0.1542009
290880.0000000    0.1322388
290920.0000000    0.1346591
290960.0000000    0.1468776
291000.0000000    0.1457694
291040.0000000    0.1374044
291080.0000000    0.1326774
291120.0000000    0.1451887
291160.0000000    0.1347637
291200.0000000    0.1337418
291240.0000000    0.1472242
291280.0000000    0.1360193
291320.0000000    0.1404274
291360.0000000    0.1455104
291400.0000000    0.1376877
291440.0000000    0.1470177
291480.0000000    0.1483600
291520.0000000    0.1404510
291560.0000000    0.1539359
291600.0000000    0.1448808
291640.0000000    0.1342353
291680.0000000    0.1485281
291720.0000000    0.1477998
291760.0000000    0.1476303
291800.0000000    0.1524937
291840.0000000    0.1479475
291880.0000000    0.1418899
291920.0000000    0.1387404
291960.0000000    0.1430630
292000.0000000    0.1341782
292040.0000000    0.1316774
292080.0000000    0.1602073
292120.0000000    0.1528066
292160.0000000    0.1543307
292200.0000000    0.1453457
292240.0000000    0.1405014
292280.0000000    0.1381508
292320.0000000    0.1394174
292360.0000000    0.1365769
292400.0000000    0.1322304
292440.0000000    0.1392315
292480.0000000    0.1408892
292520.0000000    0.1423511
292560.0000000    0.1237410
292600.0000000    0.1351957
292640.0000000    0.1351358
292680.0000000    0.1447105
292720.0000000    0.1511139
292760.0000000    0.1550012
292800.0000000    0.1536688
292840.0000000    0.1434969
292880.0000000    0.1505471
292920.0000000    0.1491866
292960.0000000    0.1460804
293000.0000000    0.1377823
293040.0000000    0.1380119
293080.0000000    0.1451647
293120.0000000    0.1341778
293160.0000000    0.1413801
293200.0000000    0.1459030
293240.0000000    0.1495410
293280.0000000    0.1372968
293320.0000000    0.1372614
293360.0000000    0.1548089
293400.0000000    0.1462932
293440.0000000    0.1406902
293480.0000000    0.1553391
293520.0000000    0.1452251
293560.0000000    0.1353848
293600.0000000    0.1478567
293640.0000000    0.1392557
293680.0000000    0.1415099
293720.0000000    0.1332650
293760.0000000    0.1337297
293800.0000000    0.1405213
293840.0000000    0.1539810
293880.0000000    0.1510029
293920.0000000    0.1474941
293960.0000000    0.1467215
294000.0000000    0.1487066
294040.0000000    0.1525629
294080.0000000    0.1428162
294120.0000000    0.1534035
294160.0000000    0.1602494
294200.0000000    0.1285747
294240.0000000    0.1418395
294280.0000000    0.1461709
294320.0000000    0.1323280
294360.0000000    0.1446482
294400.0000000    0.1462352
294440.0000000    0.1424051
294480.0000000    0.1427715
294520.0000000    0.1383544
294560.0000000    0.1313597
294600.0000000    0.1407021
294640.0000000    0.1309067
294680.0000000    0.1394454
294720.0000000    0.1506831
294760.0000000    0.1480042
294800.0000000    0.1429035
294840.0000000    0.1367473
294880.0000000    0.1407461
294920.0000000    0.1453590
294960.0000000    0.1423298
295000.0000000    0.1329463
295040.0000000    0.1402237
295080.0000000    0.1308923
295120.0000000    0.1448015
295160.0000000    0.1526125
295200.0000000    0.1312523
295240.0000000    0.1256202
295280.0000000    0.1453478
295320.0000000    0.1388701
295360.0000000    0.1322849
295400.0000000    0.1589934
295440.0000000    0.1505384
295480.0000000    0.1379050
295520.0000000    0.1422719
295560.0000000    0.1405057
295600.0000000    0.1351446
295640.0000000    0.1315123
295680.0000000    0.1362604
295720.0000000    0.1417280
295760.0000000    0.1346665
295800.0000000    0.1264597
295840.0000000    0.1297189
295880.0000000    0.1342126
295920.0000000    0.1430888
295960.0000000    0.1357667
296000.0000000    0.1353152
296040.0000000    0.1371486
296080.0000000    0.1504382
296120.0000000    0.1420213
296160.0000000    0.1426578
296200.0000000    0.1497526
296240.0000000    0.1484546
296280.0000000    0.1432968
296320.0000000    0.1382075
296360.0000000    0.1510586
296400.0000000    0.1428987
296440.0000000    0.1463963
296480.0000000    0.1589545
296520.0000000    0.1429678
296560.0000000    0.1539067
296600.0000000    0.1560439
296640.0000000    0.1644567
296680.0000000    0.1522765
296720.0000000    0.1579569
296760.0000000    0.1679875
296800.0000000    0.1671028
296840.0000000    0.1660464
296880.0000000    0.1403348
296920.0000000    0.1575881
296960.0000000    0.1557106
297000.0000000    0.1443456
297040.0000000    0.1515189
297080.0000000    0.1382465
297120.0000000    0.1506026
297160.0000000    0.1532622
297200.0000000    0.1461526
297240.0000000    0.1456805
297280.0000000    0.1522355
297320.0000000    0.1563163
297360.0000000    0.1478277
297400.0000000    0.1410369
297440.0000000    0.1380675
297480.0000000    0.1397420
297520.0000000    0.1455791
297560.0000000    0.1352288
297600.0000000    0.1359949
297640.0000000    0.1373931
297680.0000000    0.1320146
297720.0000000    0.1311858
297760.0000000    0.1306560
297800.0000000    0.1372400
297840.0000000    0.1433039
297880.0000000    0.1451689
297920.0000000    0.1379386
297960.0000000    0.1364693
298000.0000000    0.1371497
298040.0000000    0.1425681
298080.0000000    0.1424701
298120.0000000    0.1391281
298160.0000000    0.1421005
298200.0000000    0.1377738
298240.0000000    0.1363427
298280.0000000    0.1341494
298320.0000000    0.1411749
298360.0000000    0.1417660
298400.0000000    0.1443798
298440.0000000    0.1438897
298480.0000000    0.1346739
298520.0000000    0.1386880
298560.0000000    0.1440540
298600.0000000    0.1375410
298640.0000000    0.1354787
298680.0000000    0.1227713
298720.0000000    0.1302898
298760.0000000    0.1315892
298800.0000000    0.1372819
298840.0000000    0.1426170
298880.0000000    0.1362233
298920.0000000    0.1407699
298960.0000000    0.1412507
299000.0000000    0.1351493
299040.0000000    0.1458579
299080.0000000    0.1419219
299120.0000000    0.1373741
299160.0000000    0.1378936
299200.0000000    0.1346571
299240.0000000    0.1418989
299280.0000000    0.1272509
299320.0000000    0.1303759
299360.0000000    0.1294716
299400.0000000    0.1399996
299440.0000000    0.1401317
299480.0000000    0.1428802
299520.0000000    0.1465593
299560.0000000    0.1422244
299600.0000000    0.1433852
299640.0000000    0.1481951
299680.0000000    0.1490325
299720.0000000    0.1523225
299760.0000000    0.1548859
299800.0000000    0.1483862
299840.0000000    0.1459031
299880.0000000    0.1509978
299920.0000000    0.1537760
299960.0000000    0.1616879
300000.0000000    0.1663786
300040.0000000    0.1604157
300080.0000000    0.1636546
300120.0000000    0.1577169
300160.0000000    0.1521435
300200.0000000    0.1448598
300240.0000000    0.1608263
300280.0000000    0.1550534
300320.0000000    0.1554137
300360.0000000    0.1528093
300400.0000000    0.1463221
300440.0000000    0.1437974
300480.0000000    0.1453539
300520.0000000    0.1374933
300560.0000000    0.1460263
300600.0000000    0.1429179
300640.0000000    0.1521849
300680.0000000    0.1426335
300720.0000000    0.1256857
300760.0000000    0.1502578
300800.0000000    0.1366045
300840.0000000    0.1405968
300880.0000000    0.1300988
300920.0000000    0.1349386
300960.0000000    0.1279502
301000.0000000    0.1373775
301040.0000000    0.1416888
301080.0000000    0.1510169
301120.0000000    0.1312105
301160.0000000    0.1387242
301200.0000000    0.1284904
301240.0000000    0.1468179
301280.0000000    0.1360256
301320.0000000    0.1257193
301360.0000000    0.1303641
301400.0000000    0.1467873
301440.0000000    0.1269016
301480.0000000    0.1455142
301520.0000000    0.1337382
301560.0000000    0.1221325
301600.0000000    0.1242004
301640.0000000    0.1291178
301680.0000000    0.1201360
301720.0000000    0.1207781
301760.0000000    0.1326427
301800.0000000    0.1360056
301840.0000000    0.1412409
301880.0000000    0.1348393
301920.0000000    0.1465702
301960.0000000    0.1382636
302000.0000000    0.1337229
302040.0000000    0.1466448
302080.0000000    0.1515501
302120.0000000    0.1367674
302160.0000000    0.1316872
302200.0000000    0.1402032
302240.0000000    0.1375490
302280.0000000    0.1377083
302320.0000000    0.1420958
302360.0000000    0.1304652
302400.0000000    0.1358783
302440.0000000    0.1540698
302480.0000000    0.1537122
302520.0000000    0.1487038
302560.0000000    0.1374072
302600.0000000    0.1531973
302640.0000000    0.1373162
302680.0000000    0.1491436
302720.0000000    0.1392775
302760.0000000    0.1572063
302800.0000000    0.1481807
302840.0000000    0.1240825
302880.0000000    0.1328289
302920.0000000    0.1408063
302960.0000000    0.1346323
303000.0000000    0.1450382
303040.0000000    0.1388994
303080.0000000    0.1466546
303120.0000000    0.1333349
303160.0000000    0.1387091
303200.0000000    0.1497006
303240.0000000    0.1440089
303280.0000000    0.1397274
303320.0000000    0.1378590
303360.0000000    0.1437907
303400.0000000    0.1483482
303440.0000000    0.1449526
303480.0000000    0.1450574
303520.0000000    0.1505909
303560.0000000    0.1415533
303600.0000000    0.1372293
303640.0000000    0.1429946
303680.0000000    0.1488456
303720.0000000    0.1465093
303760.0000000    0.1382054
303800.0000000    0.1389311
303840.0000000    0.1380523
303880.0000000    0.1329455
303920.0000000    0.1455995
303960.0000000    0.1349136
304000.0000000    0.1311212
304040.0000000    0.1457783
304080.0000000    0.1399876
304120.0000000    0.1461254
304160.0000000    0.1371348
304200.0000000    0.1464695
304240.0000000    0.1427301
304280.0000000    0.1374454
304320.0000000    0.1412934
304360.0000000    0.1340153
304400.0000000    0.1392253
304440.0000000    0.1359052
304480.0000000    0.1439492
304520.0000000    0.1405794
304560.0000000    0.1349894
304600.0000000    0.1465344
304640.0000000    0.1391019
304680.0000000    0.1376132
304720.0000000    0.1364480
304760.0000000    0.1422599
304800.0000000    0.1509247
304840.0000000    0.1349552
304880.0000000    0.1310390
304920.0000000    0.1452767
304960.0000000    0.1347185
305000.0000000    0.1380777
305040.0000000    0.1424391
305080.0000000    0.1600794
305120.0000000    0.1423832
305160.0000000    0.1583862
305200.0000000    0.1662951
305240.0000000    0.1436869
305280.0000000    0.1563211
305320.0000000    0.1580368
305360.0000000    0.1506010
305400.0000000    0.1402969
305440.0000000    0.1522094
305480.0000000    0.1478185
305520.0000000    0.1496556
305560.0000000    0.1566192
305600.0000000    0.1563736
305640.0000000    0.1510200
305680.0000000    0.1534061
305720.0000000    0.1599659
305760.0000000    0.1597408
305800.0000000    0.1609233
305840.0000000    0.1588341
305880.0000000    0.1568061
305920.0000000    0.1472393
305960.0000000    0.1410065
306000.0000000    0.1483007
306040.0000000    0.1576181
306080.0000000    0.1615000
306120.0000000    0.1559582
306160.0000000    0.1633877
306200.0000000    0.1642404
306240.0000000    0.1608242
306280.0000000    0.1394109
306320.0000000    0.1463314
306360.0000000    0.1509783
306400.0000000    0.1515275
306440.0000000    0.1559539
306480.0000000    0.1582176
306520.0000000    0.1564065
306560.0000000    0.1579597
306600.0000000    0.1447675
306640.0000000    0.1566947
306680.0000000    0.1504578
306720.0000000    0.1530086
306760.0000000    0.1515943
306800.0000000    0.1562848
306840.0000000    0.1514191
306880.0000000    0.1691750
306920.0000000    0.1578578
306960.0000000    0.1601153
307000.0000000    0.1651630
307040.0000000    0.1455185
307080.0000000    0.1402258
307120.0000000    0.1432333
307160.0000000    0.1465967
307200.0000000    0.1526544
307240.0000000    0.1481777
307280.0000000    0.1535391
307320.0000000    0.1482109
307360.0000000    0.1542684
307400.0000000    0.1581331
307440.0000000    0.1437871
307480.0000000    0.1464913
307520.0000000    0.1491039
307560.0000000    0.1413212
307600.0000000    0.1483169
307640.0000000    0.1431744
307680.0000000    0.1476313
307720.0000000    0.1566487
307760.0000000    0.1503426
307800.0000000    0.1374832
307840.0000000    0.1509795
307880.0000000    0.1366720
307920.0000000    0.1416623
307960.0000000    0.1656759
308000.0000000    0.1533821
308040.0000000    0.1453148
308080.0000000    0.1431497
308120.0000000    0.1485377
308160.0000000    0.1486188
308200.0000000    0.1445661
308240.0000000    0.1382531
308280.0000000    0.1421760
308320.0000000    0.1316791
308360.0000000    0.1309673
308400.0000000    0.1305526
308440.0000000    0.1288483
308480.0000000    0.1197136
308520.0000000    0.1190930
308560.0000000    0.1288288
308600.0000000    0.1339624
308640.0000000    0.1308129
308680.0000000    0.1416393
308720.0000000    0.1382910
308760.0000000    0.1366647
308800.0000000    0.1375887
308840.0000000    0.1377638
308880.0000000    0.1334972
308920.0000000    0.1319124
308960.0000000    0.1398459
309000.0000000    0.1454379
309040.0000000    0.1526664
309080.0000000    0.1381226
309120.0000000    0.1439568
309160.0000000    0.1426361
309200.0000000    0.1372022
309240.0000000    0.1257923
309280.0000000    0.1405065
309320.0000000    0.1410687
309360.0000000    0.1373891
309400.0000000    0.1344665
309440.0000000    0.1358118
309480.0000000    0.1411906
309520.0000000    0.1440143
309560.0000000    0.1401525
309600.0000000    0.1400554
309640.0000000    0.1347575
309680.0000000    0.1385500
309720.0000000    0.1377282
309760.0000000    0.1522567
309800.0000000    0.1423086
309840.0000000    0.1409078
309880.0000000    0.1513106
309920.0000000    0.1405779
309960.0000000    0.1391575
310000.0000000    0.1390730
310040.0000000    0.1389858
310080.0000000    0.1427989
310120.0000000    0.1502637
310160.0000000    0.1469170
310200.0000000    0.1524668
310240.0000000    0.1527284
310280.0000000    0.1591796
310320.0000000    0.1553880
310360.0000000    0.1438617
310400.0000000    0.1423464
310440.0000000    0.1479651
310480.0000000    0.1444091
310520.0000000    0.1404657
310560.0000000    0.1531788
310600.0000000    0.1510099
310640.0000000    0.1449585
310680.0000000    0.1581841
310720.0000000    0.1587349
310760.0000000    0.1497053
310800.0000000    0.1599523
310840.0000000    0.1529378
310880.0000000    0.1575354
310920.0000000    0.1625713
310960.0000000    0.1607951
311000.0000000    0.1449947
311040.0000000    0.1548950
311080.0000000    0.1636796
311120.0000000    0.1460399
311160.0000000    0.1455263
311200.0000000    0.1511566
311240.0000000    0.1635043
311280.0000000    0.1553521
311320.0000000    0.1513719
311360.0000000    0.1537130
311400.0000000    0.1557242
311440.0000000    0.1681502
311480.0000000    0.1530305
311520.0000000    0.1519154
311560.0000000    0.1571818
311600.0000000    0.1516546
311640.0000000    0.1569894
311680.0000000    0.1526448
311720.0000000    0.1447491
311760.0000000    0.1526859
311800.0000000    0.1657974
311840.0000000    0.1564039
311880.0000000    0.1573264
311920.0000000    0.1533457
311960.0000000    0.1571240
312000.0000000    0.1547807
312040.0000000    0.1473891
312080.0000000    0.1610904
312120.0000000    0.1551931
312160.0000000    0.1533808
312200.0000000    0.1546512
312240.0000000    0.1553241
312280.0000000    0.1543256
312320.0000000    0.1632151
312360.0000000    0.1554385
312400.0000000    0.1588485
312440.0000000    0.1588445
312480.0000000    0.1542163
312520.0000000    0.1601906
312560.0000000    0.1487840
312600.0000000    0.1623892
312640.0000000    0.1576640
312680.0000000    0.1441071
312720.0000000    0.1527763
312760.0000000    0.1397580
312800.0000000    0.1497603
312840.0000000    0.1522656
312880.0000000    0.1545099
312920.0000000    0.1524340
312960.0000000    0.1489932
313000.0000000    0.1631077
313040.0000000    0.1503443
313080.0000000    0.1476016
313120.0000000    0.1455417
313160.0000000    0.1552516
313200.0000000    0.1471242
313240.0000000    0.1587605
313280.0000000    0.1501980
313320.0000000    0.1469346
313360.0000000    0.1410416
313400.0000000    0.1457911
313440.0000000    0.1554971
313480.0000000    0.1367797
313520.0000000    0.1369273
313560.0000000    0.1402043
313600.0000000    0.1455483
313640.0000000    0.1435126
313680.0000000    0.1318672
313720.0000000    0.1476224
313760.0000000    0.1449128
313800.0000000    0.1364530
313840.0000000    0.1307230
313880.0000000    0.1479012
313920.0000000    0.1406522
313960.0000000    0.1454435
314000.0000000    0.1422376
314040.0000000    0.1436834
314080.0000000    0.1374147
314120.0000000    0.1438696
314160.0000000    0.1430901
314200.0000000    0.1295852
314240.0000000    0.1273044
314280.0000000    0.1335822
314320.0000000    0.1400051
314360.0000000    0.1269399
314400.0000000    0.1169747
314440.0000000    0.1334077
314480.0000000    0.1598020
314520.0000000    0.1319211
314560.0000000    0.1329317
314600.0000000    0.1291212
314640.0000000    0.1429793
314680.0000000    0.1354853
314720.0000000    0.1385131
314760.0000000    0.1473553
314800.0000000    0.1376647
314840.0000000    0.1316574
314880.0000000    0.1488951
314920.0000000    0.1587748
314960.0000000    0.1519328
315000.0000000    0.1455004
315040.0000000    0.1219627
315080.0000000    0.1269757
315120.0000000    0.1397084
315160.0000000    0.1274547
315200.0000000    0.1439156
315240.0000000    0.1356719
315280.0000000    0.1237044
315320.0000000    0.1366757
315360.0000000    0.1437865
315400.0000000    0.1352400
315440.0000000    0.1298830
315480.0000000    0.1382443
315520.0000000    0.1294020
315560.0000000    0.1208720
315600.0000000    0.1284473
315640.0000000    0.1306228
315680.0000000    0.1296125
315720.0000000    0.1258495
315760.0000000    0.1345662
315800.0000000    0.1285847
315840.0000000    0.1265670
315880.0000000    0.1246122
315920.0000000    0.1212289
315960.0000000    0.1355843
316000.0000000    0.1372398
316040.0000000    0.1283900
316080.0000000    0.1353026
316120.0000000    0.1174608
316160.0000000    0.1323706
316200.0000000    0.1320825
316240.0000000    0.1272072
316280.0000000    0.1316895
316320.0000000    0.1167798
316360.0000000    0.1248782
316400.0000000    0.1218585
316440.0000000    0.1189443
316480.0000000    0.1209742
316520.0000000    0.1404054
316560.0000000    0.1254949
316600.0000000    0.1348185
316640.0000000    0.1162004
316680.0000000    0.1364856
316720.0000000    0.1227266
316760.0000000    0.1147506
316800.0000000    0.1183984
316840.0000000    0.1237538
316880.0000000    0.1284617
316920.0000000    0.1149606
316960.0000000    0.1149825
317000.0000000    0.1207256
317040.0000000    0.1315222
317080.0000000    0.1334613
317120.0000000    0.1469025
317160.0000000    0.1454888
317200.0000000    0.1565641
317240.0000000    0.1567999
317280.0000000    0.1484504
317320.0000000    0.1780959
317360.0000000    0.1823614
317400.0000000    0.1739011
317440.0000000    0.1535513
317480.0000000    0.1590074
317520.0000000    0.1619713
317560.0000000    0.1536028
317600.0000000    0.1494693
317640.0000000    0.1519856
317680.0000000    0.1469167
317720.0000000    0.1377121
317760.0000000    0.1407863
317800.0000000    0.1479130
317840.0000000    0.1705763
317880.0000000    0.1413516
317920.0000000    0.1406851
317960.0000000    0.1577114
318000.0000000    0.1587760
318040.0000000    0.1508278
318080.0000000    0.1683640
318120.0000000    0.1512910
318160.0000000    0.1722884
318200.0000000    0.1673191
318240.0000000    0.1542872
318280.0000000    0.1475157
318320.0000000    0.1619655
318360.0000000    0.1672580
318400.0000000    0.1651679
318440.0000000    0.1880500
318480.0000000    0.1597362
318520.0000000    0.1716774
318560.0000000    0.1787610
318600.0000000    0.1686454
318640.0000000    0.1603628
318680.0000000    0.1771532
318720.0000000    0.1792026
318760.0000000    0.1975828
318800.0000000    0.1974330
318840.0000000    0.1762122
318880.0000000    0.1912193
318920.0000000    0.1743557
318960.0000000    0.1805660
319000.0000000    0.1755382
319040.0000000    0.1770444
319080.0000000    0.1642981
319120.0000000    0.1670907
319160.0000000    0.1640526
319200.0000000    0.1829193
319240.0000000    0.1683354
319280.0000000    0.1607310
319320.0000000    0.1770656
319360.0000000    0.1750121
319400.0000000    0.1479335
319440.0000000    0.1567088
319480.0000000    0.1635364
319520.0000000    0.1556028
319560.0000000    0.1527142
319600.0000000    0.1538894
319640.0000000    0.1460567
319680.0000000    0.1690103
319720.0000000    0.1626285
319760.0000000    0.1636505
319800.0000000    0.1591596
319840.0000000    0.1650094
319880.0000000    0.1771442
319920.0000000    0.1680923
319960.0000000    0.1635539
320000.0000000    0.1825888
320040.0000000    0.1904924
320080.0000000    0.1739338
320120.0000000    0.1796853
320160.0000000    0.1739387
320200.0000000    0.1810165
320240.0000000    0.1974027
320280.0000000    0.1819646
320320.0000000    0.1954771
320360.0000000    0.2031727
320400.0000000    0.1717480
320440.0000000    0.1913613
320480.0000000    0.1851238
320520.0000000    0.1803599
320560.0000000    0.1694809
320600.0000000    0.1703891
320640.0000000    0.1669096
320680.0000000    0.1652027
320720.0000000    0.1702289
320760.0000000    0.1794682
320800.0000000    0.1755699
320840.0000000    0.1770814
320880.0000000    0.1606088
320920.0000000    0.1766775
320960.0000000    0.1691536
321000.0000000    0.1746627
321040.0000000    0.1677804
321080.0000000    0.1798478
321120.0000000    0.1784520
321160.0000000    0.1602267
321200.0000000    0.1685820
321240.0000000    0.1797628
321280.0000000    0.1709840
321320.0000000    0.1611222
321360.0000000    0.1512982
321400.0000000    0.1769056
321440.0000000    0.1733037
321480.0000000    0.1659810
321520.0000000    0.1615675
321560.0000000    0.1667937
321600.0000000    0.1841317
321640.0000000    0.2067085
321680.0000000    0.1762693
321720.0000000    0.1843947
321760.0000000    0.1736073
321800.0000000    0.1633407
321840.0000000    0.1787090
321880.0000000    0.1688569
321920.0000000    0.1700073
321960.0000000    0.1626851
322000.0000000    0.1582549
322040.0000000    0.1573916
322080.0000000    0.1647113
322120.0000000    0.1665751
322160.0000000    0.1733246
322200.0000000    0.1733684
322240.0000000    0.1557802
322280.0000000    0.1639179
322320.0000000    0.1597310
322360.0000000    0.1740555
322400.0000000    0.1702008
322440.0000000    0.1629651
322480.0000000    0.1685109
322520.0000000    0.1663384
322560.0000000    0.1532820
322600.0000000    0.1557985
322640.0000000    0.1554114
322680.0000000    0.1520668
322720.0000000    0.1622878
322760.0000000    0.1561875
322800.0000000    0.1694804
322840.0000000    0.1476666
322880.0000000    0.1527033
322920.0000000    0.1634503
322960.0000000    0.1435260
323000.0000000    0.1642662
323040.0000000    0.1691981
323080.0000000    0.1758903
323120.0000000    0.1613236
323160.0000000    0.1741037
323200.0000000    0.1562811
323240.0000000    0.1645586
323280.0000000    0.1692206
323320.0000000    0.1731847
323360.0000000    0.1748400
323400.0000000    0.1690301
323440.0000000    0.1898385
323480.0000000    0.1880678
323520.0000000    0.1573451
323560.0000000    0.1659262
323600.0000000    0.1817894
323640.0000000    0.1961309
323680.0000000    0.1766014
323720.0000000    0.1724760
323760.0000000    0.1607550
323800.0000000    0.1683744
323840.0000000    0.1457913
323880.0000000    0.1439448
323920.0000000    0.1677496
323960.0000000    0.1586746
324000.0000000    0.1614446
324040.0000000    0.1527816
324080.0000000    0.1491646
324120.0000000    0.1749948
324160.0000000    0.1546293
324200.0000000    0.1733706
324240.0000000    0.1705030
324280.0000000    0.1615645
324320.0000000    0.1717600
324360.0000000    0.1664070
324400.0000000    0.1695498
324440.0000000    0.1590810
324480.0000000    0.1605571
324520.0000000    0.1606278
324560.0000000    0.1501593
324600.0000000    0.1522095
324640.0000000    0.1595210
324680.0000000    0.1633665
324720.0000000    0.1607551
324760.0000000    0.1541110
324800.0000000    0.1429973
324840.0000000    0.1688780
324880.0000000    0.1629936
324920.0000000    0.1617826
324960.0000000    0.1608644
325000.0000000    0.1564507
325040.0000000    0.1840703
325080.0000000    0.1784232
325120.0000000    0.1790068
325160.0000000    0.1689573
325200.0000000    0.1731573
325240.0000000    0.1701385
325280.0000000    0.1613562
325320.0000000    0.1709722
325360.0000000    0.1549462
325400.0000000    0.1720345
325440.0000000    0.1537002
325480.0000000    0.1458374
325520.0000000    0.1450892
325560.0000000    0.1383792
325600.0000000    0.1380323
325640.0000000    0.1370534
325680.0000000    0.1212671
325720.0000000    0.1285824
325760.0000000    0.1438442
325800.0000000    0.1281676
325840.0000000    0.1275845
325880.0000000    0.1411728
325920.0000000    0.1439146
325960.0000000    0.1441443
326000.0000000    0.1524168
326040.0000000    0.1356418
326080.0000000    0.1464536
326120.0000000    0.1423179
326160.0000000    0.1478037
326200.0000000    0.1432978
326240.0000000    0.1560937
326280.0000000    0.1432847
326320.0000000    0.1420502
326360.0000000    0.1517078
326400.0000000    0.1555629
326440.0000000    0.1428426
326480.0000000    0.1593690
326520.0000000    0.1497899
326560.0000000    0.1412359
326600.0000000    0.1531984
326640.0000000    0.1598020
326680.0000000    0.1473780
326720.0000000    0.1538938
326760.0000000    0.1393394
326800.0000000    0.1416585
326840.0000000    0.1394175
326880.0000000    0.1480939
326920.0000000    0.1329449
326960.0000000    0.1185168
327000.0000000    0.1293065
327040.0000000    0.1389428
327080.0000000    0.1212310
327120.0000000    0.1424861
327160.0000000    0.1375502
327200.0000000    0.1280761
327240.0000000    0.1421313
327280.0000000    0.1532019
327320.0000000    0.1398522
327360.0000000    0.1394691
327400.0000000    0.1344372
327440.0000000    0.1405870
327480.0000000    0.1445108
327520.0000000    0.1464251
327560.0000000    0.1500741
327600.0000000    0.1455368
327640.0000000    0.1278441
327680.0000000    0.1438355
327720.0000000    0.1413852
327760.0000000    0.1313679
327800.0000000    0.1484434
327840.0000000    0.1540973
327880.0000000    0.1545002
327920.0000000    0.1507370
327960.0000000    0.1488761
328000.0000000    0.1485772
328040.0000000    0.1419250
328080.0000000    0.1602570
328120.0000000    0.1458524
328160.0000000    0.1373483
328200.0000000    0.1269525
328240.0000000    0.1356208
328280.0000000    0.1449358
328320.0000000    0.1530779
328360.0000000    0.1599765
328400.0000000    0.1360863
328440.0000000    0.1484617
328480.0000000    0.1498790
328520.0000000    0.1572485
328560.0000000    0.1489068
328600.0000000    0.1478109
328640.0000000    0.1452227
328680.0000000    0.1381606
328720.0000000    0.1360867
328760.0000000    0.1333180
328800.0000000    0.1335818
328840.0000000    0.1411306
328880.0000000    0.1395158
328920.0000000    0.1393326
328960.0000000    0.1309417
329000.0000000    0.1396456
329040.0000000    0.1567906
329080.0000000    0.1510314
329120.0000000    0.1510739
329160.0000000    0.1510337
329200.0000000    0.1509924
329240.0000000    0.1582015
329280.0000000    0.1530139
329320.0000000    0.1503043
329360.0000000    0.1492015
329400.0000000    0.1506629
329440.0000000    0.1471837
329480.0000000    0.1494964
329520.0000000    0.1332583
329560.0000000    0.1526231
329600.0000000    0.1461352
329640.0000000    0.1535248
329680.0000000    0.1437299
329720.0000000    0.1528454
329760.0000000    0.1471246
329800.0000000    0.1540464
329840.0000000    0.1439621
329880.0000000    0.1497424
329920.0000000    0.1499307
329960.0000000    0.1407962
330000.0000000    0.1590627
330040.0000000    0.1474084
330080.0000000    0.1348950
330120.0000000    0.1473462
330160.0000000    0.1293583
330200.0000000    0.1348284
330240.0000000    0.1402914
330280.0000000    0.1469176
330320.0000000    0.1258950
330360.0000000    0.1375290
330400.0000000    0.1398431
330440.0000000    0.1323003
330480.0000000    0.1260382
330520.0000000    0.1461764
330560.0000000    0.1431474
330600.0000000    0.1547889
330640.0000000    0.1546311
330680.0000000    0.1441540
330720.0000000    0.1540030
330760.0000000    0.1389590
330800.0000000    0.1394010
330840.0000000    0.1403564
330880.0000000    0.1393233
330920.0000000    0.1299986
330960.0000000    0.1337330
331000.0000000    0.1488954
331040.0000000    0.1345970
331080.0000000    0.1414224
331120.0000000    0.1468448
331160.0000000    0.1574861
331200.0000000    0.1522519
331240.0000000    0.1559081
331280.0000000    0.1596879
331320.0000000    0.1309410
331360.0000000    0.1417521
331400.0000000    0.1389551
331440.0000000    0.1297051
331480.0000000    0.1476213
331520.0000000    0.1310198
331560.0000000    0.1268310
331600.0000000    0.1425110
331640.0000000    0.1340377
331680.0000000    0.1347648
331720.0000000    0.1417346
331760.0000000    0.1526293
331800.0000000    0.1600069
331840.0000000    0.1486721
331880.0000000    0.1649766
331920.0000000    0.1530162
331960.0000000    0.1591300
332000.0000000    0.1544796
332040.0000000    0.1520445
332080.0000000    0.1515268
332120.0000000    0.1457535
332160.0000000    0.1456941
332200.0000000    0.1519983
332240.0000000    0.1515059
332280.0000000    0.1374346
332320.0000000    0.1462860
332360.0000000    0.1445863
332400.0000000    0.1459282
332440.0000000    0.1538515
332480.0000000    0.1476357
332520.0000000    0.1484697
332560.0000000    0.1450672
332600.0000000    0.1452023
332640.0000000    0.1411979
332680.0000000    0.1497865
332720.0000000    0.1448402
332760.0000000    0.1383891
332800.0000000    0.1514189
332840.0000000    0.1457227
332880.0000000    0.1479179
332920.0000000    0.1474290
332960.0000000    0.1348798
333000.0000000    0.1432119
333040.0000000    0.1511839
333080.0000000    0.1347662
333120.0000000    0.1456462
333160.0000000    0.1507944
333200.0000000    0.1475827
333240.0000000    0.1418998
333280.0000000    0.1462676
333320.0000000    0.1469044
333360.0000000    0.1395134
333400.0000000    0.1562158
333440.0000000    0.1614782
333480.0000000    0.1547079
333520.0000000    0.1395299
333560.0000000    0.1458791
333600.0000000    0.1406971
333640.0000000    0.1451786
333680.0000000    0.1334839
333720.0000000    0.1407298
333760.0000000    0.1495964
333800.0000000    0.1414591
333840.0000000    0.1503728
333880.0000000    0.1484328
333920.0000000    0.1458866
333960.0000000    0.1471367
334000.0000000    0.1449455
334040.0000000    0.1372271
334080.0000000    0.1557662
334120.0000000    0.1527677
334160.0000000    0.1489170
334200.0000000    0.1458035
334240.0000000    0.1429760
334280.0000000    0.1512513
334320.0000000    0.1423842
334360.0000000    0.1560558
334400.0000000    0.1665734
334440.0000000    0.1650055
334480.0000000    0.1427759
334520.0000000    0.1475914
334560.0000000    0.1497197
334600.0000000    0.1408980
334640.0000000    0.1372565
334680.0000000    0.1357972
334720.0000000    0.1320529
334760.0000000    0.1363931
334800.0000000    0.1325593
334840.0000000    0.1406793
334880.0000000    0.1393837
334920.0000000    0.1490383
334960.0000000    0.1464881
335000.0000000    0.1425039
335040.0000000    0.1305691
335080.0000000    0.1518491
335120.0000000    0.1441313
335160.0000000    0.1451100
335200.0000000    0.1275340
335240.0000000    0.1325265
335280.0000000    0.1373693
335320.0000000    0.1377177
335360.0000000    0.1496334
335400.0000000    0.1493303
335440.0000000    0.1390762
335480.0000000    0.1373629
335520.0000000    0.1367877
335560.0000000    0.1383761
335600.0000000    0.1378054
335640.0000000    0.1380034
335680.0000000    0.1555022
335720.0000000    0.1583480
335760.0000000    0.1566632
335800.0000000    0.1620398
335840.0000000    0.1589154
335880.0000000    0.1524423
335920.0000000    0.1508859
335960.0000000    0.1597043
336000.0000000    0.1580704
336040.0000000    0.1565121
336080.0000000    0.1501940
336120.0000000    0.1297208
336160.0000000    0.1376227
336200.0000000    0.1417125
336240.0000000    0.1514724
336280.0000000    0.1527489
336320.0000000    0.1406006
336360.0000000    0.1530155
336400.0000000    0.1553953
336440.0000000    0.1366587
336480.0000000    0.1377849
336520.0000000    0.1448280
336560.0000000    0.1499658
336600.0000000    0.1455486
336640.0000000    0.1359544
336680.0000000    0.1570902
336720.0000000    0.1523198
336760.0000000    0.1574562
336800.0000000    0.1280892
336840.0000000    0.1572554
336880.0000000    0.1469364
336920.0000000    0.1605810
336960.0000000    0.1465680
337000.0000000    0.1526812
337040.0000000    0.1526883
337080.0000000    0.1498762
337120.0000000    0.1513087
337160.0000000    0.1593304
337200.0000000    0.1342781
337240.0000000    0.1441694
337280.0000000    0.1441024
337320.0000000    0.1330446
337360.0000000    0.1504728
337400.0000000    0.1416529
337440.0000000    0.1393641
337480.0000000    0.1452146
337520.0000000    0.1443960
337560.0000000    0.1455470
337600.0000000    0.1476564
337640.0000000    0.1475973
337680.0000000    0.1490875
337720.0000000    0.1406761
337760.0000000    0.1465733
337800.0000000    0.1561078
337840.0000000    0.1533069
337880.0000000    0.1469783
337920.0000000    0.1542216
337960.0000000    0.1440379
338000.0000000    0.1611684
338040.0000000    0.1587993
338080.0000000    0.1618890
338120.0000000    0.1531664
338160.0000000    0.1493564
338200.0000000    0.1626548
338240.0000000    0.1519171
338280.0000000    0.1562850
338320.0000000    0.1584256
338360.0000000    0.1421902
338400.0000000    0.1403664
338440.0000000    0.1535494
338480.0000000    0.1449074
338520.0000000    0.1551192
338560.0000000    0.1513602
338600.0000000    0.1416153
338640.0000000    0.1652962
338680.0000000    0.1461530
338720.0000000    0.1535115
338760.0000000    0.1481829
338800.0000000    0.1580133
338840.0000000    0.1459686
338880.0000000    0.1506036
338920.0000000    0.1330275
338960.0000000    0.1448454
339000.0000000    0.1224560
339040.0000000    0.1246860
339080.0000000    0.1425909
339120.0000000    0.1450320
339160.0000000    0.1438675
339200.0000000    0.1426290
339240.0000000    0.1350756
339280.0000000    0.1441677
339320.0000000    0.1279553
339360.0000000    0.1284557
339400.0000000    0.1384679
339440.0000000    0.1332766
339480.0000000    0.1261307
339520.0000000    0.1316871
339560.0000000    0.1431998
339600.0000000    0.1357838
339640.0000000    0.1391138
339680.0000000    0.1351216
339720.0000000    0.1277028
339760.0000000    0.1421262
339800.0000000    0.1447733
339840.0000000    0.1476047
339880.0000000    0.1448285
339920.0000000    0.1365426
339960.0000000    0.1321597
340000.0000000    0.1372775
340040.0000000    0.1413631
340080.0000000    0.1436936
340120.0000000    0.1478721
340160.0000000    0.1377770
340200.0000000    0.1477397
340240.0000000    0.1355060
340280.0000000    0.1432669
340320.0000000    0.1341155
340360.0000000    0.1305003
340400.0000000    0.1515845
340440.0000000    0.1542653
340480.0000000    0.1438452
340520.0000000    0.1487385
340560.0000000    0.1410198
340600.0000000    0.1401786
340640.0000000    0.1402144
340680.0000000    0.1416269
340720.0000000    0.1404582
340760.0000000    0.1455303
340800.0000000    0.1459577
340840.0000000    0.1261174
340880.0000000    0.1408460
340920.0000000    0.1459533
340960.0000000    0.1386064
341000.0000000    0.1341749
341040.0000000    0.1347102
341080.0000000    0.1368820
341120.0000000    0.1398780
341160.0000000    0.1529071
341200.0000000    0.1432577
341240.0000000    0.1483145
341280.0000000    0.1449130
341320.0000000    0.1464313
341360.0000000    0.1341498
341400.0000000    0.1366208
341440.0000000    0.1236872
341480.0000000    0.1433127
341520.0000000    0.1237234
341560.0000000    0.1410106
341600.0000000    0.1405185
341640.0000000    0.1525870
341680.0000000    0.1300891
341720.0000000    0.1334888
341760.0000000    0.1550118
341800.0000000    0.1371067
341840.0000000    0.1378399
341880.0000000    0.1414207
341920.0000000    0.1461996
341960.0000000    0.1415586
342000.0000000    0.1512590
342040.0000000    0.1569417
342080.0000000    0.1360053
342120.0000000    0.1421250
342160.0000000    0.1453086
342200.0000000    0.1587628
342240.0000000    0.1423376
342280.0000000    0.1468643
342320.0000000    0.1397370
342360.0000000    0.1614065
342400.0000000    0.1532400
342440.0000000    0.1522778
342480.0000000    0.1424935
342520.0000000    0.1408052
342560.0000000    0.1490207
342600.0000000    0.1476701
342640.0000000    0.1585774
342680.0000000    0.1670902
342720.0000000    0.1671700
342760.0000000    0.1691876
342800.0000000    0.1483598
342840.0000000    0.1479777
342880.0000000    0.1543074
342920.0000000    0.1643335
342960.0000000    0.1541622
343000.0000000    0.1481435
343040.0000000    0.1438311
343080.0000000    0.1448117
343120.0000000    0.1371100
343160.0000000    0.1540869
343200.0000000    0.1406339
343240.0000000    0.1429629
343280.0000000    0.1320008
343320.0000000    0.1374637
343360.0000000    0.1429802
343400.0000000    0.1336611
343440.0000000    0.1420164
343480.0000000    0.1366597
343520.0000000    0.1434743
343560.0000000    0.1323451
343600.0000000    0.1612522
343640.0000000    0.1433572
343680.0000000    0.1394433
343720.0000000    0.1267593
343760.0000000    0.1435723
343800.0000000    0.1408803
343840.0000000    0.1399179
343880.0000000    0.1528510
343920.0000000    0.1504095
343960.0000000    0.1526314
344000.0000000    0.1457195
344040.0000000    0.1490097
344080.0000000    0.1457480
344120.0000000    0.1362506
344160.0000000    0.1437548
344200.0000000    0.1443827
344240.0000000    0.1449990
344280.0000000    0.1429011
344320.0000000    0.1441232
344360.0000000    0.1286442
344400.0000000    0.1368921
344440.0000000    0.1515326
344480.0000000    0.1510308
344520.0000000    0.1469030
344560.0000000    0.1507998
344600.0000000    0.1604838
344640.0000000    0.1525718
344680.0000000    0.1570667
344720.0000000    0.1351227
344760.0000000    0.1439247
344800.0000000    0.1449860
344840.0000000    0.1346310
344880.0000000    0.1367088
344920.0000000    0.1270069
344960.0000000    0.1280482
345000.0000000    0.1471628
345040.0000000    0.1368260
345080.0000000    0.1404112
345120.0000000    0.1414808
345160.0000000    0.1333303
345200.0000000    0.1440322
345240.0000000    0.1349023
345280.0000000    0.1500530
345320.0000000    0.1490611
345360.0000000    0.1498424
345400.0000000    0.1267927
345440.0000000    0.1419566
345480.0000000    0.1237282
345520.0000000    0.1255626
345560.0000000    0.1327911
345600.0000000    0.1412512
345640.0000000    0.1207824
345680.0000000    0.1380022
345720.0000000    0.1246360
345760.0000000    0.1294989
345800.0000000    0.1430018
345840.0000000    0.1294034
345880.0000000    0.1356418
345920.0000000    0.1424634
345960.0000000    0.1451872
346000.0000000    0.1492002
346040.0000000    0.1426731
346080.0000000    0.1433089
346120.0000000    0.1613641
346160.0000000    0.1421848
346200.0000000    0.1414034
346240.0000000    0.1327178
346280.0000000    0.1313434
346320.0000000    0.1294368
346360.0000000    0.1294105
346400.0000000    0.1452747
346440.0000000    0.1303518
346480.0000000    0.1359183
346520.0000000    0.1355834
346560.0000000    0.1351431
346600.0000000    0.1426215
346640.0000000    0.1329712
346680.0000000    0.1385906
346720.0000000    0.1332516
346760.0000000    0.1286112
346800.0000000    0.1345049
346840.0000000    0.1342699
346880.0000000    0.1340669
346920.0000000    0.1231883
346960.0000000    0.1278298
347000.0000000    0.1403674
347040.0000000    0.1362386
347080.0000000    0.1364773
347120.0000000    0.1398128
347160.0000000    0.1363439
347200.0000000    0.1430914
347240.0000000    0.1450541
347280.0000000    0.1543662
347320.0000000    0.1396031
347360.0000000    0.1376023
347400.0000000    0.1419985
347440.0000000    0.1397640
347480.0000000    0.1461450
347520.0000000    0.1395492
347560.0000000    0.1354352
347600.0000000    0.1496873
347640.0000000    0.1539254
347680.0000000    0.1359349
347720.0000000    0.1408080
347760.0000000    0.1360170
347800.0000000    0.1290093
347840.0000000    0.1297793
347880.0000000    0.1258015
347920.0000000    0.1424994
347960.0000000    0.1341978
348000.0000000    0.1209521
348040.0000000    0.1291808
348080.0000000    0.1466508
348120.0000000    0.1432171
348160.0000000    0.1447756
348200.0000000    0.1298190
348240.0000000    0.1352316
348280.0000000    0.1512533
348320.0000000    0.1338860
348360.0000000    0.1404447
348400.0000000    0.1338921
348440.0000000    0.1674868
348480.0000000    0.1366912
348520.0000000    0.1416035
348560.0000000    0.1347823
348600.0000000    0.1524759
348640.0000000    0.1371451
348680.0000000    0.1370222
348720.0000000    0.1248177
348760.0000000    0.1443359
348800.0000000    0.1386731
348840.0000000    0.1375571
348880.0000000    0.1334007
348920.0000000    0.1481999
348960.0000000    0.1499543
349000.0000000    0.1561788
349040.0000000    0.1473247
349080.0000000    0.1359078
349120.0000000    0.1430305
349160.0000000    0.1490076
349200.0000000    0.1322141
349240.0000000    0.1380303
349280.0000000    0.1636695
349320.0000000    0.1467116
349360.0000000    0.1510382
349400.0000000    0.1667306
349440.0000000    0.1484586
349480.0000000    0.1696973
349520.0000000    0.1431120
349560.0000000    0.1435563
349600.0000000    0.1343485
349640.0000000    0.1359017
349680.0000000    0.1372095
349720.0000000    0.1255786
349760.0000000    0.1340423
349800.0000000    0.1431241
349840.0000000    0.1437645
349880.0000000    0.1448574
349920.0000000    0.1421322
349960.0000000    0.1324973
350000.0000000    0.1401662
350040.0000000    0.1534163
350080.0000000    0.1405302
350120.0000000    0.1242039
350160.0000000    0.1285727
350200.0000000    0.1378106
350240.0000000    0.1389436
350280.0000000    0.1506084
350320.0000000    0.1348527
350360.0000000    0.1335603
350400.0000000    0.1424725
350440.0000000    0.1454271
350480.0000000    0.1324775
350520.0000000    0.1342903
350560.0000000    0.1369716
350600.0000000    0.1219196
350640.0000000    0.1373864
350680.0000000    0.1418778
350720.0000000    0.1347307
350760.0000000    0.1361930
350800.0000000    0.1489641
350840.0000000    0.1372470
350880.0000000    0.1380323
350920.0000000    0.1474925
350960.0000000    0.1331611
351000.0000000    0.1359067
351040.0000000    0.1365607
351080.0000000    0.1246967
351120.0000000    0.1374925
351160.0000000    0.1415616
351200.0000000    0.1318229
351240.0000000    0.1390728
351280.0000000    0.1350591
351320.0000000    0.1418173
351360.0000000    0.1295872
351400.0000000    0.1422362
351440.0000000    0.1489082
351480.0000000    0.1417940
351520.0000000    0.1344115
351560.0000000    0.1390707
351600.0000000    0.1432770
351640.0000000    0.1424212
351680.0000000    0.1420958
351720.0000000    0.1445488
351760.0000000    0.1397852
351800.0000000    0.1443292
351840.0000000    0.1435649
351880.0000000    0.1484547
351920.0000000    0.1503922
351960.0000000    0.1277515
352000.0000000    0.1205027
352040.0000000    0.1353991
352080.0000000    0.1148809
352120.0000000    0.1357164
352160.0000000    0.1289928
352200.0000000    0.1213531
352240.0000000    0.1219669
352280.0000000    0.1247537
352320.0000000    0.1289282
352360.0000000    0.1291036
352400.0000000    0.1393135
352440.0000000    0.1411723
352480.0000000    0.1304184
352520.0000000    0.1472559
352560.0000000    0.1394843
352600.0000000    0.1311761
352640.0000000    0.1357022
352680.0000000    0.1509464
352720.0000000    0.1339030
352760.0000000    0.1275088
352800.0000000    0.1439356
352840.0000000    0.1374422
352880.0000000    0.1320056
352920.0000000    0.1350799
352960.0000000    0.1269114
353000.0000000    0.1330890
353040.0000000    0.1190727
353080.0000000    0.1352499
353120.0000000    0.1239431
353160.0000000    0.1229911
353200.0000000    0.1298421
353240.0000000    0.1234493
353280.0000000    0.1224792
353320.0000000    0.1471793
353360.0000000    0.1322672
353400.0000000    0.1474312
353440.0000000    0.1412777
353480.0000000    0.1419302
353520.0000000    0.1520205
353560.0000000    0.1347070
353600.0000000    0.1362150
353640.0000000    0.1411269
353680.0000000    0.1482574
353720.0000000    0.1348534
353760.0000000    0.1472297
353800.0000000    0.1453042
353840.0000000    0.1318502
353880.0000000    0.1461378
353920.0000000    0.1439155
353960.0000000    0.1350714
354000.0000000    0.1440562
354040.0000000    0.1449447
354080.0000000    0.1281795
354120.0000000    0.1311175
354160.0000000    0.1454979
354200.0000000    0.1477922
354240.0000000    0.1485286
354280.0000000    0.1733516
354320.0000000    0.1722584
354360.0000000    0.1529117
354400.0000000    0.1445827
354440.0000000    0.1497573
354480.0000000    0.1542901
354520.0000000    0.1576909
354560.0000000    0.1574548
354600.0000000    0.1354991
354640.0000000    0.1477722
354680.0000000    0.1401337
354720.0000000    0.1292534
354760.0000000    0.1358217
354800.0000000    0.1419765
354840.0000000    0.1400097
354880.0000000    0.1392541
354920.0000000    0.1330415
354960.0000000    0.1358977
355000.0000000    0.1325144
355040.0000000    0.1301202
355080.0000000    0.1490285
355120.0000000    0.1413175
355160.0000000    0.1389653
355200.0000000    0.1482307
355240.0000000    0.1492616
355280.0000000    0.1529856
355320.0000000    0.1401345
355360.0000000    0.1542752
355400.0000000    0.1430070
355440.0000000    0.1388015
355480.0000000    0.1390149
355520.0000000    0.1506801
355560.0000000    0.1516336
355600.0000000    0.1455841
355640.0000000    0.1401657
355680.0000000    0.1377264
355720.0000000    0.1646608
355760.0000000    0.1413059
355800.0000000    0.1371413
355840.0000000    0.1394495
355880.0000000    0.1340494
355920.0000000    0.1269439
355960.0000000    0.1475584
356000.0000000    0.1409317
356040.0000000    0.1409618
356080.0000000    0.1360525
356120.0000000    0.1491870
356160.0000000    0.1456740
356200.0000000    0.1430168
356240.0000000    0.1454019
356280.0000000    0.1558101
356320.0000000    0.1603443
356360.0000000    0.1560643
356400.0000000    0.1472323
356440.0000000    0.1381060
356480.0000000    0.1409681
356520.0000000    0.1509685
356560.0000000    0.1331357
356600.0000000    0.1301432
356640.0000000    0.1411075
356680.0000000    0.1461312
356720.0000000    0.1532977
356760.0000000    0.1422228
356800.0000000    0.1626989
356840.0000000    0.1625353
356880.0000000    0.1434029
356920.0000000    0.1445470
356960.0000000    0.1380041
357000.0000000    0.1364478
357040.0000000    0.1495557
357080.0000000    0.1710652
357120.0000000    0.1616024
357160.0000000    0.1443921
357200.0000000    0.1464518
357240.0000000    0.1345031
357280.0000000    0.1405984
357320.0000000    0.1584907
357360.0000000    0.1540810
357400.0000000    0.1542044
357440.0000000    0.1449458
357480.0000000    0.1424241
357520.0000000    0.1519005
357560.0000000    0.1476438
357600.0000000    0.1298838
357640.0000000    0.1414095
357680.0000000    0.1458651
357720.0000000    0.1401920
357760.0000000    0.1269566
357800.0000000    0.1386010
357840.0000000    0.1305100
357880.0000000    0.1313603
357920.0000000    0.1398574
357960.0000000    0.1416868
358000.0000000    0.1287595
358040.0000000    0.1242206
358080.0000000    0.1370418
358120.0000000    0.1333620
358160.0000000    0.1326134
358200.0000000    0.1353002
358240.0000000    0.1418869
358280.0000000    0.1375162
358320.0000000    0.1391801
358360.0000000    0.1294135
358400.0000000    0.1198233
358440.0000000    0.1242288
358480.0000000    0.1389571
358520.0000000    0.1302872
358560.0000000    0.1253503
358600.0000000    0.1167138
358640.0000000    0.1244909
358680.0000000    0.1339666
358720.0000000    0.1361431
358760.0000000    0.1216904
358800.0000000    0.1449442
358840.0000000    0.1337973
358880.0000000    0.1291047
358920.0000000    0.1367558
358960.0000000    0.1283648
359000.0000000    0.1283787
359040.0000000    0.1257641
359080.0000000    0.1244789
359120.0000000    0.1307722
359160.0000000    0.1281015
359200.0000000    0.1230315
359240.0000000    0.1253297
359280.0000000    0.1375095
359320.0000000    0.1370009
359360.0000000    0.1302979
359400.0000000    0.1246053
359440.0000000    0.1218414
359480.0000000    0.1377398
359520.0000000    0.1174975
359560.0000000    0.1227662
359600.0000000    0.1188712
359640.0000000    0.1346878
359680.0000000    0.1235093
359720.0000000    0.1404798
359760.0000000    0.1151569
359800.0000000    0.1263571
359840.0000000    0.1175212
359880.0000000    0.1248602
359920.0000000    0.1311109
359960.0000000    0.1224316
360000.0000000    0.1210296
360040.0000000    0.1260939
360080.0000000    0.1345479
360120.0000000    0.1370964
360160.0000000    0.1255990
360200.0000000    0.1464718
360240.0000000    0.1278876
360280.0000000    0.1323141
360320.0000000    0.1296337
360360.0000000    0.1199255
360400.0000000    0.1139692
360440.0000000    0.1204277
360480.0000000    0.1349236
360520.0000000    0.1192211
360560.0000000    0.1173100
360600.0000000    0.1214558
360640.0000000    0.1243891
360680.0000000    0.1245445
360720.0000000    0.1274379
360760.0000000    0.1178777
360800.0000000    0.1225733
360840.0000000    0.1303546
360880.0000000    0.1316711
360920.0000000    0.1366010
360960.0000000    0.1361171
361000.0000000    0.1346818
361040.0000000    0.1503984
361080.0000000    0.1434852
361120.0000000    0.1224943
361160.0000000    0.1288654
361200.0000000    0.1293078
361240.0000000    0.1267534
361280.0000000    0.1377674
361320.0000000    0.1351148
361360.0000000    0.1288199
361400.0000000    0.1207386
361440.0000000    0.1249034
361480.0000000    0.1196675
361520.0000000    0.1264947
361560.0000000    0.1222096
361600.0000000    0.1204022
361640.0000000    0.1183892
361680.0000000    0.1329168
361720.0000000    0.1191984
361760.0000000    0.1290460
361800.0000000    0.1334264
361840.0000000    0.1232851
361880.0000000    0.1281244
361920.0000000    0.1430091
361960.0000000    0.1323601
362000.0000000    0.1246267
362040.0000000    0.1294121
362080.0000000    0.1256773
362120.0000000    0.1204960
362160.0000000    0.1232861
362200.0000000    0.1300946
362240.0000000    0.1269266
362280.0000000    0.1279681
362320.0000000    0.1261074
362360.0000000    0.1202001
362400.0000000    0.1182242
362440.0000000    0.1223561
362480.0000000    0.1229060
362520.0000000    0.1280475
362560.0000000    0.1193398
362600.0000000    0.1267052
362640.0000000    0.1218762
362680.0000000    0.1240471
362720.0000000    0.1216102
362760.0000000    0.1252036
362800.0000000    0.1155353
362840.0000000    0.1388372
362880.0000000    0.1218645
362920.0000000    0.1275459
362960.0000000    0.1293121
363000.0000000    0.1309018
363040.0000000    0.1321415
363080.0000000    0.1286315
363120.0000000    0.1272496
363160.0000000    0.1248071
363200.0000000    0.1192632
363240.0000000    0.1361319
363280.0000000    0.1198120
363320.0000000    0.1247291
363360.0000000    0.1267262
363400.0000000    0.1298864
363440.0000000    0.1276983
363480.0000000    0.1284605
363520.0000000    0.1315652
363560.0000000    0.1335009
363600.0000000    0.1308159
363640.0000000    0.1479274
363680.0000000    0.1390908
363720.0000000    0.1291317
363760.0000000    0.1356667
363800.0000000    0.1331447
363840.0000000    0.1371152
363880.0000000    0.1205865
363920.0000000    0.1309461
363960.0000000    0.1455151
364000.0000000    0.1459612
364040.0000000    0.1283803
364080.0000000    0.1501278
364120.0000000    0.1309497
364160.0000000    0.1302294
364200.0000000    0.1131216
364240.0000000    0.1199173
364280.0000000    0.1209847
364320.0000000    0.1246330
364360.0000000    0.1201597
364400.0000000    0.1228988
364440.0000000    0.1204639
364480.0000000    0.1479669
364520.0000000    0.1320227
364560.0000000    0.1471778
364600.0000000    0.1342059
364640.0000000    0.1214855
364680.0000000    0.1309150
364720.0000000    0.1332027
364760.0000000    0.1257197
364800.0000000    0.1248085
364840.0000000    0.1204415
364880.0000000    0.1277455
364920.0000000    0.1169308
364960.0000000    0.1236437
365000.0000000    0.1237628
365040.0000000    0.1320991
365080.0000000    0.1181679
365120.0000000    0.1263958
365160.0000000    0.1384190
365200.0000000    0.1253254
365240.0000000    0.1197550
365280.0000000    0.1207014
365320.0000000    0.1271442
365360.0000000    0.1303224
365400.0000000    0.1220044
365440.0000000    0.1169239
365480.0000000    0.1134763
365520.0000000    0.1233373
365560.0000000    0.1280997
365600.0000000    0.1238893
365640.0000000    0.1213375
365680.0000000    0.1297801
365720.0000000    0.1267138
365760.0000000    0.1176906
365800.0000000    0.1212709
365840.0000000    0.1122353
365880.0000000    0.1229447
365920.0000000    0.1243752
365960.0000000    0.1248999
366000.0000000    0.1176043
366040.0000000    0.1388403
366080.0000000    0.1360110
366120.0000000    0.1307689
366160.0000000    0.1228861
366200.0000000    0.1311748
366240.0000000    0.1103066
366280.0000000    0.1250729
366320.0000000    0.1239001
366360.0000000    0.1270495
366400.0000000    0.1344113
366440.0000000    0.1293378
366480.0000000    0.1155727
366520.0000000    0.1215611
366560.0000000    0.1240844
366600.0000000    0.1389326
366640.0000000    0.1139658
366680.0000000    0.1159179
366720.0000000    0.1221879
366760.0000000    0.1216966
366800.0000000    0.1286804
366840.0000000    0.1284040
366880.0000000    0.1262179
366920.0000000    0.1168286
366960.0000000    0.1172426
367000.0000000    0.1215087
367040.0000000    0.1238636
367080.0000000    0.1115321
367120.0000000    0.1193665
367160.0000000    0.1172818
367200.0000000    0.1209217
367240.0000000    0.1199126
367280.0000000    0.1271073
367320.0000000    0.1285454
367360.0000000    0.1369046
367400.0000000    0.1306707
367440.0000000    0.1247315
367480.0000000    0.1362191
367520.0000000    0.1369725
367560.0000000    0.1323900
367600.0000000    0.1387497
367640.0000000    0.1364676
367680.0000000    0.1464403
367720.0000000    0.1255214
367760.0000000    0.1148349
367800.0000000    0.1296925
367840.0000000    0.1262570
367880.0000000    0.1159909
367920.0000000    0.1205631
367960.0000000    0.1236798
368000.0000000    0.1238913
368040.0000000    0.1232772
368080.0000000    0.1295864
368120.0000000    0.1098787
368160.0000000    0.1310204
368200.0000000    0.1288464
368240.0000000    0.1169599
368280.0000000    0.1231807
368320.0000000    0.1266149
368360.0000000    0.1183247
368400.0000000    0.1214349
368440.0000000    0.1240367
368480.0000000    0.1350472
368520.0000000    0.1250798
368560.0000000    0.1274713
368600.0000000    0.1227237
368640.0000000    0.1294699
368680.0000000    0.1370786
368720.0000000    0.1385704
368760.0000000    0.1211933
368800.0000000    0.1207355
368840.0000000    0.1183042
368880.0000000    0.1195816
368920.0000000    0.1111935
368960.0000000    0.1237562
369000.0000000    0.1495452
369040.0000000    0.1556668
369080.0000000    0.1358270
369120.0000000    0.1278090
369160.0000000    0.1292685
369200.0000000    0.1208550
369240.0000000    0.1366565
369280.0000000    0.1430491
369320.0000000    0.1278242
369360.0000000    0.1284005
369400.0000000    0.1339943
369440.0000000    0.1228333
369480.0000000    0.1244820
369520.0000000    0.1185764
369560.0000000    0.1246887
369600.0000000    0.1353116
369640.0000000    0.1232273
369680.0000000    0.1298195
369720.0000000    0.1294838
369760.0000000    0.1156080
369800.0000000    0.1227833
369840.0000000    0.1165128
369880.0000000    0.1219103
369920.0000000    0.1148381
369960.0000000    0.1172592
370000.0000000    0.1271358
370040.0000000    0.1242265
370080.0000000    0.1087770
370120.0000000    0.1239748
370160.0000000    0.1092400
370200.0000000    0.1147894
370240.0000000    0.1186414
370280.0000000    0.1153779
370320.0000000    0.1175405
370360.0000000    0.1306602
370400.0000000    0.1036547
370440.0000000    0.1238844
370480.0000000    0.1325050
370520.0000000    0.1197540
370560.0000000    0.1127213
370600.0000000    0.1179186
370640.0000000    0.1377007
370680.0000000    0.1264258
370720.0000000    0.1213540
370760.0000000    0.1300730
370800.0000000    0.1315090
370840.0000000    0.1145339
370880.0000000    0.1118510
370920.0000000    0.1155891
370960.0000000    0.1264189
371000.0000000    0.1285627
371040.0000000    0.1172751
371080.0000000    0.1199857
371120.0000000    0.1157944
371160.0000000    0.1235818
371200.0000000    0.1171603
371240.0000000    0.1146283
371280.0000000    0.1101513
371320.0000000    0.1215557
371360.0000000    0.1193181
371400.0000000    0.1207699
371440.0000000    0.1221242
371480.0000000    0.1114302
371520.0000000    0.1148579
371560.0000000    0.1180859
371600.0000000    0.1188936
371640.0000000    0.1194795
371680.0000000    0.1277024
371720.0000000    0.1119926
371760.0000000    0.1188406
371800.0000000    0.1410500
371840.0000000    0.1329198
371880.0000000    0.1425230
371920.0000000    0.1404275
371960.0000000    0.1182796
372000.0000000    0.1180362
372040.0000000    0.1184517
372080.0000000    0.1242376
372120.0000000    0.1270832
372160.0000000    0.1193412
372200.0000000    0.1194186
372240.0000000    0.1093782
372280.0000000    0.1224777
372320.0000000    0.1308672
372360.0000000    0.1207166
372400.0000000    0.1180227
372440.0000000    0.1202972
372480.0000000    0.1202681
372520.0000000    0.1244927
372560.0000000    0.1338136
372600.0000000    0.1174428
372640.0000000    0.1217353
372680.0000000    0.1227750
372720.0000000    0.1280255
372760.0000000    0.1352664
372800.0000000    0.1225627
372840.0000000    0.1248747
372880.0000000    0.1240138
372920.0000000    0.1151802
372960.0000000    0.1123735
373000.0000000    0.1241434
373040.0000000    0.1173894
373080.0000000    0.1208219
373120.0000000    0.1185532
373160.0000000    0.1168378
373200.0000000    0.1276003
373240.0000000    0.1118593
373280.0000000    0.1148608
373320.0000000    0.1227251
373360.0000000    0.1145998
373400.0000000    0.1219112
373440.0000000    0.1298739
373480.0000000    0.1349122
373520.0000000    0.1220655
373560.0000000    0.1220705
373600.0000000    0.1129506
373640.0000000    0.1159607
373680.0000000    0.1160494
373720.0000000    0.1145202
373760.0000000    0.1158186
373800.0000000    0.1222593
373840.0000000    0.1118891
373880.0000000    0.1120615
373920.0000000    0.1197844
373960.0000000    0.1124979
374000.0000000    0.1101037
374040.0000000    0.1162506
374080.0000000    0.1236873
374120.0000000    0.1173024
374160.0000000    0.1278716
374200.0000000    0.1184434
374240.0000000    0.1261146
374280.0000000    0.1131929
374320.0000000    0.1211115
374360.0000000    0.1223355
374400.0000000    0.1220032
374440.0000000    0.1204900
374480.0000000    0.1173121
374520.0000000    0.1191389
374560.0000000    0.1215201
374600.0000000    0.1327634
374640.0000000    0.1231712
374680.0000000    0.1166818
374720.0000000    0.1245237
374760.0000000    0.1266803
374800.0000000    0.1139696
374840.0000000    0.1186162
374880.0000000    0.1156808
374920.0000000    0.1215600
374960.0000000    0.1233085
375000.0000000    0.1184733
375040.0000000    0.1179042
375080.0000000    0.1275701
375120.0000000    0.1227837
375160.0000000    0.1140712
375200.0000000    0.1243716
375240.0000000    0.1233552
375280.0000000    0.1291385
375320.0000000    0.1369508
375360.0000000    0.1394158
375400.0000000    0.1245525
375440.0000000    0.1319421
375480.0000000    0.1202515
375520.0000000    0.1214885
375560.0000000    0.1288759
375600.0000000    0.1551528
375640.0000000    0.1356288
375680.0000000    0.1357087
375720.0000000    0.1405975
375760.0000000    0.1422211
375800.0000000    0.1196440
375840.0000000    0.1243289
375880.0000000    0.1121056
375920.0000000    0.1226044
375960.0000000    0.1213385
376000.0000000    0.1267554
376040.0000000    0.1261992
376080.0000000    0.1258518
376120.0000000    0.1263677
376160.0000000    0.1319269
376200.0000000    0.1254572
376240.0000000    0.1307045
376280.0000000    0.1209750
376320.0000000    0.1400137
376360.0000000    0.1351712
376400.0000000    0.1280204
376440.0000000    0.1282178
376480.0000000    0.1224979
376520.0000000    0.1205336
376560.0000000    0.1406204
376600.0000000    0.1330009
376640.0000000    0.1257265
376680.0000000    0.1282556
376720.0000000    0.1218489
376760.0000000    0.1191073
376800.0000000    0.1265424
376840.0000000    0.1164805
376880.0000000    0.1313142
376920.0000000    0.1220187
376960.0000000    0.1295397
377000.0000000    0.1331846
377040.0000000    0.1226694
377080.0000000    0.1245742
377120.0000000    0.1192324
377160.0000000    0.1344612
377200.0000000    0.1277733
377240.0000000    0.1161135
377280.0000000    0.1255111
377320.0000000    0.1278801
377360.0000000    0.1147589
377400.0000000    0.1210299
377440.0000000    0.1159948
377480.0000000    0.1154562
377520.0000000    0.1288500
377560.0000000    0.1287816
377600.0000000    0.1188451
377640.0000000    0.1392121
377680.0000000    0.1349482
377720.0000000    0.1304358
377760.0000000    0.1259826
377800.0000000    0.1183425
377840.0000000    0.1299794
377880.0000000    0.1286023
377920.0000000    0.1301430
377960.0000000    0.1347702
378000.0000000    0.1308095
378040.0000000    0.1328041
378080.0000000    0.1410547
378120.0000000    0.1278136
378160.0000000    0.1296456
378200.0000000    0.1167590
378240.0000000    0.1195808
378280.0000000    0.1252421
378320.0000000    0.1290191
378360.0000000    0.1294693
378400.0000000    0.1233041
378440.0000000    0.1271619
378480.0000000    0.1313255
378520.0000000    0.1261748
378560.0000000    0.1338390
378600.0000000    0.1247676
378640.0000000    0.1356727
378680.0000000    0.1249732
378720.0000000    0.1252032
378760.0000000    0.1428742
378800.0000000    0.1216995
378840.0000000    0.1332799
378880.0000000    0.1327421
378920.0000000    0.1287602
378960.0000000    0.1419260
379000.0000000    0.1300599
379040.0000000    0.1372994
379080.0000000    0.1151557
379120.0000000    0.1293735
379160.0000000    0.1268343
379200.0000000    0.1211301
379240.0000000    0.1319234
379280.0000000    0.1250062
379320.0000000    0.1313930
379360.0000000    0.1387203
379400.0000000    0.1207656
379440.0000000    0.1224308
379480.0000000    0.1234604
379520.0000000    0.1276252
379560.0000000    0.1249674
379600.0000000    0.1278394
379640.0000000    0.1265995
379680.0000000    0.1217749
379720.0000000    0.1291266
379760.0000000    0.1238790
379800.0000000    0.1252499
379840.0000000    0.1253385
379880.0000000    0.1226415
379920.0000000    0.1239167
379960.0000000    0.1294661
380000.0000000    0.1236587
380040.0000000    0.1164744
380080.0000000    0.1270110
380120.0000000    0.1300728
380160.0000000    0.1380659
380200.0000000    0.1264240
380240.0000000    0.1207159
380280.0000000    0.1305864
380320.0000000    0.1368963
380360.0000000    0.1331531
380400.0000000    0.1417952
380440.0000000    0.1249757
380480.0000000    0.1208675
380520.0000000    0.1353553
380560.0000000    0.1261903
380600.0000000    0.1324741
380640.0000000    0.1261047
380680.0000000    0.1229599
380720.0000000    0.1296022
380760.0000000    0.1234415
380800.0000000    0.1290362
380840.0000000    0.1216363
380880.0000000    0.1208834
380920.0000000    0.1205650
380960.0000000    0.1213437
381000.0000000    0.1176183
381040.0000000    0.1289926
381080.0000000    0.1199566
381120.0000000    0.1196378
381160.0000000    0.1268944
381200.0000000    0.1288264
381240.0000000    0.1250374
381280.0000000    0.1242024
381320.0000000    0.1340694
381360.0000000    0.1290302
381400.0000000    0.1206815
381440.0000000    0.1213373
381480.0000000    0.1243250
381520.0000000    0.1209461
381560.0000000    0.1239008
381600.0000000    0.1174029
381640.0000000    0.1267707
381680.0000000    0.1322802
381720.0000000    0.1281517
381760.0000000    0.1225241
381800.0000000    0.1210973
381840.0000000    0.1275141
381880.0000000    0.1209307
381920.0000000    0.1261483
381960.0000000    0.1289087
382000.0000000    0.1200205
382040.0000000    0.1232817
382080.0000000    0.1212184
382120.0000000    0.1203312
382160.0000000    0.1176701
382200.0000000    0.1276813
382240.0000000    0.1174508
382280.0000000    0.1315238
382320.0000000    0.1213394
382360.0000000    0.1247606
382400.0000000    0.1254748
382440.0000000    0.1331594
382480.0000000    0.1344977
382520.0000000    0.1211491
382560.0000000    0.1164882
382600.0000000    0.1253127
382640.0000000    0.1256193
382680.0000000    0.1232358
382720.0000000    0.1211059
382760.0000000    0.1243508
382800.0000000    0.1214098
382840.0000000    0.1233850
382880.0000000    0.1291103
382920.0000000    0.1279234
382960.0000000    0.1246986
383000.0000000    0.1277494
383040.0000000    0.1211618
383080.0000000    0.1297406
383120.0000000    0.1292310
383160.0000000    0.1472075
383200.0000000    0.1449269
383240.0000000    0.1411018
383280.0000000    0.1352833
383320.0000000    0.1379842
383360.0000000    0.1289737
383400.0000000    0.1271548
383440.0000000    0.1241509
383480.0000000    0.1252963
383520.0000000    0.1355864
383560.0000000    0.1286767
383600.0000000    0.1262562
383640.0000000    0.1304785
383680.0000000    0.1168466
383720.0000000    0.1375809
383760.0000000    0.1186803
383800.0000000    0.1275971
383840.0000000    0.1187656
383880.0000000    0.1299039
383920.0000000    0.1195773
383960.0000000    0.1272613
384000.0000000    0.1244801
384040.0000000    0.1262861
384080.0000000    0.1315426
384120.0000000    0.1220840
384160.0000000    0.1216577
384200.0000000    0.1268706
384240.0000000    0.1301188
384280.0000000    0.1226058
384320.0000000    0.1288377
384360.0000000    0.1361501
384400.0000000    0.1232409
384440.0000000    0.1291797
384480.0000000    0.1250194
384520.0000000    0.1256811
384560.0000000    0.1336795
384600.0000000    0.1407408
384640.0000000    0.1326615
384680.0000000    0.1163571
384720.0000000    0.1295650
384760.0000000    0.1300624
384800.0000000    0.1314262
384840.0000000    0.1309297
384880.0000000    0.1237594
384920.0000000    0.1221736
384960.0000000    0.1181505
385000.0000000    0.1210101
385040.0000000    0.1264333
385080.0000000    0.1355693
385120.0000000    0.1227330
385160.0000000    0.1200073
385200.0000000    0.1278779
385240.0000000    0.1276377
385280.0000000    0.1209877
385320.0000000    0.1282022
385360.0000000    0.1278556
385400.0000000    0.1225015
385440.0000000    0.1208416
385480.0000000    0.1338836
385520.0000000    0.1167828
385560.0000000    0.1282386
385600.0000000    0.1227297
385640.0000000    0.1257862
385680.0000000    0.1357186
385720.0000000    0.1302308
385760.0000000    0.1271773
385800.0000000    0.1305060
385840.0000000    0.1304949
385880.0000000    0.1360942
385920.0000000    0.1367627
385960.0000000    0.1308637
386000.0000000    0.1224658
386040.0000000    0.1290156
386080.0000000    0.1385922
386120.0000000    0.1310067
386160.0000000    0.1411522
386200.0000000    0.1343623
386240.0000000    0.1250981
386280.0000000    0.1422075
386320.0000000    0.1337925
386360.0000000    0.1327468
386400.0000000    0.1311679
386440.0000000    0.1466742
386480.0000000    0.1210314
386520.0000000    0.1295937
386560.0000000    0.1220372
386600.0000000    0.1289904
386640.0000000    0.1277290
386680.0000000    0.1139661
386720.0000000    0.1167769
386760.0000000    0.1273933
386800.0000000    0.1217656
386840.0000000    0.1260659
386880.0000000    0.1205552
386920.0000000    0.1250336
386960.0000000    0.1339490
387000.0000000    0.1404655
387040.0000000    0.1394363
387080.0000000    0.1480570
387120.0000000    0.1369639
387160.0000000    0.1415459
387200.0000000    0.1317120
387240.0000000    0.1338502
387280.0000000    0.1441956
387320.0000000    0.1410003
387360.0000000    0.1377105
387400.0000000    0.1365049
387440.0000000    0.1282391
387480.0000000    0.1373674
387520.0000000    0.1294625
387560.0000000    0.1419791
387600.0000000    0.1365082
387640.0000000    0.1447702
387680.0000000    0.1442442
387720.0000000    0.1393323
387760.0000000    0.1449945
387800.0000000    0.1479842
387840.0000000    0.1474400
387880.0000000    0.1418159
387920.0000000    0.1376908
387960.0000000    0.1437326
388000.0000000    0.1329628
388040.0000000    0.1325522
388080.0000000    0.1375098
388120.0000000    0.1465389
388160.0000000    0.1450879
388200.0000000    0.1320494
388240.0000000    0.1358325
388280.0000000    0.1425601
388320.0000000    0.1320901
388360.0000000    0.1426321
388400.0000000    0.1411996
388440.0000000    0.1322692
388480.0000000    0.1434415
388520.0000000    0.1323901
388560.0000000    0.1277530
388600.0000000    0.1415495
388640.0000000    0.1323829
388680.0000000    0.1303936
388720.0000000    0.1321529
388760.0000000    0.1366398
388800.0000000    0.1409306
388840.0000000    0.1312495
388880.0000000    0.1511448
388920.0000000    0.1356902
388960.0000000    0.1413604
389000.0000000    0.1347832
389040.0000000    0.1417687
389080.0000000    0.1417220
389120.0000000    0.1473392
389160.0000000    0.1132721
389200.0000000    0.1316008
389240.0000000    0.1462915
389280.0000000    0.1512375
389320.0000000    0.1462240
389360.0000000    0.1294483
389400.0000000    0.1314603
389440.0000000    0.1289155
389480.0000000    0.1316890
389520.0000000    0.1239340
389560.0000000    0.1298688
389600.0000000    0.1486827
389640.0000000    0.1280167
389680.0000000    0.1327918
389720.0000000    0.1206035
389760.0000000    0.1284638
389800.0000000    0.1320288
389840.0000000    0.1192226
389880.0000000    0.1256114
389920.0000000    0.1273792
389960.0000000    0.1184801
390000.0000000    0.1420766
390040.0000000    0.1453270
390080.0000000    0.1232389
390120.0000000    0.1290682
390160.0000000    0.1396898
390200.0000000    0.1334168
390240.0000000    0.1365122
390280.0000000    0.1410760
390320.0000000    0.1316649
390360.0000000    0.1305558
390400.0000000    0.1202722
390440.0000000    0.1277426
390480.0000000    0.1327198
390520.0000000    0.1251183
390560.0000000    0.1253965
390600.0000000    0.1325166
390640.0000000    0.1391069
390680.0000000    0.1250613
390720.0000000    0.1182641
390760.0000000    0.1317805
390800.0000000    0.1230361
390840.0000000    0.1246219
390880.0000000    0.1194974
390920.0000000    0.1246883
390960.0000000    0.1187993
391000.0000000    0.1258945
391040.0000000    0.1308025
391080.0000000    0.1207230
391120.0000000    0.1279845
391160.0000000    0.1227153
391200.0000000    0.1152210
391240.0000000    0.1219474
391280.0000000    0.1273075
391320.0000000    0.1336333
391360.0000000    0.1252058
391400.0000000    0.1269227
391440.0000000    0.1299691
391480.0000000    0.1395884
391520.0000000    0.1308397
391560.0000000    0.1277412
391600.0000000    0.1276500
391640.0000000    0.1331973
391680.0000000    0.1265748
391720.0000000    0.1185868
391760.0000000    0.1194483
391800.0000000    0.1218359
391840.0000000    0.1260395
391880.0000000    0.1168232
391920.0000000    0.1319808
391960.0000000    0.1203531
392000.0000000    0.1185081
392040.0000000    0.1194490
392080.0000000    0.1250662
392120.0000000    0.1264898
392160.0000000    0.1235432
392200.0000000    0.1195997
392240.0000000    0.1246717
392280.0000000    0.1239899
392320.0000000    0.1215886
392360.0000000    0.1381977
392400.0000000    0.1252167
392440.0000000    0.1208139
392480.0000000    0.1197498
392520.0000000    0.1097176
392560.0000000    0.1273495
392600.0000000    0.1248689
392640.0000000    0.1239733
392680.0000000    0.1285851
392720.0000000    0.1290482
392760.0000000    0.1450017
392800.0000000    0.1242896
392840.0000000    0.1269027
392880.0000000    0.1383139
392920.0000000    0.1163285
392960.0000000    0.1254531
393000.0000000    0.1297946
393040.0000000    0.1208299
393080.0000000    0.1213402
393120.0000000    0.1177360
393160.0000000    0.1273863
393200.0000000    0.1327201
393240.0000000    0.1216252
393280.0000000    0.1165189
393320.0000000    0.1277820
393360.0000000    0.1158127
393400.0000000    0.1306604
393440.0000000    0.1310089
393480.0000000    0.1348941
393520.0000000    0.1201766
393560.0000000    0.1221669
393600.0000000    0.1217550
393640.0000000    0.1219297
393680.0000000    0.1274680
393720.0000000    0.1228920
393760.0000000    0.1242963
393800.0000000    0.1361468
393840.0000000    0.1284070
393880.0000000    0.1236440
393920.0000000    0.1131164
393960.0000000    0.1353570
394000.0000000    0.1263634
394040.0000000    0.1245820
394080.0000000    0.1372128
394120.0000000    0.1303815
394160.0000000    0.1224729
394200.0000000    0.1198964
394240.0000000    0.1341805
394280.0000000    0.1243451
394320.0000000    0.1319311
394360.0000000    0.1264212
394400.0000000    0.1247526
394440.0000000    0.1300424
394480.0000000    0.1243316
394520.0000000    0.1339177
394560.0000000    0.1302219
394600.0000000    0.1271479
394640.0000000    0.1338404
394680.0000000    0.1244155
394720.0000000    0.1173740
394760.0000000    0.1210143
394800.0000000    0.1246565
394840.0000000    0.1159291
394880.0000000    0.1226677
394920.0000000    0.1252885
394960.0000000    0.1183278
395000.0000000    0.1247414
395040.0000000    0.1413732
395080.0000000    0.1333627
395120.0000000    0.1459287
395160.0000000    0.1441144
395200.0000000    0.1454893
395240.0000000    0.1483123
395280.0000000    0.1409692
395320.0000000    0.1306674
395360.0000000    0.1241919
395400.0000000    0.1307238
395440.0000000    0.1324219
395480.0000000    0.1339898
395520.0000000    0.1405373
395560.0000000    0.1491514
395600.0000000    0.1260100
395640.0000000    0.1270611
395680.0000000    0.1459732
395720.0000000    0.1235039
395760.0000000    0.1179367
395800.0000000    0.1412507
395840.0000000    0.1269721
395880.0000000    0.1238189
395920.0000000    0.1355350
395960.0000000    0.1388133
396000.0000000    0.1347545
396040.0000000    0.1287799
396080.0000000    0.1334581
396120.0000000    0.1290928
396160.0000000    0.1277709
396200.0000000    0.1314592
396240.0000000    0.1332683
396280.0000000    0.1258086
396320.0000000    0.1242815
396360.0000000    0.1190412
396400.0000000    0.1422048
396440.0000000    0.1384552
396480.0000000    0.1337942
396520.0000000    0.1319061
396560.0000000    0.1361089
396600.0000000    0.1499253
396640.0000000    0.1378475
396680.0000000    0.1484071
396720.0000000    0.1491606
396760.0000000    0.1419182
396800.0000000    0.1445896
396840.0000000    0.1426642
396880.0000000    0.1414905
396920.0000000    0.1355764
396960.0000000    0.1506252
397000.0000000    0.1426214
397040.0000000    0.1383599
397080.0000000    0.1274529
397120.0000000    0.1215752
397160.0000000    0.1401614
397200.0000000    0.1256851
397240.0000000    0.1268897
397280.0000000    0.1323942
397320.0000000    0.1303909
397360.0000000    0.1371056
397400.0000000    0.1307529
397440.0000000    0.1343379
397480.0000000    0.1257696
397520.0000000    0.1296534
397560.0000000    0.1262054
397600.0000000    0.1449046
397640.0000000    0.1369713
397680.0000000    0.1373631
397720.0000000    0.1424422
397760.0000000    0.1357591
397800.0000000    0.1486460
397840.0000000    0.1393377
397880.0000000    0.1328298
397920.0000000    0.1372359
397960.0000000    0.1361582
398000.0000000    0.1379256
398040.0000000    0.1216929
398080.0000000    0.1276522
398120.0000000    0.1334077
398160.0000000    0.1435744
398200.0000000    0.1489196
398240.0000000    0.1386064
398280.0000000    0.1496669
398320.0000000    0.1462995
398360.0000000    0.1430678
398400.0000000    0.1486410
398440.0000000    0.1428439
398480.0000000    0.1463903
398520.0000000    0.1348609
398560.0000000    0.1494055
398600.0000000    0.1459939
398640.0000000    0.1341929
398680.0000000    0.1256991
398720.0000000    0.1280541
398760.0000000    0.1224202
398800.0000000    0.1424334
398840.0000000    0.1330163
398880.0000000    0.1467548
398920.0000000    0.1468862
398960.0000000    0.1517602
399000.0000000    0.1545283
399040.0000000    0.1440697
399080.0000000    0.1352308
399120.0000000    0.1478717
399160.0000000    0.1501050
399200.0000000    0.1402102
399240.0000000    0.1276679
399280.0000000    0.1521757
399320.0000000    0.1411050
399360.0000000    0.1550443
399400.0000000    0.1426932
399440.0000000    0.1406488
399480.0000000    0.1391661
399520.0000000    0.1440145
399560.0000000    0.1313033
399600.0000000    0.1344111
399640.0000000    0.1462729
399680.0000000    0.1442479
399720.0000000    0.1418834
399760.0000000    0.1473141
399800.0000000    0.1549354
399840.0000000    0.1426754
399880.0000000    0.1521990
399920.0000000    0.1428147
399960.0000000    0.1465212
400000.0000000    0.1522734
400040.0000000    0.1544390
400080.0000000    0.1590973
400120.0000000    0.1570646
400160.0000000    0.1544788
400200.0000000    0.1469401
400240.0000000    0.1444934
400280.0000000    0.1517991
400320.0000000    0.1461065
400360.0000000    0.1421336
400400.0000000    0.1403398
400440.0000000    0.1482951
400480.0000000    0.1546306
400520.0000000    0.1421192
400560.0000000    0.1586683
400600.0000000    0.1531032
400640.0000000    0.1514648
400680.0000000    0.1566815
400720.0000000    0.1604509
400760.0000000    0.1470979
400800.0000000    0.1718690
400840.0000000    0.1530167
400880.0000000    0.1701621
400920.0000000    0.1633763
400960.0000000    0.1566286
401000.0000000    0.1596825
401040.0000000    0.1600443
401080.0000000    0.1622300
401120.0000000    0.1537999
401160.0000000    0.1593135
401200.0000000    0.1567150
401240.0000000    0.1572057
401280.0000000    0.1671150
401320.0000000    0.1606342
401360.0000000    0.1632509
401400.0000000    0.1543687
401440.0000000    0.1501320
401480.0000000    0.1509068
401520.0000000    0.1603924
401560.0000000    0.1590758
401600.0000000    0.1652986
401640.0000000    0.1625800
401680.0000000    0.1670048
401720.0000000    0.1569362
401760.0000000    0.1646283
401800.0000000    0.1579255
401840.0000000    0.1621262
401880.0000000    0.1495811
401920.0000000    0.1398444
401960.0000000    0.1398927
402000.0000000    0.1375075
402040.0000000    0.1394547
402080.0000000    0.1338223
402120.0000000    0.1429230
402160.0000000    0.1293516
402200.0000000    0.1131445
402240.0000000    0.1200570
402280.0000000    0.1286232
402320.0000000    0.1185361
402360.0000000    0.1249497
402400.0000000    0.1197330
402440.0000000    0.1242143
402480.0000000    0.1215394
402520.0000000    0.1216654
402560.0000000    0.1334954
402600.0000000    0.1218960
402640.0000000    0.1322082
402680.0000000    0.1213441
402720.0000000    0.1325800
402760.0000000    0.1195053
402800.0000000    0.1306689
402840.0000000    0.1257792
402880.0000000    0.1241358
402920.0000000    0.1384211
402960.0000000    0.1352763
403000.0000000    0.1310756
403040.0000000    0.1463367
403080.0000000    0.1370681
403120.0000000    0.1374277
403160.0000000    0.1388002
403200.0000000    0.1388794
403240.0000000    0.1356288
403280.0000000    0.1365434
403320.0000000    0.1502870
403360.0000000    0.1294895
403400.0000000    0.1227070
403440.0000000    0.1338193
403480.0000000    0.1452288
403520.0000000    0.1339293
403560.0000000    0.1263804
403600.0000000    0.1336357
403640.0000000    0.1373291
403680.0000000    0.1354913
403720.0000000    0.1377329
403760.0000000    0.1443966
403800.0000000    0.1445224
403840.0000000    0.1453319
403880.0000000    0.1445288
403920.0000000    0.1588575
403960.0000000    0.1632599
404000.0000000    0.1453758
404040.0000000    0.1332617
404080.0000000    0.1424640
404120.0000000    0.1419690
404160.0000000    0.1434829
404200.0000000    0.1528434
404240.0000000    0.1502943
404280.0000000    0.1470636
404320.0000000    0.1388510
404360.0000000    0.1452564
404400.0000000    0.1469087
404440.0000000    0.1453556
404480.0000000    0.1434268
404520.0000000    0.1378182
404560.0000000    0.1256893
404600.0000000    0.1321985
404640.0000000    0.1232500
404680.0000000    0.1283034
404720.0000000    0.1311590
404760.0000000    0.1199963
404800.0000000    0.1248708
404840.0000000    0.1252782
404880.0000000    0.1361953
404920.0000000    0.1366516
404960.0000000    0.1244577
405000.0000000    0.1357990
405040.0000000    0.1302923
405080.0000000    0.1313975
405120.0000000    0.1388499
405160.0000000    0.1359927
405200.0000000    0.1409898
405240.0000000    0.1407032
405280.0000000    0.1268181
405320.0000000    0.1338378
405360.0000000    0.1305076
405400.0000000    0.1313200
405440.0000000    0.1251338
405480.0000000    0.1370611
405520.0000000    0.1220782
405560.0000000    0.1139106
405600.0000000    0.1418511
405640.0000000    0.1336442
405680.0000000    0.1379982
405720.0000000    0.1420622
405760.0000000    0.1356793
405800.0000000    0.1366928
405840.0000000    0.1283196
405880.0000000    0.1382672
405920.0000000    0.1394031
405960.0000000    0.1333876
406000.0000000    0.1318371
406040.0000000    0.1331378
406080.0000000    0.1414462
406120.0000000    0.1385390
406160.0000000    0.1376446
406200.0000000    0.1340410
406240.0000000    0.1340759
406280.0000000    0.1394233
406320.0000000    0.1450566
406360.0000000    0.1430627
406400.0000000    0.1508119
406440.0000000    0.1423951
406480.0000000    0.1356712
406520.0000000    0.1446767
406560.0000000    0.1259590
406600.0000000    0.1441824
406640.0000000    0.1362236
406680.0000000    0.1334855
406720.0000000    0.1487661
406760.0000000    0.1511493
406800.0000000    0.1382884
406840.0000000    0.1471755
406880.0000000    0.1472072
406920.0000000    0.1381668
406960.0000000    0.1443498
407000.0000000    0.1418207
407040.0000000    0.1381525
407080.0000000    0.1420496
407120.0000000    0.1452739
407160.0000000    0.1530484
407200.0000000    0.1410076
407240.0000000    0.1483013
407280.0000000    0.1416482
407320.0000000    0.1356251
407360.0000000    0.1411769
407400.0000000    0.1467918
407440.0000000    0.1460005
407480.0000000    0.1377821
407520.0000000    0.1383273
407560.0000000    0.1384357
407600.0000000    0.1395741
407640.0000000    0.1319990
407680.0000000    0.1398537
407720.0000000    0.1395721
407760.0000000    0.1190922
407800.0000000    0.1427038
407840.0000000    0.1327835
407880.0000000    0.1311741
407920.0000000    0.1275920
407960.0000000    0.1491636
408000.0000000    0.1431885
408040.0000000    0.1403681
408080.0000000    0.1303153
408120.0000000    0.1361730
408160.0000000    0.1384512
408200.0000000    0.1392011
408240.0000000    0.1341327
408280.0000000    0.1231262
408320.0000000    0.1182625
408360.0000000    0.1345723
408400.0000000    0.1343736
408440.0000000    0.1307098
408480.0000000    0.1265306
408520.0000000    0.1288888
408560.0000000    0.1215860
408600.0000000    0.1350908
408640.0000000    0.1202613
408680.0000000    0.1185524
408720.0000000    0.1333550
408760.0000000    0.1272726
408800.0000000    0.1231074
408840.0000000    0.1194588
408880.0000000    0.1249949
408920.0000000    0.1267932
408960.0000000    0.1261406
409000.0000000    0.1320869
409040.0000000    0.1263875
409080.0000000    0.1225280
409120.0000000    0.1320238
409160.0000000    0.1262013
409200.0000000    0.1351833
409240.0000000    0.1190766
409280.0000000    0.1381680
409320.0000000    0.1307027
409360.0000000    0.1289343
409400.0000000    0.1220284
409440.0000000    0.1207018
409480.0000000    0.1177979
409520.0000000    0.1182875
409560.0000000    0.1264970
409600.0000000    0.1261075
409640.0000000    0.1236968
409680.0000000    0.1303074
409720.0000000    0.1363409
409760.0000000    0.1271508
409800.0000000    0.1318755
409840.0000000    0.1348436
409880.0000000    0.1400424
409920.0000000    0.1439980
409960.0000000    0.1364137
410000.0000000    0.1415472
410040.0000000    0.1330445
410080.0000000    0.1388992
410120.0000000    0.1477845
410160.0000000    0.1324748
410200.0000000    0.1311438
410240.0000000    0.1394861
410280.0000000    0.1403383
410320.0000000    0.1287738
410360.0000000    0.1407026
410400.0000000    0.1234206
410440.0000000    0.1255805
410480.0000000    0.1206920
410520.0000000    0.1306170
410560.0000000    0.1348120
410600.0000000    0.1303558
410640.0000000    0.1380537
410680.0000000    0.1378167
410720.0000000    0.1387107
410760.0000000    0.1327041
410800.0000000    0.1419997
410840.0000000    0.1553795
410880.0000000    0.1465710
410920.0000000    0.1248285
410960.0000000    0.1197875
411000.0000000    0.1378590
411040.0000000    0.1464716
411080.0000000    0.1417848
411120.0000000    0.1487504
411160.0000000    0.1390075
411200.0000000    0.1370871
411240.0000000    0.1365871
411280.0000000    0.1333309
411320.0000000    0.1330632
411360.0000000    0.1308803
411400.0000000    0.1459581
411440.0000000    0.1293772
411480.0000000    0.1460181
411520.0000000    0.1347798
411560.0000000    0.1310432
411600.0000000    0.1334217
411640.0000000    0.1468617
411680.0000000    0.1358784
411720.0000000    0.1488551
411760.0000000    0.1356526
411800.0000000    0.1366505
411840.0000000    0.1489624
411880.0000000    0.1414479
411920.0000000    0.1433860
411960.0000000    0.1235553
412000.0000000    0.1423402
412040.0000000    0.1434699
412080.0000000    0.1637809
412120.0000000    0.1454370
412160.0000000    0.1326729
412200.0000000    0.1449586
412240.0000000    0.1284859
412280.0000000    0.1309327
412320.0000000    0.1335333
412360.0000000    0.1245829
412400.0000000    0.1355512
412440.0000000    0.1408512
412480.0000000    0.1382069
412520.0000000    0.1363621
412560.0000000    0.1343328
412600.0000000    0.1372788
412640.0000000    0.1370872
412680.0000000    0.1348092
412720.0000000    0.1381556
412760.0000000    0.1350553
412800.0000000    0.1417715
412840.0000000    0.1385038
412880.0000000    0.1221589
412920.0000000    0.1111572
412960.0000000    0.1244151
413000.0000000    0.1359079
413040.0000000    0.1299542
413080.0000000    0.1393564
413120.0000000    0.1428642
413160.0000000    0.1381399
413200.0000000    0.1572319
413240.0000000    0.1309285
413280.0000000    0.1254804
413320.0000000    0.1344151
413360.0000000    0.1318989
413400.0000000    0.1139275
413440.0000000    0.1275750
413480.0000000    0.1366472
413520.0000000    0.1472346
413560.0000000    0.1453398
413600.0000000    0.1323543
413640.0000000    0.1277251
413680.0000000    0.1390106
413720.0000000    0.1470501
413760.0000000    0.1322283
413800.0000000    0.1349779
413840.0000000    0.1311443
413880.0000000    0.1445961
413920.0000000    0.1488487
413960.0000000    0.1244088
414000.0000000    0.1288628
414040.0000000    0.1270775
414080.0000000    0.1339579
414120.0000000    0.1294382
414160.0000000    0.1373568
414200.0000000    0.1443176
414240.0000000    0.1389024
414280.0000000    0.1539989
414320.0000000    0.1438389
414360.0000000    0.1485036
414400.0000000    0.1594851
414440.0000000    0.1647537
414480.0000000    0.1549952
414520.0000000    0.1625127
414560.0000000    0.1517423
414600.0000000    0.1577634
414640.0000000    0.1390739
414680.0000000    0.1453183
414720.0000000    0.1435903
414760.0000000    0.1414903
414800.0000000    0.1348680
414840.0000000    0.1503630
414880.0000000    0.1408448
414920.0000000    0.1458971
414960.0000000    0.1501864
415000.0000000    0.1400076
415040.0000000    0.1498085
415080.0000000    0.1610264
415120.0000000    0.1419947
415160.0000000    0.1371367
415200.0000000    0.1408144
415240.0000000    0.1538057
415280.0000000    0.1493742
415320.0000000    0.1602231
415360.0000000    0.1523185
415400.0000000    0.1468212
415440.0000000    0.1552825
415480.0000000    0.1572086
415520.0000000    0.1507974
415560.0000000    0.1430253
415600.0000000    0.1409943
415640.0000000    0.1501177
415680.0000000    0.1530270
415720.0000000    0.1485793
415760.0000000    0.1587549
415800.0000000    0.1581150
415840.0000000    0.1524683
415880.0000000    0.1490779
415920.0000000    0.1659536
415960.0000000    0.1433393
416000.0000000    0.1375725
416040.0000000    0.1583372
416080.0000000    0.1500816
416120.0000000    0.1394036
416160.0000000    0.1483564
416200.0000000    0.1418899
416240.0000000    0.1494080
416280.0000000    0.1390811
416320.0000000    0.1267240
416360.0000000    0.1395323
416400.0000000    0.1483305
416440.0000000    0.1464596
416480.0000000    0.1461431
416520.0000000    0.1353682
416560.0000000    0.1425670
416600.0000000    0.1300700
416640.0000000    0.1353986
416680.0000000    0.1515879
416720.0000000    0.1408130
416760.0000000    0.1455060
416800.0000000    0.1324946
416840.0000000    0.1361574
416880.0000000    0.1387564
416920.0000000    0.1241495
416960.0000000    0.1341060
417000.0000000    0.1253417
417040.0000000    0.1325187
417080.0000000    0.1406958
417120.0000000    0.1331899
417160.0000000    0.1349781
417200.0000000    0.1389189
417240.0000000    0.1312272
417280.0000000    0.1265686
417320.0000000    0.1290612
417360.0000000    0.1283522
417400.0000000    0.1401683
417440.0000000    0.1341068
417480.0000000    0.1551303
417520.0000000    0.1538972
417560.0000000    0.1461588
417600.0000000    0.1476729
417640.0000000    0.1382481
417680.0000000    0.1428264
417720.0000000    0.1302682
417760.0000000    0.1394761
417800.0000000    0.1324619
417840.0000000    0.1255433
417880.0000000    0.1263429
417920.0000000    0.1370484
417960.0000000    0.1323108
418000.0000000    0.1387364
418040.0000000    0.1516828
418080.0000000    0.1434843
418120.0000000    0.1528049
418160.0000000    0.1437544
418200.0000000    0.1312615
418240.0000000    0.1504728
418280.0000000    0.1455284
418320.0000000    0.1400916
418360.0000000    0.1458501
418400.0000000    0.1486735
418440.0000000    0.1430430
418480.0000000    0.1481932
418520.0000000    0.1585131
418560.0000000    0.1316535
418600.0000000    0.1525485
418640.0000000    0.1489268
418680.0000000    0.1321006
418720.0000000    0.1318124
418760.0000000    0.1465370
418800.0000000    0.1604368
418840.0000000    0.1443988
418880.0000000    0.1391745
418920.0000000    0.1497563
418960.0000000    0.1400012
419000.0000000    0.1438448
419040.0000000    0.1358170
419080.0000000    0.1431503
419120.0000000    0.1354411
419160.0000000    0.1370318
419200.0000000    0.1436442
419240.0000000    0.1350966
419280.0000000    0.1277256
419320.0000000    0.1309762
419360.0000000    0.1300194
419400.0000000    0.1399300
419440.0000000    0.1261630
419480.0000000    0.1318711
419520.0000000    0.1443868
419560.0000000    0.1471304
419600.0000000    0.1441157
419640.0000000    0.1362673
419680.0000000    0.1473394
419720.0000000    0.1507307
419760.0000000    0.1533060
419800.0000000    0.1554586
419840.0000000    0.1520811
419880.0000000    0.1600729
419920.0000000    0.1648128
419960.0000000    0.1705055
420000.0000000    0.1658926
420040.0000000    0.1563521
420080.0000000    0.1528435
420120.0000000    0.1731859
420160.0000000    0.1481555
420200.0000000    0.1466789
420240.0000000    0.1514390
420280.0000000    0.1698088
420320.0000000    0.1480935
420360.0000000    0.1483925
420400.0000000    0.1529960
420440.0000000    0.1530003
420480.0000000    0.1572365
420520.0000000    0.1559197
420560.0000000    0.1618779
420600.0000000    0.1564780
420640.0000000    0.1507600
420680.0000000    0.1417608
420720.0000000    0.1432635
420760.0000000    0.1518100
420800.0000000    0.1464616
420840.0000000    0.1429095
420880.0000000    0.1284881
420920.0000000    0.1271444
420960.0000000    0.1228166
421000.0000000    0.1224478
421040.0000000    0.1370755
421080.0000000    0.1317769
421120.0000000    0.1274917
421160.0000000    0.1371098
421200.0000000    0.1374259
421240.0000000    0.1421258
421280.0000000    0.1288727
421320.0000000    0.1258896
421360.0000000    0.1289102
421400.0000000    0.1372978
421440.0000000    0.1491010
421480.0000000    0.1376200
421520.0000000    0.1513177
421560.0000000    0.1375533
421600.0000000    0.1377043
421640.0000000    0.1434965
421680.0000000    0.1299493
421720.0000000    0.1357953
421760.0000000    0.1391566
421800.0000000    0.1442603
421840.0000000    0.1473281
421880.0000000    0.1432725
421920.0000000    0.1597548
421960.0000000    0.1338126
422000.0000000    0.1242971
422040.0000000    0.1396042
422080.0000000    0.1452873
422120.0000000    0.1392065
422160.0000000    0.1310327
422200.0000000    0.1479571
422240.0000000    0.1431403
422280.0000000    0.1489146
422320.0000000    0.1567125
422360.0000000    0.1509984
422400.0000000    0.1300764
422440.0000000    0.1403044
422480.0000000    0.1389415
422520.0000000    0.1469148
422560.0000000    0.1316527
422600.0000000    0.1354318
422640.0000000    0.1257320
422680.0000000    0.1326114
422720.0000000    0.1393114
422760.0000000    0.1146274
422800.0000000    0.1220107
422840.0000000    0.1328073
422880.0000000    0.1433357
422920.0000000    0.1481909
422960.0000000    0.1425274
423000.0000000    0.1437582
423040.0000000    0.1347977
423080.0000000    0.1315604
423120.0000000    0.1327718
423160.0000000    0.1311474
423200.0000000    0.1278649
423240.0000000    0.1307278
423280.0000000    0.1265774
423320.0000000    0.1440145
423360.0000000    0.1277686
423400.0000000    0.1408241
423440.0000000    0.1315074
423480.0000000    0.1279832
423520.0000000    0.1259130
423560.0000000    0.1362513
423600.0000000    0.1328907
423640.0000000    0.1335933
423680.0000000    0.1469081
423720.0000000    0.1339657
423760.0000000    0.1435739
423800.0000000    0.1428642
423840.0000000    0.1345296
423880.0000000    0.1434553
423920.0000000    0.1383268
423960.0000000    0.1379876
424000.0000000    0.1276906
424040.0000000    0.1325305
424080.0000000    0.1240937
424120.0000000    0.1292479
424160.0000000    0.1457231
424200.0000000    0.1296865
424240.0000000    0.1399297
424280.0000000    0.1396311
424320.0000000    0.1418109
424360.0000000    0.1424611
424400.0000000    0.1508292
424440.0000000    0.1438135
424480.0000000    0.1569634
424520.0000000    0.1441279
424560.0000000    0.1420507
424600.0000000    0.1421459
424640.0000000    0.1415083
424680.0000000    0.1590339
424720.0000000    0.1268358
424760.0000000    0.1333387
424800.0000000    0.1327285
424840.0000000    0.1425303
424880.0000000    0.1345149
424920.0000000    0.1415569
424960.0000000    0.1483487
425000.0000000    0.1674964
425040.0000000    0.1478602
425080.0000000    0.1376021
425120.0000000    0.1419817
425160.0000000    0.1391057
425200.0000000    0.1403880
425240.0000000    0.1384876
425280.0000000    0.1256940
425320.0000000    0.1435176
425360.0000000    0.1416686
425400.0000000    0.1489073
425440.0000000    0.1376793
425480.0000000    0.1441712
425520.0000000    0.1427512
425560.0000000    0.1333806
425600.0000000    0.1349534
425640.0000000    0.1385422
425680.0000000    0.1381002
425720.0000000    0.1422952
425760.0000000    0.1399739
425800.0000000    0.1341568
425840.0000000    0.1380993
425880.0000000    0.1391339
425920.0000000    0.1476303
425960.0000000    0.1412539
426000.0000000    0.1430168
426040.0000000    0.1354797
426080.0000000    0.1421032
426120.0000000    0.1432001
426160.0000000    0.1375134
426200.0000000    0.1456118
426240.0000000    0.1373109
426280.0000000    0.1506960
426320.0000000    0.1294689
426360.0000000    0.1393318
426400.0000000    0.1444481
426440.0000000    0.1380530
426480.0000000    0.1396129
426520.0000000    0.1473843
426560.0000000    0.1323176
426600.0000000    0.1338189
426640.0000000    0.1373481
426680.0000000    0.1427311
426720.0000000    0.1361898
426760.0000000    0.1436961
426800.0000000    0.1324104
426840.0000000    0.1497603
426880.0000000    0.1506486
426920.0000000    0.1462355
426960.0000000    0.1487187
427000.0000000    0.1476137
427040.0000000    0.1282343
427080.0000000    0.1473414
427120.0000000    0.1382506
427160.0000000    0.1475551
427200.0000000    0.1378638
427240.0000000    0.1418590
427280.0000000    0.1401544
427320.0000000    0.1303389
427360.0000000    0.1315296
427400.0000000    0.1333001
427440.0000000    0.1409815
427480.0000000    0.1329271
427520.0000000    0.1353680
427560.0000000    0.1285835
427600.0000000    0.1392214
427640.0000000    0.1378666
427680.0000000    0.1355397
427720.0000000    0.1313029
427760.0000000    0.1405848
427800.0000000    0.1369077
427840.0000000    0.1406784
427880.0000000    0.1361391
427920.0000000    0.1386882
427960.0000000    0.1274220
428000.0000000    0.1301470
428040.0000000    0.1399387
428080.0000000    0.1562335
428120.0000000    0.1402687
428160.0000000    0.1311298
428200.0000000    0.1297166
428240.0000000    0.1378929
428280.0000000    0.1459915
428320.0000000    0.1366307
428360.0000000    0.1442018
428400.0000000    0.1395002
428440.0000000    0.1323673
428480.0000000    0.1329404
428520.0000000    0.1417120
428560.0000000    0.1358506
428600.0000000    0.1301339
428640.0000000    0.1393642
428680.0000000    0.1482480
428720.0000000    0.1531429
428760.0000000    0.1395046
428800.0000000    0.1384294
428840.0000000    0.1358188
428880.0000000    0.1325176
428920.0000000    0.1365269
428960.0000000    0.1300402
429000.0000000    0.1284532
429040.0000000    0.1334798
429080.0000000    0.1399635
429120.0000000    0.1458424
429160.0000000    0.1293754
429200.0000000    0.1301631
429240.0000000    0.1366006
429280.0000000    0.1184814
429320.0000000    0.1309392
429360.0000000    0.1326028
429400.0000000    0.1233581
429440.0000000    0.1244347
429480.0000000    0.1249051
429520.0000000    0.1239842
429560.0000000    0.1266960
429600.0000000    0.1331184
429640.0000000    0.1332571
429680.0000000    0.1426601
429720.0000000    0.1606331
429760.0000000    0.1448549
429800.0000000    0.1485686
429840.0000000    0.1457770
429880.0000000    0.1344465
429920.0000000    0.1422781
429960.0000000    0.1448891
430000.0000000    0.1316845
430040.0000000    0.1327312
430080.0000000    0.1524650
430120.0000000    0.1472005
430160.0000000    0.1549909
430200.0000000    0.1427362
430240.0000000    0.1372291
430280.0000000    0.1401346
430320.0000000    0.1349111
430360.0000000    0.1382233
430400.0000000    0.1325772
430440.0000000    0.1223744
430480.0000000    0.1342660
430520.0000000    0.1296737
430560.0000000    0.1360266
430600.0000000    0.1510597
430640.0000000    0.1370588
430680.0000000    0.1327496
430720.0000000    0.1406294
430760.0000000    0.1399515
430800.0000000    0.1422187
430840.0000000    0.1443075
430880.0000000    0.1345855
430920.0000000    0.1378781
430960.0000000    0.1446235
431000.0000000    0.1303745
431040.0000000    0.1398122
431080.0000000    0.1319200
431120.0000000    0.1414703
431160.0000000    0.1375273
431200.0000000    0.1365794
431240.0000000    0.1552634
431280.0000000    0.1327375
431320.0000000    0.1384940
431360.0000000    0.1313438
431400.0000000    0.1396685
431440.0000000    0.1464442
431480.0000000    0.1386929
431520.0000000    0.1458601
431560.0000000    0.1393335
431600.0000000    0.1342566
431640.0000000    0.1319348
431680.0000000    0.1360185
431720.0000000    0.1409983
431760.0000000    0.1386497
431800.0000000    0.1425030
431840.0000000    0.1555082
431880.0000000    0.1534248
431920.0000000    0.1467975
431960.0000000    0.1462986
432000.0000000    0.1356791
432040.0000000    0.1601763
432080.0000000    0.1486515
432120.0000000    0.1339020
432160.0000000    0.1401683
432200.0000000    0.1425786
432240.0000000    0.1406459
432280.0000000    0.1361676
432320.0000000    0.1370113
432360.0000000    0.1474726
432400.0000000    0.1369628
432440.0000000    0.1466494
432480.0000000    0.1355206
432520.0000000    0.1348965
432560.0000000    0.1314691
432600.0000000    0.1265005
432640.0000000    0.1373428
432680.0000000    0.1404953
432720.0000000    0.1290256
432760.0000000    0.1227554
432800.0000000    0.1314849
432840.0000000    0.1223714
432880.0000000    0.1239295
432920.0000000    0.1278647
432960.0000000    0.1246485
433000.0000000    0.1220365
433040.0000000    0.1299195
433080.0000000    0.1285264
433120.0000000    0.1302461
433160.0000000    0.1229519
433200.0000000    0.1258430
433240.0000000    0.1240138
433280.0000000    0.1227741
433320.0000000    0.1345594
433360.0000000    0.1323118
433400.0000000    0.1322960
433440.0000000    0.1389808
433480.0000000    0.1354994
433520.0000000    0.1522092
433560.0000000    0.1338983
433600.0000000    0.1243883
433640.0000000    0.1369619
433680.0000000    0.1307924
433720.0000000    0.1279635
433760.0000000    0.1390935
433800.0000000    0.1279969
433840.0000000    0.1518539
433880.0000000    0.1372539
433920.0000000    0.1357700
433960.0000000    0.1264221
434000.0000000    0.1340759
434040.0000000    0.1257208
434080.0000000    0.1359583
434120.0000000    0.1283762
434160.0000000    0.1253522
434200.0000000    0.1291088
434240.0000000    0.1392197
434280.0000000    0.1365198
434320.0000000    0.1416434
434360.0000000    0.1409071
434400.0000000    0.1472685
434440.0000000    0.1354867
434480.0000000    0.1468174
434520.0000000    0.1465489
434560.0000000    0.1532108
434600.0000000    0.1565069
434640.0000000    0.1432728
434680.0000000    0.1456479
434720.0000000    0.1458728
434760.0000000    0.1320666
434800.0000000    0.1463136
434840.0000000    0.1416890
434880.0000000    0.1483653
434920.0000000    0.1447326
434960.0000000    0.1433356
435000.0000000    0.1352191
435040.0000000    0.1398793
435080.0000000    0.1408328
435120.0000000    0.1489109
435160.0000000    0.1490882
435200.0000000    0.1450926
435240.0000000    0.1460657
435280.0000000    0.1385870
435320.0000000    0.1495616
435360.0000000    0.1466973
435400.0000000    0.1464668
435440.0000000    0.1555169
435480.0000000    0.1433306
435520.0000000    0.1500286
435560.0000000    0.1321595
435600.0000000    0.1279313
435640.0000000    0.1318544
435680.0000000    0.1407361
435720.0000000    0.1432674
435760.0000000    0.1395395
435800.0000000    0.1410166
435840.0000000    0.1318768
435880.0000000    0.1377704
435920.0000000    0.1330067
435960.0000000    0.1267006
436000.0000000    0.1230587
436040.0000000    0.1424123
436080.0000000    0.1333755
436120.0000000    0.1311206
436160.0000000    0.1308360
436200.0000000    0.1419400
436240.0000000    0.1379654
436280.0000000    0.1428457
436320.0000000    0.1364835
436360.0000000    0.1430287
436400.0000000    0.1438080
436440.0000000    0.1350670
436480.0000000    0.1325763
436520.0000000    0.1235211
436560.0000000    0.1273386
436600.0000000    0.1373372
436640.0000000    0.1327552
436680.0000000    0.1376423
436720.0000000    0.1352843
436760.0000000    0.1266389
436800.0000000    0.1311813
436840.0000000    0.1292212
436880.0000000    0.1248115
436920.0000000    0.1245353
436960.0000000    0.1274997
437000.0000000    0.1329279
437040.0000000    0.1332910
437080.0000000    0.1293044
437120.0000000    0.1215242
437160.0000000    0.1341327
437200.0000000    0.1357663
437240.0000000    0.1405060
437280.0000000    0.1375737
437320.0000000    0.1423419
437360.0000000    0.1396506
437400.0000000    0.1292102
437440.0000000    0.1353657
437480.0000000    0.1369845
437520.0000000    0.1398024
437560.0000000    0.1349421
437600.0000000    0.1392317
437640.0000000    0.1352157
437680.0000000    0.1334845
437720.0000000    0.1299999
437760.0000000    0.1305741
437800.0000000    0.1329999
437840.0000000    0.1389963
437880.0000000    0.1395342
437920.0000000    0.1318405
437960.0000000    0.1393669
438000.0000000    0.1465428
438040.0000000    0.1228811
438080.0000000    0.1348431
438120.0000000    0.1339619
438160.0000000    0.1413945
438200.0000000    0.1485288
438240.0000000    0.1391048
438280.0000000    0.1475608
438320.0000000    0.1546091
438360.0000000    0.1472046
438400.0000000    0.1544933
438440.0000000    0.1477440
438480.0000000    0.1659220
438520.0000000    0.1445828
438560.0000000    0.1519468
438600.0000000    0.1740873
438640.0000000    0.1438031
438680.0000000    0.1525225
438720.0000000    0.1500048
438760.0000000    0.1481183
438800.0000000    0.1497436
438840.0000000    0.1459145
438880.0000000    0.1312419
438920.0000000    0.1268823
438960.0000000    0.1316642
439000.0000000    0.1396553
439040.0000000    0.1445998
439080.0000000    0.1352182
439120.0000000    0.1463497
439160.0000000    0.1354268
439200.0000000    0.1552448
439240.0000000    0.1348925
439280.0000000    0.1346324
439320.0000000    0.1545118
439360.0000000    0.1462800
439400.0000000    0.1447396
439440.0000000    0.1542097
439480.0000000    0.1353355
439520.0000000    0.1312831
439560.0000000    0.1437811
439600.0000000    0.1487565
439640.0000000    0.1452027
439680.0000000    0.1481629
439720.0000000    0.1422036
439760.0000000    0.1457666
439800.0000000    0.1352647
439840.0000000    0.1461306
439880.0000000    0.1381240
439920.0000000    0.1416633
439960.0000000    0.1344968
440000.0000000    0.1420484
440040.0000000    0.1450391
440080.0000000    0.1372887
440120.0000000    0.1358678
440160.0000000    0.1466750
440200.0000000    0.1520396
440240.0000000    0.1250774
440280.0000000    0.1307203
440320.0000000    0.1445347
440360.0000000    0.1382803
440400.0000000    0.1291349
440440.0000000    0.1255980
440480.0000000    0.1303999
440520.0000000    0.1362986
440560.0000000    0.1308117
440600.0000000    0.1240803
440640.0000000    0.1410661
440680.0000000    0.1303657
440720.0000000    0.1353731
440760.0000000    0.1279989
440800.0000000    0.1426455
440840.0000000    0.1409167
440880.0000000    0.1274346
440920.0000000    0.1328549
440960.0000000    0.1345307
441000.0000000    0.1304543
441040.0000000    0.1374432
441080.0000000    0.1326221
441120.0000000    0.1449355
441160.0000000    0.1350620
441200.0000000    0.1537313
441240.0000000    0.1494840
441280.0000000    0.1335989
441320.0000000    0.1374203
441360.0000000    0.1440083
441400.0000000    0.1275470
441440.0000000    0.1433058
441480.0000000    0.1270020
441520.0000000    0.1328585
441560.0000000    0.1516516
441600.0000000    0.1412597
441640.0000000    0.1397738
441680.0000000    0.1338797
441720.0000000    0.1405872
441760.0000000    0.1259046
441800.0000000    0.1348258
441840.0000000    0.1363850
441880.0000000    0.1341941
441920.0000000    0.1373485
441960.0000000    0.1219931
442000.0000000    0.1274291
442040.0000000    0.1268695
442080.0000000    0.1503100
442120.0000000    0.1176219
442160.0000000    0.1223694
442200.0000000    0.1221556
442240.0000000    0.1284207
442280.0000000    0.1244088
442320.0000000    0.1239201
442360.0000000    0.1167632
442400.0000000    0.1279771
442440.0000000    0.1223680
442480.0000000    0.1301030
442520.0000000    0.1291296
442560.0000000    0.1374904
442600.0000000    0.1320164
442640.0000000    0.1253234
442680.0000000    0.1256927
442720.0000000    0.1245429
442760.0000000    0.1265503
442800.0000000    0.1226712
442840.0000000    0.1277901
442880.0000000    0.1191786
442920.0000000    0.1384278
442960.0000000    0.1247127
443000.0000000    0.1394186
443040.0000000    0.1316231
443080.0000000    0.1315330
443120.0000000    0.1409686
443160.0000000    0.1273615
443200.0000000    0.1356072
443240.0000000    0.1264366
443280.0000000    0.1339245
443320.0000000    0.1405290
443360.0000000    0.1206166
443400.0000000    0.1299681
443440.0000000    0.1258796
443480.0000000    0.1300055
443520.0000000    0.1229750
443560.0000000    0.1150627
443600.0000000    0.1321254
443640.0000000    0.1302802
443680.0000000    0.1271068
443720.0000000    0.1211665
443760.0000000    0.1250693
443800.0000000    0.1369390
443840.0000000    0.1292050
443880.0000000    0.1259528
443920.0000000    0.1339779
443960.0000000    0.1275322
444000.0000000    0.1260653
444040.0000000    0.1222254
444080.0000000    0.1161154
444120.0000000    0.1183819
444160.0000000    0.1239528
444200.0000000    0.1205215
444240.0000000    0.1369589
444280.0000000    0.1238722
444320.0000000    0.1245594
444360.0000000    0.1367344
444400.0000000    0.1268838
444440.0000000    0.1463244
444480.0000000    0.1283194
444520.0000000    0.1232571
444560.0000000    0.1296392
444600.0000000    0.1326367
444640.0000000    0.1378034
444680.0000000    0.1456732
444720.0000000    0.1291769
444760.0000000    0.1457273
444800.0000000    0.1381760
444840.0000000    0.1332272
444880.0000000    0.1322502
444920.0000000    0.1471584
444960.0000000    0.1395108
445000.0000000    0.1276378
445040.0000000    0.1454362
445080.0000000    0.1451129
445120.0000000    0.1501707
445160.0000000    0.1410015
445200.0000000    0.1316140
445240.0000000    0.1303902
445280.0000000    0.1335410
445320.0000000    0.1388001
445360.0000000    0.1410082
445400.0000000    0.1413487
445440.0000000    0.1249827
445480.0000000    0.1258209
445520.0000000    0.1302590
445560.0000000    0.1345321
445600.0000000    0.1355394
445640.0000000    0.1371311
445680.0000000    0.1378052
445720.0000000    0.1300823
445760.0000000    0.1299990
445800.0000000    0.1275656
445840.0000000    0.1342318
445880.0000000    0.1292671
445920.0000000    0.1290551
445960.0000000    0.1298415
446000.0000000    0.1268580
446040.0000000    0.1348858
446080.0000000    0.1209149
446120.0000000    0.1245972
446160.0000000    0.1323045
446200.0000000    0.1382866
446240.0000000    0.1418167
446280.0000000    0.1414392
446320.0000000    0.1458280
446360.0000000    0.1328316
446400.0000000    0.1370771
446440.0000000    0.1345214
446480.0000000    0.1265922
446520.0000000    0.1263947
446560.0000000    0.1331387
446600.0000000    0.1322337
446640.0000000    0.1435271
446680.0000000    0.1296735
446720.0000000    0.1250691
446760.0000000    0.1406811
446800.0000000    0.1421061
446840.0000000    0.1293768
446880.0000000    0.1249817
446920.0000000    0.1308850
446960.0000000    0.1241309
447000.0000000    0.1190966
447040.0000000    0.1312921
447080.0000000    0.1202012
447120.0000000    0.1246014
447160.0000000    0.1327392
447200.0000000    0.1413887
447240.0000000    0.1468583
447280.0000000    0.1290319
447320.0000000    0.1309370
447360.0000000    0.1357318
447400.0000000    0.1226330
447440.0000000    0.1354876
447480.0000000    0.1344601
447520.0000000    0.1349543
447560.0000000    0.1334189
447600.0000000    0.1274916
447640.0000000    0.1301886
447680.0000000    0.1373282
447720.0000000    0.1485023
447760.0000000    0.1461856
447800.0000000    0.1339000
447840.0000000    0.1477047
447880.0000000    0.1452948
447920.0000000    0.1434318
447960.0000000    0.1304931
448000.0000000    0.1379912
448040.0000000    0.1370036
448080.0000000    0.1527165
448120.0000000    0.1430221
448160.0000000    0.1301447
448200.0000000    0.1463760
448240.0000000    0.1307708
448280.0000000    0.1462734
448320.0000000    0.1350982
448360.0000000    0.1365402
448400.0000000    0.1520160
448440.0000000    0.1350438
448480.0000000    0.1382986
448520.0000000    0.1367267
448560.0000000    0.1431591
448600.0000000    0.1318022
448640.0000000    0.1434626
448680.0000000    0.1364179
448720.0000000    0.1345484
448760.0000000    0.1313869
448800.0000000    0.1476200
448840.0000000    0.1442073
448880.0000000    0.1314958
448920.0000000    0.1433233
448960.0000000    0.1434776
449000.0000000    0.1451553
449040.0000000    0.1379520
449080.0000000    0.1344259
449120.0000000    0.1325127
449160.0000000    0.1315534
449200.0000000    0.1225222
449240.0000000    0.1423175
449280.0000000    0.1479544
449320.0000000    0.1439820
449360.0000000    0.1330706
449400.0000000    0.1384459
449440.0000000    0.1404547
449480.0000000    0.1414204
449520.0000000    0.1451098
449560.0000000    0.1449065
449600.0000000    0.1294387
449640.0000000    0.1482347
449680.0000000    0.1414499
449720.0000000    0.1444724
449760.0000000    0.1451095
449800.0000000    0.1398154
449840.0000000    0.1657026
449880.0000000    0.1640322
449920.0000000    0.1436219
449960.0000000    0.1535200
450000.0000000    0.1420842
450040.0000000    0.1361246
450080.0000000    0.1506927
450120.0000000    0.1545276
450160.0000000    0.1568348
450200.0000000    0.1445706
450240.0000000    0.1573260
450280.0000000    0.1702952
450320.0000000    0.1553835
450360.0000000    0.1482049
450400.0000000    0.1398473
450440.0000000    0.1488266
450480.0000000    0.1549997
450520.0000000    0.1496994
450560.0000000    0.1419204
450600.0000000    0.1539331
450640.0000000    0.1326243
450680.0000000    0.1514634
450720.0000000    0.1325458
450760.0000000    0.1216013
450800.0000000    0.1299229
450840.0000000    0.1243029
450880.0000000    0.1289393
450920.0000000    0.1308155
450960.0000000    0.1318451
451000.0000000    0.1317661
451040.0000000    0.1410654
451080.0000000    0.1412612
451120.0000000    0.1484672
451160.0000000    0.1283790
451200.0000000    0.1374027
451240.0000000    0.1375847
451280.0000000    0.1346211
451320.0000000    0.1475541
451360.0000000    0.1263622
451400.0000000    0.1289363
451440.0000000    0.1217448
451480.0000000    0.1290522
451520.0000000    0.1178223
451560.0000000    0.1164274
451600.0000000    0.1314847
451640.0000000    0.1198251
451680.0000000    0.1245679
451720.0000000    0.1281300
451760.0000000    0.1341689
451800.0000000    0.1268387
451840.0000000    0.1314029
451880.0000000    0.1278180
451920.0000000    0.1245243
451960.0000000    0.1247613
452000.0000000    0.1214048
452040.0000000    0.1409338
452080.0000000    0.1284227
452120.0000000    0.1322512
452160.0000000    0.1341735
452200.0000000    0.1250585
452240.0000000    0.1217753
452280.0000000    0.1474544
452320.0000000    0.1455735
452360.0000000    0.1380893
452400.0000000    0.1441967
452440.0000000    0.1267019
452480.0000000    0.1294105
452520.0000000    0.1341614
452560.0000000    0.1215500
452600.0000000    0.1299246
452640.0000000    0.1203573
452680.0000000    0.1277851
452720.0000000    0.1286717
452760.0000000    0.1255885
452800.0000000    0.1401708
452840.0000000    0.1329955
452880.0000000    0.1439774
452920.0000000    0.1322595
452960.0000000    0.1339740
453000.0000000    0.1251803
453040.0000000    0.1317742
453080.0000000    0.1308067
453120.0000000    0.1340324
453160.0000000    0.1192655
453200.0000000    0.1207931
453240.0000000    0.1225064
453280.0000000    0.1466458
453320.0000000    0.1314047
453360.0000000    0.1409731
453400.0000000    0.1300573
453440.0000000    0.1323769
453480.0000000    0.1315271
453520.0000000    0.1356901
453560.0000000    0.1354769
453600.0000000    0.1246118
453640.0000000    0.1295240
453680.0000000    0.1210512
453720.0000000    0.1366636
453760.0000000    0.1347723
453800.0000000    0.1259183
453840.0000000    0.1381275
453880.0000000    0.1413879
453920.0000000    0.1324692
453960.0000000    0.1346118
454000.0000000    0.1512659
454040.0000000    0.1435054
454080.0000000    0.1405152
454120.0000000    0.1296863
454160.0000000    0.1265278
454200.0000000    0.1266196
454240.0000000    0.1286979
454280.0000000    0.1308246
454320.0000000    0.1353090
454360.0000000    0.1212781
454400.0000000    0.1237007
454440.0000000    0.1242256
454480.0000000    0.1260379
454520.0000000    0.1314965
454560.0000000    0.1289491
454600.0000000    0.1250923
454640.0000000    0.1372824
454680.0000000    0.1286559
454720.0000000    0.1245454
454760.0000000    0.1425547
454800.0000000    0.1340569
454840.0000000    0.1292860
454880.0000000    0.1366799
454920.0000000    0.1333528
454960.0000000    0.1336629
455000.0000000    0.1374806
455040.0000000    0.1446290
455080.0000000    0.1444140
455120.0000000    0.1364433
455160.0000000    0.1281634
455200.0000000    0.1320277
455240.0000000    0.1545880
455280.0000000    0.1418078
455320.0000000    0.1698135
455360.0000000    0.1546410
455400.0000000    0.1609491
455440.0000000    0.1435026
455480.0000000    0.1517792
455520.0000000    0.1488408
455560.0000000    0.1476263
455600.0000000    0.1322980
455640.0000000    0.1276214
455680.0000000    0.1367036
455720.0000000    0.1289162
455760.0000000    0.1268966
455800.0000000    0.1337852
455840.0000000    0.1404402
455880.0000000    0.1371097
455920.0000000    0.1203181
455960.0000000    0.1349037
456000.0000000    0.1310623
456040.0000000    0.1282355
456080.0000000    0.1323365
456120.0000000    0.1345454
456160.0000000    0.1429301
456200.0000000    0.1298894
456240.0000000    0.1370753
456280.0000000    0.1230507
456320.0000000    0.1324255
456360.0000000    0.1418826
456400.0000000    0.1379167
456440.0000000    0.1271385
456480.0000000    0.1254282
456520.0000000    0.1331292
456560.0000000    0.1279776
456600.0000000    0.1400181
456640.0000000    0.1569592
456680.0000000    0.1369955
456720.0000000    0.1439625
456760.0000000    0.1382417
456800.0000000    0.1515178
456840.0000000    0.1475745
456880.0000000    0.1480441
456920.0000000    0.1356557
456960.0000000    0.1396724
457000.0000000    0.1349016
457040.0000000    0.1239104
457080.0000000    0.1259674
457120.0000000    0.1283865
457160.0000000    0.1407421
457200.0000000    0.1362927
457240.0000000    0.1366776
457280.0000000    0.1318453
457320.0000000    0.1274844
457360.0000000    0.1391767
457400.0000000    0.1405353
457440.0000000    0.1463163
457480.0000000    0.1288144
457520.0000000    0.1499394
457560.0000000    0.1478848
457600.0000000    0.1744730
457640.0000000    0.1527100
457680.0000000    0.1556352
457720.0000000    0.1323986
457760.0000000    0.1569332
457800.0000000    0.1499778
457840.0000000    0.1388873
457880.0000000    0.1409144
457920.0000000    0.1416850
457960.0000000    0.1270932
458000.0000000    0.1356588
458040.0000000    0.1323431
458080.0000000    0.1370291
458120.0000000    0.1262565
458160.0000000    0.1296044
458200.0000000    0.1336906
458240.0000000    0.1311616
458280.0000000    0.1397575
458320.0000000    0.1212925
458360.0000000    0.1307211
458400.0000000    0.1335877
458440.0000000    0.1313015
458480.0000000    0.1258271
458520.0000000    0.1237677
458560.0000000    0.1185996
458600.0000000    0.1236470
458640.0000000    0.1168424
458680.0000000    0.1341843
458720.0000000    0.1307900
458760.0000000    0.1216998
458800.0000000    0.1240336
458840.0000000    0.1319042
458880.0000000    0.1374092
458920.0000000    0.1299823
458960.0000000    0.1252212
459000.0000000    0.1259685
459040.0000000    0.1248467
459080.0000000    0.1307874
459120.0000000    0.1390822
459160.0000000    0.1256449
459200.0000000    0.1348772
459240.0000000    0.1340316
459280.0000000    0.1316673
459320.0000000    0.1371995
459360.0000000    0.1217261
459400.0000000    0.1289931
459440.0000000    0.1352167
459480.0000000    0.1420721
459520.0000000    0.1369988
459560.0000000    0.1312272
459600.0000000    0.1404387
459640.0000000    0.1329571
459680.0000000    0.1430109
459720.0000000    0.1382997
459760.0000000    0.1348714
459800.0000000    0.1416604
459840.0000000    0.1435329
459880.0000000    0.1406128
459920.0000000    0.1346725
459960.0000000    0.1377069
460000.0000000    0.1384833
460040.0000000    0.1317018
460080.0000000    0.1438995
460120.0000000    0.1344680
460160.0000000    0.1287659
460200.0000000    0.1355630
460240.0000000    0.1483224
460280.0000000    0.1332981
460320.0000000    0.1341714
460360.0000000    0.1397450
460400.0000000    0.1461242
460440.0000000    0.1286240
460480.0000000    0.1267583
460520.0000000    0.1368677
460560.0000000    0.1299616
460600.0000000    0.1285146
460640.0000000    0.1272963
460680.0000000    0.1328011
460720.0000000    0.1255442
460760.0000000    0.1414586
460800.0000000    0.1352683
460840.0000000    0.1562866
460880.0000000    0.1315808
460920.0000000    0.1423762
460960.0000000    0.1392151
461000.0000000    0.1366189
461040.0000000    0.1345886
461080.0000000    0.1323991
461120.0000000    0.1401951
461160.0000000    0.1485590
461200.0000000    0.1415514
461240.0000000    0.1282051
461280.0000000    0.1305667
461320.0000000    0.1253932
461360.0000000    0.1241267
461400.0000000    0.1323891
461440.0000000    0.1294700
461480.0000000    0.1314651
461520.0000000    0.1331508
461560.0000000    0.1309492
461600.0000000    0.1401823
461640.0000000    0.1417091
461680.0000000    0.1272265
461720.0000000    0.1312368
461760.0000000    0.1330678
461800.0000000    0.1255534
461840.0000000    0.1294138
461880.0000000    0.1260501
461920.0000000    0.1289352
461960.0000000    0.1374513
462000.0000000    0.1198447
462040.0000000    0.1211384
462080.0000000    0.1305007
462120.0000000    0.1405114
462160.0000000    0.1435368
462200.0000000    0.1298225
462240.0000000    0.1213368
462280.0000000    0.1291089
462320.0000000    0.1317550
462360.0000000    0.1360921
462400.0000000    0.1268397
462440.0000000    0.1237169
462480.0000000    0.1321682
462520.0000000    0.1302441
462560.0000000    0.1224548
462600.0000000    0.1167379
462640.0000000    0.1211276
462680.0000000    0.1332041
462720.0000000    0.1194491
462760.0000000    0.1205933
462800.0000000    0.1320414
462840.0000000    0.1345452
462880.0000000    0.1357856
462920.0000000    0.1344237
462960.0000000    0.1313029
463000.0000000    0.1374935
463040.0000000    0.1410529
463080.0000000    0.1295191
463120.0000000    0.1339057
463160.0000000    0.1170293
463200.0000000    0.1187179
463240.0000000    0.1337482
463280.0000000    0.1222906
463320.0000000    0.1289407
463360.0000000    0.1312325
463400.0000000    0.1324380
463440.0000000    0.1150746
463480.0000000    0.1320377
463520.0000000    0.1279170
463560.0000000    0.1212391
463600.0000000    0.1256483
463640.0000000    0.1191272
463680.0000000    0.1186601
463720.0000000    0.1154264
463760.0000000    0.1281725
463800.0000000    0.1243819
463840.0000000    0.1329664
463880.0000000    0.1339925
463920.0000000    0.1374126
463960.0000000    0.1235006
464000.0000000    0.1302692
464040.0000000    0.1154175
464080.0000000    0.1199114
464120.0000000    0.1307425
464160.0000000    0.1198543
464200.0000000    0.1376356
464240.0000000    0.1322086
464280.0000000    0.1345278
464320.0000000    0.1293977
464360.0000000    0.1643409
464400.0000000    0.1401187
464440.0000000    0.1361224
464480.0000000    0.1241189
464520.0000000    0.1311906
464560.0000000    0.1221449
464600.0000000    0.1266939
464640.0000000    0.1280861
464680.0000000    0.1206576
464720.0000000    0.1272963
464760.0000000    0.1307305
464800.0000000    0.1286713
464840.0000000    0.1283187
464880.0000000    0.1294641
464920.0000000    0.1215371
464960.0000000    0.1296567
465000.0000000    0.1281012
465040.0000000    0.1372760
465080.0000000    0.1245103
465120.0000000    0.1347831
465160.0000000    0.1285163
465200.0000000    0.1352401
465240.0000000    0.1336614
465280.0000000    0.1293121
465320.0000000    0.1277477
465360.0000000    0.1338244
465400.0000000    0.1287366
465440.0000000    0.1353750
465480.0000000    0.1341383
465520.0000000    0.1230741
465560.0000000    0.1267403
465600.0000000    0.1433414
465640.0000000    0.1314357
465680.0000000    0.1292173
465720.0000000    0.1338428
465760.0000000    0.1324517
465800.0000000    0.1289399
465840.0000000    0.1341905
465880.0000000    0.1246738
465920.0000000    0.1177101
465960.0000000    0.1411586
466000.0000000    0.1379118
466040.0000000    0.1324606
466080.0000000    0.1246078
466120.0000000    0.1268975
466160.0000000    0.1279890
466200.0000000    0.1327366
466240.0000000    0.1347019
466280.0000000    0.1456959
466320.0000000    0.1241075
466360.0000000    0.1255082
466400.0000000    0.1300519
466440.0000000    0.1232609
466480.0000000    0.1315777
466520.0000000    0.1341745
466560.0000000    0.1236938
466600.0000000    0.1212568
466640.0000000    0.1367130
466680.0000000    0.1324569
466720.0000000    0.1248487
466760.0000000    0.1275881
466800.0000000    0.1297791
466840.0000000    0.1243205
466880.0000000    0.1163860
466920.0000000    0.1229076
466960.0000000    0.1349455
467000.0000000    0.1173647
467040.0000000    0.1430079
467080.0000000    0.1329298
467120.0000000    0.1271107
467160.0000000    0.1315447
467200.0000000    0.1154199
467240.0000000    0.1294731
467280.0000000    0.1300384
467320.0000000    0.1222894
467360.0000000    0.1180075
467400.0000000    0.1184981
467440.0000000    0.1237076
467480.0000000    0.1205897
467520.0000000    0.1252968
467560.0000000    0.1105925
467600.0000000    0.1233901
467640.0000000    0.1249203
467680.0000000    0.1270418
467720.0000000    0.1437990
467760.0000000    0.1369326
467800.0000000    0.1581292
467840.0000000    0.1404773
467880.0000000    0.1366521
467920.0000000    0.1372350
467960.0000000    0.1299224
468000.0000000    0.1218863
468040.0000000    0.1250070
468080.0000000    0.1333792
468120.0000000    0.1407415
468160.0000000    0.1258247
468200.0000000    0.1217349
468240.0000000    0.1385405
468280.0000000    0.1171376
468320.0000000    0.1214736
468360.0000000    0.1223645
468400.0000000    0.1218451
468440.0000000    0.1220277
468480.0000000    0.1328182
468520.0000000    0.1321118
468560.0000000    0.1313870
468600.0000000    0.1333714
468640.0000000    0.1385055
468680.0000000    0.1473774
468720.0000000    0.1563896
468760.0000000    0.1437905
468800.0000000    0.1398467
468840.0000000    0.1455041
468880.0000000    0.1392591
468920.0000000    0.1417726
468960.0000000    0.1331175
469000.0000000    0.1240162
469040.0000000    0.1317147
469080.0000000    0.1427973
469120.0000000    0.1390637
469160.0000000    0.1436672
469200.0000000    0.1403731
469240.0000000    0.1435434
469280.0000000    0.1494848
469320.0000000    0.1427083
469360.0000000    0.1333659
469400.0000000    0.1478067
469440.0000000    0.1487681
469480.0000000    0.1352455
469520.0000000    0.1429324
469560.0000000    0.1356384
469600.0000000    0.1613249
469640.0000000    0.1491013
469680.0000000    0.1508898
469720.0000000    0.1428653
469760.0000000    0.1503738
469800.0000000    0.1642591
469840.0000000    0.1435936
469880.0000000    0.1396951
469920.0000000    0.1456357
469960.0000000    0.1402015
470000.0000000    0.1372274
470040.0000000    0.1428613
470080.0000000    0.1578729
470120.0000000    0.1522883
470160.0000000    0.1490996
470200.0000000    0.1480787
470240.0000000    0.1479979
470280.0000000    0.1409881
470320.0000000    0.1344531
470360.0000000    0.1444336
470400.0000000    0.1339399
470440.0000000    0.1409142
470480.0000000    0.1258446
470520.0000000    0.1254283
470560.0000000    0.1400551
470600.0000000    0.1286801
470640.0000000    0.1234508
470680.0000000    0.1292846
470720.0000000    0.1422123
470760.0000000    0.1350773
470800.0000000    0.1253663
470840.0000000    0.1431724
470880.0000000    0.1404786
470920.0000000    0.1231015
470960.0000000    0.1431957
471000.0000000    0.1427303
471040.0000000    0.1398696
471080.0000000    0.1332304
471120.0000000    0.1370772
471160.0000000    0.1274564
471200.0000000    0.1332760
471240.0000000    0.1207037
471280.0000000    0.1295283
471320.0000000    0.1389971
471360.0000000    0.1300759
471400.0000000    0.1300896
471440.0000000    0.1296743
471480.0000000    0.1277165
471520.0000000    0.1274973
471560.0000000    0.1233513
471600.0000000    0.1237700
471640.0000000    0.1201531
471680.0000000    0.1225706
471720.0000000    0.1384516
471760.0000000    0.1280074
471800.0000000    0.1207229
471840.0000000    0.1197795
471880.0000000    0.1193658
471920.0000000    0.1210894
471960.0000000    0.1231086
472000.0000000    0.1240467
472040.0000000    0.1316885
472080.0000000    0.1289518
472120.0000000    0.1207972
472160.0000000    0.1220784
472200.0000000    0.1186431
472240.0000000    0.1225804
472280.0000000    0.1296173
472320.0000000    0.1363498
472360.0000000    0.1357268
472400.0000000    0.1347811
472440.0000000    0.1261208
472480.0000000    0.1355870
472520.0000000    0.1406688
472560.0000000    0.1440773
472600.0000000    0.1448932
472640.0000000    0.1530832
472680.0000000    0.1534618
472720.0000000    0.1530991
472760.0000000    0.1403919
472800.0000000    0.1323941
472840.0000000    0.1405763
472880.0000000    0.1450407
472920.0000000    0.1397552
472960.0000000    0.1340798
473000.0000000    0.1453302
473040.0000000    0.1296604
473080.0000000    0.1246343
473120.0000000    0.1266961
473160.0000000    0.1369390
473200.0000000    0.1280079
473240.0000000    0.1284844
473280.0000000    0.1453381
473320.0000000    0.1404443
473360.0000000    0.1248147
473400.0000000    0.1383166
473440.0000000    0.1427689
473480.0000000    0.1382491
473520.0000000    0.1357207
473560.0000000    0.1367531
473600.0000000    0.1452986
473640.0000000    0.1357953
473680.0000000    0.1319365
473720.0000000    0.1406936
473760.0000000    0.1438441
473800.0000000    0.1385598
473840.0000000    0.1334172
473880.0000000    0.1410012
473920.0000000    0.1444798
473960.0000000    0.1345744
474000.0000000    0.1427830
474040.0000000    0.1382780
474080.0000000    0.1363431
474120.0000000    0.1372727
474160.0000000    0.1373290
474200.0000000    0.1374421
474240.0000000    0.1416836
474280.0000000    0.1530578
474320.0000000    0.1399313
474360.0000000    0.1363974
474400.0000000    0.1451923
474440.0000000    0.1439321
474480.0000000    0.1382331
474520.0000000    0.1348127
474560.0000000    0.1346448
474600.0000000    0.1304758
474640.0000000    0.1350929
474680.0000000    0.1310291
474720.0000000    0.1395803
474760.0000000    0.1243808
474800.0000000    0.1321025
474840.0000000    0.1299157
474880.0000000    0.1173269
474920.0000000    0.1196423
474960.0000000    0.1215146
475000.0000000    0.1241666
475040.0000000    0.1263820
475080.0000000    0.1261740
475120.0000000    0.1350760
475160.0000000    0.1269337
475200.0000000    0.1268372
475240.0000000    0.1264457
475280.0000000    0.1228275
475320.0000000    0.1165312
475360.0000000    0.1160618
475400.0000000    0.1243178
475440.0000000    0.1225678
475480.0000000    0.1295854
475520.0000000    0.1373441
475560.0000000    0.1410883
475600.0000000    0.1462819
475640.0000000    0.1356121
475680.0000000    0.1365658
475720.0000000    0.1353256
475760.0000000    0.1238765
475800.0000000    0.1196886
475840.0000000    0.1274199
475880.0000000    0.1191465
475920.0000000    0.1364518
475960.0000000    0.1277935
476000.0000000    0.1344184
476040.0000000    0.1272232
476080.0000000    0.1239536
476120.0000000    0.1262493
476160.0000000    0.1376800
476200.0000000    0.1380601
476240.0000000    0.1339999
476280.0000000    0.1263814
476320.0000000    0.1356955
476360.0000000    0.1403291
476400.0000000    0.1340685
476440.0000000    0.1476294
476480.0000000    0.1405773
476520.0000000    0.1474254
476560.0000000    0.1449758
476600.0000000    0.1372756
476640.0000000    0.1358551
476680.0000000    0.1368668
476720.0000000    0.1426389
476760.0000000    0.1428253
476800.0000000    0.1387097
476840.0000000    0.1344187
476880.0000000    0.1225106
476920.0000000    0.1298492
476960.0000000    0.1295141
477000.0000000    0.1353164
477040.0000000    0.1344271
477080.0000000    0.1249868
477120.0000000    0.1273760
477160.0000000    0.1309514
477200.0000000    0.1328183
477240.0000000    0.1351695
477280.0000000    0.1348274
477320.0000000    0.1433624
477360.0000000    0.1343465
477400.0000000    0.1324824
477440.0000000    0.1298918
477480.0000000    0.1381273
477520.0000000    0.1411889
477560.0000000    0.1464690
477600.0000000    0.1330306
477640.0000000    0.1412510
477680.0000000    0.1301826
477720.0000000    0.1384216
477760.0000000    0.1419345
477800.0000000    0.1358855
477840.0000000    0.1287622
477880.0000000    0.1327098
477920.0000000    0.1453802
477960.0000000    0.1271498
478000.0000000    0.1316529
478040.0000000    0.1436369
478080.0000000    0.1386819
478120.0000000    0.1447973
478160.0000000    0.1431211
478200.0000000    0.1389364
478240.0000000    0.1287256
478280.0000000    0.1414975
478320.0000000    0.1415330
478360.0000000    0.1366562
478400.0000000    0.1504420
478440.0000000    0.1395221
478480.0000000    0.1407738
478520.0000000    0.1402196
478560.0000000    0.1381672
478600.0000000    0.1362964
478640.0000000    0.1379064
478680.0000000    0.1359899
478720.0000000    0.1406701
478760.0000000    0.1379770
478800.0000000    0.1357471
478840.0000000    0.1440844
478880.0000000    0.1585127
478920.0000000    0.1500818
478960.0000000    0.1574054
479000.0000000    0.1441636
479040.0000000    0.1466072
479080.0000000    0.1406245
479120.0000000    0.1429315
479160.0000000    0.1494378
479200.0000000    0.1380276
479240.0000000    0.1294052
479280.0000000    0.1398776
479320.0000000    0.1258597
479360.0000000    0.1385136
479400.0000000    0.1328693
479440.0000000    0.1266015
479480.0000000    0.1487129
479520.0000000    0.1356622
479560.0000000    0.1407599
479600.0000000    0.1301149
479640.0000000    0.1247237
479680.0000000    0.1420122
479720.0000000    0.1450942
479760.0000000    0.1401717
479800.0000000    0.1326415
479840.0000000    0.1457653
479880.0000000    0.1367064
479920.0000000    0.1444044
479960.0000000    0.1530114
480000.0000000    0.1480112
480040.0000000    0.1443892
480080.0000000    0.1473349
480120.0000000    0.1349602
480160.0000000    0.1510069
480200.0000000    0.1420335
480240.0000000    0.1415106
480280.0000000    0.1399341
480320.0000000    0.1438075
480360.0000000    0.1477711
480400.0000000    0.1477327
480440.0000000    0.1434546
480480.0000000    0.1406308
480520.0000000    0.1551076
480560.0000000    0.1449171
480600.0000000    0.1491870
480640.0000000    0.1407391
480680.0000000    0.1557258
480720.0000000    0.1356777
480760.0000000    0.1511110
480800.0000000    0.1543088
480840.0000000    0.1422687
480880.0000000    0.1484225
480920.0000000    0.1378915
480960.0000000    0.1410595
481000.0000000    0.1481972
481040.0000000    0.1512524
481080.0000000    0.1516375
481120.0000000    0.1488013
481160.0000000    0.1384266
481200.0000000    0.1488069
481240.0000000    0.1451266
481280.0000000    0.1425877
481320.0000000    0.1581561
481360.0000000    0.1615078
481400.0000000    0.1411504
481440.0000000    0.1335740
481480.0000000    0.1449366
481520.0000000    0.1513488
481560.0000000    0.1537277
481600.0000000    0.1480905
481640.0000000    0.1324895
481680.0000000    0.1379204
481720.0000000    0.1294021
481760.0000000    0.1539151
481800.0000000    0.1502983
481840.0000000    0.1602810
481880.0000000    0.1569747
481920.0000000    0.1587696
481960.0000000    0.1544880
482000.0000000    0.1624477
482040.0000000    0.1616625
482080.0000000    0.1523380
482120.0000000    0.1482236
482160.0000000    0.1585981
482200.0000000    0.1386657
482240.0000000    0.1320217
482280.0000000    0.1446506
482320.0000000    0.1627638
482360.0000000    0.1426625
482400.0000000    0.1455211
482440.0000000    0.1518215
482480.0000000    0.1451102
482520.0000000    0.1384610
482560.0000000    0.1495638
482600.0000000    0.1505258
482640.0000000    0.1564796
482680.0000000    0.1438398
482720.0000000    0.1442257
482760.0000000    0.1396675
482800.0000000    0.1403868
482840.0000000    0.1434047
482880.0000000    0.1510859
482920.0000000    0.1434624
482960.0000000    0.1493760
483000.0000000    0.1455944
483040.0000000    0.1450397
483080.0000000    0.1381862
483120.0000000    0.1454604
483160.0000000    0.1279022
483200.0000000    0.1307824
483240.0000000    0.1290369
483280.0000000    0.1433933
483320.0000000    0.1346880
483360.0000000    0.1342473
483400.0000000    0.1403301
483440.0000000    0.1500334
483480.0000000    0.1384822
483520.0000000    0.1346978
483560.0000000    0.1373633
483600.0000000    0.1391411
483640.0000000    0.1407515
483680.0000000    0.1464702
483720.0000000    0.1386854
483760.0000000    0.1268652
483800.0000000    0.1221700
483840.0000000    0.1226652
483880.0000000    0.1303194
483920.0000000    0.1341313
483960.0000000    0.1305654
484000.0000000    0.1453308
484040.0000000    0.1297369
484080.0000000    0.1338898
484120.0000000    0.1334155
484160.0000000    0.1281521
484200.0000000    0.1266777
484240.0000000    0.1268389
484280.0000000    0.1290293
484320.0000000    0.1279035
484360.0000000    0.1230906
484400.0000000    0.1337690
484440.0000000    0.1258295
484480.0000000    0.1289110
484520.0000000    0.1390021
484560.0000000    0.1247943
484600.0000000    0.1333219
484640.0000000    0.1294332
484680.0000000    0.1298303
484720.0000000    0.1238123
484760.0000000    0.1368227
484800.0000000    0.1318335
484840.0000000    0.1321797
484880.0000000    0.1468215
484920.0000000    0.1468521
484960.0000000    0.1405194
485000.0000000    0.1348862
485040.0000000    0.1401168
485080.0000000    0.1383232
485120.0000000    0.1373641
485160.0000000    0.1481639
485200.0000000    0.1458495
485240.0000000    0.1506632
485280.0000000    0.1416305
485320.0000000    0.1430003
485360.0000000    0.1402012
485400.0000000    0.1440477
485440.0000000    0.1329350
485480.0000000    0.1284095
485520.0000000    0.1437525
485560.0000000    0.1299695
485600.0000000    0.1349817
485640.0000000    0.1383036
485680.0000000    0.1268070
485720.0000000    0.1384230
485760.0000000    0.1407732
485800.0000000    0.1409489
485840.0000000    0.1540814
485880.0000000    0.1391002
485920.0000000    0.1466100
485960.0000000    0.1325750
486000.0000000    0.1398269
486040.0000000    0.1440153
486080.0000000    0.1462494
486120.0000000    0.1511844
486160.0000000    0.1383835
486200.0000000    0.1360304
486240.0000000    0.1465058
486280.0000000    0.1365374
486320.0000000    0.1360105
486360.0000000    0.1452677
486400.0000000    0.1464032
486440.0000000    0.1578770
486480.0000000    0.1460613
486520.0000000    0.1483869
486560.0000000    0.1485874
486600.0000000    0.1499681
486640.0000000    0.1493445
486680.0000000    0.1275729
486720.0000000    0.1401098
486760.0000000    0.1307810
486800.0000000    0.1259154
486840.0000000    0.1387855
486880.0000000    0.1412545
486920.0000000    0.1440930
486960.0000000    0.1320668
487000.0000000    0.1296232
487040.0000000    0.1337306
487080.0000000    0.1359672
487120.0000000    0.1337461
487160.0000000    0.1349414
487200.0000000    0.1534854
487240.0000000    0.1408888
487280.0000000    0.1364728
487320.0000000    0.1386086
487360.0000000    0.1436808
487400.0000000    0.1423127
487440.0000000    0.1397392
487480.0000000    0.1210932
487520.0000000    0.1217936
487560.0000000    0.1291554
487600.0000000    0.1271414
487640.0000000    0.1229688
487680.0000000    0.1176009
487720.0000000    0.1282306
487760.0000000    0.1318424
487800.0000000    0.1278338
487840.0000000    0.1374114
487880.0000000    0.1355512
487920.0000000    0.1477464
487960.0000000    0.1398944
488000.0000000    0.1347625
488040.0000000    0.1356554
488080.0000000    0.1200296
488120.0000000    0.1242898
488160.0000000    0.1329771
488200.0000000    0.1290571
488240.0000000    0.1303930
488280.0000000    0.1267885
488320.0000000    0.1154653
488360.0000000    0.1283235
488400.0000000    0.1324947
488440.0000000    0.1333742
488480.0000000    0.1301703
488520.0000000    0.1460525
488560.0000000    0.1268656
488600.0000000    0.1270344
488640.0000000    0.1328458
488680.0000000    0.1316739
488720.0000000    0.1312591
488760.0000000    0.1240589
488800.0000000    0.1212716
488840.0000000    0.1320787
488880.0000000    0.1341242
488920.0000000    0.1309070
488960.0000000    0.1376866
489000.0000000    0.1315271
489040.0000000    0.1367715
489080.0000000    0.1328841
489120.0000000    0.1284980
489160.0000000    0.1444695
489200.0000000    0.1378798
489240.0000000    0.1246910
489280.0000000    0.1325610
489320.0000000    0.1282067
489360.0000000    0.1176650
489400.0000000    0.1358112
489440.0000000    0.1382802
489480.0000000    0.1358704
489520.0000000    0.1333063
489560.0000000    0.1359426
489600.0000000    0.1317518
489640.0000000    0.1264911
489680.0000000    0.1433021
489720.0000000    0.1357629
489760.0000000    0.1390764
489800.0000000    0.1313250
489840.0000000    0.1328811
489880.0000000    0.1329509
489920.0000000    0.1382023
489960.0000000    0.1459538
490000.0000000    0.1318374
490040.0000000    0.1376441
490080.0000000    0.1532778
490120.0000000    0.1330860
490160.0000000    0.1416167
490200.0000000    0.1389043
490240.0000000    0.1287187
490280.0000000    0.1247713
490320.0000000    0.1367127
490360.0000000    0.1446451
490400.0000000    0.1449698
490440.0000000    0.1426018
490480.0000000    0.1391204
490520.0000000    0.1530905
490560.0000000    0.1298033
490600.0000000    0.1399311
490640.0000000    0.1429012
490680.0000000    0.1393200
490720.0000000    0.1324446
490760.0000000    0.1220064
490800.0000000    0.1366071
490840.0000000    0.1312757
490880.0000000    0.1290885
490920.0000000    0.1346919
490960.0000000    0.1204491
491000.0000000    0.1294311
491040.0000000    0.1376749
491080.0000000    0.1399172
491120.0000000    0.1307016
491160.0000000    0.1281636
491200.0000000    0.1337461
491240.0000000    0.1469589
491280.0000000    0.1434873
491320.0000000    0.1423507
491360.0000000    0.1277779
491400.0000000    0.1255308
491440.0000000    0.1198576
491480.0000000    0.1336745
491520.0000000    0.1248226
491560.0000000    0.1302601
491600.0000000    0.1237201
491640.0000000    0.1304409
491680.0000000    0.1412878
491720.0000000    0.1281447
491760.0000000    0.1163991
491800.0000000    0.1225180
491840.0000000    0.1325046
491880.0000000    0.1296166
491920.0000000    0.1284469
491960.0000000    0.1308656
492000.0000000    0.1255601
492040.0000000    0.1416911
492080.0000000    0.1312834
492120.0000000    0.1281940
492160.0000000    0.1226562
492200.0000000    0.1301780
492240.0000000    0.1343742
492280.0000000    0.1345119
492320.0000000    0.1365397
492360.0000000    0.1359857
492400.0000000    0.1300580
492440.0000000    0.1390751
492480.0000000    0.1288815
492520.0000000    0.1316656
492560.0000000    0.1435375
492600.0000000    0.1346772
492640.0000000    0.1372211
492680.0000000    0.1477917
492720.0000000    0.1377748
492760.0000000    0.1460149
492800.0000000    0.1349829
492840.0000000    0.1385118
492880.0000000    0.1297686
492920.0000000    0.1307200
492960.0000000    0.1364685
493000.0000000    0.1387595
493040.0000000    0.1489621
493080.0000000    0.1427193
493120.0000000    0.1354861
493160.0000000    0.1413109
493200.0000000    0.1323554
493240.0000000    0.1425184
493280.0000000    0.1421554
493320.0000000    0.1327016
493360.0000000    0.1302212
493400.0000000    0.1250037
493440.0000000    0.1320704
493480.0000000    0.1316652
493520.0000000    0.1395740
493560.0000000    0.1219777
493600.0000000    0.1278771
493640.0000000    0.1290157
493680.0000000    0.1318256
493720.0000000    0.1276410
493760.0000000    0.1237723
493800.0000000    0.1333472
493840.0000000    0.1345037
493880.0000000    0.1349063
493920.0000000    0.1317200
493960.0000000    0.1372403
494000.0000000    0.1268908
494040.0000000    0.1311595
494080.0000000    0.1369079
494120.0000000    0.1379288
494160.0000000    0.1243779
494200.0000000    0.1326135
494240.0000000    0.1253426
494280.0000000    0.1311330
494320.0000000    0.1276764
494360.0000000    0.1281551
494400.0000000    0.1339296
494440.0000000    0.1305841
494480.0000000    0.1209466
494520.0000000    0.1285549
494560.0000000    0.1298034
494600.0000000    0.1377517
494640.0000000    0.1389791
494680.0000000    0.1213685
494720.0000000    0.1319029
494760.0000000    0.1194339
494800.0000000    0.1261051
494840.0000000    0.1270991
494880.0000000    0.1295923
494920.0000000    0.1238509
494960.0000000    0.1236738
495000.0000000    0.1317360
495040.0000000    0.1332318
495080.0000000    0.1380071
495120.0000000    0.1448877
495160.0000000    0.1363002
495200.0000000    0.1314094
495240.0000000    0.1287296
495280.0000000    0.1159655
495320.0000000    0.1467096
495360.0000000    0.1528280
495400.0000000    0.1431781
495440.0000000    0.1460965
495480.0000000    0.1616002
495520.0000000    0.1489923
495560.0000000    0.1489419
495600.0000000    0.1572465
495640.0000000    0.1663637
495680.0000000    0.1579293
495720.0000000    0.1459294
495760.0000000    0.1489616
495800.0000000    0.1607712
495840.0000000    0.1585172
495880.0000000    0.1498414
495920.0000000    0.1389501
495960.0000000    0.1513360
496000.0000000    0.1385954
496040.0000000    0.1390969
496080.0000000    0.1526168
496120.0000000    0.1527845
496160.0000000    0.1484997
496200.0000000    0.1396777
496240.0000000    0.1369947
496280.0000000    0.1399647
496320.0000000    0.1478154
496360.0000000    0.1492667
496400.0000000    0.1500735
496440.0000000    0.1468476
496480.0000000    0.1444784
496520.0000000    0.1435344
496560.0000000    0.1578290
496600.0000000    0.1475017
496640.0000000    0.1515577
496680.0000000    0.1586725
496720.0000000    0.1461706
496760.0000000    0.1591778
496800.0000000    0.1552821
496840.0000000    0.1559844
496880.0000000    0.1567902
496920.0000000    0.1463246
496960.0000000    0.1576413
497000.0000000    0.1481742
497040.0000000    0.1495400
497080.0000000    0.1495666
497120.0000000    0.1573904
497160.0000000    0.1678513
497200.0000000    0.1665172
497240.0000000    0.1508968
497280.0000000    0.1575165
497320.0000000    0.1524546
497360.0000000    0.1602358
497400.0000000    0.1676764
497440.0000000    0.1510671
497480.0000000    0.1677433
497520.0000000    0.1536908
497560.0000000    0.1598673
497600.0000000    0.1473937
497640.0000000    0.1503377
497680.0000000    0.1541240
497720.0000000    0.1523289
497760.0000000    0.1616247
497800.0000000    0.1595595
497840.0000000    0.1506323
497880.0000000    0.1637320
497920.0000000    0.1593223
497960.0000000    0.1506177
498000.0000000    0.1549644
498040.0000000    0.1439535
498080.0000000    0.1550618
498120.0000000    0.1636851
498160.0000000    0.1655288
498200.0000000    0.1457894
498240.0000000    0.1463026
498280.0000000    0.1501509
498320.0000000    0.1455089
498360.0000000    0.1423767
498400.0000000    0.1344880
498440.0000000    0.1255050
498480.0000000    0.1411180
498520.0000000    0.1444880
498560.0000000    0.1344258
498600.0000000    0.1466006
498640.0000000    0.1573666
498680.0000000    0.1397008
498720.0000000    0.1433263
498760.0000000    0.1377793
498800.0000000    0.1421127
498840.0000000    0.1280892
498880.0000000    0.1574925
498920.0000000    0.1480583
498960.0000000    0.1243134
499000.0000000    0.1453049
499040.0000000    0.1290887
499080.0000000    0.1367036
499120.0000000    0.1335156
499160.0000000    0.1323920
499200.0000000    0.1376345
499240.0000000    0.1330183
499280.0000000    0.1398354
499320.0000000    0.1388635
499360.0000000    0.1392480
499400.0000000    0.1283192
499440.0000000    0.1220238
499480.0000000    0.1168592
499520.0000000    0.1272223
499560.0000000    0.1289234
499600.0000000    0.1380031
499640.0000000    0.1216030
499680.0000000    0.1215567
499720.0000000    0.1158405
499760.0000000    0.1155752
499800.0000000    0.1203530
499840.0000000    0.1216213
499880.0000000    0.1168119
499920.0000000    0.1249503
499960.0000000    0.1277380
500000.0000000    0.1382199
500040.0000000    0.1251322
500080.0000000    0.1194881
500120.0000000    0.1326958
500160.0000000    0.1209810
500200.0000000    0.1248889
500240.0000000    0.1273187
500280.0000000    0.1320423
500320.0000000    0.1281137
500360.0000000    0.1144379
500400.0000000    0.1161853
500440.0000000    0.1322364
500480.0000000    0.1300057
500520.0000000    0.1323170
500560.0000000    0.1368563
500600.0000000    0.1343785
500640.0000000    0.1328004
500680.0000000    0.1303677
500720.0000000    0.1378132
500760.0000000    0.1267877
500800.0000000    0.1317371
500840.0000000    0.1264359
500880.0000000    0.1184280
500920.0000000    0.1437019
500960.0000000    0.1240049
501000.0000000    0.1323404
501040.0000000    0.1345078
501080.0000000    0.1372220
501120.0000000    0.1297114
501160.0000000    0.1320752
501200.0000000    0.1322249
501240.0000000    0.1254872
501280.0000000    0.1275277
501320.0000000    0.1272246
501360.0000000    0.1180904
501400.0000000    0.1176017
501440.0000000    0.1287853
501480.0000000    0.1213922
501520.0000000    0.1292207
501560.0000000    0.1294263
501600.0000000    0.1312450
501640.0000000    0.1382793
501680.0000000    0.1328055
501720.0000000    0.1397516
501760.0000000    0.1250131
501800.0000000    0.1263774
501840.0000000    0.1172717
501880.0000000    0.1194197
501920.0000000    0.1294212
501960.0000000    0.1300735
502000.0000000    0.1240444
502040.0000000    0.1238222
502080.0000000    0.1213940
502120.0000000    0.1353984
502160.0000000    0.1291831
502200.0000000    0.1242484
502240.0000000    0.1212012
502280.0000000    0.1237057
502320.0000000    0.1239220
502360.0000000    0.1225299
502400.0000000    0.1217580
502440.0000000    0.1154033
502480.0000000    0.1220551
502520.0000000    0.1207359
502560.0000000    0.1287276
502600.0000000    0.1314447
502640.0000000    0.1301864
502680.0000000    0.1222344
502720.0000000    0.1178365
502760.0000000    0.1154032
502800.0000000    0.1191729
502840.0000000    0.1205167
502880.0000000    0.1307641
502920.0000000    0.1259827
502960.0000000    0.1326072
503000.0000000    0.1183010
503040.0000000    0.1158068
503080.0000000    0.1167117
503120.0000000    0.1224805
503160.0000000    0.1210471
503200.0000000    0.1291669
503240.0000000    0.1273970
503280.0000000    0.1370690
503320.0000000    0.1210665
503360.0000000    0.1375464
503400.0000000    0.1267589
503440.0000000    0.1460384
503480.0000000    0.1390812
503520.0000000    0.1308624
503560.0000000    0.1353493
503600.0000000    0.1396777
503640.0000000    0.1302213
503680.0000000    0.1327444
503720.0000000    0.1271873
503760.0000000    0.1283372
503800.0000000    0.1321276
503840.0000000    0.1209654
503880.0000000    0.1282409
503920.0000000    0.1181267
503960.0000000    0.1262528
504000.0000000    0.1288438
504040.0000000    0.1232998
504080.0000000    0.1204852
504120.0000000    0.1196715
504160.0000000    0.1237198
504200.0000000    0.1262207
504240.0000000    0.1157919
504280.0000000    0.1167560
504320.0000000    0.1166865
504360.0000000    0.1231354
504400.0000000    0.1207788
504440.0000000    0.1221933
504480.0000000    0.1247077
504520.0000000    0.1196384
504560.0000000    0.1183211
504600.0000000    0.1266979
504640.0000000    0.1195860
504680.0000000    0.1153473
504720.0000000    0.1160217
504760.0000000    0.1228870
504800.0000000    0.1114256
504840.0000000    0.1244599
504880.0000000    0.1279433
504920.0000000    0.1171926
504960.0000000    0.1205694
505000.0000000    0.1244515
505040.0000000    0.1128377
505080.0000000    0.1248118
505120.0000000    0.1396473
505160.0000000    0.1390005
505200.0000000    0.1298639
505240.0000000    0.1181719
505280.0000000    0.1186423
505320.0000000    0.1164542
505360.0000000    0.1175912
505400.0000000    0.1165563
505440.0000000    0.1228700
505480.0000000    0.1368421
505520.0000000    0.1283896
505560.0000000    0.1170264
505600.0000000    0.1170287
505640.0000000    0.1156800
505680.0000000    0.1210312
505720.0000000    0.1266026
505760.0000000    0.1194562
505800.0000000    0.1187754
505840.0000000    0.1208502
505880.0000000    0.1303011
505920.0000000    0.1202440
505960.0000000    0.1370311
506000.0000000    0.1218736
506040.0000000    0.1269131
506080.0000000    0.1169664
506120.0000000    0.1219317
506160.0000000    0.1154230
506200.0000000    0.1233765
506240.0000000    0.1139237
506280.0000000    0.1208952
506320.0000000    0.1204322
506360.0000000    0.1217901
506400.0000000    0.1346325
506440.0000000    0.1228505
506480.0000000    0.1204731
506520.0000000    0.1172395
506560.0000000    0.1166039
506600.0000000    0.1303987
506640.0000000    0.1344276
506680.0000000    0.1308965
506720.0000000    0.1353281
506760.0000000    0.1246501
506800.0000000    0.1322354
506840.0000000    0.1202177
506880.0000000    0.1268902
506920.0000000    0.1290928
506960.0000000    0.1230347
507000.0000000    0.1238764
507040.0000000    0.1260538
507080.0000000    0.1307073
507120.0000000    0.1380709
507160.0000000    0.1229188
507200.0000000    0.1254007
507240.0000000    0.1305414
507280.0000000    0.1398062
507320.0000000    0.1314896
507360.0000000    0.1358621
507400.0000000    0.1512145
507440.0000000    0.1261790
507480.0000000    0.1375617
507520.0000000    0.1345577
507560.0000000    0.1364804
507600.0000000    0.1272150
507640.0000000    0.1265928
507680.0000000    0.1187920
507720.0000000    0.1195842
507760.0000000    0.1190237
507800.0000000    0.1204617
507840.0000000    0.1266219
507880.0000000    0.1333248
507920.0000000    0.1317969
507960.0000000    0.1251333
508000.0000000    0.1286731
508040.0000000    0.1289207
508080.0000000    0.1263605
508120.0000000    0.1261059
508160.0000000    0.1238409
508200.0000000    0.1274804
508240.0000000    0.1182685
508280.0000000    0.1219942
508320.0000000    0.1306345
508360.0000000    0.1209307
508400.0000000    0.1162398
508440.0000000    0.1180434
508480.0000000    0.1191076
508520.0000000    0.1127916
508560.0000000    0.1196733
508600.0000000    0.1163955
508640.0000000    0.1172435
508680.0000000    0.1166754
508720.0000000    0.1122168
508760.0000000    0.1219942
508800.0000000    0.1163121
508840.0000000    0.1159443
508880.0000000    0.1198887
508920.0000000    0.1233127
508960.0000000    0.1278886
509000.0000000    0.1400923
509040.0000000    0.1213194
509080.0000000    0.1278087
509120.0000000    0.1277522
509160.0000000    0.1344777
509200.0000000    0.1304706
509240.0000000    0.1249147
509280.0000000    0.1185730
509320.0000000    0.1182442
509360.0000000    0.1168732
509400.0000000    0.1200137
509440.0000000    0.1196422
509480.0000000    0.1183515
509520.0000000    0.1227082
509560.0000000    0.1250340
509600.0000000    0.1246274
509640.0000000    0.1281086
509680.0000000    0.1350744
509720.0000000    0.1314727
509760.0000000    0.1283296
509800.0000000    0.1223479
509840.0000000    0.1292019
509880.0000000    0.1312176
509920.0000000    0.1255717
509960.0000000    0.1201039
510000.0000000    0.1177546
510040.0000000    0.1187582
510080.0000000    0.1243458
510120.0000000    0.1237366
510160.0000000    0.1256835
510200.0000000    0.1267179
510240.0000000    0.1210436
510280.0000000    0.1134135
510320.0000000    0.1234265
510360.0000000    0.1284489
510400.0000000    0.1217307
510440.0000000    0.1341591
510480.0000000    0.1329572
510520.0000000    0.1412850
510560.0000000    0.1196378
510600.0000000    0.1181475
510640.0000000    0.1248861
510680.0000000    0.1218110
510720.0000000    0.1199256
510760.0000000    0.1264565
510800.0000000    0.1217631
510840.0000000    0.1254840
510880.0000000    0.1220998
510920.0000000    0.1234268
510960.0000000    0.1214901
511000.0000000    0.1389452
511040.0000000    0.1493336
511080.0000000    0.1348455
511120.0000000    0.1274077
511160.0000000    0.1396827
511200.0000000    0.1285328
511240.0000000    0.1267859
511280.0000000    0.1260042
511320.0000000    0.1318059
511360.0000000    0.1190670
511400.0000000    0.1278017
511440.0000000    0.1289430
511480.0000000    0.1287400
511520.0000000    0.1310140
511560.0000000    0.1203619
511600.0000000    0.1432142
511640.0000000    0.1267000
511680.0000000    0.1338732
511720.0000000    0.1300605
511760.0000000    0.1453702
511800.0000000    0.1279278
511840.0000000    0.1187616
511880.0000000    0.1216033
511920.0000000    0.1436019
511960.0000000    0.1418547
512000.0000000    0.1430281
512040.0000000    0.1365538
512080.0000000    0.1299722
512120.0000000    0.1156963
512160.0000000    0.1199752
512200.0000000    0.1260641
512240.0000000    0.1167254
512280.0000000    0.1251563
512320.0000000    0.1329280
512360.0000000    0.1314508
512400.0000000    0.1262625
512440.0000000    0.1225650
512480.0000000    0.1209842
512520.0000000    0.1460847
512560.0000000    0.1613467
512600.0000000    0.1386092
512640.0000000    0.1439767
512680.0000000    0.1377948
512720.0000000    0.1244363
512760.0000000    0.1336955
512800.0000000    0.1361611
512840.0000000    0.1345817
512880.0000000    0.1378095
512920.0000000    0.1376714
512960.0000000    0.1344678
513000.0000000    0.1351151
513040.0000000    0.1396888
513080.0000000    0.1255829
513120.0000000    0.1260807
513160.0000000    0.1209825
513200.0000000    0.1260716
513240.0000000    0.1157610
513280.0000000    0.1245246
513320.0000000    0.1501690
513360.0000000    0.1409652
513400.0000000    0.1347937
513440.0000000    0.1260903
513480.0000000    0.1405811
513520.0000000    0.1408189
513560.0000000    0.1371591
513600.0000000    0.1360347
513640.0000000    0.1386199
513680.0000000    0.1268159
513720.0000000    0.1287349
513760.0000000    0.1285130
513800.0000000    0.1334442
513840.0000000    0.1344650
513880.0000000    0.1308293
513920.0000000    0.1245417
513960.0000000    0.1296909
514000.0000000    0.1299915
514040.0000000    0.1250628
514080.0000000    0.1307206
514120.0000000    0.1327314
514160.0000000    0.1197750
514200.0000000    0.1278950
514240.0000000    0.1293466
514280.0000000    0.1338838
514320.0000000    0.1274830
514360.0000000    0.1360759
514400.0000000    0.1391119
514440.0000000    0.1385690
514480.0000000    0.1367972
514520.0000000    0.1333729
514560.0000000    0.1331760
514600.0000000    0.1379451
514640.0000000    0.1517835
514680.0000000    0.1307757
514720.0000000    0.1225307
514760.0000000    0.1310773
514800.0000000    0.1375369
514840.0000000    0.1304039
514880.0000000    0.1289195
514920.0000000    0.1343340
514960.0000000    0.1435132
515000.0000000    0.1285285
515040.0000000    0.1362385
515080.0000000    0.1257947
515120.0000000    0.1295965
515160.0000000    0.1312172
515200.0000000    0.1271639
515240.0000000    0.1322926
515280.0000000    0.1425809
515320.0000000    0.1208128
515360.0000000    0.1236216
515400.0000000    0.1264746
515440.0000000    0.1150840
515480.0000000    0.1122590
515520.0000000    0.1171297
515560.0000000    0.1401573
515600.0000000    0.1210374
515640.0000000    0.1324060
515680.0000000    0.1243302
515720.0000000    0.1198807
515760.0000000    0.1242738
515800.0000000    0.1301079
515840.0000000    0.1207574
515880.0000000    0.1218178
515920.0000000    0.1248556
515960.0000000    0.1303877
516000.0000000    0.1473187
516040.0000000    0.1306144
516080.0000000    0.1277548
516120.0000000    0.1345866
516160.0000000    0.1183066
516200.0000000    0.1470723
516240.0000000    0.1466313
516280.0000000    0.1651479
516320.0000000    0.1575616
516360.0000000    0.1362633
516400.0000000    0.1366671
516440.0000000    0.1402404
516480.0000000    0.1564639
516520.0000000    0.1385294
516560.0000000    0.1436908
516600.0000000    0.1322294
516640.0000000    0.1261993
516680.0000000    0.1298833
516720.0000000    0.1324778
516760.0000000    0.1347013
516800.0000000    0.1475836
516840.0000000    0.1733589
516880.0000000    0.1651608
516920.0000000    0.1503851
516960.0000000    0.1475756
517000.0000000    0.1370379
517040.0000000    0.1219760
517080.0000000    0.1219618
517120.0000000    0.1351534
517160.0000000    0.1294143
517200.0000000    0.1262978
517240.0000000    0.1268732
517280.0000000    0.1268868
517320.0000000    0.1196988
517360.0000000    0.1332960
517400.0000000    0.1216881
517440.0000000    0.1245568
517480.0000000    0.1240363
517520.0000000    0.1209386
517560.0000000    0.1242285
517600.0000000    0.1274064
517640.0000000    0.1196911
517680.0000000    0.1302114
517720.0000000    0.1330400
517760.0000000    0.1234449
517800.0000000    0.1255135
517840.0000000    0.1302500
517880.0000000    0.1268932
517920.0000000    0.1249811
517960.0000000    0.1217335
518000.0000000    0.1200576
518040.0000000    0.1248137
518080.0000000    0.1223131
518120.0000000    0.1179909
518160.0000000    0.1284699
518200.0000000    0.1292743
518240.0000000    0.1411315
518280.0000000    0.1270342
518320.0000000    0.1241793
518360.0000000    0.1261815
518400.0000000    0.1269656
518440.0000000    0.1209398
518480.0000000    0.1232912
518520.0000000    0.1349461
518560.0000000    0.1313283
518600.0000000    0.1445653
518640.0000000    0.1454267
518680.0000000    0.1229836
518720.0000000    0.1301150
518760.0000000    0.1403413
518800.0000000    0.1242400
518840.0000000    0.1350088
518880.0000000    0.1338047
518920.0000000    0.1345192
518960.0000000    0.1167054
519000.0000000    0.1278940
519040.0000000    0.1286189
519080.0000000    0.1384313
519120.0000000    0.1331038
519160.0000000    0.1342718
519200.0000000    0.1446404
519240.0000000    0.1474665
519280.0000000    0.1319538
519320.0000000    0.1448407
519360.0000000    0.1436840
519400.0000000    0.1590498
519440.0000000    0.1518461
519480.0000000    0.1558570
519520.0000000    0.1502803
519560.0000000    0.1550906
519600.0000000    0.1424882
519640.0000000    0.1352652
519680.0000000    0.1389239
519720.0000000    0.1447868
519760.0000000    0.1404529
519800.0000000    0.1348868
519840.0000000    0.1280714
519880.0000000    0.1530358
519920.0000000    0.1335905
519960.0000000    0.1384603
520000.0000000    0.1296080
520040.0000000    0.1349538
520080.0000000    0.1441196
520120.0000000    0.1282060
520160.0000000    0.1418849
520200.0000000    0.1404532
520240.0000000    0.1380657
520280.0000000    0.1416674
520320.0000000    0.1478413
520360.0000000    0.1486053
520400.0000000    0.1404107
520440.0000000    0.1389423
520480.0000000    0.1398644
520520.0000000    0.1426715
520560.0000000    0.1401555
520600.0000000    0.1451318
520640.0000000    0.1497225
520680.0000000    0.1543501
520720.0000000    0.1381045
520760.0000000    0.1441101
520800.0000000    0.1486181
520840.0000000    0.1431909
520880.0000000    0.1606879
520920.0000000    0.1478052
520960.0000000    0.1480854
521000.0000000    0.1500998
521040.0000000    0.1631763
521080.0000000    0.1457889
521120.0000000    0.1302603
521160.0000000    0.1275517
521200.0000000    0.1318927
521240.0000000    0.1350637
521280.0000000    0.1399945
521320.0000000    0.1370126
521360.0000000    0.1446907
521400.0000000    0.1466855
521440.0000000    0.1388949
521480.0000000    0.1411646
521520.0000000    0.1524361
521560.0000000    0.1407683
521600.0000000    0.1357056
521640.0000000    0.1245360
521680.0000000    0.1378037
521720.0000000    0.1448240
521760.0000000    0.1395167
521800.0000000    0.1241111
521840.0000000    0.1383161
521880.0000000    0.1352917
521920.0000000    0.1299785
521960.0000000    0.1334510
522000.0000000    0.1354745
522040.0000000    0.1338332
522080.0000000    0.1420383
522120.0000000    0.1441694
522160.0000000    0.1440407
522200.0000000    0.1270831
522240.0000000    0.1308236
522280.0000000    0.1388855
522320.0000000    0.1267838
522360.0000000    0.1270339
522400.0000000    0.1196164
522440.0000000    0.1211749
522480.0000000    0.1321585
522520.0000000    0.1234989
522560.0000000    0.1338874
522600.0000000    0.1330244
522640.0000000    0.1241763
522680.0000000    0.1347489
522720.0000000    0.1354552
522760.0000000    0.1275294
522800.0000000    0.1231800
522840.0000000    0.1179776
522880.0000000    0.1338969
522920.0000000    0.1277829
522960.0000000    0.1391702
523000.0000000    0.1300123
523040.0000000    0.1255061
523080.0000000    0.1172647
523120.0000000    0.1213324
523160.0000000    0.1154878
523200.0000000    0.1276966
523240.0000000    0.1242373
523280.0000000    0.1218623
523320.0000000    0.1279688
523360.0000000    0.1302184
523400.0000000    0.1286208
523440.0000000    0.1299312
523480.0000000    0.1411110
523520.0000000    0.1363567
523560.0000000    0.1494234
523600.0000000    0.1254157
523640.0000000    0.1451205
523680.0000000    0.1309624
523720.0000000    0.1320506
523760.0000000    0.1314587
523800.0000000    0.1272590
523840.0000000    0.1266288
523880.0000000    0.1296302
523920.0000000    0.1304621
523960.0000000    0.1391091
524000.0000000    0.1335407
524040.0000000    0.1254715
524080.0000000    0.1429261
524120.0000000    0.1347751
524160.0000000    0.1295062
524200.0000000    0.1353323
524240.0000000    0.1458052
524280.0000000    0.1355849
524320.0000000    0.1247577
524360.0000000    0.1245098
524400.0000000    0.1383640
524440.0000000    0.1319168
524480.0000000    0.1225183
524520.0000000    0.1206773
524560.0000000    0.1290361
524600.0000000    0.1362224
524640.0000000    0.1307096
524680.0000000    0.1273273
524720.0000000    0.1347861
524760.0000000    0.1332627
524800.0000000    0.1330922
524840.0000000    0.1355090
524880.0000000    0.1433654
524920.0000000    0.1529985
524960.0000000    0.1367148
525000.0000000    0.1230917
525040.0000000    0.1184483
525080.0000000    0.1230838
525120.0000000    0.1340604
525160.0000000    0.1478395
525200.0000000    0.1272088
525240.0000000    0.1328381
525280.0000000    0.1180777
525320.0000000    0.1253956
525360.0000000    0.1293352
525400.0000000    0.1355786
525440.0000000    0.1287625
525480.0000000    0.1305030
525520.0000000    0.1234976
525560.0000000    0.1242064
525600.0000000    0.1227236
525640.0000000    0.1273021
525680.0000000    0.1255277
525720.0000000    0.1304354
525760.0000000    0.1306416
525800.0000000    0.1403577
525840.0000000    0.1208028
525880.0000000    0.1303529
525920.0000000    0.1324971
525960.0000000    0.1253547
526000.0000000    0.1358607
526040.0000000    0.1380636
526080.0000000    0.1385444
526120.0000000    0.1244115
526160.0000000    0.1173820
526200.0000000    0.1260245
526240.0000000    0.1293483
526280.0000000    0.1254617
526320.0000000    0.1251925
526360.0000000    0.1185026
526400.0000000    0.1305693
526440.0000000    0.1297248
526480.0000000    0.1348729
526520.0000000    0.1327448
526560.0000000    0.1290269
526600.0000000    0.1237290
526640.0000000    0.1192745
526680.0000000    0.1197415
526720.0000000    0.1239377
526760.0000000    0.1148229
526800.0000000    0.1201465
526840.0000000    0.1300970
526880.0000000    0.1264578
526920.0000000    0.1293242
526960.0000000    0.1402753
527000.0000000    0.1358532
527040.0000000    0.1347422
527080.0000000    0.1321281
527120.0000000    0.1340091
527160.0000000    0.1323338
527200.0000000    0.1188121
527240.0000000    0.1216194
527280.0000000    0.1289738
527320.0000000    0.1398882
527360.0000000    0.1394623
527400.0000000    0.1234466
527440.0000000    0.1360093
527480.0000000    0.1327203
527520.0000000    0.1399882
527560.0000000    0.1387533
527600.0000000    0.1237187
527640.0000000    0.1391188
527680.0000000    0.1356789
527720.0000000    0.1455580
527760.0000000    0.1436654
527800.0000000    0.1361624
527840.0000000    0.1375265
527880.0000000    0.1311227
527920.0000000    0.1317427
527960.0000000    0.1307836
528000.0000000    0.1310439
528040.0000000    0.1324904
528080.0000000    0.1241110
528120.0000000    0.1451201
528160.0000000    0.1352994
528200.0000000    0.1399768
528240.0000000    0.1615492
528280.0000000    0.1467948
528320.0000000    0.1383555
528360.0000000    0.1444939
528400.0000000    0.1446800
528440.0000000    0.1355122
528480.0000000    0.1446971
528520.0000000    0.1421088
528560.0000000    0.1405154
528600.0000000    0.1308277
528640.0000000    0.1317678
528680.0000000    0.1365031
528720.0000000    0.1384258
528760.0000000    0.1357380
528800.0000000    0.1329791
528840.0000000    0.1423780
528880.0000000    0.1497760
528920.0000000    0.1329782
528960.0000000    0.1433008
529000.0000000    0.1439912
529040.0000000    0.1391746
529080.0000000    0.1397331
529120.0000000    0.1403387
529160.0000000    0.1405045
529200.0000000    0.1407913
529240.0000000    0.1320171
529280.0000000    0.1302767
529320.0000000    0.1338297
529360.0000000    0.1377121
529400.0000000    0.1387095
529440.0000000    0.1326455
529480.0000000    0.1380523
529520.0000000    0.1391461
529560.0000000    0.1388872
529600.0000000    0.1284175
529640.0000000    0.1393225
529680.0000000    0.1403508
529720.0000000    0.1402841
529760.0000000    0.1335189
529800.0000000    0.1530250
529840.0000000    0.1371777
529880.0000000    0.1351783
529920.0000000    0.1292267
529960.0000000    0.1336775
530000.0000000    0.1335426
530040.0000000    0.1283331
530080.0000000    0.1393229
530120.0000000    0.1396356
530160.0000000    0.1397891
530200.0000000    0.1384745
530240.0000000    0.1209873
530280.0000000    0.1274587
530320.0000000    0.1257680
530360.0000000    0.1208575
530400.0000000    0.1333857
530440.0000000    0.1305922
530480.0000000    0.1497755
530520.0000000    0.1404797
530560.0000000    0.1315219
530600.0000000    0.1224295
530640.0000000    0.1208314
530680.0000000    0.1311648
530720.0000000    0.1458635
530760.0000000    0.1420110
530800.0000000    0.1355727
530840.0000000    0.1272593
530880.0000000    0.1373840
530920.0000000    0.1324458
530960.0000000    0.1362876
531000.0000000    0.1376302
531040.0000000    0.1363875
531080.0000000    0.1324983
531120.0000000    0.1364934
531160.0000000    0.1311307
531200.0000000    0.1466989
531240.0000000    0.1247079
531280.0000000    0.1339324
531320.0000000    0.1338521
531360.0000000    0.1310386
531400.0000000    0.1349862
531440.0000000    0.1249063
531480.0000000    0.1322598
531520.0000000    0.1403397
531560.0000000    0.1321136
531600.0000000    0.1305965
531640.0000000    0.1305531
531680.0000000    0.1290033
531720.0000000    0.1396046
531760.0000000    0.1326811
531800.0000000    0.1304453
531840.0000000    0.1304691
531880.0000000    0.1257718
531920.0000000    0.1260789
531960.0000000    0.1361647
532000.0000000    0.1289957
532040.0000000    0.1275347
532080.0000000    0.1316412
532120.0000000    0.1411535
532160.0000000    0.1380415
532200.0000000    0.1217877
532240.0000000    0.1344848
532280.0000000    0.1348644
532320.0000000    0.1378844
532360.0000000    0.1336338
532400.0000000    0.1306048
532440.0000000    0.1312479
532480.0000000    0.1191908
532520.0000000    0.1256282
532560.0000000    0.1210354
532600.0000000    0.1347941
532640.0000000    0.1333863
532680.0000000    0.1306991
532720.0000000    0.1273638
532760.0000000    0.1213571
532800.0000000    0.1396483
532840.0000000    0.1329697
532880.0000000    0.1180694
532920.0000000    0.1230048
532960.0000000    0.1474461
533000.0000000    0.1281147
533040.0000000    0.1207713
533080.0000000    0.1342438
533120.0000000    0.1432886
533160.0000000    0.1440253
533200.0000000    0.1453899
533240.0000000    0.1224379
533280.0000000    0.1278398
533320.0000000    0.1397869
533360.0000000    0.1219425
533400.0000000    0.1380577
533440.0000000    0.1383202
533480.0000000    0.1207448
533520.0000000    0.1410124
533560.0000000    0.1369142
533600.0000000    0.1285919
533640.0000000    0.1369426
533680.0000000    0.1525890
533720.0000000    0.1430164
533760.0000000    0.1341391
533800.0000000    0.1464443
533840.0000000    0.1359376
533880.0000000    0.1325041
533920.0000000    0.1280045
533960.0000000    0.1363117
534000.0000000    0.1437943
534040.0000000    0.1343554
534080.0000000    0.1336933
534120.0000000    0.1299822
534160.0000000    0.1288449
534200.0000000    0.1339499
534240.0000000    0.1338298
534280.0000000    0.1375134
534320.0000000    0.1244462
534360.0000000    0.1400654
534400.0000000    0.1218144
534440.0000000    0.1310367
534480.0000000    0.1322153
534520.0000000    0.1280168
534560.0000000    0.1259587
534600.0000000    0.1246986
534640.0000000    0.1320131
534680.0000000    0.1266653
534720.0000000    0.1216807
534760.0000000    0.1315943
534800.0000000    0.1388263
534840.0000000    0.1311914
534880.0000000    0.1340600
534920.0000000    0.1387294
534960.0000000    0.1329641
535000.0000000    0.1225759
535040.0000000    0.1407894
535080.0000000    0.1333783
535120.0000000    0.1424604
535160.0000000    0.1292044
535200.0000000    0.1455543
535240.0000000    0.1390435
535280.0000000    0.1536360
535320.0000000    0.1470380
535360.0000000    0.1492603
535400.0000000    0.1440579
535440.0000000    0.1266951
535480.0000000    0.1348883
535520.0000000    0.1338689
535560.0000000    0.1325301
535600.0000000    0.1345710
535640.0000000    0.1368410
535680.0000000    0.1438719
535720.0000000    0.1299166
535760.0000000    0.1374439
535800.0000000    0.1279911
535840.0000000    0.1438996
535880.0000000    0.1337719
535920.0000000    0.1382667
535960.0000000    0.1347203
536000.0000000    0.1335351
536040.0000000    0.1369986
536080.0000000    0.1377120
536120.0000000    0.1557990
536160.0000000    0.1417507
536200.0000000    0.1421542
536240.0000000    0.1443887
536280.0000000    0.1420900
536320.0000000    0.1446497
536360.0000000    0.1324628
536400.0000000    0.1328831
536440.0000000    0.1450230
536480.0000000    0.1453898
536520.0000000    0.1384988
536560.0000000    0.1337006
536600.0000000    0.1351281
536640.0000000    0.1398467
536680.0000000    0.1282729
536720.0000000    0.1307016
536760.0000000    0.1278008
536800.0000000    0.1387084
536840.0000000    0.1416565
536880.0000000    0.1367722
536920.0000000    0.1256924
536960.0000000    0.1232775
537000.0000000    0.1252885
537040.0000000    0.1240088
537080.0000000    0.1267007
537120.0000000    0.1321220
537160.0000000    0.1224461
537200.0000000    0.1345214
537240.0000000    0.1292548
537280.0000000    0.1289718
537320.0000000    0.1312732
537360.0000000    0.1248153
537400.0000000    0.1330177
537440.0000000    0.1207818
537480.0000000    0.1366325
537520.0000000    0.1181356
537560.0000000    0.1303158
537600.0000000    0.1268816
537640.0000000    0.1279042
537680.0000000    0.1194810
537720.0000000    0.1254748
537760.0000000    0.1136442
537800.0000000    0.1336661
537840.0000000    0.1187118
537880.0000000    0.1280067
537920.0000000    0.1202849
537960.0000000    0.1291125
538000.0000000    0.1433538
538040.0000000    0.1450036
538080.0000000    0.1508003
538120.0000000    0.1409727
538160.0000000    0.1437921
538200.0000000    0.1405879
538240.0000000    0.1314444
538280.0000000    0.1429293
538320.0000000    0.1313538
538360.0000000    0.1409951
538400.0000000    0.1365970
538440.0000000    0.1365106
538480.0000000    0.1395768
538520.0000000    0.1387188
538560.0000000    0.1358780
538600.0000000    0.1352630
538640.0000000    0.1275658
538680.0000000    0.1391889
538720.0000000    0.1424197
538760.0000000    0.1433456
538800.0000000    0.1282682
538840.0000000    0.1431843
538880.0000000    0.1432384
538920.0000000    0.1444888
538960.0000000    0.1308787
539000.0000000    0.1517915
539040.0000000    0.1399722
539080.0000000    0.1430613
539120.0000000    0.1428685
539160.0000000    0.1436011
539200.0000000    0.1245639
539240.0000000    0.1407299
539280.0000000    0.1409855
539320.0000000    0.1347078
539360.0000000    0.1486829
539400.0000000    0.1364443
539440.0000000    0.1305738
539480.0000000    0.1402119
539520.0000000    0.1518688
539560.0000000    0.1439997
539600.0000000    0.1393029
539640.0000000    0.1554918
539680.0000000    0.1345858
539720.0000000    0.1352586
539760.0000000    0.1326139
539800.0000000    0.1451649
539840.0000000    0.1314234
539880.0000000    0.1362022
539920.0000000    0.1299219
539960.0000000    0.1326488
540000.0000000    0.1252981
540040.0000000    0.1266755
540080.0000000    0.1324307
540120.0000000    0.1229335
540160.0000000    0.1331787
540200.0000000    0.1425564
540240.0000000    0.1366911
540280.0000000    0.1436272
540320.0000000    0.1439150
540360.0000000    0.1391157
540400.0000000    0.1348699
540440.0000000    0.1301086
540480.0000000    0.1371285
540520.0000000    0.1433704
540560.0000000    0.1473458
540600.0000000    0.1275460
540640.0000000    0.1431284
540680.0000000    0.1447255
540720.0000000    0.1475825
540760.0000000    0.1414883
540800.0000000    0.1485570
540840.0000000    0.1446252
540880.0000000    0.1383884
540920.0000000    0.1664778
540960.0000000    0.1480472
541000.0000000    0.1344554
541040.0000000    0.1390383
541080.0000000    0.1261107
541120.0000000    0.1332389
541160.0000000    0.1355783
541200.0000000    0.1362921
541240.0000000    0.1231216
541280.0000000    0.1343089
541320.0000000    0.1511444
541360.0000000    0.1215641
541400.0000000    0.1282247
541440.0000000    0.1215126
541480.0000000    0.1331206
541520.0000000    0.1310710
541560.0000000    0.1348713
541600.0000000    0.1389636
541640.0000000    0.1162657
541680.0000000    0.1305695
541720.0000000    0.1310792
541760.0000000    0.1255672
541800.0000000    0.1291985
541840.0000000    0.1170346
541880.0000000    0.1172265
541920.0000000    0.1319441
541960.0000000    0.1274579
542000.0000000    0.1297083
542040.0000000    0.1238151
542080.0000000    0.1318839
542120.0000000    0.1291250
542160.0000000    0.1354016
542200.0000000    0.1266869
542240.0000000    0.1379409
542280.0000000    0.1264914
542320.0000000    0.1489559
542360.0000000    0.1330751
542400.0000000    0.1415488
542440.0000000    0.1438794
542480.0000000    0.1214091
542520.0000000    0.1252920
542560.0000000    0.1281561
542600.0000000    0.1225568
542640.0000000    0.1157605
542680.0000000    0.1209907
542720.0000000    0.1405597
542760.0000000    0.1427232
542800.0000000    0.1166931
542840.0000000    0.1273968
542880.0000000    0.1431566
542920.0000000    0.1375847
542960.0000000    0.1431186
543000.0000000    0.1502339
543040.0000000    0.1432281
543080.0000000    0.1341375
543120.0000000    0.1470775
543160.0000000    0.1624320
543200.0000000    0.1535435
543240.0000000    0.1491889
543280.0000000    0.1492836
543320.0000000    0.1565087
543360.0000000    0.1447385
543400.0000000    0.1557790
543440.0000000    0.1364772
543480.0000000    0.1492108
543520.0000000    0.1510590
543560.0000000    0.1668586
543600.0000000    0.1576044
543640.0000000    0.1649604
543680.0000000    0.1535292
543720.0000000    0.1496691
543760.0000000    0.1409386
543800.0000000    0.1548330
543840.0000000    0.1377446
543880.0000000    0.1464463
543920.0000000    0.1718272
543960.0000000    0.1439803
544000.0000000    0.1529768
544040.0000000    0.1430252
544080.0000000    0.1463552
544120.0000000    0.1459765
544160.0000000    0.1575942
544200.0000000    0.1440184
544240.0000000    0.1502015
544280.0000000    0.1556872
544320.0000000    0.1556484
544360.0000000    0.1463913
544400.0000000    0.1480936
544440.0000000    0.1447229
544480.0000000    0.1435156
544520.0000000    0.1574988
544560.0000000    0.1336006
544600.0000000    0.1479132
544640.0000000    0.1395592
544680.0000000    0.1455214
544720.0000000    0.1562700
544760.0000000    0.1481476
544800.0000000    0.1433648
544840.0000000    0.1404406
544880.0000000    0.1543037
544920.0000000    0.1279326
544960.0000000    0.1404228
545000.0000000    0.1449794
545040.0000000    0.1322045
545080.0000000    0.1348129
545120.0000000    0.1418436
545160.0000000    0.1393572
545200.0000000    0.1415823
545240.0000000    0.1551845
545280.0000000    0.1513309
545320.0000000    0.1362840
545360.0000000    0.1382960
545400.0000000    0.1561059
545440.0000000    0.1517457
545480.0000000    0.1421123
545520.0000000    0.1382111
545560.0000000    0.1344835
545600.0000000    0.1352142
545640.0000000    0.1460397
545680.0000000    0.1254058
545720.0000000    0.1471910
545760.0000000    0.1545808
545800.0000000    0.1515314
545840.0000000    0.1593511
545880.0000000    0.1580002
545920.0000000    0.1571911
545960.0000000    0.1589493
546000.0000000    0.1653537
546040.0000000    0.1804339
546080.0000000    0.1723867
546120.0000000    0.1520138
546160.0000000    0.1766004
546200.0000000    0.1622793
546240.0000000    0.1492032
546280.0000000    0.1530765
546320.0000000    0.1344658
546360.0000000    0.1407956
546400.0000000    0.1210734
546440.0000000    0.1259022
546480.0000000    0.1369505
546520.0000000    0.1286343
546560.0000000    0.1347785
546600.0000000    0.1241096
546640.0000000    0.1339484
546680.0000000    0.1362674
546720.0000000    0.1472521
546760.0000000    0.1459714
546800.0000000    0.1356835
546840.0000000    0.1375899
546880.0000000    0.1447018
546920.0000000    0.1396542
546960.0000000    0.1422506
547000.0000000    0.1374092
547040.0000000    0.1555814
547080.0000000    0.1436088
547120.0000000    0.1469794
547160.0000000    0.1396153
547200.0000000    0.1327695
547240.0000000    0.1522514
547280.0000000    0.1541489
547320.0000000    0.1582300
547360.0000000    0.1382220
547400.0000000    0.1363200
547440.0000000    0.1330015
547480.0000000    0.1343424
547520.0000000    0.1417028
547560.0000000    0.1500548
547600.0000000    0.1351938
547640.0000000    0.1534646
547680.0000000    0.1475125
547720.0000000    0.1353232
547760.0000000    0.1484068
547800.0000000    0.1292420
547840.0000000    0.1295170
547880.0000000    0.1310347
547920.0000000    0.1402097
547960.0000000    0.1321027
548000.0000000    0.1291921
548040.0000000    0.1206644
548080.0000000    0.1312229
548120.0000000    0.1340946
548160.0000000    0.1377244
548200.0000000    0.1397769
548240.0000000    0.1403977
548280.0000000    0.1356932
548320.0000000    0.1413689
548360.0000000    0.1386283
548400.0000000    0.1456096
548440.0000000    0.1431609
548480.0000000    0.1284531
548520.0000000    0.1458198
548560.0000000    0.1391462
548600.0000000    0.1447211
548640.0000000    0.1350235
548680.0000000    0.1427809
548720.0000000    0.1384428
548760.0000000    0.1376966
548800.0000000    0.1314666
548840.0000000    0.1437262
548880.0000000    0.1450983
548920.0000000    0.1366083
548960.0000000    0.1500847
549000.0000000    0.1591406
549040.0000000    0.1333238
549080.0000000    0.1393706
549120.0000000    0.1335395
549160.0000000    0.1413792
549200.0000000    0.1473969
549240.0000000    0.1431536
549280.0000000    0.1463647
549320.0000000    0.1479098
549360.0000000    0.1752634
549400.0000000    0.1617557
549440.0000000    0.1542520
549480.0000000    0.1478434
549520.0000000    0.1488614
549560.0000000    0.1360498
549600.0000000    0.1426193
549640.0000000    0.1602746
549680.0000000    0.1513051
549720.0000000    0.1546078
549760.0000000    0.1590554
549800.0000000    0.1648794
549840.0000000    0.1577362
549880.0000000    0.1573281
549920.0000000    0.1581314
549960.0000000    0.1547517
550000.0000000    0.1566694
550040.0000000    0.1500085
550080.0000000    0.1489794
550120.0000000    0.1529930
550160.0000000    0.1600091
550200.0000000    0.1487194
550240.0000000    0.1416382
550280.0000000    0.1356100
550320.0000000    0.1463856
550360.0000000    0.1599615
550400.0000000    0.1396357
550440.0000000    0.1542370
550480.0000000    0.1525804
550520.0000000    0.1392299
550560.0000000    0.1462261
550600.0000000    0.1355435
550640.0000000    0.1454582
550680.0000000    0.1445475
550720.0000000    0.1438406
550760.0000000    0.1666091
550800.0000000    0.1433929
550840.0000000    0.1389920
550880.0000000    0.1537974
550920.0000000    0.1383577
550960.0000000    0.1523151
551000.0000000    0.1505331
551040.0000000    0.1312028
551080.0000000    0.1362162
551120.0000000    0.1479808
551160.0000000    0.1367545
551200.0000000    0.1548834
551240.0000000    0.1624051
551280.0000000    0.1802157
551320.0000000    0.1521731
551360.0000000    0.1570461
551400.0000000    0.1516993
551440.0000000    0.1609537
551480.0000000    0.1495767
551520.0000000    0.1433192
551560.0000000    0.1432971
551600.0000000    0.1508933
551640.0000000    0.1389412
551680.0000000    0.1511125
551720.0000000    0.1583801
551760.0000000    0.1450600
551800.0000000    0.1597870
551840.0000000    0.1522012
551880.0000000    0.1381841
551920.0000000    0.1361708
551960.0000000    0.1656638
552000.0000000    0.1609264
552040.0000000    0.1543076
552080.0000000    0.1736890
552120.0000000    0.1499492
552160.0000000    0.1520537
552200.0000000    0.1409323
552240.0000000    0.1451656
552280.0000000    0.1573196
552320.0000000    0.1463935
552360.0000000    0.1389612
552400.0000000    0.1434623
552440.0000000    0.1311759
552480.0000000    0.1309489
552520.0000000    0.1339645
552560.0000000    0.1361021
552600.0000000    0.1526541
552640.0000000    0.1391198
552680.0000000    0.1331919
552720.0000000    0.1552945
552760.0000000    0.1385528
552800.0000000    0.1424962
552840.0000000    0.1397410
552880.0000000    0.1353660
552920.0000000    0.1312659
552960.0000000    0.1307686
553000.0000000    0.1319865
553040.0000000    0.1301272
553080.0000000    0.1332247
553120.0000000    0.1255474
553160.0000000    0.1271209
553200.0000000    0.1287233
553240.0000000    0.1266753
553280.0000000    0.1305633
553320.0000000    0.1337584
553360.0000000    0.1243630
553400.0000000    0.1307039
553440.0000000    0.1242187
553480.0000000    0.1285466
553520.0000000    0.1466535
553560.0000000    0.1250717
553600.0000000    0.1326674
553640.0000000    0.1409505
553680.0000000    0.1293874
553720.0000000    0.1385674
553760.0000000    0.1302895
553800.0000000    0.1388324
553840.0000000    0.1355595
553880.0000000    0.1365555
553920.0000000    0.1306349
553960.0000000    0.1277459
554000.0000000    0.1401242
554040.0000000    0.1421281
554080.0000000    0.1421296
554120.0000000    0.1292206
554160.0000000    0.1438667
554200.0000000    0.1305691
554240.0000000    0.1436674
554280.0000000    0.1313141
554320.0000000    0.1222950
554360.0000000    0.1645126
554400.0000000    0.1287365
554440.0000000    0.1277598
554480.0000000    0.1362945
554520.0000000    0.1466240
554560.0000000    0.1394653
554600.0000000    0.1482111
554640.0000000    0.1373165
554680.0000000    0.1285651
554720.0000000    0.1179299
554760.0000000    0.1134754
554800.0000000    0.1273170
554840.0000000    0.1364908
554880.0000000    0.1393972
554920.0000000    0.1316537
554960.0000000    0.1246885
555000.0000000    0.1166729
555040.0000000    0.1210795
555080.0000000    0.1153859
555120.0000000    0.1252929
555160.0000000    0.1306882
555200.0000000    0.1228444
555240.0000000    0.1175852
555280.0000000    0.1330355
555320.0000000    0.1501502
555360.0000000    0.1213693
555400.0000000    0.1342546
555440.0000000    0.1261997
555480.0000000    0.1234717
555520.0000000    0.1118971
555560.0000000    0.1261697
555600.0000000    0.1194931
555640.0000000    0.1343345
555680.0000000    0.1165302
555720.0000000    0.1271538
555760.0000000    0.1301604
555800.0000000    0.1337638
555840.0000000    0.1396990
555880.0000000    0.1338447
555920.0000000    0.1368246
555960.0000000    0.1324890
556000.0000000    0.1331591
556040.0000000    0.1275669
556080.0000000    0.1293160
556120.0000000    0.1330298
556160.0000000    0.1334326
556200.0000000    0.1128535
556240.0000000    0.1260976
556280.0000000    0.1371885
556320.0000000    0.1262038
556360.0000000    0.1441796
556400.0000000    0.1311645
556440.0000000    0.1391681
556480.0000000    0.1287326
556520.0000000    0.1263358
556560.0000000    0.1461876
556600.0000000    0.1541952
556640.0000000    0.1500913
556680.0000000    0.1428552
556720.0000000    0.1321729
556760.0000000    0.1327718
556800.0000000    0.1420606
556840.0000000    0.1372497
556880.0000000    0.1455444
556920.0000000    0.1352955
556960.0000000    0.1670764
557000.0000000    0.1610291
557040.0000000    0.1579068
557080.0000000    0.1514408
557120.0000000    0.1527858
557160.0000000    0.1365184
557200.0000000    0.1372922
557240.0000000    0.1419626
557280.0000000    0.1505185
557320.0000000    0.1505463
557360.0000000    0.1350055
557400.0000000    0.1353124
557440.0000000    0.1555936
557480.0000000    0.1365966
557520.0000000    0.1383454
557560.0000000    0.1418346
557600.0000000    0.1410587
557640.0000000    0.1371805
557680.0000000    0.1465899
557720.0000000    0.1445833
557760.0000000    0.1539717
557800.0000000    0.1329038
557840.0000000    0.1416580
557880.0000000    0.1271195
557920.0000000    0.1477416
557960.0000000    0.1382082
558000.0000000    0.1375306
558040.0000000    0.1399526
558080.0000000    0.1352013
558120.0000000    0.1203327
558160.0000000    0.1311549
558200.0000000    0.1349524
558240.0000000    0.1466619
558280.0000000    0.1271303
558320.0000000    0.1392021
558360.0000000    0.1422948
558400.0000000    0.1397365
558440.0000000    0.1334479
558480.0000000    0.1322779
558520.0000000    0.1253630
558560.0000000    0.1369034
558600.0000000    0.1534313
558640.0000000    0.1429722
558680.0000000    0.1382008
558720.0000000    0.1411173
558760.0000000    0.1358014
558800.0000000    0.1389328
558840.0000000    0.1398989
558880.0000000    0.1360230
558920.0000000    0.1301206
558960.0000000    0.1319383
559000.0000000    0.1292533
559040.0000000    0.1240580
559080.0000000    0.1370034
559120.0000000    0.1338036
559160.0000000    0.1275803
559200.0000000    0.1271683
559240.0000000    0.1326000
559280.0000000    0.1324598
559320.0000000    0.1154293
559360.0000000    0.1243308
559400.0000000    0.1415393
559440.0000000    0.1233130
559480.0000000    0.1191677
559520.0000000    0.1238751
559560.0000000    0.1327986
559600.0000000    0.1319421
559640.0000000    0.1432852
559680.0000000    0.1282659
559720.0000000    0.1294998
559760.0000000    0.1343784
559800.0000000    0.1360496
559840.0000000    0.1307461
559880.0000000    0.1205899
559920.0000000    0.1225960
559960.0000000    0.1314967
560000.0000000    0.1330112
560040.0000000    0.1325234
560080.0000000    0.1340471
560120.0000000    0.1400037
560160.0000000    0.1340460
560200.0000000    0.1361009
560240.0000000    0.1250193
560280.0000000    0.1271451
560320.0000000    0.1299424
560360.0000000    0.1208756
560400.0000000    0.1195785
560440.0000000    0.1268900
560480.0000000    0.1268611
560520.0000000    0.1170863
560560.0000000    0.1186109
560600.0000000    0.1233562
560640.0000000    0.1235009
560680.0000000    0.1274800
560720.0000000    0.1402732
560760.0000000    0.1368585
560800.0000000    0.1489601
560840.0000000    0.1483677
560880.0000000    0.1440274
560920.0000000    0.1521265
560960.0000000    0.1419975
561000.0000000    0.1342727
561040.0000000    0.1359247
561080.0000000    0.1447238
561120.0000000    0.1597650
561160.0000000    0.1471531
561200.0000000    0.1515693
561240.0000000    0.1206129
561280.0000000    0.1254152
561320.0000000    0.1218577
561360.0000000    0.1243646
561400.0000000    0.1295913
561440.0000000    0.1292556
561480.0000000    0.1323389
561520.0000000    0.1215526
561560.0000000    0.1325282
561600.0000000    0.1211399
561640.0000000    0.1229652
561680.0000000    0.1174602
561720.0000000    0.1118679
561760.0000000    0.1205538
561800.0000000    0.1212091
561840.0000000    0.1085884
561880.0000000    0.1189432
561920.0000000    0.1134433
561960.0000000    0.1308784
562000.0000000    0.1200927
562040.0000000    0.1297892
562080.0000000    0.1274561
562120.0000000    0.1326341
562160.0000000    0.1268710
562200.0000000    0.1378237
562240.0000000    0.1223801
562280.0000000    0.1353107
562320.0000000    0.1383325
562360.0000000    0.1351452
562400.0000000    0.1303524
562440.0000000    0.1420660
562480.0000000    0.1432246
562520.0000000    0.1516277
562560.0000000    0.1355526
562600.0000000    0.1287525
562640.0000000    0.1289356
562680.0000000    0.1320091
562720.0000000    0.1213822
562760.0000000    0.1210719
562800.0000000    0.1341363
562840.0000000    0.1287156
562880.0000000    0.1266971
562920.0000000    0.1268309
562960.0000000    0.1224959
563000.0000000    0.1346924
563040.0000000    0.1345778
563080.0000000    0.1392167
563120.0000000    0.1488383
563160.0000000    0.1233964
563200.0000000    0.1424536
563240.0000000    0.1305580
563280.0000000    0.1343682
563320.0000000    0.1370250
563360.0000000    0.1288841
563400.0000000    0.1289667
563440.0000000    0.1323013
563480.0000000    0.1421639
563520.0000000    0.1406184
563560.0000000    0.1499047
563600.0000000    0.1370280
563640.0000000    0.1396515
563680.0000000    0.1363328
563720.0000000    0.1582273
563760.0000000    0.1301491
563800.0000000    0.1299026
563840.0000000    0.1394283
563880.0000000    0.1284231
563920.0000000    0.1247306
563960.0000000    0.1264563
564000.0000000    0.1231055
564040.0000000    0.1329213
564080.0000000    0.1267027
564120.0000000    0.1421982
564160.0000000    0.1353609
564200.0000000    0.1364517
564240.0000000    0.1298091
564280.0000000    0.1321678
564320.0000000    0.1461772
564360.0000000    0.1484959
564400.0000000    0.1300712
564440.0000000    0.1405351
564480.0000000    0.1268080
564520.0000000    0.1494669
564560.0000000    0.1303750
564600.0000000    0.1541129
564640.0000000    0.1372598
564680.0000000    0.1437757
564720.0000000    0.1420691
564760.0000000    0.1382949
564800.0000000    0.1264678
564840.0000000    0.1303413
564880.0000000    0.1355632
564920.0000000    0.1282600
564960.0000000    0.1341493
565000.0000000    0.1416227
565040.0000000    0.1328580
565080.0000000    0.1359109
565120.0000000    0.1381321
565160.0000000    0.1209636
565200.0000000    0.1241771
565240.0000000    0.1359341
565280.0000000    0.1318964
565320.0000000    0.1215036
565360.0000000    0.1420016
565400.0000000    0.1372372
565440.0000000    0.1419141
565480.0000000    0.1334594
565520.0000000    0.1331748
565560.0000000    0.1177572
565600.0000000    0.1137224
565640.0000000    0.1300049
565680.0000000    0.1288309
565720.0000000    0.1175007
565760.0000000    0.1289853
565800.0000000    0.1345393
565840.0000000    0.1229458
565880.0000000    0.1382258
565920.0000000    0.1332663
565960.0000000    0.1252544
566000.0000000    0.1286775
566040.0000000    0.1378654
566080.0000000    0.1216174
566120.0000000    0.1077852
566160.0000000    0.1282099
566200.0000000    0.1350767
566240.0000000    0.1340541
566280.0000000    0.1461747
566320.0000000    0.1317639
566360.0000000    0.1335549
566400.0000000    0.1456030
566440.0000000    0.1399916
566480.0000000    0.1505795
566520.0000000    0.1600463
566560.0000000    0.1514187
566600.0000000    0.1403866
566640.0000000    0.1379528
566680.0000000    0.1503344
566720.0000000    0.1438389
566760.0000000    0.1419204
566800.0000000    0.1509476
566840.0000000    0.1431797
566880.0000000    0.1349961
566920.0000000    0.1338961
566960.0000000    0.1376996
567000.0000000    0.1380367
567040.0000000    0.1324261
567080.0000000    0.1483415
567120.0000000    0.1320153
567160.0000000    0.1381500
567200.0000000    0.1366539
567240.0000000    0.1352511
567280.0000000    0.1462364
567320.0000000    0.1426449
567360.0000000    0.1506967
567400.0000000    0.1521687
567440.0000000    0.1443247
567480.0000000    0.1447903
567520.0000000    0.1415013
567560.0000000    0.1323926
567600.0000000    0.1431170
567640.0000000    0.1389664
567680.0000000    0.1487411
567720.0000000    0.1219721
567760.0000000    0.1470316
567800.0000000    0.1230690
567840.0000000    0.1203696
567880.0000000    0.1403037
567920.0000000    0.1376883
567960.0000000    0.1459423
568000.0000000    0.1358356
568040.0000000    0.1425673
568080.0000000    0.1256135
568120.0000000    0.1281441
568160.0000000    0.1302394
568200.0000000    0.1122317
568240.0000000    0.1389514
568280.0000000    0.1332777
568320.0000000    0.1130047
568360.0000000    0.1220440
568400.0000000    0.1198604
568440.0000000    0.1310478
568480.0000000    0.1385491
568520.0000000    0.1167393
568560.0000000    0.1247101
568600.0000000    0.1524127
568640.0000000    0.1332599
568680.0000000    0.1239118
568720.0000000    0.1143654
568760.0000000    0.1364298
568800.0000000    0.1191546
568840.0000000    0.1214731
568880.0000000    0.1171219
568920.0000000    0.1190223
568960.0000000    0.1163024
569000.0000000    0.1208708
569040.0000000    0.1306709
569080.0000000    0.1204093
569120.0000000    0.1369166
569160.0000000    0.1262402
569200.0000000    0.1298694
569240.0000000    0.1351107
569280.0000000    0.1292193
569320.0000000    0.1359929
569360.0000000    0.1389930
569400.0000000    0.1312494
569440.0000000    0.1259909
569480.0000000    0.1265782
569520.0000000    0.1421925
569560.0000000    0.1390007
569600.0000000    0.1314941
569640.0000000    0.1349051
569680.0000000    0.1291109
569720.0000000    0.1239006
569760.0000000    0.1325205
569800.0000000    0.1312518
569840.0000000    0.1111596
569880.0000000    0.1298795
569920.0000000    0.1471640
569960.0000000    0.1359993
570000.0000000    0.1507341
570040.0000000    0.1384375
570080.0000000    0.1425607
570120.0000000    0.1255242
570160.0000000    0.1250048
570200.0000000    0.1247759
570240.0000000    0.1352873
570280.0000000    0.1357379
570320.0000000    0.1470456
570360.0000000    0.1277864
570400.0000000    0.1558095
570440.0000000    0.1345813
570480.0000000    0.1330975
570520.0000000    0.1394866
570560.0000000    0.1329310
570600.0000000    0.1395414
570640.0000000    0.1308293
570680.0000000    0.1307633
570720.0000000    0.1342123
570760.0000000    0.1358586
570800.0000000    0.1331814
570840.0000000    0.1261777
570880.0000000    0.1282994
570920.0000000    0.1431930
570960.0000000    0.1297818
571000.0000000    0.1327709
571040.0000000    0.1569461
571080.0000000    0.1638910
571120.0000000    0.1564714
571160.0000000    0.1398319
571200.0000000    0.1380107
571240.0000000    0.1305649
571280.0000000    0.1482992
571320.0000000    0.1356931
571360.0000000    0.1390453
571400.0000000    0.1267788
571440.0000000    0.1129484
571480.0000000    0.1132070
571520.0000000    0.1275404
571560.0000000    0.1288806
571600.0000000    0.1278467
571640.0000000    0.1172731
571680.0000000    0.1153256
571720.0000000    0.1259088
571760.0000000    0.1252247
571800.0000000    0.1283371
571840.0000000    0.1193578
571880.0000000    0.1310260
571920.0000000    0.1227013
571960.0000000    0.1454796
572000.0000000    0.1429227
572040.0000000    0.1357348
572080.0000000    0.1415752
572120.0000000    0.1319497
572160.0000000    0.1193290
572200.0000000    0.1271713
572240.0000000    0.1262424
572280.0000000    0.1518475
572320.0000000    0.1384376
572360.0000000    0.1393078
572400.0000000    0.1277116
572440.0000000    0.1431751
572480.0000000    0.1371647
572520.0000000    0.1195859
572560.0000000    0.1393817
572600.0000000    0.1258632
572640.0000000    0.1475584
572680.0000000    0.1267969
572720.0000000    0.1236887
572760.0000000    0.1227879
572800.0000000    0.1206164
572840.0000000    0.1100666
572880.0000000    0.1120936
572920.0000000    0.1269871
572960.0000000    0.1225868
573000.0000000    0.1269374
573040.0000000    0.1203628
573080.0000000    0.1196359
573120.0000000    0.1296078
573160.0000000    0.1181771
573200.0000000    0.1222569
573240.0000000    0.1194943
573280.0000000    0.1121680
573320.0000000    0.1166285
573360.0000000    0.1175454
573400.0000000    0.1156363
573440.0000000    0.1358256
573480.0000000    0.1217839
573520.0000000    0.1192781
573560.0000000    0.1225407
573600.0000000    0.1140144
573640.0000000    0.1190642
573680.0000000    0.1131466
573720.0000000    0.1189405
573760.0000000    0.1248876
573800.0000000    0.1192747
573840.0000000    0.1120768
573880.0000000    0.1158827
573920.0000000    0.1170980
573960.0000000    0.1172749
574000.0000000    0.1245774
574040.0000000    0.1182689
574080.0000000    0.1266019
574120.0000000    0.1162712
574160.0000000    0.1162386
574200.0000000    0.1127627
574240.0000000    0.1177990
574280.0000000    0.1145048
574320.0000000    0.1181534
574360.0000000    0.1321490
[truncated: 297,950 more chars]
