# Supplementary material for: Comment on 'Valid molecular dynamics simulations of human hemoglobin require a surprisingly large box size'
Source: eLife. 2019 Jun 20;8:e44718. doi: 10.7554/eLife.44718 (PMC6586461; doi:10.7554/eLife.44718)
Supplement: Figure 1—source data 1. — The zip archive contains a README file describing which source files correspond to the different panels. [file elife-44718-fig1-data1.zip › figure1/panels_AB/90A/i/rmsd_2dn3.xvg]

# This file was created Sat Nov 10 08:53:43 2018
# Created by:
#             :-) GROMACS - gmx rms, 2018.3-dev-20180823-5d5eb38 (-:
# 
# Executable:   /usr/local/gromacs/2018/2018.3-impi2017-fftw337-gcc640-cuda91/bin/gmx
# Data prefix:  /usr/local/gromacs/2018/2018.3-impi2017-fftw337-gcc640-cuda91
# Working dir:  /home/degroot/hb/2dn2/Meuwly/90a-elife/i
# Command line:
#   gmx rms -s ../../../2dn3/conf.pdb -f xx.xtc -o rmsd_2dn3.xvg -nice 0
# gmx rms is part of G R O M A C S:
#
# Gallium Rubidium Oxygen Manganese Argon Carbon Silicon
#
@    title "RMSD"
@    xaxis  label "Time (ps)"
@    yaxis  label "RMSD (nm)"
@TYPE xy
@ subtitle "Backbone after lsq fit to Backbone"
   0.0000000    0.2453844
  40.0000000    0.2895667
  80.0000000    0.2661159
 120.0000000    0.2672125
 160.0000000    0.2404174
 200.0000000    0.2660122
 240.0000000    0.2729307
 280.0000000    0.2733758
 320.0000000    0.2774462
 360.0000000    0.2659332
 400.0000000    0.2694509
 440.0000000    0.2640725
 480.0000000    0.2714394
 520.0000000    0.2716200
 560.0000000    0.2739159
 600.0000000    0.2816667
 640.0000000    0.2692221
 680.0000000    0.2628540
 720.0000000    0.2756078
 760.0000000    0.2786506
 800.0000000    0.2624009
 840.0000000    0.2704200
 880.0000000    0.2588242
 920.0000000    0.2677399
 960.0000000    0.2536126
1000.0000000    0.2660255
1040.0000000    0.2480919
1080.0000000    0.2769028
1120.0000000    0.2639817
1160.0000000    0.2524646
1200.0000000    0.2627463
1240.0000000    0.2714665
1280.0000000    0.2559476
1320.0000000    0.2635536
1360.0000000    0.2568759
1400.0000000    0.2842191
1440.0000000    0.2771038
1480.0000000    0.2722175
1520.0000000    0.2846985
1560.0000000    0.2820393
1600.0000000    0.2804261
1640.0000000    0.2717690
1680.0000000    0.2720653
1720.0000000    0.2764999
1760.0000000    0.2714930
1800.0000000    0.2669967
1840.0000000    0.2715926
1880.0000000    0.2749862
1920.0000000    0.2572439
1960.0000000    0.2547470
2000.0000000    0.2923576
2040.0000000    0.2825853
2080.0000000    0.2691517
2120.0000000    0.2947964
2160.0000000    0.2975136
2200.0000000    0.2757136
2240.0000000    0.2855693
2280.0000000    0.3013158
2320.0000000    0.2727924
2360.0000000    0.2660326
2400.0000000    0.2753147
2440.0000000    0.2860157
2480.0000000    0.2817347
2520.0000000    0.2941695
2560.0000000    0.2731661
2600.0000000    0.2579585
2640.0000000    0.2636856
2680.0000000    0.2757548
2720.0000000    0.2912776
2760.0000000    0.2845453
2800.0000000    0.2955016
2840.0000000    0.2719076
2880.0000000    0.2783240
2920.0000000    0.2862782
2960.0000000    0.3070553
3000.0000000    0.2866608
3040.0000000    0.2809583
3080.0000000    0.2934611
3120.0000000    0.2727787
3160.0000000    0.2612793
3200.0000000    0.2730590
3240.0000000    0.2696417
3280.0000000    0.2633106
3320.0000000    0.2619901
3360.0000000    0.2619001
3400.0000000    0.2470056
3440.0000000    0.2670445
3480.0000000    0.2584981
3520.0000000    0.2796631
3560.0000000    0.2682008
3600.0000000    0.2605843
3640.0000000    0.2535178
3680.0000000    0.2677039
3720.0000000    0.2724047
3760.0000000    0.2842427
3800.0000000    0.2801882
3840.0000000    0.2895683
3880.0000000    0.2749742
3920.0000000    0.2944983
3960.0000000    0.2843789
4000.0000000    0.2684985
4040.0000000    0.2767215
4080.0000000    0.2779446
4120.0000000    0.2943603
4160.0000000    0.2837805
4200.0000000    0.2684501
4240.0000000    0.2740748
4280.0000000    0.2761280
4320.0000000    0.2651053
4360.0000000    0.2475771
4400.0000000    0.2525536
4440.0000000    0.2453721
4480.0000000    0.2575525
4520.0000000    0.2660653
4560.0000000    0.2756301
4600.0000000    0.2604684
4640.0000000    0.2751587
4680.0000000    0.2672012
4720.0000000    0.2758736
4760.0000000    0.2879178
4800.0000000    0.2828613
4840.0000000    0.2756947
4880.0000000    0.2794030
4920.0000000    0.2725472
4960.0000000    0.2683379
5000.0000000    0.2703544
5040.0000000    0.2423425
5080.0000000    0.2635677
5120.0000000    0.2459248
5160.0000000    0.2797458
5200.0000000    0.2692785
5240.0000000    0.2828075
5280.0000000    0.2609597
5320.0000000    0.2681062
5360.0000000    0.2797328
5400.0000000    0.2657861
5440.0000000    0.2627954
5480.0000000    0.2625063
5520.0000000    0.2568248
5560.0000000    0.2724783
5600.0000000    0.2657334
5640.0000000    0.2871532
5680.0000000    0.2773614
5720.0000000    0.2705742
5760.0000000    0.2658516
5800.0000000    0.2888177
5840.0000000    0.2660132
5880.0000000    0.2675965
5920.0000000    0.2797991
5960.0000000    0.2738320
6000.0000000    0.2799737
6040.0000000    0.2748327
6080.0000000    0.2586593
6120.0000000    0.2869326
6160.0000000    0.2775373
6200.0000000    0.2519127
6240.0000000    0.2758807
6280.0000000    0.2556072
6320.0000000    0.2405083
6360.0000000    0.2538185
6400.0000000    0.2621935
6440.0000000    0.2834421
6480.0000000    0.2736163
6520.0000000    0.2694226
6560.0000000    0.2766038
6600.0000000    0.2769186
6640.0000000    0.2685179
6680.0000000    0.2458816
6720.0000000    0.2586220
6760.0000000    0.2800349
6800.0000000    0.2716206
6840.0000000    0.2664582
6880.0000000    0.2802620
6920.0000000    0.2475852
6960.0000000    0.2713026
7000.0000000    0.2681881
7040.0000000    0.2784043
7080.0000000    0.2933562
7120.0000000    0.2800835
7160.0000000    0.2676603
7200.0000000    0.2917672
7240.0000000    0.3028847
7280.0000000    0.2675848
7320.0000000    0.2979850
7360.0000000    0.2792904
7400.0000000    0.2786553
7440.0000000    0.2788268
7480.0000000    0.2865320
7520.0000000    0.2940815
7560.0000000    0.2695925
7600.0000000    0.2850460
7640.0000000    0.2804705
7680.0000000    0.2806951
7720.0000000    0.3008792
7760.0000000    0.2856877
7800.0000000    0.2700860
7840.0000000    0.2836961
7880.0000000    0.2811550
7920.0000000    0.2737764
7960.0000000    0.2831393
8000.0000000    0.2743111
8040.0000000    0.2852015
8080.0000000    0.2848280
8120.0000000    0.2805867
8160.0000000    0.2924344
8200.0000000    0.2912282
8240.0000000    0.2942850
8280.0000000    0.2858779
8320.0000000    0.2866167
8360.0000000    0.2898928
8400.0000000    0.2955774
8440.0000000    0.2713775
8480.0000000    0.2512079
8520.0000000    0.2588561
8560.0000000    0.2754689
8600.0000000    0.2567986
8640.0000000    0.2851844
8680.0000000    0.2652630
8720.0000000    0.2701451
8760.0000000    0.2921182
8800.0000000    0.2830781
8840.0000000    0.2483360
8880.0000000    0.2659544
8920.0000000    0.2815422
8960.0000000    0.2859566
9000.0000000    0.2895996
9040.0000000    0.2947640
9080.0000000    0.3095002
9120.0000000    0.2890389
9160.0000000    0.3051253
9200.0000000    0.2947592
9240.0000000    0.2935768
9280.0000000    0.2756824
9320.0000000    0.2785258
9360.0000000    0.2777015
9400.0000000    0.2914563
9440.0000000    0.2534669
9480.0000000    0.2665000
9520.0000000    0.2611797
9560.0000000    0.2910213
9600.0000000    0.2955665
9640.0000000    0.2715390
9680.0000000    0.2982561
9720.0000000    0.2922243
9760.0000000    0.2843396
9800.0000000    0.2843350
9840.0000000    0.2607581
9880.0000000    0.2771826
9920.0000000    0.2633997
9960.0000000    0.2597259
10000.0000000    0.2603608
10040.0000000    0.2709044
10080.0000000    0.2667374
10120.0000000    0.2556452
10160.0000000    0.2898521
10200.0000000    0.2818682
10240.0000000    0.2913402
10280.0000000    0.2803344
10320.0000000    0.2731976
10360.0000000    0.2736956
10400.0000000    0.2652679
10440.0000000    0.2611228
10480.0000000    0.2663487
10520.0000000    0.2687721
10560.0000000    0.2854162
10600.0000000    0.2674885
10640.0000000    0.2885532
10680.0000000    0.2933380
10720.0000000    0.2860761
10760.0000000    0.2962901
10800.0000000    0.2747842
10840.0000000    0.2811452
10880.0000000    0.2698786
10920.0000000    0.2694265
10960.0000000    0.2825126
11000.0000000    0.2712678
11040.0000000    0.2748757
11080.0000000    0.2644742
11120.0000000    0.2819973
11160.0000000    0.2914609
11200.0000000    0.2727318
11240.0000000    0.2709984
11280.0000000    0.2836480
11320.0000000    0.2759879
11360.0000000    0.2873827
11400.0000000    0.2702313
11440.0000000    0.2668858
11480.0000000    0.2597750
11520.0000000    0.2730020
11560.0000000    0.2927364
11600.0000000    0.2772920
11640.0000000    0.2752038
11680.0000000    0.2818125
11720.0000000    0.2951683
11760.0000000    0.3067470
11800.0000000    0.2977861
11840.0000000    0.2883601
11880.0000000    0.2970102
11920.0000000    0.2827297
11960.0000000    0.2885000
12000.0000000    0.3102443
12040.0000000    0.2706755
12080.0000000    0.3084027
12120.0000000    0.3170591
12160.0000000    0.2962786
12200.0000000    0.3158165
12240.0000000    0.2834928
12280.0000000    0.2795553
12320.0000000    0.2869838
12360.0000000    0.2835097
12400.0000000    0.2804129
12440.0000000    0.2866297
12480.0000000    0.2823375
12520.0000000    0.2747069
12560.0000000    0.2775124
12600.0000000    0.2638654
12640.0000000    0.3013044
12680.0000000    0.2786375
12720.0000000    0.2878914
12760.0000000    0.3089675
12800.0000000    0.3107463
12840.0000000    0.2917589
12880.0000000    0.2804924
12920.0000000    0.3067200
12960.0000000    0.2946734
13000.0000000    0.2826250
13040.0000000    0.2935575
13080.0000000    0.2817029
13120.0000000    0.2912941
13160.0000000    0.2711260
13200.0000000    0.2909073
13240.0000000    0.2776345
13280.0000000    0.2972199
13320.0000000    0.2834029
13360.0000000    0.2986348
13400.0000000    0.2641382
13440.0000000    0.3065588
13480.0000000    0.2790675
13520.0000000    0.2781376
13560.0000000    0.2648534
13600.0000000    0.2645159
13640.0000000    0.2799336
13680.0000000    0.2777691
13720.0000000    0.3019188
13760.0000000    0.3067398
13800.0000000    0.2758703
13840.0000000    0.2895709
13880.0000000    0.2776999
13920.0000000    0.2673993
13960.0000000    0.2663071
14000.0000000    0.2787748
14040.0000000    0.2806555
14080.0000000    0.2688029
14120.0000000    0.2722477
14160.0000000    0.2851293
14200.0000000    0.2785231
14240.0000000    0.2812396
14280.0000000    0.2761233
14320.0000000    0.2636266
14360.0000000    0.2600811
14400.0000000    0.2538159
14440.0000000    0.2768778
14480.0000000    0.2761393
14520.0000000    0.2622717
14560.0000000    0.2532985
14600.0000000    0.2744208
14640.0000000    0.2649230
14680.0000000    0.2748589
14720.0000000    0.2903648
14760.0000000    0.2893503
14800.0000000    0.2637862
14840.0000000    0.2607146
14880.0000000    0.2694255
14920.0000000    0.2677484
14960.0000000    0.2556060
15000.0000000    0.2840865
15040.0000000    0.2745537
15080.0000000    0.2591358
15120.0000000    0.2633347
15160.0000000    0.2662069
15200.0000000    0.2570315
15240.0000000    0.2625796
15280.0000000    0.2611910
15320.0000000    0.2493676
15360.0000000    0.2677726
15400.0000000    0.2573074
15440.0000000    0.2622844
15480.0000000    0.2552314
15520.0000000    0.2753292
15560.0000000    0.2752879
15600.0000000    0.2619441
15640.0000000    0.2588706
15680.0000000    0.2710093
15720.0000000    0.2697767
15760.0000000    0.2761227
15800.0000000    0.2551330
15840.0000000    0.2658117
15880.0000000    0.2799825
15920.0000000    0.2826236
15960.0000000    0.2916203
16000.0000000    0.2841583
16040.0000000    0.2686421
16080.0000000    0.2725348
16120.0000000    0.2762160
16160.0000000    0.2574714
16200.0000000    0.2640951
16240.0000000    0.2743984
16280.0000000    0.2859373
16320.0000000    0.2830075
16360.0000000    0.2620645
16400.0000000    0.2781414
16440.0000000    0.2739397
16480.0000000    0.2606293
16520.0000000    0.2822639
16560.0000000    0.2753970
16600.0000000    0.2579514
16640.0000000    0.2590701
16680.0000000    0.2469773
16720.0000000    0.2570290
16760.0000000    0.2731361
16800.0000000    0.2693054
16840.0000000    0.2598775
16880.0000000    0.2632801
16920.0000000    0.2608878
16960.0000000    0.2617429
17000.0000000    0.2502131
17040.0000000    0.2569989
17080.0000000    0.2670752
17120.0000000    0.2632337
17160.0000000    0.2638087
17200.0000000    0.2654760
17240.0000000    0.2780972
17280.0000000    0.2630033
17320.0000000    0.2776404
17360.0000000    0.2779587
17400.0000000    0.2708195
17440.0000000    0.2718441
17480.0000000    0.2781169
17520.0000000    0.2780897
17560.0000000    0.2787738
17600.0000000    0.2691057
17640.0000000    0.2715690
17680.0000000    0.2703861
17720.0000000    0.2482575
17760.0000000    0.2829129
17800.0000000    0.2819656
17840.0000000    0.2653474
17880.0000000    0.2588596
17920.0000000    0.2746207
17960.0000000    0.2611481
18000.0000000    0.2543537
18040.0000000    0.2666914
18080.0000000    0.2426517
18120.0000000    0.2547035
18160.0000000    0.2437316
18200.0000000    0.2521614
18240.0000000    0.2671458
18280.0000000    0.2532306
18320.0000000    0.2868814
18360.0000000    0.2813142
18400.0000000    0.2556332
18440.0000000    0.2558742
18480.0000000    0.2617508
18520.0000000    0.2506138
18560.0000000    0.2467167
18600.0000000    0.2640914
18640.0000000    0.2535921
18680.0000000    0.2462261
18720.0000000    0.2353995
18760.0000000    0.2608516
18800.0000000    0.2605754
18840.0000000    0.2569183
18880.0000000    0.2604776
18920.0000000    0.2664272
18960.0000000    0.2643956
19000.0000000    0.2704109
19040.0000000    0.2680111
19080.0000000    0.2671092
19120.0000000    0.2625501
19160.0000000    0.2531774
19200.0000000    0.2619212
19240.0000000    0.2524801
19280.0000000    0.2484685
19320.0000000    0.2681789
19360.0000000    0.2706353
19400.0000000    0.2611486
19440.0000000    0.2557337
19480.0000000    0.2575398
19520.0000000    0.2791638
19560.0000000    0.2578138
19600.0000000    0.2649150
19640.0000000    0.2686521
19680.0000000    0.2607315
19720.0000000    0.2550928
19760.0000000    0.2580440
19800.0000000    0.2531975
19840.0000000    0.2521130
19880.0000000    0.2662299
19920.0000000    0.2595248
19960.0000000    0.2523156
20000.0000000    0.2470746
20040.0000000    0.2447375
20080.0000000    0.2380215
20120.0000000    0.2552292
20160.0000000    0.2564244
20200.0000000    0.2492576
20240.0000000    0.2414051
20280.0000000    0.2484814
20320.0000000    0.2562043
20360.0000000    0.2464181
20400.0000000    0.2462430
20440.0000000    0.2686054
20480.0000000    0.2695359
20520.0000000    0.2668815
20560.0000000    0.2611557
20600.0000000    0.2500787
20640.0000000    0.2671728
20680.0000000    0.2404795
20720.0000000    0.2394648
20760.0000000    0.2517149
20800.0000000    0.2589097
20840.0000000    0.2416185
20880.0000000    0.2726212
20920.0000000    0.2617006
20960.0000000    0.2680877
21000.0000000    0.2622659
21040.0000000    0.2502256
21080.0000000    0.2525844
21120.0000000    0.2443123
21160.0000000    0.2514196
21200.0000000    0.2443771
21240.0000000    0.2268576
21280.0000000    0.2364596
21320.0000000    0.2348512
21360.0000000    0.2477978
21400.0000000    0.2474860
21440.0000000    0.2530344
21480.0000000    0.2650078
21520.0000000    0.2519778
21560.0000000    0.2681917
21600.0000000    0.2627827
21640.0000000    0.2571574
21680.0000000    0.2511047
21720.0000000    0.2471105
21760.0000000    0.2481709
21800.0000000    0.2498555
21840.0000000    0.2556782
21880.0000000    0.2822856
21920.0000000    0.2658396
21960.0000000    0.2562257
22000.0000000    0.2339325
22040.0000000    0.2482552
22080.0000000    0.2487633
22120.0000000    0.2706012
22160.0000000    0.2680117
22200.0000000    0.2611833
22240.0000000    0.2535226
22280.0000000    0.2619915
22320.0000000    0.2676250
22360.0000000    0.2686786
22400.0000000    0.2805528
22440.0000000    0.2713787
22480.0000000    0.2684166
22520.0000000    0.2896589
22560.0000000    0.2376159
22600.0000000    0.2608494
22640.0000000    0.2578069
22680.0000000    0.2684848
22720.0000000    0.2709540
22760.0000000    0.2829334
22800.0000000    0.2875473
22840.0000000    0.2803791
22880.0000000    0.2785648
22920.0000000    0.2728527
22960.0000000    0.2742610
23000.0000000    0.2569197
23040.0000000    0.2707275
23080.0000000    0.2612092
23120.0000000    0.2433324
23160.0000000    0.2411422
23200.0000000    0.2455357
23240.0000000    0.2511152
23280.0000000    0.2552942
23320.0000000    0.2583103
23360.0000000    0.2722500
23400.0000000    0.2686106
23440.0000000    0.2447856
23480.0000000    0.2516349
23520.0000000    0.2601367
23560.0000000    0.2528728
23600.0000000    0.2465514
23640.0000000    0.2657299
23680.0000000    0.2563790
23720.0000000    0.2588811
23760.0000000    0.2575609
23800.0000000    0.2638932
23840.0000000    0.2785956
23880.0000000    0.2620728
23920.0000000    0.2657591
23960.0000000    0.2727264
24000.0000000    0.2889593
24040.0000000    0.2782790
24080.0000000    0.2705704
24120.0000000    0.2599351
24160.0000000    0.2833315
24200.0000000    0.2844283
24240.0000000    0.2642656
24280.0000000    0.2451290
24320.0000000    0.2561972
24360.0000000    0.2721093
24400.0000000    0.2766579
24440.0000000    0.2676542
24480.0000000    0.2769246
24520.0000000    0.2739479
24560.0000000    0.2530623
24600.0000000    0.2828535
24640.0000000    0.2648859
24680.0000000    0.2827125
24720.0000000    0.2658389
24760.0000000    0.2590388
24800.0000000    0.2501698
24840.0000000    0.2477193
24880.0000000    0.2595274
24920.0000000    0.2549626
24960.0000000    0.2605197
25000.0000000    0.2539173
25040.0000000    0.2944963
25080.0000000    0.2695060
25120.0000000    0.2726669
25160.0000000    0.2584831
25200.0000000    0.2548261
25240.0000000    0.2696143
25280.0000000    0.2367474
25320.0000000    0.2516130
25360.0000000    0.2527798
25400.0000000    0.2680086
25440.0000000    0.2654555
25480.0000000    0.2768697
25520.0000000    0.2506389
25560.0000000    0.2634664
25600.0000000    0.2743248
25640.0000000    0.2592044
25680.0000000    0.2730512
25720.0000000    0.2410511
25760.0000000    0.2649929
25800.0000000    0.2334548
25840.0000000    0.2603028
25880.0000000    0.2632567
25920.0000000    0.2609775
25960.0000000    0.2697629
26000.0000000    0.2699563
26040.0000000    0.2889548
26080.0000000    0.2766471
26120.0000000    0.2597442
26160.0000000    0.2702707
26200.0000000    0.2636769
26240.0000000    0.2688537
26280.0000000    0.2673143
26320.0000000    0.2752422
26360.0000000    0.2495398
26400.0000000    0.2588185
26440.0000000    0.2858190
26480.0000000    0.2733409
26520.0000000    0.2559175
26560.0000000    0.2570973
26600.0000000    0.2656533
26640.0000000    0.2658603
26680.0000000    0.2446295
26720.0000000    0.2466639
26760.0000000    0.2767077
26800.0000000    0.2605090
26840.0000000    0.2593165
26880.0000000    0.2512932
26920.0000000    0.2707981
26960.0000000    0.2544866
27000.0000000    0.2579415
27040.0000000    0.2527532
27080.0000000    0.2418396
27120.0000000    0.2445744
27160.0000000    0.2496015
27200.0000000    0.2488771
27240.0000000    0.2660908
27280.0000000    0.2695365
27320.0000000    0.2841431
27360.0000000    0.2783456
27400.0000000    0.2783087
27440.0000000    0.2641231
27480.0000000    0.2496542
27520.0000000    0.2681355
27560.0000000    0.2950807
27600.0000000    0.2903643
27640.0000000    0.2645681
27680.0000000    0.2638254
27720.0000000    0.2717757
27760.0000000    0.2568967
27800.0000000    0.2578768
27840.0000000    0.2771393
27880.0000000    0.2687586
27920.0000000    0.2689444
27960.0000000    0.2669902
28000.0000000    0.2836350
28040.0000000    0.2778993
28080.0000000    0.2699701
28120.0000000    0.2522435
28160.0000000    0.2724246
28200.0000000    0.2623590
28240.0000000    0.2537273
28280.0000000    0.2618552
28320.0000000    0.2634104
28360.0000000    0.2624763
28400.0000000    0.2572552
28440.0000000    0.2509078
28480.0000000    0.2419646
28520.0000000    0.2436790
28560.0000000    0.2594298
28600.0000000    0.2505669
28640.0000000    0.2717986
28680.0000000    0.2673973
28720.0000000    0.2592471
28760.0000000    0.2723890
28800.0000000    0.2548962
28840.0000000    0.2499939
28880.0000000    0.2668571
28920.0000000    0.2631108
28960.0000000    0.2843629
29000.0000000    0.2701923
29040.0000000    0.2555163
29080.0000000    0.2582304
29120.0000000    0.2554064
29160.0000000    0.2420707
29200.0000000    0.2601261
29240.0000000    0.2468790
29280.0000000    0.2478760
29320.0000000    0.2637179
29360.0000000    0.2758253
29400.0000000    0.2424061
29440.0000000    0.2435162
29480.0000000    0.2443370
29520.0000000    0.2769460
29560.0000000    0.2771737
29600.0000000    0.2600512
29640.0000000    0.2499671
29680.0000000    0.2507485
29720.0000000    0.2580189
29760.0000000    0.2504234
29800.0000000    0.2594087
29840.0000000    0.2480800
29880.0000000    0.2406790
29920.0000000    0.2604093
29960.0000000    0.2628331
30000.0000000    0.2496178
30040.0000000    0.2607130
30080.0000000    0.2573367
30120.0000000    0.2658934
30160.0000000    0.2835703
30200.0000000    0.2636273
30240.0000000    0.2504258
30280.0000000    0.2511227
30320.0000000    0.2698025
30360.0000000    0.2723113
30400.0000000    0.2628421
30440.0000000    0.2638282
30480.0000000    0.2525372
30520.0000000    0.2701812
30560.0000000    0.2518377
30600.0000000    0.2615006
30640.0000000    0.2512907
30680.0000000    0.2705136
30720.0000000    0.2573246
30760.0000000    0.2677757
30800.0000000    0.2749773
30840.0000000    0.2719541
30880.0000000    0.2803632
30920.0000000    0.2567222
30960.0000000    0.2480425
31000.0000000    0.2394921
31040.0000000    0.2398580
31080.0000000    0.2428586
31120.0000000    0.2515448
31160.0000000    0.2385743
31200.0000000    0.2512336
31240.0000000    0.2558894
31280.0000000    0.2535956
31320.0000000    0.2593201
31360.0000000    0.2608878
31400.0000000    0.2520774
31440.0000000    0.2269702
31480.0000000    0.2358843
31520.0000000    0.2187979
31560.0000000    0.2310085
31600.0000000    0.2371331
31640.0000000    0.2307020
31680.0000000    0.2432560
31720.0000000    0.2370036
31760.0000000    0.2463627
31800.0000000    0.2431845
31840.0000000    0.2388128
31880.0000000    0.2403464
31920.0000000    0.2376700
31960.0000000    0.2432742
32000.0000000    0.2457286
32040.0000000    0.2616640
32080.0000000    0.2490070
32120.0000000    0.2579214
32160.0000000    0.2475201
32200.0000000    0.2463040
32240.0000000    0.2423794
32280.0000000    0.2460747
32320.0000000    0.2425484
32360.0000000    0.2536241
32400.0000000    0.2298016
32440.0000000    0.2431894
32480.0000000    0.2523461
32520.0000000    0.2457205
32560.0000000    0.2610698
32600.0000000    0.2366895
32640.0000000    0.2484042
32680.0000000    0.2612989
32720.0000000    0.2614838
32760.0000000    0.2529949
32800.0000000    0.2513431
32840.0000000    0.2371824
32880.0000000    0.2412999
32920.0000000    0.2404362
32960.0000000    0.2421523
33000.0000000    0.2587636
33040.0000000    0.2382517
33080.0000000    0.2714325
33120.0000000    0.2482889
33160.0000000    0.2564667
33200.0000000    0.2580436
33240.0000000    0.2635220
33280.0000000    0.2481503
33320.0000000    0.2513064
33360.0000000    0.2649192
33400.0000000    0.2576406
33440.0000000    0.2517703
33480.0000000    0.2817084
33520.0000000    0.2465062
33560.0000000    0.2610096
33600.0000000    0.2725904
33640.0000000    0.2689832
33680.0000000    0.2626788
33720.0000000    0.2571633
33760.0000000    0.2390278
33800.0000000    0.2359639
33840.0000000    0.2394272
33880.0000000    0.2554546
33920.0000000    0.2670687
33960.0000000    0.2602213
34000.0000000    0.2576923
34040.0000000    0.2554864
34080.0000000    0.2556683
34120.0000000    0.2452614
34160.0000000    0.2351423
34200.0000000    0.2412280
34240.0000000    0.2414439
34280.0000000    0.2620645
34320.0000000    0.2308066
34360.0000000    0.2513614
34400.0000000    0.2553043
34440.0000000    0.2531968
34480.0000000    0.2613632
34520.0000000    0.2733213
34560.0000000    0.2562892
34600.0000000    0.2356509
34640.0000000    0.2488676
34680.0000000    0.2310979
34720.0000000    0.2337695
34760.0000000    0.2266274
34800.0000000    0.2485386
34840.0000000    0.2555623
34880.0000000    0.2442930
34920.0000000    0.2414026
34960.0000000    0.2133490
35000.0000000    0.2572519
35040.0000000    0.2470770
35080.0000000    0.2480669
35120.0000000    0.2514479
35160.0000000    0.2766092
35200.0000000    0.2582124
35240.0000000    0.2668442
35280.0000000    0.2772827
35320.0000000    0.2756815
35360.0000000    0.2803260
35400.0000000    0.2978601
35440.0000000    0.2663666
35480.0000000    0.2886945
35520.0000000    0.2953616
35560.0000000    0.2813081
35600.0000000    0.3037116
35640.0000000    0.2718232
35680.0000000    0.2858620
35720.0000000    0.2978065
35760.0000000    0.2996766
35800.0000000    0.3006400
35840.0000000    0.2852352
35880.0000000    0.2962120
35920.0000000    0.2708433
35960.0000000    0.2808793
36000.0000000    0.2754027
36040.0000000    0.2636742
36080.0000000    0.2612825
36120.0000000    0.2856074
36160.0000000    0.2872916
36200.0000000    0.2765249
36240.0000000    0.2611564
36280.0000000    0.2843359
36320.0000000    0.2849826
36360.0000000    0.2776948
36400.0000000    0.2890323
36440.0000000    0.2836717
36480.0000000    0.2923379
36520.0000000    0.2649049
36560.0000000    0.2703652
36600.0000000    0.2722880
36640.0000000    0.2723357
36680.0000000    0.2602402
36720.0000000    0.2649445
36760.0000000    0.2685562
36800.0000000    0.2756723
36840.0000000    0.2715070
36880.0000000    0.2787831
36920.0000000    0.2753992
36960.0000000    0.2550916
37000.0000000    0.2678542
37040.0000000    0.2539029
37080.0000000    0.2501180
37120.0000000    0.2488142
37160.0000000    0.2613303
37200.0000000    0.2653710
37240.0000000    0.2589948
37280.0000000    0.2547565
37320.0000000    0.2629141
37360.0000000    0.2729144
37400.0000000    0.2627780
37440.0000000    0.2655688
37480.0000000    0.2698127
37520.0000000    0.2669706
37560.0000000    0.2633956
37600.0000000    0.2763301
37640.0000000    0.2833907
37680.0000000    0.2951048
37720.0000000    0.2476584
37760.0000000    0.2640601
37800.0000000    0.2577274
37840.0000000    0.2633140
37880.0000000    0.2835970
37920.0000000    0.2831305
37960.0000000    0.2597346
38000.0000000    0.2610908
38040.0000000    0.2357364
38080.0000000    0.2610812
38120.0000000    0.2559368
38160.0000000    0.2450838
38200.0000000    0.2540401
38240.0000000    0.2625226
38280.0000000    0.2453127
38320.0000000    0.2531818
38360.0000000    0.2615371
38400.0000000    0.2478380
38440.0000000    0.2482251
38480.0000000    0.2602852
38520.0000000    0.2652040
38560.0000000    0.2520317
38600.0000000    0.2742621
38640.0000000    0.2743621
38680.0000000    0.2704410
38720.0000000    0.2748706
38760.0000000    0.2789016
38800.0000000    0.2475605
38840.0000000    0.2647770
38880.0000000    0.2681642
38920.0000000    0.2654517
38960.0000000    0.2640751
39000.0000000    0.2429782
39040.0000000    0.2351560
39080.0000000    0.2221379
39120.0000000    0.2568489
39160.0000000    0.2342420
39200.0000000    0.2536435
39240.0000000    0.2374258
39280.0000000    0.2647346
39320.0000000    0.2548202
39360.0000000    0.2549585
39400.0000000    0.2545621
39440.0000000    0.2470312
39480.0000000    0.2442132
39520.0000000    0.2203636
39560.0000000    0.2425661
39600.0000000    0.2604348
39640.0000000    0.2478676
39680.0000000    0.2604090
39720.0000000    0.2575614
39760.0000000    0.2876109
39800.0000000    0.2695228
39840.0000000    0.2640975
39880.0000000    0.2492831
39920.0000000    0.2690783
39960.0000000    0.2408907
40000.0000000    0.2448092
40040.0000000    0.2451935
40080.0000000    0.2678179
40120.0000000    0.2742609
40160.0000000    0.2554545
40200.0000000    0.2550883
40240.0000000    0.2511472
40280.0000000    0.2436282
40320.0000000    0.2748955
40360.0000000    0.2738060
40400.0000000    0.2631417
40440.0000000    0.2572785
40480.0000000    0.2662676
40520.0000000    0.2502828
40560.0000000    0.2436311
40600.0000000    0.2545505
40640.0000000    0.2691159
40680.0000000    0.2626450
40720.0000000    0.2493571
40760.0000000    0.2460959
40800.0000000    0.2753382
40840.0000000    0.2803593
40880.0000000    0.2528448
40920.0000000    0.2654377
40960.0000000    0.2873908
41000.0000000    0.2671807
41040.0000000    0.2849182
41080.0000000    0.2670053
41120.0000000    0.2630924
41160.0000000    0.2692970
41200.0000000    0.2888899
41240.0000000    0.2763765
41280.0000000    0.2665740
41320.0000000    0.2492740
41360.0000000    0.2609986
41400.0000000    0.2441142
41440.0000000    0.2692267
41480.0000000    0.2615779
41520.0000000    0.2637369
41560.0000000    0.2579727
41600.0000000    0.2419795
41640.0000000    0.2327561
41680.0000000    0.2411385
41720.0000000    0.2821316
41760.0000000    0.2699421
41800.0000000    0.2622446
41840.0000000    0.2487397
41880.0000000    0.2969635
41920.0000000    0.2816401
41960.0000000    0.2689183
42000.0000000    0.2650703
42040.0000000    0.2707818
42080.0000000    0.2706619
42120.0000000    0.2888891
42160.0000000    0.2795515
42200.0000000    0.2650426
42240.0000000    0.2734093
42280.0000000    0.2725054
42320.0000000    0.2873593
42360.0000000    0.2902925
42400.0000000    0.2531275
42440.0000000    0.2610412
42480.0000000    0.2631652
42520.0000000    0.2451063
42560.0000000    0.2715819
42600.0000000    0.2727765
42640.0000000    0.2767859
42680.0000000    0.2795450
42720.0000000    0.2854848
42760.0000000    0.2890215
42800.0000000    0.2821963
42840.0000000    0.2681160
42880.0000000    0.2712199
42920.0000000    0.2558260
42960.0000000    0.2846865
43000.0000000    0.2556811
43040.0000000    0.2550603
43080.0000000    0.2372877
43120.0000000    0.2595468
43160.0000000    0.2594152
43200.0000000    0.2608750
43240.0000000    0.2653978
43280.0000000    0.2623318
43320.0000000    0.2467303
43360.0000000    0.2656568
43400.0000000    0.2388606
43440.0000000    0.2694695
43480.0000000    0.2533549
43520.0000000    0.2537658
43560.0000000    0.2607985
43600.0000000    0.2481345
43640.0000000    0.2666124
43680.0000000    0.2482724
43720.0000000    0.2595558
43760.0000000    0.2722118
43800.0000000    0.2575632
43840.0000000    0.2554089
43880.0000000    0.2500934
43920.0000000    0.2649036
43960.0000000    0.2710868
44000.0000000    0.2571114
44040.0000000    0.2677782
44080.0000000    0.2740410
44120.0000000    0.2551864
44160.0000000    0.2706227
44200.0000000    0.2609917
44240.0000000    0.2628652
44280.0000000    0.2781965
44320.0000000    0.2837134
44360.0000000    0.2610851
44400.0000000    0.2529088
44440.0000000    0.2678728
44480.0000000    0.2482365
44520.0000000    0.2662772
44560.0000000    0.2724924
44600.0000000    0.2695965
44640.0000000    0.2499215
44680.0000000    0.2554550
44720.0000000    0.2312860
44760.0000000    0.2449662
44800.0000000    0.2475238
44840.0000000    0.2629095
44880.0000000    0.2625665
44920.0000000    0.2593506
44960.0000000    0.2597303
45000.0000000    0.2595807
45040.0000000    0.2772175
45080.0000000    0.2559732
45120.0000000    0.2569667
45160.0000000    0.2551969
45200.0000000    0.2497734
45240.0000000    0.2724803
45280.0000000    0.2650022
45320.0000000    0.2364164
45360.0000000    0.2428947
45400.0000000    0.2702769
45440.0000000    0.2609490
45480.0000000    0.2571125
45520.0000000    0.2669252
45560.0000000    0.2456216
45600.0000000    0.2554650
45640.0000000    0.2691982
45680.0000000    0.2751243
45720.0000000    0.2486170
45760.0000000    0.2585698
45800.0000000    0.2572399
45840.0000000    0.2575432
45880.0000000    0.2769740
45920.0000000    0.2813930
45960.0000000    0.2693488
46000.0000000    0.2809094
46040.0000000    0.2664407
46080.0000000    0.2592168
46120.0000000    0.2560396
46160.0000000    0.2541671
46200.0000000    0.2638795
46240.0000000    0.2726675
46280.0000000    0.2768948
46320.0000000    0.2656676
46360.0000000    0.2689954
46400.0000000    0.2652944
46440.0000000    0.2564934
46480.0000000    0.2514499
46520.0000000    0.2637960
46560.0000000    0.2443667
46600.0000000    0.2567500
46640.0000000    0.2652302
46680.0000000    0.2587640
46720.0000000    0.2800234
46760.0000000    0.2586014
46800.0000000    0.2365315
46840.0000000    0.2426243
46880.0000000    0.2717185
46920.0000000    0.2823673
46960.0000000    0.2696180
47000.0000000    0.2731419
47040.0000000    0.2733962
47080.0000000    0.2487745
47120.0000000    0.2796125
47160.0000000    0.2640814
47200.0000000    0.2585774
47240.0000000    0.2607194
47280.0000000    0.2831407
47320.0000000    0.2709424
47360.0000000    0.2782272
47400.0000000    0.2578504
47440.0000000    0.2628139
47480.0000000    0.2632669
47520.0000000    0.2531523
47560.0000000    0.2575086
47600.0000000    0.2650200
47640.0000000    0.2798250
47680.0000000    0.2637108
47720.0000000    0.2686878
47760.0000000    0.2592990
47800.0000000    0.2489194
47840.0000000    0.2595955
47880.0000000    0.2468218
47920.0000000    0.2678767
47960.0000000    0.2580366
48000.0000000    0.2581301
48040.0000000    0.2752921
48080.0000000    0.2763712
48120.0000000    0.2614987
48160.0000000    0.2674429
48200.0000000    0.2766902
48240.0000000    0.2793666
48280.0000000    0.2733687
48320.0000000    0.2449103
48360.0000000    0.2582882
48400.0000000    0.2604379
48440.0000000    0.2896992
48480.0000000    0.2825930
48520.0000000    0.2838346
48560.0000000    0.2747979
48600.0000000    0.2728729
48640.0000000    0.2754430
48680.0000000    0.2788092
48720.0000000    0.2749656
48760.0000000    0.2602977
48800.0000000    0.2712741
48840.0000000    0.2776818
48880.0000000    0.2848590
48920.0000000    0.2833198
48960.0000000    0.2663758
49000.0000000    0.2651038
49040.0000000    0.2693396
49080.0000000    0.2810858
49120.0000000    0.2705428
49160.0000000    0.2798204
49200.0000000    0.2818676
49240.0000000    0.2794427
49280.0000000    0.2814871
49320.0000000    0.2752297
49360.0000000    0.2584902
49400.0000000    0.2669469
49440.0000000    0.2743271
49480.0000000    0.2540171
49520.0000000    0.2532961
49560.0000000    0.2638450
49600.0000000    0.2624762
49640.0000000    0.2677328
49680.0000000    0.2604359
49720.0000000    0.2662306
49760.0000000    0.2716687
49800.0000000    0.2509135
49840.0000000    0.2507930
49880.0000000    0.2683131
49920.0000000    0.2572615
49960.0000000    0.2398484
50000.0000000    0.2424850
50040.0000000    0.2581254
50080.0000000    0.2577759
50120.0000000    0.2802362
50160.0000000    0.2632980
50200.0000000    0.2629540
50240.0000000    0.2783037
50280.0000000    0.2534732
50320.0000000    0.2650325
50360.0000000    0.2577552
50400.0000000    0.2426063
50440.0000000    0.2412688
50480.0000000    0.2761268
50520.0000000    0.2723131
50560.0000000    0.2558860
50600.0000000    0.2696716
50640.0000000    0.2422520
50680.0000000    0.2582434
50720.0000000    0.2640233
50760.0000000    0.2591058
50800.0000000    0.2596156
50840.0000000    0.2820941
50880.0000000    0.2628646
50920.0000000    0.2588090
50960.0000000    0.2710119
51000.0000000    0.2748033
51040.0000000    0.2522553
51080.0000000    0.2852192
51120.0000000    0.2715440
51160.0000000    0.2862771
51200.0000000    0.2642060
51240.0000000    0.2645675
51280.0000000    0.2831267
51320.0000000    0.2651153
51360.0000000    0.2714982
51400.0000000    0.2512824
51440.0000000    0.2549680
51480.0000000    0.2626062
51520.0000000    0.2608283
51560.0000000    0.2562239
51600.0000000    0.2623172
51640.0000000    0.2904656
51680.0000000    0.2632332
51720.0000000    0.2791559
51760.0000000    0.2837287
51800.0000000    0.2681849
51840.0000000    0.2639064
51880.0000000    0.2670710
51920.0000000    0.2734540
51960.0000000    0.2851341
52000.0000000    0.2591850
52040.0000000    0.2767915
52080.0000000    0.2764121
52120.0000000    0.2884787
52160.0000000    0.2719276
52200.0000000    0.2681760
52240.0000000    0.2656794
52280.0000000    0.2712181
52320.0000000    0.2761805
52360.0000000    0.2629187
52400.0000000    0.2835625
52440.0000000    0.2845433
52480.0000000    0.2734732
52520.0000000    0.2811190
52560.0000000    0.2759974
52600.0000000    0.2629858
52640.0000000    0.2751511
52680.0000000    0.2649860
52720.0000000    0.2647880
52760.0000000    0.2707716
52800.0000000    0.2728774
52840.0000000    0.2681512
52880.0000000    0.2767916
52920.0000000    0.2824498
52960.0000000    0.3012297
53000.0000000    0.2809860
53040.0000000    0.2718322
53080.0000000    0.2676804
53120.0000000    0.2724295
53160.0000000    0.2516185
53200.0000000    0.2513101
53240.0000000    0.2583164
53280.0000000    0.2678156
53320.0000000    0.2656813
53360.0000000    0.2572955
53400.0000000    0.2439110
53440.0000000    0.2542468
53480.0000000    0.2743967
53520.0000000    0.2818030
53560.0000000    0.2699095
53600.0000000    0.2742310
53640.0000000    0.2764664
53680.0000000    0.2770540
53720.0000000    0.2978278
53760.0000000    0.2699578
53800.0000000    0.2716065
53840.0000000    0.2837807
53880.0000000    0.2533604
53920.0000000    0.2746066
53960.0000000    0.2667797
54000.0000000    0.2656829
54040.0000000    0.2572091
54080.0000000    0.2391990
54120.0000000    0.2633090
54160.0000000    0.2360989
54200.0000000    0.2436511
54240.0000000    0.2399413
54280.0000000    0.2385615
54320.0000000    0.2517012
54360.0000000    0.2579013
54400.0000000    0.2574428
54440.0000000    0.2635547
54480.0000000    0.2718195
54520.0000000    0.2717485
54560.0000000    0.2595606
54600.0000000    0.2445401
54640.0000000    0.2503350
54680.0000000    0.2725345
54720.0000000    0.2651842
54760.0000000    0.2411966
54800.0000000    0.2467283
54840.0000000    0.2599486
54880.0000000    0.2557797
54920.0000000    0.2601273
54960.0000000    0.2603928
55000.0000000    0.2588012
55040.0000000    0.2679458
55080.0000000    0.2553010
55120.0000000    0.2623439
55160.0000000    0.2443919
55200.0000000    0.2546275
55240.0000000    0.2468781
55280.0000000    0.2554899
55320.0000000    0.2628114
55360.0000000    0.2684700
55400.0000000    0.2588203
55440.0000000    0.2625982
55480.0000000    0.2671979
55520.0000000    0.2702640
55560.0000000    0.2771451
55600.0000000    0.2733436
55640.0000000    0.2576857
55680.0000000    0.2637480
55720.0000000    0.2674184
55760.0000000    0.2658958
55800.0000000    0.2777951
55840.0000000    0.2698988
55880.0000000    0.2481600
55920.0000000    0.2683211
55960.0000000    0.2807807
56000.0000000    0.2662022
56040.0000000    0.2830005
56080.0000000    0.2783957
56120.0000000    0.2766699
56160.0000000    0.2640442
56200.0000000    0.2512309
56240.0000000    0.2711226
56280.0000000    0.2809520
56320.0000000    0.2471331
56360.0000000    0.2713627
56400.0000000    0.2564924
56440.0000000    0.2680072
56480.0000000    0.2465740
56520.0000000    0.2543034
56560.0000000    0.2435768
56600.0000000    0.2599137
56640.0000000    0.2669207
56680.0000000    0.2472796
56720.0000000    0.2459079
56760.0000000    0.2453057
56800.0000000    0.2497656
56840.0000000    0.2640696
56880.0000000    0.2520701
56920.0000000    0.2590544
56960.0000000    0.2815022
57000.0000000    0.2630883
57040.0000000    0.2453586
57080.0000000    0.2543445
57120.0000000    0.2726599
57160.0000000    0.2325168
57200.0000000    0.2544402
57240.0000000    0.2524921
57280.0000000    0.2421779
57320.0000000    0.2514715
57360.0000000    0.2447219
57400.0000000    0.2566194
57440.0000000    0.2359321
57480.0000000    0.2461946
57520.0000000    0.2432591
57560.0000000    0.2394195
57600.0000000    0.2617412
57640.0000000    0.2554376
57680.0000000    0.2674654
57720.0000000    0.2620652
57760.0000000    0.2533160
57800.0000000    0.2773226
57840.0000000    0.2515204
57880.0000000    0.2503481
57920.0000000    0.2383178
57960.0000000    0.2597126
58000.0000000    0.2351597
58040.0000000    0.2418372
58080.0000000    0.2504964
58120.0000000    0.2450928
58160.0000000    0.2342033
58200.0000000    0.2360341
58240.0000000    0.2435270
58280.0000000    0.2583644
58320.0000000    0.2587731
58360.0000000    0.2824332
58400.0000000    0.2761592
58440.0000000    0.2387643
58480.0000000    0.2543622
58520.0000000    0.2684493
58560.0000000    0.2604118
58600.0000000    0.2695920
58640.0000000    0.2558791
58680.0000000    0.2543780
58720.0000000    0.2687536
58760.0000000    0.2650528
58800.0000000    0.2752256
58840.0000000    0.2404161
58880.0000000    0.2705407
58920.0000000    0.2735853
58960.0000000    0.2569607
59000.0000000    0.2526635
59040.0000000    0.2662946
59080.0000000    0.2520927
59120.0000000    0.2809416
59160.0000000    0.2660612
59200.0000000    0.2650461
59240.0000000    0.2499648
59280.0000000    0.2516231
59320.0000000    0.2662766
59360.0000000    0.2505049
59400.0000000    0.2605659
59440.0000000    0.2547306
59480.0000000    0.2691654
59520.0000000    0.2609188
59560.0000000    0.2402311
59600.0000000    0.2616740
59640.0000000    0.2488099
59680.0000000    0.2654740
59720.0000000    0.2684919
59760.0000000    0.2738145
59800.0000000    0.2696820
59840.0000000    0.2616964
59880.0000000    0.2810245
59920.0000000    0.2480018
59960.0000000    0.2616438
60000.0000000    0.2596271
60040.0000000    0.2826863
60080.0000000    0.2505580
60120.0000000    0.2526001
60160.0000000    0.2615432
60200.0000000    0.2509725
60240.0000000    0.2710706
60280.0000000    0.2736172
60320.0000000    0.2531786
60360.0000000    0.2641576
60400.0000000    0.2587489
60440.0000000    0.2470834
60480.0000000    0.2708865
60520.0000000    0.2647596
60560.0000000    0.2631929
60600.0000000    0.2423621
60640.0000000    0.2628431
60680.0000000    0.2635646
60720.0000000    0.2769421
60760.0000000    0.2745900
60800.0000000    0.2567728
60840.0000000    0.2663761
60880.0000000    0.2545636
60920.0000000    0.2410628
60960.0000000    0.2630503
61000.0000000    0.2611860
61040.0000000    0.2480641
61080.0000000    0.2552835
61120.0000000    0.2636361
61160.0000000    0.2765988
61200.0000000    0.2787446
61240.0000000    0.2520197
61280.0000000    0.2739239
61320.0000000    0.2578387
61360.0000000    0.2819416
61400.0000000    0.2754514
61440.0000000    0.2797416
61480.0000000    0.2794750
61520.0000000    0.2626808
61560.0000000    0.2660335
61600.0000000    0.2485704
61640.0000000    0.2411213
61680.0000000    0.2618354
61720.0000000    0.2654608
61760.0000000    0.2699347
61800.0000000    0.2685448
61840.0000000    0.2635327
61880.0000000    0.2790056
61920.0000000    0.2683881
61960.0000000    0.2460735
62000.0000000    0.2505948
62040.0000000    0.2679070
62080.0000000    0.2592248
62120.0000000    0.2699990
62160.0000000    0.2583029
62200.0000000    0.2626945
62240.0000000    0.2733622
62280.0000000    0.2542490
62320.0000000    0.2548067
62360.0000000    0.2545308
62400.0000000    0.2681434
62440.0000000    0.2454917
62480.0000000    0.2625941
62520.0000000    0.2643164
62560.0000000    0.2434069
62600.0000000    0.2600904
62640.0000000    0.2705937
62680.0000000    0.2583541
62720.0000000    0.2549274
62760.0000000    0.2615933
62800.0000000    0.2786418
62840.0000000    0.2665172
62880.0000000    0.2632234
62920.0000000    0.2820480
62960.0000000    0.2683800
63000.0000000    0.2845530
63040.0000000    0.2967381
63080.0000000    0.2818987
63120.0000000    0.2992801
63160.0000000    0.2826054
63200.0000000    0.2943888
63240.0000000    0.2960773
63280.0000000    0.2723722
63320.0000000    0.2888622
63360.0000000    0.2939678
63400.0000000    0.3127766
63440.0000000    0.2955825
63480.0000000    0.2719246
63520.0000000    0.2824629
63560.0000000    0.3009817
63600.0000000    0.2896138
63640.0000000    0.2635556
63680.0000000    0.2701331
63720.0000000    0.2672470
63760.0000000    0.2782909
63800.0000000    0.2844065
63840.0000000    0.2678050
63880.0000000    0.2718463
63920.0000000    0.2790063
63960.0000000    0.2778010
64000.0000000    0.2745276
64040.0000000    0.2790755
64080.0000000    0.2589514
64120.0000000    0.2728165
64160.0000000    0.2646493
64200.0000000    0.2816329
64240.0000000    0.3131548
64280.0000000    0.2714842
64320.0000000    0.2633970
64360.0000000    0.2618183
64400.0000000    0.2697917
64440.0000000    0.2885128
64480.0000000    0.2725146
64520.0000000    0.2697396
64560.0000000    0.2611948
64600.0000000    0.2771438
64640.0000000    0.2687519
64680.0000000    0.2659395
64720.0000000    0.2739490
64760.0000000    0.2732252
64800.0000000    0.2762186
64840.0000000    0.2816229
64880.0000000    0.2702323
64920.0000000    0.2604582
64960.0000000    0.2712522
65000.0000000    0.2727167
65040.0000000    0.2692858
65080.0000000    0.2782450
65120.0000000    0.2820569
65160.0000000    0.2564897
65200.0000000    0.2568188
65240.0000000    0.2772610
65280.0000000    0.2796128
65320.0000000    0.2601436
65360.0000000    0.2692071
65400.0000000    0.2639243
65440.0000000    0.2529058
65480.0000000    0.2741253
65520.0000000    0.2860688
65560.0000000    0.2735818
65600.0000000    0.2764394
65640.0000000    0.2816196
65680.0000000    0.2754159
65720.0000000    0.2634865
65760.0000000    0.2771209
65800.0000000    0.2792420
65840.0000000    0.2540086
65880.0000000    0.2653115
65920.0000000    0.2471747
65960.0000000    0.2577122
66000.0000000    0.2566535
66040.0000000    0.2608770
66080.0000000    0.2651000
66120.0000000    0.2573991
66160.0000000    0.2711124
66200.0000000    0.2746691
66240.0000000    0.2543429
66280.0000000    0.2563692
66320.0000000    0.2649935
66360.0000000    0.2743412
66400.0000000    0.2766917
66440.0000000    0.2580889
66480.0000000    0.2795899
66520.0000000    0.2833522
66560.0000000    0.2905501
66600.0000000    0.2660452
66640.0000000    0.2673847
66680.0000000    0.2533773
66720.0000000    0.2554819
66760.0000000    0.2735276
66800.0000000    0.2869889
66840.0000000    0.2900177
66880.0000000    0.2641236
66920.0000000    0.2685568
66960.0000000    0.2795160
67000.0000000    0.2679683
67040.0000000    0.2590240
67080.0000000    0.2677086
67120.0000000    0.2595204
67160.0000000    0.2751909
67200.0000000    0.2675346
67240.0000000    0.2498924
67280.0000000    0.2539102
67320.0000000    0.2672059
67360.0000000    0.2745714
67400.0000000    0.2631090
67440.0000000    0.2647783
67480.0000000    0.2783709
67520.0000000    0.2614742
67560.0000000    0.2779842
67600.0000000    0.2778552
67640.0000000    0.2815640
67680.0000000    0.2548630
67720.0000000    0.2778227
67760.0000000    0.2715697
67800.0000000    0.2739757
67840.0000000    0.2810853
67880.0000000    0.2731903
67920.0000000    0.2753725
67960.0000000    0.2755719
68000.0000000    0.2567243
68040.0000000    0.2804885
68080.0000000    0.2853679
68120.0000000    0.2983858
68160.0000000    0.2981735
68200.0000000    0.2761108
68240.0000000    0.2775086
68280.0000000    0.2786326
68320.0000000    0.2896734
68360.0000000    0.2972838
68400.0000000    0.2850384
68440.0000000    0.2723265
68480.0000000    0.2634760
68520.0000000    0.2536812
68560.0000000    0.2673270
68600.0000000    0.2875670
68640.0000000    0.2921370
68680.0000000    0.2810639
68720.0000000    0.2711591
68760.0000000    0.2823106
68800.0000000    0.2754720
68840.0000000    0.2715991
68880.0000000    0.2610815
68920.0000000    0.2698520
68960.0000000    0.2594143
69000.0000000    0.2727646
69040.0000000    0.2590285
69080.0000000    0.2724254
69120.0000000    0.2575077
69160.0000000    0.2802881
69200.0000000    0.2591646
69240.0000000    0.2623840
69280.0000000    0.2584997
69320.0000000    0.2646818
69360.0000000    0.2716256
69400.0000000    0.2715150
69440.0000000    0.2754677
69480.0000000    0.2372144
69520.0000000    0.2464613
69560.0000000    0.2701267
69600.0000000    0.2596654
69640.0000000    0.2541821
69680.0000000    0.2648776
69720.0000000    0.2814651
69760.0000000    0.2835813
69800.0000000    0.2568813
69840.0000000    0.2776384
69880.0000000    0.2629770
69920.0000000    0.2724448
69960.0000000    0.2821040
70000.0000000    0.2714162
70040.0000000    0.2606867
70080.0000000    0.2751964
70120.0000000    0.2543338
70160.0000000    0.2774493
70200.0000000    0.2798573
70240.0000000    0.2723387
70280.0000000    0.2556596
70320.0000000    0.2517414
70360.0000000    0.2567809
70400.0000000    0.3094690
70440.0000000    0.2842903
70480.0000000    0.2697306
70520.0000000    0.2756085
70560.0000000    0.2971379
70600.0000000    0.2995774
70640.0000000    0.2830300
70680.0000000    0.2665585
70720.0000000    0.2643805
70760.0000000    0.2705158
70800.0000000    0.2808183
70840.0000000    0.2727844
70880.0000000    0.2702124
70920.0000000    0.2696891
70960.0000000    0.2724583
71000.0000000    0.2669908
71040.0000000    0.2748225
71080.0000000    0.2623518
71120.0000000    0.2656839
71160.0000000    0.2539721
71200.0000000    0.2623336
71240.0000000    0.2597331
71280.0000000    0.2655929
71320.0000000    0.2611157
71360.0000000    0.2621095
71400.0000000    0.2606388
71440.0000000    0.2689142
71480.0000000    0.2919168
71520.0000000    0.2818426
71560.0000000    0.2677478
71600.0000000    0.2856667
71640.0000000    0.2778456
71680.0000000    0.2829835
71720.0000000    0.2546217
71760.0000000    0.2727019
71800.0000000    0.2848242
71840.0000000    0.2663726
71880.0000000    0.2759160
71920.0000000    0.2597970
71960.0000000    0.2365786
72000.0000000    0.2643760
72040.0000000    0.2589289
72080.0000000    0.2663378
72120.0000000    0.2633052
72160.0000000    0.2835079
72200.0000000    0.2700291
72240.0000000    0.2776762
72280.0000000    0.2575942
72320.0000000    0.2541640
72360.0000000    0.2605433
72400.0000000    0.2803333
72440.0000000    0.2886642
72480.0000000    0.2922362
72520.0000000    0.2701494
72560.0000000    0.2859017
72600.0000000    0.2756969
72640.0000000    0.2673372
72680.0000000    0.2596469
72720.0000000    0.2610594
72760.0000000    0.2713099
72800.0000000    0.2400403
72840.0000000    0.2606642
72880.0000000    0.2617951
72920.0000000    0.2457931
72960.0000000    0.2586208
73000.0000000    0.2713590
73040.0000000    0.2803666
73080.0000000    0.2419142
73120.0000000    0.2350028
73160.0000000    0.2749114
73200.0000000    0.2741432
73240.0000000    0.2707516
73280.0000000    0.2452742
73320.0000000    0.2648674
73360.0000000    0.2711087
73400.0000000    0.2591277
73440.0000000    0.2701845
73480.0000000    0.2743504
73520.0000000    0.2587335
73560.0000000    0.2692935
73600.0000000    0.2641189
73640.0000000    0.2616185
73680.0000000    0.2634429
73720.0000000    0.2659112
73760.0000000    0.2528542
73800.0000000    0.2509468
73840.0000000    0.2379403
73880.0000000    0.2540152
73920.0000000    0.2583525
73960.0000000    0.2553167
74000.0000000    0.2820871
74040.0000000    0.2624367
74080.0000000    0.2867938
74120.0000000    0.2821883
74160.0000000    0.2937996
74200.0000000    0.2624135
74240.0000000    0.2599998
74280.0000000    0.2473206
74320.0000000    0.2616822
74360.0000000    0.2479114
74400.0000000    0.2655010
74440.0000000    0.2576275
74480.0000000    0.2381881
74520.0000000    0.2505613
74560.0000000    0.2805332
74600.0000000    0.2678330
74640.0000000    0.2645244
74680.0000000    0.2609479
74720.0000000    0.2620029
74760.0000000    0.2537192
74800.0000000    0.2542983
74840.0000000    0.2646404
74880.0000000    0.2665725
74920.0000000    0.2644649
74960.0000000    0.2541113
75000.0000000    0.2572325
75040.0000000    0.2356018
75080.0000000    0.2837531
75120.0000000    0.3021729
75160.0000000    0.2552668
75200.0000000    0.2549229
75240.0000000    0.2453011
75280.0000000    0.2543400
75320.0000000    0.2409712
75360.0000000    0.2568503
75400.0000000    0.2451602
75440.0000000    0.2329239
75480.0000000    0.2399685
75520.0000000    0.2631781
75560.0000000    0.2414452
75600.0000000    0.2502686
75640.0000000    0.2551476
75680.0000000    0.2568722
75720.0000000    0.2498976
75760.0000000    0.2423383
75800.0000000    0.2557479
75840.0000000    0.2383319
75880.0000000    0.2424459
75920.0000000    0.2734534
75960.0000000    0.2875431
76000.0000000    0.2537192
76040.0000000    0.2776109
76080.0000000    0.2664388
76120.0000000    0.2462814
76160.0000000    0.2482361
76200.0000000    0.2596106
76240.0000000    0.2495756
76280.0000000    0.2487403
76320.0000000    0.2339137
76360.0000000    0.2542561
76400.0000000    0.2561269
76440.0000000    0.2510554
76480.0000000    0.2589362
76520.0000000    0.2531021
76560.0000000    0.2411706
76600.0000000    0.2375759
76640.0000000    0.2482540
76680.0000000    0.2497790
76720.0000000    0.2442556
76760.0000000    0.2585200
76800.0000000    0.2755685
76840.0000000    0.2558024
76880.0000000    0.2531193
76920.0000000    0.2489198
76960.0000000    0.2597615
77000.0000000    0.2544137
77040.0000000    0.2709384
77080.0000000    0.2486660
77120.0000000    0.2425147
77160.0000000    0.2591507
77200.0000000    0.2471511
77240.0000000    0.2739520
77280.0000000    0.2779921
77320.0000000    0.2632522
77360.0000000    0.2574800
77400.0000000    0.2638023
77440.0000000    0.2592868
77480.0000000    0.2644978
77520.0000000    0.2567879
77560.0000000    0.2495644
77600.0000000    0.2465989
77640.0000000    0.2416012
77680.0000000    0.2413594
77720.0000000    0.2619013
77760.0000000    0.2636874
77800.0000000    0.2526506
77840.0000000    0.2595157
77880.0000000    0.2497210
77920.0000000    0.2724585
77960.0000000    0.2546898
78000.0000000    0.2540743
78040.0000000    0.2293081
78080.0000000    0.2324958
78120.0000000    0.2282255
78160.0000000    0.2392271
78200.0000000    0.2447799
78240.0000000    0.2404274
78280.0000000    0.2520863
78320.0000000    0.2614735
78360.0000000    0.2797532
78400.0000000    0.2579114
78440.0000000    0.2529844
78480.0000000    0.2648729
78520.0000000    0.2730353
78560.0000000    0.2445534
78600.0000000    0.2524815
78640.0000000    0.2657473
78680.0000000    0.2635259
78720.0000000    0.2692697
78760.0000000    0.2675060
78800.0000000    0.2809602
78840.0000000    0.2546823
78880.0000000    0.2594716
78920.0000000    0.2527821
78960.0000000    0.2537037
79000.0000000    0.2572227
79040.0000000    0.2557885
79080.0000000    0.2406538
79120.0000000    0.2456702
79160.0000000    0.2412950
79200.0000000    0.2603217
79240.0000000    0.2559669
79280.0000000    0.2573122
79320.0000000    0.2532306
79360.0000000    0.2447886
79400.0000000    0.2711390
79440.0000000    0.2578325
79480.0000000    0.2400529
79520.0000000    0.2543019
79560.0000000    0.2387891
79600.0000000    0.2556417
79640.0000000    0.2346545
79680.0000000    0.2500592
79720.0000000    0.2447618
79760.0000000    0.2346288
79800.0000000    0.2574069
79840.0000000    0.2586130
79880.0000000    0.2404407
79920.0000000    0.2486678
79960.0000000    0.2420212
80000.0000000    0.2463083
80040.0000000    0.2338867
80080.0000000    0.2575572
80120.0000000    0.2544061
80160.0000000    0.2758279
80200.0000000    0.2683059
80240.0000000    0.2766953
80280.0000000    0.2687821
80320.0000000    0.2859059
80360.0000000    0.2839088
80400.0000000    0.2602271
80440.0000000    0.2857181
80480.0000000    0.2581625
80520.0000000    0.2770114
80560.0000000    0.2553135
80600.0000000    0.2525288
80640.0000000    0.2773182
80680.0000000    0.2819418
80720.0000000    0.2539100
80760.0000000    0.2870572
80800.0000000    0.2729303
80840.0000000    0.2757842
80880.0000000    0.2657060
80920.0000000    0.2592222
80960.0000000    0.2667606
81000.0000000    0.2865483
81040.0000000    0.2506623
81080.0000000    0.2623556
81120.0000000    0.2772098
81160.0000000    0.2827701
81200.0000000    0.2716322
81240.0000000    0.2684715
81280.0000000    0.2601857
81320.0000000    0.2685959
81360.0000000    0.2770615
81400.0000000    0.2672281
81440.0000000    0.2301128
81480.0000000    0.2561239
81520.0000000    0.2655847
81560.0000000    0.2422580
81600.0000000    0.2356854
81640.0000000    0.2376108
81680.0000000    0.2212252
81720.0000000    0.2424604
81760.0000000    0.2373008
81800.0000000    0.2450210
81840.0000000    0.2620764
81880.0000000    0.2570607
81920.0000000    0.2671274
81960.0000000    0.2569312
82000.0000000    0.2684816
82040.0000000    0.2535773
82080.0000000    0.2570885
82120.0000000    0.2741506
82160.0000000    0.2807600
82200.0000000    0.2634201
82240.0000000    0.2447828
82280.0000000    0.2512840
82320.0000000    0.2505567
82360.0000000    0.2561987
82400.0000000    0.2621540
82440.0000000    0.2509827
82480.0000000    0.2528688
82520.0000000    0.2526773
82560.0000000    0.2437543
82600.0000000    0.2380027
82640.0000000    0.2405081
82680.0000000    0.2476573
82720.0000000    0.2354411
82760.0000000    0.2500593
82800.0000000    0.2432981
82840.0000000    0.2471229
82880.0000000    0.2414998
82920.0000000    0.2541898
82960.0000000    0.2457748
83000.0000000    0.2543660
83040.0000000    0.2470289
83080.0000000    0.2470820
83120.0000000    0.2414535
83160.0000000    0.2450273
83200.0000000    0.2531467
83240.0000000    0.2362898
83280.0000000    0.2427298
83320.0000000    0.2523048
83360.0000000    0.2592459
83400.0000000    0.2550993
83440.0000000    0.2770232
83480.0000000    0.2517659
83520.0000000    0.2572011
83560.0000000    0.2672065
83600.0000000    0.2546158
83640.0000000    0.2650693
83680.0000000    0.2648697
83720.0000000    0.2554913
83760.0000000    0.2639084
83800.0000000    0.2514684
83840.0000000    0.2868201
83880.0000000    0.2617313
83920.0000000    0.2611806
83960.0000000    0.2542759
84000.0000000    0.2366893
84040.0000000    0.2408045
84080.0000000    0.2418206
84120.0000000    0.2328778
84160.0000000    0.2209786
84200.0000000    0.2389027
84240.0000000    0.2535227
84280.0000000    0.2456267
84320.0000000    0.2554209
84360.0000000    0.2218080
84400.0000000    0.2385119
84440.0000000    0.2565912
84480.0000000    0.2594428
84520.0000000    0.2716001
84560.0000000    0.2389237
84600.0000000    0.2440692
84640.0000000    0.2521991
84680.0000000    0.2401939
84720.0000000    0.2450924
84760.0000000    0.2250512
84800.0000000    0.2260727
84840.0000000    0.2438904
84880.0000000    0.2377055
84920.0000000    0.2603121
84960.0000000    0.2372425
85000.0000000    0.2545317
85040.0000000    0.2501170
85080.0000000    0.2181990
85120.0000000    0.2203273
85160.0000000    0.2392201
85200.0000000    0.2162042
85240.0000000    0.2278209
85280.0000000    0.2281267
85320.0000000    0.2498822
85360.0000000    0.2503972
85400.0000000    0.2318483
85440.0000000    0.2373989
85480.0000000    0.2212835
85520.0000000    0.2414955
85560.0000000    0.2163665
85600.0000000    0.2204311
85640.0000000    0.2222201
85680.0000000    0.2423429
85720.0000000    0.2427996
85760.0000000    0.2414092
85800.0000000    0.2280892
85840.0000000    0.2360353
85880.0000000    0.2470498
85920.0000000    0.2309505
85960.0000000    0.2404572
86000.0000000    0.2428128
86040.0000000    0.2408472
86080.0000000    0.2246390
86120.0000000    0.2119075
86160.0000000    0.2066040
86200.0000000    0.2163963
86240.0000000    0.2173807
86280.0000000    0.2278673
86320.0000000    0.2160318
86360.0000000    0.2325383
86400.0000000    0.2399159
86440.0000000    0.2227388
86480.0000000    0.2324853
86520.0000000    0.2472852
86560.0000000    0.2325685
86600.0000000    0.2317054
86640.0000000    0.2230986
86680.0000000    0.2420151
86720.0000000    0.2637523
86760.0000000    0.2619753
86800.0000000    0.2548030
86840.0000000    0.2454896
86880.0000000    0.2494186
86920.0000000    0.2418477
86960.0000000    0.2480919
87000.0000000    0.2447556
87040.0000000    0.2336994
87080.0000000    0.2319703
87120.0000000    0.2427186
87160.0000000    0.2448466
87200.0000000    0.2463293
87240.0000000    0.2607082
87280.0000000    0.2499566
87320.0000000    0.2557035
87360.0000000    0.2533523
87400.0000000    0.2580734
87440.0000000    0.2467918
87480.0000000    0.2589275
87520.0000000    0.2451865
87560.0000000    0.2246588
87600.0000000    0.2272933
87640.0000000    0.2692584
87680.0000000    0.2608343
87720.0000000    0.2424070
87760.0000000    0.2489845
87800.0000000    0.2452363
87840.0000000    0.2556497
87880.0000000    0.2425855
87920.0000000    0.2525625
87960.0000000    0.2665331
88000.0000000    0.2532257
88040.0000000    0.2550289
88080.0000000    0.2593208
88120.0000000    0.2458260
88160.0000000    0.2468786
88200.0000000    0.2489462
88240.0000000    0.2486096
88280.0000000    0.2511106
88320.0000000    0.2627203
88360.0000000    0.2594658
88400.0000000    0.2497792
88440.0000000    0.2640568
88480.0000000    0.2833703
88520.0000000    0.2532242
88560.0000000    0.2632707
88600.0000000    0.2484300
88640.0000000    0.2591179
88680.0000000    0.2533938
88720.0000000    0.2525301
88760.0000000    0.2650509
88800.0000000    0.2577531
88840.0000000    0.2726452
88880.0000000    0.2352078
88920.0000000    0.2341282
88960.0000000    0.2435567
89000.0000000    0.2546977
89040.0000000    0.2589647
89080.0000000    0.2681758
89120.0000000    0.2464650
89160.0000000    0.2603801
89200.0000000    0.2505819
89240.0000000    0.2434713
89280.0000000    0.2553023
89320.0000000    0.2240811
89360.0000000    0.2357033
89400.0000000    0.2503388
89440.0000000    0.2168301
89480.0000000    0.2261547
89520.0000000    0.2377226
89560.0000000    0.2392141
89600.0000000    0.2208587
89640.0000000    0.2189824
89680.0000000    0.2429032
89720.0000000    0.2493759
89760.0000000    0.2475677
89800.0000000    0.2443180
89840.0000000    0.2411883
89880.0000000    0.2394912
89920.0000000    0.2602845
89960.0000000    0.2464957
90000.0000000    0.2481673
90040.0000000    0.2357909
90080.0000000    0.2258543
90120.0000000    0.2449061
90160.0000000    0.2418701
90200.0000000    0.2224628
90240.0000000    0.2467192
90280.0000000    0.2564573
90320.0000000    0.2684771
90360.0000000    0.2483058
90400.0000000    0.2674907
90440.0000000    0.2629564
90480.0000000    0.2610391
90520.0000000    0.2614872
90560.0000000    0.2497997
90600.0000000    0.2564599
90640.0000000    0.2609753
90680.0000000    0.2430146
90720.0000000    0.2404224
90760.0000000    0.2582646
90800.0000000    0.2255618
90840.0000000    0.2447202
90880.0000000    0.2588799
90920.0000000    0.2461937
90960.0000000    0.2281567
91000.0000000    0.2205313
91040.0000000    0.2484057
91080.0000000    0.2586131
91120.0000000    0.2456785
91160.0000000    0.2693939
91200.0000000    0.2681245
91240.0000000    0.2698025
91280.0000000    0.2585556
91320.0000000    0.2536660
91360.0000000    0.2542620
91400.0000000    0.2554114
91440.0000000    0.2448184
91480.0000000    0.2505945
91520.0000000    0.2714099
91560.0000000    0.2478692
91600.0000000    0.2394436
91640.0000000    0.2802138
91680.0000000    0.2498385
91720.0000000    0.2485452
91760.0000000    0.2395760
91800.0000000    0.2360191
91840.0000000    0.2179237
91880.0000000    0.2542577
91920.0000000    0.2392475
91960.0000000    0.2429583
92000.0000000    0.2157892
92040.0000000    0.2143240
92080.0000000    0.2589792
92120.0000000    0.2268767
92160.0000000    0.2158152
92200.0000000    0.2422030
92240.0000000    0.2361750
92280.0000000    0.2539942
92320.0000000    0.2489045
92360.0000000    0.2416767
92400.0000000    0.2147105
92440.0000000    0.2332427
92480.0000000    0.2480065
92520.0000000    0.2222963
92560.0000000    0.2444515
92600.0000000    0.2271241
92640.0000000    0.2250246
92680.0000000    0.2335473
92720.0000000    0.2308556
92760.0000000    0.2304898
92800.0000000    0.2286665
92840.0000000    0.2211801
92880.0000000    0.2425316
92920.0000000    0.2266943
92960.0000000    0.2481650
93000.0000000    0.2124155
93040.0000000    0.2275111
93080.0000000    0.2423599
93120.0000000    0.2324600
93160.0000000    0.2566662
93200.0000000    0.2365157
93240.0000000    0.2403774
93280.0000000    0.2424513
93320.0000000    0.2422137
93360.0000000    0.2368606
93400.0000000    0.2335332
93440.0000000    0.2253812
93480.0000000    0.2487745
93520.0000000    0.2246407
93560.0000000    0.2552135
93600.0000000    0.2324907
93640.0000000    0.2490626
93680.0000000    0.2381472
93720.0000000    0.2553929
93760.0000000    0.2316102
93800.0000000    0.2564963
93840.0000000    0.2511062
93880.0000000    0.2796239
93920.0000000    0.2587864
93960.0000000    0.2445160
94000.0000000    0.2588274
94040.0000000    0.2453314
94080.0000000    0.2466000
94120.0000000    0.2537137
94160.0000000    0.2358084
94200.0000000    0.2310044
94240.0000000    0.2334476
94280.0000000    0.2497772
94320.0000000    0.2301842
94360.0000000    0.2385408
94400.0000000    0.2254081
94440.0000000    0.2302566
94480.0000000    0.2316466
94520.0000000    0.2291075
94560.0000000    0.2363464
94600.0000000    0.2387335
94640.0000000    0.2265083
94680.0000000    0.2359711
94720.0000000    0.2349258
94760.0000000    0.2276951
94800.0000000    0.2486344
94840.0000000    0.2364888
94880.0000000    0.2258442
94920.0000000    0.2264500
94960.0000000    0.2115489
95000.0000000    0.2335740
95040.0000000    0.2078836
95080.0000000    0.2353086
95120.0000000    0.2170137
95160.0000000    0.2163996
95200.0000000    0.1936106
95240.0000000    0.2019773
95280.0000000    0.1851351
95320.0000000    0.1830155
95360.0000000    0.1830702
95400.0000000    0.1867191
95440.0000000    0.1926894
95480.0000000    0.1917105
95520.0000000    0.2076612
95560.0000000    0.2202816
95600.0000000    0.2221679
95640.0000000    0.1916273
95680.0000000    0.2010678
95720.0000000    0.2086570
95760.0000000    0.1904424
95800.0000000    0.2229790
95840.0000000    0.2090217
95880.0000000    0.1948831
95920.0000000    0.2038489
95960.0000000    0.1883535
96000.0000000    0.1873833
96040.0000000    0.2133000
96080.0000000    0.2341621
96120.0000000    0.2268191
96160.0000000    0.2063820
96200.0000000    0.2024973
96240.0000000    0.2028392
96280.0000000    0.2022735
96320.0000000    0.2105339
96360.0000000    0.2052982
96400.0000000    0.2272474
96440.0000000    0.2156258
96480.0000000    0.2116366
96520.0000000    0.2018254
96560.0000000    0.2273377
96600.0000000    0.2251455
96640.0000000    0.2150928
96680.0000000    0.2158757
96720.0000000    0.2118866
96760.0000000    0.2093605
96800.0000000    0.2039552
96840.0000000    0.1975314
96880.0000000    0.2100189
96920.0000000    0.2109169
96960.0000000    0.2171332
97000.0000000    0.2163781
97040.0000000    0.2082099
97080.0000000    0.2002338
97120.0000000    0.1851186
97160.0000000    0.2040215
97200.0000000    0.2004905
97240.0000000    0.2206139
97280.0000000    0.2030778
97320.0000000    0.2173973
97360.0000000    0.2012832
97400.0000000    0.2166402
97440.0000000    0.2364375
97480.0000000    0.2377334
97520.0000000    0.2396650
97560.0000000    0.2254727
97600.0000000    0.2271239
97640.0000000    0.2210286
97680.0000000    0.2276268
97720.0000000    0.2256496
97760.0000000    0.2340420
97800.0000000    0.2309674
97840.0000000    0.2365059
97880.0000000    0.2470480
97920.0000000    0.2169644
97960.0000000    0.2429570
98000.0000000    0.2393407
98040.0000000    0.2272411
98080.0000000    0.2472688
98120.0000000    0.2498517
98160.0000000    0.2467146
98200.0000000    0.2379995
98240.0000000    0.2515334
98280.0000000    0.2411480
98320.0000000    0.2406727
98360.0000000    0.2562954
98400.0000000    0.2403133
98440.0000000    0.2519304
98480.0000000    0.2329224
98520.0000000    0.2296799
98560.0000000    0.2473138
98600.0000000    0.2499346
98640.0000000    0.2376426
98680.0000000    0.2207119
98720.0000000    0.2313944
98760.0000000    0.2519760
98800.0000000    0.2330031
98840.0000000    0.2234442
98880.0000000    0.2390911
98920.0000000    0.2230717
98960.0000000    0.2374217
99000.0000000    0.2461269
99040.0000000    0.2323475
99080.0000000    0.2405164
99120.0000000    0.2380096
99160.0000000    0.2316580
99200.0000000    0.2390449
99240.0000000    0.2461245
99280.0000000    0.2533002
99320.0000000    0.2243543
99360.0000000    0.2319316
99400.0000000    0.2405683
99440.0000000    0.2384861
99480.0000000    0.2504740
99520.0000000    0.2528136
99560.0000000    0.2366665
99600.0000000    0.2243392
99640.0000000    0.2468668
99680.0000000    0.2499856
99720.0000000    0.2421208
99760.0000000    0.2439320
99800.0000000    0.2496289
99840.0000000    0.2447371
99880.0000000    0.2661249
99920.0000000    0.2588069
99960.0000000    0.2432095
100000.0000000    0.2362941
100040.0000000    0.2427276
100080.0000000    0.2314432
100120.0000000    0.2415570
100160.0000000    0.2414620
100200.0000000    0.2478842
100240.0000000    0.2444343
100280.0000000    0.2549041
100320.0000000    0.2508380
100360.0000000    0.2527488
100400.0000000    0.2351420
100440.0000000    0.2275963
100480.0000000    0.2103197
100520.0000000    0.2222431
100560.0000000    0.2133726
100600.0000000    0.2217078
100640.0000000    0.2405267
100680.0000000    0.2569933
100720.0000000    0.2290750
100760.0000000    0.2300335
100800.0000000    0.2476138
100840.0000000    0.2261469
100880.0000000    0.2512252
100920.0000000    0.2463165
100960.0000000    0.2350726
101000.0000000    0.2464469
101040.0000000    0.2200586
101080.0000000    0.2414031
101120.0000000    0.2565519
101160.0000000    0.2429986
101200.0000000    0.2601289
101240.0000000    0.2409744
101280.0000000    0.2549978
101320.0000000    0.2339011
101360.0000000    0.2633169
101400.0000000    0.2628722
101440.0000000    0.2633042
101480.0000000    0.2538147
101520.0000000    0.2600047
101560.0000000    0.2411330
101600.0000000    0.2254684
101640.0000000    0.2473769
101680.0000000    0.2448968
101720.0000000    0.2466069
101760.0000000    0.2453752
101800.0000000    0.2647790
101840.0000000    0.2576929
101880.0000000    0.2532857
101920.0000000    0.2726459
101960.0000000    0.2966296
102000.0000000    0.2791877
102040.0000000    0.2779228
102080.0000000    0.2665310
102120.0000000    0.2684467
102160.0000000    0.2803031
102200.0000000    0.2598797
102240.0000000    0.2441732
102280.0000000    0.2463388
102320.0000000    0.2510972
102360.0000000    0.2674709
102400.0000000    0.2613012
102440.0000000    0.2626508
102480.0000000    0.2546712
102520.0000000    0.2529481
102560.0000000    0.2552627
102600.0000000    0.2381379
102640.0000000    0.2417341
102680.0000000    0.2569668
102720.0000000    0.2437879
102760.0000000    0.2244049
102800.0000000    0.2445007
102840.0000000    0.2340506
102880.0000000    0.2401963
102920.0000000    0.2324085
102960.0000000    0.2333390
103000.0000000    0.2336988
103040.0000000    0.2435998
103080.0000000    0.2473110
103120.0000000    0.2627718
103160.0000000    0.2642186
103200.0000000    0.2639753
103240.0000000    0.2451720
103280.0000000    0.2632231
103320.0000000    0.2260646
103360.0000000    0.2322032
103400.0000000    0.2371753
103440.0000000    0.2338656
103480.0000000    0.2534080
103520.0000000    0.2547002
103560.0000000    0.2469387
103600.0000000    0.2447891
103640.0000000    0.2281322
103680.0000000    0.2401255
103720.0000000    0.2358874
103760.0000000    0.2550207
103800.0000000    0.2631531
103840.0000000    0.2703975
103880.0000000    0.2463911
103920.0000000    0.2518576
103960.0000000    0.2600861
104000.0000000    0.2852513
104040.0000000    0.2614633
104080.0000000    0.2699326
104120.0000000    0.2457485
104160.0000000    0.2347556
104200.0000000    0.2355884
104240.0000000    0.2291569
104280.0000000    0.2548892
104320.0000000    0.2393611
104360.0000000    0.2600926
104400.0000000    0.2312152
104440.0000000    0.2280556
104480.0000000    0.2351739
104520.0000000    0.2382125
104560.0000000    0.2244548
104600.0000000    0.2232668
104640.0000000    0.2445841
104680.0000000    0.2455911
104720.0000000    0.2284960
104760.0000000    0.2444186
104800.0000000    0.2455646
104840.0000000    0.2635033
104880.0000000    0.2597168
104920.0000000    0.2415605
104960.0000000    0.2595292
105000.0000000    0.2453189
105040.0000000    0.2689327
105080.0000000    0.2626200
105120.0000000    0.2470378
105160.0000000    0.2226132
105200.0000000    0.2516783
105240.0000000    0.2416514
105280.0000000    0.2549390
105320.0000000    0.2248607
105360.0000000    0.2246648
105400.0000000    0.2632111
105440.0000000    0.2316870
105480.0000000    0.2498139
105520.0000000    0.2336901
105560.0000000    0.2297282
105600.0000000    0.2136768
105640.0000000    0.2355278
105680.0000000    0.2123976
105720.0000000    0.2159102
105760.0000000    0.2257833
105800.0000000    0.2327998
105840.0000000    0.2382351
105880.0000000    0.2512843
105920.0000000    0.2619661
105960.0000000    0.2481102
106000.0000000    0.2583809
106040.0000000    0.2257301
106080.0000000    0.2356105
106120.0000000    0.2498861
106160.0000000    0.2467117
106200.0000000    0.2376275
106240.0000000    0.2755092
106280.0000000    0.2550993
106320.0000000    0.2719641
106360.0000000    0.2630807
106400.0000000    0.2614706
106440.0000000    0.2502787
106480.0000000    0.2398990
106520.0000000    0.2426026
106560.0000000    0.2576760
106600.0000000    0.2576064
106640.0000000    0.2528543
106680.0000000    0.2693856
106720.0000000    0.2808492
106760.0000000    0.2606224
106800.0000000    0.2558746
106840.0000000    0.2548985
106880.0000000    0.2564235
106920.0000000    0.2443194
106960.0000000    0.2643579
107000.0000000    0.2727647
107040.0000000    0.2450066
107080.0000000    0.2426972
107120.0000000    0.2432332
107160.0000000    0.2590663
107200.0000000    0.2546152
107240.0000000    0.2464948
107280.0000000    0.2384841
107320.0000000    0.2434886
107360.0000000    0.2410096
107400.0000000    0.2529613
107440.0000000    0.2487402
107480.0000000    0.2431187
107520.0000000    0.2538698
107560.0000000    0.2674045
107600.0000000    0.2472984
107640.0000000    0.2553208
107680.0000000    0.2524067
107720.0000000    0.2540508
107760.0000000    0.2428495
107800.0000000    0.2574883
107840.0000000    0.2450620
107880.0000000    0.2515707
107920.0000000    0.2460266
107960.0000000    0.2541978
108000.0000000    0.2603616
108040.0000000    0.2594571
108080.0000000    0.2513760
108120.0000000    0.2766399
108160.0000000    0.2486895
108200.0000000    0.2323787
108240.0000000    0.2398262
108280.0000000    0.2415054
108320.0000000    0.2469689
108360.0000000    0.2564698
108400.0000000    0.2685334
108440.0000000    0.2505181
108480.0000000    0.2549993
108520.0000000    0.2537062
108560.0000000    0.2647478
108600.0000000    0.2743306
108640.0000000    0.2360554
108680.0000000    0.2539923
108720.0000000    0.2692189
108760.0000000    0.2820660
108800.0000000    0.2689757
108840.0000000    0.2549596
108880.0000000    0.2411329
108920.0000000    0.2446570
108960.0000000    0.2497566
109000.0000000    0.2434436
109040.0000000    0.2391178
109080.0000000    0.2351062
109120.0000000    0.2553953
109160.0000000    0.2583444
109200.0000000    0.2552304
109240.0000000    0.2574632
109280.0000000    0.2497133
109320.0000000    0.2524493
109360.0000000    0.2515141
109400.0000000    0.2369782
109440.0000000    0.2400216
109480.0000000    0.2607403
109520.0000000    0.2530977
109560.0000000    0.2388564
109600.0000000    0.2391974
109640.0000000    0.2583141
109680.0000000    0.2518021
109720.0000000    0.2618874
109760.0000000    0.2397294
109800.0000000    0.2593549
109840.0000000    0.2689554
109880.0000000    0.2660502
109920.0000000    0.2478518
109960.0000000    0.2540513
110000.0000000    0.2468075
110040.0000000    0.2508217
110080.0000000    0.2657284
110120.0000000    0.2235257
110160.0000000    0.2488510
110200.0000000    0.2369720
110240.0000000    0.2378920
110280.0000000    0.2356054
110320.0000000    0.2353715
110360.0000000    0.2259388
110400.0000000    0.2356922
110440.0000000    0.2420891
110480.0000000    0.2433524
110520.0000000    0.2666603
110560.0000000    0.2513586
110600.0000000    0.2409179
110640.0000000    0.2571610
110680.0000000    0.2357870
110720.0000000    0.2610523
110760.0000000    0.2561004
110800.0000000    0.2429480
110840.0000000    0.2624492
110880.0000000    0.2398883
110920.0000000    0.2378714
110960.0000000    0.2516989
111000.0000000    0.2406733
111040.0000000    0.2315279
111080.0000000    0.2461006
111120.0000000    0.2588318
111160.0000000    0.2398355
111200.0000000    0.2232073
111240.0000000    0.2574411
111280.0000000    0.2551318
111320.0000000    0.2453408
111360.0000000    0.2312163
111400.0000000    0.2202346
111440.0000000    0.2479685
111480.0000000    0.2289145
111520.0000000    0.2253125
111560.0000000    0.2456252
111600.0000000    0.2450610
111640.0000000    0.2334608
111680.0000000    0.2310757
111720.0000000    0.2292969
111760.0000000    0.2302831
111800.0000000    0.2557164
111840.0000000    0.2500480
111880.0000000    0.2413899
111920.0000000    0.2550012
111960.0000000    0.2602504
112000.0000000    0.2476125
112040.0000000    0.2390679
112080.0000000    0.2611980
112120.0000000    0.2764589
112160.0000000    0.2807338
112200.0000000    0.2584702
112240.0000000    0.2601353
112280.0000000    0.2794349
112320.0000000    0.2478445
112360.0000000    0.2558078
112400.0000000    0.2583126
112440.0000000    0.2558153
112480.0000000    0.2454867
112520.0000000    0.2521152
112560.0000000    0.2495115
112600.0000000    0.2503467
112640.0000000    0.2531088
112680.0000000    0.2366903
112720.0000000    0.2331002
112760.0000000    0.2400947
112800.0000000    0.2292750
112840.0000000    0.2449756
112880.0000000    0.2427380
112920.0000000    0.2390850
112960.0000000    0.2598224
113000.0000000    0.2635442
113040.0000000    0.2602048
113080.0000000    0.2505870
113120.0000000    0.2638155
113160.0000000    0.2510702
113200.0000000    0.2668024
113240.0000000    0.2586626
113280.0000000    0.2593279
113320.0000000    0.2699196
113360.0000000    0.2555648
113400.0000000    0.2458487
113440.0000000    0.2550210
113480.0000000    0.2517048
113520.0000000    0.2490571
113560.0000000    0.2598664
113600.0000000    0.2636172
113640.0000000    0.2656024
113680.0000000    0.2537605
113720.0000000    0.2511434
113760.0000000    0.2332586
113800.0000000    0.2516980
113840.0000000    0.2514507
113880.0000000    0.2465524
113920.0000000    0.2540312
113960.0000000    0.2477102
114000.0000000    0.2463094
114040.0000000    0.2473682
114080.0000000    0.2588328
114120.0000000    0.2359474
114160.0000000    0.2422356
114200.0000000    0.2475536
114240.0000000    0.2231571
114280.0000000    0.2393472
114320.0000000    0.2391355
114360.0000000    0.2426977
114400.0000000    0.2466879
114440.0000000    0.2453717
114480.0000000    0.2532756
114520.0000000    0.2472492
114560.0000000    0.2323695
114600.0000000    0.2418711
114640.0000000    0.2498767
114680.0000000    0.2470863
114720.0000000    0.2406770
114760.0000000    0.2617207
114800.0000000    0.2642582
114840.0000000    0.2369432
114880.0000000    0.2570896
114920.0000000    0.2455464
114960.0000000    0.2613232
115000.0000000    0.2580554
115040.0000000    0.2574924
115080.0000000    0.2472038
115120.0000000    0.2433635
115160.0000000    0.2472467
115200.0000000    0.2340085
115240.0000000    0.2420645
115280.0000000    0.2446099
115320.0000000    0.2534346
115360.0000000    0.2466484
115400.0000000    0.2385334
115440.0000000    0.2451081
115480.0000000    0.2654067
115520.0000000    0.2510873
115560.0000000    0.2449269
115600.0000000    0.2506608
115640.0000000    0.2455613
115680.0000000    0.2538892
115720.0000000    0.2619464
115760.0000000    0.2368157
115800.0000000    0.2524184
115840.0000000    0.2534920
115880.0000000    0.2602154
115920.0000000    0.2658457
115960.0000000    0.2579238
116000.0000000    0.2530706
116040.0000000    0.2574071
116080.0000000    0.2631646
116120.0000000    0.2480486
116160.0000000    0.2550583
116200.0000000    0.2499359
116240.0000000    0.2486592
116280.0000000    0.2559602
116320.0000000    0.2640122
116360.0000000    0.2584516
116400.0000000    0.2545026
116440.0000000    0.2542359
116480.0000000    0.2606919
116520.0000000    0.2423602
116560.0000000    0.2335174
116600.0000000    0.2457916
116640.0000000    0.2535721
116680.0000000    0.2464190
116720.0000000    0.2723630
116760.0000000    0.2446977
116800.0000000    0.2339671
116840.0000000    0.2537628
116880.0000000    0.2360822
116920.0000000    0.2272734
116960.0000000    0.2384118
117000.0000000    0.2686198
117040.0000000    0.2487102
117080.0000000    0.2584529
117120.0000000    0.2517351
117160.0000000    0.2677585
117200.0000000    0.2699440
117240.0000000    0.2676083
117280.0000000    0.2595407
117320.0000000    0.2418216
117360.0000000    0.2332713
117400.0000000    0.2565378
117440.0000000    0.2440165
117480.0000000    0.2514629
117520.0000000    0.2509076
117560.0000000    0.2399036
117600.0000000    0.2631780
117640.0000000    0.2622239
117680.0000000    0.2625867
117720.0000000    0.2453826
117760.0000000    0.2575976
117800.0000000    0.2838862
117840.0000000    0.2532544
117880.0000000    0.2531724
117920.0000000    0.2551666
117960.0000000    0.2477042
118000.0000000    0.2307716
118040.0000000    0.2395987
118080.0000000    0.2477116
118120.0000000    0.2671178
118160.0000000    0.2527094
118200.0000000    0.2555020
118240.0000000    0.2262480
118280.0000000    0.2353043
118320.0000000    0.2473765
118360.0000000    0.2502490
118400.0000000    0.2588181
118440.0000000    0.2410665
118480.0000000    0.2515312
118520.0000000    0.2519870
118560.0000000    0.2568047
118600.0000000    0.2525027
118640.0000000    0.2307609
118680.0000000    0.2510203
118720.0000000    0.2650287
118760.0000000    0.2462658
118800.0000000    0.2534607
118840.0000000    0.2501690
118880.0000000    0.2586785
118920.0000000    0.2808878
118960.0000000    0.2555123
119000.0000000    0.2433363
119040.0000000    0.2628335
119080.0000000    0.2572706
119120.0000000    0.2503077
119160.0000000    0.2417137
119200.0000000    0.2545830
119240.0000000    0.2321421
119280.0000000    0.2568810
119320.0000000    0.2592240
119360.0000000    0.2543656
119400.0000000    0.2297240
119440.0000000    0.2290817
119480.0000000    0.2254960
119520.0000000    0.2312302
119560.0000000    0.2262505
119600.0000000    0.2404280
119640.0000000    0.2559061
119680.0000000    0.2472755
119720.0000000    0.2456178
119760.0000000    0.2421886
119800.0000000    0.2407229
119840.0000000    0.2156644
119880.0000000    0.2322906
119920.0000000    0.2540558
119960.0000000    0.2258882
120000.0000000    0.2335549
120040.0000000    0.2245195
120080.0000000    0.2304614
120120.0000000    0.2487288
120160.0000000    0.2417566
120200.0000000    0.2396151
120240.0000000    0.2324076
120280.0000000    0.2400716
120320.0000000    0.2570109
120360.0000000    0.2542831
120400.0000000    0.2580274
120440.0000000    0.2610885
120480.0000000    0.2552053
120520.0000000    0.2390438
120560.0000000    0.2429183
120600.0000000    0.2534744
120640.0000000    0.2387753
120680.0000000    0.2425192
120720.0000000    0.2340546
120760.0000000    0.2540978
120800.0000000    0.2594066
120840.0000000    0.2500432
120880.0000000    0.2558426
120920.0000000    0.2763112
120960.0000000    0.2434143
121000.0000000    0.2607245
121040.0000000    0.2634444
121080.0000000    0.2632761
121120.0000000    0.2584580
121160.0000000    0.2629705
121200.0000000    0.2575690
121240.0000000    0.2681588
121280.0000000    0.2376902
121320.0000000    0.2503754
121360.0000000    0.2607509
121400.0000000    0.2466725
121440.0000000    0.2493633
121480.0000000    0.2459818
121520.0000000    0.2466938
121560.0000000    0.2462478
121600.0000000    0.2386483
121640.0000000    0.2398119
121680.0000000    0.2466964
121720.0000000    0.2547822
121760.0000000    0.2345122
121800.0000000    0.2690734
121840.0000000    0.2549958
121880.0000000    0.2464696
121920.0000000    0.2459000
121960.0000000    0.2665229
122000.0000000    0.2495203
122040.0000000    0.2657205
122080.0000000    0.2646260
122120.0000000    0.2519448
122160.0000000    0.2604686
122200.0000000    0.2680366
122240.0000000    0.2467225
122280.0000000    0.2610522
122320.0000000    0.2433728
122360.0000000    0.2468200
122400.0000000    0.2478107
122440.0000000    0.2553317
122480.0000000    0.2518751
122520.0000000    0.2355370
122560.0000000    0.2311725
122600.0000000    0.2371035
122640.0000000    0.2292461
122680.0000000    0.2733181
122720.0000000    0.2513020
122760.0000000    0.2624363
122800.0000000    0.2425722
122840.0000000    0.2573529
122880.0000000    0.2742036
122920.0000000    0.2637098
122960.0000000    0.2630177
123000.0000000    0.2439648
123040.0000000    0.2707112
123080.0000000    0.2290767
123120.0000000    0.2482852
123160.0000000    0.2254957
123200.0000000    0.2466487
123240.0000000    0.2412113
123280.0000000    0.2360750
123320.0000000    0.2196895
123360.0000000    0.2252777
123400.0000000    0.2174451
123440.0000000    0.2371838
123480.0000000    0.2326574
123520.0000000    0.2469754
123560.0000000    0.2348365
123600.0000000    0.2323267
123640.0000000    0.2366133
123680.0000000    0.2346213
123720.0000000    0.2210601
123760.0000000    0.2272984
123800.0000000    0.2394890
123840.0000000    0.2227755
123880.0000000    0.2283943
123920.0000000    0.2346484
123960.0000000    0.2286616
124000.0000000    0.2191775
124040.0000000    0.2246026
124080.0000000    0.2257632
124120.0000000    0.2351329
124160.0000000    0.2247340
124200.0000000    0.2409299
124240.0000000    0.2396692
124280.0000000    0.2322029
124320.0000000    0.2407791
124360.0000000    0.2226036
124400.0000000    0.2415491
124440.0000000    0.2206459
124480.0000000    0.2342771
124520.0000000    0.2332898
124560.0000000    0.2453177
124600.0000000    0.2649222
124640.0000000    0.2366422
124680.0000000    0.2377716
124720.0000000    0.2395817
124760.0000000    0.2288052
124800.0000000    0.2215391
124840.0000000    0.2348532
124880.0000000    0.2442468
124920.0000000    0.2319382
124960.0000000    0.2394873
125000.0000000    0.2463933
125040.0000000    0.2569554
125080.0000000    0.2354137
125120.0000000    0.2284967
125160.0000000    0.2499279
125200.0000000    0.2270989
125240.0000000    0.2295601
125280.0000000    0.2212319
125320.0000000    0.2304766
125360.0000000    0.2256323
125400.0000000    0.2303777
125440.0000000    0.2454822
125480.0000000    0.2282110
125520.0000000    0.2294939
125560.0000000    0.2526050
125600.0000000    0.2257479
125640.0000000    0.2560425
125680.0000000    0.2511340
125720.0000000    0.2539906
125760.0000000    0.2578894
125800.0000000    0.2438297
125840.0000000    0.2498443
125880.0000000    0.2372485
125920.0000000    0.2472109
125960.0000000    0.2406277
126000.0000000    0.2403945
126040.0000000    0.2503253
126080.0000000    0.2508119
126120.0000000    0.2622025
126160.0000000    0.2349348
126200.0000000    0.2467070
126240.0000000    0.2291998
126280.0000000    0.2715112
126320.0000000    0.2508394
126360.0000000    0.2351876
126400.0000000    0.2484105
126440.0000000    0.2446037
126480.0000000    0.2325992
126520.0000000    0.2434141
126560.0000000    0.2486874
126600.0000000    0.2449586
126640.0000000    0.2476020
126680.0000000    0.2364398
126720.0000000    0.2592776
126760.0000000    0.2342073
126800.0000000    0.2591937
126840.0000000    0.2460651
126880.0000000    0.2634722
126920.0000000    0.2674558
126960.0000000    0.2472484
127000.0000000    0.2604589
127040.0000000    0.2553444
127080.0000000    0.2594512
127120.0000000    0.2588859
127160.0000000    0.2682789
127200.0000000    0.2587105
127240.0000000    0.2610586
127280.0000000    0.2499513
127320.0000000    0.2543069
127360.0000000    0.2459330
127400.0000000    0.2494729
127440.0000000    0.2649367
127480.0000000    0.2277123
127520.0000000    0.2343328
127560.0000000    0.2339706
127600.0000000    0.2505896
127640.0000000    0.2377566
127680.0000000    0.2469958
127720.0000000    0.2309276
127760.0000000    0.2528248
127800.0000000    0.2536611
127840.0000000    0.2544026
127880.0000000    0.2711535
127920.0000000    0.2563528
127960.0000000    0.2463537
128000.0000000    0.2390723
128040.0000000    0.2465112
128080.0000000    0.2340987
128120.0000000    0.2400881
128160.0000000    0.2354838
128200.0000000    0.2330341
128240.0000000    0.2320035
128280.0000000    0.2467684
128320.0000000    0.2379848
128360.0000000    0.2220598
128400.0000000    0.2187867
128440.0000000    0.2205378
128480.0000000    0.2446120
128520.0000000    0.2396505
128560.0000000    0.2382345
128600.0000000    0.2107456
128640.0000000    0.2477178
128680.0000000    0.2458590
128720.0000000    0.2333685
128760.0000000    0.2312490
128800.0000000    0.2128965
128840.0000000    0.2184983
128880.0000000    0.2278028
128920.0000000    0.2238705
128960.0000000    0.2165205
129000.0000000    0.2175903
129040.0000000    0.2040480
129080.0000000    0.2184173
129120.0000000    0.2124094
129160.0000000    0.2283125
129200.0000000    0.2385449
129240.0000000    0.2439093
129280.0000000    0.2431125
129320.0000000    0.2499023
129360.0000000    0.2342431
129400.0000000    0.2466008
129440.0000000    0.2384409
129480.0000000    0.2238510
129520.0000000    0.2091343
129560.0000000    0.2197427
129600.0000000    0.2287576
129640.0000000    0.2047152
129680.0000000    0.2223031
129720.0000000    0.2166274
129760.0000000    0.2408753
129800.0000000    0.2331072
129840.0000000    0.2545888
129880.0000000    0.2343998
129920.0000000    0.2364453
129960.0000000    0.2343971
130000.0000000    0.2405197
130040.0000000    0.2567930
130080.0000000    0.2345135
130120.0000000    0.2421400
130160.0000000    0.2428102
130200.0000000    0.2380438
130240.0000000    0.2651995
130280.0000000    0.2481915
130320.0000000    0.2572787
130360.0000000    0.2378591
130400.0000000    0.2372521
130440.0000000    0.2389484
130480.0000000    0.2658489
130520.0000000    0.2455221
130560.0000000    0.2699970
130600.0000000    0.2535177
130640.0000000    0.2676716
130680.0000000    0.2614664
130720.0000000    0.2479816
130760.0000000    0.2496907
130800.0000000    0.2422582
130840.0000000    0.2639922
130880.0000000    0.2625841
130920.0000000    0.2597311
130960.0000000    0.2395013
131000.0000000    0.2217230
131040.0000000    0.2421909
131080.0000000    0.2353417
131120.0000000    0.2650210
131160.0000000    0.2698556
131200.0000000    0.2700363
131240.0000000    0.2730598
131280.0000000    0.2855560
131320.0000000    0.2643964
131360.0000000    0.2769846
131400.0000000    0.2664201
131440.0000000    0.2697592
131480.0000000    0.2567294
131520.0000000    0.2625956
131560.0000000    0.2631303
131600.0000000    0.2656996
131640.0000000    0.2775989
131680.0000000    0.2586770
131720.0000000    0.2675931
131760.0000000    0.2322139
131800.0000000    0.2458530
131840.0000000    0.2584165
131880.0000000    0.2415523
131920.0000000    0.2548801
131960.0000000    0.2599893
132000.0000000    0.2470902
132040.0000000    0.2582926
132080.0000000    0.2537534
132120.0000000    0.2419063
132160.0000000    0.2366521
132200.0000000    0.2592012
132240.0000000    0.2465538
132280.0000000    0.2529958
132320.0000000    0.2495174
132360.0000000    0.2606666
132400.0000000    0.2491023
132440.0000000    0.2305204
132480.0000000    0.2553284
132520.0000000    0.2589534
132560.0000000    0.2517578
132600.0000000    0.2452810
132640.0000000    0.2611620
132680.0000000    0.2650400
132720.0000000    0.2392988
132760.0000000    0.2593123
132800.0000000    0.2642108
132840.0000000    0.2420128
132880.0000000    0.2375277
132920.0000000    0.2614294
132960.0000000    0.2813202
133000.0000000    0.2763242
133040.0000000    0.2740452
133080.0000000    0.2760180
133120.0000000    0.2744347
133160.0000000    0.2751894
133200.0000000    0.2613858
133240.0000000    0.2761787
133280.0000000    0.2778972
133320.0000000    0.2554188
133360.0000000    0.2650614
133400.0000000    0.2776744
133440.0000000    0.2815226
133480.0000000    0.2533456
133520.0000000    0.2725857
133560.0000000    0.2599864
133600.0000000    0.2494673
133640.0000000    0.2734520
133680.0000000    0.2617791
133720.0000000    0.2490645
133760.0000000    0.2428079
133800.0000000    0.2511590
133840.0000000    0.2651362
133880.0000000    0.2650664
133920.0000000    0.2608517
133960.0000000    0.2710150
134000.0000000    0.2729950
134040.0000000    0.2654518
134080.0000000    0.2635614
134120.0000000    0.2439351
134160.0000000    0.2556055
134200.0000000    0.2557905
134240.0000000    0.2583164
134280.0000000    0.2714844
134320.0000000    0.2509818
134360.0000000    0.2619013
134400.0000000    0.2604693
134440.0000000    0.2577641
134480.0000000    0.2547699
134520.0000000    0.2642145
134560.0000000    0.2493573
134600.0000000    0.2423720
134640.0000000    0.2502157
134680.0000000    0.2642928
134720.0000000    0.2625794
134760.0000000    0.2854816
134800.0000000    0.2550260
134840.0000000    0.2709351
134880.0000000    0.2702769
134920.0000000    0.2771026
134960.0000000    0.2988762
135000.0000000    0.2818033
135040.0000000    0.2699258
135080.0000000    0.2735456
135120.0000000    0.2790386
135160.0000000    0.2562176
135200.0000000    0.2551097
135240.0000000    0.2409892
135280.0000000    0.2428465
135320.0000000    0.2680548
135360.0000000    0.2445021
135400.0000000    0.2458050
135440.0000000    0.2379414
135480.0000000    0.2551547
135520.0000000    0.2328653
135560.0000000    0.2343806
135600.0000000    0.2558281
135640.0000000    0.2577890
135680.0000000    0.2572629
135720.0000000    0.2803840
135760.0000000    0.2491991
135800.0000000    0.2481093
135840.0000000    0.2484240
135880.0000000    0.2390371
135920.0000000    0.2483086
135960.0000000    0.2274616
136000.0000000    0.2315572
136040.0000000    0.2407914
136080.0000000    0.2393827
136120.0000000    0.2312357
136160.0000000    0.2574771
136200.0000000    0.2403673
136240.0000000    0.2499031
136280.0000000    0.2312191
136320.0000000    0.2305938
136360.0000000    0.2502007
136400.0000000    0.2471215
136440.0000000    0.2467638
136480.0000000    0.2525671
136520.0000000    0.2391254
136560.0000000    0.2430479
136600.0000000    0.2386657
136640.0000000    0.2561119
136680.0000000    0.2496103
136720.0000000    0.2305490
136760.0000000    0.2369813
136800.0000000    0.2316503
136840.0000000    0.2210539
136880.0000000    0.2244156
136920.0000000    0.2465541
136960.0000000    0.2455252
137000.0000000    0.2467106
137040.0000000    0.2627885
137080.0000000    0.2526043
137120.0000000    0.2481597
137160.0000000    0.2294255
137200.0000000    0.2480521
137240.0000000    0.2180808
137280.0000000    0.2537197
137320.0000000    0.2462943
137360.0000000    0.2400668
137400.0000000    0.2506159
137440.0000000    0.2642187
137480.0000000    0.2683556
137520.0000000    0.2504283
137560.0000000    0.2482683
137600.0000000    0.2351767
137640.0000000    0.2386776
137680.0000000    0.2333041
137720.0000000    0.2411068
137760.0000000    0.2492941
137800.0000000    0.2478556
137840.0000000    0.2277038
137880.0000000    0.2337242
137920.0000000    0.2531657
137960.0000000    0.2364846
138000.0000000    0.2385878
138040.0000000    0.2389117
138080.0000000    0.2395060
138120.0000000    0.2229344
138160.0000000    0.2250182
138200.0000000    0.2580036
138240.0000000    0.2489022
138280.0000000    0.2195631
138320.0000000    0.2403069
138360.0000000    0.2426365
138400.0000000    0.2426856
138440.0000000    0.2520667
138480.0000000    0.2394310
138520.0000000    0.2692262
138560.0000000    0.2499710
138600.0000000    0.2544385
138640.0000000    0.2578335
138680.0000000    0.2537164
138720.0000000    0.2523602
138760.0000000    0.2586153
138800.0000000    0.2597643
138840.0000000    0.2457529
138880.0000000    0.2553824
138920.0000000    0.2514511
138960.0000000    0.2614067
139000.0000000    0.2545481
139040.0000000    0.2637688
139080.0000000    0.2665789
139120.0000000    0.2568642
139160.0000000    0.2596332
139200.0000000    0.2559907
139240.0000000    0.2525387
139280.0000000    0.2490565
139320.0000000    0.2482154
139360.0000000    0.2496371
139400.0000000    0.2293730
139440.0000000    0.2392652
139480.0000000    0.2400385
139520.0000000    0.2420053
139560.0000000    0.2256749
139600.0000000    0.2383043
139640.0000000    0.2374631
139680.0000000    0.2377148
139720.0000000    0.2393987
139760.0000000    0.2419496
139800.0000000    0.2471723
139840.0000000    0.2646668
139880.0000000    0.2497779
139920.0000000    0.2450634
139960.0000000    0.2403175
140000.0000000    0.2545022
140040.0000000    0.2361310
140080.0000000    0.2398063
140120.0000000    0.2317925
140160.0000000    0.2629867
140200.0000000    0.2550550
140240.0000000    0.2517517
140280.0000000    0.2747758
140320.0000000    0.2587661
140360.0000000    0.2547838
140400.0000000    0.2807051
140440.0000000    0.2545745
140480.0000000    0.2499779
140520.0000000    0.2503510
140560.0000000    0.2458760
140600.0000000    0.2485366
140640.0000000    0.2541461
140680.0000000    0.2629858
140720.0000000    0.2576838
140760.0000000    0.2496298
140800.0000000    0.2689296
140840.0000000    0.2881505
140880.0000000    0.2718329
140920.0000000    0.2581365
140960.0000000    0.2654301
141000.0000000    0.2640251
141040.0000000    0.2608303
141080.0000000    0.2452477
141120.0000000    0.2570789
141160.0000000    0.2634838
141200.0000000    0.2514268
141240.0000000    0.2601705
141280.0000000    0.2484881
141320.0000000    0.2586369
141360.0000000    0.2523867
141400.0000000    0.2542479
141440.0000000    0.2504450
141480.0000000    0.2764325
141520.0000000    0.2678471
141560.0000000    0.2558273
141600.0000000    0.2510048
141640.0000000    0.2334401
141680.0000000    0.2481987
141720.0000000    0.2521040
141760.0000000    0.2530840
141800.0000000    0.2503284
141840.0000000    0.2588694
141880.0000000    0.2574683
141920.0000000    0.2397796
141960.0000000    0.2313951
142000.0000000    0.2372169
142040.0000000    0.2578879
142080.0000000    0.2622800
142120.0000000    0.2581130
142160.0000000    0.2844936
142200.0000000    0.2586776
142240.0000000    0.2482077
142280.0000000    0.2426554
142320.0000000    0.2310072
142360.0000000    0.2498242
142400.0000000    0.2591525
142440.0000000    0.2537278
142480.0000000    0.2623346
142520.0000000    0.2567067
142560.0000000    0.2747070
142600.0000000    0.2649935
142640.0000000    0.2381948
142680.0000000    0.2525013
142720.0000000    0.2473548
142760.0000000    0.2480472
142800.0000000    0.2381907
142840.0000000    0.2280030
142880.0000000    0.2480883
142920.0000000    0.2638693
142960.0000000    0.2395193
143000.0000000    0.2354307
143040.0000000    0.2229446
143080.0000000    0.2634577
143120.0000000    0.2214812
143160.0000000    0.2653347
143200.0000000    0.2526173
143240.0000000    0.2550653
143280.0000000    0.2560170
143320.0000000    0.2484142
143360.0000000    0.2503705
143400.0000000    0.2456022
143440.0000000    0.2474040
143480.0000000    0.2692420
143520.0000000    0.2737100
143560.0000000    0.2608083
143600.0000000    0.2620557
143640.0000000    0.2777978
143680.0000000    0.2625328
143720.0000000    0.2628606
143760.0000000    0.2499054
143800.0000000    0.2524428
143840.0000000    0.2522349
143880.0000000    0.2314114
143920.0000000    0.2820418
143960.0000000    0.2505993
144000.0000000    0.2522070
144040.0000000    0.2626282
144080.0000000    0.2498958
144120.0000000    0.2550195
144160.0000000    0.2518195
144200.0000000    0.2718315
144240.0000000    0.2692113
144280.0000000    0.2477894
144320.0000000    0.2238331
144360.0000000    0.2500605
144400.0000000    0.2683742
144440.0000000    0.2478450
144480.0000000    0.2553780
144520.0000000    0.2754712
144560.0000000    0.2809469
144600.0000000    0.2700990
144640.0000000    0.2447591
144680.0000000    0.2846770
144720.0000000    0.2539832
144760.0000000    0.2605684
144800.0000000    0.2534968
144840.0000000    0.2355828
144880.0000000    0.2662133
144920.0000000    0.2578011
144960.0000000    0.2340729
145000.0000000    0.2805415
145040.0000000    0.2474527
145080.0000000    0.2611952
145120.0000000    0.2369732
145160.0000000    0.2400538
145200.0000000    0.2529959
145240.0000000    0.2692323
145280.0000000    0.2569980
145320.0000000    0.2880477
145360.0000000    0.2712575
145400.0000000    0.2574863
145440.0000000    0.2478611
145480.0000000    0.2567057
145520.0000000    0.2528966
145560.0000000    0.2588278
145600.0000000    0.2358697
145640.0000000    0.2598231
145680.0000000    0.2645584
145720.0000000    0.2697454
145760.0000000    0.2671997
145800.0000000    0.2434340
145840.0000000    0.2325035
145880.0000000    0.2380842
145920.0000000    0.2352429
145960.0000000    0.2401774
146000.0000000    0.2686020
146040.0000000    0.2691619
146080.0000000    0.2582154
146120.0000000    0.2641059
146160.0000000    0.2628245
146200.0000000    0.2565703
146240.0000000    0.2628407
146280.0000000    0.2547486
146320.0000000    0.2701557
146360.0000000    0.2700483
146400.0000000    0.2671298
146440.0000000    0.2615469
146480.0000000    0.2475950
146520.0000000    0.2491410
146560.0000000    0.2498753
146600.0000000    0.2549743
146640.0000000    0.2373189
146680.0000000    0.2529818
146720.0000000    0.2570261
146760.0000000    0.2395307
146800.0000000    0.2530742
146840.0000000    0.2414378
146880.0000000    0.2510004
146920.0000000    0.2459720
146960.0000000    0.2485982
147000.0000000    0.2507285
147040.0000000    0.2452752
147080.0000000    0.2676995
147120.0000000    0.2686605
147160.0000000    0.2683816
147200.0000000    0.2842836
147240.0000000    0.2934439
147280.0000000    0.2937970
147320.0000000    0.2849734
147360.0000000    0.2635100
147400.0000000    0.2736165
147440.0000000    0.2503963
147480.0000000    0.2704853
147520.0000000    0.2533319
147560.0000000    0.2491016
147600.0000000    0.2505364
147640.0000000    0.2608631
147680.0000000    0.2330420
147720.0000000    0.2435552
147760.0000000    0.2436785
147800.0000000    0.2669035
147840.0000000    0.2744568
147880.0000000    0.2521512
147920.0000000    0.2683982
147960.0000000    0.2458827
148000.0000000    0.2569727
148040.0000000    0.2540131
148080.0000000    0.2687915
148120.0000000    0.2418717
148160.0000000    0.2453173
148200.0000000    0.2477031
148240.0000000    0.2425435
148280.0000000    0.2393329
148320.0000000    0.2379905
148360.0000000    0.2405839
148400.0000000    0.2569266
148440.0000000    0.2588829
148480.0000000    0.2468355
148520.0000000    0.2700902
148560.0000000    0.2438910
148600.0000000    0.2595344
148640.0000000    0.2454726
148680.0000000    0.2414624
148720.0000000    0.2593587
148760.0000000    0.2850660
148800.0000000    0.2597120
148840.0000000    0.2610399
148880.0000000    0.2617543
148920.0000000    0.2419050
148960.0000000    0.2636985
149000.0000000    0.2706691
149040.0000000    0.2442434
149080.0000000    0.2520223
149120.0000000    0.2591119
149160.0000000    0.2532042
149200.0000000    0.2542844
149240.0000000    0.2657702
149280.0000000    0.2614766
149320.0000000    0.2713621
149360.0000000    0.2683993
149400.0000000    0.2661463
149440.0000000    0.2591496
149480.0000000    0.2695042
149520.0000000    0.2685092
149560.0000000    0.2750716
149600.0000000    0.2491330
149640.0000000    0.2230856
149680.0000000    0.2432749
149720.0000000    0.2662586
149760.0000000    0.2601440
149800.0000000    0.2584895
149840.0000000    0.2523682
149880.0000000    0.2350531
149920.0000000    0.2504573
149960.0000000    0.2471622
150000.0000000    0.2569467
150040.0000000    0.2700323
150080.0000000    0.2631596
150120.0000000    0.2367905
150160.0000000    0.2532299
150200.0000000    0.2415785
150240.0000000    0.2509122
150280.0000000    0.2646945
150320.0000000    0.2703503
150360.0000000    0.2652163
150400.0000000    0.2430842
150440.0000000    0.2569869
150480.0000000    0.2604132
150520.0000000    0.2435726
150560.0000000    0.2340008
150600.0000000    0.2686829
150640.0000000    0.2410845
150680.0000000    0.2485115
150720.0000000    0.2393749
150760.0000000    0.2263473
150800.0000000    0.2685156
150840.0000000    0.2350045
150880.0000000    0.2438224
150920.0000000    0.2585024
150960.0000000    0.2273996
151000.0000000    0.2407996
151040.0000000    0.2762429
151080.0000000    0.2519322
151120.0000000    0.2217520
151160.0000000    0.2344972
151200.0000000    0.2388751
151240.0000000    0.2404340
151280.0000000    0.2592153
151320.0000000    0.2329508
151360.0000000    0.2590499
151400.0000000    0.2534305
151440.0000000    0.2449810
151480.0000000    0.2622821
151520.0000000    0.2464816
151560.0000000    0.2580070
151600.0000000    0.2442313
151640.0000000    0.2415478
151680.0000000    0.2335582
151720.0000000    0.2309534
151760.0000000    0.2260919
151800.0000000    0.2494624
151840.0000000    0.2447189
151880.0000000    0.2423699
151920.0000000    0.2452817
151960.0000000    0.2508161
152000.0000000    0.2354415
152040.0000000    0.2478507
152080.0000000    0.2185452
152120.0000000    0.2335966
152160.0000000    0.2431621
152200.0000000    0.2406489
152240.0000000    0.2224123
152280.0000000    0.2256018
152320.0000000    0.2353877
152360.0000000    0.2356581
152400.0000000    0.2399150
152440.0000000    0.2356364
152480.0000000    0.2372030
152520.0000000    0.2400966
152560.0000000    0.2554560
152600.0000000    0.2420597
152640.0000000    0.2597557
152680.0000000    0.2533075
152720.0000000    0.2729084
152760.0000000    0.2598879
152800.0000000    0.2601136
152840.0000000    0.2357063
152880.0000000    0.2673224
152920.0000000    0.2859213
152960.0000000    0.2661619
153000.0000000    0.2898700
153040.0000000    0.2812060
153080.0000000    0.2526374
153120.0000000    0.2562751
153160.0000000    0.2519198
153200.0000000    0.2508009
153240.0000000    0.2525997
153280.0000000    0.2533118
153320.0000000    0.2374870
153360.0000000    0.2394413
153400.0000000    0.2481455
153440.0000000    0.2332369
153480.0000000    0.2369559
153520.0000000    0.2393336
153560.0000000    0.2310275
153600.0000000    0.2348013
153640.0000000    0.2440480
153680.0000000    0.2689797
153720.0000000    0.2461985
153760.0000000    0.2505495
153800.0000000    0.2619626
153840.0000000    0.2493768
153880.0000000    0.2396242
153920.0000000    0.2402126
153960.0000000    0.2376796
154000.0000000    0.2366134
154040.0000000    0.2343712
154080.0000000    0.2457595
154120.0000000    0.2366574
154160.0000000    0.2425136
154200.0000000    0.2480892
154240.0000000    0.2550367
154280.0000000    0.2518515
154320.0000000    0.2457322
154360.0000000    0.2565368
154400.0000000    0.2340265
154440.0000000    0.2455850
154480.0000000    0.2339726
154520.0000000    0.2505472
154560.0000000    0.2636451
154600.0000000    0.2627145
154640.0000000    0.2417141
154680.0000000    0.2568569
154720.0000000    0.2349158
154760.0000000    0.2361377
154800.0000000    0.2473041
154840.0000000    0.2625059
154880.0000000    0.2440580
154920.0000000    0.2381932
154960.0000000    0.2232645
155000.0000000    0.2409025
155040.0000000    0.2268212
155080.0000000    0.2728592
155120.0000000    0.2669168
155160.0000000    0.2770974
155200.0000000    0.2608809
155240.0000000    0.2421913
155280.0000000    0.2458232
155320.0000000    0.2480448
155360.0000000    0.2408412
155400.0000000    0.2309449
155440.0000000    0.2507934
155480.0000000    0.2304188
155520.0000000    0.2628955
155560.0000000    0.2533961
155600.0000000    0.2664190
155640.0000000    0.2561034
155680.0000000    0.2589005
155720.0000000    0.2430252
155760.0000000    0.2371303
155800.0000000    0.2526356
155840.0000000    0.2433803
155880.0000000    0.2463293
155920.0000000    0.2489989
155960.0000000    0.2490548
156000.0000000    0.2470723
156040.0000000    0.2447554
156080.0000000    0.2480496
156120.0000000    0.2484203
156160.0000000    0.2632554
156200.0000000    0.2503450
156240.0000000    0.2512275
156280.0000000    0.2679859
156320.0000000    0.2647410
156360.0000000    0.2631171
156400.0000000    0.2533128
156440.0000000    0.2603437
156480.0000000    0.2544283
156520.0000000    0.2758362
156560.0000000    0.2690526
156600.0000000    0.2862837
156640.0000000    0.2535249
156680.0000000    0.2635554
156720.0000000    0.2484624
156760.0000000    0.2402052
156800.0000000    0.2455028
156840.0000000    0.2627793
156880.0000000    0.2684550
156920.0000000    0.2682517
156960.0000000    0.2562798
157000.0000000    0.2617738
157040.0000000    0.2746761
157080.0000000    0.2686021
157120.0000000    0.2650130
157160.0000000    0.2654776
157200.0000000    0.2740248
157240.0000000    0.2734904
157280.0000000    0.2563790
157320.0000000    0.2562319
157360.0000000    0.2651419
157400.0000000    0.2834461
157440.0000000    0.2513819
157480.0000000    0.2502480
157520.0000000    0.2374359
157560.0000000    0.2424435
157600.0000000    0.2592595
157640.0000000    0.2539909
157680.0000000    0.2544782
157720.0000000    0.2510973
157760.0000000    0.2930908
157800.0000000    0.2482962
157840.0000000    0.2516434
157880.0000000    0.2700498
157920.0000000    0.2473134
157960.0000000    0.2616074
158000.0000000    0.2713342
158040.0000000    0.2868592
158080.0000000    0.2683202
158120.0000000    0.2546747
158160.0000000    0.2726239
158200.0000000    0.2593407
158240.0000000    0.2578525
158280.0000000    0.2748097
158320.0000000    0.2642182
158360.0000000    0.2671798
158400.0000000    0.2617514
158440.0000000    0.2511835
158480.0000000    0.2464607
158520.0000000    0.2360236
158560.0000000    0.2501749
158600.0000000    0.2357087
158640.0000000    0.2378073
158680.0000000    0.2442478
158720.0000000    0.2400509
158760.0000000    0.2528780
158800.0000000    0.2676772
158840.0000000    0.2712856
158880.0000000    0.2476890
158920.0000000    0.2218848
158960.0000000    0.2299890
159000.0000000    0.2562091
159040.0000000    0.2715506
159080.0000000    0.2395317
159120.0000000    0.2669923
159160.0000000    0.2647487
159200.0000000    0.2643236
159240.0000000    0.2486431
159280.0000000    0.2467393
159320.0000000    0.2569508
159360.0000000    0.2588430
159400.0000000    0.2458023
159440.0000000    0.2628084
159480.0000000    0.2438340
159520.0000000    0.2408643
159560.0000000    0.2708873
159600.0000000    0.2563321
159640.0000000    0.2655090
159680.0000000    0.2481178
159720.0000000    0.2581234
159760.0000000    0.2616074
159800.0000000    0.2405195
159840.0000000    0.2512309
159880.0000000    0.2686668
159920.0000000    0.2367284
159960.0000000    0.2423557
160000.0000000    0.2545862
160040.0000000    0.2517254
160080.0000000    0.2512636
160120.0000000    0.2587468
160160.0000000    0.2485645
160200.0000000    0.2504378
160240.0000000    0.2395657
160280.0000000    0.2545546
160320.0000000    0.2708312
160360.0000000    0.2525755
160400.0000000    0.2512268
160440.0000000    0.2244761
160480.0000000    0.2296711
160520.0000000    0.2376640
160560.0000000    0.2399829
160600.0000000    0.2264988
160640.0000000    0.2481941
160680.0000000    0.2525241
160720.0000000    0.2347041
160760.0000000    0.2383854
160800.0000000    0.2409565
160840.0000000    0.2577069
160880.0000000    0.2540357
160920.0000000    0.2567375
160960.0000000    0.2637795
161000.0000000    0.2682372
161040.0000000    0.2603882
161080.0000000    0.2624794
161120.0000000    0.2587645
161160.0000000    0.2578761
161200.0000000    0.2461747
161240.0000000    0.2548580
161280.0000000    0.2643693
161320.0000000    0.2629306
161360.0000000    0.2344232
161400.0000000    0.2615900
161440.0000000    0.2465315
161480.0000000    0.2638403
161520.0000000    0.2552184
161560.0000000    0.2669529
161600.0000000    0.2480804
161640.0000000    0.2747642
161680.0000000    0.2641200
161720.0000000    0.2488282
161760.0000000    0.2475309
161800.0000000    0.2504951
161840.0000000    0.2627160
161880.0000000    0.2486139
161920.0000000    0.2562734
161960.0000000    0.2393904
162000.0000000    0.2538468
162040.0000000    0.2563844
162080.0000000    0.2485086
162120.0000000    0.2537189
162160.0000000    0.2546152
162200.0000000    0.2582085
162240.0000000    0.2498681
162280.0000000    0.2810149
162320.0000000    0.2741109
162360.0000000    0.2649143
162400.0000000    0.2827826
162440.0000000    0.2444683
162480.0000000    0.2559220
162520.0000000    0.2627251
162560.0000000    0.2653770
162600.0000000    0.2898340
162640.0000000    0.2594788
162680.0000000    0.2392472
162720.0000000    0.2558266
162760.0000000    0.2511185
162800.0000000    0.2632576
162840.0000000    0.2587633
162880.0000000    0.2709730
162920.0000000    0.2457631
162960.0000000    0.2502845
163000.0000000    0.2482439
163040.0000000    0.2600102
163080.0000000    0.2427220
163120.0000000    0.2808562
163160.0000000    0.2622565
163200.0000000    0.2682290
163240.0000000    0.2728239
163280.0000000    0.2454234
163320.0000000    0.2507131
163360.0000000    0.2615842
163400.0000000    0.2553285
163440.0000000    0.2465279
163480.0000000    0.2448356
163520.0000000    0.2368197
163560.0000000    0.2630033
163600.0000000    0.2601738
163640.0000000    0.2772034
163680.0000000    0.2461490
163720.0000000    0.2390726
163760.0000000    0.2573406
163800.0000000    0.2399435
163840.0000000    0.2551723
163880.0000000    0.2720580
163920.0000000    0.2564546
163960.0000000    0.2625069
164000.0000000    0.2582762
164040.0000000    0.2649454
164080.0000000    0.2715101
164120.0000000    0.2696196
164160.0000000    0.2661546
164200.0000000    0.2672099
164240.0000000    0.2589483
164280.0000000    0.2691185
164320.0000000    0.2488537
164360.0000000    0.2585339
164400.0000000    0.2674229
164440.0000000    0.2636371
164480.0000000    0.2677792
164520.0000000    0.2615260
164560.0000000    0.2686251
164600.0000000    0.2475092
164640.0000000    0.2659017
164680.0000000    0.2615009
164720.0000000    0.2680104
164760.0000000    0.3017365
164800.0000000    0.2710463
164840.0000000    0.2754943
164880.0000000    0.2867657
164920.0000000    0.2635680
164960.0000000    0.2697157
165000.0000000    0.2867320
165040.0000000    0.2766069
165080.0000000    0.2766137
165120.0000000    0.2737027
165160.0000000    0.2729001
165200.0000000    0.2607117
165240.0000000    0.2533630
165280.0000000    0.2560055
165320.0000000    0.2591979
165360.0000000    0.2559114
165400.0000000    0.2347005
165440.0000000    0.2414905
165480.0000000    0.2499048
165520.0000000    0.2667098
165560.0000000    0.2606525
165600.0000000    0.2419358
165640.0000000    0.2444554
165680.0000000    0.2363724
165720.0000000    0.2600956
165760.0000000    0.2694374
165800.0000000    0.2532553
165840.0000000    0.2553153
165880.0000000    0.2741264
165920.0000000    0.2490426
165960.0000000    0.2633668
166000.0000000    0.2493417
166040.0000000    0.2594155
166080.0000000    0.2429054
166120.0000000    0.2608904
166160.0000000    0.2467436
166200.0000000    0.2730823
166240.0000000    0.2440744
166280.0000000    0.2408990
166320.0000000    0.2464801
166360.0000000    0.2439653
166400.0000000    0.2270914
166440.0000000    0.2539878
166480.0000000    0.2494682
166520.0000000    0.2365194
166560.0000000    0.2411404
166600.0000000    0.2432819
166640.0000000    0.2575556
166680.0000000    0.2378147
166720.0000000    0.2615507
166760.0000000    0.2613956
166800.0000000    0.2308734
166840.0000000    0.2461203
166880.0000000    0.2597450
166920.0000000    0.2670844
166960.0000000    0.2373600
167000.0000000    0.2593304
167040.0000000    0.2528215
167080.0000000    0.2439300
167120.0000000    0.2600679
167160.0000000    0.2610515
167200.0000000    0.2680187
167240.0000000    0.2622400
167280.0000000    0.2596920
167320.0000000    0.2562143
167360.0000000    0.2487625
167400.0000000    0.2745573
167440.0000000    0.2607579
167480.0000000    0.2492459
167520.0000000    0.2499028
167560.0000000    0.2622560
167600.0000000    0.2524646
167640.0000000    0.2648598
167680.0000000    0.2831458
167720.0000000    0.2717026
167760.0000000    0.2647859
167800.0000000    0.2611578
167840.0000000    0.2638406
167880.0000000    0.2620612
167920.0000000    0.2499509
167960.0000000    0.2787366
168000.0000000    0.2713836
168040.0000000    0.2596565
168080.0000000    0.2502803
168120.0000000    0.2534416
168160.0000000    0.2515982
168200.0000000    0.2664891
168240.0000000    0.2520928
168280.0000000    0.2601874
168320.0000000    0.2741118
168360.0000000    0.2783108
168400.0000000    0.2767893
168440.0000000    0.2835582
168480.0000000    0.2623100
168520.0000000    0.2718720
168560.0000000    0.2442731
168600.0000000    0.2645588
168640.0000000    0.2635936
168680.0000000    0.2668493
168720.0000000    0.2773589
168760.0000000    0.2712035
168800.0000000    0.2645794
168840.0000000    0.2637258
168880.0000000    0.2517530
168920.0000000    0.2721665
168960.0000000    0.2707009
169000.0000000    0.2747538
169040.0000000    0.3034753
169080.0000000    0.2758567
169120.0000000    0.2815005
169160.0000000    0.2589240
169200.0000000    0.2830819
169240.0000000    0.2605714
169280.0000000    0.2694483
169320.0000000    0.2687448
169360.0000000    0.2681060
169400.0000000    0.2678032
169440.0000000    0.2733036
169480.0000000    0.2577599
169520.0000000    0.2686839
169560.0000000    0.2617031
169600.0000000    0.2502363
169640.0000000    0.2586081
169680.0000000    0.2864455
169720.0000000    0.2626723
169760.0000000    0.2518261
169800.0000000    0.2522373
169840.0000000    0.2344840
169880.0000000    0.2394882
169920.0000000    0.2494429
169960.0000000    0.2452711
170000.0000000    0.2665905
170040.0000000    0.2585448
170080.0000000    0.2810335
170120.0000000    0.2927345
170160.0000000    0.2630501
170200.0000000    0.2980778
170240.0000000    0.2897834
170280.0000000    0.2811791
170320.0000000    0.2613734
170360.0000000    0.2741353
170400.0000000    0.2686548
170440.0000000    0.2545871
170480.0000000    0.2646771
170520.0000000    0.2673606
170560.0000000    0.2783515
170600.0000000    0.2676403
170640.0000000    0.2755750
170680.0000000    0.2677149
170720.0000000    0.2602493
170760.0000000    0.2504859
170800.0000000    0.2537052
170840.0000000    0.2452555
170880.0000000    0.2695055
170920.0000000    0.2644887
170960.0000000    0.2451674
171000.0000000    0.2635708
171040.0000000    0.2484055
171080.0000000    0.2537697
171120.0000000    0.2425127
171160.0000000    0.2562704
171200.0000000    0.2731307
171240.0000000    0.2697945
171280.0000000    0.2589919
171320.0000000    0.2556635
171360.0000000    0.2750355
171400.0000000    0.2651483
171440.0000000    0.2866675
171480.0000000    0.2642934
171520.0000000    0.2888446
171560.0000000    0.2684542
171600.0000000    0.2650952
171640.0000000    0.2798103
171680.0000000    0.2652746
171720.0000000    0.2652824
171760.0000000    0.2735124
171800.0000000    0.2636063
171840.0000000    0.2708306
171880.0000000    0.2658498
171920.0000000    0.2647428
171960.0000000    0.2558604
172000.0000000    0.2768000
172040.0000000    0.2666197
172080.0000000    0.2588979
172120.0000000    0.2479973
172160.0000000    0.2416621
172200.0000000    0.2552533
172240.0000000    0.2588215
172280.0000000    0.2509321
172320.0000000    0.2577269
172360.0000000    0.2629799
172400.0000000    0.2563446
172440.0000000    0.2630635
172480.0000000    0.2684188
172520.0000000    0.2617925
172560.0000000    0.2725807
172600.0000000    0.2800539
172640.0000000    0.2650025
172680.0000000    0.2668037
172720.0000000    0.2644989
172760.0000000    0.2697511
172800.0000000    0.2580899
172840.0000000    0.2576193
172880.0000000    0.2630688
172920.0000000    0.2715524
172960.0000000    0.2593925
173000.0000000    0.2549860
173040.0000000    0.2605959
173080.0000000    0.2756210
173120.0000000    0.2629579
173160.0000000    0.2749038
173200.0000000    0.2792127
173240.0000000    0.2517536
173280.0000000    0.2650982
173320.0000000    0.2572576
173360.0000000    0.2838490
173400.0000000    0.2500710
173440.0000000    0.2420802
173480.0000000    0.2383852
173520.0000000    0.2485572
173560.0000000    0.2442248
173600.0000000    0.2424209
173640.0000000    0.2690859
173680.0000000    0.2491891
173720.0000000    0.2437367
173760.0000000    0.2384479
173800.0000000    0.2348260
173840.0000000    0.2489016
173880.0000000    0.2600589
173920.0000000    0.2573189
173960.0000000    0.2483861
174000.0000000    0.2716236
174040.0000000    0.2514263
174080.0000000    0.2688237
174120.0000000    0.2602132
174160.0000000    0.2636148
174200.0000000    0.2817641
174240.0000000    0.2690483
174280.0000000    0.2563574
174320.0000000    0.2547697
174360.0000000    0.2562087
174400.0000000    0.2327104
174440.0000000    0.2406983
174480.0000000    0.2576988
174520.0000000    0.2345036
174560.0000000    0.2458645
174600.0000000    0.2457227
174640.0000000    0.2443831
174680.0000000    0.2752984
174720.0000000    0.2558435
174760.0000000    0.2556285
174800.0000000    0.2576510
174840.0000000    0.2617424
174880.0000000    0.2578165
174920.0000000    0.2660239
174960.0000000    0.2303858
175000.0000000    0.2598551
175040.0000000    0.2487796
175080.0000000    0.2609996
175120.0000000    0.2557396
175160.0000000    0.2435682
175200.0000000    0.2531801
175240.0000000    0.2578823
175280.0000000    0.2526787
175320.0000000    0.2350852
175360.0000000    0.2373310
175400.0000000    0.2543560
175440.0000000    0.2609770
175480.0000000    0.2575623
175520.0000000    0.2646635
175560.0000000    0.2609665
175600.0000000    0.2549610
175640.0000000    0.2583427
175680.0000000    0.2562154
175720.0000000    0.2655826
175760.0000000    0.2636064
175800.0000000    0.2489400
175840.0000000    0.2574463
175880.0000000    0.2721250
175920.0000000    0.2873491
175960.0000000    0.2763605
176000.0000000    0.2864182
176040.0000000    0.2767933
176080.0000000    0.2873403
176120.0000000    0.2704566
176160.0000000    0.2672649
176200.0000000    0.2543869
176240.0000000    0.2574441
176280.0000000    0.2645456
176320.0000000    0.2592126
176360.0000000    0.2493379
176400.0000000    0.2510391
176440.0000000    0.2591112
176480.0000000    0.2698238
176520.0000000    0.2441923
176560.0000000    0.2455106
176600.0000000    0.2415193
176640.0000000    0.2476658
176680.0000000    0.2358342
176720.0000000    0.2327297
176760.0000000    0.2320253
176800.0000000    0.2464686
176840.0000000    0.2368622
176880.0000000    0.2351038
176920.0000000    0.2496383
176960.0000000    0.2438540
177000.0000000    0.2399419
177040.0000000    0.2502146
177080.0000000    0.2643549
177120.0000000    0.2569525
177160.0000000    0.2616222
177200.0000000    0.2564354
177240.0000000    0.2585388
177280.0000000    0.2451640
177320.0000000    0.2594611
177360.0000000    0.2555466
177400.0000000    0.2333698
177440.0000000    0.2390892
177480.0000000    0.2515995
177520.0000000    0.2499427
177560.0000000    0.2329384
177600.0000000    0.2352099
177640.0000000    0.2381516
177680.0000000    0.2330425
177720.0000000    0.2288867
177760.0000000    0.2478906
177800.0000000    0.2489076
177840.0000000    0.2524338
177880.0000000    0.2677700
177920.0000000    0.2764044
177960.0000000    0.2640565
178000.0000000    0.2422060
178040.0000000    0.2495782
178080.0000000    0.2241246
178120.0000000    0.2311404
178160.0000000    0.2412360
178200.0000000    0.2312264
178240.0000000    0.2705437
178280.0000000    0.2646483
178320.0000000    0.2774877
178360.0000000    0.2649117
178400.0000000    0.2593993
178440.0000000    0.2519117
178480.0000000    0.2626532
178520.0000000    0.2361557
178560.0000000    0.2677980
178600.0000000    0.2844373
178640.0000000    0.2700104
178680.0000000    0.2581427
178720.0000000    0.2689071
178760.0000000    0.2641001
178800.0000000    0.2690176
178840.0000000    0.2564564
178880.0000000    0.2702378
178920.0000000    0.2476933
178960.0000000    0.2445082
179000.0000000    0.2625265
179040.0000000    0.2649065
179080.0000000    0.2455738
179120.0000000    0.2409180
179160.0000000    0.2623880
179200.0000000    0.2548485
179240.0000000    0.2676530
179280.0000000    0.2506778
179320.0000000    0.2672446
179360.0000000    0.2678828
179400.0000000    0.2330576
179440.0000000    0.2409560
179480.0000000    0.2247173
179520.0000000    0.2486160
179560.0000000    0.2495541
179600.0000000    0.2514116
179640.0000000    0.2532492
179680.0000000    0.2526966
179720.0000000    0.2469946
179760.0000000    0.2488411
179800.0000000    0.2425216
179840.0000000    0.2593214
179880.0000000    0.2302071
179920.0000000    0.2564120
179960.0000000    0.2408596
180000.0000000    0.2442175
180040.0000000    0.2392900
180080.0000000    0.2527696
180120.0000000    0.2447868
180160.0000000    0.2423874
180200.0000000    0.2425785
180240.0000000    0.2426556
180280.0000000    0.2465285
180320.0000000    0.2462535
180360.0000000    0.2429566
180400.0000000    0.2644979
180440.0000000    0.2396476
180480.0000000    0.2381283
180520.0000000    0.2283667
180560.0000000    0.2307152
180600.0000000    0.2240085
180640.0000000    0.2565621
180680.0000000    0.2391754
180720.0000000    0.2577326
180760.0000000    0.2515682
180800.0000000    0.2423184
180840.0000000    0.2476194
180880.0000000    0.2561227
180920.0000000    0.2645781
180960.0000000    0.2614776
181000.0000000    0.2544650
181040.0000000    0.2553309
181080.0000000    0.2488856
181120.0000000    0.2752049
181160.0000000    0.2418578
181200.0000000    0.2377533
181240.0000000    0.2451508
181280.0000000    0.2306743
181320.0000000    0.2561294
181360.0000000    0.2313360
181400.0000000    0.2495169
181440.0000000    0.2332686
181480.0000000    0.2495950
181520.0000000    0.2483278
181560.0000000    0.2502911
181600.0000000    0.2548017
181640.0000000    0.2527472
181680.0000000    0.2419935
181720.0000000    0.2519217
181760.0000000    0.2547921
181800.0000000    0.2443116
181840.0000000    0.2509407
181880.0000000    0.2455031
181920.0000000    0.2420949
181960.0000000    0.2422921
182000.0000000    0.2665299
182040.0000000    0.2386382
182080.0000000    0.2656319
182120.0000000    0.2372344
182160.0000000    0.2553649
182200.0000000    0.2388329
182240.0000000    0.2577111
182280.0000000    0.2546948
182320.0000000    0.2436499
182360.0000000    0.2445448
182400.0000000    0.2387171
182440.0000000    0.2482899
182480.0000000    0.2436404
182520.0000000    0.2281494
182560.0000000    0.2442109
182600.0000000    0.2261573
182640.0000000    0.2302602
182680.0000000    0.2179819
182720.0000000    0.2348470
182760.0000000    0.2210438
182800.0000000    0.2232783
182840.0000000    0.2320780
182880.0000000    0.2459914
182920.0000000    0.2605382
182960.0000000    0.2379683
183000.0000000    0.2349863
183040.0000000    0.2447798
183080.0000000    0.2332160
183120.0000000    0.2476552
183160.0000000    0.2456874
183200.0000000    0.2479102
183240.0000000    0.2607239
183280.0000000    0.2550706
183320.0000000    0.2298090
183360.0000000    0.2272594
183400.0000000    0.2482352
183440.0000000    0.2539588
183480.0000000    0.2701375
183520.0000000    0.2471002
183560.0000000    0.2315048
183600.0000000    0.2350542
183640.0000000    0.2332437
183680.0000000    0.2315974
183720.0000000    0.2382405
183760.0000000    0.2441968
183800.0000000    0.2419192
183840.0000000    0.2284606
183880.0000000    0.2299086
183920.0000000    0.2558647
183960.0000000    0.2309836
184000.0000000    0.2541924
184040.0000000    0.2370589
184080.0000000    0.2421596
184120.0000000    0.2346640
184160.0000000    0.2434631
184200.0000000    0.2454586
184240.0000000    0.2508093
184280.0000000    0.2426243
184320.0000000    0.2598828
184360.0000000    0.2462243
184400.0000000    0.2511483
184440.0000000    0.2501504
184480.0000000    0.2452275
184520.0000000    0.2435574
184560.0000000    0.2415930
184600.0000000    0.2366510
184640.0000000    0.2469565
184680.0000000    0.2584977
184720.0000000    0.2622539
184760.0000000    0.2629322
184800.0000000    0.2483943
184840.0000000    0.2309685
184880.0000000    0.2268965
184920.0000000    0.2504507
184960.0000000    0.2301037
185000.0000000    0.2386263
185040.0000000    0.2306685
185080.0000000    0.2487116
185120.0000000    0.2386688
185160.0000000    0.2491258
185200.0000000    0.2345363
185240.0000000    0.2236888
185280.0000000    0.2401332
185320.0000000    0.2304229
185360.0000000    0.2288279
185400.0000000    0.2291244
185440.0000000    0.2348752
185480.0000000    0.2364273
185520.0000000    0.2326254
185560.0000000    0.2275634
185600.0000000    0.2214610
185640.0000000    0.2314127
185680.0000000    0.2458236
185720.0000000    0.2275830
185760.0000000    0.2356405
185800.0000000    0.2337036
185840.0000000    0.2431580
185880.0000000    0.2298793
185920.0000000    0.2557360
185960.0000000    0.2496679
186000.0000000    0.2587466
186040.0000000    0.2553874
186080.0000000    0.2518563
186120.0000000    0.2648511
186160.0000000    0.2800163
186200.0000000    0.2404765
186240.0000000    0.2540191
186280.0000000    0.2374277
186320.0000000    0.2533866
186360.0000000    0.2567327
186400.0000000    0.2388603
186440.0000000    0.2385954
186480.0000000    0.2285318
186520.0000000    0.2358041
186560.0000000    0.2383025
186600.0000000    0.2371083
186640.0000000    0.2325878
186680.0000000    0.2241439
186720.0000000    0.2153605
186760.0000000    0.2264461
186800.0000000    0.2465364
186840.0000000    0.2379820
186880.0000000    0.2395087
186920.0000000    0.2429403
186960.0000000    0.2433919
187000.0000000    0.2414875
187040.0000000    0.2268979
187080.0000000    0.2404002
187120.0000000    0.2579266
187160.0000000    0.2436357
187200.0000000    0.2528908
187240.0000000    0.2506030
187280.0000000    0.2561511
187320.0000000    0.2529018
187360.0000000    0.2596717
187400.0000000    0.2435593
187440.0000000    0.2441438
187480.0000000    0.2454872
187520.0000000    0.2363927
187560.0000000    0.2384988
187600.0000000    0.2523299
187640.0000000    0.2320938
187680.0000000    0.2466266
187720.0000000    0.2388455
187760.0000000    0.2500707
187800.0000000    0.2394236
187840.0000000    0.2640717
187880.0000000    0.2337295
187920.0000000    0.2066079
187960.0000000    0.2300488
188000.0000000    0.2332001
188040.0000000    0.2427915
188080.0000000    0.2335917
188120.0000000    0.2421127
188160.0000000    0.2703888
188200.0000000    0.2619700
188240.0000000    0.2739756
188280.0000000    0.2683526
188320.0000000    0.2414234
188360.0000000    0.2462418
188400.0000000    0.2450299
188440.0000000    0.2362336
188480.0000000    0.2403520
188520.0000000    0.2435235
188560.0000000    0.2396058
188600.0000000    0.2474136
188640.0000000    0.2430122
188680.0000000    0.2438309
188720.0000000    0.2433907
188760.0000000    0.2308341
188800.0000000    0.2365291
188840.0000000    0.2343893
188880.0000000    0.2260967
188920.0000000    0.2259640
188960.0000000    0.2132103
189000.0000000    0.2443213
189040.0000000    0.2446870
189080.0000000    0.2278071
189120.0000000    0.2378808
189160.0000000    0.2313884
189200.0000000    0.2350151
189240.0000000    0.2461636
189280.0000000    0.2443072
189320.0000000    0.2591423
189360.0000000    0.2557969
189400.0000000    0.2422394
189440.0000000    0.2501185
189480.0000000    0.2412054
189520.0000000    0.2556528
189560.0000000    0.2631793
189600.0000000    0.2675990
189640.0000000    0.2664354
189680.0000000    0.2413701
189720.0000000    0.2576690
189760.0000000    0.2466944
189800.0000000    0.2534280
189840.0000000    0.2568145
189880.0000000    0.2422994
189920.0000000    0.2316830
189960.0000000    0.2375475
190000.0000000    0.2599864
190040.0000000    0.2324357
190080.0000000    0.2547829
190120.0000000    0.2302358
190160.0000000    0.2485244
190200.0000000    0.2404636
190240.0000000    0.2570542
190280.0000000    0.2409623
190320.0000000    0.2298179
190360.0000000    0.2443861
190400.0000000    0.2206710
190440.0000000    0.2473865
190480.0000000    0.2435410
190520.0000000    0.2576221
190560.0000000    0.2670193
190600.0000000    0.2507252
190640.0000000    0.2434315
190680.0000000    0.2519802
190720.0000000    0.2568077
190760.0000000    0.2604864
190800.0000000    0.2254424
190840.0000000    0.2214152
190880.0000000    0.2381075
190920.0000000    0.2427694
190960.0000000    0.2285891
191000.0000000    0.2085319
191040.0000000    0.2165413
191080.0000000    0.2431597
191120.0000000    0.2384994
191160.0000000    0.2386113
191200.0000000    0.2368267
191240.0000000    0.2497984
191280.0000000    0.2581362
191320.0000000    0.2636783
191360.0000000    0.2596991
191400.0000000    0.2337354
191440.0000000    0.2366981
191480.0000000    0.2301128
191520.0000000    0.2354869
191560.0000000    0.2496541
191600.0000000    0.2378026
191640.0000000    0.2533027
191680.0000000    0.2512687
191720.0000000    0.2445620
191760.0000000    0.2461577
191800.0000000    0.2437375
191840.0000000    0.2524090
191880.0000000    0.2408621
191920.0000000    0.2414096
191960.0000000    0.2522295
192000.0000000    0.2571960
192040.0000000    0.2466252
192080.0000000    0.2499189
192120.0000000    0.2345040
192160.0000000    0.2374080
192200.0000000    0.2372985
192240.0000000    0.2230693
192280.0000000    0.2369822
192320.0000000    0.2244686
192360.0000000    0.2287570
192400.0000000    0.2535607
192440.0000000    0.2475637
192480.0000000    0.2416273
192520.0000000    0.2470318
192560.0000000    0.2507814
192600.0000000    0.2567419
192640.0000000    0.2529514
192680.0000000    0.2321358
192720.0000000    0.2229726
192760.0000000    0.2323058
192800.0000000    0.2500861
192840.0000000    0.2255184
192880.0000000    0.2319890
192920.0000000    0.2432516
192960.0000000    0.2370822
193000.0000000    0.2328428
193040.0000000    0.2270311
193080.0000000    0.2182642
193120.0000000    0.2012033
193160.0000000    0.2459355
193200.0000000    0.2302675
193240.0000000    0.2410386
193280.0000000    0.2570439
193320.0000000    0.2443608
193360.0000000    0.2383184
193400.0000000    0.2084590
193440.0000000    0.2279350
193480.0000000    0.2285802
193520.0000000    0.2019607
193560.0000000    0.2453276
193600.0000000    0.2473966
193640.0000000    0.2486330
193680.0000000    0.2247853
193720.0000000    0.2141946
193760.0000000    0.2114492
193800.0000000    0.2257421
193840.0000000    0.2169523
193880.0000000    0.2313148
193920.0000000    0.2297891
193960.0000000    0.2408893
194000.0000000    0.2346439
194040.0000000    0.2236318
194080.0000000    0.2178701
194120.0000000    0.2381250
194160.0000000    0.2439543
194200.0000000    0.2256690
194240.0000000    0.2161874
194280.0000000    0.2263121
194320.0000000    0.2166114
194360.0000000    0.2344884
194400.0000000    0.2170163
194440.0000000    0.2212361
194480.0000000    0.2188237
194520.0000000    0.2081413
194560.0000000    0.2165918
194600.0000000    0.2382045
194640.0000000    0.2103874
194680.0000000    0.2402666
194720.0000000    0.2134217
194760.0000000    0.2177361
194800.0000000    0.2175113
194840.0000000    0.2308144
194880.0000000    0.2437884
194920.0000000    0.2478606
194960.0000000    0.2470529
195000.0000000    0.2244636
195040.0000000    0.2279523
195080.0000000    0.2057464
195120.0000000    0.2395597
195160.0000000    0.2260470
195200.0000000    0.2482876
195240.0000000    0.2331271
195280.0000000    0.2384770
195320.0000000    0.2664796
195360.0000000    0.2388152
195400.0000000    0.2328319
195440.0000000    0.2565124
195480.0000000    0.2349934
195520.0000000    0.2346497
195560.0000000    0.2428131
195600.0000000    0.2008799
195640.0000000    0.2199878
195680.0000000    0.2159340
195720.0000000    0.2275652
195760.0000000    0.2440055
195800.0000000    0.2329752
195840.0000000    0.2361704
195880.0000000    0.2366298
195920.0000000    0.2279709
195960.0000000    0.2250716
196000.0000000    0.2155183
196040.0000000    0.2152723
196080.0000000    0.2246443
196120.0000000    0.2334258
196160.0000000    0.2329194
196200.0000000    0.2250689
196240.0000000    0.2304801
196280.0000000    0.2536644
196320.0000000    0.2448175
196360.0000000    0.2141075
196400.0000000    0.2410740
196440.0000000    0.2647234
196480.0000000    0.2490771
196520.0000000    0.2635527
196560.0000000    0.2626101
196600.0000000    0.2515461
196640.0000000    0.2479048
196680.0000000    0.2439105
196720.0000000    0.2535713
196760.0000000    0.2403922
196800.0000000    0.2248498
196840.0000000    0.2598931
196880.0000000    0.2536011
196920.0000000    0.2473812
196960.0000000    0.2317569
197000.0000000    0.2311250
197040.0000000    0.2403378
197080.0000000    0.2376067
197120.0000000    0.2448610
197160.0000000    0.2195143
197200.0000000    0.2321046
197240.0000000    0.2598807
197280.0000000    0.2271328
197320.0000000    0.2419492
197360.0000000    0.2311711
197400.0000000    0.2315871
197440.0000000    0.2308624
197480.0000000    0.2144269
197520.0000000    0.2191555
197560.0000000    0.2094386
197600.0000000    0.2384307
197640.0000000    0.2312187
197680.0000000    0.2229546
197720.0000000    0.2448058
197760.0000000    0.2233785
197800.0000000    0.2180795
197840.0000000    0.2065896
197880.0000000    0.2374400
197920.0000000    0.2262643
197960.0000000    0.2290267
198000.0000000    0.2309099
198040.0000000    0.2199860
198080.0000000    0.2197629
198120.0000000    0.2271902
198160.0000000    0.2250370
198200.0000000    0.2359584
198240.0000000    0.2308306
198280.0000000    0.2160200
198320.0000000    0.2306165
198360.0000000    0.2419107
198400.0000000    0.2232460
198440.0000000    0.2388787
198480.0000000    0.2321786
198520.0000000    0.2452260
198560.0000000    0.2254887
198600.0000000    0.2260618
198640.0000000    0.2189206
198680.0000000    0.2189848
198720.0000000    0.2437215
198760.0000000    0.2314649
198800.0000000    0.2158314
198840.0000000    0.2267302
198880.0000000    0.2133878
198920.0000000    0.2055990
198960.0000000    0.2167435
199000.0000000    0.2157179
199040.0000000    0.2155630
199080.0000000    0.2007239
199120.0000000    0.2177995
199160.0000000    0.1975560
199200.0000000    0.2043234
199240.0000000    0.2329544
199280.0000000    0.2103340
199320.0000000    0.2221883
199360.0000000    0.2097682
199400.0000000    0.2059064
199440.0000000    0.2179484
199480.0000000    0.2204086
199520.0000000    0.2123566
199560.0000000    0.2282545
199600.0000000    0.2120508
199640.0000000    0.2026584
199680.0000000    0.2091874
199720.0000000    0.2150443
199760.0000000    0.2167149
199800.0000000    0.2064750
199840.0000000    0.2083575
199880.0000000    0.2021153
199920.0000000    0.2113535
199960.0000000    0.1963747
200000.0000000    0.2066396
200040.0000000    0.2160530
200080.0000000    0.2254687
200120.0000000    0.2198526
200160.0000000    0.2350351
200200.0000000    0.2142522
200240.0000000    0.2065420
200280.0000000    0.2229117
200320.0000000    0.2179436
200360.0000000    0.2217254
200400.0000000    0.2351762
200440.0000000    0.2080216
200480.0000000    0.2254349
200520.0000000    0.2266743
200560.0000000    0.2063606
200600.0000000    0.2269969
200640.0000000    0.2225803
200680.0000000    0.2239479
200720.0000000    0.2162113
200760.0000000    0.2224519
200800.0000000    0.2160500
200840.0000000    0.2266932
200880.0000000    0.2380486
200920.0000000    0.2410273
200960.0000000    0.2357628
201000.0000000    0.2296833
201040.0000000    0.2454612
201080.0000000    0.2244137
201120.0000000    0.2298832
201160.0000000    0.2511556
201200.0000000    0.2402685
201240.0000000    0.2347821
201280.0000000    0.2245117
201320.0000000    0.2368832
201360.0000000    0.2229437
201400.0000000    0.2239337
201440.0000000    0.2342524
201480.0000000    0.2423421
201520.0000000    0.2481778
201560.0000000    0.2422142
201600.0000000    0.2348751
201640.0000000    0.2329857
201680.0000000    0.2102756
201720.0000000    0.2211039
201760.0000000    0.2261739
201800.0000000    0.2202027
201840.0000000    0.2030396
201880.0000000    0.1945015
201920.0000000    0.1933166
201960.0000000    0.2123084
202000.0000000    0.2139115
202040.0000000    0.2243851
202080.0000000    0.2206674
202120.0000000    0.2266943
202160.0000000    0.2284907
202200.0000000    0.2076019
202240.0000000    0.2052998
202280.0000000    0.2004399
202320.0000000    0.2018406
202360.0000000    0.2184006
202400.0000000    0.1938383
202440.0000000    0.2185576
202480.0000000    0.2011518
202520.0000000    0.2213558
202560.0000000    0.2194592
202600.0000000    0.2413839
202640.0000000    0.2168944
202680.0000000    0.2223605
202720.0000000    0.2248032
202760.0000000    0.2168977
202800.0000000    0.2181496
202840.0000000    0.2274162
202880.0000000    0.2220832
202920.0000000    0.2208562
202960.0000000    0.2042999
203000.0000000    0.2035825
203040.0000000    0.2131520
203080.0000000    0.1985121
203120.0000000    0.2155359
203160.0000000    0.2136478
203200.0000000    0.1977075
203240.0000000    0.2274697
203280.0000000    0.2046911
203320.0000000    0.2228591
203360.0000000    0.2244633
203400.0000000    0.2110914
203440.0000000    0.2115939
203480.0000000    0.2221645
203520.0000000    0.1921949
203560.0000000    0.2346772
203600.0000000    0.2298749
203640.0000000    0.2227271
203680.0000000    0.2212781
203720.0000000    0.2352415
203760.0000000    0.2305219
203800.0000000    0.2117211
203840.0000000    0.2209560
203880.0000000    0.2301476
203920.0000000    0.2306238
203960.0000000    0.2329391
204000.0000000    0.2239828
204040.0000000    0.2097673
204080.0000000    0.2252599
204120.0000000    0.2044937
204160.0000000    0.1965795
204200.0000000    0.2170318
204240.0000000    0.2258119
204280.0000000    0.2040945
204320.0000000    0.2137151
204360.0000000    0.2215880
204400.0000000    0.2156368
204440.0000000    0.2134356
204480.0000000    0.2219380
204520.0000000    0.2228985
204560.0000000    0.2194042
204600.0000000    0.2129181
204640.0000000    0.2287392
204680.0000000    0.2059194
204720.0000000    0.2115951
204760.0000000    0.2417201
204800.0000000    0.2256628
204840.0000000    0.2437338
204880.0000000    0.2327910
204920.0000000    0.2360872
204960.0000000    0.2471604
205000.0000000    0.2401861
205040.0000000    0.2205088
205080.0000000    0.2223131
205120.0000000    0.2111561
205160.0000000    0.2103787
205200.0000000    0.2217109
205240.0000000    0.2080536
205280.0000000    0.2146308
205320.0000000    0.2155182
205360.0000000    0.2088482
205400.0000000    0.2114100
205440.0000000    0.2275577
205480.0000000    0.2150625
205520.0000000    0.2114687
205560.0000000    0.2183392
205600.0000000    0.2020995
205640.0000000    0.2237786
205680.0000000    0.2264195
205720.0000000    0.2460516
205760.0000000    0.2617247
205800.0000000    0.2293512
205840.0000000    0.2314254
205880.0000000    0.2098951
205920.0000000    0.2433499
205960.0000000    0.2291730
206000.0000000    0.2286885
206040.0000000    0.2366842
206080.0000000    0.2056838
206120.0000000    0.2223331
206160.0000000    0.2248565
206200.0000000    0.2092521
206240.0000000    0.2108952
206280.0000000    0.2267798
206320.0000000    0.2299734
206360.0000000    0.2398976
206400.0000000    0.2437474
206440.0000000    0.2424395
206480.0000000    0.2607417
206520.0000000    0.2348086
206560.0000000    0.2353322
206600.0000000    0.2380452
206640.0000000    0.2487707
206680.0000000    0.2271413
206720.0000000    0.2338739
206760.0000000    0.2475968
206800.0000000    0.2614025
206840.0000000    0.2761056
206880.0000000    0.2572869
206920.0000000    0.2690797
206960.0000000    0.2590442
207000.0000000    0.2490434
207040.0000000    0.2563146
207080.0000000    0.2380815
207120.0000000    0.2396973
207160.0000000    0.2321777
207200.0000000    0.2274373
207240.0000000    0.2458785
207280.0000000    0.2305199
207320.0000000    0.2370943
207360.0000000    0.2463886
207400.0000000    0.2366292
207440.0000000    0.2448040
207480.0000000    0.2453815
207520.0000000    0.2316493
207560.0000000    0.2277984
207600.0000000    0.2403746
207640.0000000    0.2489290
207680.0000000    0.2399172
207720.0000000    0.2496077
207760.0000000    0.2286610
207800.0000000    0.2450297
207840.0000000    0.2314468
207880.0000000    0.2554788
207920.0000000    0.2409085
207960.0000000    0.2551725
208000.0000000    0.2673185
208040.0000000    0.2381361
208080.0000000    0.2537460
208120.0000000    0.2532986
208160.0000000    0.2481443
208200.0000000    0.2720109
208240.0000000    0.2701680
208280.0000000    0.2612578
208320.0000000    0.2794135
208360.0000000    0.2512512
208400.0000000    0.2671796
208440.0000000    0.2448638
208480.0000000    0.2486183
208520.0000000    0.2397048
208560.0000000    0.2460029
208600.0000000    0.2512244
208640.0000000    0.2514811
208680.0000000    0.2537845
208720.0000000    0.2452524
208760.0000000    0.2258849
208800.0000000    0.2476211
208840.0000000    0.2464469
208880.0000000    0.2460292
208920.0000000    0.2566073
208960.0000000    0.2489499
209000.0000000    0.2629785
209040.0000000    0.2578588
209080.0000000    0.2566667
209120.0000000    0.2546604
209160.0000000    0.2508327
209200.0000000    0.2539236
209240.0000000    0.2589687
209280.0000000    0.2288587
209320.0000000    0.2259002
209360.0000000    0.2563666
209400.0000000    0.2581102
209440.0000000    0.2522251
209480.0000000    0.2445901
209520.0000000    0.2394426
209560.0000000    0.2448076
209600.0000000    0.2456937
209640.0000000    0.2450234
209680.0000000    0.2349660
209720.0000000    0.2328097
209760.0000000    0.2540382
209800.0000000    0.2560881
209840.0000000    0.2552273
209880.0000000    0.2523823
209920.0000000    0.2511116
209960.0000000    0.2550764
210000.0000000    0.2414306
210040.0000000    0.2649022
210080.0000000    0.2521950
210120.0000000    0.2549148
210160.0000000    0.2678424
210200.0000000    0.2592228
210240.0000000    0.2654066
210280.0000000    0.2786714
210320.0000000    0.2295650
210360.0000000    0.2481044
210400.0000000    0.2492414
210440.0000000    0.2687934
210480.0000000    0.2720213
210520.0000000    0.2696344
210560.0000000    0.2552163
210600.0000000    0.2642000
210640.0000000    0.2716715
210680.0000000    0.2500764
210720.0000000    0.2408806
210760.0000000    0.2546633
210800.0000000    0.2434973
210840.0000000    0.2448746
210880.0000000    0.2546693
210920.0000000    0.2664479
210960.0000000    0.2617182
211000.0000000    0.2677443
211040.0000000    0.2489590
211080.0000000    0.2555471
211120.0000000    0.2470609
211160.0000000    0.2399433
211200.0000000    0.2642009
211240.0000000    0.2594588
211280.0000000    0.2496642
211320.0000000    0.2501789
211360.0000000    0.2430171
211400.0000000    0.2452631
211440.0000000    0.2526313
211480.0000000    0.2764753
211520.0000000    0.2607797
211560.0000000    0.2436183
211600.0000000    0.2287274
211640.0000000    0.2377367
211680.0000000    0.2417103
211720.0000000    0.2511438
211760.0000000    0.2462467
211800.0000000    0.2624079
211840.0000000    0.2361682
211880.0000000    0.2562824
211920.0000000    0.2640454
211960.0000000    0.2518463
212000.0000000    0.2495598
212040.0000000    0.2523561
212080.0000000    0.2468152
212120.0000000    0.2321791
212160.0000000    0.2325600
212200.0000000    0.2209475
212240.0000000    0.2234764
212280.0000000    0.2273468
212320.0000000    0.2355074
212360.0000000    0.2569210
212400.0000000    0.2379032
212440.0000000    0.2424612
212480.0000000    0.2273782
212520.0000000    0.2313146
212560.0000000    0.2353344
212600.0000000    0.2257666
212640.0000000    0.2261482
212680.0000000    0.2242604
212720.0000000    0.2284503
212760.0000000    0.2326897
212800.0000000    0.2241873
212840.0000000    0.2414179
212880.0000000    0.2102771
212920.0000000    0.2348015
212960.0000000    0.2210861
213000.0000000    0.2263247
213040.0000000    0.2300476
213080.0000000    0.2367053
213120.0000000    0.2405751
213160.0000000    0.2325986
213200.0000000    0.2273374
213240.0000000    0.2269158
213280.0000000    0.2209231
213320.0000000    0.2309904
213360.0000000    0.2375160
213400.0000000    0.2271354
213440.0000000    0.2216001
213480.0000000    0.2336205
213520.0000000    0.2139819
213560.0000000    0.2234018
213600.0000000    0.2445746
213640.0000000    0.2168045
213680.0000000    0.2149696
213720.0000000    0.2078435
213760.0000000    0.2359994
213800.0000000    0.2114732
213840.0000000    0.2287291
213880.0000000    0.2256421
213920.0000000    0.2093665
213960.0000000    0.1993313
214000.0000000    0.2000743
214040.0000000    0.2156861
214080.0000000    0.1976786
214120.0000000    0.2334189
214160.0000000    0.2164056
214200.0000000    0.2198023
214240.0000000    0.2201174
214280.0000000    0.2173546
214320.0000000    0.1951055
214360.0000000    0.2133463
214400.0000000    0.2180336
214440.0000000    0.2214196
214480.0000000    0.2256921
214520.0000000    0.2300464
214560.0000000    0.2141961
214600.0000000    0.2189197
214640.0000000    0.2293586
214680.0000000    0.2342783
214720.0000000    0.2166952
214760.0000000    0.2051571
214800.0000000    0.2137252
214840.0000000    0.2000497
214880.0000000    0.2227102
214920.0000000    0.2052260
214960.0000000    0.1823349
215000.0000000    0.1935093
215040.0000000    0.2135391
215080.0000000    0.2090606
215120.0000000    0.2028307
215160.0000000    0.2128921
215200.0000000    0.2098624
215240.0000000    0.2026690
215280.0000000    0.2038773
215320.0000000    0.2401843
215360.0000000    0.2394031
215400.0000000    0.2153725
215440.0000000    0.2306540
215480.0000000    0.2339293
215520.0000000    0.2319873
215560.0000000    0.2322204
215600.0000000    0.2380503
215640.0000000    0.2421117
215680.0000000    0.2293088
215720.0000000    0.2486870
215760.0000000    0.2345576
215800.0000000    0.2164296
215840.0000000    0.2338659
215880.0000000    0.2510667
215920.0000000    0.2390941
215960.0000000    0.2478488
216000.0000000    0.2264705
216040.0000000    0.2523085
216080.0000000    0.2400670
216120.0000000    0.2297459
216160.0000000    0.2447420
216200.0000000    0.2334990
216240.0000000    0.2231259
216280.0000000    0.2443556
216320.0000000    0.2422336
216360.0000000    0.2444407
216400.0000000    0.2330732
216440.0000000    0.2509481
216480.0000000    0.2459624
216520.0000000    0.2378766
216560.0000000    0.2337556
216600.0000000    0.2541182
216640.0000000    0.2362701
216680.0000000    0.2501798
216720.0000000    0.2551708
216760.0000000    0.2341037
216800.0000000    0.2416228
216840.0000000    0.2668714
216880.0000000    0.2469153
216920.0000000    0.2480654
216960.0000000    0.2467734
217000.0000000    0.2566739
217040.0000000    0.2419234
217080.0000000    0.2397393
217120.0000000    0.2378928
217160.0000000    0.2335273
217200.0000000    0.2331380
217240.0000000    0.2399622
217280.0000000    0.2491685
217320.0000000    0.2268197
217360.0000000    0.2390836
217400.0000000    0.2295858
217440.0000000    0.2293869
217480.0000000    0.2349448
217520.0000000    0.2222512
217560.0000000    0.2264519
217600.0000000    0.2329474
217640.0000000    0.2252384
217680.0000000    0.2352859
217720.0000000    0.2272860
217760.0000000    0.2542136
217800.0000000    0.2412951
217840.0000000    0.2306313
217880.0000000    0.2373297
217920.0000000    0.2513798
217960.0000000    0.2470804
218000.0000000    0.2364452
218040.0000000    0.2412788
218080.0000000    0.2323661
218120.0000000    0.2529288
218160.0000000    0.2670212
218200.0000000    0.2499447
218240.0000000    0.2661254
218280.0000000    0.2619033
218320.0000000    0.2499773
218360.0000000    0.2536866
218400.0000000    0.2318742
218440.0000000    0.2297766
218480.0000000    0.2214349
218520.0000000    0.2221853
218560.0000000    0.2173115
218600.0000000    0.2385271
218640.0000000    0.2259151
218680.0000000    0.2283712
218720.0000000    0.2248411
218760.0000000    0.2312538
218800.0000000    0.2328322
218840.0000000    0.2659457
218880.0000000    0.2640740
218920.0000000    0.2539600
218960.0000000    0.2539969
219000.0000000    0.2476848
219040.0000000    0.2648399
219080.0000000    0.2642068
219120.0000000    0.2479188
219160.0000000    0.2449883
219200.0000000    0.2641462
219240.0000000    0.2453752
219280.0000000    0.2561018
219320.0000000    0.2513237
219360.0000000    0.2585987
219400.0000000    0.2561899
219440.0000000    0.2457493
219480.0000000    0.2476128
219520.0000000    0.2527960
219560.0000000    0.2601138
219600.0000000    0.2880102
219640.0000000    0.2655898
219680.0000000    0.2880500
219720.0000000    0.2577431
219760.0000000    0.2458964
219800.0000000    0.2360980
219840.0000000    0.2507941
219880.0000000    0.2410687
219920.0000000    0.2385529
219960.0000000    0.2428762
220000.0000000    0.2207680
220040.0000000    0.2256241
220080.0000000    0.2265829
220120.0000000    0.2385398
220160.0000000    0.2494202
220200.0000000    0.2465103
220240.0000000    0.2521095
220280.0000000    0.2433651
220320.0000000    0.2455279
220360.0000000    0.2472155
220400.0000000    0.2513975
220440.0000000    0.2520276
220480.0000000    0.2334689
220520.0000000    0.2438718
220560.0000000    0.2456310
220600.0000000    0.2337843
220640.0000000    0.2335132
220680.0000000    0.2483708
220720.0000000    0.2575719
220760.0000000    0.2491699
220800.0000000    0.2457805
220840.0000000    0.2568864
220880.0000000    0.2514170
220920.0000000    0.2590319
220960.0000000    0.2585573
221000.0000000    0.2387324
221040.0000000    0.2420554
221080.0000000    0.2693419
221120.0000000    0.2457203
221160.0000000    0.2624317
221200.0000000    0.2598760
221240.0000000    0.2551442
221280.0000000    0.2555571
221320.0000000    0.2666959
221360.0000000    0.2618074
221400.0000000    0.2593463
221440.0000000    0.2739076
221480.0000000    0.2751311
221520.0000000    0.2718938
221560.0000000    0.2759736
221600.0000000    0.2876595
221640.0000000    0.2570556
221680.0000000    0.2680906
221720.0000000    0.2789247
221760.0000000    0.2723809
221800.0000000    0.2686401
221840.0000000    0.2484876
221880.0000000    0.2724469
221920.0000000    0.2739134
221960.0000000    0.2778330
222000.0000000    0.2944910
222040.0000000    0.2848241
222080.0000000    0.2653088
222120.0000000    0.2637399
222160.0000000    0.2601140
222200.0000000    0.2615938
222240.0000000    0.2557021
222280.0000000    0.2621959
222320.0000000    0.2432267
222360.0000000    0.2476586
222400.0000000    0.2548282
222440.0000000    0.2456221
222480.0000000    0.2443206
222520.0000000    0.2595970
222560.0000000    0.2426002
222600.0000000    0.2676792
222640.0000000    0.2692893
222680.0000000    0.2814566
222720.0000000    0.2882071
222760.0000000    0.2581138
222800.0000000    0.2531805
222840.0000000    0.2437029
222880.0000000    0.2506737
222920.0000000    0.2241885
222960.0000000    0.2313247
223000.0000000    0.2322163
223040.0000000    0.2426988
223080.0000000    0.2331867
223120.0000000    0.2428457
223160.0000000    0.2426311
223200.0000000    0.2333078
223240.0000000    0.2278754
223280.0000000    0.2327524
223320.0000000    0.2478511
223360.0000000    0.2416756
223400.0000000    0.2544266
223440.0000000    0.2726736
223480.0000000    0.2726775
223520.0000000    0.2625307
223560.0000000    0.2658184
223600.0000000    0.2608325
223640.0000000    0.2611944
223680.0000000    0.2449378
223720.0000000    0.2402614
223760.0000000    0.2391536
223800.0000000    0.2435325
223840.0000000    0.2217067
223880.0000000    0.2074482
223920.0000000    0.2325619
223960.0000000    0.2271267
224000.0000000    0.2214550
224040.0000000    0.2141180
224080.0000000    0.2371953
224120.0000000    0.2366393
224160.0000000    0.2309341
224200.0000000    0.2489885
224240.0000000    0.2508109
224280.0000000    0.2335913
224320.0000000    0.2443184
224360.0000000    0.2519819
224400.0000000    0.2312801
224440.0000000    0.2253425
224480.0000000    0.2335284
224520.0000000    0.2496491
224560.0000000    0.2441724
224600.0000000    0.2466343
224640.0000000    0.2460996
224680.0000000    0.2432674
224720.0000000    0.2423128
224760.0000000    0.2440344
224800.0000000    0.2154367
224840.0000000    0.2650269
224880.0000000    0.2594598
224920.0000000    0.2580521
224960.0000000    0.2663606
225000.0000000    0.2491807
225040.0000000    0.2461049
225080.0000000    0.2504784
225120.0000000    0.2480861
225160.0000000    0.2561734
225200.0000000    0.2327147
225240.0000000    0.2365975
225280.0000000    0.2354553
225320.0000000    0.2375081
225360.0000000    0.2583019
225400.0000000    0.2386724
225440.0000000    0.2441169
225480.0000000    0.2303861
225520.0000000    0.2452452
225560.0000000    0.2316700
225600.0000000    0.2364202
225640.0000000    0.2201649
225680.0000000    0.2354062
225720.0000000    0.2252606
225760.0000000    0.2227097
225800.0000000    0.2340431
225840.0000000    0.2391741
225880.0000000    0.2353960
225920.0000000    0.2414160
225960.0000000    0.2358453
226000.0000000    0.2588948
226040.0000000    0.2416408
226080.0000000    0.2536387
226120.0000000    0.2382743
226160.0000000    0.2297371
226200.0000000    0.2218953
226240.0000000    0.2317633
226280.0000000    0.2575428
226320.0000000    0.2505222
226360.0000000    0.2367793
226400.0000000    0.2354142
226440.0000000    0.2333715
226480.0000000    0.2434824
226520.0000000    0.2369273
226560.0000000    0.2437808
226600.0000000    0.2238593
226640.0000000    0.2192696
226680.0000000    0.2201705
226720.0000000    0.2290923
226760.0000000    0.2283578
226800.0000000    0.2403815
226840.0000000    0.2345189
226880.0000000    0.2136258
226920.0000000    0.2340577
226960.0000000    0.2528585
227000.0000000    0.2396485
227040.0000000    0.2600395
227080.0000000    0.2414942
227120.0000000    0.2528506
227160.0000000    0.2518822
227200.0000000    0.2729937
227240.0000000    0.2696576
227280.0000000    0.2449426
227320.0000000    0.2535360
227360.0000000    0.2647950
227400.0000000    0.2325645
227440.0000000    0.2383033
227480.0000000    0.2498941
227520.0000000    0.2497767
227560.0000000    0.2490738
227600.0000000    0.2481696
227640.0000000    0.2514324
227680.0000000    0.2615315
227720.0000000    0.2406345
227760.0000000    0.2578793
227800.0000000    0.2561432
227840.0000000    0.2536792
227880.0000000    0.2512306
227920.0000000    0.2510001
227960.0000000    0.2870142
228000.0000000    0.2616457
228040.0000000    0.2585948
228080.0000000    0.2357461
228120.0000000    0.2541944
228160.0000000    0.2389539
228200.0000000    0.2575861
228240.0000000    0.2615491
228280.0000000    0.2632484
228320.0000000    0.2479243
228360.0000000    0.2756055
228400.0000000    0.2323389
228440.0000000    0.2427812
228480.0000000    0.2685784
228520.0000000    0.2535879
228560.0000000    0.2641162
228600.0000000    0.2521068
228640.0000000    0.2520691
228680.0000000    0.2370452
228720.0000000    0.2602902
228760.0000000    0.2472678
228800.0000000    0.2353585
228840.0000000    0.2438487
228880.0000000    0.2364968
228920.0000000    0.2395697
228960.0000000    0.2640080
229000.0000000    0.2661085
229040.0000000    0.2480815
229080.0000000    0.2417241
229120.0000000    0.2361398
229160.0000000    0.2464626
229200.0000000    0.2563771
229240.0000000    0.2767449
229280.0000000    0.2757323
229320.0000000    0.2536153
229360.0000000    0.2758933
229400.0000000    0.2647578
229440.0000000    0.2503254
229480.0000000    0.2519686
229520.0000000    0.2400969
229560.0000000    0.2521986
229600.0000000    0.2355428
229640.0000000    0.2645377
229680.0000000    0.2593500
229720.0000000    0.2480707
229760.0000000    0.2261984
229800.0000000    0.2373742
229840.0000000    0.2515174
229880.0000000    0.2359531
229920.0000000    0.2335319
229960.0000000    0.2253155
230000.0000000    0.2342154
230040.0000000    0.2348617
230080.0000000    0.2291304
230120.0000000    0.2516374
230160.0000000    0.2383317
230200.0000000    0.2337121
230240.0000000    0.2395834
230280.0000000    0.2394804
230320.0000000    0.2447521
230360.0000000    0.2395920
230400.0000000    0.2423780
230440.0000000    0.2608625
230480.0000000    0.2504984
230520.0000000    0.2597865
230560.0000000    0.2579574
230600.0000000    0.2570042
230640.0000000    0.2600257
230680.0000000    0.2420348
230720.0000000    0.2478476
230760.0000000    0.2508274
230800.0000000    0.2442009
230840.0000000    0.2502745
230880.0000000    0.2401028
230920.0000000    0.2448092
230960.0000000    0.2365032
231000.0000000    0.2401962
231040.0000000    0.2484886
231080.0000000    0.2531982
231120.0000000    0.2266656
231160.0000000    0.2622496
231200.0000000    0.2349507
231240.0000000    0.2500028
231280.0000000    0.2378376
231320.0000000    0.2361198
231360.0000000    0.2492586
231400.0000000    0.2452647
231440.0000000    0.2314524
231480.0000000    0.2280241
231520.0000000    0.2358999
231560.0000000    0.2344640
231600.0000000    0.2419529
231640.0000000    0.2615179
231680.0000000    0.2382340
231720.0000000    0.2292023
231760.0000000    0.2623180
231800.0000000    0.2482777
231840.0000000    0.2535152
231880.0000000    0.2763096
231920.0000000    0.2507201
231960.0000000    0.2322753
232000.0000000    0.2251003
232040.0000000    0.2535945
232080.0000000    0.2650709
232120.0000000    0.2548253
232160.0000000    0.2405096
232200.0000000    0.2375108
232240.0000000    0.2459098
232280.0000000    0.2470651
232320.0000000    0.2471685
232360.0000000    0.2547897
232400.0000000    0.2645102
232440.0000000    0.2469756
232480.0000000    0.2605303
232520.0000000    0.2426870
232560.0000000    0.2410484
232600.0000000    0.2515996
232640.0000000    0.2427375
232680.0000000    0.2532680
232720.0000000    0.2542364
232760.0000000    0.2504382
232800.0000000    0.2550906
232840.0000000    0.2487506
232880.0000000    0.2439739
232920.0000000    0.2414023
232960.0000000    0.2236531
233000.0000000    0.2211180
233040.0000000    0.2338841
233080.0000000    0.2337811
233120.0000000    0.2346274
233160.0000000    0.2183489
233200.0000000    0.2199875
233240.0000000    0.2194657
233280.0000000    0.2325326
233320.0000000    0.2404353
233360.0000000    0.2356307
233400.0000000    0.2466054
233440.0000000    0.2454641
233480.0000000    0.2332169
233520.0000000    0.2498623
233560.0000000    0.2289455
233600.0000000    0.2307666
233640.0000000    0.2360896
233680.0000000    0.2438592
233720.0000000    0.2343882
233760.0000000    0.2491561
233800.0000000    0.2411234
233840.0000000    0.2348674
233880.0000000    0.2409551
233920.0000000    0.2352840
233960.0000000    0.2516047
234000.0000000    0.2522531
234040.0000000    0.2582076
234080.0000000    0.2521458
234120.0000000    0.2519200
234160.0000000    0.2557706
234200.0000000    0.2478507
234240.0000000    0.2388316
234280.0000000    0.2579540
234320.0000000    0.2557282
234360.0000000    0.2596925
234400.0000000    0.2546921
234440.0000000    0.2565032
234480.0000000    0.2585058
234520.0000000    0.2513335
234560.0000000    0.2657599
234600.0000000    0.2585621
234640.0000000    0.2467879
234680.0000000    0.2754216
234720.0000000    0.2464752
234760.0000000    0.2481713
234800.0000000    0.2619771
234840.0000000    0.2365970
234880.0000000    0.2416048
234920.0000000    0.2517074
234960.0000000    0.2512214
235000.0000000    0.2495707
235040.0000000    0.2426553
235080.0000000    0.2412640
235120.0000000    0.2394303
235160.0000000    0.2419730
235200.0000000    0.2355013
235240.0000000    0.2371155
235280.0000000    0.2519457
235320.0000000    0.2371565
235360.0000000    0.2465017
235400.0000000    0.2449153
235440.0000000    0.2472998
235480.0000000    0.2417594
235520.0000000    0.2548619
235560.0000000    0.2470317
235600.0000000    0.2519545
235640.0000000    0.2453502
235680.0000000    0.2363885
235720.0000000    0.2356178
235760.0000000    0.2684174
235800.0000000    0.2602492
235840.0000000    0.2577920
235880.0000000    0.2446624
235920.0000000    0.2460903
235960.0000000    0.2521079
236000.0000000    0.2465288
236040.0000000    0.2537293
236080.0000000    0.2496186
236120.0000000    0.2413713
236160.0000000    0.2490658
236200.0000000    0.2551782
236240.0000000    0.2621230
236280.0000000    0.2484349
236320.0000000    0.2352488
236360.0000000    0.2491882
236400.0000000    0.2465213
236440.0000000    0.2653049
236480.0000000    0.2592091
236520.0000000    0.2594403
236560.0000000    0.2546980
236600.0000000    0.2409510
236640.0000000    0.2602447
236680.0000000    0.2692886
236720.0000000    0.2488672
236760.0000000    0.2483526
236800.0000000    0.2516260
236840.0000000    0.2567198
236880.0000000    0.2349384
236920.0000000    0.2622482
236960.0000000    0.2575069
237000.0000000    0.2468447
237040.0000000    0.2424136
237080.0000000    0.2531316
237120.0000000    0.2443859
237160.0000000    0.2458030
237200.0000000    0.2477386
237240.0000000    0.2361003
237280.0000000    0.2214126
237320.0000000    0.2330645
237360.0000000    0.2367387
237400.0000000    0.2152587
237440.0000000    0.2361533
237480.0000000    0.2399583
237520.0000000    0.2455271
237560.0000000    0.2386223
237600.0000000    0.2517556
237640.0000000    0.2460728
237680.0000000    0.2502857
237720.0000000    0.2506185
237760.0000000    0.2512820
237800.0000000    0.2493109
237840.0000000    0.2445066
237880.0000000    0.2377414
237920.0000000    0.2490564
237960.0000000    0.2439043
238000.0000000    0.2332222
238040.0000000    0.2278355
238080.0000000    0.2594446
238120.0000000    0.2536177
238160.0000000    0.2670714
238200.0000000    0.2363824
238240.0000000    0.2360590
238280.0000000    0.2263418
238320.0000000    0.2669576
238360.0000000    0.2590428
238400.0000000    0.2503198
238440.0000000    0.2482032
238480.0000000    0.2493098
238520.0000000    0.2536569
238560.0000000    0.2479288
238600.0000000    0.2434921
238640.0000000    0.2431035
238680.0000000    0.2490000
238720.0000000    0.2546865
238760.0000000    0.2501120
238800.0000000    0.2604318
238840.0000000    0.2503290
238880.0000000    0.2486586
238920.0000000    0.2463340
238960.0000000    0.2505421
239000.0000000    0.2428056
239040.0000000    0.2389781
239080.0000000    0.2457716
239120.0000000    0.2474851
239160.0000000    0.2511528
239200.0000000    0.2400158
239240.0000000    0.2330191
239280.0000000    0.2385218
239320.0000000    0.2588237
239360.0000000    0.2545681
239400.0000000    0.2453138
239440.0000000    0.2444661
239480.0000000    0.2504869
239520.0000000    0.2498066
239560.0000000    0.2520890
239600.0000000    0.2419612
239640.0000000    0.2385229
239680.0000000    0.2582920
239720.0000000    0.2539411
239760.0000000    0.2700301
239800.0000000    0.2455754
239840.0000000    0.2501677
239880.0000000    0.2504001
239920.0000000    0.2444678
239960.0000000    0.2496975
240000.0000000    0.2496311
240040.0000000    0.2569987
240080.0000000    0.2825866
240120.0000000    0.2495962
240160.0000000    0.2705397
240200.0000000    0.2588908
240240.0000000    0.2803013
240280.0000000    0.2482595
240320.0000000    0.2406883
240360.0000000    0.2315344
240400.0000000    0.2367032
240440.0000000    0.2414434
240480.0000000    0.2313524
240520.0000000    0.2696026
240560.0000000    0.2584555
240600.0000000    0.2679939
240640.0000000    0.2445312
240680.0000000    0.2465330
240720.0000000    0.2536846
240760.0000000    0.2452490
240800.0000000    0.2198297
240840.0000000    0.2415646
240880.0000000    0.2445799
240920.0000000    0.2603943
240960.0000000    0.2540513
241000.0000000    0.2597227
241040.0000000    0.2563691
241080.0000000    0.2625218
241120.0000000    0.2564169
241160.0000000    0.2745470
241200.0000000    0.2639319
241240.0000000    0.2617960
241280.0000000    0.2560973
241320.0000000    0.2442709
241360.0000000    0.2521558
241400.0000000    0.2517281
241440.0000000    0.2522176
241480.0000000    0.2401991
241520.0000000    0.2736813
241560.0000000    0.2598731
241600.0000000    0.2568767
241640.0000000    0.2467132
241680.0000000    0.2393496
241720.0000000    0.2354512
241760.0000000    0.2187330
241800.0000000    0.2112684
241840.0000000    0.2371936
241880.0000000    0.2337821
241920.0000000    0.2161636
241960.0000000    0.2233715
242000.0000000    0.2398643
242040.0000000    0.2469900
242080.0000000    0.2338968
242120.0000000    0.2322094
242160.0000000    0.2418159
242200.0000000    0.2481666
242240.0000000    0.2273047
242280.0000000    0.2364657
242320.0000000    0.2486636
242360.0000000    0.2415072
242400.0000000    0.2451367
242440.0000000    0.2422392
242480.0000000    0.2320222
242520.0000000    0.2276748
242560.0000000    0.2420718
242600.0000000    0.2401637
242640.0000000    0.2469580
242680.0000000    0.2468749
242720.0000000    0.2474760
242760.0000000    0.2438950
242800.0000000    0.2377274
242840.0000000    0.2467748
242880.0000000    0.2513260
242920.0000000    0.2567973
242960.0000000    0.2464540
243000.0000000    0.2534196
243040.0000000    0.2359704
243080.0000000    0.2310625
243120.0000000    0.2396428
243160.0000000    0.2507767
243200.0000000    0.2421102
243240.0000000    0.2361730
243280.0000000    0.2394574
243320.0000000    0.2469489
243360.0000000    0.2467673
243400.0000000    0.2252595
243440.0000000    0.2492457
243480.0000000    0.2578916
243520.0000000    0.2560315
243560.0000000    0.2378294
243600.0000000    0.2290463
243640.0000000    0.2261303
243680.0000000    0.2243409
243720.0000000    0.2440451
243760.0000000    0.2420743
243800.0000000    0.2313800
243840.0000000    0.2508340
243880.0000000    0.2352888
243920.0000000    0.2281386
243960.0000000    0.2240687
244000.0000000    0.2230439
244040.0000000    0.2314209
244080.0000000    0.2558889
244120.0000000    0.2560253
244160.0000000    0.2492363
244200.0000000    0.2377425
244240.0000000    0.2497927
244280.0000000    0.2446179
244320.0000000    0.2352511
244360.0000000    0.2451797
244400.0000000    0.2499992
244440.0000000    0.2479399
244480.0000000    0.2411348
244520.0000000    0.2424679
244560.0000000    0.2367409
244600.0000000    0.2308345
244640.0000000    0.2422739
244680.0000000    0.2367440
244720.0000000    0.2297305
244760.0000000    0.2253611
244800.0000000    0.2386252
244840.0000000    0.2468686
244880.0000000    0.2465230
244920.0000000    0.2359629
244960.0000000    0.2257772
245000.0000000    0.2227166
245040.0000000    0.2505068
245080.0000000    0.2344339
245120.0000000    0.2370647
245160.0000000    0.2455367
245200.0000000    0.2146921
245240.0000000    0.2210375
245280.0000000    0.2312611
245320.0000000    0.2172122
245360.0000000    0.2238385
245400.0000000    0.2208561
245440.0000000    0.2376003
245480.0000000    0.2186376
245520.0000000    0.2239716
245560.0000000    0.2210785
245600.0000000    0.2239320
245640.0000000    0.2346497
245680.0000000    0.2327818
245720.0000000    0.2466631
245760.0000000    0.2719086
245800.0000000    0.2353553
245840.0000000    0.2351509
245880.0000000    0.2396990
245920.0000000    0.2538263
245960.0000000    0.2544150
246000.0000000    0.2494563
246040.0000000    0.2566484
246080.0000000    0.2472590
246120.0000000    0.2566176
246160.0000000    0.2312535
246200.0000000    0.2098512
246240.0000000    0.2411250
246280.0000000    0.2352475
246320.0000000    0.2352317
246360.0000000    0.2109136
246400.0000000    0.2333928
246440.0000000    0.2405720
246480.0000000    0.2412428
246520.0000000    0.2459213
246560.0000000    0.2370886
246600.0000000    0.2237025
246640.0000000    0.2192285
246680.0000000    0.2334859
246720.0000000    0.2228934
246760.0000000    0.2046545
246800.0000000    0.2144759
246840.0000000    0.2215593
246880.0000000    0.2192932
246920.0000000    0.2373531
246960.0000000    0.2211469
247000.0000000    0.2111135
247040.0000000    0.1934814
247080.0000000    0.2103262
247120.0000000    0.2105668
247160.0000000    0.2058028
247200.0000000    0.2141773
247240.0000000    0.2131835
247280.0000000    0.2159227
247320.0000000    0.2205440
247360.0000000    0.2241236
247400.0000000    0.2179812
247440.0000000    0.2137439
247480.0000000    0.2213905
247520.0000000    0.2098521
247560.0000000    0.2030837
247600.0000000    0.2215429
247640.0000000    0.2174319
247680.0000000    0.2020362
247720.0000000    0.2093936
247760.0000000    0.1924804
247800.0000000    0.2118593
247840.0000000    0.2215088
247880.0000000    0.2226713
247920.0000000    0.2216056
247960.0000000    0.2233339
248000.0000000    0.2107222
248040.0000000    0.2206425
248080.0000000    0.2144368
248120.0000000    0.2266510
248160.0000000    0.2299186
248200.0000000    0.2180250
248240.0000000    0.2070145
248280.0000000    0.2279208
248320.0000000    0.2141329
248360.0000000    0.2134321
248400.0000000    0.2354174
248440.0000000    0.2375424
248480.0000000    0.2274279
248520.0000000    0.2237308
248560.0000000    0.2367244
248600.0000000    0.2346995
248640.0000000    0.2290529
248680.0000000    0.2232584
248720.0000000    0.2215410
248760.0000000    0.2057830
248800.0000000    0.2119999
248840.0000000    0.2158266
248880.0000000    0.2169851
248920.0000000    0.2190473
248960.0000000    0.2205687
249000.0000000    0.2181506
249040.0000000    0.2212669
249080.0000000    0.2361247
249120.0000000    0.2253778
249160.0000000    0.2359806
249200.0000000    0.2335373
249240.0000000    0.2475997
249280.0000000    0.2156982
249320.0000000    0.2134926
249360.0000000    0.2171379
249400.0000000    0.2357082
249440.0000000    0.2253345
249480.0000000    0.2162851
249520.0000000    0.2272872
249560.0000000    0.2292105
249600.0000000    0.2332481
249640.0000000    0.2313367
249680.0000000    0.2216042
249720.0000000    0.2402777
249760.0000000    0.2284286
249800.0000000    0.2439657
249840.0000000    0.2355103
249880.0000000    0.2309227
249920.0000000    0.2207731
249960.0000000    0.2310240
250000.0000000    0.2275133
250040.0000000    0.2051688
250080.0000000    0.2017361
250120.0000000    0.2163514
250160.0000000    0.2142459
250200.0000000    0.2187703
250240.0000000    0.2206728
250280.0000000    0.2207941
250320.0000000    0.2064202
250360.0000000    0.2173368
250400.0000000    0.2301240
250440.0000000    0.2129851
250480.0000000    0.2050102
250520.0000000    0.2033426
250560.0000000    0.2109617
250600.0000000    0.2113789
250640.0000000    0.2068893
250680.0000000    0.2067457
250720.0000000    0.2113835
250760.0000000    0.2111004
250800.0000000    0.2113144
250840.0000000    0.2135964
250880.0000000    0.2256785
250920.0000000    0.2289513
250960.0000000    0.2130359
251000.0000000    0.2169559
251040.0000000    0.2282229
251080.0000000    0.2165844
251120.0000000    0.2077353
251160.0000000    0.2056264
251200.0000000    0.2063101
251240.0000000    0.2294777
251280.0000000    0.2124065
251320.0000000    0.2055736
251360.0000000    0.2151716
251400.0000000    0.2287055
251440.0000000    0.1969847
251480.0000000    0.2231220
251520.0000000    0.2161014
251560.0000000    0.2121139
251600.0000000    0.2011878
251640.0000000    0.2221225
251680.0000000    0.2331452
251720.0000000    0.2340153
251760.0000000    0.2172862
251800.0000000    0.2281738
251840.0000000    0.2217113
251880.0000000    0.2222608
251920.0000000    0.2326499
251960.0000000    0.2202525
252000.0000000    0.2266639
252040.0000000    0.2272565
252080.0000000    0.2225752
252120.0000000    0.2239658
252160.0000000    0.2145111
252200.0000000    0.2219372
252240.0000000    0.2414343
252280.0000000    0.2333993
252320.0000000    0.2232059
252360.0000000    0.2229144
252400.0000000    0.2102974
252440.0000000    0.2192052
252480.0000000    0.2098765
252520.0000000    0.2229889
252560.0000000    0.2223452
252600.0000000    0.2312789
252640.0000000    0.2401688
252680.0000000    0.2272903
252720.0000000    0.2109809
252760.0000000    0.2134502
252800.0000000    0.2382201
252840.0000000    0.2335916
252880.0000000    0.2306500
252920.0000000    0.2234864
252960.0000000    0.2081912
253000.0000000    0.2176863
253040.0000000    0.2322000
253080.0000000    0.2352187
253120.0000000    0.2256587
253160.0000000    0.2125533
253200.0000000    0.2340836
253240.0000000    0.2477560
253280.0000000    0.2390428
253320.0000000    0.2442486
253360.0000000    0.2226265
253400.0000000    0.2173901
253440.0000000    0.2041707
253480.0000000    0.2269168
253520.0000000    0.2178809
253560.0000000    0.2105586
253600.0000000    0.2183070
253640.0000000    0.2129433
253680.0000000    0.2101004
253720.0000000    0.2305378
253760.0000000    0.2118543
253800.0000000    0.2233662
253840.0000000    0.2397783
253880.0000000    0.2248728
253920.0000000    0.2166722
253960.0000000    0.2153390
254000.0000000    0.2058330
254040.0000000    0.1978126
254080.0000000    0.1921137
254120.0000000    0.1954421
254160.0000000    0.2027108
254200.0000000    0.2010961
254240.0000000    0.2168466
254280.0000000    0.2040961
254320.0000000    0.2036457
254360.0000000    0.2132409
254400.0000000    0.2232874
254440.0000000    0.2119627
254480.0000000    0.2097331
254520.0000000    0.2145838
254560.0000000    0.1814012
254600.0000000    0.1983620
254640.0000000    0.1957857
254680.0000000    0.2092891
254720.0000000    0.2012311
254760.0000000    0.2173828
254800.0000000    0.2059567
254840.0000000    0.2058376
254880.0000000    0.2101266
254920.0000000    0.2110387
254960.0000000    0.2246865
255000.0000000    0.2354896
255040.0000000    0.2192938
255080.0000000    0.2087306
255120.0000000    0.2086752
255160.0000000    0.1992713
255200.0000000    0.1883917
255240.0000000    0.2149892
255280.0000000    0.2219488
255320.0000000    0.2219551
255360.0000000    0.2048629
255400.0000000    0.1991202
255440.0000000    0.2286089
255480.0000000    0.2237717
255520.0000000    0.2177944
255560.0000000    0.2224656
255600.0000000    0.2181449
255640.0000000    0.2151669
255680.0000000    0.2242918
255720.0000000    0.2307068
255760.0000000    0.2208833
255800.0000000    0.2090943
255840.0000000    0.2047922
255880.0000000    0.2229057
255920.0000000    0.2057854
255960.0000000    0.2194687
256000.0000000    0.2370038
256040.0000000    0.2106366
256080.0000000    0.2048632
256120.0000000    0.2066928
256160.0000000    0.2081014
256200.0000000    0.2218122
256240.0000000    0.2127327
256280.0000000    0.2054165
256320.0000000    0.1956194
256360.0000000    0.2038248
256400.0000000    0.1931528
256440.0000000    0.2288762
256480.0000000    0.2122110
256520.0000000    0.2238931
256560.0000000    0.2137813
256600.0000000    0.2363956
256640.0000000    0.2490906
256680.0000000    0.2430520
256720.0000000    0.2551517
256760.0000000    0.2363885
256800.0000000    0.2485757
256840.0000000    0.2232683
256880.0000000    0.2286604
256920.0000000    0.2215014
256960.0000000    0.2118752
257000.0000000    0.2191887
257040.0000000    0.2229168
257080.0000000    0.2125053
257120.0000000    0.2112354
257160.0000000    0.1892649
257200.0000000    0.2092204
257240.0000000    0.2100684
257280.0000000    0.2202585
257320.0000000    0.2228686
257360.0000000    0.2232204
257400.0000000    0.2265635
257440.0000000    0.2239248
257480.0000000    0.2206980
257520.0000000    0.2352517
257560.0000000    0.2074094
257600.0000000    0.2500728
257640.0000000    0.2406678
257680.0000000    0.2152223
257720.0000000    0.2125892
257760.0000000    0.2182792
257800.0000000    0.2379214
257840.0000000    0.2164861
257880.0000000    0.2193757
257920.0000000    0.2063052
257960.0000000    0.2252954
258000.0000000    0.2184395
258040.0000000    0.2229457
258080.0000000    0.2221533
258120.0000000    0.2253207
258160.0000000    0.2270202
258200.0000000    0.2335412
258240.0000000    0.2132879
258280.0000000    0.2148746
258320.0000000    0.2271801
258360.0000000    0.2241253
258400.0000000    0.2402653
258440.0000000    0.2463647
258480.0000000    0.2282062
258520.0000000    0.2446178
258560.0000000    0.2377262
258600.0000000    0.2594852
258640.0000000    0.2600255
258680.0000000    0.2391087
258720.0000000    0.2298465
258760.0000000    0.2365188
258800.0000000    0.2358955
258840.0000000    0.2334800
258880.0000000    0.2272937
258920.0000000    0.2150286
258960.0000000    0.2345579
259000.0000000    0.2292756
259040.0000000    0.2268498
259080.0000000    0.2225145
259120.0000000    0.2058788
259160.0000000    0.2431045
259200.0000000    0.2239454
259240.0000000    0.2361497
259280.0000000    0.2209914
259320.0000000    0.2341086
259360.0000000    0.2452350
259400.0000000    0.2343827
259440.0000000    0.2308349
259480.0000000    0.2016324
259520.0000000    0.2189176
259560.0000000    0.2373270
259600.0000000    0.2036303
259640.0000000    0.1770641
259680.0000000    0.2062005
259720.0000000    0.2185832
259760.0000000    0.2046794
259800.0000000    0.1931753
259840.0000000    0.1960683
259880.0000000    0.2025315
259920.0000000    0.1980068
259960.0000000    0.1823487
260000.0000000    0.2033046
260040.0000000    0.2094879
260080.0000000    0.2059621
260120.0000000    0.1892278
260160.0000000    0.1910831
260200.0000000    0.2013626
260240.0000000    0.1997026
260280.0000000    0.2188338
260320.0000000    0.2083593
260360.0000000    0.2135908
260400.0000000    0.2086249
260440.0000000    0.2104562
260480.0000000    0.2243498
260520.0000000    0.2225555
260560.0000000    0.2248232
260600.0000000    0.2282845
260640.0000000    0.2326460
260680.0000000    0.2374296
260720.0000000    0.2070224
260760.0000000    0.2095084
260800.0000000    0.2278689
260840.0000000    0.2187110
260880.0000000    0.1947687
260920.0000000    0.2037578
260960.0000000    0.2110192
261000.0000000    0.2143110
261040.0000000    0.1998800
261080.0000000    0.2079607
261120.0000000    0.2189811
261160.0000000    0.2211667
261200.0000000    0.2136064
261240.0000000    0.2141539
261280.0000000    0.2083665
261320.0000000    0.2211690
261360.0000000    0.2056961
261400.0000000    0.2058408
261440.0000000    0.2115213
261480.0000000    0.2092031
261520.0000000    0.2182296
261560.0000000    0.1955591
261600.0000000    0.2124300
261640.0000000    0.2123267
261680.0000000    0.2107253
261720.0000000    0.1918964
261760.0000000    0.1886905
261800.0000000    0.2049236
261840.0000000    0.2087312
261880.0000000    0.1973755
261920.0000000    0.2047416
261960.0000000    0.2104747
262000.0000000    0.2123865
262040.0000000    0.2059262
262080.0000000    0.2081272
262120.0000000    0.1992074
262160.0000000    0.2111774
262200.0000000    0.2170693
262240.0000000    0.2240831
262280.0000000    0.2202596
262320.0000000    0.2123563
262360.0000000    0.2172496
262400.0000000    0.2074997
262440.0000000    0.2180176
262480.0000000    0.2180888
262520.0000000    0.1937451
262560.0000000    0.2088385
262600.0000000    0.2096295
262640.0000000    0.2059084
262680.0000000    0.2277911
262720.0000000    0.2247209
262760.0000000    0.2182337
262800.0000000    0.2259512
262840.0000000    0.1944825
262880.0000000    0.1913474
262920.0000000    0.1877675
262960.0000000    0.1991591
263000.0000000    0.1977457
263040.0000000    0.2059176
263080.0000000    0.2098504
263120.0000000    0.2068996
263160.0000000    0.2023533
263200.0000000    0.2041486
263240.0000000    0.2002769
263280.0000000    0.2073560
263320.0000000    0.2255661
263360.0000000    0.2455824
263400.0000000    0.2052376
263440.0000000    0.2155448
263480.0000000    0.2296518
263520.0000000    0.2079069
263560.0000000    0.2164477
263600.0000000    0.2298036
263640.0000000    0.2158912
263680.0000000    0.2202174
263720.0000000    0.1950383
263760.0000000    0.2169413
263800.0000000    0.2093489
263840.0000000    0.1955499
263880.0000000    0.2199084
263920.0000000    0.2059604
263960.0000000    0.2191264
264000.0000000    0.2202966
264040.0000000    0.2398457
264080.0000000    0.2025687
264120.0000000    0.2096933
264160.0000000    0.1865576
264200.0000000    0.1949114
264240.0000000    0.1858520
264280.0000000    0.1904211
264320.0000000    0.1864810
264360.0000000    0.1924307
264400.0000000    0.2123816
264440.0000000    0.2076290
264480.0000000    0.2102060
264520.0000000    0.2048904
264560.0000000    0.2128065
264600.0000000    0.2081189
264640.0000000    0.2091426
264680.0000000    0.2014695
264720.0000000    0.2155580
264760.0000000    0.2177821
264800.0000000    0.2114716
264840.0000000    0.2135183
264880.0000000    0.2311507
264920.0000000    0.2368152
264960.0000000    0.2295406
265000.0000000    0.2310316
265040.0000000    0.2408514
265080.0000000    0.2223824
265120.0000000    0.2340904
265160.0000000    0.2392827
265200.0000000    0.2446029
265240.0000000    0.2331883
265280.0000000    0.2514863
265320.0000000    0.2069192
265360.0000000    0.2201185
265400.0000000    0.2082455
265440.0000000    0.2112334
265480.0000000    0.2082053
265520.0000000    0.2150111
265560.0000000    0.2414416
265600.0000000    0.2112319
265640.0000000    0.2116783
265680.0000000    0.2184735
265720.0000000    0.2185901
265760.0000000    0.2165847
265800.0000000    0.2091265
265840.0000000    0.2312330
265880.0000000    0.2182878
265920.0000000    0.2203644
265960.0000000    0.2049450
266000.0000000    0.2199392
266040.0000000    0.1956145
266080.0000000    0.2036427
266120.0000000    0.1925703
266160.0000000    0.2116838
266200.0000000    0.1952779
266240.0000000    0.2110810
266280.0000000    0.2195856
266320.0000000    0.2271605
266360.0000000    0.2117482
266400.0000000    0.2009619
266440.0000000    0.2094886
266480.0000000    0.2057137
266520.0000000    0.2140462
266560.0000000    0.2336137
266600.0000000    0.2010186
266640.0000000    0.2039675
266680.0000000    0.2116443
266720.0000000    0.2124832
266760.0000000    0.2152210
266800.0000000    0.1983230
266840.0000000    0.2196735
266880.0000000    0.2119785
266920.0000000    0.2413303
266960.0000000    0.2113475
267000.0000000    0.2193562
267040.0000000    0.2305031
267080.0000000    0.2221416
267120.0000000    0.2164698
267160.0000000    0.2027641
267200.0000000    0.2214608
267240.0000000    0.2257240
267280.0000000    0.2163885
267320.0000000    0.1990800
267360.0000000    0.2095286
267400.0000000    0.2037022
267440.0000000    0.2345791
267480.0000000    0.2060538
267520.0000000    0.2131981
267560.0000000    0.2064266
267600.0000000    0.1994698
267640.0000000    0.2108636
267680.0000000    0.2077943
267720.0000000    0.1982534
267760.0000000    0.2150677
267800.0000000    0.1921508
267840.0000000    0.1964750
267880.0000000    0.1944395
267920.0000000    0.2104358
267960.0000000    0.2031492
268000.0000000    0.2002104
268040.0000000    0.2048992
268080.0000000    0.2067444
268120.0000000    0.2030291
268160.0000000    0.2214138
268200.0000000    0.2036544
268240.0000000    0.2082433
268280.0000000    0.2090086
268320.0000000    0.1990776
268360.0000000    0.1962777
268400.0000000    0.2027521
268440.0000000    0.2122612
268480.0000000    0.2277132
268520.0000000    0.2382430
268560.0000000    0.2123782
268600.0000000    0.2201698
268640.0000000    0.2397527
268680.0000000    0.2194406
268720.0000000    0.2140098
268760.0000000    0.2181210
268800.0000000    0.1921637
268840.0000000    0.1876016
268880.0000000    0.1858743
268920.0000000    0.1890158
268960.0000000    0.1849698
269000.0000000    0.2126166
269040.0000000    0.1800835
269080.0000000    0.1934058
269120.0000000    0.1873632
269160.0000000    0.2084187
269200.0000000    0.1869612
269240.0000000    0.2038366
269280.0000000    0.2136059
269320.0000000    0.2060090
269360.0000000    0.2093256
269400.0000000    0.1984608
269440.0000000    0.1953330
269480.0000000    0.1977079
269520.0000000    0.2003055
269560.0000000    0.1961144
269600.0000000    0.1888355
269640.0000000    0.1962363
269680.0000000    0.2273694
269720.0000000    0.2215307
269760.0000000    0.2164056
269800.0000000    0.2089311
269840.0000000    0.2327766
269880.0000000    0.2345539
269920.0000000    0.2173029
269960.0000000    0.2131294
270000.0000000    0.2208175
270040.0000000    0.2048602
270080.0000000    0.2150829
270120.0000000    0.2162719
270160.0000000    0.2232674
270200.0000000    0.2163360
270240.0000000    0.2287346
270280.0000000    0.2359989
270320.0000000    0.2462397
270360.0000000    0.2256968
270400.0000000    0.2247628
270440.0000000    0.2185970
270480.0000000    0.2035400
270520.0000000    0.1952411
270560.0000000    0.2040129
270600.0000000    0.2013443
270640.0000000    0.2245775
270680.0000000    0.2262655
270720.0000000    0.2063663
270760.0000000    0.2191821
270800.0000000    0.2299779
270840.0000000    0.2260474
270880.0000000    0.2172759
270920.0000000    0.2001004
270960.0000000    0.2151727
271000.0000000    0.2104809
271040.0000000    0.2131823
271080.0000000    0.1984017
271120.0000000    0.2074418
271160.0000000    0.1956725
271200.0000000    0.2168105
271240.0000000    0.2137973
271280.0000000    0.2025813
271320.0000000    0.1942116
271360.0000000    0.2232605
271400.0000000    0.2133066
271440.0000000    0.2190650
271480.0000000    0.2178456
271520.0000000    0.2213576
271560.0000000    0.2092316
271600.0000000    0.2112183
271640.0000000    0.2170600
271680.0000000    0.2181284
271720.0000000    0.2059093
271760.0000000    0.1986634
271800.0000000    0.2111740
271840.0000000    0.2094426
271880.0000000    0.2143503
271920.0000000    0.2098432
271960.0000000    0.1984995
272000.0000000    0.1907130
272040.0000000    0.2086563
272080.0000000    0.2080907
272120.0000000    0.2053431
272160.0000000    0.1950816
272200.0000000    0.2198068
272240.0000000    0.1880856
272280.0000000    0.2057995
272320.0000000    0.2264004
272360.0000000    0.1995356
272400.0000000    0.1987297
272440.0000000    0.2085823
272480.0000000    0.2257317
272520.0000000    0.2308964
272560.0000000    0.2231453
272600.0000000    0.2216879
272640.0000000    0.2371968
272680.0000000    0.2319763
272720.0000000    0.2131233
272760.0000000    0.2249371
272800.0000000    0.2263050
272840.0000000    0.2311255
272880.0000000    0.2222237
272920.0000000    0.2257525
272960.0000000    0.2067776
273000.0000000    0.2080761
273040.0000000    0.1972949
273080.0000000    0.2096744
273120.0000000    0.2262661
273160.0000000    0.2058518
273200.0000000    0.2033587
273240.0000000    0.2053035
273280.0000000    0.2151704
273320.0000000    0.2209243
273360.0000000    0.2162869
273400.0000000    0.2091292
273440.0000000    0.2125561
273480.0000000    0.2141470
273520.0000000    0.2306977
273560.0000000    0.2263356
273600.0000000    0.2341577
273640.0000000    0.2256988
273680.0000000    0.2199468
273720.0000000    0.2166345
273760.0000000    0.2358244
273800.0000000    0.2124613
273840.0000000    0.1970240
273880.0000000    0.2070744
273920.0000000    0.2049305
273960.0000000    0.2029223
274000.0000000    0.2071954
274040.0000000    0.2171484
274080.0000000    0.2088753
274120.0000000    0.2027405
274160.0000000    0.2117009
274200.0000000    0.2059489
274240.0000000    0.2186155
274280.0000000    0.2164733
274320.0000000    0.2031989
274360.0000000    0.1953061
274400.0000000    0.2088071
274440.0000000    0.1950608
274480.0000000    0.2012534
274520.0000000    0.2077149
274560.0000000    0.1811293
274600.0000000    0.2115370
274640.0000000    0.2054823
274680.0000000    0.1958464
274720.0000000    0.2049849
274760.0000000    0.2070442
274800.0000000    0.2084203
274840.0000000    0.2018653
274880.0000000    0.2236190
274920.0000000    0.2077040
274960.0000000    0.2099816
275000.0000000    0.1969416
275040.0000000    0.1979755
275080.0000000    0.1943916
275120.0000000    0.2066376
275160.0000000    0.2156203
275200.0000000    0.2078035
275240.0000000    0.1992411
275280.0000000    0.2165510
275320.0000000    0.2024861
275360.0000000    0.1978987
275400.0000000    0.2048645
275440.0000000    0.2025036
275480.0000000    0.2170600
275520.0000000    0.1972653
275560.0000000    0.2147590
275600.0000000    0.2200317
275640.0000000    0.2182736
275680.0000000    0.1943226
275720.0000000    0.2038931
275760.0000000    0.2194859
275800.0000000    0.2088656
275840.0000000    0.2040280
275880.0000000    0.1985492
275920.0000000    0.2084692
275960.0000000    0.2023443
276000.0000000    0.2182236
276040.0000000    0.2188180
276080.0000000    0.2150186
276120.0000000    0.2131063
276160.0000000    0.2184225
276200.0000000    0.2034158
276240.0000000    0.1982377
276280.0000000    0.2225283
276320.0000000    0.2065505
276360.0000000    0.1943446
276400.0000000    0.1989927
276440.0000000    0.2147502
276480.0000000    0.2069653
276520.0000000    0.2125706
276560.0000000    0.2098881
276600.0000000    0.2016220
276640.0000000    0.1946326
276680.0000000    0.1992432
276720.0000000    0.2084130
276760.0000000    0.2019711
276800.0000000    0.2212839
276840.0000000    0.1966191
276880.0000000    0.1888602
276920.0000000    0.1911699
276960.0000000    0.1965853
277000.0000000    0.2089370
277040.0000000    0.2066632
277080.0000000    0.1914061
277120.0000000    0.2078516
277160.0000000    0.2014653
277200.0000000    0.1841621
277240.0000000    0.1993039
277280.0000000    0.2053748
277320.0000000    0.1957063
277360.0000000    0.2109452
277400.0000000    0.2047115
277440.0000000    0.2079902
277480.0000000    0.2178018
277520.0000000    0.2265638
277560.0000000    0.2119583
277600.0000000    0.2050635
277640.0000000    0.2138559
277680.0000000    0.2083565
277720.0000000    0.1952309
277760.0000000    0.2197706
277800.0000000    0.1935106
277840.0000000    0.2128724
277880.0000000    0.2070518
277920.0000000    0.2017567
277960.0000000    0.1943219
278000.0000000    0.2075704
278040.0000000    0.1961282
278080.0000000    0.2107421
278120.0000000    0.1984289
278160.0000000    0.2032332
278200.0000000    0.2014752
278240.0000000    0.2054218
278280.0000000    0.2009704
278320.0000000    0.2061224
278360.0000000    0.1960947
278400.0000000    0.1979703
278440.0000000    0.2123571
278480.0000000    0.2072698
278520.0000000    0.1951148
278560.0000000    0.2159511
278600.0000000    0.1993091
278640.0000000    0.1971142
278680.0000000    0.2092380
278720.0000000    0.2059318
278760.0000000    0.2143506
278800.0000000    0.2039156
278840.0000000    0.2047845
278880.0000000    0.2089030
278920.0000000    0.1968694
278960.0000000    0.1876889
279000.0000000    0.2069403
279040.0000000    0.1983313
279080.0000000    0.2137804
279120.0000000    0.1963458
279160.0000000    0.2185045
279200.0000000    0.1990467
279240.0000000    0.1989287
279280.0000000    0.1935059
279320.0000000    0.1873202
279360.0000000    0.1832491
279400.0000000    0.1792558
279440.0000000    0.1820717
279480.0000000    0.1976212
279520.0000000    0.1890762
279560.0000000    0.1815785
279600.0000000    0.1784424
279640.0000000    0.2101194
279680.0000000    0.2090157
279720.0000000    0.1968779
279760.0000000    0.2134503
279800.0000000    0.2056902
279840.0000000    0.1968121
279880.0000000    0.1986040
279920.0000000    0.1861550
279960.0000000    0.1989862
280000.0000000    0.1956307
280040.0000000    0.1838156
280080.0000000    0.1778701
280120.0000000    0.1804856
280160.0000000    0.1928289
280200.0000000    0.2088036
280240.0000000    0.1913972
280280.0000000    0.1967253
280320.0000000    0.2010338
280360.0000000    0.2146622
280400.0000000    0.1987246
280440.0000000    0.1968502
280480.0000000    0.2026407
280520.0000000    0.1937523
280560.0000000    0.2135501
280600.0000000    0.2150950
280640.0000000    0.2099326
280680.0000000    0.1931188
280720.0000000    0.2168719
280760.0000000    0.2070694
280800.0000000    0.1912367
280840.0000000    0.2054539
280880.0000000    0.1877715
280920.0000000    0.2004997
280960.0000000    0.2071924
281000.0000000    0.1897006
281040.0000000    0.2099064
281080.0000000    0.2139642
281120.0000000    0.2031242
281160.0000000    0.1965323
281200.0000000    0.1972360
281240.0000000    0.2064853
281280.0000000    0.2113982
281320.0000000    0.1963973
281360.0000000    0.1918956
281400.0000000    0.2025229
281440.0000000    0.2125676
281480.0000000    0.2050453
281520.0000000    0.1953437
281560.0000000    0.2057030
281600.0000000    0.1939103
281640.0000000    0.2128299
281680.0000000    0.2094295
281720.0000000    0.2034538
281760.0000000    0.2002093
281800.0000000    0.2136536
281840.0000000    0.2126652
281880.0000000    0.2119155
281920.0000000    0.2161913
281960.0000000    0.2019397
282000.0000000    0.1965695
282040.0000000    0.1873734
282080.0000000    0.2055705
282120.0000000    0.1936556
282160.0000000    0.2166641
282200.0000000    0.2062853
282240.0000000    0.2132863
282280.0000000    0.2102797
282320.0000000    0.2229995
282360.0000000    0.2116456
282400.0000000    0.2233484
282440.0000000    0.2160421
282480.0000000    0.2151066
282520.0000000    0.2185804
282560.0000000    0.2350646
282600.0000000    0.2169716
282640.0000000    0.2397114
282680.0000000    0.2059206
282720.0000000    0.2312685
282760.0000000    0.2005987
282800.0000000    0.2343312
282840.0000000    0.2153417
282880.0000000    0.2126549
282920.0000000    0.1928532
282960.0000000    0.1909166
283000.0000000    0.1903314
283040.0000000    0.2056239
283080.0000000    0.2157850
283120.0000000    0.2159892
283160.0000000    0.2156388
283200.0000000    0.2034747
283240.0000000    0.2130027
283280.0000000    0.2178254
283320.0000000    0.2098460
283360.0000000    0.2028483
283400.0000000    0.1924659
283440.0000000    0.1840632
283480.0000000    0.1830553
283520.0000000    0.1898670
283560.0000000    0.2009093
283600.0000000    0.2009461
283640.0000000    0.2021511
283680.0000000    0.1882714
283720.0000000    0.1942745
283760.0000000    0.1902472
283800.0000000    0.1964002
283840.0000000    0.1842309
283880.0000000    0.2189219
283920.0000000    0.1907316
283960.0000000    0.1878680
284000.0000000    0.1793015
284040.0000000    0.1978443
284080.0000000    0.1914557
284120.0000000    0.1941198
284160.0000000    0.1944147
284200.0000000    0.1898152
284240.0000000    0.1884985
284280.0000000    0.2005831
284320.0000000    0.1862149
284360.0000000    0.2249991
284400.0000000    0.2108859
284440.0000000    0.2017635
284480.0000000    0.2215105
284520.0000000    0.1961599
284560.0000000    0.2226510
284600.0000000    0.2293235
284640.0000000    0.2407298
284680.0000000    0.2164001
284720.0000000    0.2061923
284760.0000000    0.1983273
284800.0000000    0.1849751
284840.0000000    0.2053830
284880.0000000    0.1938615
284920.0000000    0.2157392
284960.0000000    0.2066381
285000.0000000    0.2096101
285040.0000000    0.2051201
285080.0000000    0.1995741
285120.0000000    0.2003304
285160.0000000    0.1932492
285200.0000000    0.2222520
285240.0000000    0.2122487
285280.0000000    0.1894939
285320.0000000    0.2115186
285360.0000000    0.2033337
285400.0000000    0.1946668
285440.0000000    0.1986716
285480.0000000    0.2054339
285520.0000000    0.2053253
285560.0000000    0.1984541
285600.0000000    0.2124173
285640.0000000    0.2211855
285680.0000000    0.2068178
285720.0000000    0.2121225
285760.0000000    0.2127032
285800.0000000    0.2177177
285840.0000000    0.2192805
285880.0000000    0.2054417
285920.0000000    0.2115219
285960.0000000    0.2061361
286000.0000000    0.2248458
286040.0000000    0.2195800
286080.0000000    0.2243843
286120.0000000    0.2216653
286160.0000000    0.2174539
286200.0000000    0.2065250
286240.0000000    0.2166684
286280.0000000    0.2169216
286320.0000000    0.2212279
286360.0000000    0.2299633
286400.0000000    0.2284404
286440.0000000    0.2303495
286480.0000000    0.2312400
286520.0000000    0.2189093
286560.0000000    0.2083430
286600.0000000    0.1982318
286640.0000000    0.2281871
286680.0000000    0.2327665
286720.0000000    0.2061969
286760.0000000    0.2186349
286800.0000000    0.2347079
286840.0000000    0.2163488
286880.0000000    0.2203346
286920.0000000    0.2194259
286960.0000000    0.2301211
287000.0000000    0.2248693
287040.0000000    0.2108734
287080.0000000    0.2099749
287120.0000000    0.1878207
287160.0000000    0.2147911
287200.0000000    0.2139458
287240.0000000    0.2303297
287280.0000000    0.2140640
287320.0000000    0.2202596
287360.0000000    0.2211396
287400.0000000    0.1967168
287440.0000000    0.2075917
287480.0000000    0.2101204
287520.0000000    0.2105516
287560.0000000    0.2034300
287600.0000000    0.2045065
287640.0000000    0.2196588
287680.0000000    0.2183109
287720.0000000    0.2303795
287760.0000000    0.1968697
287800.0000000    0.2213261
287840.0000000    0.2020115
287880.0000000    0.2065403
287920.0000000    0.1934013
287960.0000000    0.2022656
288000.0000000    0.2057551
288040.0000000    0.1884882
288080.0000000    0.1900911
288120.0000000    0.1939614
288160.0000000    0.1983000
288200.0000000    0.2017873
288240.0000000    0.2153162
288280.0000000    0.1931174
288320.0000000    0.1975219
288360.0000000    0.1918985
288400.0000000    0.1932087
288440.0000000    0.2126824
288480.0000000    0.2068143
288520.0000000    0.1883344
288560.0000000    0.2044855
288600.0000000    0.2024897
288640.0000000    0.2068020
288680.0000000    0.2092917
288720.0000000    0.2115206
288760.0000000    0.2109718
288800.0000000    0.2049660
288840.0000000    0.2238213
288880.0000000    0.2220843
288920.0000000    0.2077312
288960.0000000    0.2247820
289000.0000000    0.2157616
289040.0000000    0.2118035
289080.0000000    0.2197669
289120.0000000    0.2156668
289160.0000000    0.2066275
289200.0000000    0.2189511
289240.0000000    0.2099188
289280.0000000    0.2169723
289320.0000000    0.2135205
289360.0000000    0.1964062
289400.0000000    0.2064301
289440.0000000    0.2111666
289480.0000000    0.2072667
289520.0000000    0.1992839
289560.0000000    0.2096076
289600.0000000    0.1947259
289640.0000000    0.2134373
289680.0000000    0.2052878
289720.0000000    0.1943114
289760.0000000    0.1979931
289800.0000000    0.2027247
289840.0000000    0.2108783
289880.0000000    0.1919048
289920.0000000    0.2097016
289960.0000000    0.1987996
290000.0000000    0.2184323
290040.0000000    0.2088206
290080.0000000    0.2070753
290120.0000000    0.1975433
290160.0000000    0.2106812
290200.0000000    0.2004256
290240.0000000    0.2085340
290280.0000000    0.2228737
290320.0000000    0.1947975
290360.0000000    0.1997941
290400.0000000    0.2142434
290440.0000000    0.1976901
290480.0000000    0.1901893
290520.0000000    0.1844194
290560.0000000    0.2041974
290600.0000000    0.1796916
290640.0000000    0.2063683
290680.0000000    0.1814442
290720.0000000    0.1942430
290760.0000000    0.2023730
290800.0000000    0.2115799
290840.0000000    0.2018220
290880.0000000    0.2128918
290920.0000000    0.2173946
290960.0000000    0.2021875
291000.0000000    0.2106401
291040.0000000    0.2000418
291080.0000000    0.2183033
291120.0000000    0.2105749
291160.0000000    0.1998085
291200.0000000    0.2112284
291240.0000000    0.2040339
291280.0000000    0.2160918
291320.0000000    0.2216867
291360.0000000    0.2182556
291400.0000000    0.2228118
291440.0000000    0.2196598
291480.0000000    0.2202794
291520.0000000    0.2012359
291560.0000000    0.1904340
291600.0000000    0.2215832
291640.0000000    0.2110322
291680.0000000    0.2198594
291720.0000000    0.2101544
291760.0000000    0.2405306
291800.0000000    0.2176832
291840.0000000    0.2085468
291880.0000000    0.2433975
291920.0000000    0.2145411
291960.0000000    0.2298269
292000.0000000    0.2215621
292040.0000000    0.2207478
292080.0000000    0.1956120
292120.0000000    0.2155366
292160.0000000    0.1998481
292200.0000000    0.2186187
292240.0000000    0.2109134
292280.0000000    0.2195400
292320.0000000    0.2125085
292360.0000000    0.2232803
292400.0000000    0.2322299
292440.0000000    0.2263552
292480.0000000    0.2205401
292520.0000000    0.2152613
292560.0000000    0.2360441
292600.0000000    0.2148990
292640.0000000    0.2100227
292680.0000000    0.2008007
292720.0000000    0.2005086
292760.0000000    0.2098772
292800.0000000    0.2110419
292840.0000000    0.1999138
292880.0000000    0.2008312
292920.0000000    0.2013181
292960.0000000    0.2042782
293000.0000000    0.2041239
293040.0000000    0.2199464
293080.0000000    0.1955770
293120.0000000    0.2209528
293160.0000000    0.2076024
293200.0000000    0.2036682
293240.0000000    0.2298236
293280.0000000    0.2034101
293320.0000000    0.2071997
293360.0000000    0.1892138
293400.0000000    0.1953667
293440.0000000    0.2169226
293480.0000000    0.2180663
293520.0000000    0.2311254
293560.0000000    0.2320105
293600.0000000    0.2048030
293640.0000000    0.2066680
293680.0000000    0.2151856
293720.0000000    0.2129652
293760.0000000    0.2216023
293800.0000000    0.2098374
293840.0000000    0.2002298
293880.0000000    0.2063048
293920.0000000    0.2225412
293960.0000000    0.2159480
294000.0000000    0.2086145
294040.0000000    0.2048989
294080.0000000    0.2179682
294120.0000000    0.2081419
294160.0000000    0.2091876
294200.0000000    0.2098757
294240.0000000    0.2064629
294280.0000000    0.2196106
294320.0000000    0.2496493
294360.0000000    0.2014632
294400.0000000    0.2053498
294440.0000000    0.2079859
294480.0000000    0.1957746
294520.0000000    0.2034273
294560.0000000    0.2174039
294600.0000000    0.2029712
294640.0000000    0.2155201
294680.0000000    0.2153437
294720.0000000    0.2074757
294760.0000000    0.2107424
294800.0000000    0.2023863
294840.0000000    0.2142935
294880.0000000    0.2087195
294920.0000000    0.2060096
294960.0000000    0.2076929
295000.0000000    0.2210348
295040.0000000    0.2034024
295080.0000000    0.2252399
295120.0000000    0.1931342
295160.0000000    0.2040856
295200.0000000    0.2244297
295240.0000000    0.2263037
295280.0000000    0.2088300
295320.0000000    0.2175300
295360.0000000    0.2274820
295400.0000000    0.1987465
295440.0000000    0.2124898
295480.0000000    0.2174602
295520.0000000    0.2260904
295560.0000000    0.1951718
295600.0000000    0.1973159
295640.0000000    0.2219947
295680.0000000    0.2113449
295720.0000000    0.2109032
295760.0000000    0.2067413
295800.0000000    0.2181402
295840.0000000    0.2227277
295880.0000000    0.2228474
295920.0000000    0.2257511
295960.0000000    0.2316764
296000.0000000    0.2163903
296040.0000000    0.2217831
296080.0000000    0.2145360
296120.0000000    0.2145538
296160.0000000    0.2038315
296200.0000000    0.2027259
296240.0000000    0.2040965
296280.0000000    0.2117397
296320.0000000    0.2082413
296360.0000000    0.2064969
296400.0000000    0.1974559
296440.0000000    0.2024978
296480.0000000    0.1897500
296520.0000000    0.2088580
296560.0000000    0.1872788
296600.0000000    0.1968252
296640.0000000    0.2012842
296680.0000000    0.2128486
296720.0000000    0.2060120
296760.0000000    0.1924575
296800.0000000    0.2019289
296840.0000000    0.1996245
296880.0000000    0.2295757
296920.0000000    0.2314200
296960.0000000    0.2074379
297000.0000000    0.2203459
297040.0000000    0.2045798
297080.0000000    0.2341241
297120.0000000    0.2088095
297160.0000000    0.2138401
297200.0000000    0.2269001
297240.0000000    0.2174210
297280.0000000    0.2194058
297320.0000000    0.2045495
297360.0000000    0.2101730
297400.0000000    0.2115921
297440.0000000    0.2067231
297480.0000000    0.2085975
297520.0000000    0.2232939
297560.0000000    0.2263202
297600.0000000    0.2234856
297640.0000000    0.2153704
297680.0000000    0.2186342
297720.0000000    0.2253923
297760.0000000    0.2216446
297800.0000000    0.2040620
297840.0000000    0.2284926
297880.0000000    0.2189983
297920.0000000    0.2306973
297960.0000000    0.2443137
298000.0000000    0.2124762
298040.0000000    0.2304661
298080.0000000    0.2142097
298120.0000000    0.2167955
298160.0000000    0.2169978
298200.0000000    0.2206734
298240.0000000    0.2044394
298280.0000000    0.2271102
298320.0000000    0.2180991
298360.0000000    0.2152565
298400.0000000    0.1996397
298440.0000000    0.2157329
298480.0000000    0.2230353
298520.0000000    0.2182268
298560.0000000    0.2277084
298600.0000000    0.2194832
298640.0000000    0.2423796
298680.0000000    0.2410485
298720.0000000    0.2339857
298760.0000000    0.2291140
298800.0000000    0.2487527
298840.0000000    0.2048964
298880.0000000    0.2167586
298920.0000000    0.2333721
298960.0000000    0.2330178
299000.0000000    0.2258797
299040.0000000    0.2159365
299080.0000000    0.2280278
299120.0000000    0.2260039
299160.0000000    0.2201928
299200.0000000    0.2183859
299240.0000000    0.2303136
299280.0000000    0.2340569
299320.0000000    0.2459698
299360.0000000    0.2228759
299400.0000000    0.2383857
299440.0000000    0.2474546
299480.0000000    0.2347886
299520.0000000    0.2400457
299560.0000000    0.2314242
299600.0000000    0.2265463
299640.0000000    0.2259038
299680.0000000    0.2199801
299720.0000000    0.1993777
299760.0000000    0.2072090
299800.0000000    0.2101377
299840.0000000    0.2191296
299880.0000000    0.2067207
299920.0000000    0.2143021
299960.0000000    0.2186937
300000.0000000    0.2177206
300040.0000000    0.2173503
300080.0000000    0.2197876
300120.0000000    0.2204812
300160.0000000    0.2314792
300200.0000000    0.2210647
300240.0000000    0.2261552
300280.0000000    0.2187778
300320.0000000    0.2142992
300360.0000000    0.2321036
300400.0000000    0.2283945
300440.0000000    0.2144685
300480.0000000    0.2132004
300520.0000000    0.2231841
300560.0000000    0.2242990
300600.0000000    0.2219718
300640.0000000    0.2181313
300680.0000000    0.2225519
300720.0000000    0.2355039
300760.0000000    0.2127396
300800.0000000    0.2075646
300840.0000000    0.2257464
300880.0000000    0.2378552
300920.0000000    0.2139472
300960.0000000    0.2342906
301000.0000000    0.2235632
301040.0000000    0.2183187
301080.0000000    0.2080030
301120.0000000    0.2195984
301160.0000000    0.2385807
301200.0000000    0.2256051
301240.0000000    0.2086725
301280.0000000    0.2226783
301320.0000000    0.2307822
301360.0000000    0.2253062
301400.0000000    0.2037432
301440.0000000    0.2171680
301480.0000000    0.2201623
301520.0000000    0.2413317
301560.0000000    0.2587825
301600.0000000    0.2370889
301640.0000000    0.2572309
301680.0000000    0.2763068
301720.0000000    0.2486121
301760.0000000    0.2256547
301800.0000000    0.2206574
301840.0000000    0.2296990
301880.0000000    0.2094675
301920.0000000    0.1973610
301960.0000000    0.2263409
302000.0000000    0.2080072
302040.0000000    0.2074437
302080.0000000    0.1955151
302120.0000000    0.2076267
302160.0000000    0.2250454
302200.0000000    0.2217107
302240.0000000    0.2155802
302280.0000000    0.2109757
302320.0000000    0.1995534
302360.0000000    0.2101694
302400.0000000    0.2193589
302440.0000000    0.1994544
302480.0000000    0.2125271
302520.0000000    0.2122484
302560.0000000    0.2245139
302600.0000000    0.2209445
302640.0000000    0.2251626
302680.0000000    0.2144555
302720.0000000    0.2455469
302760.0000000    0.2094696
302800.0000000    0.2161972
302840.0000000    0.2632652
302880.0000000    0.2320970
302920.0000000    0.2185617
302960.0000000    0.2313854
303000.0000000    0.2174204
303040.0000000    0.2343039
303080.0000000    0.2267406
303120.0000000    0.2368100
303160.0000000    0.2365076
303200.0000000    0.2311313
303240.0000000    0.2242861
303280.0000000    0.2260185
303320.0000000    0.2202581
303360.0000000    0.2193581
303400.0000000    0.2313044
303440.0000000    0.2328309
303480.0000000    0.2498316
303520.0000000    0.2277485
303560.0000000    0.2192535
303600.0000000    0.2362177
303640.0000000    0.2346796
303680.0000000    0.2303337
303720.0000000    0.2340834
303760.0000000    0.2294280
303800.0000000    0.2227345
303840.0000000    0.2432007
303880.0000000    0.2428855
303920.0000000    0.2152622
303960.0000000    0.2215256
304000.0000000    0.2258234
304040.0000000    0.2016128
304080.0000000    0.2137211
304120.0000000    0.2328536
304160.0000000    0.2397515
304200.0000000    0.2348515
304240.0000000    0.2391668
304280.0000000    0.2286036
304320.0000000    0.2211672
304360.0000000    0.2163557
304400.0000000    0.2175994
304440.0000000    0.2293653
304480.0000000    0.2202793
304520.0000000    0.2382925
304560.0000000    0.2249951
304600.0000000    0.1937298
304640.0000000    0.1946027
304680.0000000    0.2135449
304720.0000000    0.2055562
304760.0000000    0.1913172
304800.0000000    0.2056509
304840.0000000    0.2339308
304880.0000000    0.2149784
304920.0000000    0.2020695
304960.0000000    0.2149271
305000.0000000    0.2079792
305040.0000000    0.2221966
305080.0000000    0.1850109
305120.0000000    0.2107728
305160.0000000    0.1844032
305200.0000000    0.1859765
305240.0000000    0.2099026
305280.0000000    0.2140420
305320.0000000    0.2031975
305360.0000000    0.2108021
305400.0000000    0.2128840
305440.0000000    0.2135101
305480.0000000    0.2070180
305520.0000000    0.2088396
305560.0000000    0.2014880
305600.0000000    0.2202639
305640.0000000    0.2143227
305680.0000000    0.2086630
305720.0000000    0.1965068
305760.0000000    0.1979153
305800.0000000    0.2093192
305840.0000000    0.2126732
305880.0000000    0.2038576
305920.0000000    0.2077481
305960.0000000    0.2137505
306000.0000000    0.2251426
306040.0000000    0.2084026
306080.0000000    0.1937073
306120.0000000    0.2033218
306160.0000000    0.2077585
306200.0000000    0.2007589
306240.0000000    0.2055278
306280.0000000    0.2184463
306320.0000000    0.2297097
306360.0000000    0.2064317
306400.0000000    0.2123789
306440.0000000    0.2105684
306480.0000000    0.2113046
306520.0000000    0.2094815
306560.0000000    0.2071667
306600.0000000    0.2087605
306640.0000000    0.2190500
306680.0000000    0.2176328
306720.0000000    0.2159086
306760.0000000    0.2192027
306800.0000000    0.2058272
306840.0000000    0.2207812
306880.0000000    0.2126449
306920.0000000    0.2165977
306960.0000000    0.2069557
307000.0000000    0.2058751
307040.0000000    0.2093489
307080.0000000    0.2162072
307120.0000000    0.2262793
307160.0000000    0.2162784
307200.0000000    0.2178786
307240.0000000    0.2159973
307280.0000000    0.2035809
307320.0000000    0.2101625
307360.0000000    0.2118029
307400.0000000    0.1987880
307440.0000000    0.2015382
307480.0000000    0.2037965
307520.0000000    0.2207739
307560.0000000    0.2068699
307600.0000000    0.2127942
307640.0000000    0.2184076
307680.0000000    0.2250135
307720.0000000    0.2072938
307760.0000000    0.2217820
307800.0000000    0.2217658
307840.0000000    0.2221831
307880.0000000    0.2177947
307920.0000000    0.2187688
307960.0000000    0.2056832
308000.0000000    0.2132468
308040.0000000    0.2286505
308080.0000000    0.2060268
308120.0000000    0.1986982
308160.0000000    0.2362458
308200.0000000    0.2211002
308240.0000000    0.2181493
308280.0000000    0.2247587
308320.0000000    0.2338375
308360.0000000    0.2372123
308400.0000000    0.2202193
308440.0000000    0.2477928
308480.0000000    0.2457224
308520.0000000    0.2590928
308560.0000000    0.2269644
308600.0000000    0.2452570
308640.0000000    0.2487495
308680.0000000    0.2201414
308720.0000000    0.2140481
308760.0000000    0.2276219
308800.0000000    0.2297826
308840.0000000    0.2296069
308880.0000000    0.2352645
308920.0000000    0.2353640
308960.0000000    0.2342480
309000.0000000    0.2184805
309040.0000000    0.2211524
309080.0000000    0.2163076
309120.0000000    0.2031055
309160.0000000    0.2125471
309200.0000000    0.2079175
309240.0000000    0.2371060
309280.0000000    0.2256099
309320.0000000    0.2201157
309360.0000000    0.2289446
309400.0000000    0.2248298
309440.0000000    0.2248837
309480.0000000    0.2158788
309520.0000000    0.1952557
309560.0000000    0.2083422
309600.0000000    0.2240909
309640.0000000    0.2433376
309680.0000000    0.2207722
309720.0000000    0.2268538
309760.0000000    0.2042846
309800.0000000    0.2238560
309840.0000000    0.2255989
309880.0000000    0.2009401
309920.0000000    0.2220557
309960.0000000    0.2102352
310000.0000000    0.2284162
310040.0000000    0.2163192
310080.0000000    0.2175177
310120.0000000    0.2113936
310160.0000000    0.2211800
310200.0000000    0.2159223
310240.0000000    0.2391634
310280.0000000    0.2186800
310320.0000000    0.2218434
310360.0000000    0.2272072
310400.0000000    0.2321990
310440.0000000    0.2338826
310480.0000000    0.2357173
310520.0000000    0.2313871
310560.0000000    0.2033944
310600.0000000    0.2344449
310640.0000000    0.2163145
310680.0000000    0.2172534
310720.0000000    0.2122861
310760.0000000    0.2152743
310800.0000000    0.2353849
310840.0000000    0.2344127
310880.0000000    0.2125817
310920.0000000    0.2073448
310960.0000000    0.2035203
311000.0000000    0.2260829
311040.0000000    0.2305955
311080.0000000    0.2254687
311120.0000000    0.2239957
311160.0000000    0.2272713
311200.0000000    0.2122511
311240.0000000    0.2131944
311280.0000000    0.2059210
311320.0000000    0.2084605
311360.0000000    0.2088779
311400.0000000    0.2013385
311440.0000000    0.2075082
311480.0000000    0.2105874
311520.0000000    0.1991214
311560.0000000    0.2213310
311600.0000000    0.1968481
311640.0000000    0.2019287
311680.0000000    0.2120672
311720.0000000    0.2317691
311760.0000000    0.2027840
311800.0000000    0.1858668
311840.0000000    0.2053030
311880.0000000    0.2082313
311920.0000000    0.1936368
311960.0000000    0.1952010
312000.0000000    0.1985314
312040.0000000    0.2243049
312080.0000000    0.2196256
312120.0000000    0.2194788
312160.0000000    0.2059905
312200.0000000    0.2053614
312240.0000000    0.2170643
312280.0000000    0.2204753
312320.0000000    0.1969202
312360.0000000    0.2010644
312400.0000000    0.1940214
312440.0000000    0.2053546
312480.0000000    0.2135852
312520.0000000    0.2130177
312560.0000000    0.2151399
312600.0000000    0.2019026
312640.0000000    0.1996586
312680.0000000    0.2080256
312720.0000000    0.2089361
312760.0000000    0.2128092
312800.0000000    0.2147782
312840.0000000    0.2150628
312880.0000000    0.2077124
312920.0000000    0.2057265
312960.0000000    0.2029787
313000.0000000    0.1898743
313040.0000000    0.2045077
313080.0000000    0.2140720
313120.0000000    0.2071602
313160.0000000    0.1979149
313200.0000000    0.2073766
313240.0000000    0.1996284
313280.0000000    0.2145570
313320.0000000    0.2188182
313360.0000000    0.2228482
313400.0000000    0.2153793
313440.0000000    0.2223904
313480.0000000    0.2109305
313520.0000000    0.2162491
313560.0000000    0.2244165
313600.0000000    0.2177539
313640.0000000    0.2175853
313680.0000000    0.2222386
313720.0000000    0.2223680
313760.0000000    0.2054848
313800.0000000    0.2072048
313840.0000000    0.2226795
313880.0000000    0.2069048
313920.0000000    0.2211296
313960.0000000    0.2059415
314000.0000000    0.2473318
314040.0000000    0.2290740
314080.0000000    0.2399990
314120.0000000    0.2104866
314160.0000000    0.2110777
314200.0000000    0.2227595
314240.0000000    0.2353541
314280.0000000    0.2269688
314320.0000000    0.2185085
314360.0000000    0.2303249
314400.0000000    0.2261490
314440.0000000    0.2212434
314480.0000000    0.2000281
314520.0000000    0.2310410
314560.0000000    0.2096037
314600.0000000    0.2304564
314640.0000000    0.2237309
314680.0000000    0.2174702
314720.0000000    0.2215846
314760.0000000    0.2148568
314800.0000000    0.2104225
314840.0000000    0.2121819
314880.0000000    0.2124359
314920.0000000    0.2059728
314960.0000000    0.2090251
315000.0000000    0.2200926
315040.0000000    0.2338718
315080.0000000    0.2184808
315120.0000000    0.2183181
315160.0000000    0.2361263
315200.0000000    0.2061970
315240.0000000    0.2087805
315280.0000000    0.2376872
315320.0000000    0.2319232
315360.0000000    0.2000078
315400.0000000    0.2058239
315440.0000000    0.2169979
315480.0000000    0.2160888
315520.0000000    0.2251572
315560.0000000    0.2325187
315600.0000000    0.2087187
315640.0000000    0.2180064
315680.0000000    0.2104711
315720.0000000    0.2392900
315760.0000000    0.2158816
315800.0000000    0.2250011
315840.0000000    0.2209141
315880.0000000    0.2339356
315920.0000000    0.2444590
315960.0000000    0.2088829
316000.0000000    0.2047728
316040.0000000    0.2338346
316080.0000000    0.2231496
316120.0000000    0.2436102
316160.0000000    0.2353413
316200.0000000    0.2361099
316240.0000000    0.2454921
316280.0000000    0.2181880
316320.0000000    0.2375609
316360.0000000    0.2338064
316400.0000000    0.2367161
316440.0000000    0.2449447
316480.0000000    0.2347948
316520.0000000    0.2348353
316560.0000000    0.2164920
316600.0000000    0.2135845
316640.0000000    0.2232667
316680.0000000    0.2119707
316720.0000000    0.2170885
316760.0000000    0.2367404
316800.0000000    0.2323904
316840.0000000    0.2323732
316880.0000000    0.2395164
316920.0000000    0.2655651
316960.0000000    0.2399151
317000.0000000    0.2289061
317040.0000000    0.2164523
317080.0000000    0.2138737
317120.0000000    0.1999493
317160.0000000    0.1861735
317200.0000000    0.1833423
317240.0000000    0.1762808
317280.0000000    0.1851648
317320.0000000    0.1575549
317360.0000000    0.1590168
317400.0000000    0.1548038
317440.0000000    0.1656580
317480.0000000    0.1776100
317520.0000000    0.1812642
317560.0000000    0.1878540
317600.0000000    0.1771407
317640.0000000    0.1887005
317680.0000000    0.1974201
317720.0000000    0.1970223
317760.0000000    0.1940909
317800.0000000    0.1911518
317840.0000000    0.1718426
317880.0000000    0.1886769
317920.0000000    0.1904771
317960.0000000    0.1784834
318000.0000000    0.1670026
318040.0000000    0.1808047
318080.0000000    0.1737226
318120.0000000    0.1860009
318160.0000000    0.1680460
318200.0000000    0.1766984
318240.0000000    0.1859901
318280.0000000    0.1883808
318320.0000000    0.1746115
318360.0000000    0.1908309
318400.0000000    0.1807962
318440.0000000    0.1492172
318480.0000000    0.1863301
318520.0000000    0.1623397
318560.0000000    0.1833175
318600.0000000    0.1744841
318640.0000000    0.1727661
318680.0000000    0.1599935
318720.0000000    0.1589021
318760.0000000    0.1523457
318800.0000000    0.1475068
318840.0000000    0.1658142
318880.0000000    0.1518145
318920.0000000    0.1775614
318960.0000000    0.1589609
319000.0000000    0.1663394
319040.0000000    0.1576018
319080.0000000    0.1668935
319120.0000000    0.1709410
319160.0000000    0.1915454
319200.0000000    0.1791211
319240.0000000    0.1838288
319280.0000000    0.1867148
319320.0000000    0.1843772
319360.0000000    0.1729082
319400.0000000    0.1936068
319440.0000000    0.1908093
319480.0000000    0.1894189
319520.0000000    0.2045089
319560.0000000    0.1915018
319600.0000000    0.1931612
319640.0000000    0.1871973
319680.0000000    0.1723242
319720.0000000    0.1809155
319760.0000000    0.1748840
319800.0000000    0.1956721
319840.0000000    0.1784955
319880.0000000    0.1674724
319920.0000000    0.1739619
319960.0000000    0.1919481
320000.0000000    0.1873744
320040.0000000    0.1655338
320080.0000000    0.1753866
320120.0000000    0.1627138
320160.0000000    0.1637370
320200.0000000    0.1592452
320240.0000000    0.1445638
320280.0000000    0.1683356
320320.0000000    0.1544506
320360.0000000    0.1409452
320400.0000000    0.1770876
320440.0000000    0.1565150
320480.0000000    0.1550240
320520.0000000    0.1595476
320560.0000000    0.1627910
320600.0000000    0.1739341
320640.0000000    0.1651543
320680.0000000    0.1619871
320720.0000000    0.1823936
320760.0000000    0.1666793
320800.0000000    0.1677144
320840.0000000    0.1688388
320880.0000000    0.1955370
320920.0000000    0.1711127
320960.0000000    0.1651553
321000.0000000    0.1672661
321040.0000000    0.1804362
321080.0000000    0.1612924
321120.0000000    0.1703475
321160.0000000    0.1868563
321200.0000000    0.1815175
321240.0000000    0.1660315
321280.0000000    0.1714100
321320.0000000    0.1793678
321360.0000000    0.1792148
321400.0000000    0.1643919
321440.0000000    0.1611081
321480.0000000    0.1662268
321520.0000000    0.1873071
321560.0000000    0.1679743
321600.0000000    0.1574060
321640.0000000    0.1437760
321680.0000000    0.1619746
321720.0000000    0.1615261
321760.0000000    0.1651546
321800.0000000    0.1854171
321840.0000000    0.1675556
321880.0000000    0.1859110
321920.0000000    0.1724246
321960.0000000    0.1878455
322000.0000000    0.1927502
322040.0000000    0.2024933
322080.0000000    0.1761416
322120.0000000    0.1893866
322160.0000000    0.1770012
322200.0000000    0.1757931
322240.0000000    0.1783818
322280.0000000    0.1859320
322320.0000000    0.1749626
322360.0000000    0.1826113
322400.0000000    0.1920061
322440.0000000    0.1974627
322480.0000000    0.1854636
322520.0000000    0.1859094
322560.0000000    0.1987532
322600.0000000    0.1945374
322640.0000000    0.1793163
322680.0000000    0.1855178
322720.0000000    0.1796073
322760.0000000    0.1882715
322800.0000000    0.1824503
322840.0000000    0.1965189
322880.0000000    0.1892379
322920.0000000    0.1880597
322960.0000000    0.2092462
323000.0000000    0.1936855
323040.0000000    0.1734846
323080.0000000    0.1743760
323120.0000000    0.1899229
323160.0000000    0.1779970
323200.0000000    0.1975856
323240.0000000    0.1760885
323280.0000000    0.1860647
323320.0000000    0.1600994
323360.0000000    0.1727620
323400.0000000    0.1681164
323440.0000000    0.1734819
323480.0000000    0.1643720
323520.0000000    0.1837502
323560.0000000    0.1856174
323600.0000000    0.1651441
323640.0000000    0.1641432
323680.0000000    0.1719313
323720.0000000    0.1645722
323760.0000000    0.1695037
323800.0000000    0.1866382
323840.0000000    0.1947796
323880.0000000    0.1953419
323920.0000000    0.1814194
323960.0000000    0.1810100
324000.0000000    0.1881971
324040.0000000    0.1867942
324080.0000000    0.1916404
324120.0000000    0.1720226
324160.0000000    0.1717826
324200.0000000    0.1697760
324240.0000000    0.1685323
324280.0000000    0.1831296
324320.0000000    0.1579178
324360.0000000    0.1813352
324400.0000000    0.1776588
324440.0000000    0.1752135
324480.0000000    0.1765584
324520.0000000    0.1802422
324560.0000000    0.1892919
324600.0000000    0.2016072
324640.0000000    0.1852158
324680.0000000    0.1765798
324720.0000000    0.1790790
324760.0000000    0.1850621
324800.0000000    0.1954009
324840.0000000    0.1926327
324880.0000000    0.2004538
324920.0000000    0.1980893
324960.0000000    0.2020483
325000.0000000    0.1901548
325040.0000000    0.1945583
325080.0000000    0.1798242
325120.0000000    0.1925433
325160.0000000    0.1833906
325200.0000000    0.1835345
325240.0000000    0.1713315
325280.0000000    0.1770652
325320.0000000    0.1711218
325360.0000000    0.1860944
325400.0000000    0.1782710
325440.0000000    0.1908674
325480.0000000    0.1995681
325520.0000000    0.2101858
325560.0000000    0.2047758
325600.0000000    0.2104772
325640.0000000    0.1927029
325680.0000000    0.2248660
325720.0000000    0.2157976
325760.0000000    0.2230529
325800.0000000    0.2254744
325840.0000000    0.2148640
325880.0000000    0.1947760
325920.0000000    0.2121067
325960.0000000    0.2026640
326000.0000000    0.1829333
326040.0000000    0.1987396
326080.0000000    0.1750064
326120.0000000    0.1958615
326160.0000000    0.1973560
326200.0000000    0.2018137
326240.0000000    0.1878319
326280.0000000    0.1941243
326320.0000000    0.1973240
326360.0000000    0.2061982
326400.0000000    0.2090519
326440.0000000    0.1987447
326480.0000000    0.1997177
326520.0000000    0.1939062
326560.0000000    0.1974520
326600.0000000    0.1977609
326640.0000000    0.2002841
326680.0000000    0.2079207
326720.0000000    0.2075307
326760.0000000    0.2026976
326800.0000000    0.2051256
326840.0000000    0.2107314
326880.0000000    0.2059929
326920.0000000    0.2335875
326960.0000000    0.2288968
327000.0000000    0.2215323
327040.0000000    0.2142441
327080.0000000    0.2353725
327120.0000000    0.1987655
327160.0000000    0.2138581
327200.0000000    0.2114348
327240.0000000    0.2094764
327280.0000000    0.2044895
327320.0000000    0.2133319
327360.0000000    0.1930097
327400.0000000    0.2055548
327440.0000000    0.2025080
327480.0000000    0.2120569
327520.0000000    0.2133267
327560.0000000    0.2082936
327600.0000000    0.2157812
327640.0000000    0.2169929
327680.0000000    0.2093643
327720.0000000    0.1983434
327760.0000000    0.2121127
327800.0000000    0.1996395
327840.0000000    0.2055122
327880.0000000    0.2267508
327920.0000000    0.2190490
327960.0000000    0.2232269
328000.0000000    0.2099232
328040.0000000    0.2156161
328080.0000000    0.2012969
328120.0000000    0.2059009
328160.0000000    0.2267954
328200.0000000    0.2158364
328240.0000000    0.2153595
328280.0000000    0.2129799
328320.0000000    0.2119107
328360.0000000    0.1986773
328400.0000000    0.2328646
328440.0000000    0.2233909
328480.0000000    0.2107487
328520.0000000    0.2058027
328560.0000000    0.2121349
328600.0000000    0.2236392
328640.0000000    0.2273736
328680.0000000    0.2120756
328720.0000000    0.2251547
328760.0000000    0.2253747
328800.0000000    0.2375007
328840.0000000    0.2235595
328880.0000000    0.2252372
328920.0000000    0.2256597
328960.0000000    0.2421391
329000.0000000    0.2175907
329040.0000000    0.2086787
329080.0000000    0.2027939
329120.0000000    0.2260874
329160.0000000    0.2127021
329200.0000000    0.2119572
329240.0000000    0.2260921
329280.0000000    0.2122954
329320.0000000    0.2032235
329360.0000000    0.1999324
329400.0000000    0.2361384
329440.0000000    0.2154387
329480.0000000    0.2358871
329520.0000000    0.2339510
329560.0000000    0.2215674
329600.0000000    0.2167617
329640.0000000    0.2196726
329680.0000000    0.2156662
329720.0000000    0.2066281
329760.0000000    0.2212845
329800.0000000    0.2190209
329840.0000000    0.2172689
329880.0000000    0.2196145
329920.0000000    0.2340575
329960.0000000    0.2208520
330000.0000000    0.2049173
330040.0000000    0.2110544
330080.0000000    0.2255580
330120.0000000    0.2261325
330160.0000000    0.2404661
330200.0000000    0.2349287
330240.0000000    0.2379133
330280.0000000    0.2328089
330320.0000000    0.2333316
330360.0000000    0.2207115
330400.0000000    0.2214567
330440.0000000    0.2218782
330480.0000000    0.2337922
330520.0000000    0.2177517
330560.0000000    0.2124524
330600.0000000    0.2123959
330640.0000000    0.2338172
330680.0000000    0.2265847
330720.0000000    0.2370822
330760.0000000    0.2290690
330800.0000000    0.2243498
330840.0000000    0.2068018
330880.0000000    0.2050931
330920.0000000    0.2132355
330960.0000000    0.2289765
331000.0000000    0.2072235
331040.0000000    0.2229424
331080.0000000    0.2142659
331120.0000000    0.2155276
331160.0000000    0.1934873
331200.0000000    0.2047171
331240.0000000    0.2084615
331280.0000000    0.2032045
331320.0000000    0.2306422
331360.0000000    0.2371807
331400.0000000    0.2082915
331440.0000000    0.2318842
331480.0000000    0.2096404
331520.0000000    0.2423807
331560.0000000    0.2302621
331600.0000000    0.2174314
331640.0000000    0.2297984
331680.0000000    0.2359395
331720.0000000    0.2166507
331760.0000000    0.2200341
331800.0000000    0.2130859
331840.0000000    0.2187648
331880.0000000    0.1951140
331920.0000000    0.2012134
331960.0000000    0.2073610
332000.0000000    0.2213866
332040.0000000    0.2103556
332080.0000000    0.2174805
332120.0000000    0.2304212
332160.0000000    0.2191466
332200.0000000    0.2204785
332240.0000000    0.2134782
332280.0000000    0.2421694
332320.0000000    0.2155528
332360.0000000    0.2284902
332400.0000000    0.2296088
332440.0000000    0.2374840
332480.0000000    0.2106206
332520.0000000    0.2155158
332560.0000000    0.2204477
332600.0000000    0.2162520
332640.0000000    0.2247788
332680.0000000    0.2097767
332720.0000000    0.2116245
332760.0000000    0.2083875
332800.0000000    0.2080095
332840.0000000    0.2134052
332880.0000000    0.2283069
332920.0000000    0.2165101
332960.0000000    0.2423647
333000.0000000    0.2189219
333040.0000000    0.2297054
333080.0000000    0.2230758
333120.0000000    0.2107102
333160.0000000    0.2214985
333200.0000000    0.2154940
333240.0000000    0.2084304
333280.0000000    0.2044129
333320.0000000    0.2087680
333360.0000000    0.2037906
333400.0000000    0.2043109
333440.0000000    0.2207165
333480.0000000    0.2170432
333520.0000000    0.2229529
333560.0000000    0.2018625
333600.0000000    0.1932247
333640.0000000    0.1951613
333680.0000000    0.2279701
333720.0000000    0.2130511
333760.0000000    0.2113798
333800.0000000    0.2111093
333840.0000000    0.2020378
333880.0000000    0.2259812
333920.0000000    0.2368909
333960.0000000    0.2179617
334000.0000000    0.2140250
334040.0000000    0.2276509
334080.0000000    0.2305432
334120.0000000    0.2091229
334160.0000000    0.2053489
334200.0000000    0.1982585
334240.0000000    0.2082059
334280.0000000    0.2039512
334320.0000000    0.2274268
334360.0000000    0.2002885
334400.0000000    0.1895397
334440.0000000    0.1799821
334480.0000000    0.2141110
334520.0000000    0.2091831
334560.0000000    0.2186747
334600.0000000    0.2128089
334640.0000000    0.2233474
334680.0000000    0.2134018
334720.0000000    0.2205520
334760.0000000    0.2043070
334800.0000000    0.2096188
334840.0000000    0.2127147
334880.0000000    0.2115127
334920.0000000    0.2144692
334960.0000000    0.2162998
335000.0000000    0.2041003
335040.0000000    0.2147699
335080.0000000    0.2232306
335120.0000000    0.2221522
335160.0000000    0.2105684
335200.0000000    0.2329268
335240.0000000    0.2365969
335280.0000000    0.2233718
335320.0000000    0.2279874
335360.0000000    0.1990216
335400.0000000    0.2151284
335440.0000000    0.2168146
335480.0000000    0.2374022
335520.0000000    0.2369528
335560.0000000    0.2257574
335600.0000000    0.2265624
335640.0000000    0.2154596
335680.0000000    0.2059893
335720.0000000    0.1876640
335760.0000000    0.1910210
335800.0000000    0.1964718
335840.0000000    0.1984670
335880.0000000    0.2070194
335920.0000000    0.2151568
335960.0000000    0.1884796
336000.0000000    0.2007336
336040.0000000    0.2003827
336080.0000000    0.2056838
336120.0000000    0.2242031
336160.0000000    0.2226713
336200.0000000    0.2343233
336240.0000000    0.1992729
336280.0000000    0.2096983
336320.0000000    0.2304973
336360.0000000    0.2103201
336400.0000000    0.2026265
336440.0000000    0.2315484
336480.0000000    0.2275800
336520.0000000    0.2289801
336560.0000000    0.2195868
336600.0000000    0.2298618
336640.0000000    0.2361356
336680.0000000    0.2261611
336720.0000000    0.2081205
336760.0000000    0.2019641
336800.0000000    0.2246112
336840.0000000    0.1991046
336880.0000000    0.2071227
336920.0000000    0.2002896
336960.0000000    0.2035563
337000.0000000    0.1999484
337040.0000000    0.2097811
337080.0000000    0.2294936
337120.0000000    0.2140930
337160.0000000    0.1993671
337200.0000000    0.2158871
337240.0000000    0.1932826
337280.0000000    0.1975915
337320.0000000    0.2080576
337360.0000000    0.2035320
337400.0000000    0.1962538
337440.0000000    0.2102389
337480.0000000    0.1920429
337520.0000000    0.1899418
337560.0000000    0.1989659
337600.0000000    0.2073441
337640.0000000    0.1923468
337680.0000000    0.2149752
337720.0000000    0.2110890
337760.0000000    0.1995608
337800.0000000    0.1956856
337840.0000000    0.2080291
337880.0000000    0.2058049
337920.0000000    0.2046819
337960.0000000    0.2283387
338000.0000000    0.2006493
338040.0000000    0.2148470
338080.0000000    0.2136903
338120.0000000    0.2286188
338160.0000000    0.2265407
338200.0000000    0.2292172
338240.0000000    0.2319000
338280.0000000    0.2261051
338320.0000000    0.2162127
338360.0000000    0.2267735
338400.0000000    0.2267661
338440.0000000    0.2102029
338480.0000000    0.2032728
338520.0000000    0.1999920
338560.0000000    0.2161023
338600.0000000    0.2103813
338640.0000000    0.1936580
338680.0000000    0.1954127
338720.0000000    0.2143220
338760.0000000    0.2081890
338800.0000000    0.2183827
338840.0000000    0.2192848
338880.0000000    0.2267949
338920.0000000    0.2207221
338960.0000000    0.2268246
339000.0000000    0.2198619
339040.0000000    0.2208933
339080.0000000    0.2216239
339120.0000000    0.2204064
339160.0000000    0.2171753
339200.0000000    0.2153484
339240.0000000    0.2097232
339280.0000000    0.2078789
339320.0000000    0.2318814
339360.0000000    0.2306847
339400.0000000    0.2151959
339440.0000000    0.2220652
339480.0000000    0.2370538
339520.0000000    0.2294653
339560.0000000    0.2220058
339600.0000000    0.2320535
339640.0000000    0.2306268
339680.0000000    0.2501211
339720.0000000    0.2450323
339760.0000000    0.2476128
339800.0000000    0.2343213
339840.0000000    0.2215681
339880.0000000    0.1989919
339920.0000000    0.2146196
339960.0000000    0.2178638
340000.0000000    0.2135335
340040.0000000    0.2206423
340080.0000000    0.2298169
340120.0000000    0.2209975
340160.0000000    0.2084986
340200.0000000    0.2119572
340240.0000000    0.2150455
340280.0000000    0.2001301
340320.0000000    0.2279690
340360.0000000    0.2153407
340400.0000000    0.2098944
340440.0000000    0.2061645
340480.0000000    0.2218606
340520.0000000    0.2036932
340560.0000000    0.2118581
340600.0000000    0.2325775
340640.0000000    0.2242488
340680.0000000    0.2158846
340720.0000000    0.2316158
340760.0000000    0.2285660
340800.0000000    0.2048845
340840.0000000    0.2163951
340880.0000000    0.2078286
340920.0000000    0.2100900
340960.0000000    0.2152608
341000.0000000    0.2036948
341040.0000000    0.2181057
341080.0000000    0.2221549
341120.0000000    0.2043258
341160.0000000    0.2121415
341200.0000000    0.2151585
341240.0000000    0.1893018
341280.0000000    0.2002762
341320.0000000    0.2202788
341360.0000000    0.2196688
341400.0000000    0.2056110
341440.0000000    0.2288831
341480.0000000    0.2145509
341520.0000000    0.2257610
341560.0000000    0.2257818
341600.0000000    0.2198795
341640.0000000    0.2055552
341680.0000000    0.2172944
341720.0000000    0.2221298
341760.0000000    0.1902491
341800.0000000    0.2152774
341840.0000000    0.2212825
341880.0000000    0.2093431
341920.0000000    0.2084836
341960.0000000    0.2044810
342000.0000000    0.2063463
342040.0000000    0.1972133
342080.0000000    0.2064981
342120.0000000    0.2079860
342160.0000000    0.2053789
342200.0000000    0.1968473
342240.0000000    0.2118772
342280.0000000    0.2066260
342320.0000000    0.2091045
342360.0000000    0.2025238
342400.0000000    0.1889363
342440.0000000    0.1975004
342480.0000000    0.2264246
342520.0000000    0.2289482
342560.0000000    0.2176296
342600.0000000    0.2042239
342640.0000000    0.1935581
342680.0000000    0.1826492
342720.0000000    0.1888725
342760.0000000    0.2048747
342800.0000000    0.1989282
342840.0000000    0.1950816
342880.0000000    0.2037888
342920.0000000    0.1995291
342960.0000000    0.1956130
343000.0000000    0.2007094
343040.0000000    0.2044273
343080.0000000    0.2014588
343120.0000000    0.2284847
343160.0000000    0.1994559
343200.0000000    0.2102306
343240.0000000    0.2079259
343280.0000000    0.2245698
343320.0000000    0.2425267
343360.0000000    0.2299047
343400.0000000    0.2337245
343440.0000000    0.2457194
343480.0000000    0.2305246
343520.0000000    0.2229874
343560.0000000    0.2234908
343600.0000000    0.2139570
343640.0000000    0.2144240
343680.0000000    0.2202171
343720.0000000    0.2363064
343760.0000000    0.2054795
343800.0000000    0.2108563
343840.0000000    0.2315260
343880.0000000    0.2125432
343920.0000000    0.1975735
343960.0000000    0.2281671
344000.0000000    0.1995629
344040.0000000    0.2157803
344080.0000000    0.2113241
344120.0000000    0.2289105
344160.0000000    0.2150559
344200.0000000    0.2009977
344240.0000000    0.2180885
344280.0000000    0.2067417
344320.0000000    0.2135867
344360.0000000    0.2160978
344400.0000000    0.2165404
344440.0000000    0.1938827
344480.0000000    0.1898736
344520.0000000    0.1926094
344560.0000000    0.1841807
344600.0000000    0.1759137
344640.0000000    0.1894018
344680.0000000    0.2017889
344720.0000000    0.2057988
344760.0000000    0.2064043
344800.0000000    0.2004503
344840.0000000    0.2268257
344880.0000000    0.2300634
344920.0000000    0.2237132
344960.0000000    0.2223050
345000.0000000    0.2248631
345040.0000000    0.2124569
345080.0000000    0.2061089
345120.0000000    0.2118765
345160.0000000    0.2192622
345200.0000000    0.2189220
345240.0000000    0.2276358
345280.0000000    0.2099180
345320.0000000    0.2126338
345360.0000000    0.1981520
345400.0000000    0.2387136
345440.0000000    0.1948203
345480.0000000    0.2413124
345520.0000000    0.2108726
345560.0000000    0.2153894
345600.0000000    0.2308261
345640.0000000    0.2263121
345680.0000000    0.2131082
345720.0000000    0.2343269
345760.0000000    0.2302746
345800.0000000    0.2311873
345840.0000000    0.2362631
345880.0000000    0.2157998
345920.0000000    0.1962085
345960.0000000    0.1962586
346000.0000000    0.2029052
346040.0000000    0.2002181
346080.0000000    0.2063880
346120.0000000    0.1992024
346160.0000000    0.2099738
346200.0000000    0.2076172
346240.0000000    0.2202536
346280.0000000    0.2244467
346320.0000000    0.2318731
346360.0000000    0.2214065
346400.0000000    0.2343578
346440.0000000    0.2305376
346480.0000000    0.2192493
346520.0000000    0.2053463
346560.0000000    0.2015465
346600.0000000    0.2003002
346640.0000000    0.2017186
346680.0000000    0.2107031
346720.0000000    0.2216112
346760.0000000    0.2194088
346800.0000000    0.2233858
346840.0000000    0.2238934
346880.0000000    0.2054938
346920.0000000    0.2279836
346960.0000000    0.2114149
347000.0000000    0.2137035
347040.0000000    0.2215827
347080.0000000    0.2047912
347120.0000000    0.2082796
347160.0000000    0.2335567
347200.0000000    0.2245196
347240.0000000    0.2235759
347280.0000000    0.2197751
347320.0000000    0.2094457
347360.0000000    0.2267017
347400.0000000    0.2346777
347440.0000000    0.2054380
347480.0000000    0.2125775
347520.0000000    0.2051790
347560.0000000    0.2122591
347600.0000000    0.2069630
347640.0000000    0.2185738
347680.0000000    0.2166347
347720.0000000    0.2156439
347760.0000000    0.2142512
347800.0000000    0.2282144
347840.0000000    0.2243495
347880.0000000    0.2152195
347920.0000000    0.2171575
347960.0000000    0.2091271
348000.0000000    0.2444747
348040.0000000    0.2160410
348080.0000000    0.1961411
348120.0000000    0.2150065
348160.0000000    0.2115878
348200.0000000    0.2139668
348240.0000000    0.2182432
348280.0000000    0.2060046
348320.0000000    0.2145491
348360.0000000    0.2198608
348400.0000000    0.2035462
348440.0000000    0.1933353
348480.0000000    0.2245373
348520.0000000    0.1913197
348560.0000000    0.2040348
348600.0000000    0.1934626
348640.0000000    0.1829846
348680.0000000    0.1983073
348720.0000000    0.2162067
348760.0000000    0.1902864
348800.0000000    0.2054823
348840.0000000    0.2054648
348880.0000000    0.2075581
348920.0000000    0.1960789
348960.0000000    0.1840002
349000.0000000    0.1792579
349040.0000000    0.1908261
349080.0000000    0.1995232
349120.0000000    0.1889051
349160.0000000    0.2043447
349200.0000000    0.2199184
349240.0000000    0.2046996
349280.0000000    0.2055976
349320.0000000    0.1950691
349360.0000000    0.2069832
349400.0000000    0.1770683
349440.0000000    0.1885180
349480.0000000    0.1758429
349520.0000000    0.2075392
349560.0000000    0.2058424
349600.0000000    0.2095954
349640.0000000    0.2039544
349680.0000000    0.2068268
349720.0000000    0.2227083
349760.0000000    0.2156665
349800.0000000    0.1859323
349840.0000000    0.2037376
349880.0000000    0.2080732
349920.0000000    0.2036860
349960.0000000    0.2109082
350000.0000000    0.2043318
350040.0000000    0.2038220
350080.0000000    0.2115833
350120.0000000    0.2275997
350160.0000000    0.2229487
350200.0000000    0.2106626
350240.0000000    0.2041091
350280.0000000    0.2109519
350320.0000000    0.2168525
350360.0000000    0.2042705
350400.0000000    0.2000857
350440.0000000    0.2067277
350480.0000000    0.2167177
350520.0000000    0.2212747
350560.0000000    0.2259685
350600.0000000    0.2199778
350640.0000000    0.2097496
350680.0000000    0.2354759
350720.0000000    0.2166759
350760.0000000    0.2259778
350800.0000000    0.2217788
350840.0000000    0.2188924
350880.0000000    0.2252066
350920.0000000    0.2178979
350960.0000000    0.2097022
351000.0000000    0.2004237
351040.0000000    0.2076658
351080.0000000    0.2039966
351120.0000000    0.2165217
351160.0000000    0.2113286
351200.0000000    0.2086072
351240.0000000    0.2062765
351280.0000000    0.2137203
351320.0000000    0.2051514
351360.0000000    0.2182298
351400.0000000    0.2101861
351440.0000000    0.1968553
351480.0000000    0.2126529
351520.0000000    0.2086651
351560.0000000    0.2122971
351600.0000000    0.2221767
351640.0000000    0.2235249
351680.0000000    0.2058945
351720.0000000    0.2000223
351760.0000000    0.2186083
351800.0000000    0.2027452
351840.0000000    0.1895763
351880.0000000    0.1914119
351920.0000000    0.1907185
351960.0000000    0.2127497
352000.0000000    0.2166036
352040.0000000    0.2157282
352080.0000000    0.2288239
352120.0000000    0.2291665
352160.0000000    0.2039580
352200.0000000    0.2127814
352240.0000000    0.2078766
352280.0000000    0.2100274
352320.0000000    0.2181510
352360.0000000    0.2081850
352400.0000000    0.2105228
352440.0000000    0.1968654
352480.0000000    0.2069272
352520.0000000    0.2052060
352560.0000000    0.2057502
352600.0000000    0.2302334
352640.0000000    0.2242015
352680.0000000    0.2261605
352720.0000000    0.2311784
352760.0000000    0.2260550
352800.0000000    0.2266765
352840.0000000    0.2076976
352880.0000000    0.2137546
352920.0000000    0.2221151
352960.0000000    0.2225174
353000.0000000    0.2253478
353040.0000000    0.2354688
353080.0000000    0.2200507
353120.0000000    0.2300295
353160.0000000    0.2256012
353200.0000000    0.2374776
353240.0000000    0.2299957
353280.0000000    0.2129909
353320.0000000    0.2093797
353360.0000000    0.2219986
353400.0000000    0.2077922
353440.0000000    0.2193643
353480.0000000    0.2227363
353520.0000000    0.2071049
353560.0000000    0.2143065
353600.0000000    0.2225402
353640.0000000    0.1997660
353680.0000000    0.2119222
353720.0000000    0.2243210
353760.0000000    0.2049932
353800.0000000    0.1934836
353840.0000000    0.2137616
353880.0000000    0.2050517
353920.0000000    0.2035893
353960.0000000    0.2104503
354000.0000000    0.2025986
354040.0000000    0.2027962
354080.0000000    0.2112311
354120.0000000    0.2088183
354160.0000000    0.2097535
354200.0000000    0.2059383
354240.0000000    0.1965542
354280.0000000    0.1923869
354320.0000000    0.1772956
354360.0000000    0.2042349
354400.0000000    0.1947290
354440.0000000    0.1982708
354480.0000000    0.1955274
354520.0000000    0.2008008
354560.0000000    0.2165600
354600.0000000    0.2484067
354640.0000000    0.2301735
354680.0000000    0.2129031
354720.0000000    0.2376283
354760.0000000    0.2171566
354800.0000000    0.2068001
354840.0000000    0.2027725
354880.0000000    0.2082459
354920.0000000    0.2434263
354960.0000000    0.2139511
355000.0000000    0.2237523
355040.0000000    0.2206407
355080.0000000    0.2326456
355120.0000000    0.2035541
355160.0000000    0.1938550
355200.0000000    0.1984112
355240.0000000    0.2135158
355280.0000000    0.2123982
355320.0000000    0.2242531
355360.0000000    0.2146726
355400.0000000    0.2289488
355440.0000000    0.2193387
355480.0000000    0.2154040
355520.0000000    0.1872383
355560.0000000    0.1873548
355600.0000000    0.2071059
355640.0000000    0.2023023
355680.0000000    0.2165588
355720.0000000    0.1904087
355760.0000000    0.2289699
355800.0000000    0.2089846
355840.0000000    0.2230785
355880.0000000    0.2029511
355920.0000000    0.2264960
355960.0000000    0.2041483
356000.0000000    0.2026092
356040.0000000    0.2024189
356080.0000000    0.2044611
356120.0000000    0.1986231
356160.0000000    0.2176698
356200.0000000    0.1994196
356240.0000000    0.2026622
356280.0000000    0.1967045
356320.0000000    0.1864013
356360.0000000    0.1920187
356400.0000000    0.2061194
356440.0000000    0.2091449
356480.0000000    0.2059941
356520.0000000    0.2048216
356560.0000000    0.2084430
356600.0000000    0.2260279
356640.0000000    0.2107177
356680.0000000    0.2036496
356720.0000000    0.2026795
356760.0000000    0.2085696
356800.0000000    0.1901760
356840.0000000    0.1968548
356880.0000000    0.1861479
356920.0000000    0.1977809
356960.0000000    0.2176832
357000.0000000    0.2033951
357040.0000000    0.2069287
357080.0000000    0.1857211
357120.0000000    0.1845885
357160.0000000    0.2047554
357200.0000000    0.2068647
357240.0000000    0.2261581
357280.0000000    0.2028079
357320.0000000    0.1852879
357360.0000000    0.1977343
357400.0000000    0.1937317
357440.0000000    0.2064861
357480.0000000    0.2070021
357520.0000000    0.2145480
357560.0000000    0.2104510
357600.0000000    0.2250634
357640.0000000    0.2287988
357680.0000000    0.2366014
357720.0000000    0.2140342
357760.0000000    0.2320063
357800.0000000    0.2225454
357840.0000000    0.2427682
357880.0000000    0.2306196
357920.0000000    0.2114710
357960.0000000    0.2143241
358000.0000000    0.2345550
358040.0000000    0.2386198
358080.0000000    0.2176237
358120.0000000    0.2203519
358160.0000000    0.2293656
358200.0000000    0.2293103
358240.0000000    0.2189583
358280.0000000    0.2153319
358320.0000000    0.2371689
358360.0000000    0.2499423
358400.0000000    0.2299509
358440.0000000    0.2291259
358480.0000000    0.2275899
358520.0000000    0.2405981
358560.0000000    0.2459886
358600.0000000    0.2184156
358640.0000000    0.2218386
358680.0000000    0.2140957
358720.0000000    0.2311789
358760.0000000    0.2336268
358800.0000000    0.2148708
358840.0000000    0.2160279
358880.0000000    0.2129737
358920.0000000    0.2236717
358960.0000000    0.2416098
359000.0000000    0.2281432
359040.0000000    0.2338700
359080.0000000    0.2259818
359120.0000000    0.2384347
359160.0000000    0.2162543
359200.0000000    0.2368273
359240.0000000    0.2499626
359280.0000000    0.2295865
359320.0000000    0.2220979
359360.0000000    0.2275742
359400.0000000    0.2260617
359440.0000000    0.2157190
359480.0000000    0.2045819
359520.0000000    0.2219846
359560.0000000    0.2270978
359600.0000000    0.2185690
359640.0000000    0.2227098
359680.0000000    0.2289467
359720.0000000    0.2229369
359760.0000000    0.2435123
359800.0000000    0.2303231
359840.0000000    0.2398366
359880.0000000    0.2389548
359920.0000000    0.2329273
359960.0000000    0.2449139
360000.0000000    0.2318315
360040.0000000    0.2295055
360080.0000000    0.2300492
360120.0000000    0.2155611
360160.0000000    0.2360833
360200.0000000    0.2102785
360240.0000000    0.2186682
360280.0000000    0.2256446
360320.0000000    0.2173265
360360.0000000    0.2388292
360400.0000000    0.2298284
360440.0000000    0.2268050
360480.0000000    0.2379501
360520.0000000    0.2174239
360560.0000000    0.2244988
360600.0000000    0.2380944
360640.0000000    0.2557193
360680.0000000    0.2462828
360720.0000000    0.2455526
360760.0000000    0.2422643
360800.0000000    0.2380548
360840.0000000    0.2195857
360880.0000000    0.2127900
360920.0000000    0.2137130
360960.0000000    0.2197290
361000.0000000    0.2136518
361040.0000000    0.2057744
361080.0000000    0.1998530
361120.0000000    0.2202816
361160.0000000    0.2180498
361200.0000000    0.2111544
361240.0000000    0.2185359
361280.0000000    0.2138265
361320.0000000    0.2133216
361360.0000000    0.2220987
361400.0000000    0.2360728
361440.0000000    0.2192965
361480.0000000    0.2273307
361520.0000000    0.2250046
361560.0000000    0.2336847
361600.0000000    0.2250754
361640.0000000    0.2161753
361680.0000000    0.2303157
361720.0000000    0.2356272
361760.0000000    0.2339961
361800.0000000    0.2308307
361840.0000000    0.2113714
361880.0000000    0.2185439
361920.0000000    0.2013393
361960.0000000    0.2039798
362000.0000000    0.2067003
362040.0000000    0.2158087
362080.0000000    0.2288284
362120.0000000    0.2335484
362160.0000000    0.2325009
362200.0000000    0.2092661
362240.0000000    0.2269750
362280.0000000    0.2415473
362320.0000000    0.2249328
362360.0000000    0.2346311
362400.0000000    0.2304910
362440.0000000    0.2246460
362480.0000000    0.2477665
362520.0000000    0.2213691
362560.0000000    0.2296137
362600.0000000    0.2374081
362640.0000000    0.2406895
362680.0000000    0.2276713
362720.0000000    0.2263030
362760.0000000    0.2251891
362800.0000000    0.2259124
362840.0000000    0.2529795
362880.0000000    0.2236688
362920.0000000    0.2253785
362960.0000000    0.2355419
363000.0000000    0.2453761
363040.0000000    0.2241005
363080.0000000    0.2393969
363120.0000000    0.2213384
363160.0000000    0.2330884
363200.0000000    0.2474119
363240.0000000    0.2547379
363280.0000000    0.2625086
363320.0000000    0.2497202
363360.0000000    0.2382479
363400.0000000    0.2283268
363440.0000000    0.2587560
363480.0000000    0.2365665
363520.0000000    0.2306559
363560.0000000    0.2324821
363600.0000000    0.2343263
363640.0000000    0.2495326
363680.0000000    0.2516513
363720.0000000    0.2497161
363760.0000000    0.2312050
363800.0000000    0.2324104
363840.0000000    0.2521400
363880.0000000    0.2390937
363920.0000000    0.2211580
363960.0000000    0.2303105
364000.0000000    0.2234794
364040.0000000    0.2326103
364080.0000000    0.1897129
364120.0000000    0.2364696
364160.0000000    0.2059964
364200.0000000    0.2406409
364240.0000000    0.2208430
364280.0000000    0.2323491
364320.0000000    0.2343026
364360.0000000    0.2292975
364400.0000000    0.2393291
364440.0000000    0.2229320
364480.0000000    0.2072142
364520.0000000    0.2366776
364560.0000000    0.2582553
364600.0000000    0.2275988
364640.0000000    0.2374081
364680.0000000    0.2437472
364720.0000000    0.2363873
364760.0000000    0.2289932
364800.0000000    0.2415583
364840.0000000    0.2397612
364880.0000000    0.2586380
364920.0000000    0.2589390
364960.0000000    0.2449389
365000.0000000    0.2550767
365040.0000000    0.2200442
365080.0000000    0.2480977
365120.0000000    0.2441967
365160.0000000    0.2338963
365200.0000000    0.2299683
365240.0000000    0.2394911
365280.0000000    0.2469541
365320.0000000    0.2300429
365360.0000000    0.2293426
365400.0000000    0.2194149
365440.0000000    0.2440425
365480.0000000    0.2392626
365520.0000000    0.2279338
365560.0000000    0.2291322
365600.0000000    0.2506376
365640.0000000    0.2589302
365680.0000000    0.2600882
365720.0000000    0.2416825
365760.0000000    0.2298710
365800.0000000    0.2396434
365840.0000000    0.2368488
365880.0000000    0.2335668
365920.0000000    0.2491668
365960.0000000    0.2273991
366000.0000000    0.2333088
366040.0000000    0.2256045
366080.0000000    0.2192946
366120.0000000    0.2283880
366160.0000000    0.2196397
366200.0000000    0.2276827
366240.0000000    0.2309194
366280.0000000    0.2284749
366320.0000000    0.2309521
366360.0000000    0.2307711
366400.0000000    0.2410005
366440.0000000    0.2389158
366480.0000000    0.2394406
366520.0000000    0.2558454
366560.0000000    0.2561505
366600.0000000    0.2244562
366640.0000000    0.2325369
366680.0000000    0.2507719
366720.0000000    0.2400314
366760.0000000    0.2324330
366800.0000000    0.2341452
366840.0000000    0.2314945
366880.0000000    0.2378460
366920.0000000    0.2506879
366960.0000000    0.2316228
367000.0000000    0.2329823
367040.0000000    0.2131917
367080.0000000    0.2493321
367120.0000000    0.2512088
367160.0000000    0.2282684
367200.0000000    0.2389900
367240.0000000    0.2262896
367280.0000000    0.2236276
367320.0000000    0.2267297
367360.0000000    0.2333962
367400.0000000    0.2204734
367440.0000000    0.2197731
367480.0000000    0.2038635
367520.0000000    0.2291669
367560.0000000    0.2290598
367600.0000000    0.2078796
367640.0000000    0.2338971
367680.0000000    0.2264862
367720.0000000    0.2294467
367760.0000000    0.2399756
367800.0000000    0.2125396
367840.0000000    0.2116265
367880.0000000    0.2287186
367920.0000000    0.2268483
367960.0000000    0.2239172
368000.0000000    0.2294408
368040.0000000    0.2195086
368080.0000000    0.2176399
368120.0000000    0.2448093
368160.0000000    0.2521232
368200.0000000    0.2326790
368240.0000000    0.2240091
368280.0000000    0.2387459
368320.0000000    0.2144699
368360.0000000    0.2337536
368400.0000000    0.2294522
368440.0000000    0.2305050
368480.0000000    0.2156207
368520.0000000    0.2224534
368560.0000000    0.2242553
368600.0000000    0.2262538
368640.0000000    0.2193860
368680.0000000    0.2266220
368720.0000000    0.2147710
368760.0000000    0.2298335
368800.0000000    0.2213155
368840.0000000    0.2280658
368880.0000000    0.2264494
368920.0000000    0.2449618
368960.0000000    0.2161448
369000.0000000    0.1938357
369040.0000000    0.1833445
369080.0000000    0.1895839
369120.0000000    0.2004456
369160.0000000    0.2010605
369200.0000000    0.2304213
369240.0000000    0.2165549
369280.0000000    0.1908404
369320.0000000    0.2110494
369360.0000000    0.2232417
369400.0000000    0.2274091
369440.0000000    0.2146587
369480.0000000    0.2084935
369520.0000000    0.2302479
369560.0000000    0.2175999
369600.0000000    0.1968211
369640.0000000    0.2122354
369680.0000000    0.2114323
369720.0000000    0.2071202
369760.0000000    0.2262055
369800.0000000    0.2239876
369840.0000000    0.2155159
369880.0000000    0.2221000
369920.0000000    0.2259820
369960.0000000    0.2106482
370000.0000000    0.2186135
370040.0000000    0.2265512
370080.0000000    0.2245504
370120.0000000    0.2470165
370160.0000000    0.2330432
370200.0000000    0.2212438
370240.0000000    0.2216091
370280.0000000    0.2217345
370320.0000000    0.2337315
370360.0000000    0.2184681
370400.0000000    0.2369894
370440.0000000    0.2292683
370480.0000000    0.2274138
370520.0000000    0.2141969
370560.0000000    0.2446386
370600.0000000    0.2289227
370640.0000000    0.2157268
370680.0000000    0.2061682
370720.0000000    0.2237799
370760.0000000    0.2160687
370800.0000000    0.2189694
370840.0000000    0.2346559
370880.0000000    0.2248022
370920.0000000    0.2157490
370960.0000000    0.2150530
371000.0000000    0.2195765
371040.0000000    0.2294444
371080.0000000    0.2323852
371120.0000000    0.2341509
371160.0000000    0.2473346
371200.0000000    0.2515322
371240.0000000    0.2354722
371280.0000000    0.2432789
371320.0000000    0.2388310
371360.0000000    0.2254574
371400.0000000    0.2294068
371440.0000000    0.2320937
371480.0000000    0.2480042
371520.0000000    0.2349739
371560.0000000    0.2334786
371600.0000000    0.2297565
371640.0000000    0.2403363
371680.0000000    0.2274606
371720.0000000    0.2404326
371760.0000000    0.2332972
371800.0000000    0.2092495
371840.0000000    0.2293382
371880.0000000    0.2197570
371920.0000000    0.2024302
371960.0000000    0.2366132
372000.0000000    0.2398636
372040.0000000    0.2270906
372080.0000000    0.2350645
372120.0000000    0.2194593
372160.0000000    0.2112771
372200.0000000    0.2341273
372240.0000000    0.2328042
372280.0000000    0.2348398
372320.0000000    0.2104388
372360.0000000    0.2272843
372400.0000000    0.2235666
372440.0000000    0.2387410
372480.0000000    0.2576863
372520.0000000    0.2272846
372560.0000000    0.2102741
372600.0000000    0.2376181
372640.0000000    0.2386661
372680.0000000    0.2451110
372720.0000000    0.2471859
372760.0000000    0.2371322
372800.0000000    0.2493840
372840.0000000    0.2480546
372880.0000000    0.2597548
372920.0000000    0.2576456
372960.0000000    0.2421664
373000.0000000    0.2465951
373040.0000000    0.2522418
373080.0000000    0.2443204
373120.0000000    0.2315901
373160.0000000    0.2332948
373200.0000000    0.2372181
373240.0000000    0.2276662
373280.0000000    0.2466981
373320.0000000    0.2386091
373360.0000000    0.2466025
373400.0000000    0.2495476
373440.0000000    0.2313668
373480.0000000    0.2448471
373520.0000000    0.2440287
373560.0000000    0.2585878
373600.0000000    0.2522481
373640.0000000    0.2288980
373680.0000000    0.2643532
373720.0000000    0.2481669
373760.0000000    0.2544270
373800.0000000    0.2381404
373840.0000000    0.2361947
373880.0000000    0.2359833
373920.0000000    0.2281510
373960.0000000    0.2330571
374000.0000000    0.2457356
374040.0000000    0.2374115
374080.0000000    0.2355440
374120.0000000    0.2418848
374160.0000000    0.2351235
374200.0000000    0.2315512
374240.0000000    0.2450218
374280.0000000    0.2370099
374320.0000000    0.2353264
374360.0000000    0.2593331
374400.0000000    0.2517734
374440.0000000    0.2534497
374480.0000000    0.2583276
374520.0000000    0.2414569
374560.0000000    0.2439122
374600.0000000    0.2262952
374640.0000000    0.2508003
374680.0000000    0.2454336
374720.0000000    0.2332470
374760.0000000    0.2275133
374800.0000000    0.2283412
374840.0000000    0.2311992
374880.0000000    0.2171376
374920.0000000    0.2234563
374960.0000000    0.2435417
375000.0000000    0.2322221
375040.0000000    0.2324079
375080.0000000    0.2213339
375120.0000000    0.2334875
375160.0000000    0.2310201
375200.0000000    0.2280374
375240.0000000    0.2211329
375280.0000000    0.2274188
375320.0000000    0.2168517
375360.0000000    0.1895587
375400.0000000    0.2224206
375440.0000000    0.2224253
375480.0000000    0.2373887
375520.0000000    0.2228339
375560.0000000    0.2211081
375600.0000000    0.2086984
375640.0000000    0.2287610
375680.0000000    0.2241359
375720.0000000    0.2223935
375760.0000000    0.2113362
375800.0000000    0.2417756
375840.0000000    0.2382463
375880.0000000    0.2503643
375920.0000000    0.2316538
375960.0000000    0.2367177
376000.0000000    0.2228603
376040.0000000    0.2165290
376080.0000000    0.2336834
376120.0000000    0.2490125
376160.0000000    0.2465899
376200.0000000    0.2307657
376240.0000000    0.2493076
376280.0000000    0.2437608
376320.0000000    0.2204466
376360.0000000    0.2448316
376400.0000000    0.2259580
376440.0000000    0.2316551
376480.0000000    0.2429502
376520.0000000    0.2375019
376560.0000000    0.2138208
376600.0000000    0.2404933
376640.0000000    0.2620551
376680.0000000    0.2296084
376720.0000000    0.2340199
376760.0000000    0.2355861
376800.0000000    0.2358960
376840.0000000    0.2361139
376880.0000000    0.2171888
376920.0000000    0.2272719
376960.0000000    0.2126264
377000.0000000    0.2207139
377040.0000000    0.2307786
377080.0000000    0.2210547
377120.0000000    0.2259414
377160.0000000    0.2069154
377200.0000000    0.2250501
377240.0000000    0.2344875
377280.0000000    0.2269462
377320.0000000    0.2320706
377360.0000000    0.2366658
377400.0000000    0.2305493
377440.0000000    0.2441708
377480.0000000    0.2678590
377520.0000000    0.2476330
377560.0000000    0.2229858
377600.0000000    0.2296707
377640.0000000    0.2163996
377680.0000000    0.2262893
377720.0000000    0.2052134
377760.0000000    0.2146836
377800.0000000    0.2341347
377840.0000000    0.2215530
377880.0000000    0.2363090
377920.0000000    0.2212733
377960.0000000    0.2196683
378000.0000000    0.2163745
378040.0000000    0.2216442
378080.0000000    0.2053060
378120.0000000    0.2353671
378160.0000000    0.2329419
378200.0000000    0.2393717
378240.0000000    0.2440966
378280.0000000    0.2303442
378320.0000000    0.2223873
378360.0000000    0.2380029
378400.0000000    0.2344912
378440.0000000    0.2488402
378480.0000000    0.2417278
378520.0000000    0.2289210
378560.0000000    0.2132196
378600.0000000    0.2396743
378640.0000000    0.2187542
378680.0000000    0.2386758
378720.0000000    0.2350914
378760.0000000    0.2110487
378800.0000000    0.2331454
378840.0000000    0.2194028
378880.0000000    0.2231792
378920.0000000    0.2207438
378960.0000000    0.2211133
379000.0000000    0.2141304
379040.0000000    0.2302819
379080.0000000    0.2448168
379120.0000000    0.2196757
379160.0000000    0.2339779
379200.0000000    0.2326446
379240.0000000    0.2189163
379280.0000000    0.2210553
379320.0000000    0.2235263
379360.0000000    0.2227776
379400.0000000    0.2361075
379440.0000000    0.2277136
379480.0000000    0.2138399
379520.0000000    0.2118089
379560.0000000    0.2255035
379600.0000000    0.2175241
379640.0000000    0.2461584
379680.0000000    0.2379786
379720.0000000    0.2340170
379760.0000000    0.2570389
379800.0000000    0.2446789
379840.0000000    0.2303084
379880.0000000    0.2319123
379920.0000000    0.2417873
379960.0000000    0.2119797
380000.0000000    0.2346222
380040.0000000    0.2429163
380080.0000000    0.2175383
380120.0000000    0.2241233
380160.0000000    0.2040059
380200.0000000    0.2113059
380240.0000000    0.2335411
380280.0000000    0.2303480
380320.0000000    0.2152340
380360.0000000    0.2242387
380400.0000000    0.2258030
380440.0000000    0.2324488
380480.0000000    0.2282169
380520.0000000    0.2343334
380560.0000000    0.2275888
380600.0000000    0.2234603
380640.0000000    0.2243606
380680.0000000    0.2411943
380720.0000000    0.2403829
380760.0000000    0.2353278
380800.0000000    0.2410077
380840.0000000    0.2422125
380880.0000000    0.2578649
380920.0000000    0.2577443
380960.0000000    0.2717679
381000.0000000    0.2522043
381040.0000000    0.2231165
381080.0000000    0.2393135
381120.0000000    0.2336002
381160.0000000    0.2571038
381200.0000000    0.2512221
381240.0000000    0.2654279
381280.0000000    0.2482916
381320.0000000    0.2284560
381360.0000000    0.2329032
381400.0000000    0.2620915
381440.0000000    0.2562135
381480.0000000    0.2412717
381520.0000000    0.2560420
381560.0000000    0.2394470
381600.0000000    0.2524901
381640.0000000    0.2540936
381680.0000000    0.2546640
381720.0000000    0.2399847
381760.0000000    0.2457308
381800.0000000    0.2467945
381840.0000000    0.2466453
381880.0000000    0.2384671
381920.0000000    0.2209808
381960.0000000    0.2485603
382000.0000000    0.2503400
382040.0000000    0.2528846
382080.0000000    0.2679959
382120.0000000    0.2326479
382160.0000000    0.2438140
382200.0000000    0.2482657
382240.0000000    0.2395597
382280.0000000    0.2280755
382320.0000000    0.2374688
382360.0000000    0.2380082
382400.0000000    0.2423164
382440.0000000    0.2323539
382480.0000000    0.2255019
382520.0000000    0.2334206
382560.0000000    0.2419385
382600.0000000    0.2232156
382640.0000000    0.2458984
382680.0000000    0.2223805
382720.0000000    0.2541789
382760.0000000    0.2267316
382800.0000000    0.2309692
382840.0000000    0.2233924
382880.0000000    0.2500500
382920.0000000    0.2347376
382960.0000000    0.2397318
383000.0000000    0.2411089
383040.0000000    0.2356980
383080.0000000    0.2436290
383120.0000000    0.2454166
383160.0000000    0.2411001
383200.0000000    0.2316143
383240.0000000    0.2563192
383280.0000000    0.2340404
383320.0000000    0.2595920
383360.0000000    0.2630884
383400.0000000    0.2434643
383440.0000000    0.2440270
383480.0000000    0.2433120
383520.0000000    0.2624064
383560.0000000    0.2542666
383600.0000000    0.2407582
383640.0000000    0.2368064
383680.0000000    0.2447671
383720.0000000    0.2490421
383760.0000000    0.2599877
383800.0000000    0.2524246
383840.0000000    0.2512201
383880.0000000    0.2427319
383920.0000000    0.2327918
383960.0000000    0.2416213
384000.0000000    0.2278632
384040.0000000    0.2469931
384080.0000000    0.2695067
384120.0000000    0.2601901
384160.0000000    0.2470247
384200.0000000    0.2477095
384240.0000000    0.2324187
384280.0000000    0.2469362
384320.0000000    0.2535970
384360.0000000    0.2474869
384400.0000000    0.2486420
384440.0000000    0.2474550
384480.0000000    0.2418866
384520.0000000    0.2334639
384560.0000000    0.2386990
384600.0000000    0.2153386
384640.0000000    0.2535123
384680.0000000    0.2560329
384720.0000000    0.2342863
384760.0000000    0.2464626
384800.0000000    0.2512106
384840.0000000    0.2439177
384880.0000000    0.2640078
384920.0000000    0.2471047
384960.0000000    0.2525770
385000.0000000    0.2548956
385040.0000000    0.2559357
385080.0000000    0.2352941
385120.0000000    0.2217849
385160.0000000    0.2536872
385200.0000000    0.2591403
385240.0000000    0.2474159
385280.0000000    0.2421930
385320.0000000    0.2497766
385360.0000000    0.2252287
385400.0000000    0.2324274
385440.0000000    0.2407595
385480.0000000    0.2211985
385520.0000000    0.2540183
385560.0000000    0.2442847
385600.0000000    0.2385182
385640.0000000    0.2436026
385680.0000000    0.2290405
385720.0000000    0.2487065
385760.0000000    0.2262381
385800.0000000    0.2335649
385840.0000000    0.2398071
385880.0000000    0.2570026
385920.0000000    0.2543840
385960.0000000    0.2563314
386000.0000000    0.2488591
386040.0000000    0.2468667
386080.0000000    0.2235996
386120.0000000    0.2419957
386160.0000000    0.2381854
386200.0000000    0.2330951
386240.0000000    0.2473323
386280.0000000    0.2263176
386320.0000000    0.2434502
386360.0000000    0.2331176
386400.0000000    0.2356495
386440.0000000    0.2240771
386480.0000000    0.2337445
386520.0000000    0.2292798
386560.0000000    0.2357527
386600.0000000    0.2285735
386640.0000000    0.2465819
386680.0000000    0.2570595
386720.0000000    0.2589968
386760.0000000    0.2534770
386800.0000000    0.2569695
386840.0000000    0.2467021
386880.0000000    0.2365238
386920.0000000    0.2393496
386960.0000000    0.2231138
387000.0000000    0.2133438
387040.0000000    0.2284189
387080.0000000    0.2066339
387120.0000000    0.2033259
387160.0000000    0.2088486
387200.0000000    0.2143909
387240.0000000    0.2304453
387280.0000000    0.2190371
387320.0000000    0.2305681
387360.0000000    0.2386061
387400.0000000    0.2296817
387440.0000000    0.2565776
387480.0000000    0.2281177
387520.0000000    0.2435414
387560.0000000    0.2430751
387600.0000000    0.2217843
387640.0000000    0.2298963
387680.0000000    0.2327445
387720.0000000    0.2128463
387760.0000000    0.2089103
387800.0000000    0.2127109
387840.0000000    0.2152314
387880.0000000    0.2154011
387920.0000000    0.2146363
387960.0000000    0.2159289
388000.0000000    0.2383812
388040.0000000    0.2614821
388080.0000000    0.2539121
388120.0000000    0.2024380
388160.0000000    0.2025869
388200.0000000    0.2232435
388240.0000000    0.2419462
388280.0000000    0.2296060
388320.0000000    0.2449797
388360.0000000    0.2159852
388400.0000000    0.2190734
388440.0000000    0.2219485
388480.0000000    0.2184775
388520.0000000    0.2398118
388560.0000000    0.2484442
388600.0000000    0.2267499
388640.0000000    0.2254407
388680.0000000    0.2302905
388720.0000000    0.2246947
388760.0000000    0.2081797
388800.0000000    0.2143346
388840.0000000    0.2216033
388880.0000000    0.1991796
388920.0000000    0.2230076
388960.0000000    0.2166294
389000.0000000    0.2202243
389040.0000000    0.2155007
389080.0000000    0.2227502
389120.0000000    0.2113387
389160.0000000    0.2361244
389200.0000000    0.2216721
389240.0000000    0.1966893
389280.0000000    0.2050017
389320.0000000    0.2182192
389360.0000000    0.2206332
389400.0000000    0.2245405
389440.0000000    0.2229967
389480.0000000    0.2190461
389520.0000000    0.2306620
389560.0000000    0.2198348
389600.0000000    0.1948761
389640.0000000    0.2398533
389680.0000000    0.2321667
389720.0000000    0.2415561
389760.0000000    0.2346571
389800.0000000    0.2314055
389840.0000000    0.2312549
389880.0000000    0.2548660
389920.0000000    0.2449745
389960.0000000    0.2490793
390000.0000000    0.2018614
390040.0000000    0.1959211
390080.0000000    0.2310309
390120.0000000    0.2174949
390160.0000000    0.2154786
390200.0000000    0.2269082
390240.0000000    0.2215588
390280.0000000    0.2275273
390320.0000000    0.2213636
390360.0000000    0.2218244
390400.0000000    0.2374189
390440.0000000    0.2392254
390480.0000000    0.2107673
390520.0000000    0.2385361
390560.0000000    0.2307580
390600.0000000    0.2409577
390640.0000000    0.2417502
390680.0000000    0.2383509
390720.0000000    0.2330666
390760.0000000    0.2352736
390800.0000000    0.2393370
390840.0000000    0.2227924
390880.0000000    0.2505248
390920.0000000    0.2505977
390960.0000000    0.2421923
391000.0000000    0.2478846
391040.0000000    0.2572466
391080.0000000    0.2571519
391120.0000000    0.2484212
391160.0000000    0.2413633
391200.0000000    0.2595801
391240.0000000    0.2342391
391280.0000000    0.2321960
391320.0000000    0.2268951
391360.0000000    0.2346670
391400.0000000    0.2421436
391440.0000000    0.2294263
391480.0000000    0.2194448
391520.0000000    0.2262148
391560.0000000    0.2472477
391600.0000000    0.2401696
391640.0000000    0.2177717
391680.0000000    0.2310295
391720.0000000    0.2490774
391760.0000000    0.2489583
391800.0000000    0.2506626
391840.0000000    0.2557724
391880.0000000    0.2600065
391920.0000000    0.2346840
391960.0000000    0.2405873
392000.0000000    0.2592275
392040.0000000    0.2445050
392080.0000000    0.2267486
392120.0000000    0.2321406
392160.0000000    0.2233242
392200.0000000    0.2281118
392240.0000000    0.2351492
392280.0000000    0.2623886
392320.0000000    0.2433644
392360.0000000    0.2546327
392400.0000000    0.2644131
392440.0000000    0.2399281
392480.0000000    0.2506663
392520.0000000    0.2494279
392560.0000000    0.2482679
392600.0000000    0.2675181
392640.0000000    0.2384395
392680.0000000    0.2287908
392720.0000000    0.2417282
392760.0000000    0.2216256
392800.0000000    0.2378373
392840.0000000    0.2631216
392880.0000000    0.2297060
392920.0000000    0.2584773
392960.0000000    0.2232416
393000.0000000    0.2469709
393040.0000000    0.2400107
393080.0000000    0.2289136
393120.0000000    0.2420779
393160.0000000    0.2410910
393200.0000000    0.2297855
393240.0000000    0.2497759
393280.0000000    0.2466289
393320.0000000    0.2540953
393360.0000000    0.2452390
393400.0000000    0.2425859
393440.0000000    0.2350784
393480.0000000    0.2194506
393520.0000000    0.2279583
393560.0000000    0.2239905
393600.0000000    0.2430662
393640.0000000    0.2489623
393680.0000000    0.2256460
393720.0000000    0.2450876
393760.0000000    0.2505212
393800.0000000    0.2458120
393840.0000000    0.2357683
393880.0000000    0.2412671
393920.0000000    0.2419291
393960.0000000    0.2164383
394000.0000000    0.2349250
394040.0000000    0.2461497
394080.0000000    0.2400804
394120.0000000    0.2278374
394160.0000000    0.2321877
394200.0000000    0.2525043
394240.0000000    0.2582844
394280.0000000    0.2478464
394320.0000000    0.2522707
394360.0000000    0.2295723
394400.0000000    0.2383505
394440.0000000    0.2367653
394480.0000000    0.2503737
394520.0000000    0.2339116
394560.0000000    0.2333273
394600.0000000    0.2480981
394640.0000000    0.2472326
394680.0000000    0.2408882
394720.0000000    0.2364409
394760.0000000    0.2758949
394800.0000000    0.2327206
394840.0000000    0.2587453
394880.0000000    0.2594315
394920.0000000    0.2409978
394960.0000000    0.2327371
395000.0000000    0.2402594
395040.0000000    0.2184126
395080.0000000    0.2186493
395120.0000000    0.2126667
395160.0000000    0.2297648
395200.0000000    0.2230814
395240.0000000    0.2240947
395280.0000000    0.2039183
395320.0000000    0.2219644
395360.0000000    0.2329716
395400.0000000    0.2290134
395440.0000000    0.2336160
395480.0000000    0.2368646
395520.0000000    0.2215133
395560.0000000    0.2136990
395600.0000000    0.2265589
395640.0000000    0.2343506
395680.0000000    0.2145287
395720.0000000    0.2332466
395760.0000000    0.2476398
395800.0000000    0.2216953
395840.0000000    0.2305412
395880.0000000    0.2307107
395920.0000000    0.2108434
395960.0000000    0.2182662
396000.0000000    0.2291206
396040.0000000    0.2244667
396080.0000000    0.2144712
396120.0000000    0.2340429
396160.0000000    0.2338335
396200.0000000    0.2385145
396240.0000000    0.2131432
396280.0000000    0.2124621
396320.0000000    0.2336446
396360.0000000    0.2416622
396400.0000000    0.2367798
396440.0000000    0.2243394
396480.0000000    0.2215420
396520.0000000    0.2228908
396560.0000000    0.2122583
396600.0000000    0.2053714
396640.0000000    0.2181953
396680.0000000    0.2191594
396720.0000000    0.2036811
396760.0000000    0.2069398
396800.0000000    0.2122065
396840.0000000    0.2157251
396880.0000000    0.2187344
396920.0000000    0.2283235
396960.0000000    0.2173564
397000.0000000    0.2272544
397040.0000000    0.2147085
397080.0000000    0.2457566
397120.0000000    0.2426169
397160.0000000    0.2311821
397200.0000000    0.2358712
397240.0000000    0.2308192
397280.0000000    0.2462843
397320.0000000    0.2237604
397360.0000000    0.2166069
397400.0000000    0.2377125
397440.0000000    0.2292403
397480.0000000    0.2245300
397520.0000000    0.2306253
397560.0000000    0.2476712
397600.0000000    0.2148649
397640.0000000    0.2254289
397680.0000000    0.2128792
397720.0000000    0.2120848
397760.0000000    0.2121554
397800.0000000    0.2021414
397840.0000000    0.2233943
397880.0000000    0.2312890
397920.0000000    0.2235154
397960.0000000    0.2260469
398000.0000000    0.2252860
398040.0000000    0.2416951
398080.0000000    0.2353591
398120.0000000    0.2466097
398160.0000000    0.2074523
398200.0000000    0.2209156
398240.0000000    0.2519170
398280.0000000    0.2153058
398320.0000000    0.2126210
398360.0000000    0.2289327
398400.0000000    0.2195887
398440.0000000    0.2075552
398480.0000000    0.2297100
398520.0000000    0.2305645
398560.0000000    0.2430799
398600.0000000    0.2343156
398640.0000000    0.2169907
398680.0000000    0.2342481
398720.0000000    0.2383821
398760.0000000    0.2318151
398800.0000000    0.2086145
398840.0000000    0.2204797
398880.0000000    0.2216652
398920.0000000    0.2119995
398960.0000000    0.2043465
399000.0000000    0.2151211
399040.0000000    0.2142965
399080.0000000    0.2240949
399120.0000000    0.2457957
399160.0000000    0.2060667
399200.0000000    0.2272843
399240.0000000    0.2242848
399280.0000000    0.1978108
399320.0000000    0.2152335
399360.0000000    0.2005598
399400.0000000    0.2199358
399440.0000000    0.2341213
399480.0000000    0.2200707
399520.0000000    0.2281644
399560.0000000    0.2295228
399600.0000000    0.2321288
399640.0000000    0.2118237
399680.0000000    0.2168072
399720.0000000    0.2296475
399760.0000000    0.2374358
399800.0000000    0.2162517
399840.0000000    0.2040872
399880.0000000    0.2051767
399920.0000000    0.2064531
399960.0000000    0.2099557
400000.0000000    0.2117939
400040.0000000    0.2127955
400080.0000000    0.2097926
400120.0000000    0.1907654
400160.0000000    0.2089237
400200.0000000    0.2208915
400240.0000000    0.2326559
400280.0000000    0.2069831
400320.0000000    0.2167224
400360.0000000    0.2123518
400400.0000000    0.2066149
400440.0000000    0.2291521
400480.0000000    0.2031576
400520.0000000    0.2036290
400560.0000000    0.1899884
400600.0000000    0.2142635
400640.0000000    0.2098579
400680.0000000    0.1923337
400720.0000000    0.1915560
400760.0000000    0.2010342
400800.0000000    0.1903187
400840.0000000    0.2054533
400880.0000000    0.2020853
400920.0000000    0.2032767
400960.0000000    0.2249709
401000.0000000    0.2104114
401040.0000000    0.2175186
401080.0000000    0.2125477
401120.0000000    0.2270166
401160.0000000    0.2106786
401200.0000000    0.2117798
401240.0000000    0.2168323
401280.0000000    0.2061971
401320.0000000    0.2086991
401360.0000000    0.2066217
401400.0000000    0.2229522
401440.0000000    0.2151830
401480.0000000    0.2153906
401520.0000000    0.2230022
401560.0000000    0.2207889
401600.0000000    0.2189423
401640.0000000    0.2203255
401680.0000000    0.2003687
401720.0000000    0.2158287
401760.0000000    0.2209136
401800.0000000    0.2213500
401840.0000000    0.2059470
401880.0000000    0.2148407
401920.0000000    0.2282573
401960.0000000    0.2290106
402000.0000000    0.2325058
402040.0000000    0.2160177
402080.0000000    0.2203863
402120.0000000    0.2117067
402160.0000000    0.2308228
402200.0000000    0.2365190
402240.0000000    0.2530294
402280.0000000    0.2346145
402320.0000000    0.2517882
402360.0000000    0.2712516
402400.0000000    0.2549433
402440.0000000    0.2189925
402480.0000000    0.2556485
402520.0000000    0.2436033
402560.0000000    0.2299015
402600.0000000    0.2279682
402640.0000000    0.2353781
402680.0000000    0.2679128
402720.0000000    0.2510894
402760.0000000    0.2485804
402800.0000000    0.2436869
402840.0000000    0.2406558
402880.0000000    0.2723762
402920.0000000    0.2805636
402960.0000000    0.2555480
403000.0000000    0.2315355
403040.0000000    0.2297192
403080.0000000    0.2204746
403120.0000000    0.2177548
403160.0000000    0.2238886
403200.0000000    0.2318039
403240.0000000    0.2250356
403280.0000000    0.2276163
403320.0000000    0.2124582
403360.0000000    0.2213490
403400.0000000    0.2222631
403440.0000000    0.2185026
403480.0000000    0.2130990
403520.0000000    0.2357256
403560.0000000    0.2410585
403600.0000000    0.2237362
403640.0000000    0.2322838
403680.0000000    0.2334555
403720.0000000    0.2234433
403760.0000000    0.2325146
403800.0000000    0.2111245
403840.0000000    0.2187559
403880.0000000    0.2249418
403920.0000000    0.2067292
403960.0000000    0.2004634
404000.0000000    0.2148091
404040.0000000    0.2196861
404080.0000000    0.2145308
404120.0000000    0.2251344
404160.0000000    0.2167832
404200.0000000    0.2094972
404240.0000000    0.2309216
404280.0000000    0.2377296
404320.0000000    0.2372922
404360.0000000    0.2228535
404400.0000000    0.2129053
404440.0000000    0.2069560
404480.0000000    0.2330941
404520.0000000    0.2281088
404560.0000000    0.2350587
404600.0000000    0.2182852
404640.0000000    0.2352781
404680.0000000    0.2537146
404720.0000000    0.2565423
404760.0000000    0.2444748
404800.0000000    0.2532070
404840.0000000    0.2333864
404880.0000000    0.2344238
404920.0000000    0.2229191
404960.0000000    0.2282869
405000.0000000    0.2265252
405040.0000000    0.2222989
405080.0000000    0.2306574
405120.0000000    0.2254721
405160.0000000    0.2120841
405200.0000000    0.2175250
405240.0000000    0.2247719
405280.0000000    0.2222319
405320.0000000    0.2304999
405360.0000000    0.2172849
405400.0000000    0.2129721
405440.0000000    0.2156342
405480.0000000    0.2192932
405520.0000000    0.2271530
405560.0000000    0.2247714
405600.0000000    0.2114558
405640.0000000    0.2183351
405680.0000000    0.2144145
405720.0000000    0.1972754
405760.0000000    0.2151799
405800.0000000    0.2183313
405840.0000000    0.2307719
405880.0000000    0.2330846
405920.0000000    0.2198261
405960.0000000    0.2441961
406000.0000000    0.2263972
406040.0000000    0.2216587
406080.0000000    0.2282830
406120.0000000    0.2124443
406160.0000000    0.2235180
406200.0000000    0.2102104
406240.0000000    0.2102232
406280.0000000    0.2267915
406320.0000000    0.2128832
406360.0000000    0.2208591
406400.0000000    0.2113813
406440.0000000    0.2317904
406480.0000000    0.2364043
406520.0000000    0.2016130
406560.0000000    0.2370230
406600.0000000    0.2275507
406640.0000000    0.2179372
406680.0000000    0.2245460
406720.0000000    0.2150486
406760.0000000    0.2028697
406800.0000000    0.1975741
406840.0000000    0.2014271
406880.0000000    0.2191219
406920.0000000    0.2113813
406960.0000000    0.2047930
407000.0000000    0.2339070
407040.0000000    0.2247865
407080.0000000    0.2059852
407120.0000000    0.2132123
407160.0000000    0.2013432
407200.0000000    0.2158105
407240.0000000    0.2151403
407280.0000000    0.2052649
407320.0000000    0.2160376
407360.0000000    0.2000714
407400.0000000    0.1985003
407440.0000000    0.2097457
407480.0000000    0.2062293
407520.0000000    0.2155162
407560.0000000    0.2190752
407600.0000000    0.2010813
407640.0000000    0.2171942
407680.0000000    0.2115166
407720.0000000    0.2024410
407760.0000000    0.2235625
407800.0000000    0.1984677
407840.0000000    0.1959802
407880.0000000    0.2042318
407920.0000000    0.2187143
407960.0000000    0.1959618
408000.0000000    0.2027095
408040.0000000    0.1957405
408080.0000000    0.2237628
408120.0000000    0.2203791
408160.0000000    0.2186249
408200.0000000    0.2078572
408240.0000000    0.2092128
408280.0000000    0.2297717
408320.0000000    0.2343610
408360.0000000    0.2411850
408400.0000000    0.2344601
408440.0000000    0.2333051
408480.0000000    0.2260093
408520.0000000    0.2400807
408560.0000000    0.2433850
408600.0000000    0.2324785
408640.0000000    0.2201297
408680.0000000    0.2438347
408720.0000000    0.2286843
408760.0000000    0.2279721
408800.0000000    0.2301662
408840.0000000    0.2382551
408880.0000000    0.2328999
408920.0000000    0.2548352
408960.0000000    0.2394882
409000.0000000    0.2304278
409040.0000000    0.2446454
409080.0000000    0.2459894
409120.0000000    0.2267448
409160.0000000    0.2313004
409200.0000000    0.2377023
409240.0000000    0.2571124
409280.0000000    0.2190249
409320.0000000    0.2433218
409360.0000000    0.2498817
409400.0000000    0.2515842
409440.0000000    0.2472454
409480.0000000    0.2522636
409520.0000000    0.2507326
409560.0000000    0.2315466
409600.0000000    0.2560887
409640.0000000    0.2366541
409680.0000000    0.2472125
409720.0000000    0.2260065
409760.0000000    0.2444155
409800.0000000    0.2474981
409840.0000000    0.2214296
409880.0000000    0.2416061
409920.0000000    0.2076182
409960.0000000    0.2396725
410000.0000000    0.2230532
410040.0000000    0.2469938
410080.0000000    0.2261301
410120.0000000    0.2346829
410160.0000000    0.2181757
410200.0000000    0.2446573
410240.0000000    0.2254766
410280.0000000    0.2232217
410320.0000000    0.2238683
410360.0000000    0.2040532
410400.0000000    0.2439626
410440.0000000    0.2349993
410480.0000000    0.2354730
410520.0000000    0.2376058
410560.0000000    0.2514918
410600.0000000    0.2579280
410640.0000000    0.2448397
410680.0000000    0.2086980
410720.0000000    0.2213445
410760.0000000    0.2221777
410800.0000000    0.2483545
410840.0000000    0.2297171
410880.0000000    0.2192587
410920.0000000    0.2463985
410960.0000000    0.2297987
411000.0000000    0.2142420
411040.0000000    0.2251811
411080.0000000    0.2326383
411120.0000000    0.2391915
411160.0000000    0.2374910
411200.0000000    0.2449714
411240.0000000    0.2477528
411280.0000000    0.2351206
411320.0000000    0.2333527
411360.0000000    0.2392294
411400.0000000    0.2406256
411440.0000000    0.2508363
411480.0000000    0.2912460
411520.0000000    0.2683428
411560.0000000    0.2758287
411600.0000000    0.2536825
411640.0000000    0.2441865
411680.0000000    0.2420667
411720.0000000    0.2463349
411760.0000000    0.2465870
411800.0000000    0.2502364
411840.0000000    0.2388835
411880.0000000    0.2616898
411920.0000000    0.2294949
411960.0000000    0.2378829
412000.0000000    0.2116756
412040.0000000    0.2001392
412080.0000000    0.2176066
412120.0000000    0.2025722
412160.0000000    0.2368476
412200.0000000    0.2379956
412240.0000000    0.2657673
412280.0000000    0.2470764
412320.0000000    0.2597346
412360.0000000    0.2542940
412400.0000000    0.2517525
412440.0000000    0.2627576
412480.0000000    0.2407116
412520.0000000    0.2524818
412560.0000000    0.2237648
412600.0000000    0.2613753
412640.0000000    0.2384405
412680.0000000    0.2427729
412720.0000000    0.2509966
412760.0000000    0.2370476
412800.0000000    0.2256348
412840.0000000    0.2627539
412880.0000000    0.2525445
412920.0000000    0.2474272
412960.0000000    0.2333449
413000.0000000    0.2309714
413040.0000000    0.2190962
413080.0000000    0.2169861
413120.0000000    0.2485792
413160.0000000    0.2282561
413200.0000000    0.2528224
413240.0000000    0.2149106
413280.0000000    0.2221843
413320.0000000    0.2228320
413360.0000000    0.2287277
413400.0000000    0.2332286
413440.0000000    0.2195628
413480.0000000    0.2079705
413520.0000000    0.2170075
413560.0000000    0.2068354
413600.0000000    0.2135062
413640.0000000    0.2219999
413680.0000000    0.2356921
413720.0000000    0.2149561
413760.0000000    0.2412665
413800.0000000    0.2244854
413840.0000000    0.2457747
413880.0000000    0.2213169
413920.0000000    0.2050604
413960.0000000    0.2266783
414000.0000000    0.2352766
414040.0000000    0.2357169
414080.0000000    0.2373644
414120.0000000    0.2213909
414160.0000000    0.2253511
414200.0000000    0.2358796
414240.0000000    0.2254508
414280.0000000    0.2206083
414320.0000000    0.2153415
414360.0000000    0.2277073
414400.0000000    0.2054332
414440.0000000    0.2121995
414480.0000000    0.2206291
414520.0000000    0.2162047
414560.0000000    0.2227613
414600.0000000    0.2251551
414640.0000000    0.2314402
414680.0000000    0.2260493
414720.0000000    0.2288541
414760.0000000    0.2437875
414800.0000000    0.2344500
414840.0000000    0.2158976
414880.0000000    0.2148769
414920.0000000    0.2043189
414960.0000000    0.2003593
415000.0000000    0.2037394
415040.0000000    0.2052338
415080.0000000    0.1982258
415120.0000000    0.2168688
415160.0000000    0.2156238
415200.0000000    0.2116147
415240.0000000    0.2058733
415280.0000000    0.1884873
415320.0000000    0.2034710
415360.0000000    0.2183288
415400.0000000    0.2152807
415440.0000000    0.2145704
415480.0000000    0.2094665
415520.0000000    0.2003950
415560.0000000    0.2239519
415600.0000000    0.2122021
415640.0000000    0.2053784
415680.0000000    0.1964224
415720.0000000    0.1985518
415760.0000000    0.1978072
415800.0000000    0.2109877
415840.0000000    0.2027889
415880.0000000    0.2027959
415920.0000000    0.2004838
415960.0000000    0.2129040
416000.0000000    0.2180699
416040.0000000    0.2190819
416080.0000000    0.2053099
416120.0000000    0.1990475
416160.0000000    0.2018012
416200.0000000    0.2018421
416240.0000000    0.2157198
416280.0000000    0.2324099
416320.0000000    0.2389895
416360.0000000    0.2120708
416400.0000000    0.2272816
416440.0000000    0.2285667
416480.0000000    0.2360124
416520.0000000    0.2261605
416560.0000000    0.2209684
416600.0000000    0.2240939
416640.0000000    0.2305956
416680.0000000    0.2252327
416720.0000000    0.2194144
416760.0000000    0.2247816
416800.0000000    0.2252527
416840.0000000    0.2364507
416880.0000000    0.2081013
416920.0000000    0.2156305
416960.0000000    0.2201220
417000.0000000    0.2340207
417040.0000000    0.2169532
417080.0000000    0.2097959
417120.0000000    0.2219390
417160.0000000    0.2302845
417200.0000000    0.2355697
417240.0000000    0.2197302
417280.0000000    0.2408574
417320.0000000    0.2452785
417360.0000000    0.2215977
417400.0000000    0.2197069
417440.0000000    0.2210578
417480.0000000    0.2058053
417520.0000000    0.2100376
417560.0000000    0.2341862
417600.0000000    0.2067278
417640.0000000    0.2225703
417680.0000000    0.2215961
417720.0000000    0.2308795
417760.0000000    0.2188450
417800.0000000    0.2531698
417840.0000000    0.2256938
417880.0000000    0.2326490
417920.0000000    0.2236711
417960.0000000    0.2307256
418000.0000000    0.2191842
418040.0000000    0.2086501
418080.0000000    0.2247583
418120.0000000    0.2228780
418160.0000000    0.2207968
418200.0000000    0.2332987
418240.0000000    0.2152616
418280.0000000    0.2131103
418320.0000000    0.2415884
418360.0000000    0.2135461
418400.0000000    0.2045448
418440.0000000    0.2143908
418480.0000000    0.1925363
418520.0000000    0.1813711
418560.0000000    0.2055904
418600.0000000    0.1886396
418640.0000000    0.2060793
418680.0000000    0.2318280
418720.0000000    0.2259734
418760.0000000    0.2218182
418800.0000000    0.2022580
418840.0000000    0.2163304
418880.0000000    0.2247604
418920.0000000    0.2028766
418960.0000000    0.2217454
419000.0000000    0.2124142
419040.0000000    0.2218987
419080.0000000    0.2200068
419120.0000000    0.2428126
419160.0000000    0.2282017
419200.0000000    0.2145022
419240.0000000    0.2165060
419280.0000000    0.2292906
419320.0000000    0.2117565
419360.0000000    0.2175426
419400.0000000    0.2061333
419440.0000000    0.2165985
419480.0000000    0.2183137
419520.0000000    0.1993641
419560.0000000    0.2150597
419600.0000000    0.2141927
419640.0000000    0.2117912
419680.0000000    0.2155234
419720.0000000    0.2109158
419760.0000000    0.2113708
419800.0000000    0.2141034
419840.0000000    0.2111229
419880.0000000    0.2122325
419920.0000000    0.2069919
419960.0000000    0.1940609
420000.0000000    0.1999354
420040.0000000    0.2129936
420080.0000000    0.2198659
420120.0000000    0.1864794
420160.0000000    0.2244066
420200.0000000    0.2229149
420240.0000000    0.2193676
420280.0000000    0.2067301
420320.0000000    0.2053718
420360.0000000    0.2195060
420400.0000000    0.2113282
420440.0000000    0.2163776
420480.0000000    0.2200825
420520.0000000    0.2080492
420560.0000000    0.2176390
420600.0000000    0.2164328
420640.0000000    0.2199619
420680.0000000    0.2286386
420720.0000000    0.2298316
420760.0000000    0.2336500
420800.0000000    0.2157753
420840.0000000    0.2231581
420880.0000000    0.2333153
420920.0000000    0.2435569
420960.0000000    0.2446193
421000.0000000    0.2433450
421040.0000000    0.2365652
421080.0000000    0.2286034
421120.0000000    0.2384146
421160.0000000    0.2241890
421200.0000000    0.2312571
421240.0000000    0.2093826
421280.0000000    0.2485208
421320.0000000    0.2346258
421360.0000000    0.2333163
421400.0000000    0.2320144
421440.0000000    0.2206075
421480.0000000    0.2369207
421520.0000000    0.2096113
421560.0000000    0.2299033
421600.0000000    0.2112008
421640.0000000    0.2115274
421680.0000000    0.2223096
421720.0000000    0.2298097
421760.0000000    0.2313402
421800.0000000    0.2163667
421840.0000000    0.2115958
421880.0000000    0.2003464
421920.0000000    0.2091717
421960.0000000    0.2154638
422000.0000000    0.2414514
422040.0000000    0.2253712
422080.0000000    0.2086682
422120.0000000    0.2171768
422160.0000000    0.2379563
422200.0000000    0.2238657
422240.0000000    0.2298076
422280.0000000    0.2222246
422320.0000000    0.2168934
422360.0000000    0.2206953
422400.0000000    0.2247881
422440.0000000    0.2332807
422480.0000000    0.2319628
422520.0000000    0.2202990
422560.0000000    0.2343636
422600.0000000    0.2432919
422640.0000000    0.2418467
422680.0000000    0.2292428
422720.0000000    0.2316592
422760.0000000    0.2543205
422800.0000000    0.2256350
422840.0000000    0.2300164
422880.0000000    0.2318033
422920.0000000    0.2113582
422960.0000000    0.2319327
423000.0000000    0.2255846
423040.0000000    0.2317771
423080.0000000    0.2408901
423120.0000000    0.2292105
423160.0000000    0.2281536
423200.0000000    0.2543378
423240.0000000    0.2483709
423280.0000000    0.2438843
423320.0000000    0.2626154
423360.0000000    0.2590239
423400.0000000    0.2565716
423440.0000000    0.2680681
423480.0000000    0.2536848
423520.0000000    0.2395915
423560.0000000    0.2702249
423600.0000000    0.2631318
423640.0000000    0.2665016
423680.0000000    0.2366593
423720.0000000    0.2452207
423760.0000000    0.2294486
423800.0000000    0.2272927
423840.0000000    0.2409528
423880.0000000    0.2444722
423920.0000000    0.2436502
423960.0000000    0.2269157
424000.0000000    0.2532418
424040.0000000    0.2366903
424080.0000000    0.2338290
424120.0000000    0.2371384
424160.0000000    0.2317794
424200.0000000    0.2435335
424240.0000000    0.2353744
424280.0000000    0.2376824
424320.0000000    0.2371648
424360.0000000    0.2269044
424400.0000000    0.2307699
424440.0000000    0.2366628
424480.0000000    0.2159557
424520.0000000    0.2229384
424560.0000000    0.2236049
424600.0000000    0.2296944
424640.0000000    0.2462490
424680.0000000    0.2180183
424720.0000000    0.2219985
424760.0000000    0.2269606
424800.0000000    0.2427454
424840.0000000    0.2525862
424880.0000000    0.2682463
424920.0000000    0.2370737
424960.0000000    0.2304106
425000.0000000    0.2220450
425040.0000000    0.2193104
425080.0000000    0.2548541
425120.0000000    0.2477965
425160.0000000    0.2424050
425200.0000000    0.2450720
425240.0000000    0.2473392
425280.0000000    0.2333830
425320.0000000    0.2246248
425360.0000000    0.2377516
425400.0000000    0.2562897
425440.0000000    0.2445689
425480.0000000    0.2474048
425520.0000000    0.2526029
425560.0000000    0.2507685
425600.0000000    0.2357860
425640.0000000    0.2453785
425680.0000000    0.2535618
425720.0000000    0.2504541
425760.0000000    0.2534761
425800.0000000    0.2513466
425840.0000000    0.2528726
425880.0000000    0.2502961
425920.0000000    0.2396909
425960.0000000    0.2467939
426000.0000000    0.2300373
426040.0000000    0.2405242
426080.0000000    0.2285566
426120.0000000    0.2201444
426160.0000000    0.2376552
426200.0000000    0.2050296
426240.0000000    0.2291837
426280.0000000    0.2077345
426320.0000000    0.2370072
426360.0000000    0.2214048
426400.0000000    0.2282710
426440.0000000    0.2244877
426480.0000000    0.2302229
426520.0000000    0.2129169
426560.0000000    0.2105155
426600.0000000    0.2268865
426640.0000000    0.2311904
426680.0000000    0.2202903
426720.0000000    0.2171214
426760.0000000    0.2300460
426800.0000000    0.2208635
426840.0000000    0.2157988
426880.0000000    0.2098152
426920.0000000    0.2026230
426960.0000000    0.2056405
427000.0000000    0.2029446
427040.0000000    0.2276681
427080.0000000    0.2085292
427120.0000000    0.2308836
427160.0000000    0.2151814
427200.0000000    0.2226955
427240.0000000    0.2370119
427280.0000000    0.2376619
427320.0000000    0.2466795
427360.0000000    0.2443857
427400.0000000    0.2111927
427440.0000000    0.2181989
427480.0000000    0.2340215
427520.0000000    0.2315489
427560.0000000    0.2465950
427600.0000000    0.2216502
427640.0000000    0.2169104
427680.0000000    0.2380838
427720.0000000    0.2268038
427760.0000000    0.2288180
427800.0000000    0.2277035
427840.0000000    0.2297688
427880.0000000    0.2251695
427920.0000000    0.2680564
427960.0000000    0.2529439
428000.0000000    0.2360562
428040.0000000    0.2081586
428080.0000000    0.2164766
428120.0000000    0.2224021
428160.0000000    0.2339621
428200.0000000    0.2332367
428240.0000000    0.2182441
428280.0000000    0.1956694
428320.0000000    0.2226057
428360.0000000    0.1960375
428400.0000000    0.2175601
428440.0000000    0.2291094
428480.0000000    0.2502965
428520.0000000    0.2328323
428560.0000000    0.2211348
428600.0000000    0.2233316
428640.0000000    0.2115042
428680.0000000    0.2002077
428720.0000000    0.2037683
428760.0000000    0.2237819
428800.0000000    0.2210304
428840.0000000    0.2126860
428880.0000000    0.2182128
428920.0000000    0.2287961
428960.0000000    0.2259826
429000.0000000    0.2620890
429040.0000000    0.2462814
429080.0000000    0.2490066
429120.0000000    0.2372517
429160.0000000    0.2207189
429200.0000000    0.2279513
429240.0000000    0.2281996
429280.0000000    0.2405385
429320.0000000    0.2359767
429360.0000000    0.2161565
429400.0000000    0.2308976
429440.0000000    0.2257956
429480.0000000    0.2372835
429520.0000000    0.2348114
429560.0000000    0.2201790
429600.0000000    0.2196382
429640.0000000    0.2161442
429680.0000000    0.2173895
429720.0000000    0.2419462
429760.0000000    0.2302321
429800.0000000    0.2179047
429840.0000000    0.2311940
429880.0000000    0.2329580
429920.0000000    0.2302990
429960.0000000    0.2216897
430000.0000000    0.2257687
430040.0000000    0.2373270
430080.0000000    0.2376067
430120.0000000    0.2262537
430160.0000000    0.2096403
430200.0000000    0.2085564
430240.0000000    0.2382076
430280.0000000    0.2179071
430320.0000000    0.2296262
430360.0000000    0.2233555
430400.0000000    0.2238815
430440.0000000    0.2359609
430480.0000000    0.2211358
430520.0000000    0.2401235
430560.0000000    0.2196069
430600.0000000    0.2207692
430640.0000000    0.2429062
430680.0000000    0.2246208
430720.0000000    0.2405006
430760.0000000    0.2192686
430800.0000000    0.2291840
430840.0000000    0.2212274
430880.0000000    0.2202964
430920.0000000    0.2292250
430960.0000000    0.2453411
431000.0000000    0.2332930
431040.0000000    0.2143397
431080.0000000    0.2119676
431120.0000000    0.2311978
431160.0000000    0.2242421
431200.0000000    0.2385543
431240.0000000    0.2131745
431280.0000000    0.2230867
431320.0000000    0.2270412
431360.0000000    0.2312981
431400.0000000    0.2308300
431440.0000000    0.2531170
431480.0000000    0.2424966
431520.0000000    0.2475508
431560.0000000    0.2571012
431600.0000000    0.2619603
431640.0000000    0.2620087
431680.0000000    0.2522753
431720.0000000    0.2234920
431760.0000000    0.2407602
431800.0000000    0.2544813
431840.0000000    0.2290120
431880.0000000    0.2401928
431920.0000000    0.2074519
431960.0000000    0.2306701
432000.0000000    0.2333158
432040.0000000    0.2184212
432080.0000000    0.2222003
432120.0000000    0.2438563
432160.0000000    0.2629567
432200.0000000    0.2399122
432240.0000000    0.2379438
432280.0000000    0.2471680
432320.0000000    0.2335979
432360.0000000    0.2314039
432400.0000000    0.2410390
432440.0000000    0.2312787
432480.0000000    0.2213623
432520.0000000    0.2314050
432560.0000000    0.2358993
432600.0000000    0.2431092
432640.0000000    0.2303230
432680.0000000    0.2354533
432720.0000000    0.2425242
432760.0000000    0.2480770
432800.0000000    0.2415283
432840.0000000    0.2527976
432880.0000000    0.2533350
432920.0000000    0.2240772
432960.0000000    0.2420332
433000.0000000    0.2365881
433040.0000000    0.2371825
433080.0000000    0.2625749
433120.0000000    0.2492132
433160.0000000    0.2409625
433200.0000000    0.2367169
433240.0000000    0.2502117
433280.0000000    0.2344052
433320.0000000    0.2271191
433360.0000000    0.2214316
433400.0000000    0.2482622
433440.0000000    0.2458873
433480.0000000    0.2296337
433520.0000000    0.2250798
433560.0000000    0.2458809
433600.0000000    0.2320215
433640.0000000    0.2321512
433680.0000000    0.2517303
433720.0000000    0.2496167
433760.0000000    0.2458890
433800.0000000    0.2523675
433840.0000000    0.2333869
433880.0000000    0.2572590
433920.0000000    0.2717658
433960.0000000    0.2517920
434000.0000000    0.2391585
434040.0000000    0.2477663
434080.0000000    0.2425669
434120.0000000    0.2353559
434160.0000000    0.2248344
434200.0000000    0.2448174
434240.0000000    0.2384202
434280.0000000    0.2502315
434320.0000000    0.2346981
434360.0000000    0.2205540
434400.0000000    0.2411278
434440.0000000    0.2224958
434480.0000000    0.2154437
434520.0000000    0.2198912
434560.0000000    0.2073422
434600.0000000    0.2063185
434640.0000000    0.2378152
434680.0000000    0.2239854
434720.0000000    0.2395314
434760.0000000    0.2446506
434800.0000000    0.2337106
434840.0000000    0.2442172
434880.0000000    0.2236074
434920.0000000    0.2254501
434960.0000000    0.2127171
435000.0000000    0.2232379
435040.0000000    0.2341326
435080.0000000    0.2240881
435120.0000000    0.2281803
435160.0000000    0.2397758
435200.0000000    0.2399381
435240.0000000    0.2317399
435280.0000000    0.2440275
435320.0000000    0.2405401
435360.0000000    0.2298888
435400.0000000    0.2302219
435440.0000000    0.2389950
435480.0000000    0.2408987
435520.0000000    0.2276017
435560.0000000    0.2599540
435600.0000000    0.2462044
435640.0000000    0.2510851
435680.0000000    0.2295128
435720.0000000    0.2202829
435760.0000000    0.2249740
435800.0000000    0.2052982
435840.0000000    0.2142677
435880.0000000    0.2283935
435920.0000000    0.2324059
435960.0000000    0.2526937
436000.0000000    0.2465832
436040.0000000    0.2334061
436080.0000000    0.2550128
436120.0000000    0.2298234
436160.0000000    0.2230330
436200.0000000    0.2081221
436240.0000000    0.2283974
436280.0000000    0.2247322
436320.0000000    0.2216432
436360.0000000    0.2179001
436400.0000000    0.2352674
436440.0000000    0.2275663
436480.0000000    0.2387991
436520.0000000    0.2475063
436560.0000000    0.2462771
436600.0000000    0.2362760
436640.0000000    0.2503277
436680.0000000    0.2279597
436720.0000000    0.2273077
436760.0000000    0.2279529
436800.0000000    0.2219893
436840.0000000    0.2322274
436880.0000000    0.2363321
436920.0000000    0.2510165
436960.0000000    0.2333806
437000.0000000    0.2427894
437040.0000000    0.2407301
437080.0000000    0.2300773
437120.0000000    0.2463351
437160.0000000    0.2315676
437200.0000000    0.2357625
437240.0000000    0.2171829
437280.0000000    0.2276660
437320.0000000    0.2381534
437360.0000000    0.2290110
437400.0000000    0.2353262
437440.0000000    0.2305113
437480.0000000    0.2339434
437520.0000000    0.2395850
437560.0000000    0.2461325
437600.0000000    0.2276795
437640.0000000    0.2257330
437680.0000000    0.2091777
437720.0000000    0.2223702
437760.0000000    0.2268807
437800.0000000    0.2283094
437840.0000000    0.2119192
437880.0000000    0.2150351
437920.0000000    0.2333870
437960.0000000    0.2157543
438000.0000000    0.2324043
438040.0000000    0.2489705
438080.0000000    0.2266402
438120.0000000    0.2472004
438160.0000000    0.2418305
438200.0000000    0.2279805
438240.0000000    0.2209862
438280.0000000    0.2046234
438320.0000000    0.2112552
438360.0000000    0.2294006
438400.0000000    0.2120554
438440.0000000    0.2221622
438480.0000000    0.1982541
438520.0000000    0.2240030
438560.0000000    0.2023803
438600.0000000    0.1964504
438640.0000000    0.2259070
438680.0000000    0.2167711
438720.0000000    0.2190783
438760.0000000    0.2231611
438800.0000000    0.2159232
438840.0000000    0.2267500
438880.0000000    0.2263668
438920.0000000    0.2340417
438960.0000000    0.2322922
439000.0000000    0.2305779
439040.0000000    0.2293592
439080.0000000    0.2328909
439120.0000000    0.2347766
439160.0000000    0.2214251
439200.0000000    0.2192018
439240.0000000    0.2366416
439280.0000000    0.2203202
439320.0000000    0.2271293
439360.0000000    0.2218839
439400.0000000    0.2310374
439440.0000000    0.2173603
439480.0000000    0.2428184
439520.0000000    0.2597816
439560.0000000    0.2278445
439600.0000000    0.2367981
439640.0000000    0.2259900
439680.0000000    0.2245391
439720.0000000    0.2246097
439760.0000000    0.2176977
439800.0000000    0.2325472
439840.0000000    0.2271925
439880.0000000    0.2304554
439920.0000000    0.2204090
439960.0000000    0.2339242
440000.0000000    0.2186375
440040.0000000    0.2243957
440080.0000000    0.2356662
440120.0000000    0.2336886
440160.0000000    0.2137062
440200.0000000    0.2292930
440240.0000000    0.2392732
440280.0000000    0.2233394
440320.0000000    0.2079381
440360.0000000    0.2042867
440400.0000000    0.2100581
440440.0000000    0.2296583
440480.0000000    0.2387959
440520.0000000    0.2313324
440560.0000000    0.2404029
440600.0000000    0.2430955
440640.0000000    0.2157723
440680.0000000    0.2392211
440720.0000000    0.2336415
440760.0000000    0.2283689
440800.0000000    0.2326589
440840.0000000    0.2192690
440880.0000000    0.2252220
440920.0000000    0.2384250
440960.0000000    0.2304109
441000.0000000    0.2393229
441040.0000000    0.2331172
441080.0000000    0.2562963
441120.0000000    0.2200511
441160.0000000    0.2342852
441200.0000000    0.2026885
441240.0000000    0.2129358
441280.0000000    0.2264308
441320.0000000    0.2321985
441360.0000000    0.2305240
441400.0000000    0.2227209
441440.0000000    0.2215271
441480.0000000    0.2277569
441520.0000000    0.2180221
441560.0000000    0.2075624
441600.0000000    0.2073944
441640.0000000    0.2240099
441680.0000000    0.2218908
441720.0000000    0.2538857
441760.0000000    0.2197383
441800.0000000    0.2225886
441840.0000000    0.2197658
441880.0000000    0.2105461
441920.0000000    0.2230560
441960.0000000    0.2321764
442000.0000000    0.2147067
442040.0000000    0.2193355
442080.0000000    0.2022817
442120.0000000    0.2222234
442160.0000000    0.2203845
442200.0000000    0.2423731
442240.0000000    0.2273851
442280.0000000    0.2377658
442320.0000000    0.2389156
442360.0000000    0.2462551
442400.0000000    0.2249411
442440.0000000    0.2437648
442480.0000000    0.2555218
442520.0000000    0.2579898
442560.0000000    0.2426239
442600.0000000    0.2306271
442640.0000000    0.2194574
442680.0000000    0.2267971
442720.0000000    0.2385913
442760.0000000    0.2376759
442800.0000000    0.2277999
442840.0000000    0.2377730
442880.0000000    0.2281583
442920.0000000    0.2390044
442960.0000000    0.2247779
443000.0000000    0.2096003
443040.0000000    0.2121811
443080.0000000    0.2271991
443120.0000000    0.2490622
443160.0000000    0.2274445
443200.0000000    0.2216544
443240.0000000    0.2288277
443280.0000000    0.2151915
443320.0000000    0.2040482
443360.0000000    0.2331322
443400.0000000    0.2534549
443440.0000000    0.2289527
443480.0000000    0.2187901
443520.0000000    0.2379376
443560.0000000    0.2442690
443600.0000000    0.2269498
443640.0000000    0.2475538
443680.0000000    0.2394795
443720.0000000    0.2408857
443760.0000000    0.2401739
443800.0000000    0.2248522
443840.0000000    0.2366385
443880.0000000    0.2342739
443920.0000000    0.2458193
443960.0000000    0.2429391
444000.0000000    0.2335453
444040.0000000    0.2307411
444080.0000000    0.2394566
444120.0000000    0.2272776
444160.0000000    0.2564063
444200.0000000    0.2446818
444240.0000000    0.2206728
444280.0000000    0.2232550
444320.0000000    0.2215845
444360.0000000    0.2349467
444400.0000000    0.2440435
444440.0000000    0.2533388
444480.0000000    0.2382477
444520.0000000    0.2410699
444560.0000000    0.2428559
444600.0000000    0.2366440
444640.0000000    0.2290127
444680.0000000    0.2047855
444720.0000000    0.2456045
444760.0000000    0.2145681
444800.0000000    0.2323798
444840.0000000    0.2284744
444880.0000000    0.2234005
444920.0000000    0.2379561
444960.0000000    0.2421522
445000.0000000    0.2308290
445040.0000000    0.2363056
445080.0000000    0.2422261
445120.0000000    0.2348923
445160.0000000    0.2175355
445200.0000000    0.2301061
445240.0000000    0.2393493
445280.0000000    0.2343606
445320.0000000    0.2400174
445360.0000000    0.2311151
445400.0000000    0.2348822
445440.0000000    0.2502877
445480.0000000    0.2682173
445520.0000000    0.2711450
445560.0000000    0.2430342
445600.0000000    0.2331724
445640.0000000    0.2332039
445680.0000000    0.2457598
445720.0000000    0.2224289
445760.0000000    0.2301948
445800.0000000    0.2377813
445840.0000000    0.2414998
445880.0000000    0.2226803
445920.0000000    0.2263216
445960.0000000    0.2449475
446000.0000000    0.2416709
446040.0000000    0.2189941
446080.0000000    0.2265216
446120.0000000    0.2277282
446160.0000000    0.2408687
446200.0000000    0.2276378
446240.0000000    0.2236653
446280.0000000    0.2225217
446320.0000000    0.2473111
446360.0000000    0.2202342
446400.0000000    0.2296054
446440.0000000    0.2306274
446480.0000000    0.2626620
446520.0000000    0.2418795
446560.0000000    0.2366395
446600.0000000    0.2323250
446640.0000000    0.2199676
446680.0000000    0.2356970
446720.0000000    0.2352562
446760.0000000    0.2033835
446800.0000000    0.2168229
446840.0000000    0.2325028
446880.0000000    0.2367810
446920.0000000    0.2288693
446960.0000000    0.2220846
447000.0000000    0.2468663
447040.0000000    0.2528162
447080.0000000    0.2346901
447120.0000000    0.2435056
447160.0000000    0.2214204
447200.0000000    0.2376412
447240.0000000    0.2333715
447280.0000000    0.2359820
447320.0000000    0.2446644
447360.0000000    0.2251384
447400.0000000    0.2279701
447440.0000000    0.2248186
447480.0000000    0.2410342
447520.0000000    0.2296938
447560.0000000    0.2306848
447600.0000000    0.2417644
447640.0000000    0.2146742
447680.0000000    0.2103611
447720.0000000    0.2010264
447760.0000000    0.2094237
447800.0000000    0.2014529
447840.0000000    0.1989760
447880.0000000    0.2081504
447920.0000000    0.2174877
447960.0000000    0.2263640
448000.0000000    0.2370800
448040.0000000    0.2363924
448080.0000000    0.2092100
448120.0000000    0.2274913
448160.0000000    0.2301338
448200.0000000    0.2098415
448240.0000000    0.2181387
448280.0000000    0.2301804
448320.0000000    0.2256078
448360.0000000    0.2438211
448400.0000000    0.2271762
448440.0000000    0.2519058
448480.0000000    0.2259052
448520.0000000    0.2234379
448560.0000000    0.2223018
448600.0000000    0.2316364
448640.0000000    0.2262405
448680.0000000    0.2253655
448720.0000000    0.2316610
448760.0000000    0.2173791
448800.0000000    0.2229752
448840.0000000    0.2212171
448880.0000000    0.2287269
448920.0000000    0.2170895
448960.0000000    0.2464970
449000.0000000    0.2295888
449040.0000000    0.2386808
449080.0000000    0.2284495
449120.0000000    0.2441760
449160.0000000    0.2327240
449200.0000000    0.2479967
449240.0000000    0.2510687
449280.0000000    0.2392398
449320.0000000    0.2120348
449360.0000000    0.2222710
449400.0000000    0.2250008
449440.0000000    0.2227882
449480.0000000    0.2164912
449520.0000000    0.2156779
449560.0000000    0.2144725
449600.0000000    0.2260444
449640.0000000    0.2346932
449680.0000000    0.2284618
449720.0000000    0.2410287
449760.0000000    0.2378106
449800.0000000    0.2259332
449840.0000000    0.2312795
449880.0000000    0.2034498
449920.0000000    0.2296536
449960.0000000    0.2178787
450000.0000000    0.2280718
450040.0000000    0.2329720
450080.0000000    0.2170370
450120.0000000    0.2342286
450160.0000000    0.2327208
450200.0000000    0.2268139
450240.0000000    0.2315937
450280.0000000    0.2165955
450320.0000000    0.2170658
450360.0000000    0.2153982
450400.0000000    0.2128696
450440.0000000    0.2251435
450480.0000000    0.2277616
450520.0000000    0.2294783
450560.0000000    0.2397726
450600.0000000    0.2330748
450640.0000000    0.2386083
450680.0000000    0.2610832
450720.0000000    0.2254111
450760.0000000    0.2509763
450800.0000000    0.2261312
450840.0000000    0.2308820
450880.0000000    0.2352845
450920.0000000    0.2466136
450960.0000000    0.2222701
451000.0000000    0.2328740
451040.0000000    0.2548714
451080.0000000    0.2280314
451120.0000000    0.2164482
451160.0000000    0.2410671
451200.0000000    0.2367656
451240.0000000    0.2339862
451280.0000000    0.2358565
451320.0000000    0.2216013
451360.0000000    0.2234766
451400.0000000    0.2492201
451440.0000000    0.2485580
451480.0000000    0.2496694
451520.0000000    0.2473902
451560.0000000    0.2416656
451600.0000000    0.2162992
451640.0000000    0.2350150
451680.0000000    0.2443603
451720.0000000    0.2390985
451760.0000000    0.2314951
451800.0000000    0.2481632
451840.0000000    0.2395415
451880.0000000    0.2544548
451920.0000000    0.2541248
451960.0000000    0.2334465
452000.0000000    0.2478962
452040.0000000    0.2337032
452080.0000000    0.2399156
452120.0000000    0.2321991
452160.0000000    0.2346570
452200.0000000    0.2522073
452240.0000000    0.2458277
452280.0000000    0.2339109
452320.0000000    0.2242811
452360.0000000    0.2288054
452400.0000000    0.2192416
452440.0000000    0.2457989
452480.0000000    0.2569858
452520.0000000    0.2416607
452560.0000000    0.2476167
452600.0000000    0.2563212
452640.0000000    0.2558075
452680.0000000    0.2427600
452720.0000000    0.2503376
452760.0000000    0.2600246
452800.0000000    0.2235542
452840.0000000    0.2447443
452880.0000000    0.2148667
452920.0000000    0.2209635
452960.0000000    0.2171689
453000.0000000    0.2150993
453040.0000000    0.2470424
453080.0000000    0.2215588
453120.0000000    0.2260614
453160.0000000    0.2257496
453200.0000000    0.2338926
453240.0000000    0.2272622
453280.0000000    0.2260595
453320.0000000    0.2258868
453360.0000000    0.2182450
453400.0000000    0.2200913
453440.0000000    0.2311862
453480.0000000    0.2334589
453520.0000000    0.2212471
453560.0000000    0.2459762
453600.0000000    0.2274982
453640.0000000    0.2385546
453680.0000000    0.2391942
453720.0000000    0.2459197
453760.0000000    0.2046148
453800.0000000    0.2255012
453840.0000000    0.2387033
453880.0000000    0.2273338
453920.0000000    0.2275177
453960.0000000    0.2323820
454000.0000000    0.2351846
454040.0000000    0.2373752
454080.0000000    0.2428555
454120.0000000    0.2723749
454160.0000000    0.2371843
454200.0000000    0.2646580
454240.0000000    0.2483055
454280.0000000    0.2549826
454320.0000000    0.2331125
454360.0000000    0.2363172
454400.0000000    0.2369564
454440.0000000    0.2503048
454480.0000000    0.2453328
454520.0000000    0.2310262
454560.0000000    0.2373252
454600.0000000    0.2264680
454640.0000000    0.2247055
454680.0000000    0.2396212
454720.0000000    0.2584706
454760.0000000    0.2591644
454800.0000000    0.2328743
454840.0000000    0.2344644
454880.0000000    0.2235503
454920.0000000    0.2327734
454960.0000000    0.2534824
455000.0000000    0.2212037
455040.0000000    0.2198009
455080.0000000    0.2092816
455120.0000000    0.2221131
455160.0000000    0.2319852
455200.0000000    0.2229010
455240.0000000    0.2219766
455280.0000000    0.2115847
455320.0000000    0.2018944
455360.0000000    0.2112709
455400.0000000    0.1955329
455440.0000000    0.2153125
455480.0000000    0.2069815
455520.0000000    0.2155283
455560.0000000    0.2224177
455600.0000000    0.2213679
455640.0000000    0.2168514
455680.0000000    0.2277133
455720.0000000    0.2173954
455760.0000000    0.2353204
455800.0000000    0.2341883
455840.0000000    0.2265458
455880.0000000    0.2237843
455920.0000000    0.2423673
455960.0000000    0.2133416
456000.0000000    0.2457491
456040.0000000    0.2337212
456080.0000000    0.2277541
456120.0000000    0.2215540
456160.0000000    0.2361181
456200.0000000    0.2330546
456240.0000000    0.2330669
456280.0000000    0.2339129
456320.0000000    0.2467840
456360.0000000    0.2368628
456400.0000000    0.2235601
456440.0000000    0.2283773
456480.0000000    0.2327306
456520.0000000    0.2311537
456560.0000000    0.2418023
456600.0000000    0.2272390
456640.0000000    0.2121787
456680.0000000    0.2297919
456720.0000000    0.2366598
456760.0000000    0.2294944
456800.0000000    0.2290037
456840.0000000    0.2386335
456880.0000000    0.2537828
456920.0000000    0.2541268
456960.0000000    0.2516913
457000.0000000    0.2428000
457040.0000000    0.2432576
457080.0000000    0.2229401
457120.0000000    0.2257344
457160.0000000    0.2193408
457200.0000000    0.2178890
457240.0000000    0.2264325
457280.0000000    0.2237577
457320.0000000    0.2373638
457360.0000000    0.2110728
457400.0000000    0.2182647
457440.0000000    0.2112039
457480.0000000    0.2214952
457520.0000000    0.2093253
457560.0000000    0.2020822
457600.0000000    0.1778225
457640.0000000    0.2166193
457680.0000000    0.2120486
457720.0000000    0.2246125
457760.0000000    0.2127393
457800.0000000    0.2210500
457840.0000000    0.2388852
457880.0000000    0.2079677
457920.0000000    0.2208352
457960.0000000    0.2379858
458000.0000000    0.2237541
458040.0000000    0.2436774
458080.0000000    0.2388156
458120.0000000    0.2390796
458160.0000000    0.2276503
458200.0000000    0.2260639
458240.0000000    0.2211375
458280.0000000    0.2195988
458320.0000000    0.2468518
458360.0000000    0.2344157
458400.0000000    0.2116106
458440.0000000    0.2345094
458480.0000000    0.2330960
458520.0000000    0.2429870
458560.0000000    0.2336046
458600.0000000    0.2437639
458640.0000000    0.2337157
458680.0000000    0.2191142
458720.0000000    0.2285300
458760.0000000    0.2479843
458800.0000000    0.2274941
458840.0000000    0.2350715
458880.0000000    0.2201371
458920.0000000    0.2437515
458960.0000000    0.2322233
459000.0000000    0.2272249
459040.0000000    0.2329521
459080.0000000    0.2342123
459120.0000000    0.2321116
459160.0000000    0.2247606
459200.0000000    0.2239381
459240.0000000    0.2316486
459280.0000000    0.2609612
459320.0000000    0.2722643
459360.0000000    0.2496520
459400.0000000    0.2537742
459440.0000000    0.2370474
459480.0000000    0.2219458
459520.0000000    0.2231250
459560.0000000    0.2284587
459600.0000000    0.2341896
459640.0000000    0.2207567
459680.0000000    0.2506109
459720.0000000    0.2357309
459760.0000000    0.2412192
459800.0000000    0.2359859
459840.0000000    0.2383461
459880.0000000    0.2266066
459920.0000000    0.2100120
459960.0000000    0.2284729
460000.0000000    0.2289874
460040.0000000    0.2382264
460080.0000000    0.2169411
460120.0000000    0.2205848
460160.0000000    0.2358934
460200.0000000    0.2302268
460240.0000000    0.2228659
460280.0000000    0.2150047
460320.0000000    0.2102792
460360.0000000    0.2118372
460400.0000000    0.2067100
460440.0000000    0.2301347
460480.0000000    0.2380195
460520.0000000    0.2272637
460560.0000000    0.2273703
460600.0000000    0.2283208
460640.0000000    0.2244870
460680.0000000    0.2373161
460720.0000000    0.2247489
460760.0000000    0.2404853
460800.0000000    0.2135538
460840.0000000    0.2034426
460880.0000000    0.2303172
460920.0000000    0.2213873
460960.0000000    0.2187693
461000.0000000    0.2461788
461040.0000000    0.2337916
461080.0000000    0.2403898
461120.0000000    0.2338534
461160.0000000    0.2421384
461200.0000000    0.2480925
461240.0000000    0.2395284
461280.0000000    0.2301722
461320.0000000    0.2486203
461360.0000000    0.2606485
461400.0000000    0.2398402
461440.0000000    0.2301134
461480.0000000    0.2403614
461520.0000000    0.2226508
461560.0000000    0.2296702
461600.0000000    0.2146560
461640.0000000    0.2322314
461680.0000000    0.2247764
461720.0000000    0.2272836
461760.0000000    0.2170156
461800.0000000    0.2173249
461840.0000000    0.2215865
461880.0000000    0.2264993
461920.0000000    0.2267652
461960.0000000    0.2411754
462000.0000000    0.2380017
462040.0000000    0.2481556
462080.0000000    0.2263082
462120.0000000    0.2270429
462160.0000000    0.2152922
462200.0000000    0.2117793
462240.0000000    0.2384733
462280.0000000    0.2281916
462320.0000000    0.2104976
462360.0000000    0.2151134
462400.0000000    0.2326217
462440.0000000    0.2370849
462480.0000000    0.2358928
462520.0000000    0.2416803
462560.0000000    0.2501116
462600.0000000    0.2409222
462640.0000000    0.2391995
462680.0000000    0.2020626
462720.0000000    0.2369733
462760.0000000    0.2488255
462800.0000000    0.2218633
462840.0000000    0.2277048
462880.0000000    0.2212565
462920.0000000    0.2478805
462960.0000000    0.2264043
463000.0000000    0.2267653
463040.0000000    0.2108806
463080.0000000    0.2357324
463120.0000000    0.2356540
463160.0000000    0.2404325
463200.0000000    0.2432824
463240.0000000    0.2338140
463280.0000000    0.2318971
463320.0000000    0.2293323
463360.0000000    0.2344254
463400.0000000    0.2058158
463440.0000000    0.2439653
463480.0000000    0.2254418
463520.0000000    0.2234907
463560.0000000    0.2328293
463600.0000000    0.2213627
463640.0000000    0.2249829
463680.0000000    0.2290506
463720.0000000    0.2466678
463760.0000000    0.2605142
463800.0000000    0.2476302
463840.0000000    0.2435667
463880.0000000    0.2321664
463920.0000000    0.2098125
463960.0000000    0.2607695
464000.0000000    0.2522985
464040.0000000    0.2338614
464080.0000000    0.2490843
464120.0000000    0.2416818
464160.0000000    0.2573778
464200.0000000    0.2664843
464240.0000000    0.2395581
464280.0000000    0.2400397
464320.0000000    0.2384271
464360.0000000    0.2068886
464400.0000000    0.2175503
464440.0000000    0.2281282
464480.0000000    0.2339217
464520.0000000    0.2532313
464560.0000000    0.2457147
464600.0000000    0.2315242
464640.0000000    0.2338742
464680.0000000    0.2396491
464720.0000000    0.2488630
464760.0000000    0.2474276
464800.0000000    0.2457476
464840.0000000    0.2645603
464880.0000000    0.2377174
464920.0000000    0.2496449
464960.0000000    0.2675372
465000.0000000    0.2541221
465040.0000000    0.2527086
465080.0000000    0.2607106
465120.0000000    0.2673536
465160.0000000    0.2545353
465200.0000000    0.2766503
465240.0000000    0.2529742
465280.0000000    0.2525982
465320.0000000    0.2338940
465360.0000000    0.2363520
465400.0000000    0.2387576
465440.0000000    0.2319262
465480.0000000    0.2331994
465520.0000000    0.2400805
465560.0000000    0.2296361
465600.0000000    0.2361726
465640.0000000    0.2269006
465680.0000000    0.2231516
465720.0000000    0.2259085
465760.0000000    0.2190105
465800.0000000    0.2298355
465840.0000000    0.2310178
465880.0000000    0.2199537
465920.0000000    0.2403393
465960.0000000    0.2210004
466000.0000000    0.2320222
466040.0000000    0.2412125
466080.0000000    0.2451579
466120.0000000    0.2471108
466160.0000000    0.2542726
466200.0000000    0.2256867
466240.0000000    0.2142311
466280.0000000    0.2311141
466320.0000000    0.2457007
466360.0000000    0.2232405
466400.0000000    0.2294096
466440.0000000    0.2260670
466480.0000000    0.2266657
466520.0000000    0.2434086
466560.0000000    0.2590413
466600.0000000    0.2394775
466640.0000000    0.2520235
466680.0000000    0.2354085
466720.0000000    0.2420573
466760.0000000    0.2512307
466800.0000000    0.2729848
466840.0000000    0.2583637
466880.0000000    0.2311842
466920.0000000    0.2256815
466960.0000000    0.2443851
467000.0000000    0.2418529
467040.0000000    0.2394407
467080.0000000    0.2268263
467120.0000000    0.2282915
467160.0000000    0.2231064
467200.0000000    0.2495165
467240.0000000    0.2558325
467280.0000000    0.2550741
467320.0000000    0.2436981
467360.0000000    0.2457967
467400.0000000    0.2485143
467440.0000000    0.2692204
467480.0000000    0.2304517
467520.0000000    0.2413902
467560.0000000    0.2457268
467600.0000000    0.2209482
467640.0000000    0.2266220
467680.0000000    0.2077500
467720.0000000    0.2209754
467760.0000000    0.2240331
467800.0000000    0.2186121
467840.0000000    0.2562306
467880.0000000    0.2658324
467920.0000000    0.2514363
467960.0000000    0.2408178
468000.0000000    0.2527461
468040.0000000    0.2334473
468080.0000000    0.2522479
468120.0000000    0.2280706
468160.0000000    0.2428060
468200.0000000    0.2595748
468240.0000000    0.2437190
468280.0000000    0.2602141
468320.0000000    0.2461342
468360.0000000    0.2459403
468400.0000000    0.2454567
468440.0000000    0.2382980
468480.0000000    0.2528972
468520.0000000    0.2504711
468560.0000000    0.2431847
468600.0000000    0.2458754
468640.0000000    0.2309804
468680.0000000    0.2296351
468720.0000000    0.2248020
468760.0000000    0.2369404
468800.0000000    0.2365201
468840.0000000    0.2385609
468880.0000000    0.2526746
468920.0000000    0.2398735
468960.0000000    0.2575447
469000.0000000    0.2376889
469040.0000000    0.2453618
469080.0000000    0.2347422
469120.0000000    0.2276375
469160.0000000    0.2131473
469200.0000000    0.2240457
469240.0000000    0.2462973
469280.0000000    0.2070739
469320.0000000    0.2278909
469360.0000000    0.2388343
469400.0000000    0.2207191
469440.0000000    0.2225176
469480.0000000    0.2333490
469520.0000000    0.2338418
469560.0000000    0.2276208
469600.0000000    0.1962652
469640.0000000    0.2184860
469680.0000000    0.2079181
469720.0000000    0.2040875
469760.0000000    0.2065315
469800.0000000    0.1996424
469840.0000000    0.2038164
469880.0000000    0.2078937
469920.0000000    0.2130954
469960.0000000    0.2198563
470000.0000000    0.2337265
470040.0000000    0.2176415
470080.0000000    0.2039934
470120.0000000    0.2254661
470160.0000000    0.2185761
470200.0000000    0.2329505
470240.0000000    0.2209729
470280.0000000    0.2255362
470320.0000000    0.2276995
470360.0000000    0.2418104
470400.0000000    0.2488041
470440.0000000    0.2500096
470480.0000000    0.2527562
470520.0000000    0.2632599
470560.0000000    0.2439584
470600.0000000    0.2659158
470640.0000000    0.2561084
470680.0000000    0.2448440
470720.0000000    0.2347812
470760.0000000    0.2392370
470800.0000000    0.2250858
470840.0000000    0.2248355
470880.0000000    0.2510430
470920.0000000    0.2487079
470960.0000000    0.2413081
471000.0000000    0.2329829
471040.0000000    0.2322782
471080.0000000    0.2480513
471120.0000000    0.2347705
471160.0000000    0.2301839
471200.0000000    0.2407509
471240.0000000    0.2344587
471280.0000000    0.2223614
471320.0000000    0.2341783
471360.0000000    0.2410783
471400.0000000    0.2548307
471440.0000000    0.2624250
471480.0000000    0.2520831
471520.0000000    0.2680503
471560.0000000    0.2370547
471600.0000000    0.2515819
471640.0000000    0.2366396
471680.0000000    0.2376810
471720.0000000    0.2454839
471760.0000000    0.2251528
471800.0000000    0.2339550
471840.0000000    0.2544850
471880.0000000    0.2469273
471920.0000000    0.2563854
471960.0000000    0.2210919
472000.0000000    0.2181308
472040.0000000    0.2307157
472080.0000000    0.2203528
472120.0000000    0.2445395
472160.0000000    0.2274380
472200.0000000    0.2407754
472240.0000000    0.2312377
472280.0000000    0.2355619
472320.0000000    0.2256114
472360.0000000    0.2261125
472400.0000000    0.2257454
472440.0000000    0.2519631
472480.0000000    0.2581918
472520.0000000    0.2473932
472560.0000000    0.2498980
472600.0000000    0.2439956
472640.0000000    0.2215416
472680.0000000    0.2100215
472720.0000000    0.2168603
472760.0000000    0.2229175
472800.0000000    0.2292658
472840.0000000    0.2220193
472880.0000000    0.2195485
472920.0000000    0.2085376
472960.0000000    0.2128376
473000.0000000    0.2103464
473040.0000000    0.2091768
473080.0000000    0.2285473
473120.0000000    0.2222671
473160.0000000    0.2068392
473200.0000000    0.2408451
473240.0000000    0.2167982
473280.0000000    0.2232043
473320.0000000    0.2430377
473360.0000000    0.2292840
473400.0000000    0.2278351
473440.0000000    0.2106676
473480.0000000    0.2428077
473520.0000000    0.2413532
473560.0000000    0.2400912
473600.0000000    0.2497600
473640.0000000    0.2536672
473680.0000000    0.2631653
473720.0000000    0.2293326
473760.0000000    0.2204207
473800.0000000    0.2163659
473840.0000000    0.2315958
473880.0000000    0.2190574
473920.0000000    0.2358707
473960.0000000    0.2448189
474000.0000000    0.2321362
474040.0000000    0.2343880
474080.0000000    0.2421645
474120.0000000    0.2293541
474160.0000000    0.2098219
474200.0000000    0.2308672
474240.0000000    0.2190376
474280.0000000    0.2230735
474320.0000000    0.2126267
474360.0000000    0.2228368
474400.0000000    0.2014280
474440.0000000    0.2033415
474480.0000000    0.2147319
474520.0000000    0.2221782
474560.0000000    0.2318080
474600.0000000    0.2276890
474640.0000000    0.2453281
474680.0000000    0.2298202
474720.0000000    0.2353864
474760.0000000    0.2484011
474800.0000000    0.2263105
474840.0000000    0.2297797
474880.0000000    0.2339303
474920.0000000    0.2409097
474960.0000000    0.2413490
475000.0000000    0.2425658
475040.0000000    0.2833254
475080.0000000    0.2599283
475120.0000000    0.2410832
475160.0000000    0.2347128
475200.0000000    0.2396909
475240.0000000    0.2477313
475280.0000000    0.2227331
475320.0000000    0.2480178
475360.0000000    0.2447966
475400.0000000    0.2384247
475440.0000000    0.2253228
475480.0000000    0.2244456
475520.0000000    0.2226351
475560.0000000    0.2271396
475600.0000000    0.2182875
475640.0000000    0.2439054
475680.0000000    0.2553968
475720.0000000    0.2551956
475760.0000000    0.2506024
475800.0000000    0.2354218
475840.0000000    0.2322889
475880.0000000    0.2492508
475920.0000000    0.2461158
475960.0000000    0.2247828
476000.0000000    0.2110897
476040.0000000    0.2198752
476080.0000000    0.2178905
476120.0000000    0.2409141
476160.0000000    0.2175118
476200.0000000    0.2373721
476240.0000000    0.2179857
476280.0000000    0.2375166
476320.0000000    0.2387429
476360.0000000    0.2290751
476400.0000000    0.2344025
476440.0000000    0.2287404
476480.0000000    0.2448240
476520.0000000    0.2329332
476560.0000000    0.2332437
476600.0000000    0.2277856
476640.0000000    0.2334308
476680.0000000    0.2308846
476720.0000000    0.2367588
476760.0000000    0.2362552
476800.0000000    0.2402217
476840.0000000    0.2338207
476880.0000000    0.2529379
476920.0000000    0.2327169
476960.0000000    0.2162786
477000.0000000    0.2146220
477040.0000000    0.2182856
477080.0000000    0.2458549
477120.0000000    0.2418611
477160.0000000    0.2505189
477200.0000000    0.2388754
477240.0000000    0.2598436
477280.0000000    0.2480819
477320.0000000    0.2640493
477360.0000000    0.2673221
477400.0000000    0.2647161
477440.0000000    0.2584300
477480.0000000    0.2731831
477520.0000000    0.2333629
477560.0000000    0.2073231
477600.0000000    0.2290283
477640.0000000    0.2396847
477680.0000000    0.2315191
477720.0000000    0.2279576
477760.0000000    0.2282720
477800.0000000    0.2450814
477840.0000000    0.2304517
477880.0000000    0.2341002
477920.0000000    0.2339747
477960.0000000    0.2315052
478000.0000000    0.2297319
478040.0000000    0.2273924
478080.0000000    0.2146362
478120.0000000    0.2108828
478160.0000000    0.2173568
478200.0000000    0.2324493
478240.0000000    0.2263790
478280.0000000    0.2442683
478320.0000000    0.2420534
478360.0000000    0.2289390
478400.0000000    0.2036333
478440.0000000    0.2101193
478480.0000000    0.2269304
478520.0000000    0.2178451
478560.0000000    0.2383049
478600.0000000    0.2252557
478640.0000000    0.2223890
478680.0000000    0.2190034
478720.0000000    0.2200482
478760.0000000    0.2183951
478800.0000000    0.2357776
478840.0000000    0.2133912
478880.0000000    0.1972253
478920.0000000    0.2078764
478960.0000000    0.2071341
479000.0000000    0.2176839
479040.0000000    0.2207347
479080.0000000    0.2155563
479120.0000000    0.2127538
479160.0000000    0.2230991
479200.0000000    0.2191197
479240.0000000    0.2437316
479280.0000000    0.2172250
479320.0000000    0.2323640
479360.0000000    0.2202381
479400.0000000    0.2448508
479440.0000000    0.2286767
479480.0000000    0.2184744
479520.0000000    0.2193712
479560.0000000    0.2048029
479600.0000000    0.2306436
479640.0000000    0.2323278
479680.0000000    0.2177199
479720.0000000    0.2293207
479760.0000000    0.2193832
479800.0000000    0.2407083
479840.0000000    0.2267284
479880.0000000    0.2279851
479920.0000000    0.2229657
479960.0000000    0.2144540
480000.0000000    0.2193760
480040.0000000    0.2128028
480080.0000000    0.2120050
480120.0000000    0.2146114
480160.0000000    0.1981261
480200.0000000    0.2253022
480240.0000000    0.2375903
480280.0000000    0.2231625
480320.0000000    0.2154851
480360.0000000    0.2135061
480400.0000000    0.1994690
480440.0000000    0.1908472
480480.0000000    0.2053644
480520.0000000    0.1967632
480560.0000000    0.2127889
480600.0000000    0.2064204
480640.0000000    0.2158209
480680.0000000    0.2077057
480720.0000000    0.2165610
480760.0000000    0.2107555
480800.0000000    0.2202427
480840.0000000    0.2119284
480880.0000000    0.2046722
480920.0000000    0.2230202
480960.0000000    0.2137961
481000.0000000    0.2255699
481040.0000000    0.2197696
481080.0000000    0.1904750
481120.0000000    0.2053550
481160.0000000    0.2343274
481200.0000000    0.2110031
481240.0000000    0.2135459
481280.0000000    0.2199810
481320.0000000    0.2162541
481360.0000000    0.2105965
481400.0000000    0.2254001
481440.0000000    0.2377342
481480.0000000    0.2093738
481520.0000000    0.2171554
481560.0000000    0.2315750
481600.0000000    0.2403509
481640.0000000    0.2458447
481680.0000000    0.2404042
481720.0000000    0.2349284
481760.0000000    0.2201810
481800.0000000    0.2140968
481840.0000000    0.1964061
481880.0000000    0.2135617
481920.0000000    0.2145910
481960.0000000    0.2023981
482000.0000000    0.2029400
482040.0000000    0.2023476
482080.0000000    0.2065514
482120.0000000    0.2051490
482160.0000000    0.2110845
482200.0000000    0.2192089
482240.0000000    0.2131292
482280.0000000    0.2171457
482320.0000000    0.1936366
482360.0000000    0.2191211
482400.0000000    0.2156886
482440.0000000    0.2249913
482480.0000000    0.2253314
482520.0000000    0.2282301
482560.0000000    0.2165664
482600.0000000    0.2176792
482640.0000000    0.2169518
482680.0000000    0.2264446
482720.0000000    0.2292097
482760.0000000    0.2177826
482800.0000000    0.2342865
482840.0000000    0.2318757
482880.0000000    0.2239796
482920.0000000    0.2411425
482960.0000000    0.2290832
483000.0000000    0.2256347
483040.0000000    0.2277980
483080.0000000    0.2345852
483120.0000000    0.2364045
483160.0000000    0.2477907
483200.0000000    0.2383169
483240.0000000    0.2570195
483280.0000000    0.2449649
483320.0000000    0.2631355
483360.0000000    0.2277873
483400.0000000    0.2320397
483440.0000000    0.2167948
483480.0000000    0.2281760
483520.0000000    0.2355140
483560.0000000    0.2421416
483600.0000000    0.2318498
483640.0000000    0.2172306
483680.0000000    0.2107264
483720.0000000    0.2405735
483760.0000000    0.2409330
483800.0000000    0.2476486
483840.0000000    0.2699023
483880.0000000    0.2339841
483920.0000000    0.2764088
483960.0000000    0.2690877
484000.0000000    0.2560524
484040.0000000    0.2479796
484080.0000000    0.2601505
484120.0000000    0.2383603
484160.0000000    0.2477438
484200.0000000    0.2406001
484240.0000000    0.2367548
484280.0000000    0.2360146
484320.0000000    0.2297125
484360.0000000    0.2480091
484400.0000000    0.2325907
484440.0000000    0.2393558
484480.0000000    0.2286245
484520.0000000    0.2088368
484560.0000000    0.2355029
484600.0000000    0.2342291
484640.0000000    0.2265542
484680.0000000    0.2368980
484720.0000000    0.2497154
484760.0000000    0.2371892
484800.0000000    0.2404178
484840.0000000    0.2519053
484880.0000000    0.2371105
484920.0000000    0.2200726
484960.0000000    0.2148837
485000.0000000    0.2214132
485040.0000000    0.2124449
485080.0000000    0.2265499
485120.0000000    0.2139366
485160.0000000    0.2178757
485200.0000000    0.1994294
485240.0000000    0.2061626
485280.0000000    0.2316839
485320.0000000    0.2264417
485360.0000000    0.2242734
485400.0000000    0.2463315
485440.0000000    0.2477947
485480.0000000    0.2425854
485520.0000000    0.2150036
485560.0000000    0.2356404
485600.0000000    0.2189910
485640.0000000    0.2219967
485680.0000000    0.2197353
485720.0000000    0.2294569
485760.0000000    0.2094771
485800.0000000    0.2225010
485840.0000000    0.2084056
485880.0000000    0.2041736
485920.0000000    0.2072919
485960.0000000    0.2417994
486000.0000000    0.2351357
486040.0000000    0.2274410
486080.0000000    0.2019581
486120.0000000    0.2149451
486160.0000000    0.2351254
486200.0000000    0.2249313
486240.0000000    0.2089287
486280.0000000    0.2246805
486320.0000000    0.2129390
486360.0000000    0.2028929
486400.0000000    0.2009034
486440.0000000    0.2031777
486480.0000000    0.2174425
486520.0000000    0.2057297
486560.0000000    0.2038598
486600.0000000    0.2179946
486640.0000000    0.2048523
486680.0000000    0.2277759
486720.0000000    0.2441935
486760.0000000    0.2490379
486800.0000000    0.2499231
486840.0000000    0.2381215
486880.0000000    0.2263015
486920.0000000    0.2185478
486960.0000000    0.2286796
487000.0000000    0.2389932
487040.0000000    0.2261703
487080.0000000    0.2352044
487120.0000000    0.2314194
487160.0000000    0.2326744
487200.0000000    0.2119339
487240.0000000    0.2226822
487280.0000000    0.2346056
487320.0000000    0.2268213
487360.0000000    0.2201787
487400.0000000    0.2164991
487440.0000000    0.2253855
487480.0000000    0.2293248
487520.0000000    0.2255403
487560.0000000    0.2594330
487600.0000000    0.2715937
487640.0000000    0.2513671
487680.0000000    0.2371763
487720.0000000    0.2375815
487760.0000000    0.2467066
487800.0000000    0.2229566
487840.0000000    0.2113337
487880.0000000    0.2066489
487920.0000000    0.2243377
487960.0000000    0.2232170
488000.0000000    0.2166121
488040.0000000    0.2336932
488080.0000000    0.2675681
488120.0000000    0.2673983
488160.0000000    0.2800765
488200.0000000    0.2549395
488240.0000000    0.2283386
488280.0000000    0.2465898
488320.0000000    0.2565665
488360.0000000    0.2379470
488400.0000000    0.2440848
488440.0000000    0.2409182
488480.0000000    0.2379959
488520.0000000    0.2181469
488560.0000000    0.2207187
488600.0000000    0.2091082
488640.0000000    0.2305714
488680.0000000    0.2527928
488720.0000000    0.2262274
488760.0000000    0.2392098
488800.0000000    0.2242908
488840.0000000    0.2413741
488880.0000000    0.2177888
488920.0000000    0.2327036
488960.0000000    0.2259325
489000.0000000    0.2369926
489040.0000000    0.2255538
489080.0000000    0.2227373
489120.0000000    0.2424745
489160.0000000    0.2325329
489200.0000000    0.2294462
489240.0000000    0.2331795
489280.0000000    0.2088090
489320.0000000    0.2362899
489360.0000000    0.2353671
489400.0000000    0.2214105
489440.0000000    0.2265296
489480.0000000    0.2366172
489520.0000000    0.2218963
489560.0000000    0.2500970
489600.0000000    0.2449275
489640.0000000    0.2360763
489680.0000000    0.2204677
489720.0000000    0.2575804
489760.0000000    0.2361252
489800.0000000    0.2378585
489840.0000000    0.2482940
489880.0000000    0.2444688
489920.0000000    0.2351558
489960.0000000    0.2438868
490000.0000000    0.2511473
490040.0000000    0.2340107
490080.0000000    0.2308669
490120.0000000    0.2300545
490160.0000000    0.2317655
490200.0000000    0.2347328
490240.0000000    0.2362825
490280.0000000    0.2473997
490320.0000000    0.2078704
490360.0000000    0.2427669
490400.0000000    0.2321279
490440.0000000    0.2160613
490480.0000000    0.2317508
490520.0000000    0.2010010
490560.0000000    0.2096472
490600.0000000    0.2131108
490640.0000000    0.2218954
490680.0000000    0.2315007
490720.0000000    0.2285828
490760.0000000    0.2346165
490800.0000000    0.2223065
490840.0000000    0.2401954
490880.0000000    0.2576606
490920.0000000    0.2421433
490960.0000000    0.2495871
491000.0000000    0.2472055
491040.0000000    0.2564397
491080.0000000    0.2605539
491120.0000000    0.2597586
491160.0000000    0.2456521
491200.0000000    0.2331136
491240.0000000    0.2454748
491280.0000000    0.2242290
491320.0000000    0.2251191
491360.0000000    0.2371245
491400.0000000    0.2420131
491440.0000000    0.2446519
491480.0000000    0.2259841
491520.0000000    0.2277091
491560.0000000    0.2212487
491600.0000000    0.2306337
491640.0000000    0.2432205
491680.0000000    0.2197841
491720.0000000    0.2336255
491760.0000000    0.2459520
491800.0000000    0.2427615
491840.0000000    0.2431099
491880.0000000    0.2393304
491920.0000000    0.2487037
491960.0000000    0.2583179
492000.0000000    0.2367679
492040.0000000    0.2306375
492080.0000000    0.2122058
492120.0000000    0.2258728
492160.0000000    0.2434224
492200.0000000    0.2459250
492240.0000000    0.2251809
492280.0000000    0.2260596
492320.0000000    0.2110369
492360.0000000    0.2152950
492400.0000000    0.2336705
492440.0000000    0.2111043
492480.0000000    0.2374850
492520.0000000    0.2316216
492560.0000000    0.2147825
492600.0000000    0.2359096
492640.0000000    0.2254262
492680.0000000    0.1996578
492720.0000000    0.2074023
492760.0000000    0.2027492
492800.0000000    0.2222719
492840.0000000    0.2188585
492880.0000000    0.2305559
492920.0000000    0.2325527
492960.0000000    0.2221315
493000.0000000    0.2151258
493040.0000000    0.2236159
493080.0000000    0.2217869
493120.0000000    0.2353012
493160.0000000    0.2466621
493200.0000000    0.2528132
493240.0000000    0.2466865
493280.0000000    0.2318165
493320.0000000    0.2266508
493360.0000000    0.2471080
493400.0000000    0.2437934
493440.0000000    0.2615437
493480.0000000    0.2797828
493520.0000000    0.2620180
493560.0000000    0.2492192
493600.0000000    0.2293749
493640.0000000    0.2309327
493680.0000000    0.2458035
493720.0000000    0.2522159
493760.0000000    0.2313813
493800.0000000    0.2313143
493840.0000000    0.2239800
493880.0000000    0.2402711
493920.0000000    0.2318026
493960.0000000    0.2389856
494000.0000000    0.2436228
494040.0000000    0.2250673
494080.0000000    0.2158262
494120.0000000    0.2158501
494160.0000000    0.2261850
494200.0000000    0.2326288
494240.0000000    0.2551880
494280.0000000    0.2519669
494320.0000000    0.2509936
494360.0000000    0.2560299
494400.0000000    0.2363738
494440.0000000    0.2149195
494480.0000000    0.2422712
494520.0000000    0.2242583
494560.0000000    0.2677009
494600.0000000    0.2640095
494640.0000000    0.2456547
494680.0000000    0.2481210
494720.0000000    0.2607490
494760.0000000    0.2215599
494800.0000000    0.2367060
494840.0000000    0.2478474
494880.0000000    0.2532336
494920.0000000    0.2384927
494960.0000000    0.2269707
495000.0000000    0.2153146
495040.0000000    0.2325238
495080.0000000    0.2189566
495120.0000000    0.2455752
495160.0000000    0.2480607
495200.0000000    0.2335245
495240.0000000    0.2244951
495280.0000000    0.2379443
495320.0000000    0.2102111
495360.0000000    0.2040297
495400.0000000    0.2245432
495440.0000000    0.2086709
495480.0000000    0.2296897
495520.0000000    0.2439757
495560.0000000    0.2332115
495600.0000000    0.2273326
495640.0000000    0.2307147
495680.0000000    0.2204944
495720.0000000    0.2163266
495760.0000000    0.2251586
495800.0000000    0.2248103
495840.0000000    0.2119449
495880.0000000    0.2134725
495920.0000000    0.2394382
495960.0000000    0.2129317
496000.0000000    0.2414959
496040.0000000    0.2268146
496080.0000000    0.2387620
496120.0000000    0.2529589
496160.0000000    0.2346591
496200.0000000    0.2216227
496240.0000000    0.2114156
496280.0000000    0.2246983
496320.0000000    0.2296275
496360.0000000    0.2374073
496400.0000000    0.2159221
496440.0000000    0.2246906
496480.0000000    0.2192695
496520.0000000    0.2111512
496560.0000000    0.2247557
496600.0000000    0.2177950
496640.0000000    0.2098379
496680.0000000    0.2258126
496720.0000000    0.2424988
496760.0000000    0.2212876
496800.0000000    0.2352640
496840.0000000    0.2318012
496880.0000000    0.2193825
496920.0000000    0.2234398
496960.0000000    0.2174464
497000.0000000    0.2257961
497040.0000000    0.2470616
497080.0000000    0.2333860
497120.0000000    0.2103951
497160.0000000    0.2156911
497200.0000000    0.2289895
497240.0000000    0.2149461
497280.0000000    0.2212703
497320.0000000    0.2337927
497360.0000000    0.2235413
497400.0000000    0.2213716
497440.0000000    0.2289600
497480.0000000    0.2145402
497520.0000000    0.2129792
497560.0000000    0.2266798
497600.0000000    0.2040736
497640.0000000    0.2210841
497680.0000000    0.2133905
497720.0000000    0.2059789
497760.0000000    0.2146316
497800.0000000    0.2086623
497840.0000000    0.2072746
497880.0000000    0.1930306
497920.0000000    0.2004810
497960.0000000    0.1960909
498000.0000000    0.2023750
498040.0000000    0.2026739
498080.0000000    0.1904953
498120.0000000    0.1804978
498160.0000000    0.1995198
498200.0000000    0.2134019
498240.0000000    0.2174949
498280.0000000    0.2187408
498320.0000000    0.2237996
498360.0000000    0.2235336
498400.0000000    0.2350579
498440.0000000    0.2475900
498480.0000000    0.2348147
498520.0000000    0.2080444
498560.0000000    0.2227649
498600.0000000    0.2007032
498640.0000000    0.1898460
498680.0000000    0.2188606
498720.0000000    0.2223678
498760.0000000    0.2233104
498800.0000000    0.2279647
498840.0000000    0.2190212
498880.0000000    0.2078135
498920.0000000    0.2157438
498960.0000000    0.2172009
499000.0000000    0.2087535
499040.0000000    0.2358136
499080.0000000    0.2436533
499120.0000000    0.2434506
499160.0000000    0.2498930
499200.0000000    0.2419769
499240.0000000    0.2284591
499280.0000000    0.2270005
499320.0000000    0.2417362
499360.0000000    0.2288431
499400.0000000    0.2404698
499440.0000000    0.2329902
499480.0000000    0.2347098
499520.0000000    0.2409230
499560.0000000    0.2349348
499600.0000000    0.2148527
499640.0000000    0.2142981
499680.0000000    0.2445460
499720.0000000    0.2285696
499760.0000000    0.2405524
499800.0000000    0.2335175
499840.0000000    0.2291876
499880.0000000    0.2440437
499920.0000000    0.2406308
499960.0000000    0.2239354
500000.0000000    0.2125808
500040.0000000    0.2523855
500080.0000000    0.2453609
500120.0000000    0.2511574
500160.0000000    0.2564174
500200.0000000    0.2518118
500240.0000000    0.2277637
500280.0000000    0.2260050
500320.0000000    0.2281971
500360.0000000    0.2557786
500400.0000000    0.2481275
500440.0000000    0.2356697
500480.0000000    0.2183674
500520.0000000    0.2396322
500560.0000000    0.2450485
500600.0000000    0.2336997
500640.0000000    0.2322943
500680.0000000    0.2243029
500720.0000000    0.2413208
500760.0000000    0.2346972
500800.0000000    0.2151816
500840.0000000    0.2380677
500880.0000000    0.2207677
500920.0000000    0.1986620
500960.0000000    0.2289743
501000.0000000    0.2289730
501040.0000000    0.2221172
501080.0000000    0.2179795
501120.0000000    0.2034640
501160.0000000    0.2181028
501200.0000000    0.2118668
501240.0000000    0.2428829
501280.0000000    0.2477234
501320.0000000    0.2532446
501360.0000000    0.2321942
501400.0000000    0.2388313
501440.0000000    0.2153296
501480.0000000    0.2433839
501520.0000000    0.2298958
501560.0000000    0.2232362
501600.0000000    0.2571017
501640.0000000    0.2388415
501680.0000000    0.2374068
501720.0000000    0.2212242
501760.0000000    0.2396652
501800.0000000    0.2413339
501840.0000000    0.2386322
501880.0000000    0.2377951
501920.0000000    0.2429438
501960.0000000    0.2332306
502000.0000000    0.2452783
502040.0000000    0.2263555
502080.0000000    0.2295959
502120.0000000    0.2108315
502160.0000000    0.2252691
502200.0000000    0.2220467
502240.0000000    0.2327138
502280.0000000    0.2390720
502320.0000000    0.2330549
502360.0000000    0.2347480
502400.0000000    0.2637044
502440.0000000    0.2530693
502480.0000000    0.2500991
502520.0000000    0.2409548
502560.0000000    0.2448877
502600.0000000    0.2366014
502640.0000000    0.2437903
502680.0000000    0.2464985
502720.0000000    0.2464636
502760.0000000    0.2488399
502800.0000000    0.2452939
502840.0000000    0.2500573
502880.0000000    0.2242099
502920.0000000    0.2379691
502960.0000000    0.2349948
503000.0000000    0.2410759
503040.0000000    0.2464903
503080.0000000    0.2534048
503120.0000000    0.2457967
503160.0000000    0.2377943
503200.0000000    0.2196829
503240.0000000    0.2243955
503280.0000000    0.2260211
503320.0000000    0.2354932
503360.0000000    0.2152837
503400.0000000    0.2220074
503440.0000000    0.2244608
503480.0000000    0.2117197
503520.0000000    0.2354176
503560.0000000    0.2116041
503600.0000000    0.2176425
503640.0000000    0.2218512
503680.0000000    0.2138931
503720.0000000    0.2439674
503760.0000000    0.2269130
503800.0000000    0.2329629
503840.0000000    0.2537535
503880.0000000    0.2514987
503920.0000000    0.2578539
503960.0000000    0.2420020
504000.0000000    0.2592258
504040.0000000    0.2508437
504080.0000000    0.2597621
504120.0000000    0.2635755
504160.0000000    0.2516962
504200.0000000    0.2594585
504240.0000000    0.2586164
504280.0000000    0.2292213
504320.0000000    0.2517574
504360.0000000    0.2389187
504400.0000000    0.2260213
504440.0000000    0.2437274
504480.0000000    0.2316478
504520.0000000    0.2625254
504560.0000000    0.2555090
504600.0000000    0.2808621
504640.0000000    0.2588573
504680.0000000    0.2302057
504720.0000000    0.2426778
504760.0000000    0.2115372
504800.0000000    0.2454302
504840.0000000    0.2387469
504880.0000000    0.2400603
504920.0000000    0.2306585
504960.0000000    0.2205148
505000.0000000    0.2308329
505040.0000000    0.2280269
505080.0000000    0.2218915
505120.0000000    0.1995645
505160.0000000    0.2065634
505200.0000000    0.2048752
505240.0000000    0.2401858
505280.0000000    0.2459288
505320.0000000    0.2459929
505360.0000000    0.2455738
505400.0000000    0.2482044
505440.0000000    0.2533454
505480.0000000    0.2391843
505520.0000000    0.2390018
505560.0000000    0.2427622
505600.0000000    0.2398641
505640.0000000    0.2375235
505680.0000000    0.2445312
505720.0000000    0.2436152
505760.0000000    0.2372629
505800.0000000    0.2501738
505840.0000000    0.2219583
505880.0000000    0.2285528
505920.0000000    0.2286678
505960.0000000    0.2164125
506000.0000000    0.2238283
506040.0000000    0.2281523
506080.0000000    0.2514010
506120.0000000    0.2553496
506160.0000000    0.2527305
506200.0000000    0.2361676
506240.0000000    0.2386847
506280.0000000    0.2435203
506320.0000000    0.2379239
506360.0000000    0.2452098
506400.0000000    0.2403945
506440.0000000    0.2390537
506480.0000000    0.2441112
506520.0000000    0.2300151
506560.0000000    0.2550345
506600.0000000    0.2258647
506640.0000000    0.2272415
506680.0000000    0.2266120
506720.0000000    0.2410682
506760.0000000    0.2303567
506800.0000000    0.2422414
506840.0000000    0.2405352
506880.0000000    0.2426466
506920.0000000    0.2187678
506960.0000000    0.2292274
507000.0000000    0.2293461
507040.0000000    0.2387523
507080.0000000    0.2409068
507120.0000000    0.2206139
507160.0000000    0.2327287
507200.0000000    0.2304665
507240.0000000    0.2303763
507280.0000000    0.2199892
507320.0000000    0.2338655
507360.0000000    0.2284041
507400.0000000    0.2086316
507440.0000000    0.2439094
507480.0000000    0.2200459
507520.0000000    0.2280292
507560.0000000    0.2176957
507600.0000000    0.2279404
507640.0000000    0.2291611
507680.0000000    0.2488341
507720.0000000    0.2468387
507760.0000000    0.2613923
507800.0000000    0.2575219
507840.0000000    0.2409115
507880.0000000    0.2447931
507920.0000000    0.2357003
507960.0000000    0.2501779
508000.0000000    0.2366731
508040.0000000    0.2604536
508080.0000000    0.2816441
508120.0000000    0.2700342
508160.0000000    0.2729125
508200.0000000    0.2599054
508240.0000000    0.2547463
508280.0000000    0.2624246
508320.0000000    0.2491661
508360.0000000    0.2335767
508400.0000000    0.2384450
508440.0000000    0.2453618
508480.0000000    0.2487587
508520.0000000    0.2487528
508560.0000000    0.2578630
508600.0000000    0.2363838
508640.0000000    0.2471651
508680.0000000    0.2485552
508720.0000000    0.2447958
508760.0000000    0.2379833
508800.0000000    0.2483987
508840.0000000    0.2581295
508880.0000000    0.2375205
508920.0000000    0.2494159
508960.0000000    0.2596673
509000.0000000    0.2114585
509040.0000000    0.2340176
509080.0000000    0.2375165
509120.0000000    0.2383959
509160.0000000    0.2213288
509200.0000000    0.2393716
509240.0000000    0.2434692
509280.0000000    0.2604316
509320.0000000    0.2503430
509360.0000000    0.2532303
509400.0000000    0.2647942
509440.0000000    0.2739846
509480.0000000    0.2636793
509520.0000000    0.2470892
509560.0000000    0.2425105
509600.0000000    0.2410934
509640.0000000    0.2457927
509680.0000000    0.2414879
509720.0000000    0.2403204
509760.0000000    0.2602395
509800.0000000    0.2606378
509840.0000000    0.2443286
509880.0000000    0.2596144
509920.0000000    0.2420011
509960.0000000    0.2606723
510000.0000000    0.2654768
510040.0000000    0.2509648
510080.0000000    0.2492323
510120.0000000    0.2498987
510160.0000000    0.2454913
510200.0000000    0.2327439
510240.0000000    0.2397598
510280.0000000    0.2416448
510320.0000000    0.2387549
510360.0000000    0.2691945
510400.0000000    0.2579380
510440.0000000    0.2480141
510480.0000000    0.2454121
510520.0000000    0.2806352
510560.0000000    0.2603576
510600.0000000    0.2602172
510640.0000000    0.2636072
510680.0000000    0.2896260
510720.0000000    0.2519460
510760.0000000    0.2373654
510800.0000000    0.2415521
510840.0000000    0.2451487
510880.0000000    0.2264493
510920.0000000    0.2251757
510960.0000000    0.2383254
511000.0000000    0.2277714
511040.0000000    0.2165592
511080.0000000    0.2162472
511120.0000000    0.2138012
511160.0000000    0.1984421
511200.0000000    0.2135277
511240.0000000    0.2220413
511280.0000000    0.2210964
511320.0000000    0.2201101
511360.0000000    0.2218007
511400.0000000    0.2125348
511440.0000000    0.2303771
511480.0000000    0.2169542
511520.0000000    0.2341682
511560.0000000    0.2325729
511600.0000000    0.2280185
511640.0000000    0.2304320
511680.0000000    0.2175282
511720.0000000    0.2154494
511760.0000000    0.2081045
511800.0000000    0.2149404
511840.0000000    0.2219983
511880.0000000    0.2337493
511920.0000000    0.2150173
511960.0000000    0.2262395
512000.0000000    0.2095803
512040.0000000    0.2179888
512080.0000000    0.2177385
512120.0000000    0.2289997
512160.0000000    0.2318173
512200.0000000    0.2330631
512240.0000000    0.2472904
512280.0000000    0.2289486
512320.0000000    0.2232023
512360.0000000    0.2439713
512400.0000000    0.2473454
512440.0000000    0.2250783
512480.0000000    0.2249108
512520.0000000    0.2113017
512560.0000000    0.2245505
512600.0000000    0.2162681
512640.0000000    0.2137215
512680.0000000    0.2278336
512720.0000000    0.2448368
512760.0000000    0.2357038
512800.0000000    0.2338139
512840.0000000    0.2225093
512880.0000000    0.2556884
512920.0000000    0.2427152
512960.0000000    0.2347359
513000.0000000    0.2286176
513040.0000000    0.2287304
513080.0000000    0.2376966
513120.0000000    0.2193878
513160.0000000    0.2241095
513200.0000000    0.2178299
513240.0000000    0.2357578
513280.0000000    0.2254929
513320.0000000    0.2427326
513360.0000000    0.2205948
513400.0000000    0.2212785
513440.0000000    0.2331824
513480.0000000    0.2305993
513520.0000000    0.2221966
513560.0000000    0.2175380
513600.0000000    0.2286766
513640.0000000    0.2192058
513680.0000000    0.2658161
513720.0000000    0.2277139
513760.0000000    0.2450467
513800.0000000    0.2474212
513840.0000000    0.2364182
513880.0000000    0.2516640
513920.0000000    0.2470944
513960.0000000    0.2323286
514000.0000000    0.2340473
514040.0000000    0.2357130
514080.0000000    0.2178517
514120.0000000    0.2172489
514160.0000000    0.2412151
514200.0000000    0.2519575
514240.0000000    0.2251646
514280.0000000    0.2321663
514320.0000000    0.2311516
514360.0000000    0.2202299
514400.0000000    0.2472328
514440.0000000    0.2237412
514480.0000000    0.2180146
514520.0000000    0.2213077
514560.0000000    0.2192754
514600.0000000    0.2112723
514640.0000000    0.2120294
514680.0000000    0.2140752
514720.0000000    0.2191321
514760.0000000    0.2183810
514800.0000000    0.2160111
514840.0000000    0.2322528
514880.0000000    0.2462339
514920.0000000    0.2173380
514960.0000000    0.1937130
515000.0000000    0.2332434
515040.0000000    0.2350232
515080.0000000    0.2301965
515120.0000000    0.2175707
515160.0000000    0.2223984
515200.0000000    0.2294946
515240.0000000    0.2046252
515280.0000000    0.2174338
515320.0000000    0.2480345
515360.0000000    0.2253467
515400.0000000    0.2538766
515440.0000000    0.2345133
515480.0000000    0.2422651
515520.0000000    0.2453198
515560.0000000    0.2087769
515600.0000000    0.2592791
515640.0000000    0.2531392
515680.0000000    0.2502129
515720.0000000    0.2311606
515760.0000000    0.2271496
515800.0000000    0.2387338
515840.0000000    0.2370101
515880.0000000    0.2186714
515920.0000000    0.2428156
515960.0000000    0.2405225
516000.0000000    0.2105959
516040.0000000    0.2272705
516080.0000000    0.2305871
516120.0000000    0.2307043
516160.0000000    0.2231987
516200.0000000    0.2006943
516240.0000000    0.2039800
516280.0000000    0.1846765
516320.0000000    0.2076571
516360.0000000    0.2116508
516400.0000000    0.2199641
516440.0000000    0.2117061
516480.0000000    0.2038054
516520.0000000    0.2175217
516560.0000000    0.2064351
516600.0000000    0.2209076
516640.0000000    0.2352561
516680.0000000    0.2277774
516720.0000000    0.2125123
516760.0000000    0.2211882
516800.0000000    0.2146038
516840.0000000    0.1838849
516880.0000000    0.1956501
516920.0000000    0.2039136
516960.0000000    0.2064996
517000.0000000    0.2130113
517040.0000000    0.2278231
517080.0000000    0.2240663
517120.0000000    0.2192308
517160.0000000    0.2293081
517200.0000000    0.2421388
517240.0000000    0.2246651
517280.0000000    0.2248108
517320.0000000    0.2303349
517360.0000000    0.2241324
517400.0000000    0.2393052
517440.0000000    0.2459976
517480.0000000    0.2588753
517520.0000000    0.2345706
517560.0000000    0.2511586
517600.0000000    0.2332911
517640.0000000    0.2483902
517680.0000000    0.2545588
517720.0000000    0.2726561
517760.0000000    0.2625849
517800.0000000    0.2371627
517840.0000000    0.2586326
517880.0000000    0.2595476
517920.0000000    0.2472739
517960.0000000    0.2446724
518000.0000000    0.2440455
518040.0000000    0.2549207
518080.0000000    0.2227340
518120.0000000    0.2491387
518160.0000000    0.2130438
518200.0000000    0.2291725
518240.0000000    0.2090961
518280.0000000    0.2175970
518320.0000000    0.2158092
518360.0000000    0.2245853
518400.0000000    0.2443220
518440.0000000    0.2394697
518480.0000000    0.2337479
518520.0000000    0.2107767
518560.0000000    0.2248193
518600.0000000    0.2194286
518640.0000000    0.2084147
518680.0000000    0.2187437
518720.0000000    0.2162621
518760.0000000    0.2269903
518800.0000000    0.2238539
518840.0000000    0.2218291
518880.0000000    0.2206214
518920.0000000    0.2241455
518960.0000000    0.2238686
519000.0000000    0.2301971
519040.0000000    0.2204515
519080.0000000    0.2275621
519120.0000000    0.2272261
519160.0000000    0.2361502
519200.0000000    0.2262382
519240.0000000    0.2214246
519280.0000000    0.2350128
519320.0000000    0.2288569
519360.0000000    0.2284158
519400.0000000    0.2135666
519440.0000000    0.2202058
519480.0000000    0.2088288
519520.0000000    0.2136369
519560.0000000    0.2038291
519600.0000000    0.2176466
519640.0000000    0.2222933
519680.0000000    0.2219067
519720.0000000    0.2112673
519760.0000000    0.2217545
519800.0000000    0.2357835
519840.0000000    0.2270140
519880.0000000    0.2087222
519920.0000000    0.2314353
519960.0000000    0.2177891
520000.0000000    0.2349261
520040.0000000    0.2183305
520080.0000000    0.2294917
520120.0000000    0.2252756
520160.0000000    0.2181760
520200.0000000    0.2288595
520240.0000000    0.2168985
520280.0000000    0.2289431
520320.0000000    0.2320267
520360.0000000    0.2199004
520400.0000000    0.2170561
520440.0000000    0.2089793
520480.0000000    0.2126896
520520.0000000    0.2102217
520560.0000000    0.2059314
520600.0000000    0.2060064
520640.0000000    0.2115387
520680.0000000    0.2124054
520720.0000000    0.2081278
520760.0000000    0.2141787
520800.0000000    0.2155149
520840.0000000    0.2191490
520880.0000000    0.1950382
520920.0000000    0.2111729
520960.0000000    0.2166172
521000.0000000    0.2186544
521040.0000000    0.2024236
521080.0000000    0.2164146
521120.0000000    0.2634236
521160.0000000    0.2487683
521200.0000000    0.2473226
521240.0000000    0.2597058
521280.0000000    0.2276703
521320.0000000    0.2416516
521360.0000000    0.2383325
521400.0000000    0.2156201
521440.0000000    0.2343440
521480.0000000    0.2325974
521520.0000000    0.2269508
521560.0000000    0.2463737
521600.0000000    0.2404670
521640.0000000    0.2430519
521680.0000000    0.2175886
521720.0000000    0.2144086
521760.0000000    0.2254706
521800.0000000    0.2475220
521840.0000000    0.2189676
521880.0000000    0.2386853
521920.0000000    0.2384074
521960.0000000    0.2432586
522000.0000000    0.2384968
522040.0000000    0.2323437
522080.0000000    0.2197911
522120.0000000    0.2350120
522160.0000000    0.2305769
522200.0000000    0.2274431
522240.0000000    0.2185508
522280.0000000    0.2260196
522320.0000000    0.2383097
522360.0000000    0.2289781
522400.0000000    0.2303228
522440.0000000    0.2331579
522480.0000000    0.2272186
522520.0000000    0.2381604
522560.0000000    0.2242943
522600.0000000    0.2192596
522640.0000000    0.2304571
522680.0000000    0.2532429
522720.0000000    0.2343190
522760.0000000    0.2357140
522800.0000000    0.2319961
522840.0000000    0.2403790
522880.0000000    0.2176626
522920.0000000    0.2336213
522960.0000000    0.2193909
523000.0000000    0.2258621
523040.0000000    0.2465464
523080.0000000    0.2529660
523120.0000000    0.2479984
523160.0000000    0.2461158
523200.0000000    0.2475767
523240.0000000    0.2289252
523280.0000000    0.2290354
523320.0000000    0.2419092
523360.0000000    0.2383849
523400.0000000    0.2256624
523440.0000000    0.2364361
523480.0000000    0.2369427
523520.0000000    0.2310704
523560.0000000    0.2380425
523600.0000000    0.2418397
523640.0000000    0.2162707
523680.0000000    0.2312782
523720.0000000    0.2372255
523760.0000000    0.2320120
523800.0000000    0.2502002
523840.0000000    0.2411868
523880.0000000    0.2263172
523920.0000000    0.2236648
523960.0000000    0.2423576
524000.0000000    0.2268208
524040.0000000    0.2236375
524080.0000000    0.2243503
524120.0000000    0.2133556
524160.0000000    0.2191480
524200.0000000    0.2248482
524240.0000000    0.2003114
524280.0000000    0.2068359
524320.0000000    0.2220285
524360.0000000    0.2358408
524400.0000000    0.2342401
524440.0000000    0.2414446
524480.0000000    0.2277172
524520.0000000    0.2500848
524560.0000000    0.2494369
524600.0000000    0.2460252
524640.0000000    0.2335572
524680.0000000    0.2263459
524720.0000000    0.2281489
524760.0000000    0.2321737
524800.0000000    0.2418341
524840.0000000    0.2158374
524880.0000000    0.2331462
524920.0000000    0.2324377
524960.0000000    0.2294678
525000.0000000    0.2324887
525040.0000000    0.2326613
525080.0000000    0.2311417
525120.0000000    0.2121766
525160.0000000    0.2019061
525200.0000000    0.2095596
525240.0000000    0.2365455
525280.0000000    0.2339579
525320.0000000    0.2275023
525360.0000000    0.2256889
525400.0000000    0.2241908
525440.0000000    0.2329899
525480.0000000    0.2299831
525520.0000000    0.2257914
525560.0000000    0.2403751
525600.0000000    0.2609536
525640.0000000    0.2475759
525680.0000000    0.2325934
525720.0000000    0.2408619
525760.0000000    0.2233264
525800.0000000    0.2240175
525840.0000000    0.2378343
525880.0000000    0.2428521
525920.0000000    0.2594672
525960.0000000    0.2494195
526000.0000000    0.2192730
526040.0000000    0.2239645
526080.0000000    0.2371658
526120.0000000    0.2427298
526160.0000000    0.2558596
526200.0000000    0.2474924
526240.0000000    0.2314222
526280.0000000    0.2371049
526320.0000000    0.2479644
526360.0000000    0.2369276
526400.0000000    0.2277041
526440.0000000    0.2492732
526480.0000000    0.2328086
526520.0000000    0.2516873
526560.0000000    0.2477135
526600.0000000    0.2429937
526640.0000000    0.2515995
526680.0000000    0.2409982
526720.0000000    0.2463955
526760.0000000    0.2485615
526800.0000000    0.2592451
526840.0000000    0.2500771
526880.0000000    0.2274408
526920.0000000    0.2272077
526960.0000000    0.2269259
527000.0000000    0.2083398
527040.0000000    0.2242202
527080.0000000    0.2308571
527120.0000000    0.2597704
527160.0000000    0.2378393
527200.0000000    0.2616740
527240.0000000    0.2648725
527280.0000000    0.2328495
527320.0000000    0.2177892
527360.0000000    0.2291310
527400.0000000    0.2321028
527440.0000000    0.2314677
527480.0000000    0.2266090
527520.0000000    0.2443144
527560.0000000    0.2408728
527600.0000000    0.2448104
527640.0000000    0.2558664
527680.0000000    0.2296842
527720.0000000    0.2137212
527760.0000000    0.2107288
527800.0000000    0.2152977
527840.0000000    0.2200560
527880.0000000    0.2373453
527920.0000000    0.2157619
527960.0000000    0.2284474
528000.0000000    0.2362737
528040.0000000    0.2337117
528080.0000000    0.2570586
528120.0000000    0.2076868
528160.0000000    0.2197773
528200.0000000    0.2174524
528240.0000000    0.1992133
528280.0000000    0.2304589
528320.0000000    0.2255981
528360.0000000    0.2333282
528400.0000000    0.2235326
528440.0000000    0.2277990
528480.0000000    0.2272496
528520.0000000    0.2269699
528560.0000000    0.2171807
528600.0000000    0.2147969
528640.0000000    0.2404185
528680.0000000    0.2337057
528720.0000000    0.2227686
528760.0000000    0.2125423
528800.0000000    0.2240833
528840.0000000    0.2197295
528880.0000000    0.2017302
528920.0000000    0.2101703
528960.0000000    0.2177899
529000.0000000    0.2058802
529040.0000000    0.2003275
529080.0000000    0.2195444
529120.0000000    0.2171410
529160.0000000    0.2008529
529200.0000000    0.2075613
529240.0000000    0.2279863
529280.0000000    0.2460445
529320.0000000    0.2390535
529360.0000000    0.2144520
529400.0000000    0.2240969
529440.0000000    0.2236296
529480.0000000    0.2228845
529520.0000000    0.2121942
529560.0000000    0.2307998
529600.0000000    0.2214139
529640.0000000    0.2146701
529680.0000000    0.2175724
529720.0000000    0.2246901
529760.0000000    0.2424920
529800.0000000    0.2034126
529840.0000000    0.2344348
529880.0000000    0.2405537
529920.0000000    0.2344439
529960.0000000    0.2538764
530000.0000000    0.2553476
530040.0000000    0.2342416
530080.0000000    0.2322478
530120.0000000    0.2148631
530160.0000000    0.2272928
530200.0000000    0.2350991
530240.0000000    0.2314248
530280.0000000    0.2394139
530320.0000000    0.2396782
530360.0000000    0.2262886
530400.0000000    0.2413799
530440.0000000    0.2653732
530480.0000000    0.2426509
530520.0000000    0.2455467
530560.0000000    0.2421044
530600.0000000    0.2478358
530640.0000000    0.2517423
530680.0000000    0.2310474
530720.0000000    0.2082607
530760.0000000    0.2331722
530800.0000000    0.2695874
530840.0000000    0.2579851
530880.0000000    0.2402445
530920.0000000    0.2406645
530960.0000000    0.2257520
531000.0000000    0.2228349
531040.0000000    0.2206295
531080.0000000    0.2260643
531120.0000000    0.2305186
531160.0000000    0.2266898
531200.0000000    0.2084008
531240.0000000    0.2325037
531280.0000000    0.2370915
531320.0000000    0.2173305
531360.0000000    0.2315788
531400.0000000    0.2210760
531440.0000000    0.2505477
531480.0000000    0.2167406
531520.0000000    0.2240877
531560.0000000    0.2356158
531600.0000000    0.2477006
531640.0000000    0.2249565
531680.0000000    0.2198421
531720.0000000    0.2342329
531760.0000000    0.2237535
531800.0000000    0.2170233
531840.0000000    0.2531875
531880.0000000    0.2457151
531920.0000000    0.2508126
531960.0000000    0.2385331
532000.0000000    0.2338749
532040.0000000    0.2330185
532080.0000000    0.2346574
532120.0000000    0.2133964
532160.0000000    0.2428203
532200.0000000    0.2451765
532240.0000000    0.2433250
532280.0000000    0.2298400
532320.0000000    0.2331333
532360.0000000    0.2407884
532400.0000000    0.2570546
532440.0000000    0.2587598
532480.0000000    0.2461387
532520.0000000    0.2349101
532560.0000000    0.2532993
532600.0000000    0.2425536
532640.0000000    0.2363164
532680.0000000    0.2344020
532720.0000000    0.2361601
532760.0000000    0.2461087
532800.0000000    0.2309043
532840.0000000    0.2292092
532880.0000000    0.2568184
532920.0000000    0.2519938
532960.0000000    0.2351076
533000.0000000    0.2413213
533040.0000000    0.2497060
533080.0000000    0.2522962
533120.0000000    0.2431795
533160.0000000    0.2267883
533200.0000000    0.2208062
533240.0000000    0.2213822
533280.0000000    0.2372515
533320.0000000    0.2567132
533360.0000000    0.2463578
533400.0000000    0.2382271
533440.0000000    0.2314478
533480.0000000    0.2409557
533520.0000000    0.2247474
533560.0000000    0.2325307
533600.0000000    0.2582371
533640.0000000    0.2316730
533680.0000000    0.2353145
533720.0000000    0.2267232
533760.0000000    0.2387040
533800.0000000    0.2193704
533840.0000000    0.2293793
533880.0000000    0.2226998
533920.0000000    0.2365772
533960.0000000    0.2288169
534000.0000000    0.2211040
534040.0000000    0.2374974
534080.0000000    0.2221892
534120.0000000    0.2429751
534160.0000000    0.2448693
534200.0000000    0.2257482
534240.0000000    0.2500211
534280.0000000    0.2297261
534320.0000000    0.2355309
534360.0000000    0.2218361
534400.0000000    0.2378452
534440.0000000    0.2397392
534480.0000000    0.2359598
534520.0000000    0.2487466
534560.0000000    0.2574558
534600.0000000    0.2411218
534640.0000000    0.2557477
534680.0000000    0.2553209
534720.0000000    0.2590203
534760.0000000    0.2556019
534800.0000000    0.2438314
534840.0000000    0.2487424
534880.0000000    0.2667357
534920.0000000    0.2512592
534960.0000000    0.2609270
535000.0000000    0.2561421
535040.0000000    0.2303383
535080.0000000    0.2467889
535120.0000000    0.2546649
535160.0000000    0.2470586
535200.0000000    0.2290364
535240.0000000    0.2106992
535280.0000000    0.2167705
535320.0000000    0.2150648
535360.0000000    0.2029606
535400.0000000    0.2106905
535440.0000000    0.2366680
535480.0000000    0.2180435
535520.0000000    0.2358558
535560.0000000    0.2515463
535600.0000000    0.2329762
535640.0000000    0.2232910
535680.0000000    0.2194799
535720.0000000    0.2364462
535760.0000000    0.2261066
535800.0000000    0.2350888
535840.0000000    0.2308736
535880.0000000    0.2374602
535920.0000000    0.2439125
535960.0000000    0.2404135
536000.0000000    0.2437185
536040.0000000    0.2342236
536080.0000000    0.2113016
536120.0000000    0.1946223
536160.0000000    0.1983951
536200.0000000    0.1968853
536240.0000000    0.2081218
536280.0000000    0.1986223
536320.0000000    0.2168861
536360.0000000    0.2278782
536400.0000000    0.2331971
536440.0000000    0.2126467
536480.0000000    0.2324607
536520.0000000    0.2350437
536560.0000000    0.2246273
536600.0000000    0.2277580
536640.0000000    0.2162922
536680.0000000    0.2382542
536720.0000000    0.2471196
536760.0000000    0.2327239
536800.0000000    0.2317050
536840.0000000    0.2358215
536880.0000000    0.2414721
536920.0000000    0.2171838
536960.0000000    0.2353859
537000.0000000    0.2311807
537040.0000000    0.2240362
537080.0000000    0.2269647
537120.0000000    0.2426416
537160.0000000    0.2606120
537200.0000000    0.2253755
537240.0000000    0.2162880
537280.0000000    0.2354989
537320.0000000    0.2182695
537360.0000000    0.2382816
537400.0000000    0.2213069
537440.0000000    0.2229887
537480.0000000    0.2298874
537520.0000000    0.2427794
537560.0000000    0.2582997
537600.0000000    0.2489848
537640.0000000    0.2367516
537680.0000000    0.2590028
537720.0000000    0.2435919
537760.0000000    0.2345217
537800.0000000    0.2629291
537840.0000000    0.2565007
537880.0000000    0.2380907
537920.0000000    0.2555368
537960.0000000    0.2358891
538000.0000000    0.2300770
538040.0000000    0.2193794
538080.0000000    0.2163523
538120.0000000    0.2180804
538160.0000000    0.2056973
538200.0000000    0.2240816
538240.0000000    0.2128911
538280.0000000    0.2055198
538320.0000000    0.2228189
538360.0000000    0.2156398
538400.0000000    0.2371156
538440.0000000    0.2111131
538480.0000000    0.2235254
538520.0000000    0.2219780
538560.0000000    0.2142790
538600.0000000    0.2106848
538640.0000000    0.2151674
538680.0000000    0.2096198
538720.0000000    0.2171687
538760.0000000    0.2190144
538800.0000000    0.2278724
538840.0000000    0.2179815
538880.0000000    0.2152427
538920.0000000    0.2134971
538960.0000000    0.2282067
539000.0000000    0.1973487
539040.0000000    0.2107050
539080.0000000    0.2330523
539120.0000000    0.2162239
539160.0000000    0.2309156
539200.0000000    0.2335570
539240.0000000    0.2038353
539280.0000000    0.2193883
539320.0000000    0.2205341
539360.0000000    0.2069186
539400.0000000    0.2101411
539440.0000000    0.2044514
539480.0000000    0.2092845
539520.0000000    0.1899683
539560.0000000    0.1897236
539600.0000000    0.2100818
539640.0000000    0.1951111
539680.0000000    0.2139944
539720.0000000    0.2191605
539760.0000000    0.2207634
539800.0000000    0.2099613
539840.0000000    0.2135775
539880.0000000    0.2307936
539920.0000000    0.2197720
539960.0000000    0.2179737
540000.0000000    0.2202080
540040.0000000    0.2415705
540080.0000000    0.2362921
540120.0000000    0.2198321
540160.0000000    0.2238050
540200.0000000    0.2214647
540240.0000000    0.2103446
540280.0000000    0.2119976
540320.0000000    0.1958444
540360.0000000    0.2150435
540400.0000000    0.2220201
540440.0000000    0.2173278
540480.0000000    0.2086676
540520.0000000    0.2018836
540560.0000000    0.2010002
540600.0000000    0.2179898
540640.0000000    0.1996108
540680.0000000    0.2143523
540720.0000000    0.2176851
540760.0000000    0.2067809
540800.0000000    0.2038073
540840.0000000    0.2169248
540880.0000000    0.2213817
540920.0000000    0.1948766
540960.0000000    0.2081722
541000.0000000    0.2178527
541040.0000000    0.2098100
541080.0000000    0.2180816
541120.0000000    0.2251831
541160.0000000    0.2279569
541200.0000000    0.2180381
541240.0000000    0.2230837
541280.0000000    0.2402007
541320.0000000    0.2361302
541360.0000000    0.2538922
541400.0000000    0.2403654
541440.0000000    0.2360249
541480.0000000    0.2276439
541520.0000000    0.2259770
541560.0000000    0.2346731
541600.0000000    0.2268536
541640.0000000    0.2350500
541680.0000000    0.2149939
541720.0000000    0.2045776
541760.0000000    0.2284553
541800.0000000    0.2200601
541840.0000000    0.2319019
541880.0000000    0.2352073
541920.0000000    0.2297140
541960.0000000    0.2334227
542000.0000000    0.2170254
542040.0000000    0.2263952
542080.0000000    0.2454118
542120.0000000    0.2387851
542160.0000000    0.2241918
542200.0000000    0.2457876
542240.0000000    0.2311647
542280.0000000    0.2302104
542320.0000000    0.2207942
542360.0000000    0.2340043
542400.0000000    0.2142745
542440.0000000    0.1965601
542480.0000000    0.2237805
542520.0000000    0.2177961
542560.0000000    0.2224559
542600.0000000    0.2270476
542640.0000000    0.2560614
542680.0000000    0.2293340
542720.0000000    0.2326950
542760.0000000    0.2198777
542800.0000000    0.2507059
542840.0000000    0.2190192
542880.0000000    0.2271406
542920.0000000    0.2278988
542960.0000000    0.2123707
543000.0000000    0.1983617
543040.0000000    0.1990929
543080.0000000    0.2228436
543120.0000000    0.2226910
543160.0000000    0.1985210
543200.0000000    0.2056197
543240.0000000    0.1993247
543280.0000000    0.2016080
543320.0000000    0.1980313
543360.0000000    0.2062486
543400.0000000    0.1932413
543440.0000000    0.2196295
543480.0000000    0.2057381
543520.0000000    0.2055704
543560.0000000    0.1938869
543600.0000000    0.1864616
543640.0000000    0.1995910
543680.0000000    0.2088934
543720.0000000    0.1985183
543760.0000000    0.2067256
543800.0000000    0.2163344
543840.0000000    0.2085589
543880.0000000    0.2007047
543920.0000000    0.1973993
543960.0000000    0.1926184
544000.0000000    0.2047176
544040.0000000    0.2142235
544080.0000000    0.1958340
544120.0000000    0.2124925
544160.0000000    0.1823934
544200.0000000    0.1993747
544240.0000000    0.1914789
544280.0000000    0.1966260
544320.0000000    0.1951098
544360.0000000    0.2035421
544400.0000000    0.1982323
544440.0000000    0.2115256
544480.0000000    0.2064774
544520.0000000    0.2051348
544560.0000000    0.2375406
544600.0000000    0.2101335
544640.0000000    0.2227605
544680.0000000    0.2206139
544720.0000000    0.2044300
544760.0000000    0.2178023
544800.0000000    0.2138203
544840.0000000    0.2271603
544880.0000000    0.2157121
544920.0000000    0.2159693
544960.0000000    0.2292085
545000.0000000    0.2053799
545040.0000000    0.2278547
545080.0000000    0.2377999
545120.0000000    0.2312318
545160.0000000    0.2106246
545200.0000000    0.2090134
545240.0000000    0.2187595
545280.0000000    0.2069125
545320.0000000    0.2256395
545360.0000000    0.2114969
545400.0000000    0.1971733
545440.0000000    0.1910613
545480.0000000    0.2150686
545520.0000000    0.2095643
545560.0000000    0.2283999
545600.0000000    0.2108981
545640.0000000    0.2011505
545680.0000000    0.2397394
545720.0000000    0.2075080
545760.0000000    0.1952977
545800.0000000    0.2071422
545840.0000000    0.2106282
545880.0000000    0.2015035
545920.0000000    0.2137042
545960.0000000    0.2000633
546000.0000000    0.1951199
546040.0000000    0.1942483
546080.0000000    0.1838677
546120.0000000    0.2079309
546160.0000000    0.2064636
546200.0000000    0.2125988
546240.0000000    0.2098957
546280.0000000    0.2108894
546320.0000000    0.2261306
546360.0000000    0.2170776
546400.0000000    0.2236238
546440.0000000    0.2207752
546480.0000000    0.2228937
546520.0000000    0.2296225
546560.0000000    0.2369666
546600.0000000    0.2524388
546640.0000000    0.2296022
546680.0000000    0.2191516
546720.0000000    0.2246972
546760.0000000    0.2301811
546800.0000000    0.2285561
546840.0000000    0.2205368
546880.0000000    0.2149170
546920.0000000    0.2192545
546960.0000000    0.2170612
547000.0000000    0.2134145
547040.0000000    0.2017448
547080.0000000    0.2084678
547120.0000000    0.2128440
547160.0000000    0.2384199
547200.0000000    0.2196950
547240.0000000    0.2103538
547280.0000000    0.2050807
547320.0000000    0.2015610
547360.0000000    0.2292428
547400.0000000    0.2199036
547440.0000000    0.2193950
547480.0000000    0.2123825
547520.0000000    0.2127065
547560.0000000    0.1855545
547600.0000000    0.2141491
547640.0000000    0.2045468
547680.0000000    0.2147693
547720.0000000    0.2236532
547760.0000000    0.2203810
547800.0000000    0.2428891
547840.0000000    0.2224182
547880.0000000    0.2328219
547920.0000000    0.2337767
547960.0000000    0.2433248
548000.0000000    0.2143407
548040.0000000    0.2174226
548080.0000000    0.2020933
548120.0000000    0.2059823
548160.0000000    0.2132372
548200.0000000    0.2225488
548240.0000000    0.2150413
548280.0000000    0.2072008
548320.0000000    0.2099523
548360.0000000    0.2147564
548400.0000000    0.2163194
548440.0000000    0.1940306
548480.0000000    0.2197859
548520.0000000    0.1971923
548560.0000000    0.1956164
548600.0000000    0.1930394
548640.0000000    0.2091885
548680.0000000    0.1917740
548720.0000000    0.2089954
548760.0000000    0.2186696
548800.0000000    0.2176277
548840.0000000    0.2126895
548880.0000000    0.2181043
548920.0000000    0.2125340
548960.0000000    0.1958255
549000.0000000    0.1974102
549040.0000000    0.2162010
549080.0000000    0.2151405
549120.0000000    0.2173763
549160.0000000    0.1959098
549200.0000000    0.2022267
549240.0000000    0.2087314
549280.0000000    0.1960118
549320.0000000    0.1965837
549360.0000000    0.1814484
549400.0000000    0.1892678
549440.0000000    0.1926593
549480.0000000    0.2042342
549520.0000000    0.2367532
549560.0000000    0.2209412
549600.0000000    0.2047749
549640.0000000    0.2034557
549680.0000000    0.2043898
549720.0000000    0.2074310
549760.0000000    0.1920530
549800.0000000    0.2009676
549840.0000000    0.2003632
549880.0000000    0.1883062
549920.0000000    0.1897425
549960.0000000    0.2050125
550000.0000000    0.1879272
550040.0000000    0.2112584
550080.0000000    0.2001232
550120.0000000    0.1904254
550160.0000000    0.1960387
550200.0000000    0.2085827
550240.0000000    0.2135178
550280.0000000    0.2206048
550320.0000000    0.2018497
550360.0000000    0.1895041
550400.0000000    0.2151971
550440.0000000    0.1894290
550480.0000000    0.2099501
550520.0000000    0.1974382
550560.0000000    0.2188624
550600.0000000    0.2298578
550640.0000000    0.1917737
550680.0000000    0.1961724
550720.0000000    0.2043507
550760.0000000    0.1848230
550800.0000000    0.1966630
550840.0000000    0.2145983
550880.0000000    0.1977870
550920.0000000    0.1961373
550960.0000000    0.2001051
551000.0000000    0.2085108
551040.0000000    0.2232047
551080.0000000    0.2374419
551120.0000000    0.2124118
551160.0000000    0.2153436
551200.0000000    0.2181406
551240.0000000    0.1987765
551280.0000000    0.1850454
551320.0000000    0.2134066
551360.0000000    0.2024693
551400.0000000    0.2008253
551440.0000000    0.1971225
551480.0000000    0.2025740
551520.0000000    0.1996939
551560.0000000    0.2058660
551600.0000000    0.1904592
551640.0000000    0.2054725
551680.0000000    0.1953789
551720.0000000    0.1922060
551760.0000000    0.2032479
551800.0000000    0.2026969
551840.0000000    0.1998043
551880.0000000    0.2160026
551920.0000000    0.2038719
551960.0000000    0.1934556
552000.0000000    0.1900445
552040.0000000    0.1860962
552080.0000000    0.1791308
552120.0000000    0.1922731
552160.0000000    0.1946694
552200.0000000    0.1903909
552240.0000000    0.2016443
552280.0000000    0.1997647
552320.0000000    0.2075381
552360.0000000    0.1964422
552400.0000000    0.2017360
552440.0000000    0.2293884
552480.0000000    0.2121528
552520.0000000    0.2064513
552560.0000000    0.1975339
552600.0000000    0.1948575
552640.0000000    0.2018962
552680.0000000    0.2186283
552720.0000000    0.1900057
552760.0000000    0.2058954
552800.0000000    0.2067101
552840.0000000    0.2068383
552880.0000000    0.2098773
552920.0000000    0.2234586
552960.0000000    0.2327942
553000.0000000    0.2240641
553040.0000000    0.2021925
553080.0000000    0.2141359
553120.0000000    0.2167889
553160.0000000    0.2399532
553200.0000000    0.2397336
553240.0000000    0.2127420
553280.0000000    0.2211777
553320.0000000    0.2177268
553360.0000000    0.2281765
553400.0000000    0.2087829
553440.0000000    0.2235453
553480.0000000    0.2167434
553520.0000000    0.2075260
553560.0000000    0.2093543
553600.0000000    0.2241957
553640.0000000    0.2051735
553680.0000000    0.2163510
553720.0000000    0.2080031
553760.0000000    0.2170324
553800.0000000    0.2201017
553840.0000000    0.2138367
553880.0000000    0.2243540
553920.0000000    0.2170930
553960.0000000    0.2094362
554000.0000000    0.2035762
554040.0000000    0.2025889
554080.0000000    0.1885026
554120.0000000    0.2063160
554160.0000000    0.1978766
554200.0000000    0.2274004
554240.0000000    0.2050637
554280.0000000    0.2141894
554320.0000000    0.2190930
554360.0000000    0.2119810
554400.0000000    0.2166873
554440.0000000    0.2128180
554480.0000000    0.2096129
554520.0000000    0.1984778
554560.0000000    0.1972858
554600.0000000    0.1803042
554640.0000000    0.2053336
554680.0000000    0.2411941
554720.0000000    0.2203636
554760.0000000    0.2355167
554800.0000000    0.2299051
554840.0000000    0.2051720
554880.0000000    0.2014831
554920.0000000    0.2181411
554960.0000000    0.2137790
555000.0000000    0.2235703
555040.0000000    0.2161120
555080.0000000    0.2241928
555120.0000000    0.2085711
555160.0000000    0.2136747
555200.0000000    0.2187766
555240.0000000    0.2177292
555280.0000000    0.2032312
555320.0000000    0.2038956
555360.0000000    0.2284972
555400.0000000    0.2203375
555440.0000000    0.2380687
555480.0000000    0.2331259
555520.0000000    0.2232707
555560.0000000    0.2232591
555600.0000000    0.2171929
555640.0000000    0.2045955
555680.0000000    0.2269883
555720.0000000    0.2089876
555760.0000000    0.2172174
555800.0000000    0.2119593
555840.0000000    0.2020823
555880.0000000    0.1970530
555920.0000000    0.2027526
555960.0000000    0.2035629
556000.0000000    0.2072177
556040.0000000    0.2104788
556080.0000000    0.2083189
556120.0000000    0.2079117
556160.0000000    0.1984053
556200.0000000    0.2223386
556240.0000000    0.2244530
556280.0000000    0.2167919
556320.0000000    0.2188714
556360.0000000    0.2000577
556400.0000000    0.2248002
556440.0000000    0.2250675
556480.0000000    0.2169647
556520.0000000    0.2232201
556560.0000000    0.2104862
556600.0000000    0.1988830
556640.0000000    0.1986269
556680.0000000    0.1969515
556720.0000000    0.2145239
556760.0000000    0.2173692
556800.0000000    0.1976889
556840.0000000    0.2140358
556880.0000000    0.2004866
556920.0000000    0.2021382
556960.0000000    0.1945699
557000.0000000    0.2077856
557040.0000000    0.1812942
557080.0000000    0.1970047
557120.0000000    0.1929639
557160.0000000    0.2002849
557200.0000000    0.2218371
557240.0000000    0.2165238
557280.0000000    0.1967585
557320.0000000    0.2064559
557360.0000000    0.2155176
557400.0000000    0.2141114
557440.0000000    0.2022627
557480.0000000    0.2105070
557520.0000000    0.2093365
557560.0000000    0.2140591
557600.0000000    0.2060017
557640.0000000    0.2177665
557680.0000000    0.1965399
557720.0000000    0.1894756
557760.0000000    0.2049173
557800.0000000    0.2143981
557840.0000000    0.2251082
557880.0000000    0.2133092
557920.0000000    0.1850803
557960.0000000    0.2044622
558000.0000000    0.1988717
558040.0000000    0.2185715
558080.0000000    0.2339043
558120.0000000    0.2330722
558160.0000000    0.2114680
558200.0000000    0.2172023
558240.0000000    0.2142261
558280.0000000    0.2436938
558320.0000000    0.2413137
558360.0000000    0.2380468
558400.0000000    0.2368770
558440.0000000    0.2248883
558480.0000000    0.2525086
558520.0000000    0.2498742
558560.0000000    0.2336768
558600.0000000    0.2152594
558640.0000000    0.2188985
558680.0000000    0.2300157
558720.0000000    0.2193948
558760.0000000    0.2141985
558800.0000000    0.2206430
558840.0000000    0.2271470
558880.0000000    0.2120575
558920.0000000    0.2137636
558960.0000000    0.2155039
559000.0000000    0.2158491
559040.0000000    0.2191981
559080.0000000    0.2175328
559120.0000000    0.2434000
559160.0000000    0.2228324
559200.0000000    0.2482615
559240.0000000    0.2354315
559280.0000000    0.2426959
559320.0000000    0.2430840
559360.0000000    0.2363286
559400.0000000    0.2355377
559440.0000000    0.2329385
559480.0000000    0.2101661
559520.0000000    0.2342395
559560.0000000    0.2098694
559600.0000000    0.2168262
559640.0000000    0.2184516
559680.0000000    0.2153369
559720.0000000    0.2200020
559760.0000000    0.2293254
559800.0000000    0.2132729
559840.0000000    0.2069637
559880.0000000    0.2390682
559920.0000000    0.2380208
559960.0000000    0.2198551
560000.0000000    0.2241464
560040.0000000    0.2258813
560080.0000000    0.2321087
560120.0000000    0.2095970
560160.0000000    0.2179561
560200.0000000    0.2229700
560240.0000000    0.2270834
560280.0000000    0.2514089
560320.0000000    0.2186496
560360.0000000    0.2247822
560400.0000000    0.2313731
560440.0000000    0.2224351
560480.0000000    0.2291730
560520.0000000    0.2252503
560560.0000000    0.2221177
560600.0000000    0.2236901
560640.0000000    0.2160525
560680.0000000    0.2200334
560720.0000000    0.2227875
560760.0000000    0.2150197
560800.0000000    0.2026485
560840.0000000    0.2031799
560880.0000000    0.1958524
560920.0000000    0.1988648
560960.0000000    0.2101291
561000.0000000    0.2176539
561040.0000000    0.2118840
561080.0000000    0.2077586
561120.0000000    0.2012613
561160.0000000    0.2070031
561200.0000000    0.1939421
561240.0000000    0.2154123
561280.0000000    0.2374293
561320.0000000    0.2715527
561360.0000000    0.2527461
561400.0000000    0.2362413
561440.0000000    0.2459875
561480.0000000    0.2319532
561520.0000000    0.2460292
561560.0000000    0.2528068
561600.0000000    0.2342163
561640.0000000    0.2610024
561680.0000000    0.2408036
561720.0000000    0.2303679
561760.0000000    0.2461086
561800.0000000    0.2464771
561840.0000000    0.2313813
561880.0000000    0.2327447
561920.0000000    0.2288327
561960.0000000    0.2202858
562000.0000000    0.2425645
562040.0000000    0.2163064
562080.0000000    0.2205766
562120.0000000    0.1976301
562160.0000000    0.2163355
562200.0000000    0.2120610
562240.0000000    0.2302939
562280.0000000    0.2218871
562320.0000000    0.2218125
562360.0000000    0.2221708
562400.0000000    0.2095788
562440.0000000    0.2070324
562480.0000000    0.1995584
562520.0000000    0.1900828
562560.0000000    0.2014690
562600.0000000    0.2038230
562640.0000000    0.2208266
562680.0000000    0.2139118
562720.0000000    0.2332573
562760.0000000    0.2210405
562800.0000000    0.2272970
562840.0000000    0.2138594
562880.0000000    0.2162615
562920.0000000    0.2070102
562960.0000000    0.2128157
563000.0000000    0.2016290
563040.0000000    0.2114686
563080.0000000    0.2041158
563120.0000000    0.2035281
563160.0000000    0.2291567
563200.0000000    0.1969403
563240.0000000    0.2043833
563280.0000000    0.1928658
563320.0000000    0.2084358
563360.0000000    0.2096204
563400.0000000    0.2160151
563440.0000000    0.2101400
563480.0000000    0.1966140
563520.0000000    0.2052038
563560.0000000    0.2015899
563600.0000000    0.2141634
563640.0000000    0.2032295
563680.0000000    0.2090993
563720.0000000    0.1900117
563760.0000000    0.2107850
563800.0000000    0.2188242
563840.0000000    0.2173265
563880.0000000    0.2134536
563920.0000000    0.2299651
563960.0000000    0.2473006
564000.0000000    0.2211039
564040.0000000    0.2271957
564080.0000000    0.2266174
564120.0000000    0.2118132
564160.0000000    0.2091114
564200.0000000    0.1977236
564240.0000000    0.1983410
564280.0000000    0.2016521
564320.0000000    0.2032651
564360.0000000    0.2200687
564400.0000000    0.2115037
564440.0000000    0.2051521
564480.0000000    0.2050290
564520.0000000    0.2103516
564560.0000000    0.2122906
564600.0000000    0.1919544
564640.0000000    0.2052605
564680.0000000    0.2171526
564720.0000000    0.2038170
564760.0000000    0.2016089
564800.0000000    0.2198812
564840.0000000    0.2224692
564880.0000000    0.2264669
564920.0000000    0.2165802
564960.0000000    0.2029727
565000.0000000    0.1939983
565040.0000000    0.2206167
565080.0000000    0.2141848
565120.0000000    0.1963101
565160.0000000    0.2228370
565200.0000000    0.2116901
565240.0000000    0.2059338
565280.0000000    0.2134846
565320.0000000    0.2228748
565360.0000000    0.1982776
565400.0000000    0.2094802
565440.0000000    0.2019029
565480.0000000    0.2080168
565520.0000000    0.2037663
565560.0000000    0.2151317
565600.0000000    0.2235880
565640.0000000    0.2081877
565680.0000000    0.2074680
565720.0000000    0.2288167
565760.0000000    0.2035318
565800.0000000    0.2167497
565840.0000000    0.2304251
565880.0000000    0.2023850
565920.0000000    0.1981279
565960.0000000    0.2167375
566000.0000000    0.2118513
566040.0000000    0.1901393
566080.0000000    0.2095910
566120.0000000    0.2306565
566160.0000000    0.2077858
566200.0000000    0.2023186
566240.0000000    0.2105100
566280.0000000    0.2070747
566320.0000000    0.2195392
566360.0000000    0.2096180
566400.0000000    0.1987139
566440.0000000    0.1974420
566480.0000000    0.1929675
566520.0000000    0.1853262
566560.0000000    0.1883066
566600.0000000    0.1987871
566640.0000000    0.2070790
566680.0000000    0.2021374
566720.0000000    0.2089525
566760.0000000    0.1928833
566800.0000000    0.1990265
566840.0000000    0.1930330
566880.0000000    0.2228534
566920.0000000    0.2070639
566960.0000000    0.2062850
567000.0000000    0.2026624
567040.0000000    0.2000817
567080.0000000    0.1871332
567120.0000000    0.2158646
567160.0000000    0.1937526
567200.0000000    0.1931751
567240.0000000    0.2049614
567280.0000000    0.1809748
567320.0000000    0.2074467
567360.0000000    0.1885038
567400.0000000    0.1895047
567440.0000000    0.2058917
567480.0000000    0.2212319
567520.0000000    0.2030220
567560.0000000    0.2115338
567600.0000000    0.2000176
567640.0000000    0.2121759
567680.0000000    0.2009937
567720.0000000    0.2122632
567760.0000000    0.1963113
567800.0000000    0.2178148
567840.0000000    0.2162446
567880.0000000    0.2103008
567920.0000000    0.2160659
567960.0000000    0.1979266
568000.0000000    0.2025044
568040.0000000    0.2000812
568080.0000000    0.2108998
568120.0000000    0.2313528
568160.0000000    0.2168287
568200.0000000    0.2354894
568240.0000000    0.2107160
568280.0000000    0.1936474
568320.0000000    0.2360088
568360.0000000    0.2232366
568400.0000000    0.2201128
568440.0000000    0.2230565
568480.0000000    0.2014910
568520.0000000    0.2230475
568560.0000000    0.2141508
568600.0000000    0.1642186
568640.0000000    0.1898953
568680.0000000    0.2077114
568720.0000000    0.2166644
568760.0000000    0.2222026
568800.0000000    0.2220666
568840.0000000    0.2234748
568880.0000000    0.2297651
568920.0000000    0.2082469
568960.0000000    0.2108796
569000.0000000    0.2171820
569040.0000000    0.2102623
569080.0000000    0.2300393
569120.0000000    0.2091343
569160.0000000    0.2171177
569200.0000000    0.2271487
569240.0000000    0.2156207
569280.0000000    0.2184185
569320.0000000    0.2067119
569360.0000000    0.2045708
569400.0000000    0.2021113
569440.0000000    0.2097185
569480.0000000    0.2158355
569520.0000000    0.2026473
569560.0000000    0.1974699
569600.0000000    0.2065795
569640.0000000    0.2269522
569680.0000000    0.2236194
569720.0000000    0.2185117
569760.0000000    0.2188337
569800.0000000    0.2144830
569840.0000000    0.2206100
569880.0000000    0.2250541
569920.0000000    0.2083168
569960.0000000    0.2200446
570000.0000000    0.1966877
570040.0000000    0.1942795
570080.0000000    0.2183297
570120.0000000    0.2218187
570160.0000000    0.2274306
570200.0000000    0.2189943
570240.0000000    0.2077812
570280.0000000    0.2085757
570320.0000000    0.1890649
570360.0000000    0.2120810
570400.0000000    0.2001541
570440.0000000    0.2191642
570480.0000000    0.2224017
570520.0000000    0.1970957
570560.0000000    0.2163216
570600.0000000    0.2084479
570640.0000000    0.2129661
570680.0000000    0.2244194
570720.0000000    0.2191353
570760.0000000    0.1978916
570800.0000000    0.2023061
570840.0000000    0.2219188
570880.0000000    0.2097142
570920.0000000    0.2062936
570960.0000000    0.2175143
571000.0000000    0.1951545
571040.0000000    0.1918434
571080.0000000    0.1904193
571120.0000000    0.1954539
571160.0000000    0.1960928
571200.0000000    0.2261651
571240.0000000    0.2105599
571280.0000000    0.2215532
571320.0000000    0.2271859
571360.0000000    0.2036590
571400.0000000    0.2234939
571440.0000000    0.2300514
571480.0000000    0.2218932
571520.0000000    0.2149621
571560.0000000    0.2181507
571600.0000000    0.2363661
571640.0000000    0.2243858
571680.0000000    0.2293852
571720.0000000    0.2246510
571760.0000000    0.2355072
571800.0000000    0.2209653
571840.0000000    0.2320914
571880.0000000    0.2170735
571920.0000000    0.2211014
571960.0000000    0.2066059
572000.0000000    0.2092017
572040.0000000    0.2032892
572080.0000000    0.2063751
572120.0000000    0.2159583
572160.0000000    0.2106935
572200.0000000    0.2082146
572240.0000000    0.2200941
572280.0000000    0.1952481
572320.0000000    0.2090157
572360.0000000    0.2150690
572400.0000000    0.2341511
572440.0000000    0.2159174
572480.0000000    0.2081874
572520.0000000    0.2386551
572560.0000000    0.2191660
572600.0000000    0.2288155
572640.0000000    0.2055706
572680.0000000    0.2251985
572720.0000000    0.2382066
572760.0000000    0.2431634
572800.0000000    0.2661813
572840.0000000    0.2651532
572880.0000000    0.2410315
572920.0000000    0.2718456
572960.0000000    0.2521879
573000.0000000    0.2385831
573040.0000000    0.2482514
573080.0000000    0.2458309
573120.0000000    0.2098079
573160.0000000    0.2189909
573200.0000000    0.2249362
573240.0000000    0.2521921
573280.0000000    0.2472213
573320.0000000    0.2505207
573360.0000000    0.2490861
573400.0000000    0.2570410
573440.0000000    0.2551975
573480.0000000    0.2411047
573520.0000000    0.2484494
573560.0000000    0.2613044
573600.0000000    0.2702048
573640.0000000    0.2364916
573680.0000000    0.2572526
573720.0000000    0.2458699
573760.0000000    0.2392015
573800.0000000    0.2341600
573840.0000000    0.2365507
573880.0000000    0.2532961
573920.0000000    0.2337792
573960.0000000    0.2303079
574000.0000000    0.2280113
574040.0000000    0.2283586
574080.0000000    0.2169819
574120.0000000    0.2274729
574160.0000000    0.2276652
574200.0000000    0.2371031
574240.0000000    0.2522108
574280.0000000    0.2519208
574320.0000000    0.2340958
[truncated: 297,978 more chars]
